# Supplementary material for: Type II tRNA cleavage by SLFN14 endoribonuclease variants linked to inherited thrombocytopenia drives global translational repression
Source: PLoS Biol. 2026 May 29;24(5):e3003830. doi: 10.1371/journal.pbio.3003830 (PMC13245857; doi:10.1371/journal.pbio.3003830)
Supplement: S1 Data — (XLSX) [file pbio.3003830.s006.xlsx]

## Sheet: Fig1D
wt	K218E	K219N	V220D	R223W
0.536046	0.296015	0.33325	0.807358	0.48472
0.546992	0.299459	0.338275	0.807068	0.485835
0.544897	0.287196	0.343665	0.81569	0.486219

## Sheet: Fig1E
wt	K218E	K219N	V220D	R223W
2424	1248	1341	3621	1602
2491	1273	1369	3631	1612
2488	1218	1397	3660	1623

## Sheet: Fig1G
wt	K218E	K219N	V220D	R223W
0.158037	0.0384518	0.0686983	0.465364	0.0743703
0.152314	0.0503247	0.0626198	0.462321	0.0668927
0.142071	0.0464272	0.0636752	0.433169	0.0645784

## Sheet: Fig3A_aggregation_ribo_start
	hSLFN14_WT_-Dox	hSLFN14_WT_+Dox	hSLFN14_K129N_-Dox	hSLFN14_K129N_+Dox
-40	0.14478	0.130448	0.32925	0.409212
-39	0.467971	0.0204676	0.345379	0.780767
-38	0.438013	0.867599	0.590977	0.732615
-37	0.819308	0.605606	0.503383	1.32232
-36	0.266274	0.534994	0.441846	0.952945
-35	0.360877	0.719742	0.437453	0.741478
-34	0.468041	0.691366	0.219791	0.71203
-33	0.26944	0.793893	0.187434	0.454915
-32	0.241263	0.433347	0.395938	0.920102
-31	0.135198	0.483661	0.271355	1.16945
-30	0.225627	0.359876	0.54147	0.794633
-29	0.122325	0.597294	0.610784	0.556895
-28	0.379146	0.506957	0.731165	1.38316
-27	0.340791	0.02954	0.518848	0.407038
-26	0.449543	0.705731	0.279177	0.940187
-25	0.391212	0.0756105	0.352462	1.03809
-24	0.155206	0.70395	0.30578	0.744426
-23	0.63169	1.22711	0.514504	0.724971
-22	0.57684	0.203357	0.274313	1.42221
-21	0.141968	0.937306	0.145937	0.567824
-20	0.516153	0.549084	0.690447	0.805566
-19	0.363958	0.386962	0.242858	0.478889
-18	0.626434	1.44279	0.31463	0.290841
-17	0.0970967	0.471844	0.246032	1.13895
-16	0.231374	0.922426	0.243089	0.501089
-15	0.352662	0.954434	0.148265	0.509171
-14	0.350016	1.09929	0.307516	0.684046
-13	0.583633	2.41439	0.173507	2.2897
-12	6.24723	24.2045	6.05061	15.2136
-11	0.997518	6.61154	0.952191	3.96064
-10	0.538959	2.10041	0.183638	0.782522
-9	2.51366	7.36261	3.14573	3.9218
-8	0.601098	4.24123	0.736246	1.99086
-7	0.274192	2.80275	0.381391	0.380583
-6	1.30444	6.31625	2.40206	4.21511
-5	0.317823	2.50522	0.573249	1.28639
-4	1.03759	2.42325	0.271221	0.81301
-3	2.43116	7.7357	3.76665	5.401
-2	0.236766	1.22215	0.257688	1.53334
-1	0.101831	1.02544	0.446443	0.916128
0	1.86577	5.04651	1.05297	1.87417
1	0.10898	0.363833	0.106637	0.44321
2	0.126669	1.48825	0.642195	0.926595
3	1.41071	4.94367	1.71381	5.77077
4	0.447268	0.653167	0.616443	1.25968
5	0.298184	0.604212	0.143874	0.226694
6	1.33157	3.07198	1.92752	4.45801
7	0.52067	1.08355	0.320279	1.53245
8	0.454015	2.24148	0.456611	0.763086
9	2.23817	2.32199	2.38736	4.74287
10	0.296451	2.0021	0.50298	1.51415
11	0.445981	4.7402	0.456653	0.570871
12	1.73097	4.05954	2.40269	3.9975
13	0.627747	1.35742	0.353155	1.88567
14	0.689429	0.226325	0.209988	1.47712
15	1.55202	2.38021	1.5937	3.40796
16	0.419456	0.551789	0.0999996	2.31942
17	0.675677	0.328216	0.179467	0.802675
18	1.57578	2.30898	1.75783	5.29074
19	0.319257	1.26006	0.394771	1.49404
20	0.304378	1.17501	0.23245	1.0225
21	2.40004	3.89105	2.06796	5.66691
22	0.456201	0.901225	0.384222	1.22026
23	0.269967	0.0674686	0.524136	1.08269
24	1.82897	1.90694	1.99827	4.28549
25	0.308808	1.46268	0.63972	0.913322
26	0.452553	0.690655	0.16214	0.294222
27	1.76788	2.60941	1.77641	3.80927
28	0.229881	0.585334	0.271092	2.1548
29	0.249398	1.98538	0.246695	0.954499
30	2.21986	2.41134	2.02701	3.97832
31	0.192062	1.35005	0.318201	1.02432
32	0.384092	0.684215	0.26842	0.883269
33	2.08563	2.0715	2.25882	5.27575
34	0.727036	1.0019	0.408967	1.60112
35	0.19856	0.323033	0.569946	0.944859
36	2.35639	2.96996	2.42558	4.6994
37	0.693082	1.07013	0.663816	2.02351
38	0.449404	1.80381	0.332212	0.278585
39	2.11253	3.36009	2.26732	3.31296
40	0.372061	0.839893	0.58712	0.697408
41	0.673002	1.67645	0.558737	0.87917
42	2.01953	2.77535	2.0047	3.15006
43	0.507532	2.35698	0.677264	1.55944
44	0.463327	0.708529	0.138149	1.09941
45	2.17873	3.2016	2.23031	3.85974
46	0.373813	1.27657	0.451787	1.61472
47	0.5309	1.06175	0.242909	0.665491
48	2.04745	1.79156	1.88494	3.40646
49	0.329273	0.840054	0.593894	2.28332
50	0.603502	1.71487	0.0940952	0.500856
51	2.21343	2.05353	2.53636	4.06821
52	0.719165	1.14791	0.251289	2.08749
53	0.382061	0.176988	0.233156	0.465303
54	1.97322	3.80276	1.89162	3.49091
55	0.451239	1.9791	0.607867	1.69894
56	0.39522	1.58435	0.111653	0.515646
57	1.61986	1.26394	2.81523	3.18438
58	0.39249	0.437211	0.0979212	1.65191
59	0.528043	0.946817	0.285509	0.307784
60	2.11301	2.07315	2.77354	3.58455
61	0.810273	1.06515	0.48003	1.16963
62	0.37918	0.894105	0.428424	1.21605
63	2.29447	1.83469	2.49949	2.77479
64	0.792075	2.95705	0.629737	1.35354
65	0.211526	0.0581225	0.325099	0.481865
66	2.50978	2.25639	2.41462	3.4812
67	0.403468	1.22642	0.276936	1.17788
68	0.125985	0.38399	0.350005	0.111295
69	2.41116	1.73669	1.51225	3.71026
70	0.79293	0.709229	0.620582	1.13796
71	0.367596	0.946275	0.363104	0.992608
72	2.05289	2.89996	3.34864	3.29879
73	0.327616	2.02911	0.601246	1.45761
74	0.213409	0.636892	0.213704	0.613193
75	2.12867	2.71106	2.38743	3.40557
76	0.413327	1.13742	0.324225	0.953939
77	0.420379	0.949193	0.441049	1.01369
78	2.72599	1.3532	2.1153	3.91216
79	0.568457	1.93492	0.516143	1.09815
80	0.527125	0.903929	0.230085	0.379964
81	3.2819	4.03218	2.43448	2.5427
82	0.611002	0.615845	0.382639	0.899112
83	0.264465	1.02562	0.156394	0.63063
84	2.64883	1.97462	2.55383	2.57185
85	0.39912	1.09732	0.368733	1.70826
86	0.499164	0.245314	0.173539	0.979495
87	2.30381	3.11335	1.74496	4.03155
88	0.277643	0.0240206	0.517866	1.18621
89	0.333235	0.46638	0.252805	0.428584

## Sheet: Fig3A_aggregation_ribo_stop
	hSLFN14_WT_-Dox	hSLFN14_WT_+Dox	hSLFN14_K219N_-Dox	hSLFN14_K219N_+Dox
-90	2.4438	0.964349	2.69095	1.5061
-89	0.496156	1.23693	0.287098	0.442323
-88	0.246304	0.706635	0.208032	0.829903
-87	2.59172	1.18	2.33242	1.07136
-86	0.412788	0.426722	0.343036	0.721332
-85	0.160147	0.136808	0.317732	0.250102
-84	2.01015	4.67432	1.87274	1.16422
-83	0.169784	0.648379	0.106706	0.243854
-82	0.225618	0.382776	0.123137	0.352157
-81	2.65188	0.614203	1.82489	1.28317
-80	0.342441	1.71316	0.380491	0.550572
-79	0.170716	0.150593	0.193565	0.344243
-78	2.56119	0.329504	2.61962	1.26093
-77	0.352101	0.83877	0.144034	0.229814
-76	0.192618	0.00821054	0.204211	0.0535816
-75	1.77031	1.19557	2.05043	1.18006
-74	0.509192	0.590138	0.294186	0.403794
-73	0.138521	0.434585	0.176451	0.199531
-72	1.66238	0.958452	2.05781	1.23914
-71	0.394373	0.507844	0.355334	0.612798
-70	0.483667	0.443862	0.163427	0.217719
-69	2.25775	0.728241	2.19443	0.876311
-68	0.417286	1.56346	0.179873	0.143073
-67	0.166527	0.118832	0.187399	0.0170149
-66	2.39754	1.4679	2.56999	0.852889
-65	0.275209	0.116989	0.21284	0.285339
-64	0.196142	1.37942	0.247295	0.78843
-63	2.52105	2.61627	2.17083	0.894393
-62	0.555806	0.780979	0.136196	0.432165
-61	0.369403	1.64875	0.116308	0.589422
-60	2.3867	1.80175	2.14052	1.73498
-59	0.248421	0.656854	0.512067	0.63824
-58	0.255508	0.400001	0.189936	0.231136
-57	2.53159	0.785386	2.19752	0.814007
-56	0.499456	0.970861	0.308984	0.363082
-55	0.253846	0.528254	0.233601	0.0880262
-54	2.54985	1.71159	2.9065	1.30023
-53	0.346334	0.396281	0.404814	0.385619
-52	0.180373	0.58075	0.315714	0.0105823
-51	2.54456	1.08197	2.33783	1.42769
-50	0.429631	1.53084	0.0726598	0.358196
-49	0.182527	0.49109	0.100467	0.0509216
-48	2.56365	1.57481	1.95765	1.52355
-47	0.417786	0.503691	0.521181	0.782516
-46	0.483068	0.799364	0.213291	0.180012
-45	2.89339	1.17899	2.29907	1.70194
-44	0.654003	0.360496	0.159185	0.276345
-43	0.606527	0.0531547	0.0299956	0.0964884
-42	2.10301	0.68289	2.32235	1.30733
-41	0.390814	1.05158	0.256869	0.582856
-40	0.131064	1.39498	0.290256	0.0142954
-39	2.47696	0.997324	2.51581	0.5276
-38	0.290371	0.356294	0.211525	0.347318
-37	0.294528	0.799236	0.0493037	0.0644518
-36	1.80878	2.23438	2.10741	0.763986
-35	0.722943	1.5991	0.797903	0.945352
-34	0.257442	0.510107	0.20567	0.191704
-33	2.57381	1.4923	2.98724	0.9054
-32	0.60388	0.445746	0.39234	0.454491
-31	0.300948	0.982187	0.256997	0.398374
-30	2.4047	1.41043	3.03462	0.493969
-29	0.477788	0.0855415	0.235625	0.183618
-28	0.300397	0.995291	0.372812	0.278224
-27	2.39655	0.884724	2.07334	1.02649
-26	0.289573	0.362018	0.431983	0.187076
-25	0.324344	0.144606	0.244655	0.391528
-24	2.49226	2.04941	3.21376	1.66844
-23	0.412671	0.420821	0.646661	0.364884
-22	0.190935	0.16881	0.195292	0.0905901
-21	2.18979	0.688569	2.57432	0.911928
-20	0.410888	0.513902	0.610734	0.511458
-19	0.31898	0.372169	0.175255	0.141044
-18	2.86292	1.83442	2.20267	0.962557
-17	0.653205	0.656774	0.585095	0.368505
-16	1.28416	0.687979	0.595075	0.598335
-15	12.3444	3.39283	9.96034	3.3933
-14	2.191	1.69762	2.03938	0.549033
-13	0.801743	0.36513	0.418801	0.271042
-12	1.04264	0.49438	0.852876	0.279911
-11	0.43245	0.396014	0.229134	0.258406
-10	0.168888	0.0044931	0.188074	0.106166
-9	0.609241	0.530291	0.101993	0.0760128
-8	0.324558	0.597922	0.295103	0.0725917
-7	0.271011	0.236169	0.231051	0.0249083
-6	0.630175	0.0903137	0.369992	0.0300438
-5	0.167714	0.0563599	0.0903587	0.26255
-4	0.194499	0	0.0967681	0
-3	0.183594	0	0.273538	0.0176788
-2	0.199376	0.321096	0.00296254	0.0479904
-1	0.0407182	0.479631	0.154644	0
0	0.0641177	0	0.00191667	0.0482304
1	0.157801	0.771786	0.111751	0.0059131
2	0.327654	0	0.212429	0.280673
3	0	0	0.126057	0.0612611
4	0.126206	0	0.182654	0.0681864
5	0.0233257	0	0.00448236	0.00266034
6	0.0320005	0	0	0.155219
7	0.0376883	0.0585574	0	0.0153719
8	0.122082	0	0.0718354	0
9	0.000964178	0.0319545	0.000582349	0
10	0.000323986	0	0.00146523	0.145951
11	0.0537207	0.60361	0.0873791	0.0139199
12	0.0130012	0	0.00477617	0
13	0.179677	0	0.0194051	0.0562388
14	0.00074215	0	0.0106752	0
15	0.113451	0.473113	0.0399315	0.0657579
16	0.0455276	0.0354188	0.107117	0.040042
17	0.00273209	0.0372285	0.0597625	0.0517882
18	0.0565088	0.0061451	0.00566073	0.125325
19	0	0.0224061	0.138268	0.0539728
20	0.109769	0	0.15353	0.00429005
21	0.0267379	0.354705	0.244784	0
22	0.0413536	0	0.0306755	0
23	0.0170586	0	0.0642286	0.116827
24	0.00109038	0.146205	0.180497	0.0692861
25	0.235474	0	0.0368265	0.0182418
26	0.0217433	0	0.0339506	0
27	0.073207	0	0.0242324	0.0602495
28	0.00909899	0	0.173518	0.0044991
29	0	0	0.0148307	0.176779
30	0.0248995	0	0.106023	0.202722
31	0.0962463	0.0505688	0	0.0312892
32	0.0641541	0.298382	0.0182484	0.135873
33	0.0871732	0.000337215	0.00452291	0.0805339
34	0.00606786	0.207859	0.00134283	0.0832633
35	0.0267129	0	0.0162957	0
36	0.00273792	0	0.00169535	0
37	0.11941	0.167011	0.0300015	0.0656965
38	0.0679524	0	0.0197776	0.203359
39	0.0150333	0.000337215	0	0.00869826

## Sheet: Fig3B
	hSLFN14_WT_-Dox	hSLFN14_WT_+Dox	hSLFN14_K219N_-Dox	hSLFN14_K219N_+Dox
AAA	1.05586	1.16723	1.25557	0.588192
AAC	0.820393	0.609999	0.776014	0.421788
AAG	0.927512	1.32345	1.04936	0.545704
AAT	0.850762	0.46446	0.87614	0.31062
ACA	0.778151	0.941221	0.784335	0.284978
ACC	0.63809	0.74934	0.649443	0.345357
ACG	0.779164	1.14982	0.746304	0.507442
ACT	0.631255	0.879893	0.672317	0.482113
AGA	1.21933	1.05822	1.32495	0.709789
AGC	0.621369	0.896166	0.597279	1.60077
AGG	1.17953	1.2399	1.25017	0.635001
AGT	0.742877	0.836228	0.67514	2.4703
ATA	1.26825	0.760592	1.36904	0.43589
ATC	0.67859	0.88963	0.776613	0.499044
ATG	0.84239	0.725795	0.853457	0.341725
ATT	0.539911	0.599953	0.585813	0.421081
CAA	0.748319	0.67589	0.637091	0.243509
CAC	1.18427	0.568169	1.09943	0.48476
CAG	0.854313	0.682102	0.844383	0.488341
CAT	0.89183	0.767706	0.921221	0.350351
CCA	1.4705	0.746452	1.51423	0.567357
CCC	1.03543	0.77064	1.111	0.666495
CCG	1.46917	1.18035	1.20907	0.624845
CCT	0.852179	0.648131	0.780635	0.627429
CGA	1.63047	0.981099	1.41708	0.540789
CGC	0.692774	0.766004	0.656104	0.460368
CGG	0.886046	1.00822	0.966955	0.500995
CGT	0.872791	0.801604	0.695081	0.515854
CTA	1.01089	1.31908	0.906345	2.78976
CTC	0.62929	0.826107	0.589309	1.04905
CTG	0.86995	1.22203	0.733792	5.67112
CTT	0.58548	0.720594	0.549164	1.03054
GAA	2.93365	1.83163	2.97709	1.03205
GAC	1.35621	1.18892	1.26574	0.623162
GAG	1.64844	1.59064	1.59749	0.900756
GAT	1.32999	1.22633	1.31183	0.603138
GCA	0.86593	0.862601	0.740632	0.40649
GCC	0.872962	0.798737	0.896398	0.46408
GCG	0.76349	0.79597	0.761144	0.582003
GCT	0.677062	0.586772	0.734575	0.376473
GGA	1.31391	1.36369	1.35518	0.866683
GGC	0.770028	0.836848	0.681367	0.396913
GGG	1.24315	1.71808	1.34771	0.68099
GGT	0.94121	0.91838	0.838842	0.406831
GTA	0.713207	0.641652	0.854623	0.413415
GTC	0.744661	0.655928	0.761296	0.513117
GTG	0.730959	0.958152	0.771351	0.553775
GTT	0.56471	0.583388	0.569367	0.485842
TAC	1.55675	0.964732	1.53284	0.551515
TAT	0.83257	0.35483	0.893231	0.370966
TCA	0.685828	0.739921	0.643378	0.468618
TCC	0.916138	0.893974	0.888136	1.59408
TCG	1.49755	2.20165	0.95898	1.45523
TCT	0.669513	0.612852	0.722844	0.90949
TGC	0.65839	0.547983	0.586575	0.325946
TGG	1.83994	1.01272	1.75356	0.709372
TGT	0.669329	0.623787	0.64212	0.324044
TTA	0.649248	4.8324	0.650102	7.42318
TTC	0.417728	0.610939	0.446135	0.374474
TTG	0.867322	1.7269	0.831533	9.65423
TTT	0.418302	0.588767	0.482654	0.616283

## Sheet: Fig. 3C
aa	codon	hSLFN14_WT_+Dox	hSLFN14_WT_-Dox	shift		hSLFN14_K219N_+Dox	hSLFN14_K219N_-Dox	shift
A	GCA	0.00420506	0.00469314	-0.103999		0.00230627	0.00412256	-0.440575
A	GCC	0.00619498	0.007265	-0.147284		0.00369727	0.00722111	-0.487991
A	GCG	0.00384066	0.00237589	0.616515		0.00208987	0.0022699	-0.0793104
A	GCT	0.00389024	0.00437638	-0.111083		0.00265964	0.00457327	-0.418437
R	AGA	0.00422731	0.00460347	-0.0817123		0.00311287	0.00500141	-0.377601
R	AGG	0.00338751	0.00397723	-0.148275		0.00209447	0.0044863	-0.533141
R	CGA	0.00230042	0.00346398	-0.335902		0.000998275	0.00307407	-0.675259
R	CGC	0.00314656	0.00208338	0.510318		0.00139715	0.00196268	-0.28814
R	CGG	0.00362692	0.00332887	0.0895328		0.00173338	0.00332133	-0.478108
R	CGT	0.00121672	0.00126514	-0.0382762		0.000873699	0.00113946	-0.233237
N	AAC	0.0033513	0.00462562	-0.275492		0.00223859	0.00463172	-0.516682
N	AAT	0.0024846	0.00475502	-0.477477		0.00183953	0.0048515	-0.620833
D	GAC	0.00992341	0.0103547	-0.0416487		0.00452817	0.00988902	-0.542101
D	GAT	0.0103106	0.00995983	0.0352166		0.00479771	0.0107519	-0.553782
C	TGC	0.00140096	0.0021123	-0.336759		0.00103711	0.00185017	-0.439452
C	TGT	0.00165248	0.00199574	-0.171998		0.000928963	0.00206734	-0.550648
Q	CAA	0.00211277	0.00266696	-0.207797		0.00122004	0.00247565	-0.507185
Q	CAG	0.0074572	0.00893454	-0.165352		0.00445444	0.00913894	-0.512586
E	GAA	0.0196519	0.0298734	-0.342159		0.0108752	0.031366	-0.65328
E	GAG	0.0189808	0.0208851	-0.0911838		0.00999392	0.0203039	-0.507782
G	GGA	0.00712931	0.0071253	0.000563577		0.00445152	0.00734242	-0.393726
G	GGC	0.00480691	0.00519383	-0.0744964		0.002451	0.00452454	-0.458288
G	GGG	0.00598707	0.00582704	0.0274634		0.00321065	0.00611355	-0.474831
G	GGT	0.00374815	0.00310758	0.20613		0.00167232	0.00287944	-0.419219
H	CAC	0.00230482	0.00489494	-0.529143		0.00166776	0.00445947	-0.626017
H	CAT	0.00122859	0.00292388	-0.579808		0.00115855	0.00303896	-0.618769
I	ATA	0.00160928	0.00285697	-0.43672		0.00113127	0.00331397	-0.658636
I	ATC	0.00463781	0.00417121	0.111862		0.00262448	0.0047531	-0.447839
I	ATT	0.00264141	0.0027985	-0.0561332		0.00221433	0.00318593	-0.304966
L	CTA	0.00255785	0.00251221	0.0181673		0.00641496	0.0022854	1.80693
L	CTC	0.0038	0.00343045	0.107729		0.00477781	0.00293931	0.625487
L	CTG	0.0129921	0.00935539	0.388729		0.0570309	0.00816577	5.98414
L	CTT	0.00237379	0.00238739	-0.00569545		0.00459514	0.00234389	0.960476
L	TTA	0.0124572	0.00171143	6.27881		0.0199959	0.00166745	10.9919
L	TTG	0.00912661	0.00353669	1.58055		0.040149	0.00334983	10.9854
K	AAA	0.0089629	0.0091223	-0.0174741		0.00540444	0.01077	-0.498196
K	AAG	0.0135705	0.0102634	0.322228		0.00675868	0.0114291	-0.408645
M	ATG	0.00487469	0.00594253	-0.179694		0.00245683	0.00599695	-0.590321
F	TTC	0.00335152	0.0024407	0.37318		0.00202229	0.00261804	-0.227558
F	TTT	0.00336812	0.00242121	0.391088		0.00336674	0.00284697	0.182571
P	CCA	0.00362962	0.00786174	-0.538319		0.00278593	0.00761759	-0.634277
P	CCC	0.00405713	0.00595649	-0.318872		0.00308089	0.00592055	-0.479628
P	CCG	0.00294946	0.00336897	-0.124522		0.00164016	0.00259195	-0.367209
P	CCT	0.00310125	0.00457115	-0.32156		0.00320683	0.00432209	-0.258038
S	AGC	0.00427627	0.00343406	0.245252		0.00880134	0.00322743	1.72705
S	AGT	0.00356766	0.00300156	0.188605		0.0103518	0.00272659	2.7966
S	TCA	0.00318972	0.00240742	0.324953		0.00186684	0.00232448	-0.19688
S	TCC	0.0052808	0.0045432	0.162352		0.00776426	0.00437517	0.77462
S	TCG	0.00320321	0.00195918	0.634976		0.00169255	0.00150698	0.12314
S	TCT	0.0036297	0.00306689	0.183511		0.00415746	0.00334047	0.244571
T	ACA	0.00260443	0.00344324	-0.24361		0.00138162	0.00353158	-0.608781
T	ACC	0.00321119	0.0031019	0.0352336		0.00181002	0.00324853	-0.442819
T	ACG	0.0016579	0.00143663	0.154018		0.000809588	0.00139714	-0.420538
T	ACT	0.0033448	0.00251946	0.327588		0.0019497	0.00282583	-0.310041
W	TGG	0.00363699	0.0059962	-0.39345		0.00195882	0.00603469	-0.675407
Y	TAC	0.00367606	0.00698457	-0.473688		0.00210044	0.00678568	-0.69046
Y	TAT	0.00151259	0.00326615	-0.536888		0.00159174	0.00369735	-0.569492
V	GTA	0.00162277	0.00176942	-0.0828795		0.0011869	0.00212356	-0.441079
V	GTC	0.0021458	0.00290344	-0.260946		0.00169807	0.00309997	-0.452231
V	GTG	0.00651543	0.00607813	0.0719478		0.00372544	0.00631675	-0.410228
V	GTT	0.00254546	0.00212468	0.198042		0.00210772	0.00239295	-0.119195

## Sheet: Fig4A
	0 h				6 h				12 h				24 h
wt	0.93418	1.06735	0.935711	1.06276	0.938007	1.02526	0.986224	1.06123	0.891853	0.922495	1.04777	0.924297	0.805174	0.879736	0.840209	0.805624
K219N	1.02004	1.04851	1.00356	0.927895	0.867747	0.852258	0.980936	0.966043	0.858973	0.945125	0.927145	0.986328	0.823665	0.727384	0.732612	0.734354

## Sheet: S1E
wt	E206A	K219N	E206A/K219N
0.4008	0.998117	0.239335	0.95549
0.398701	0.994822	0.247017	0.966543
0.397818	1.00593	0.242067	0.958978

## Sheet: S1F
wt	E206A	K219N	E206A/K219N
0.131935	1.01761	0.051273	0.956536
0.134423	1.02454	0.051058	0.943799
0.148629	1.02435	0.053155	0.937666

[truncated: 6 more sheets: S1G, S2-B, S2-D, S2-E, S3-C, S3-D]
