# Supplementary material for: Type II tRNA cleavage by SLFN14 endoribonuclease variants linked to inherited thrombocytopenia drives global translational repression
Source: PLoS Biol. 2026 May 29;24(5):e3003830. doi: 10.1371/journal.pbio.3003830 (PMC13245857; doi:10.1371/journal.pbio.3003830)
Supplement: S2 Data — (ZIP) [file pbio.3003830.s007.zip]

Archive with 24 entries (24 files):
- terms_of_use.md
- fold_slfn14_leu_taa_job_request.json
- msas/fold_slfn14_leu_taa_unpaired_msa_chains_a_b.a3m
- msas/fold_slfn14_leu_taa_paired_msa_chains_a_b.a3m
- templates/fold_slfn14_leu_taa_template_hit_0_chains_a_b.cif
- templates/fold_slfn14_leu_taa_template_hit_1_chains_a_b.cif
- templates/fold_slfn14_leu_taa_template_hit_2_chains_a_b.cif
- templates/fold_slfn14_leu_taa_template_hit_3_chains_a_b.cif
- templates/fold_slfn14_leu_taa_template_hits_chains_a_b_query_to_hit.json
- fold_slfn14_leu_taa_model_0.cif
- fold_slfn14_leu_taa_summary_confidences_0.json
- fold_slfn14_leu_taa_full_data_0.json
- fold_slfn14_leu_taa_model_1.cif
- fold_slfn14_leu_taa_summary_confidences_1.json
- fold_slfn14_leu_taa_full_data_1.json
- fold_slfn14_leu_taa_model_2.cif
- fold_slfn14_leu_taa_summary_confidences_2.json
- fold_slfn14_leu_taa_full_data_2.json
- fold_slfn14_leu_taa_model_3.cif
- fold_slfn14_leu_taa_summary_confidences_3.json
- fold_slfn14_leu_taa_full_data_3.json
- fold_slfn14_leu_taa_model_4.cif
- fold_slfn14_leu_taa_summary_confidences_4.json
- fold_slfn14_leu_taa_full_data_4.json
