# Supplementary material for: Type II tRNA cleavage by SLFN14 endoribonuclease variants linked to inherited thrombocytopenia drives global translational repression
Source: PLoS Biol. 2026 May 29;24(5):e3003830. doi: 10.1371/journal.pbio.3003830 (PMC13245857; doi:10.1371/journal.pbio.3003830)
Supplement: S2 Data — (ZIP) [file pbio.3003830.s007.zip › templates/fold_slfn14_leu_taa_template_hit_0_chains_a_b.cif]

data_7lrd
#
_entry.id 7lrd
#
loop_
_chem_comp.formula
_chem_comp.formula_weight
_chem_comp.id
_chem_comp.mon_nstd_flag
_chem_comp.name
_chem_comp.pdbx_synonyms
_chem_comp.type
"C3 H7 N O2"     89.093  ALA y ALANINE                                                                                                                 ? "L-peptide linking" 
"C6 H15 N4 O2 1" 175.209 ARG y ARGININE                                                                                                                ? "L-peptide linking" 
"C4 H8 N2 O3"    132.118 ASN y ASPARAGINE                                                                                                              ? "L-peptide linking" 
"C4 H7 N O4"     133.103 ASP y "ASPARTIC ACID"                                                                                                         ? "L-peptide linking" 
"C3 H7 N O2 S"   121.158 CYS y CYSTEINE                                                                                                                ? "L-peptide linking" 
"C5 H10 N2 O3"   146.144 GLN y GLUTAMINE                                                                                                               ? "L-peptide linking" 
"C5 H9 N O4"     147.129 GLU y "GLUTAMIC ACID"                                                                                                         ? "L-peptide linking" 
"C2 H5 N O2"     75.067  GLY y GLYCINE                                                                                                                 ? "peptide linking"   
"C6 H10 N3 O2 1" 156.162 HIS y HISTIDINE                                                                                                               ? "L-peptide linking" 
"C6 H13 N O2"    131.173 ILE y ISOLEUCINE                                                                                                              ? "L-peptide linking" 
"C6 H13 N O2"    131.173 LEU y LEUCINE                                                                                                                 ? "L-peptide linking" 
"C6 H15 N2 O2 1" 147.195 LYS y LYSINE                                                                                                                  ? "L-peptide linking" 
"C5 H11 N O2 S"  149.211 MET y METHIONINE                                                                                                              ? "L-peptide linking" 
"Mg 2"           24.305  MG  . "MAGNESIUM ION"                                                                                                         ? non-polymer         
"Mn 2"           54.938  MN  . "MANGANESE (II) ION"                                                                                                    ? non-polymer         
"C9 H11 N O2"    165.189 PHE y PHENYLALANINE                                                                                                           ? "L-peptide linking" 
"C5 H9 N O2"     115.130 PRO y PROLINE                                                                                                                 ? "L-peptide linking" 
"C3 H7 N O3"     105.093 SER y SERINE                                                                                                                  ? "L-peptide linking" 
"C4 H9 N O3"     119.119 THR y THREONINE                                                                                                               ? "L-peptide linking" 
"C11 H12 N2 O2"  204.225 TRP y TRYPTOPHAN                                                                                                              ? "L-peptide linking" 
"C9 H11 N O3"    181.189 TYR y TYROSINE                                                                                                                ? "L-peptide linking" 
"C5 H11 N O2"    117.146 VAL y VALINE                                                                                                                  ? "L-peptide linking" 
"C15 H21 N4 O3"  305.352 X5M . (4~{R})-3-[4-(diethylamino)-3-[oxidanyl(oxidanylidene)-$l^{4}-azanyl]phenyl]-4-methyl-4,5-dihydro-1~{H}-pyridazin-6-one ? non-polymer         
"Zn 2"           65.409  ZN  . "ZINC ION"                                                                                                              ? non-polymer         
#
loop_
_chem_comp_atom.atom_id
_chem_comp_atom.charge
_chem_comp_atom.comp_id
_chem_comp_atom.pdbx_leaving_atom_flag
_chem_comp_atom.pdbx_model_Cartn_x_ideal
_chem_comp_atom.pdbx_model_Cartn_y_ideal
_chem_comp_atom.pdbx_model_Cartn_z_ideal
_chem_comp_atom.pdbx_ordinal
_chem_comp_atom.type_symbol
N    ? ALA ? ? ? ? 1   N  
CA   ? ALA ? ? ? ? 2   C  
C    ? ALA ? ? ? ? 3   C  
O    ? ALA ? ? ? ? 4   O  
CB   ? ALA ? ? ? ? 5   C  
OXT  ? ALA ? ? ? ? 6   O  
H    ? ALA ? ? ? ? 7   H  
H2   ? ALA ? ? ? ? 8   H  
HA   ? ALA ? ? ? ? 9   H  
HB1  ? ALA ? ? ? ? 10  H  
HB2  ? ALA ? ? ? ? 11  H  
HB3  ? ALA ? ? ? ? 12  H  
HXT  ? ALA ? ? ? ? 13  H  
N    ? ARG ? ? ? ? 14  N  
CA   ? ARG ? ? ? ? 15  C  
C    ? ARG ? ? ? ? 16  C  
O    ? ARG ? ? ? ? 17  O  
CB   ? ARG ? ? ? ? 18  C  
CG   ? ARG ? ? ? ? 19  C  
CD   ? ARG ? ? ? ? 20  C  
NE   ? ARG ? ? ? ? 21  N  
CZ   ? ARG ? ? ? ? 22  C  
NH1  ? ARG ? ? ? ? 23  N  
NH2  ? ARG ? ? ? ? 24  N  
OXT  ? ARG ? ? ? ? 25  O  
H    ? ARG ? ? ? ? 26  H  
H2   ? ARG ? ? ? ? 27  H  
HA   ? ARG ? ? ? ? 28  H  
HB2  ? ARG ? ? ? ? 29  H  
HB3  ? ARG ? ? ? ? 30  H  
HG2  ? ARG ? ? ? ? 31  H  
HG3  ? ARG ? ? ? ? 32  H  
HD2  ? ARG ? ? ? ? 33  H  
HD3  ? ARG ? ? ? ? 34  H  
HE   ? ARG ? ? ? ? 35  H  
HH11 ? ARG ? ? ? ? 36  H  
HH12 ? ARG ? ? ? ? 37  H  
HH21 ? ARG ? ? ? ? 38  H  
HH22 ? ARG ? ? ? ? 39  H  
HXT  ? ARG ? ? ? ? 40  H  
N    ? ASN ? ? ? ? 41  N  
CA   ? ASN ? ? ? ? 42  C  
C    ? ASN ? ? ? ? 43  C  
O    ? ASN ? ? ? ? 44  O  
CB   ? ASN ? ? ? ? 45  C  
CG   ? ASN ? ? ? ? 46  C  
OD1  ? ASN ? ? ? ? 47  O  
ND2  ? ASN ? ? ? ? 48  N  
OXT  ? ASN ? ? ? ? 49  O  
H    ? ASN ? ? ? ? 50  H  
H2   ? ASN ? ? ? ? 51  H  
HA   ? ASN ? ? ? ? 52  H  
HB2  ? ASN ? ? ? ? 53  H  
HB3  ? ASN ? ? ? ? 54  H  
HD21 ? ASN ? ? ? ? 55  H  
HD22 ? ASN ? ? ? ? 56  H  
HXT  ? ASN ? ? ? ? 57  H  
N    ? ASP ? ? ? ? 58  N  
CA   ? ASP ? ? ? ? 59  C  
C    ? ASP ? ? ? ? 60  C  
O    ? ASP ? ? ? ? 61  O  
CB   ? ASP ? ? ? ? 62  C  
CG   ? ASP ? ? ? ? 63  C  
OD1  ? ASP ? ? ? ? 64  O  
OD2  ? ASP ? ? ? ? 65  O  
OXT  ? ASP ? ? ? ? 66  O  
H    ? ASP ? ? ? ? 67  H  
H2   ? ASP ? ? ? ? 68  H  
HA   ? ASP ? ? ? ? 69  H  
HB2  ? ASP ? ? ? ? 70  H  
HB3  ? ASP ? ? ? ? 71  H  
HD2  ? ASP ? ? ? ? 72  H  
HXT  ? ASP ? ? ? ? 73  H  
N    ? CYS ? ? ? ? 74  N  
CA   ? CYS ? ? ? ? 75  C  
C    ? CYS ? ? ? ? 76  C  
O    ? CYS ? ? ? ? 77  O  
CB   ? CYS ? ? ? ? 78  C  
SG   ? CYS ? ? ? ? 79  S  
OXT  ? CYS ? ? ? ? 80  O  
H    ? CYS ? ? ? ? 81  H  
H2   ? CYS ? ? ? ? 82  H  
HA   ? CYS ? ? ? ? 83  H  
HB2  ? CYS ? ? ? ? 84  H  
HB3  ? CYS ? ? ? ? 85  H  
HG   ? CYS ? ? ? ? 86  H  
HXT  ? CYS ? ? ? ? 87  H  
N    ? GLN ? ? ? ? 88  N  
CA   ? GLN ? ? ? ? 89  C  
C    ? GLN ? ? ? ? 90  C  
O    ? GLN ? ? ? ? 91  O  
CB   ? GLN ? ? ? ? 92  C  
CG   ? GLN ? ? ? ? 93  C  
CD   ? GLN ? ? ? ? 94  C  
OE1  ? GLN ? ? ? ? 95  O  
NE2  ? GLN ? ? ? ? 96  N  
OXT  ? GLN ? ? ? ? 97  O  
H    ? GLN ? ? ? ? 98  H  
H2   ? GLN ? ? ? ? 99  H  
HA   ? GLN ? ? ? ? 100 H  
HB2  ? GLN ? ? ? ? 101 H  
HB3  ? GLN ? ? ? ? 102 H  
HG2  ? GLN ? ? ? ? 103 H  
HG3  ? GLN ? ? ? ? 104 H  
HE21 ? GLN ? ? ? ? 105 H  
HE22 ? GLN ? ? ? ? 106 H  
HXT  ? GLN ? ? ? ? 107 H  
N    ? GLU ? ? ? ? 108 N  
CA   ? GLU ? ? ? ? 109 C  
C    ? GLU ? ? ? ? 110 C  
O    ? GLU ? ? ? ? 111 O  
CB   ? GLU ? ? ? ? 112 C  
CG   ? GLU ? ? ? ? 113 C  
CD   ? GLU ? ? ? ? 114 C  
OE1  ? GLU ? ? ? ? 115 O  
OE2  ? GLU ? ? ? ? 116 O  
OXT  ? GLU ? ? ? ? 117 O  
H    ? GLU ? ? ? ? 118 H  
H2   ? GLU ? ? ? ? 119 H  
HA   ? GLU ? ? ? ? 120 H  
HB2  ? GLU ? ? ? ? 121 H  
HB3  ? GLU ? ? ? ? 122 H  
HG2  ? GLU ? ? ? ? 123 H  
HG3  ? GLU ? ? ? ? 124 H  
HE2  ? GLU ? ? ? ? 125 H  
HXT  ? GLU ? ? ? ? 126 H  
N    ? GLY ? ? ? ? 127 N  
CA   ? GLY ? ? ? ? 128 C  
C    ? GLY ? ? ? ? 129 C  
O    ? GLY ? ? ? ? 130 O  
OXT  ? GLY ? ? ? ? 131 O  
H    ? GLY ? ? ? ? 132 H  
H2   ? GLY ? ? ? ? 133 H  
HA2  ? GLY ? ? ? ? 134 H  
HA3  ? GLY ? ? ? ? 135 H  
HXT  ? GLY ? ? ? ? 136 H  
N    ? HIS ? ? ? ? 137 N  
CA   ? HIS ? ? ? ? 138 C  
C    ? HIS ? ? ? ? 139 C  
O    ? HIS ? ? ? ? 140 O  
CB   ? HIS ? ? ? ? 141 C  
CG   ? HIS ? ? ? ? 142 C  
ND1  ? HIS ? ? ? ? 143 N  
CD2  ? HIS ? ? ? ? 144 C  
CE1  ? HIS ? ? ? ? 145 C  
NE2  ? HIS ? ? ? ? 146 N  
OXT  ? HIS ? ? ? ? 147 O  
H    ? HIS ? ? ? ? 148 H  
H2   ? HIS ? ? ? ? 149 H  
HA   ? HIS ? ? ? ? 150 H  
HB2  ? HIS ? ? ? ? 151 H  
HB3  ? HIS ? ? ? ? 152 H  
HD1  ? HIS ? ? ? ? 153 H  
HD2  ? HIS ? ? ? ? 154 H  
HE1  ? HIS ? ? ? ? 155 H  
HE2  ? HIS ? ? ? ? 156 H  
HXT  ? HIS ? ? ? ? 157 H  
N    ? ILE ? ? ? ? 158 N  
CA   ? ILE ? ? ? ? 159 C  
C    ? ILE ? ? ? ? 160 C  
O    ? ILE ? ? ? ? 161 O  
CB   ? ILE ? ? ? ? 162 C  
CG1  ? ILE ? ? ? ? 163 C  
CG2  ? ILE ? ? ? ? 164 C  
CD1  ? ILE ? ? ? ? 165 C  
OXT  ? ILE ? ? ? ? 166 O  
H    ? ILE ? ? ? ? 167 H  
H2   ? ILE ? ? ? ? 168 H  
HA   ? ILE ? ? ? ? 169 H  
HB   ? ILE ? ? ? ? 170 H  
HG12 ? ILE ? ? ? ? 171 H  
HG13 ? ILE ? ? ? ? 172 H  
HG21 ? ILE ? ? ? ? 173 H  
HG22 ? ILE ? ? ? ? 174 H  
HG23 ? ILE ? ? ? ? 175 H  
HD11 ? ILE ? ? ? ? 176 H  
HD12 ? ILE ? ? ? ? 177 H  
HD13 ? ILE ? ? ? ? 178 H  
HXT  ? ILE ? ? ? ? 179 H  
N    ? LEU ? ? ? ? 180 N  
CA   ? LEU ? ? ? ? 181 C  
C    ? LEU ? ? ? ? 182 C  
O    ? LEU ? ? ? ? 183 O  
CB   ? LEU ? ? ? ? 184 C  
CG   ? LEU ? ? ? ? 185 C  
CD1  ? LEU ? ? ? ? 186 C  
CD2  ? LEU ? ? ? ? 187 C  
OXT  ? LEU ? ? ? ? 188 O  
H    ? LEU ? ? ? ? 189 H  
H2   ? LEU ? ? ? ? 190 H  
HA   ? LEU ? ? ? ? 191 H  
HB2  ? LEU ? ? ? ? 192 H  
HB3  ? LEU ? ? ? ? 193 H  
HG   ? LEU ? ? ? ? 194 H  
HD11 ? LEU ? ? ? ? 195 H  
HD12 ? LEU ? ? ? ? 196 H  
HD13 ? LEU ? ? ? ? 197 H  
HD21 ? LEU ? ? ? ? 198 H  
HD22 ? LEU ? ? ? ? 199 H  
HD23 ? LEU ? ? ? ? 200 H  
HXT  ? LEU ? ? ? ? 201 H  
N    ? LYS ? ? ? ? 202 N  
CA   ? LYS ? ? ? ? 203 C  
C    ? LYS ? ? ? ? 204 C  
O    ? LYS ? ? ? ? 205 O  
CB   ? LYS ? ? ? ? 206 C  
CG   ? LYS ? ? ? ? 207 C  
CD   ? LYS ? ? ? ? 208 C  
CE   ? LYS ? ? ? ? 209 C  
NZ   ? LYS ? ? ? ? 210 N  
OXT  ? LYS ? ? ? ? 211 O  
H    ? LYS ? ? ? ? 212 H  
H2   ? LYS ? ? ? ? 213 H  
HA   ? LYS ? ? ? ? 214 H  
HB2  ? LYS ? ? ? ? 215 H  
HB3  ? LYS ? ? ? ? 216 H  
HG2  ? LYS ? ? ? ? 217 H  
HG3  ? LYS ? ? ? ? 218 H  
HD2  ? LYS ? ? ? ? 219 H  
HD3  ? LYS ? ? ? ? 220 H  
HE2  ? LYS ? ? ? ? 221 H  
HE3  ? LYS ? ? ? ? 222 H  
HZ1  ? LYS ? ? ? ? 223 H  
HZ2  ? LYS ? ? ? ? 224 H  
HZ3  ? LYS ? ? ? ? 225 H  
HXT  ? LYS ? ? ? ? 226 H  
N    ? MET ? ? ? ? 227 N  
CA   ? MET ? ? ? ? 228 C  
C    ? MET ? ? ? ? 229 C  
O    ? MET ? ? ? ? 230 O  
CB   ? MET ? ? ? ? 231 C  
CG   ? MET ? ? ? ? 232 C  
SD   ? MET ? ? ? ? 233 S  
CE   ? MET ? ? ? ? 234 C  
OXT  ? MET ? ? ? ? 235 O  
H    ? MET ? ? ? ? 236 H  
H2   ? MET ? ? ? ? 237 H  
HA   ? MET ? ? ? ? 238 H  
HB2  ? MET ? ? ? ? 239 H  
HB3  ? MET ? ? ? ? 240 H  
HG2  ? MET ? ? ? ? 241 H  
HG3  ? MET ? ? ? ? 242 H  
HE1  ? MET ? ? ? ? 243 H  
HE2  ? MET ? ? ? ? 244 H  
HE3  ? MET ? ? ? ? 245 H  
HXT  ? MET ? ? ? ? 246 H  
MG   ? MG  ? ? ? ? 247 MG 
MN   ? MN  ? ? ? ? 248 MN 
N    ? PHE ? ? ? ? 249 N  
CA   ? PHE ? ? ? ? 250 C  
C    ? PHE ? ? ? ? 251 C  
O    ? PHE ? ? ? ? 252 O  
CB   ? PHE ? ? ? ? 253 C  
CG   ? PHE ? ? ? ? 254 C  
CD1  ? PHE ? ? ? ? 255 C  
CD2  ? PHE ? ? ? ? 256 C  
CE1  ? PHE ? ? ? ? 257 C  
CE2  ? PHE ? ? ? ? 258 C  
CZ   ? PHE ? ? ? ? 259 C  
OXT  ? PHE ? ? ? ? 260 O  
H    ? PHE ? ? ? ? 261 H  
H2   ? PHE ? ? ? ? 262 H  
HA   ? PHE ? ? ? ? 263 H  
HB2  ? PHE ? ? ? ? 264 H  
HB3  ? PHE ? ? ? ? 265 H  
HD1  ? PHE ? ? ? ? 266 H  
HD2  ? PHE ? ? ? ? 267 H  
HE1  ? PHE ? ? ? ? 268 H  
HE2  ? PHE ? ? ? ? 269 H  
HZ   ? PHE ? ? ? ? 270 H  
HXT  ? PHE ? ? ? ? 271 H  
N    ? PRO ? ? ? ? 272 N  
CA   ? PRO ? ? ? ? 273 C  
C    ? PRO ? ? ? ? 274 C  
O    ? PRO ? ? ? ? 275 O  
CB   ? PRO ? ? ? ? 276 C  
CG   ? PRO ? ? ? ? 277 C  
CD   ? PRO ? ? ? ? 278 C  
OXT  ? PRO ? ? ? ? 279 O  
H    ? PRO ? ? ? ? 280 H  
HA   ? PRO ? ? ? ? 281 H  
HB2  ? PRO ? ? ? ? 282 H  
HB3  ? PRO ? ? ? ? 283 H  
HG2  ? PRO ? ? ? ? 284 H  
HG3  ? PRO ? ? ? ? 285 H  
HD2  ? PRO ? ? ? ? 286 H  
HD3  ? PRO ? ? ? ? 287 H  
HXT  ? PRO ? ? ? ? 288 H  
N    ? SER ? ? ? ? 289 N  
CA   ? SER ? ? ? ? 290 C  
C    ? SER ? ? ? ? 291 C  
O    ? SER ? ? ? ? 292 O  
CB   ? SER ? ? ? ? 293 C  
OG   ? SER ? ? ? ? 294 O  
OXT  ? SER ? ? ? ? 295 O  
H    ? SER ? ? ? ? 296 H  
H2   ? SER ? ? ? ? 297 H  
HA   ? SER ? ? ? ? 298 H  
HB2  ? SER ? ? ? ? 299 H  
HB3  ? SER ? ? ? ? 300 H  
HG   ? SER ? ? ? ? 301 H  
HXT  ? SER ? ? ? ? 302 H  
N    ? THR ? ? ? ? 303 N  
CA   ? THR ? ? ? ? 304 C  
C    ? THR ? ? ? ? 305 C  
O    ? THR ? ? ? ? 306 O  
CB   ? THR ? ? ? ? 307 C  
OG1  ? THR ? ? ? ? 308 O  
CG2  ? THR ? ? ? ? 309 C  
OXT  ? THR ? ? ? ? 310 O  
H    ? THR ? ? ? ? 311 H  
H2   ? THR ? ? ? ? 312 H  
HA   ? THR ? ? ? ? 313 H  
HB   ? THR ? ? ? ? 314 H  
HG1  ? THR ? ? ? ? 315 H  
HG21 ? THR ? ? ? ? 316 H  
HG22 ? THR ? ? ? ? 317 H  
HG23 ? THR ? ? ? ? 318 H  
HXT  ? THR ? ? ? ? 319 H  
N    ? TRP ? ? ? ? 320 N  
CA   ? TRP ? ? ? ? 321 C  
C    ? TRP ? ? ? ? 322 C  
O    ? TRP ? ? ? ? 323 O  
CB   ? TRP ? ? ? ? 324 C  
CG   ? TRP ? ? ? ? 325 C  
CD1  ? TRP ? ? ? ? 326 C  
CD2  ? TRP ? ? ? ? 327 C  
NE1  ? TRP ? ? ? ? 328 N  
CE2  ? TRP ? ? ? ? 329 C  
CE3  ? TRP ? ? ? ? 330 C  
CZ2  ? TRP ? ? ? ? 331 C  
CZ3  ? TRP ? ? ? ? 332 C  
CH2  ? TRP ? ? ? ? 333 C  
OXT  ? TRP ? ? ? ? 334 O  
H    ? TRP ? ? ? ? 335 H  
H2   ? TRP ? ? ? ? 336 H  
HA   ? TRP ? ? ? ? 337 H  
HB2  ? TRP ? ? ? ? 338 H  
HB3  ? TRP ? ? ? ? 339 H  
HD1  ? TRP ? ? ? ? 340 H  
HE1  ? TRP ? ? ? ? 341 H  
HE3  ? TRP ? ? ? ? 342 H  
HZ2  ? TRP ? ? ? ? 343 H  
HZ3  ? TRP ? ? ? ? 344 H  
HH2  ? TRP ? ? ? ? 345 H  
HXT  ? TRP ? ? ? ? 346 H  
N    ? TYR ? ? ? ? 347 N  
CA   ? TYR ? ? ? ? 348 C  
C    ? TYR ? ? ? ? 349 C  
O    ? TYR ? ? ? ? 350 O  
CB   ? TYR ? ? ? ? 351 C  
CG   ? TYR ? ? ? ? 352 C  
CD1  ? TYR ? ? ? ? 353 C  
CD2  ? TYR ? ? ? ? 354 C  
CE1  ? TYR ? ? ? ? 355 C  
CE2  ? TYR ? ? ? ? 356 C  
CZ   ? TYR ? ? ? ? 357 C  
OH   ? TYR ? ? ? ? 358 O  
OXT  ? TYR ? ? ? ? 359 O  
H    ? TYR ? ? ? ? 360 H  
H2   ? TYR ? ? ? ? 361 H  
HA   ? TYR ? ? ? ? 362 H  
HB2  ? TYR ? ? ? ? 363 H  
HB3  ? TYR ? ? ? ? 364 H  
HD1  ? TYR ? ? ? ? 365 H  
HD2  ? TYR ? ? ? ? 366 H  
HE1  ? TYR ? ? ? ? 367 H  
HE2  ? TYR ? ? ? ? 368 H  
HH   ? TYR ? ? ? ? 369 H  
HXT  ? TYR ? ? ? ? 370 H  
N    ? VAL ? ? ? ? 371 N  
CA   ? VAL ? ? ? ? 372 C  
C    ? VAL ? ? ? ? 373 C  
O    ? VAL ? ? ? ? 374 O  
CB   ? VAL ? ? ? ? 375 C  
CG1  ? VAL ? ? ? ? 376 C  
CG2  ? VAL ? ? ? ? 377 C  
OXT  ? VAL ? ? ? ? 378 O  
H    ? VAL ? ? ? ? 379 H  
H2   ? VAL ? ? ? ? 380 H  
HA   ? VAL ? ? ? ? 381 H  
HB   ? VAL ? ? ? ? 382 H  
HG11 ? VAL ? ? ? ? 383 H  
HG12 ? VAL ? ? ? ? 384 H  
HG13 ? VAL ? ? ? ? 385 H  
HG21 ? VAL ? ? ? ? 386 H  
HG22 ? VAL ? ? ? ? 387 H  
HG23 ? VAL ? ? ? ? 388 H  
HXT  ? VAL ? ? ? ? 389 H  
C01  ? X5M ? ? ? ? 390 C  
C02  ? X5M ? ? ? ? 391 C  
N03  ? X5M ? ? ? ? 392 N  
C04  ? X5M ? ? ? ? 393 C  
C05  ? X5M ? ? ? ? 394 C  
C06  ? X5M ? ? ? ? 395 C  
C07  ? X5M ? ? ? ? 396 C  
C08  ? X5M ? ? ? ? 397 C  
C09  ? X5M ? ? ? ? 398 C  
C10  ? X5M ? ? ? ? 399 C  
C11  ? X5M ? ? ? ? 400 C  
N12  ? X5M ? ? ? ? 401 N  
O13  ? X5M ? ? ? ? 402 O  
O14  ? X5M ? ? ? ? 403 O  
C15  ? X5M ? ? ? ? 404 C  
N16  ? X5M ? ? ? ? 405 N  
N17  ? X5M ? ? ? ? 406 N  
C18  ? X5M ? ? ? ? 407 C  
O19  ? X5M ? ? ? ? 408 O  
C20  ? X5M ? ? ? ? 409 C  
C21  ? X5M ? ? ? ? 410 C  
C22  ? X5M ? ? ? ? 411 C  
H1   ? X5M ? ? ? ? 412 H  
H2   ? X5M ? ? ? ? 413 H  
H3   ? X5M ? ? ? ? 414 H  
H4   ? X5M ? ? ? ? 415 H  
H5   ? X5M ? ? ? ? 416 H  
H6   ? X5M ? ? ? ? 417 H  
H7   ? X5M ? ? ? ? 418 H  
H8   ? X5M ? ? ? ? 419 H  
H9   ? X5M ? ? ? ? 420 H  
H10  ? X5M ? ? ? ? 421 H  
H11  ? X5M ? ? ? ? 422 H  
H12  ? X5M ? ? ? ? 423 H  
H13  ? X5M ? ? ? ? 424 H  
H15  ? X5M ? ? ? ? 425 H  
H16  ? X5M ? ? ? ? 426 H  
H17  ? X5M ? ? ? ? 427 H  
H18  ? X5M ? ? ? ? 428 H  
H19  ? X5M ? ? ? ? 429 H  
H20  ? X5M ? ? ? ? 430 H  
H14  ? X5M ? ? ? ? 431 H  
ZN   ? ZN  ? ? ? ? 432 ZN 
#
loop_
_chem_comp_bond.atom_id_1
_chem_comp_bond.atom_id_2
_chem_comp_bond.comp_id
_chem_comp_bond.pdbx_aromatic_flag
_chem_comp_bond.pdbx_stereo_config
_chem_comp_bond.value_order
N   CA   ALA N N sing 
N   H    ALA N N sing 
N   H2   ALA N N sing 
CA  C    ALA N N sing 
CA  CB   ALA N N sing 
CA  HA   ALA N N sing 
C   O    ALA N N doub 
C   OXT  ALA N N sing 
CB  HB1  ALA N N sing 
CB  HB2  ALA N N sing 
CB  HB3  ALA N N sing 
OXT HXT  ALA N N sing 
N   CA   ARG N N sing 
N   H    ARG N N sing 
N   H2   ARG N N sing 
CA  C    ARG N N sing 
CA  CB   ARG N N sing 
CA  HA   ARG N N sing 
C   O    ARG N N doub 
C   OXT  ARG N N sing 
CB  CG   ARG N N sing 
CB  HB2  ARG N N sing 
CB  HB3  ARG N N sing 
CG  CD   ARG N N sing 
CG  HG2  ARG N N sing 
CG  HG3  ARG N N sing 
CD  NE   ARG N N sing 
CD  HD2  ARG N N sing 
CD  HD3  ARG N N sing 
NE  CZ   ARG N N sing 
NE  HE   ARG N N sing 
CZ  NH1  ARG N N sing 
CZ  NH2  ARG N N doub 
NH1 HH11 ARG N N sing 
NH1 HH12 ARG N N sing 
NH2 HH21 ARG N N sing 
NH2 HH22 ARG N N sing 
OXT HXT  ARG N N sing 
N   CA   ASN N N sing 
N   H    ASN N N sing 
N   H2   ASN N N sing 
CA  C    ASN N N sing 
CA  CB   ASN N N sing 
CA  HA   ASN N N sing 
C   O    ASN N N doub 
C   OXT  ASN N N sing 
CB  CG   ASN N N sing 
CB  HB2  ASN N N sing 
CB  HB3  ASN N N sing 
CG  OD1  ASN N N doub 
CG  ND2  ASN N N sing 
ND2 HD21 ASN N N sing 
ND2 HD22 ASN N N sing 
OXT HXT  ASN N N sing 
N   CA   ASP N N sing 
N   H    ASP N N sing 
N   H2   ASP N N sing 
CA  C    ASP N N sing 
CA  CB   ASP N N sing 
CA  HA   ASP N N sing 
C   O    ASP N N doub 
C   OXT  ASP N N sing 
CB  CG   ASP N N sing 
CB  HB2  ASP N N sing 
CB  HB3  ASP N N sing 
CG  OD1  ASP N N doub 
CG  OD2  ASP N N sing 
OD2 HD2  ASP N N sing 
OXT HXT  ASP N N sing 
N   CA   CYS N N sing 
N   H    CYS N N sing 
N   H2   CYS N N sing 
CA  C    CYS N N sing 
CA  CB   CYS N N sing 
CA  HA   CYS N N sing 
C   O    CYS N N doub 
C   OXT  CYS N N sing 
CB  SG   CYS N N sing 
CB  HB2  CYS N N sing 
CB  HB3  CYS N N sing 
SG  HG   CYS N N sing 
OXT HXT  CYS N N sing 
N   CA   GLN N N sing 
N   H    GLN N N sing 
N   H2   GLN N N sing 
CA  C    GLN N N sing 
CA  CB   GLN N N sing 
CA  HA   GLN N N sing 
C   O    GLN N N doub 
C   OXT  GLN N N sing 
CB  CG   GLN N N sing 
CB  HB2  GLN N N sing 
CB  HB3  GLN N N sing 
CG  CD   GLN N N sing 
CG  HG2  GLN N N sing 
CG  HG3  GLN N N sing 
CD  OE1  GLN N N doub 
CD  NE2  GLN N N sing 
NE2 HE21 GLN N N sing 
NE2 HE22 GLN N N sing 
OXT HXT  GLN N N sing 
N   CA   GLU N N sing 
N   H    GLU N N sing 
N   H2   GLU N N sing 
CA  C    GLU N N sing 
CA  CB   GLU N N sing 
CA  HA   GLU N N sing 
C   O    GLU N N doub 
C   OXT  GLU N N sing 
CB  CG   GLU N N sing 
CB  HB2  GLU N N sing 
CB  HB3  GLU N N sing 
CG  CD   GLU N N sing 
CG  HG2  GLU N N sing 
CG  HG3  GLU N N sing 
CD  OE1  GLU N N doub 
CD  OE2  GLU N N sing 
OE2 HE2  GLU N N sing 
OXT HXT  GLU N N sing 
N   CA   GLY N N sing 
N   H    GLY N N sing 
N   H2   GLY N N sing 
CA  C    GLY N N sing 
CA  HA2  GLY N N sing 
CA  HA3  GLY N N sing 
C   O    GLY N N doub 
C   OXT  GLY N N sing 
OXT HXT  GLY N N sing 
N   CA   HIS N N sing 
N   H    HIS N N sing 
N   H2   HIS N N sing 
CA  C    HIS N N sing 
CA  CB   HIS N N sing 
CA  HA   HIS N N sing 
C   O    HIS N N doub 
C   OXT  HIS N N sing 
CB  CG   HIS N N sing 
CB  HB2  HIS N N sing 
CB  HB3  HIS N N sing 
CG  ND1  HIS Y N sing 
CG  CD2  HIS Y N doub 
ND1 CE1  HIS Y N doub 
ND1 HD1  HIS N N sing 
CD2 NE2  HIS Y N sing 
CD2 HD2  HIS N N sing 
CE1 NE2  HIS Y N sing 
CE1 HE1  HIS N N sing 
NE2 HE2  HIS N N sing 
OXT HXT  HIS N N sing 
N   CA   ILE N N sing 
N   H    ILE N N sing 
N   H2   ILE N N sing 
CA  C    ILE N N sing 
CA  CB   ILE N N sing 
CA  HA   ILE N N sing 
C   O    ILE N N doub 
C   OXT  ILE N N sing 
CB  CG1  ILE N N sing 
CB  CG2  ILE N N sing 
CB  HB   ILE N N sing 
CG1 CD1  ILE N N sing 
CG1 HG12 ILE N N sing 
CG1 HG13 ILE N N sing 
CG2 HG21 ILE N N sing 
CG2 HG22 ILE N N sing 
CG2 HG23 ILE N N sing 
CD1 HD11 ILE N N sing 
CD1 HD12 ILE N N sing 
CD1 HD13 ILE N N sing 
OXT HXT  ILE N N sing 
N   CA   LEU N N sing 
N   H    LEU N N sing 
N   H2   LEU N N sing 
CA  C    LEU N N sing 
CA  CB   LEU N N sing 
CA  HA   LEU N N sing 
C   O    LEU N N doub 
C   OXT  LEU N N sing 
CB  CG   LEU N N sing 
CB  HB2  LEU N N sing 
CB  HB3  LEU N N sing 
CG  CD1  LEU N N sing 
CG  CD2  LEU N N sing 
CG  HG   LEU N N sing 
CD1 HD11 LEU N N sing 
CD1 HD12 LEU N N sing 
CD1 HD13 LEU N N sing 
CD2 HD21 LEU N N sing 
CD2 HD22 LEU N N sing 
CD2 HD23 LEU N N sing 
OXT HXT  LEU N N sing 
N   CA   LYS N N sing 
N   H    LYS N N sing 
N   H2   LYS N N sing 
CA  C    LYS N N sing 
CA  CB   LYS N N sing 
CA  HA   LYS N N sing 
C   O    LYS N N doub 
C   OXT  LYS N N sing 
CB  CG   LYS N N sing 
CB  HB2  LYS N N sing 
CB  HB3  LYS N N sing 
CG  CD   LYS N N sing 
CG  HG2  LYS N N sing 
CG  HG3  LYS N N sing 
CD  CE   LYS N N sing 
CD  HD2  LYS N N sing 
CD  HD3  LYS N N sing 
CE  NZ   LYS N N sing 
CE  HE2  LYS N N sing 
CE  HE3  LYS N N sing 
NZ  HZ1  LYS N N sing 
NZ  HZ2  LYS N N sing 
NZ  HZ3  LYS N N sing 
OXT HXT  LYS N N sing 
N   CA   MET N N sing 
N   H    MET N N sing 
N   H2   MET N N sing 
CA  C    MET N N sing 
CA  CB   MET N N sing 
CA  HA   MET N N sing 
C   O    MET N N doub 
C   OXT  MET N N sing 
CB  CG   MET N N sing 
CB  HB2  MET N N sing 
CB  HB3  MET N N sing 
CG  SD   MET N N sing 
CG  HG2  MET N N sing 
CG  HG3  MET N N sing 
SD  CE   MET N N sing 
CE  HE1  MET N N sing 
CE  HE2  MET N N sing 
CE  HE3  MET N N sing 
OXT HXT  MET N N sing 
N   CA   PHE N N sing 
N   H    PHE N N sing 
N   H2   PHE N N sing 
CA  C    PHE N N sing 
CA  CB   PHE N N sing 
CA  HA   PHE N N sing 
C   O    PHE N N doub 
C   OXT  PHE N N sing 
CB  CG   PHE N N sing 
CB  HB2  PHE N N sing 
CB  HB3  PHE N N sing 
CG  CD1  PHE Y N doub 
CG  CD2  PHE Y N sing 
CD1 CE1  PHE Y N sing 
CD1 HD1  PHE N N sing 
CD2 CE2  PHE Y N doub 
CD2 HD2  PHE N N sing 
CE1 CZ   PHE Y N doub 
CE1 HE1  PHE N N sing 
CE2 CZ   PHE Y N sing 
CE2 HE2  PHE N N sing 
CZ  HZ   PHE N N sing 
OXT HXT  PHE N N sing 
N   CA   PRO N N sing 
N   CD   PRO N N sing 
N   H    PRO N N sing 
CA  C    PRO N N sing 
CA  CB   PRO N N sing 
CA  HA   PRO N N sing 
C   O    PRO N N doub 
C   OXT  PRO N N sing 
CB  CG   PRO N N sing 
CB  HB2  PRO N N sing 
CB  HB3  PRO N N sing 
CG  CD   PRO N N sing 
CG  HG2  PRO N N sing 
CG  HG3  PRO N N sing 
CD  HD2  PRO N N sing 
CD  HD3  PRO N N sing 
OXT HXT  PRO N N sing 
N   CA   SER N N sing 
N   H    SER N N sing 
N   H2   SER N N sing 
CA  C    SER N N sing 
CA  CB   SER N N sing 
CA  HA   SER N N sing 
C   O    SER N N doub 
C   OXT  SER N N sing 
CB  OG   SER N N sing 
CB  HB2  SER N N sing 
CB  HB3  SER N N sing 
OG  HG   SER N N sing 
OXT HXT  SER N N sing 
N   CA   THR N N sing 
N   H    THR N N sing 
N   H2   THR N N sing 
CA  C    THR N N sing 
CA  CB   THR N N sing 
CA  HA   THR N N sing 
C   O    THR N N doub 
C   OXT  THR N N sing 
CB  OG1  THR N N sing 
CB  CG2  THR N N sing 
CB  HB   THR N N sing 
OG1 HG1  THR N N sing 
CG2 HG21 THR N N sing 
CG2 HG22 THR N N sing 
CG2 HG23 THR N N sing 
OXT HXT  THR N N sing 
N   CA   TRP N N sing 
N   H    TRP N N sing 
N   H2   TRP N N sing 
CA  C    TRP N N sing 
CA  CB   TRP N N sing 
CA  HA   TRP N N sing 
C   O    TRP N N doub 
C   OXT  TRP N N sing 
CB  CG   TRP N N sing 
CB  HB2  TRP N N sing 
CB  HB3  TRP N N sing 
CG  CD1  TRP Y N doub 
CG  CD2  TRP Y N sing 
CD1 NE1  TRP Y N sing 
CD1 HD1  TRP N N sing 
CD2 CE2  TRP Y N doub 
CD2 CE3  TRP Y N sing 
NE1 CE2  TRP Y N sing 
NE1 HE1  TRP N N sing 
CE2 CZ2  TRP Y N sing 
CE3 CZ3  TRP Y N doub 
CE3 HE3  TRP N N sing 
CZ2 CH2  TRP Y N doub 
CZ2 HZ2  TRP N N sing 
CZ3 CH2  TRP Y N sing 
CZ3 HZ3  TRP N N sing 
CH2 HH2  TRP N N sing 
OXT HXT  TRP N N sing 
N   CA   TYR N N sing 
N   H    TYR N N sing 
N   H2   TYR N N sing 
CA  C    TYR N N sing 
CA  CB   TYR N N sing 
CA  HA   TYR N N sing 
C   O    TYR N N doub 
C   OXT  TYR N N sing 
CB  CG   TYR N N sing 
CB  HB2  TYR N N sing 
CB  HB3  TYR N N sing 
CG  CD1  TYR Y N doub 
CG  CD2  TYR Y N sing 
CD1 CE1  TYR Y N sing 
CD1 HD1  TYR N N sing 
CD2 CE2  TYR Y N doub 
CD2 HD2  TYR N N sing 
CE1 CZ   TYR Y N doub 
CE1 HE1  TYR N N sing 
CE2 CZ   TYR Y N sing 
CE2 HE2  TYR N N sing 
CZ  OH   TYR N N sing 
OH  HH   TYR N N sing 
OXT HXT  TYR N N sing 
N   CA   VAL N N sing 
N   H    VAL N N sing 
N   H2   VAL N N sing 
CA  C    VAL N N sing 
CA  CB   VAL N N sing 
CA  HA   VAL N N sing 
C   O    VAL N N doub 
C   OXT  VAL N N sing 
CB  CG1  VAL N N sing 
CB  CG2  VAL N N sing 
CB  HB   VAL N N sing 
CG1 HG11 VAL N N sing 
CG1 HG12 VAL N N sing 
CG1 HG13 VAL N N sing 
CG2 HG21 VAL N N sing 
CG2 HG22 VAL N N sing 
CG2 HG23 VAL N N sing 
OXT HXT  VAL N N sing 
C05 C04  X5M N N sing 
C01 C02  X5M N N sing 
C02 N03  X5M N N sing 
C04 N03  X5M N N sing 
N03 C06  X5M N N sing 
O13 N12  X5M N N sing 
C06 C07  X5M Y N doub 
C06 C11  X5M Y N sing 
C07 C08  X5M Y N sing 
N12 C11  X5M N N sing 
N12 O14  X5M N N doub 
C11 C10  X5M Y N doub 
C08 C09  X5M Y N doub 
C10 C09  X5M Y N sing 
C09 C15  X5M N N sing 
C22 C21  X5M N N sing 
C15 C21  X5M N N sing 
C15 N16  X5M N N doub 
C21 C20  X5M N N sing 
N16 N17  X5M N N sing 
C20 C18  X5M N N sing 
N17 C18  X5M N N sing 
C18 O19  X5M N N doub 
C01 H1   X5M N N sing 
C01 H2   X5M N N sing 
C01 H3   X5M N N sing 
C02 H4   X5M N N sing 
C02 H5   X5M N N sing 
C04 H6   X5M N N sing 
C04 H7   X5M N N sing 
C05 H8   X5M N N sing 
C05 H9   X5M N N sing 
C05 H10  X5M N N sing 
C07 H11  X5M N N sing 
C08 H12  X5M N N sing 
C10 H13  X5M N N sing 
C20 H15  X5M N N sing 
C20 H16  X5M N N sing 
C21 H17  X5M N N sing 
C22 H18  X5M N N sing 
C22 H19  X5M N N sing 
C22 H20  X5M N N sing 
N17 H14  X5M N N sing 
#
_entity.id               1
_entity.pdbx_description "Schlafen family member 12"
_entity.type             polymer
#
_entity_poly.entity_id      1
_entity_poly.pdbx_strand_id A
_entity_poly.type           polypeptide(L)
#
loop_
_entity_poly_seq.entity_id
_entity_poly_seq.hetero
_entity_poly_seq.mon_id
_entity_poly_seq.num
1 n GLY 1   
1 n GLY 2   
1 n GLY 3   
1 n GLY 4   
1 n SER 5   
1 n MET 6   
1 n ASN 7   
1 n ILE 8   
1 n SER 9   
1 n VAL 10  
1 n ASP 11  
1 n LEU 12  
1 n GLU 13  
1 n THR 14  
1 n ASN 15  
1 n TYR 16  
1 n ALA 17  
1 n GLU 18  
1 n LEU 19  
1 n VAL 20  
1 n LEU 21  
1 n ASP 22  
1 n VAL 23  
1 n GLY 24  
1 n ARG 25  
1 n VAL 26  
1 n THR 27  
1 n LEU 28  
1 n GLY 29  
1 n GLU 30  
1 n ASN 31  
1 n SER 32  
1 n ARG 33  
1 n LYS 34  
1 n LYS 35  
1 n MET 36  
1 n LYS 37  
1 n ASP 38  
1 n CYS 39  
1 n LYS 40  
1 n LEU 41  
1 n ARG 42  
1 n LYS 43  
1 n LYS 44  
1 n GLN 45  
1 n ASN 46  
1 n GLU 47  
1 n SER 48  
1 n VAL 49  
1 n SER 50  
1 n ARG 51  
1 n ALA 52  
1 n MET 53  
1 n CYS 54  
1 n ALA 55  
1 n LEU 56  
1 n LEU 57  
1 n ASN 58  
1 n SER 59  
1 n GLY 60  
1 n GLY 61  
1 n GLY 62  
1 n VAL 63  
1 n ILE 64  
1 n LYS 65  
1 n ALA 66  
1 n GLU 67  
1 n ILE 68  
1 n GLU 69  
1 n ASN 70  
1 n GLU 71  
1 n ASP 72  
1 n TYR 73  
1 n SER 74  
1 n TYR 75  
1 n THR 76  
1 n LYS 77  
1 n ASP 78  
1 n GLY 79  
1 n ILE 80  
1 n GLY 81  
1 n LEU 82  
1 n ASP 83  
1 n LEU 84  
1 n GLU 85  
1 n ASN 86  
1 n SER 87  
1 n PHE 88  
1 n SER 89  
1 n ASN 90  
1 n ILE 91  
1 n LEU 92  
1 n LEU 93  
1 n PHE 94  
1 n VAL 95  
1 n PRO 96  
1 n GLU 97  
1 n TYR 98  
1 n LEU 99  
1 n ASP 100 
1 n PHE 101 
1 n MET 102 
1 n GLN 103 
1 n ASN 104 
1 n GLY 105 
1 n ASN 106 
1 n TYR 107 
1 n PHE 108 
1 n LEU 109 
1 n ILE 110 
1 n PHE 111 
1 n VAL 112 
1 n LYS 113 
1 n SER 114 
1 n TRP 115 
1 n SER 116 
1 n LEU 117 
1 n ASN 118 
1 n THR 119 
1 n SER 120 
1 n GLY 121 
1 n LEU 122 
1 n ARG 123 
1 n ILE 124 
1 n THR 125 
1 n THR 126 
1 n LEU 127 
1 n SER 128 
1 n SER 129 
1 n ASN 130 
1 n LEU 131 
1 n TYR 132 
1 n LYS 133 
1 n ARG 134 
1 n ASP 135 
1 n ILE 136 
1 n THR 137 
1 n SER 138 
1 n ALA 139 
1 n LYS 140 
1 n VAL 141 
1 n MET 142 
1 n ASN 143 
1 n ALA 144 
1 n THR 145 
1 n ALA 146 
1 n ALA 147 
1 n LEU 148 
1 n GLU 149 
1 n PHE 150 
1 n LEU 151 
1 n LYS 152 
1 n ASP 153 
1 n MET 154 
1 n LYS 155 
1 n LYS 156 
1 n THR 157 
1 n ARG 158 
1 n GLY 159 
1 n ARG 160 
1 n LEU 161 
1 n TYR 162 
1 n LEU 163 
1 n ARG 164 
1 n PRO 165 
1 n GLU 166 
1 n LEU 167 
1 n LEU 168 
1 n ALA 169 
1 n LYS 170 
1 n ARG 171 
1 n PRO 172 
1 n CYS 173 
1 n VAL 174 
1 n ASP 175 
1 n ILE 176 
1 n GLN 177 
1 n GLU 178 
1 n GLU 179 
1 n ASN 180 
1 n ASN 181 
1 n MET 182 
1 n LYS 183 
1 n ALA 184 
1 n LEU 185 
1 n ALA 186 
1 n GLY 187 
1 n VAL 188 
1 n PHE 189 
1 n PHE 190 
1 n ASP 191 
1 n ARG 192 
1 n THR 193 
1 n GLU 194 
1 n LEU 195 
1 n ASP 196 
1 n ARG 197 
1 n LYS 198 
1 n GLU 199 
1 n LYS 200 
1 n LEU 201 
1 n THR 202 
1 n PHE 203 
1 n THR 204 
1 n GLU 205 
1 n SER 206 
1 n THR 207 
1 n HIS 208 
1 n VAL 209 
1 n GLU 210 
1 n ILE 211 
1 n LYS 212 
1 n ASN 213 
1 n PHE 214 
1 n SER 215 
1 n THR 216 
1 n GLU 217 
1 n LYS 218 
1 n LEU 219 
1 n LEU 220 
1 n GLN 221 
1 n ARG 222 
1 n ILE 223 
1 n LYS 224 
1 n GLU 225 
1 n ILE 226 
1 n LEU 227 
1 n PRO 228 
1 n GLN 229 
1 n TYR 230 
1 n VAL 231 
1 n SER 232 
1 n ALA 233 
1 n PHE 234 
1 n ALA 235 
1 n ASN 236 
1 n THR 237 
1 n ASP 238 
1 n GLY 239 
1 n GLY 240 
1 n TYR 241 
1 n LEU 242 
1 n PHE 243 
1 n ILE 244 
1 n GLY 245 
1 n LEU 246 
1 n ASN 247 
1 n GLU 248 
1 n ASP 249 
1 n LYS 250 
1 n GLU 251 
1 n ILE 252 
1 n ILE 253 
1 n GLY 254 
1 n PHE 255 
1 n LYS 256 
1 n ALA 257 
1 n GLU 258 
1 n MET 259 
1 n SER 260 
1 n ASP 261 
1 n LEU 262 
1 n ASP 263 
1 n ASP 264 
1 n LEU 265 
1 n GLU 266 
1 n ARG 267 
1 n GLU 268 
1 n ILE 269 
1 n GLU 270 
1 n LYS 271 
1 n SER 272 
1 n ILE 273 
1 n ARG 274 
1 n LYS 275 
1 n MET 276 
1 n PRO 277 
1 n VAL 278 
1 n HIS 279 
1 n HIS 280 
1 n PHE 281 
1 n CYS 282 
1 n MET 283 
1 n GLU 284 
1 n LYS 285 
1 n LYS 286 
1 n LYS 287 
1 n ILE 288 
1 n ASN 289 
1 n TYR 290 
1 n SER 291 
1 n CYS 292 
1 n LYS 293 
1 n PHE 294 
1 n LEU 295 
1 n GLY 296 
1 n VAL 297 
1 n TYR 298 
1 n ASP 299 
1 n LYS 300 
1 n GLY 301 
1 n SER 302 
1 n LEU 303 
1 n CYS 304 
1 n GLY 305 
1 n TYR 306 
1 n VAL 307 
1 n CYS 308 
1 n ALA 309 
1 n LEU 310 
1 n ARG 311 
1 n VAL 312 
1 n GLU 313 
1 n ARG 314 
1 n PHE 315 
1 n CYS 316 
1 n CYS 317 
1 n ALA 318 
1 n VAL 319 
1 n PHE 320 
1 n ALA 321 
1 n LYS 322 
1 n GLU 323 
1 n PRO 324 
1 n ASP 325 
1 n SER 326 
1 n TRP 327 
1 n HIS 328 
1 n VAL 329 
1 n LYS 330 
1 n ASP 331 
1 n ASN 332 
1 n ARG 333 
1 n VAL 334 
1 n MET 335 
1 n GLN 336 
1 n LEU 337 
1 n THR 338 
1 n ARG 339 
1 n LYS 340 
1 n GLU 341 
1 n TRP 342 
1 n ILE 343 
1 n GLN 344 
1 n PHE 345 
1 n MET 346 
1 n VAL 347 
1 n GLU 348 
1 n ALA 349 
1 n GLU 350 
1 n PRO 351 
1 n LYS 352 
1 n PHE 353 
1 n SER 354 
1 n SER 355 
1 n SER 356 
1 n TYR 357 
1 n GLU 358 
1 n GLU 359 
1 n VAL 360 
1 n ILE 361 
1 n SER 362 
1 n GLN 363 
1 n ILE 364 
1 n ASN 365 
1 n THR 366 
1 n SER 367 
1 n LEU 368 
1 n PRO 369 
1 n ALA 370 
1 n PRO 371 
1 n HIS 372 
1 n SER 373 
1 n TRP 374 
1 n PRO 375 
1 n LEU 376 
1 n LEU 377 
1 n GLU 378 
1 n TRP 379 
1 n GLN 380 
1 n ARG 381 
1 n GLN 382 
1 n ARG 383 
1 n HIS 384 
1 n HIS 385 
1 n CYS 386 
1 n PRO 387 
1 n GLY 388 
1 n LEU 389 
1 n SER 390 
1 n GLY 391 
1 n ARG 392 
1 n ILE 393 
1 n THR 394 
1 n TYR 395 
1 n THR 396 
1 n PRO 397 
1 n GLU 398 
1 n ASN 399 
1 n LEU 400 
1 n CYS 401 
1 n ARG 402 
1 n LYS 403 
1 n LEU 404 
1 n PHE 405 
1 n LEU 406 
1 n GLN 407 
1 n HIS 408 
1 n GLU 409 
1 n GLY 410 
1 n LEU 411 
1 n LYS 412 
1 n GLN 413 
1 n LEU 414 
1 n ILE 415 
1 n CYS 416 
1 n GLU 417 
1 n GLU 418 
1 n MET 419 
1 n ASP 420 
1 n SER 421 
1 n VAL 422 
1 n ARG 423 
1 n LYS 424 
1 n GLY 425 
1 n SER 426 
1 n LEU 427 
1 n ILE 428 
1 n PHE 429 
1 n SER 430 
1 n ARG 431 
1 n SER 432 
1 n TRP 433 
1 n SER 434 
1 n VAL 435 
1 n ASP 436 
1 n LEU 437 
1 n GLY 438 
1 n LEU 439 
1 n GLN 440 
1 n GLU 441 
1 n ASN 442 
1 n HIS 443 
1 n LYS 444 
1 n VAL 445 
1 n LEU 446 
1 n CYS 447 
1 n ASP 448 
1 n ALA 449 
1 n LEU 450 
1 n LEU 451 
1 n ILE 452 
1 n SER 453 
1 n GLN 454 
1 n ASP 455 
1 n SER 456 
1 n PRO 457 
1 n PRO 458 
1 n VAL 459 
1 n LEU 460 
1 n TYR 461 
1 n THR 462 
1 n PHE 463 
1 n HIS 464 
1 n MET 465 
1 n VAL 466 
1 n GLN 467 
1 n ASP 468 
1 n GLU 469 
1 n GLU 470 
1 n PHE 471 
1 n LYS 472 
1 n GLY 473 
1 n TYR 474 
1 n SER 475 
1 n THR 476 
1 n GLN 477 
1 n THR 478 
1 n ALA 479 
1 n LEU 480 
1 n THR 481 
1 n LEU 482 
1 n LYS 483 
1 n GLN 484 
1 n LYS 485 
1 n LEU 486 
1 n ALA 487 
1 n LYS 488 
1 n ILE 489 
1 n GLY 490 
1 n GLY 491 
1 n TYR 492 
1 n THR 493 
1 n LYS 494 
1 n LYS 495 
1 n VAL 496 
1 n CYS 497 
1 n VAL 498 
1 n MET 499 
1 n THR 500 
1 n LYS 501 
1 n ILE 502 
1 n PHE 503 
1 n TYR 504 
1 n LEU 505 
1 n SER 506 
1 n PRO 507 
1 n GLU 508 
1 n GLY 509 
1 n MET 510 
1 n THR 511 
1 n SER 512 
1 n CYS 513 
1 n GLN 514 
1 n TYR 515 
1 n ASP 516 
1 n LEU 517 
1 n ARG 518 
1 n SER 519 
1 n GLN 520 
1 n VAL 521 
1 n ILE 522 
1 n TYR 523 
1 n PRO 524 
1 n GLU 525 
1 n SER 526 
1 n TYR 527 
1 n TYR 528 
1 n PHE 529 
1 n THR 530 
1 n ARG 531 
1 n ARG 532 
1 n LYS 533 
1 n TYR 534 
1 n LEU 535 
1 n LEU 536 
1 n LYS 537 
1 n ALA 538 
1 n LEU 539 
1 n PHE 540 
1 n LYS 541 
1 n ALA 542 
1 n LEU 543 
1 n LYS 544 
1 n ARG 545 
1 n LEU 546 
1 n LYS 547 
1 n SER 548 
1 n LEU 549 
1 n ARG 550 
1 n ASP 551 
1 n GLN 552 
1 n PHE 553 
1 n SER 554 
1 n PHE 555 
1 n ALA 556 
1 n GLU 557 
1 n ASN 558 
1 n LEU 559 
1 n TYR 560 
1 n GLN 561 
1 n ILE 562 
1 n ILE 563 
1 n GLY 564 
1 n ILE 565 
1 n ASP 566 
1 n CYS 567 
1 n PHE 568 
1 n GLN 569 
1 n LYS 570 
1 n ASN 571 
1 n ASP 572 
1 n LYS 573 
1 n LYS 574 
1 n MET 575 
1 n PHE 576 
1 n LYS 577 
1 n SER 578 
1 n CYS 579 
1 n ARG 580 
1 n ARG 581 
1 n LEU 582 
1 n THR 583 
#
_exptl.method "ELECTRON MICROSCOPY"
#
_pdbx_audit_revision_history.revision_date 2021-06-09
#
_pdbx_database_status.recvd_initial_deposition_date 2021-06-09
#
loop_
_pdbx_poly_seq_scheme.asym_id
_pdbx_poly_seq_scheme.auth_seq_num
_pdbx_poly_seq_scheme.entity_id
_pdbx_poly_seq_scheme.hetero
_pdbx_poly_seq_scheme.mon_id
_pdbx_poly_seq_scheme.pdb_ins_code
_pdbx_poly_seq_scheme.pdb_seq_num
_pdbx_poly_seq_scheme.pdb_strand_id
_pdbx_poly_seq_scheme.seq_id
A ?   1 n GLY . -4  A 1   
A ?   1 n GLY . -3  A 2   
A ?   1 n GLY . -2  A 3   
A ?   1 n GLY . -1  A 4   
A ?   1 n SER . 0   A 5   
A ?   1 n MET . 1   A 6   
A 2   1 n ASN . 2   A 7   
A 3   1 n ILE . 3   A 8   
A 4   1 n SER . 4   A 9   
A 5   1 n VAL . 5   A 10  
A 6   1 n ASP . 6   A 11  
A 7   1 n LEU . 7   A 12  
A 8   1 n GLU . 8   A 13  
A 9   1 n THR . 9   A 14  
A 10  1 n ASN . 10  A 15  
A 11  1 n TYR . 11  A 16  
A 12  1 n ALA . 12  A 17  
A 13  1 n GLU . 13  A 18  
A 14  1 n LEU . 14  A 19  
A 15  1 n VAL . 15  A 20  
A 16  1 n LEU . 16  A 21  
A 17  1 n ASP . 17  A 22  
A 18  1 n VAL . 18  A 23  
A 19  1 n GLY . 19  A 24  
A 20  1 n ARG . 20  A 25  
A 21  1 n VAL . 21  A 26  
A 22  1 n THR . 22  A 27  
A 23  1 n LEU . 23  A 28  
A 24  1 n GLY . 24  A 29  
A 25  1 n GLU . 25  A 30  
A 26  1 n ASN . 26  A 31  
A 27  1 n SER . 27  A 32  
A 28  1 n ARG . 28  A 33  
A 29  1 n LYS . 29  A 34  
A 30  1 n LYS . 30  A 35  
A 31  1 n MET . 31  A 36  
A 32  1 n LYS . 32  A 37  
A 33  1 n ASP . 33  A 38  
A 34  1 n CYS . 34  A 39  
A 35  1 n LYS . 35  A 40  
A 36  1 n LEU . 36  A 41  
A 37  1 n ARG . 37  A 42  
A 38  1 n LYS . 38  A 43  
A 39  1 n LYS . 39  A 44  
A 40  1 n GLN . 40  A 45  
A 41  1 n ASN . 41  A 46  
A 42  1 n GLU . 42  A 47  
A 43  1 n SER . 43  A 48  
A 44  1 n VAL . 44  A 49  
A 45  1 n SER . 45  A 50  
A 46  1 n ARG . 46  A 51  
A 47  1 n ALA . 47  A 52  
A 48  1 n MET . 48  A 53  
A 49  1 n CYS . 49  A 54  
A 50  1 n ALA . 50  A 55  
A 51  1 n LEU . 51  A 56  
A 52  1 n LEU . 52  A 57  
A 53  1 n ASN . 53  A 58  
A 54  1 n SER . 54  A 59  
A 55  1 n GLY . 55  A 60  
A 56  1 n GLY . 56  A 61  
A 57  1 n GLY . 57  A 62  
A 58  1 n VAL . 58  A 63  
A 59  1 n ILE . 59  A 64  
A 60  1 n LYS . 60  A 65  
A 61  1 n ALA . 61  A 66  
A 62  1 n GLU . 62  A 67  
A 63  1 n ILE . 63  A 68  
A 64  1 n GLU . 64  A 69  
A 65  1 n ASN . 65  A 70  
A 66  1 n GLU . 66  A 71  
A 67  1 n ASP . 67  A 72  
A 68  1 n TYR . 68  A 73  
A 69  1 n SER . 69  A 74  
A 70  1 n TYR . 70  A 75  
A 71  1 n THR . 71  A 76  
A 72  1 n LYS . 72  A 77  
A 73  1 n ASP . 73  A 78  
A 74  1 n GLY . 74  A 79  
A 75  1 n ILE . 75  A 80  
A 76  1 n GLY . 76  A 81  
A 77  1 n LEU . 77  A 82  
A 78  1 n ASP . 78  A 83  
A 79  1 n LEU . 79  A 84  
A 80  1 n GLU . 80  A 85  
A 81  1 n ASN . 81  A 86  
A 82  1 n SER . 82  A 87  
A 83  1 n PHE . 83  A 88  
A 84  1 n SER . 84  A 89  
A 85  1 n ASN . 85  A 90  
A 86  1 n ILE . 86  A 91  
A 87  1 n LEU . 87  A 92  
A 88  1 n LEU . 88  A 93  
A 89  1 n PHE . 89  A 94  
A 90  1 n VAL . 90  A 95  
A 91  1 n PRO . 91  A 96  
A 92  1 n GLU . 92  A 97  
A 93  1 n TYR . 93  A 98  
A 94  1 n LEU . 94  A 99  
A 95  1 n ASP . 95  A 100 
A 96  1 n PHE . 96  A 101 
A 97  1 n MET . 97  A 102 
A 98  1 n GLN . 98  A 103 
A 99  1 n ASN . 99  A 104 
A 100 1 n GLY . 100 A 105 
A 101 1 n ASN . 101 A 106 
A 102 1 n TYR . 102 A 107 
A 103 1 n PHE . 103 A 108 
A 104 1 n LEU . 104 A 109 
A 105 1 n ILE . 105 A 110 
A 106 1 n PHE . 106 A 111 
A 107 1 n VAL . 107 A 112 
A 108 1 n LYS . 108 A 113 
A 109 1 n SER . 109 A 114 
A 110 1 n TRP . 110 A 115 
A 111 1 n SER . 111 A 116 
A 112 1 n LEU . 112 A 117 
A 113 1 n ASN . 113 A 118 
A 114 1 n THR . 114 A 119 
A 115 1 n SER . 115 A 120 
A 116 1 n GLY . 116 A 121 
A 117 1 n LEU . 117 A 122 
A 118 1 n ARG . 118 A 123 
A 119 1 n ILE . 119 A 124 
A 120 1 n THR . 120 A 125 
A 121 1 n THR . 121 A 126 
A 122 1 n LEU . 122 A 127 
A 123 1 n SER . 123 A 128 
A 124 1 n SER . 124 A 129 
A 125 1 n ASN . 125 A 130 
A 126 1 n LEU . 126 A 131 
A 127 1 n TYR . 127 A 132 
A 128 1 n LYS . 128 A 133 
A 129 1 n ARG . 129 A 134 
A 130 1 n ASP . 130 A 135 
A 131 1 n ILE . 131 A 136 
A 132 1 n THR . 132 A 137 
A 133 1 n SER . 133 A 138 
A 134 1 n ALA . 134 A 139 
A 135 1 n LYS . 135 A 140 
A 136 1 n VAL . 136 A 141 
A 137 1 n MET . 137 A 142 
A 138 1 n ASN . 138 A 143 
A 139 1 n ALA . 139 A 144 
A 140 1 n THR . 140 A 145 
A 141 1 n ALA . 141 A 146 
A 142 1 n ALA . 142 A 147 
A 143 1 n LEU . 143 A 148 
A 144 1 n GLU . 144 A 149 
A 145 1 n PHE . 145 A 150 
A 146 1 n LEU . 146 A 151 
A 147 1 n LYS . 147 A 152 
A 148 1 n ASP . 148 A 153 
A 149 1 n MET . 149 A 154 
A 150 1 n LYS . 150 A 155 
A 151 1 n LYS . 151 A 156 
A 152 1 n THR . 152 A 157 
A 153 1 n ARG . 153 A 158 
A 154 1 n GLY . 154 A 159 
A 155 1 n ARG . 155 A 160 
A ?   1 n LEU . 156 A 161 
A ?   1 n TYR . 157 A 162 
A ?   1 n LEU . 158 A 163 
A ?   1 n ARG . 159 A 164 
A ?   1 n PRO . 160 A 165 
A ?   1 n GLU . 161 A 166 
A 162 1 n LEU . 162 A 167 
A 163 1 n LEU . 163 A 168 
A 164 1 n ALA . 164 A 169 
A 165 1 n LYS . 165 A 170 
A 166 1 n ARG . 166 A 171 
A 167 1 n PRO . 167 A 172 
A 168 1 n CYS . 168 A 173 
A 169 1 n VAL . 169 A 174 
A 170 1 n ASP . 170 A 175 
A 171 1 n ILE . 171 A 176 
A 172 1 n GLN . 172 A 177 
A 173 1 n GLU . 173 A 178 
A 174 1 n GLU . 174 A 179 
A 175 1 n ASN . 175 A 180 
A 176 1 n ASN . 176 A 181 
A 177 1 n MET . 177 A 182 
A 178 1 n LYS . 178 A 183 
A 179 1 n ALA . 179 A 184 
A 180 1 n LEU . 180 A 185 
A 181 1 n ALA . 181 A 186 
A 182 1 n GLY . 182 A 187 
A 183 1 n VAL . 183 A 188 
A 184 1 n PHE . 184 A 189 
A 185 1 n PHE . 185 A 190 
A 186 1 n ASP . 186 A 191 
A 187 1 n ARG . 187 A 192 
A 188 1 n THR . 188 A 193 
A 189 1 n GLU . 189 A 194 
A 190 1 n LEU . 190 A 195 
A 191 1 n ASP . 191 A 196 
A 192 1 n ARG . 192 A 197 
A 193 1 n LYS . 193 A 198 
A 194 1 n GLU . 194 A 199 
A 195 1 n LYS . 195 A 200 
A 196 1 n LEU . 196 A 201 
A 197 1 n THR . 197 A 202 
A 198 1 n PHE . 198 A 203 
A 199 1 n THR . 199 A 204 
A 200 1 n GLU . 200 A 205 
A 201 1 n SER . 201 A 206 
A 202 1 n THR . 202 A 207 
A 203 1 n HIS . 203 A 208 
A 204 1 n VAL . 204 A 209 
A 205 1 n GLU . 205 A 210 
A 206 1 n ILE . 206 A 211 
A 207 1 n LYS . 207 A 212 
A 208 1 n ASN . 208 A 213 
A 209 1 n PHE . 209 A 214 
A 210 1 n SER . 210 A 215 
A 211 1 n THR . 211 A 216 
A 212 1 n GLU . 212 A 217 
A 213 1 n LYS . 213 A 218 
A 214 1 n LEU . 214 A 219 
A 215 1 n LEU . 215 A 220 
A 216 1 n GLN . 216 A 221 
A 217 1 n ARG . 217 A 222 
A 218 1 n ILE . 218 A 223 
A 219 1 n LYS . 219 A 224 
A 220 1 n GLU . 220 A 225 
A 221 1 n ILE . 221 A 226 
A 222 1 n LEU . 222 A 227 
A 223 1 n PRO . 223 A 228 
A 224 1 n GLN . 224 A 229 
A 225 1 n TYR . 225 A 230 
A 226 1 n VAL . 226 A 231 
A 227 1 n SER . 227 A 232 
A 228 1 n ALA . 228 A 233 
A 229 1 n PHE . 229 A 234 
A 230 1 n ALA . 230 A 235 
A 231 1 n ASN . 231 A 236 
A 232 1 n THR . 232 A 237 
A 233 1 n ASP . 233 A 238 
A 234 1 n GLY . 234 A 239 
A 235 1 n GLY . 235 A 240 
A 236 1 n TYR . 236 A 241 
A 237 1 n LEU . 237 A 242 
A 238 1 n PHE . 238 A 243 
A 239 1 n ILE . 239 A 244 
A 240 1 n GLY . 240 A 245 
A 241 1 n LEU . 241 A 246 
A 242 1 n ASN . 242 A 247 
A 243 1 n GLU . 243 A 248 
A 244 1 n ASP . 244 A 249 
A 245 1 n LYS . 245 A 250 
A 246 1 n GLU . 246 A 251 
A 247 1 n ILE . 247 A 252 
A 248 1 n ILE . 248 A 253 
A 249 1 n GLY . 249 A 254 
A 250 1 n PHE . 250 A 255 
A 251 1 n LYS . 251 A 256 
A 252 1 n ALA . 252 A 257 
A 253 1 n GLU . 253 A 258 
A 254 1 n MET . 254 A 259 
A 255 1 n SER . 255 A 260 
A 256 1 n ASP . 256 A 261 
A 257 1 n LEU . 257 A 262 
A 258 1 n ASP . 258 A 263 
A 259 1 n ASP . 259 A 264 
A 260 1 n LEU . 260 A 265 
A 261 1 n GLU . 261 A 266 
A 262 1 n ARG . 262 A 267 
A 263 1 n GLU . 263 A 268 
A 264 1 n ILE . 264 A 269 
A 265 1 n GLU . 265 A 270 
A 266 1 n LYS . 266 A 271 
A 267 1 n SER . 267 A 272 
A 268 1 n ILE . 268 A 273 
A 269 1 n ARG . 269 A 274 
A 270 1 n LYS . 270 A 275 
A 271 1 n MET . 271 A 276 
A 272 1 n PRO . 272 A 277 
A 273 1 n VAL . 273 A 278 
A 274 1 n HIS . 274 A 279 
A 275 1 n HIS . 275 A 280 
A 276 1 n PHE . 276 A 281 
A 277 1 n CYS . 277 A 282 
A 278 1 n MET . 278 A 283 
A 279 1 n GLU . 279 A 284 
A 280 1 n LYS . 280 A 285 
A 281 1 n LYS . 281 A 286 
A 282 1 n LYS . 282 A 287 
A 283 1 n ILE . 283 A 288 
A 284 1 n ASN . 284 A 289 
A 285 1 n TYR . 285 A 290 
A 286 1 n SER . 286 A 291 
A 287 1 n CYS . 287 A 292 
A 288 1 n LYS . 288 A 293 
A 289 1 n PHE . 289 A 294 
A 290 1 n LEU . 290 A 295 
A 291 1 n GLY . 291 A 296 
A 292 1 n VAL . 292 A 297 
A 293 1 n TYR . 293 A 298 
A 294 1 n ASP . 294 A 299 
A 295 1 n LYS . 295 A 300 
A 296 1 n GLY . 296 A 301 
A 297 1 n SER . 297 A 302 
A 298 1 n LEU . 298 A 303 
A 299 1 n CYS . 299 A 304 
A 300 1 n GLY . 300 A 305 
A 301 1 n TYR . 301 A 306 
A 302 1 n VAL . 302 A 307 
A 303 1 n CYS . 303 A 308 
A 304 1 n ALA . 304 A 309 
A 305 1 n LEU . 305 A 310 
A 306 1 n ARG . 306 A 311 
A 307 1 n VAL . 307 A 312 
A 308 1 n GLU . 308 A 313 
A 309 1 n ARG . 309 A 314 
A 310 1 n PHE . 310 A 315 
A 311 1 n CYS . 311 A 316 
A 312 1 n CYS . 312 A 317 
A 313 1 n ALA . 313 A 318 
A 314 1 n VAL . 314 A 319 
A 315 1 n PHE . 315 A 320 
A 316 1 n ALA . 316 A 321 
A 317 1 n LYS . 317 A 322 
A 318 1 n GLU . 318 A 323 
A 319 1 n PRO . 319 A 324 
A 320 1 n ASP . 320 A 325 
A 321 1 n SER . 321 A 326 
A 322 1 n TRP . 322 A 327 
A 323 1 n HIS . 323 A 328 
A 324 1 n VAL . 324 A 329 
A 325 1 n LYS . 325 A 330 
A 326 1 n ASP . 326 A 331 
A 327 1 n ASN . 327 A 332 
A 328 1 n ARG . 328 A 333 
A 329 1 n VAL . 329 A 334 
A 330 1 n MET . 330 A 335 
A 331 1 n GLN . 331 A 336 
A 332 1 n LEU . 332 A 337 
A 333 1 n THR . 333 A 338 
A 334 1 n ARG . 334 A 339 
A 335 1 n LYS . 335 A 340 
A 336 1 n GLU . 336 A 341 
A 337 1 n TRP . 337 A 342 
A 338 1 n ILE . 338 A 343 
A 339 1 n GLN . 339 A 344 
A 340 1 n PHE . 340 A 345 
A 341 1 n MET . 341 A 346 
A 342 1 n VAL . 342 A 347 
A 343 1 n GLU . 343 A 348 
A 344 1 n ALA . 344 A 349 
A 345 1 n GLU . 345 A 350 
A ?   1 n PRO . 346 A 351 
A ?   1 n LYS . 347 A 352 
A ?   1 n PHE . 348 A 353 
A ?   1 n SER . 349 A 354 
A ?   1 n SER . 350 A 355 
A ?   1 n SER . 351 A 356 
A ?   1 n TYR . 352 A 357 
A ?   1 n GLU . 353 A 358 
A ?   1 n GLU . 354 A 359 
A ?   1 n VAL . 355 A 360 
A ?   1 n ILE . 356 A 361 
A ?   1 n SER . 357 A 362 
A ?   1 n GLN . 358 A 363 
A ?   1 n ILE . 359 A 364 
A ?   1 n ASN . 360 A 365 
A ?   1 n THR . 361 A 366 
A ?   1 n SER . 362 A 367 
A ?   1 n LEU . 363 A 368 
A ?   1 n PRO . 364 A 369 
A ?   1 n ALA . 365 A 370 
A ?   1 n PRO . 366 A 371 
A ?   1 n HIS . 367 A 372 
A ?   1 n SER . 368 A 373 
A ?   1 n TRP . 369 A 374 
A ?   1 n PRO . 370 A 375 
A ?   1 n LEU . 371 A 376 
A ?   1 n LEU . 372 A 377 
A ?   1 n GLU . 373 A 378 
A ?   1 n TRP . 374 A 379 
A ?   1 n GLN . 375 A 380 
A ?   1 n ARG . 376 A 381 
A ?   1 n GLN . 377 A 382 
A ?   1 n ARG . 378 A 383 
A ?   1 n HIS . 379 A 384 
A ?   1 n HIS . 380 A 385 
A ?   1 n CYS . 381 A 386 
A ?   1 n PRO . 382 A 387 
A ?   1 n GLY . 383 A 388 
A ?   1 n LEU . 384 A 389 
A ?   1 n SER . 385 A 390 
A ?   1 n GLY . 386 A 391 
A 387 1 n ARG . 387 A 392 
A 388 1 n ILE . 388 A 393 
A 389 1 n THR . 389 A 394 
A 390 1 n TYR . 390 A 395 
A 391 1 n THR . 391 A 396 
A 392 1 n PRO . 392 A 397 
A 393 1 n GLU . 393 A 398 
A 394 1 n ASN . 394 A 399 
A 395 1 n LEU . 395 A 400 
A 396 1 n CYS . 396 A 401 
A 397 1 n ARG . 397 A 402 
A 398 1 n LYS . 398 A 403 
A 399 1 n LEU . 399 A 404 
A 400 1 n PHE . 400 A 405 
A 401 1 n LEU . 401 A 406 
A 402 1 n GLN . 402 A 407 
A 403 1 n HIS . 403 A 408 
A 404 1 n GLU . 404 A 409 
A 405 1 n GLY . 405 A 410 
A 406 1 n LEU . 406 A 411 
A 407 1 n LYS . 407 A 412 
A 408 1 n GLN . 408 A 413 
A 409 1 n LEU . 409 A 414 
A 410 1 n ILE . 410 A 415 
A 411 1 n CYS . 411 A 416 
A 412 1 n GLU . 412 A 417 
A 413 1 n GLU . 413 A 418 
A 414 1 n MET . 414 A 419 
A 415 1 n ASP . 415 A 420 
A 416 1 n SER . 416 A 421 
A 417 1 n VAL . 417 A 422 
A 418 1 n ARG . 418 A 423 
A 419 1 n LYS . 419 A 424 
A 420 1 n GLY . 420 A 425 
A 421 1 n SER . 421 A 426 
A 422 1 n LEU . 422 A 427 
A 423 1 n ILE . 423 A 428 
A 424 1 n PHE . 424 A 429 
A 425 1 n SER . 425 A 430 
A 426 1 n ARG . 426 A 431 
A 427 1 n SER . 427 A 432 
A 428 1 n TRP . 428 A 433 
A 429 1 n SER . 429 A 434 
A 430 1 n VAL . 430 A 435 
A 431 1 n ASP . 431 A 436 
A 432 1 n LEU . 432 A 437 
A 433 1 n GLY . 433 A 438 
A 434 1 n LEU . 434 A 439 
A 435 1 n GLN . 435 A 440 
A 436 1 n GLU . 436 A 441 
A 437 1 n ASN . 437 A 442 
A 438 1 n HIS . 438 A 443 
A 439 1 n LYS . 439 A 444 
A 440 1 n VAL . 440 A 445 
A 441 1 n LEU . 441 A 446 
A 442 1 n CYS . 442 A 447 
A 443 1 n ASP . 443 A 448 
A 444 1 n ALA . 444 A 449 
A 445 1 n LEU . 445 A 450 
A 446 1 n LEU . 446 A 451 
A 447 1 n ILE . 447 A 452 
A 448 1 n SER . 448 A 453 
A 449 1 n GLN . 449 A 454 
A 450 1 n ASP . 450 A 455 
A 451 1 n SER . 451 A 456 
A 452 1 n PRO . 452 A 457 
A 453 1 n PRO . 453 A 458 
A 454 1 n VAL . 454 A 459 
A 455 1 n LEU . 455 A 460 
A 456 1 n TYR . 456 A 461 
A 457 1 n THR . 457 A 462 
A 458 1 n PHE . 458 A 463 
A 459 1 n HIS . 459 A 464 
A 460 1 n MET . 460 A 465 
A 461 1 n VAL . 461 A 466 
A 462 1 n GLN . 462 A 467 
A 463 1 n ASP . 463 A 468 
A 464 1 n GLU . 464 A 469 
A 465 1 n GLU . 465 A 470 
A 466 1 n PHE . 466 A 471 
A 467 1 n LYS . 467 A 472 
A 468 1 n GLY . 468 A 473 
A 469 1 n TYR . 469 A 474 
A 470 1 n SER . 470 A 475 
A 471 1 n THR . 471 A 476 
A 472 1 n GLN . 472 A 477 
A 473 1 n THR . 473 A 478 
A 474 1 n ALA . 474 A 479 
A 475 1 n LEU . 475 A 480 
A 476 1 n THR . 476 A 481 
A 477 1 n LEU . 477 A 482 
A 478 1 n LYS . 478 A 483 
A 479 1 n GLN . 479 A 484 
A 480 1 n LYS . 480 A 485 
A 481 1 n LEU . 481 A 486 
A 482 1 n ALA . 482 A 487 
A 483 1 n LYS . 483 A 488 
A 484 1 n ILE . 484 A 489 
A 485 1 n GLY . 485 A 490 
A 486 1 n GLY . 486 A 491 
A 487 1 n TYR . 487 A 492 
A 488 1 n THR . 488 A 493 
A 489 1 n LYS . 489 A 494 
A 490 1 n LYS . 490 A 495 
A 491 1 n VAL . 491 A 496 
A 492 1 n CYS . 492 A 497 
A 493 1 n VAL . 493 A 498 
A 494 1 n MET . 494 A 499 
A 495 1 n THR . 495 A 500 
A 496 1 n LYS . 496 A 501 
A 497 1 n ILE . 497 A 502 
A 498 1 n PHE . 498 A 503 
A 499 1 n TYR . 499 A 504 
A 500 1 n LEU . 500 A 505 
A 501 1 n SER . 501 A 506 
A 502 1 n PRO . 502 A 507 
A 503 1 n GLU . 503 A 508 
A 504 1 n GLY . 504 A 509 
A 505 1 n MET . 505 A 510 
A 506 1 n THR . 506 A 511 
A 507 1 n SER . 507 A 512 
A 508 1 n CYS . 508 A 513 
A 509 1 n GLN . 509 A 514 
A 510 1 n TYR . 510 A 515 
A 511 1 n ASP . 511 A 516 
A 512 1 n LEU . 512 A 517 
A 513 1 n ARG . 513 A 518 
A 514 1 n SER . 514 A 519 
A 515 1 n GLN . 515 A 520 
A 516 1 n VAL . 516 A 521 
A 517 1 n ILE . 517 A 522 
A 518 1 n TYR . 518 A 523 
A 519 1 n PRO . 519 A 524 
A 520 1 n GLU . 520 A 525 
A 521 1 n SER . 521 A 526 
A 522 1 n TYR . 522 A 527 
A 523 1 n TYR . 523 A 528 
A 524 1 n PHE . 524 A 529 
A 525 1 n THR . 525 A 530 
A 526 1 n ARG . 526 A 531 
A 527 1 n ARG . 527 A 532 
A 528 1 n LYS . 528 A 533 
A 529 1 n TYR . 529 A 534 
A 530 1 n LEU . 530 A 535 
A 531 1 n LEU . 531 A 536 
A 532 1 n LYS . 532 A 537 
A 533 1 n ALA . 533 A 538 
A 534 1 n LEU . 534 A 539 
A 535 1 n PHE . 535 A 540 
A 536 1 n LYS . 536 A 541 
A 537 1 n ALA . 537 A 542 
A 538 1 n LEU . 538 A 543 
A 539 1 n LYS . 539 A 544 
A 540 1 n ARG . 540 A 545 
A 541 1 n LEU . 541 A 546 
A 542 1 n LYS . 542 A 547 
A 543 1 n SER . 543 A 548 
A 544 1 n LEU . 544 A 549 
A 545 1 n ARG . 545 A 550 
A 546 1 n ASP . 546 A 551 
A 547 1 n GLN . 547 A 552 
A 548 1 n PHE . 548 A 553 
A 549 1 n SER . 549 A 554 
A 550 1 n PHE . 550 A 555 
A 551 1 n ALA . 551 A 556 
A 552 1 n GLU . 552 A 557 
A 553 1 n ASN . 553 A 558 
A 554 1 n LEU . 554 A 559 
A 555 1 n TYR . 555 A 560 
A 556 1 n GLN . 556 A 561 
A 557 1 n ILE . 557 A 562 
A 558 1 n ILE . 558 A 563 
A 559 1 n GLY . 559 A 564 
A 560 1 n ILE . 560 A 565 
A ?   1 n ASP . 561 A 566 
A ?   1 n CYS . 562 A 567 
A ?   1 n PHE . 563 A 568 
A ?   1 n GLN . 564 A 569 
A ?   1 n LYS . 565 A 570 
A ?   1 n ASN . 566 A 571 
A ?   1 n ASP . 567 A 572 
A ?   1 n LYS . 568 A 573 
A ?   1 n LYS . 569 A 574 
A ?   1 n MET . 570 A 575 
A ?   1 n PHE . 571 A 576 
A ?   1 n LYS . 572 A 577 
A ?   1 n SER . 573 A 578 
A ?   1 n CYS . 574 A 579 
A ?   1 n ARG . 575 A 580 
A ?   1 n ARG . 576 A 581 
A ?   1 n LEU . 577 A 582 
A ?   1 n THR . 578 A 583 
#
_pdbx_struct_assembly.details            author_defined_assembly
_pdbx_struct_assembly.id                 1
_pdbx_struct_assembly.method_details     ?
_pdbx_struct_assembly.oligomeric_count   4
_pdbx_struct_assembly.oligomeric_details tetrameric
#
_pdbx_struct_assembly_gen.assembly_id     1
_pdbx_struct_assembly_gen.asym_id_list    A,B,C,D,E,F,G,H,I,J,K,L
_pdbx_struct_assembly_gen.oper_expression 1
#
_pdbx_struct_oper_list.id                 1
_pdbx_struct_oper_list.matrix[1][1]       1.0000000000
_pdbx_struct_oper_list.matrix[1][2]       0.0000000000
_pdbx_struct_oper_list.matrix[1][3]       0.0000000000
_pdbx_struct_oper_list.matrix[2][1]       0.0000000000
_pdbx_struct_oper_list.matrix[2][2]       1.0000000000
_pdbx_struct_oper_list.matrix[2][3]       0.0000000000
_pdbx_struct_oper_list.matrix[3][1]       0.0000000000
_pdbx_struct_oper_list.matrix[3][2]       0.0000000000
_pdbx_struct_oper_list.matrix[3][3]       1.0000000000
_pdbx_struct_oper_list.name               1_555
_pdbx_struct_oper_list.symmetry_operation ?
_pdbx_struct_oper_list.type               "identity operation"
_pdbx_struct_oper_list.vector[1]          0.0000000000
_pdbx_struct_oper_list.vector[2]          0.0000000000
_pdbx_struct_oper_list.vector[3]          0.0000000000
#
_refine.ls_d_res_high 3.22
#
_software.classification other
_software.name           "DeepMind Structure Class"
_software.pdbx_ordinal   1
_software.version        2.0.0
#
_struct_asym.entity_id 1
_struct_asym.id        A
#
loop_
_atom_site.group_PDB
_atom_site.id
_atom_site.type_symbol
_atom_site.label_atom_id
_atom_site.label_alt_id
_atom_site.label_comp_id
_atom_site.label_asym_id
_atom_site.label_entity_id
_atom_site.label_seq_id
_atom_site.pdbx_PDB_ins_code
_atom_site.Cartn_x
_atom_site.Cartn_y
_atom_site.Cartn_z
_atom_site.occupancy
_atom_site.B_iso_or_equiv
_atom_site.auth_seq_id
_atom_site.auth_asym_id
_atom_site.pdbx_PDB_model_num
ATOM 1    N N   . ASN A 1 7   ? 161.380 198.033 148.431 1.00 38.54 2   A 1 
ATOM 2    C CA  . ASN A 1 7   ? 160.050 198.199 147.855 1.00 38.54 2   A 1 
ATOM 3    C C   . ASN A 1 7   ? 159.027 197.335 148.584 1.00 38.54 2   A 1 
ATOM 4    O O   . ASN A 1 7   ? 158.033 196.903 148.000 1.00 38.54 2   A 1 
ATOM 5    C CB  . ASN A 1 7   ? 160.062 197.859 146.363 1.00 38.54 2   A 1 
ATOM 6    C CG  . ASN A 1 7   ? 160.425 196.412 146.094 1.00 38.54 2   A 1 
ATOM 7    O OD1 . ASN A 1 7   ? 159.574 195.608 145.716 1.00 38.54 2   A 1 
ATOM 8    N ND2 . ASN A 1 7   ? 161.696 196.075 146.277 1.00 38.54 2   A 1 
ATOM 9    N N   . ILE A 1 8   ? 159.280 197.085 149.866 1.00 33.31 3   A 1 
ATOM 10   C CA  . ILE A 1 8   ? 158.378 196.328 150.726 1.00 33.31 3   A 1 
ATOM 11   C C   . ILE A 1 8   ? 157.875 197.262 151.815 1.00 33.31 3   A 1 
ATOM 12   O O   . ILE A 1 8   ? 158.675 197.875 152.531 1.00 33.31 3   A 1 
ATOM 13   C CB  . ILE A 1 8   ? 159.073 195.100 151.339 1.00 33.31 3   A 1 
ATOM 14   C CG1 . ILE A 1 8   ? 159.639 194.202 150.239 1.00 33.31 3   A 1 
ATOM 15   C CG2 . ILE A 1 8   ? 158.104 194.324 152.215 1.00 33.31 3   A 1 
ATOM 16   C CD1 . ILE A 1 8   ? 160.430 193.031 150.763 1.00 33.31 3   A 1 
ATOM 17   N N   . SER A 1 9   ? 156.555 197.368 151.940 1.00 33.63 4   A 1 
ATOM 18   C CA  . SER A 1 9   ? 155.936 198.276 152.892 1.00 33.63 4   A 1 
ATOM 19   C C   . SER A 1 9   ? 154.946 197.519 153.761 1.00 33.63 4   A 1 
ATOM 20   O O   . SER A 1 9   ? 154.310 196.559 153.318 1.00 33.63 4   A 1 
ATOM 21   C CB  . SER A 1 9   ? 155.224 199.433 152.180 1.00 33.63 4   A 1 
ATOM 22   O OG  . SER A 1 9   ? 154.213 198.951 151.313 1.00 33.63 4   A 1 
ATOM 23   N N   . VAL A 1 10  ? 154.823 197.961 155.008 1.00 35.54 5   A 1 
ATOM 24   C CA  . VAL A 1 10  ? 153.869 197.373 155.939 1.00 35.54 5   A 1 
ATOM 25   C C   . VAL A 1 10  ? 152.485 197.932 155.644 1.00 35.54 5   A 1 
ATOM 26   O O   . VAL A 1 10  ? 152.293 199.153 155.588 1.00 35.54 5   A 1 
ATOM 27   C CB  . VAL A 1 10  ? 154.284 197.652 157.391 1.00 35.54 5   A 1 
ATOM 28   C CG1 . VAL A 1 10  ? 153.296 197.019 158.353 1.00 35.54 5   A 1 
ATOM 29   C CG2 . VAL A 1 10  ? 155.689 197.137 157.649 1.00 35.54 5   A 1 
ATOM 30   N N   . ASP A 1 11  ? 151.516 197.041 155.453 1.00 40.02 6   A 1 
ATOM 31   C CA  . ASP A 1 11  ? 150.154 197.452 155.141 1.00 40.02 6   A 1 
ATOM 32   C C   . ASP A 1 11  ? 149.431 197.821 156.430 1.00 40.02 6   A 1 
ATOM 33   O O   . ASP A 1 11  ? 149.185 196.960 157.281 1.00 40.02 6   A 1 
ATOM 34   C CB  . ASP A 1 11  ? 149.416 196.334 154.407 1.00 40.02 6   A 1 
ATOM 35   C CG  . ASP A 1 11  ? 148.154 196.818 153.716 1.00 40.02 6   A 1 
ATOM 36   O OD1 . ASP A 1 11  ? 147.560 197.817 154.170 1.00 40.02 6   A 1 
ATOM 37   O OD2 . ASP A 1 11  ? 147.754 196.194 152.713 1.00 40.02 6   A 1 
ATOM 38   N N   . LEU A 1 12  ? 149.091 199.101 156.572 1.00 44.49 7   A 1 
ATOM 39   C CA  . LEU A 1 12  ? 148.393 199.596 157.750 1.00 44.49 7   A 1 
ATOM 40   C C   . LEU A 1 12  ? 146.880 199.623 157.583 1.00 44.49 7   A 1 
ATOM 41   O O   . LEU A 1 12  ? 146.170 199.862 158.565 1.00 44.49 7   A 1 
ATOM 42   C CB  . LEU A 1 12  ? 148.891 201.002 158.104 1.00 44.49 7   A 1 
ATOM 43   C CG  . LEU A 1 12  ? 150.390 201.142 158.370 1.00 44.49 7   A 1 
ATOM 44   C CD1 . LEU A 1 12  ? 150.756 202.593 158.630 1.00 44.49 7   A 1 
ATOM 45   C CD2 . LEU A 1 12  ? 150.812 200.264 159.537 1.00 44.49 7   A 1 
ATOM 46   N N   . GLU A 1 13  ? 146.374 199.386 156.376 1.00 48.32 8   A 1 
ATOM 47   C CA  . GLU A 1 13  ? 144.942 199.404 156.112 1.00 48.32 8   A 1 
ATOM 48   C C   . GLU A 1 13  ? 144.300 198.028 156.216 1.00 48.32 8   A 1 
ATOM 49   O O   . GLU A 1 13  ? 143.090 197.907 155.998 1.00 48.32 8   A 1 
ATOM 50   C CB  . GLU A 1 13  ? 144.673 199.992 154.722 1.00 48.32 8   A 1 
ATOM 51   C CG  . GLU A 1 13  ? 145.349 201.331 154.468 1.00 48.32 8   A 1 
ATOM 52   C CD  . GLU A 1 13  ? 144.828 202.433 155.370 1.00 48.32 8   A 1 
ATOM 53   O OE1 . GLU A 1 13  ? 143.664 202.345 155.812 1.00 48.32 8   A 1 
ATOM 54   O OE2 . GLU A 1 13  ? 145.586 203.390 155.637 1.00 48.32 8   A 1 
ATOM 55   N N   . THR A 1 14  ? 145.073 196.996 156.537 1.00 43.48 9   A 1 
ATOM 56   C CA  . THR A 1 14  ? 144.534 195.647 156.616 1.00 43.48 9   A 1 
ATOM 57   C C   . THR A 1 14  ? 143.726 195.457 157.895 1.00 43.48 9   A 1 
ATOM 58   O O   . THR A 1 14  ? 143.940 196.138 158.902 1.00 43.48 9   A 1 
ATOM 59   C CB  . THR A 1 14  ? 145.662 194.618 156.558 1.00 43.48 9   A 1 
ATOM 60   O OG1 . THR A 1 14  ? 145.111 193.298 156.625 1.00 43.48 9   A 1 
ATOM 61   C CG2 . THR A 1 14  ? 146.623 194.822 157.717 1.00 43.48 9   A 1 
ATOM 62   N N   . ASN A 1 15  ? 142.780 194.521 157.843 1.00 43.07 10  A 1 
ATOM 63   C CA  . ASN A 1 15  ? 141.990 194.158 159.011 1.00 43.07 10  A 1 
ATOM 64   C C   . ASN A 1 15  ? 142.650 193.088 159.868 1.00 43.07 10  A 1 
ATOM 65   O O   . ASN A 1 15  ? 142.213 192.872 161.003 1.00 43.07 10  A 1 
ATOM 66   C CB  . ASN A 1 15  ? 140.601 193.676 158.583 1.00 43.07 10  A 1 
ATOM 67   C CG  . ASN A 1 15  ? 139.798 194.753 157.884 1.00 43.07 10  A 1 
ATOM 68   O OD1 . ASN A 1 15  ? 139.931 195.938 158.188 1.00 43.07 10  A 1 
ATOM 69   N ND2 . ASN A 1 15  ? 138.958 194.346 156.941 1.00 43.07 10  A 1 
ATOM 70   N N   . TYR A 1 16  ? 143.681 192.418 159.360 1.00 34.26 11  A 1 
ATOM 71   C CA  . TYR A 1 16  ? 144.348 191.374 160.124 1.00 34.26 11  A 1 
ATOM 72   C C   . TYR A 1 16  ? 145.077 191.965 161.323 1.00 34.26 11  A 1 
ATOM 73   O O   . TYR A 1 16  ? 145.608 193.078 161.263 1.00 34.26 11  A 1 
ATOM 74   C CB  . TYR A 1 16  ? 145.336 190.612 159.242 1.00 34.26 11  A 1 
ATOM 75   C CG  . TYR A 1 16  ? 144.691 189.710 158.217 1.00 34.26 11  A 1 
ATOM 76   C CD1 . TYR A 1 16  ? 144.238 188.447 158.566 1.00 34.26 11  A 1 
ATOM 77   C CD2 . TYR A 1 16  ? 144.547 190.117 156.900 1.00 34.26 11  A 1 
ATOM 78   C CE1 . TYR A 1 16  ? 143.653 187.617 157.632 1.00 34.26 11  A 1 
ATOM 79   C CE2 . TYR A 1 16  ? 143.963 189.294 155.960 1.00 34.26 11  A 1 
ATOM 80   C CZ  . TYR A 1 16  ? 143.518 188.045 156.331 1.00 34.26 11  A 1 
ATOM 81   O OH  . TYR A 1 16  ? 142.934 187.222 155.396 1.00 34.26 11  A 1 
ATOM 82   N N   . ALA A 1 17  ? 145.099 191.211 162.419 1.00 35.88 12  A 1 
ATOM 83   C CA  . ALA A 1 17  ? 145.821 191.615 163.623 1.00 35.88 12  A 1 
ATOM 84   C C   . ALA A 1 17  ? 147.234 191.030 163.613 1.00 35.88 12  A 1 
ATOM 85   O O   . ALA A 1 17  ? 147.635 190.259 164.485 1.00 35.88 12  A 1 
ATOM 86   C CB  . ALA A 1 17  ? 145.050 191.191 164.867 1.00 35.88 12  A 1 
ATOM 87   N N   . GLU A 1 18  ? 147.992 191.418 162.591 1.00 33.99 13  A 1 
ATOM 88   C CA  . GLU A 1 18  ? 149.347 190.921 162.392 1.00 33.99 13  A 1 
ATOM 89   C C   . GLU A 1 18  ? 150.031 191.806 161.360 1.00 33.99 13  A 1 
ATOM 90   O O   . GLU A 1 18  ? 149.392 192.626 160.695 1.00 33.99 13  A 1 
ATOM 91   C CB  . GLU A 1 18  ? 149.345 189.460 161.945 1.00 33.99 13  A 1 
ATOM 92   C CG  . GLU A 1 18  ? 148.491 189.207 160.723 1.00 33.99 13  A 1 
ATOM 93   C CD  . GLU A 1 18  ? 148.053 187.766 160.620 1.00 33.99 13  A 1 
ATOM 94   O OE1 . GLU A 1 18  ? 148.654 186.911 161.303 1.00 33.99 13  A 1 
ATOM 95   O OE2 . GLU A 1 18  ? 147.099 187.490 159.864 1.00 33.99 13  A 1 
ATOM 96   N N   . LEU A 1 19  ? 151.344 191.631 161.238 1.00 26.77 14  A 1 
ATOM 97   C CA  . LEU A 1 19  ? 152.118 192.393 160.266 1.00 26.77 14  A 1 
ATOM 98   C C   . LEU A 1 19  ? 151.827 191.884 158.863 1.00 26.77 14  A 1 
ATOM 99   O O   . LEU A 1 19  ? 152.088 190.718 158.551 1.00 26.77 14  A 1 
ATOM 100  C CB  . LEU A 1 19  ? 153.609 192.285 160.569 1.00 26.77 14  A 1 
ATOM 101  C CG  . LEU A 1 19  ? 154.121 192.932 161.853 1.00 26.77 14  A 1 
ATOM 102  C CD1 . LEU A 1 19  ? 155.621 192.731 161.978 1.00 26.77 14  A 1 
ATOM 103  C CD2 . LEU A 1 19  ? 153.773 194.410 161.882 1.00 26.77 14  A 1 
ATOM 104  N N   . VAL A 1 20  ? 151.294 192.757 158.015 1.00 27.49 15  A 1 
ATOM 105  C CA  . VAL A 1 20  ? 151.017 192.437 156.621 1.00 27.49 15  A 1 
ATOM 106  C C   . VAL A 1 20  ? 151.991 193.229 155.762 1.00 27.49 15  A 1 
ATOM 107  O O   . VAL A 1 20  ? 151.994 194.466 155.790 1.00 27.49 15  A 1 
ATOM 108  C CB  . VAL A 1 20  ? 149.561 192.746 156.244 1.00 27.49 15  A 1 
ATOM 109  C CG1 . VAL A 1 20  ? 149.348 192.538 154.755 1.00 27.49 15  A 1 
ATOM 110  C CG2 . VAL A 1 20  ? 148.619 191.865 157.040 1.00 27.49 15  A 1 
ATOM 111  N N   . LEU A 1 21  ? 152.817 192.518 155.004 1.00 26.11 16  A 1 
ATOM 112  C CA  . LEU A 1 21  ? 153.828 193.126 154.153 1.00 26.11 16  A 1 
ATOM 113  C C   . LEU A 1 21  ? 153.358 193.058 152.707 1.00 26.11 16  A 1 
ATOM 114  O O   . LEU A 1 21  ? 153.071 191.971 152.196 1.00 26.11 16  A 1 
ATOM 115  C CB  . LEU A 1 21  ? 155.174 192.422 154.312 1.00 26.11 16  A 1 
ATOM 116  C CG  . LEU A 1 21  ? 155.730 192.297 155.731 1.00 26.11 16  A 1 
ATOM 117  C CD1 . LEU A 1 21  ? 157.129 191.710 155.701 1.00 26.11 16  A 1 
ATOM 118  C CD2 . LEU A 1 21  ? 155.725 193.641 156.433 1.00 26.11 16  A 1 
ATOM 119  N N   . ASP A 1 22  ? 153.282 194.213 152.056 1.00 33.30 17  A 1 
ATOM 120  C CA  . ASP A 1 22  ? 152.881 194.302 150.659 1.00 33.30 17  A 1 
ATOM 121  C C   . ASP A 1 22  ? 154.136 194.335 149.797 1.00 33.30 17  A 1 
ATOM 122  O O   . ASP A 1 22  ? 154.971 195.234 149.945 1.00 33.30 17  A 1 
ATOM 123  C CB  . ASP A 1 22  ? 152.021 195.541 150.416 1.00 33.30 17  A 1 
ATOM 124  C CG  . ASP A 1 22  ? 151.358 195.533 149.053 1.00 33.30 17  A 1 
ATOM 125  O OD1 . ASP A 1 22  ? 151.429 194.498 148.359 1.00 33.30 17  A 1 
ATOM 126  O OD2 . ASP A 1 22  ? 150.764 196.565 148.674 1.00 33.30 17  A 1 
ATOM 127  N N   . VAL A 1 23  ? 154.265 193.360 148.901 1.00 32.75 18  A 1 
ATOM 128  C CA  . VAL A 1 23  ? 155.441 193.225 148.054 1.00 32.75 18  A 1 
ATOM 129  C C   . VAL A 1 23  ? 155.157 193.648 146.620 1.00 32.75 18  A 1 
ATOM 130  O O   . VAL A 1 23  ? 155.996 193.439 145.738 1.00 32.75 18  A 1 
ATOM 131  C CB  . VAL A 1 23  ? 155.999 191.794 148.100 1.00 32.75 18  A 1 
ATOM 132  C CG1 . VAL A 1 23  ? 156.387 191.429 149.518 1.00 32.75 18  A 1 
ATOM 133  C CG2 . VAL A 1 23  ? 154.978 190.811 147.560 1.00 32.75 18  A 1 
ATOM 134  N N   . GLY A 1 24  ? 153.997 194.240 146.362 1.00 36.26 19  A 1 
ATOM 135  C CA  . GLY A 1 24  ? 153.671 194.692 145.029 1.00 36.26 19  A 1 
ATOM 136  C C   . GLY A 1 24  ? 153.180 193.573 144.131 1.00 36.26 19  A 1 
ATOM 137  O O   . GLY A 1 24  ? 152.848 192.469 144.568 1.00 36.26 19  A 1 
ATOM 138  N N   . ARG A 1 25  ? 153.133 193.883 142.838 1.00 42.61 20  A 1 
ATOM 139  C CA  . ARG A 1 25  ? 152.652 192.924 141.853 1.00 42.61 20  A 1 
ATOM 140  C C   . ARG A 1 25  ? 153.646 191.781 141.697 1.00 42.61 20  A 1 
ATOM 141  O O   . ARG A 1 25  ? 154.841 192.006 141.482 1.00 42.61 20  A 1 
ATOM 142  C CB  . ARG A 1 25  ? 152.427 193.620 140.512 1.00 42.61 20  A 1 
ATOM 143  C CG  . ARG A 1 25  ? 151.460 194.789 140.581 1.00 42.61 20  A 1 
ATOM 144  C CD  . ARG A 1 25  ? 151.433 195.566 139.276 1.00 42.61 20  A 1 
ATOM 145  N NE  . ARG A 1 25  ? 151.001 194.741 138.152 1.00 42.61 20  A 1 
ATOM 146  C CZ  . ARG A 1 25  ? 149.736 194.609 137.767 1.00 42.61 20  A 1 
ATOM 147  N NH1 . ARG A 1 25  ? 148.774 195.248 138.417 1.00 42.61 20  A 1 
ATOM 148  N NH2 . ARG A 1 25  ? 149.433 193.838 136.731 1.00 42.61 20  A 1 
ATOM 149  N N   . VAL A 1 26  ? 153.150 190.550 141.807 1.00 38.80 21  A 1 
ATOM 150  C CA  . VAL A 1 26  ? 153.967 189.350 141.685 1.00 38.80 21  A 1 
ATOM 151  C C   . VAL A 1 26  ? 153.280 188.395 140.719 1.00 38.80 21  A 1 
ATOM 152  O O   . VAL A 1 26  ? 152.092 188.096 140.878 1.00 38.80 21  A 1 
ATOM 153  C CB  . VAL A 1 26  ? 154.192 188.666 143.048 1.00 38.80 21  A 1 
ATOM 154  C CG1 . VAL A 1 26  ? 154.955 187.366 142.870 1.00 38.80 21  A 1 
ATOM 155  C CG2 . VAL A 1 26  ? 154.934 189.594 143.994 1.00 38.80 21  A 1 
ATOM 156  N N   . THR A 1 27  ? 154.023 187.922 139.722 1.00 40.77 22  A 1 
ATOM 157  C CA  . THR A 1 27  ? 153.508 186.916 138.804 1.00 40.77 22  A 1 
ATOM 158  C C   . THR A 1 27  ? 153.545 185.549 139.473 1.00 40.77 22  A 1 
ATOM 159  O O   . THR A 1 27  ? 154.550 185.176 140.085 1.00 40.77 22  A 1 
ATOM 160  C CB  . THR A 1 27  ? 154.325 186.898 137.513 1.00 40.77 22  A 1 
ATOM 161  O OG1 . THR A 1 27  ? 154.324 188.205 136.928 1.00 40.77 22  A 1 
ATOM 162  C CG2 . THR A 1 27  ? 153.735 185.909 136.524 1.00 40.77 22  A 1 
ATOM 163  N N   . LEU A 1 28  ? 152.448 184.806 139.362 1.00 40.09 23  A 1 
ATOM 164  C CA  . LEU A 1 28  ? 152.315 183.513 140.015 1.00 40.09 23  A 1 
ATOM 165  C C   . LEU A 1 28  ? 151.898 182.459 139.001 1.00 40.09 23  A 1 
ATOM 166  O O   . LEU A 1 28  ? 151.304 182.760 137.964 1.00 40.09 23  A 1 
ATOM 167  C CB  . LEU A 1 28  ? 151.302 183.570 141.162 1.00 40.09 23  A 1 
ATOM 168  C CG  . LEU A 1 28  ? 151.695 184.468 142.331 1.00 40.09 23  A 1 
ATOM 169  C CD1 . LEU A 1 28  ? 150.519 184.658 143.258 1.00 40.09 23  A 1 
ATOM 170  C CD2 . LEU A 1 28  ? 152.875 183.877 143.079 1.00 40.09 23  A 1 
ATOM 171  N N   . GLY A 1 29  ? 152.219 181.216 139.318 1.00 44.31 24  A 1 
ATOM 172  C CA  . GLY A 1 29  ? 151.936 180.093 138.441 1.00 44.31 24  A 1 
ATOM 173  C C   . GLY A 1 29  ? 153.224 179.561 137.845 1.00 44.31 24  A 1 
ATOM 174  O O   . GLY A 1 29  ? 154.122 180.326 137.469 1.00 44.31 24  A 1 
ATOM 175  N N   . GLU A 1 30  ? 153.325 178.234 137.760 1.00 47.65 25  A 1 
ATOM 176  C CA  . GLU A 1 30  ? 154.535 177.616 137.229 1.00 47.65 25  A 1 
ATOM 177  C C   . GLU A 1 30  ? 154.754 178.006 135.772 1.00 47.65 25  A 1 
ATOM 178  O O   . GLU A 1 30  ? 155.829 178.490 135.400 1.00 47.65 25  A 1 
ATOM 179  C CB  . GLU A 1 30  ? 154.447 176.098 137.373 1.00 47.65 25  A 1 
ATOM 180  C CG  . GLU A 1 30  ? 154.042 175.632 138.761 1.00 47.65 25  A 1 
ATOM 181  C CD  . GLU A 1 30  ? 153.737 174.148 138.811 1.00 47.65 25  A 1 
ATOM 182  O OE1 . GLU A 1 30  ? 153.999 173.452 137.808 1.00 47.65 25  A 1 
ATOM 183  O OE2 . GLU A 1 30  ? 153.232 173.677 139.852 1.00 47.65 25  A 1 
ATOM 184  N N   . ASN A 1 31  ? 153.732 177.812 134.933 1.00 50.92 26  A 1 
ATOM 185  C CA  . ASN A 1 31  ? 153.852 178.164 133.523 1.00 50.92 26  A 1 
ATOM 186  C C   . ASN A 1 31  ? 154.016 179.667 133.339 1.00 50.92 26  A 1 
ATOM 187  O O   . ASN A 1 31  ? 154.795 180.111 132.488 1.00 50.92 26  A 1 
ATOM 188  C CB  . ASN A 1 31  ? 152.635 177.659 132.750 1.00 50.92 26  A 1 
ATOM 189  C CG  . ASN A 1 31  ? 152.472 176.155 132.837 1.00 50.92 26  A 1 
ATOM 190  O OD1 . ASN A 1 31  ? 153.445 175.424 133.019 1.00 50.92 26  A 1 
ATOM 191  N ND2 . ASN A 1 31  ? 151.238 175.686 132.706 1.00 50.92 26  A 1 
ATOM 192  N N   . SER A 1 32  ? 153.284 180.463 134.119 1.00 48.74 27  A 1 
ATOM 193  C CA  . SER A 1 32  ? 153.375 181.912 133.987 1.00 48.74 27  A 1 
ATOM 194  C C   . SER A 1 32  ? 154.762 182.418 134.359 1.00 48.74 27  A 1 
ATOM 195  O O   . SER A 1 32  ? 155.321 183.280 133.671 1.00 48.74 27  A 1 
ATOM 196  C CB  . SER A 1 32  ? 152.310 182.584 134.852 1.00 48.74 27  A 1 
ATOM 197  O OG  . SER A 1 32  ? 151.011 182.159 134.480 1.00 48.74 27  A 1 
ATOM 198  N N   . ARG A 1 33  ? 155.339 181.893 135.442 1.00 43.88 28  A 1 
ATOM 199  C CA  . ARG A 1 33  ? 156.648 182.366 135.877 1.00 43.88 28  A 1 
ATOM 200  C C   . ARG A 1 33  ? 157.773 181.830 135.001 1.00 43.88 28  A 1 
ATOM 201  O O   . ARG A 1 33  ? 158.761 182.536 134.770 1.00 43.88 28  A 1 
ATOM 202  C CB  . ARG A 1 33  ? 156.891 181.992 137.338 1.00 43.88 28  A 1 
ATOM 203  C CG  . ARG A 1 33  ? 156.047 182.782 138.317 1.00 43.88 28  A 1 
ATOM 204  C CD  . ARG A 1 33  ? 156.523 182.589 139.743 1.00 43.88 28  A 1 
ATOM 205  N NE  . ARG A 1 33  ? 157.852 183.151 139.957 1.00 43.88 28  A 1 
ATOM 206  C CZ  . ARG A 1 33  ? 158.085 184.421 140.270 1.00 43.88 28  A 1 
ATOM 207  N NH1 . ARG A 1 33  ? 157.075 185.270 140.399 1.00 43.88 28  A 1 
ATOM 208  N NH2 . ARG A 1 33  ? 159.327 184.845 140.452 1.00 43.88 28  A 1 
ATOM 209  N N   . LYS A 1 34  ? 157.655 180.595 134.507 1.00 50.59 29  A 1 
ATOM 210  C CA  . LYS A 1 34  ? 158.708 180.058 133.653 1.00 50.59 29  A 1 
ATOM 211  C C   . LYS A 1 34  ? 158.736 180.723 132.284 1.00 50.59 29  A 1 
ATOM 212  O O   . LYS A 1 34  ? 159.753 180.637 131.589 1.00 50.59 29  A 1 
ATOM 213  C CB  . LYS A 1 34  ? 158.547 178.546 133.491 1.00 50.59 29  A 1 
ATOM 214  C CG  . LYS A 1 34  ? 157.433 178.131 132.549 1.00 50.59 29  A 1 
ATOM 215  C CD  . LYS A 1 34  ? 157.374 176.620 132.402 1.00 50.59 29  A 1 
ATOM 216  C CE  . LYS A 1 34  ? 156.267 176.199 131.450 1.00 50.59 29  A 1 
ATOM 217  N NZ  . LYS A 1 34  ? 156.174 174.719 131.330 1.00 50.59 29  A 1 
ATOM 218  N N   . LYS A 1 35  ? 157.651 181.384 131.884 1.00 54.34 30  A 1 
ATOM 219  C CA  . LYS A 1 35  ? 157.565 182.044 130.589 1.00 54.34 30  A 1 
ATOM 220  C C   . LYS A 1 35  ? 157.728 183.555 130.681 1.00 54.34 30  A 1 
ATOM 221  O O   . LYS A 1 35  ? 157.459 184.255 129.701 1.00 54.34 30  A 1 
ATOM 222  C CB  . LYS A 1 35  ? 156.235 181.706 129.913 1.00 54.34 30  A 1 
ATOM 223  C CG  . LYS A 1 35  ? 156.106 180.253 129.492 1.00 54.34 30  A 1 
ATOM 224  C CD  . LYS A 1 35  ? 154.799 180.008 128.758 1.00 54.34 30  A 1 
ATOM 225  C CE  . LYS A 1 35  ? 154.700 178.570 128.275 1.00 54.34 30  A 1 
ATOM 226  N NZ  . LYS A 1 35  ? 153.425 178.318 127.546 1.00 54.34 30  A 1 
ATOM 227  N N   . MET A 1 36  ? 158.155 184.074 131.830 1.00 55.89 31  A 1 
ATOM 228  C CA  . MET A 1 36  ? 158.355 185.511 131.976 1.00 55.89 31  A 1 
ATOM 229  C C   . MET A 1 36  ? 159.521 185.961 131.103 1.00 55.89 31  A 1 
ATOM 230  O O   . MET A 1 36  ? 160.635 185.442 131.224 1.00 55.89 31  A 1 
ATOM 231  C CB  . MET A 1 36  ? 158.610 185.868 133.438 1.00 55.89 31  A 1 
ATOM 232  C CG  . MET A 1 36  ? 157.415 185.653 134.348 1.00 55.89 31  A 1 
ATOM 233  S SD  . MET A 1 36  ? 157.717 186.207 136.035 1.00 55.89 31  A 1 
ATOM 234  C CE  . MET A 1 36  ? 158.024 187.949 135.765 1.00 55.89 31  A 1 
ATOM 235  N N   . LYS A 1 37  ? 159.260 186.925 130.218 1.00 61.76 32  A 1 
ATOM 236  C CA  . LYS A 1 37  ? 160.301 187.404 129.314 1.00 61.76 32  A 1 
ATOM 237  C C   . LYS A 1 37  ? 161.409 188.125 130.072 1.00 61.76 32  A 1 
ATOM 238  O O   . LYS A 1 37  ? 162.594 187.944 129.771 1.00 61.76 32  A 1 
ATOM 239  C CB  . LYS A 1 37  ? 159.693 188.319 128.253 1.00 61.76 32  A 1 
ATOM 240  C CG  . LYS A 1 37  ? 158.586 187.672 127.440 1.00 61.76 32  A 1 
ATOM 241  C CD  . LYS A 1 37  ? 159.084 186.430 126.719 1.00 61.76 32  A 1 
ATOM 242  C CE  . LYS A 1 37  ? 157.963 185.757 125.944 1.00 61.76 32  A 1 
ATOM 243  N NZ  . LYS A 1 37  ? 157.368 186.667 124.927 1.00 61.76 32  A 1 
ATOM 244  N N   . ASP A 1 38  ? 161.045 188.943 131.057 1.00 58.79 33  A 1 
ATOM 245  C CA  . ASP A 1 38  ? 162.014 189.737 131.808 1.00 58.79 33  A 1 
ATOM 246  C C   . ASP A 1 38  ? 162.489 188.917 133.001 1.00 58.79 33  A 1 
ATOM 247  O O   . ASP A 1 38  ? 161.781 188.784 134.002 1.00 58.79 33  A 1 
ATOM 248  C CB  . ASP A 1 38  ? 161.397 191.060 132.248 1.00 58.79 33  A 1 
ATOM 249  C CG  . ASP A 1 38  ? 162.421 192.020 132.822 1.00 58.79 33  A 1 
ATOM 250  O OD1 . ASP A 1 38  ? 163.630 191.716 132.757 1.00 58.79 33  A 1 
ATOM 251  O OD2 . ASP A 1 38  ? 162.015 193.083 133.339 1.00 58.79 33  A 1 
ATOM 252  N N   . CYS A 1 39  ? 163.699 188.363 132.894 1.00 57.29 34  A 1 
ATOM 253  C CA  . CYS A 1 39  ? 164.262 187.602 134.004 1.00 57.29 34  A 1 
ATOM 254  C C   . CYS A 1 39  ? 164.616 188.504 135.180 1.00 57.29 34  A 1 
ATOM 255  O O   . CYS A 1 39  ? 164.549 188.068 136.334 1.00 57.29 34  A 1 
ATOM 256  C CB  . CYS A 1 39  ? 165.495 186.828 133.539 1.00 57.29 34  A 1 
ATOM 257  S SG  . CYS A 1 39  ? 165.174 185.644 132.213 1.00 57.29 34  A 1 
ATOM 258  N N   . LYS A 1 40  ? 165.000 189.754 134.908 1.00 55.10 35  A 1 
ATOM 259  C CA  . LYS A 1 40  ? 165.303 190.688 135.987 1.00 55.10 35  A 1 
ATOM 260  C C   . LYS A 1 40  ? 164.081 190.936 136.860 1.00 55.10 35  A 1 
ATOM 261  O O   . LYS A 1 40  ? 164.184 190.961 138.092 1.00 55.10 35  A 1 
ATOM 262  C CB  . LYS A 1 40  ? 165.827 192.003 135.413 1.00 55.10 35  A 1 
ATOM 263  C CG  . LYS A 1 40  ? 167.218 191.915 134.811 1.00 55.10 35  A 1 
ATOM 264  C CD  . LYS A 1 40  ? 168.262 191.642 135.880 1.00 55.10 35  A 1 
ATOM 265  C CE  . LYS A 1 40  ? 169.663 191.628 135.292 1.00 55.10 35  A 1 
ATOM 266  N NZ  . LYS A 1 40  ? 170.700 191.399 136.337 1.00 55.10 35  A 1 
ATOM 267  N N   . LEU A 1 41  ? 162.913 191.121 136.240 1.00 50.47 36  A 1 
ATOM 268  C CA  . LEU A 1 41  ? 161.692 191.337 137.008 1.00 50.47 36  A 1 
ATOM 269  C C   . LEU A 1 41  ? 161.339 190.110 137.840 1.00 50.47 36  A 1 
ATOM 270  O O   . LEU A 1 41  ? 160.917 190.236 138.995 1.00 50.47 36  A 1 
ATOM 271  C CB  . LEU A 1 41  ? 160.542 191.698 136.069 1.00 50.47 36  A 1 
ATOM 272  C CG  . LEU A 1 41  ? 159.175 191.916 136.719 1.00 50.47 36  A 1 
ATOM 273  C CD1 . LEU A 1 41  ? 159.242 193.032 137.748 1.00 50.47 36  A 1 
ATOM 274  C CD2 . LEU A 1 41  ? 158.125 192.218 135.664 1.00 50.47 36  A 1 
ATOM 275  N N   . ARG A 1 42  ? 161.498 188.916 137.266 1.00 47.96 37  A 1 
ATOM 276  C CA  . ARG A 1 42  ? 161.215 187.692 138.008 1.00 47.96 37  A 1 
ATOM 277  C C   . ARG A 1 42  ? 162.143 187.547 139.207 1.00 47.96 37  A 1 
ATOM 278  O O   . ARG A 1 42  ? 161.699 187.205 140.311 1.00 47.96 37  A 1 
ATOM 279  C CB  . ARG A 1 42  ? 161.336 186.486 137.078 1.00 47.96 37  A 1 
ATOM 280  C CG  . ARG A 1 42  ? 161.158 185.145 137.756 1.00 47.96 37  A 1 
ATOM 281  C CD  . ARG A 1 42  ? 161.114 184.026 136.733 1.00 47.96 37  A 1 
ATOM 282  N NE  . ARG A 1 42  ? 162.305 184.012 135.892 1.00 47.96 37  A 1 
ATOM 283  C CZ  . ARG A 1 42  ? 162.458 183.231 134.827 1.00 47.96 37  A 1 
ATOM 284  N NH1 . ARG A 1 42  ? 161.489 182.400 134.469 1.00 47.96 37  A 1 
ATOM 285  N NH2 . ARG A 1 42  ? 163.577 183.284 134.119 1.00 47.96 37  A 1 
ATOM 286  N N   . LYS A 1 43  ? 163.437 187.814 139.012 1.00 47.74 38  A 1 
ATOM 287  C CA  . LYS A 1 43  ? 164.378 187.739 140.125 1.00 47.74 38  A 1 
ATOM 288  C C   . LYS A 1 43  ? 164.066 188.789 141.183 1.00 47.74 38  A 1 
ATOM 289  O O   . LYS A 1 43  ? 164.195 188.526 142.381 1.00 47.74 38  A 1 
ATOM 290  C CB  . LYS A 1 43  ? 165.813 187.894 139.621 1.00 47.74 38  A 1 
ATOM 291  C CG  . LYS A 1 43  ? 166.301 186.736 138.768 1.00 47.74 38  A 1 
ATOM 292  C CD  . LYS A 1 43  ? 167.818 186.729 138.662 1.00 47.74 38  A 1 
ATOM 293  C CE  . LYS A 1 43  ? 168.344 188.012 138.041 1.00 47.74 38  A 1 
ATOM 294  N NZ  . LYS A 1 43  ? 167.902 188.171 136.628 1.00 47.74 38  A 1 
ATOM 295  N N   . LYS A 1 44  ? 163.656 189.988 140.760 1.00 43.85 39  A 1 
ATOM 296  C CA  . LYS A 1 44  ? 163.302 191.029 141.718 1.00 43.85 39  A 1 
ATOM 297  C C   . LYS A 1 44  ? 162.080 190.636 142.540 1.00 43.85 39  A 1 
ATOM 298  O O   . LYS A 1 44  ? 162.044 190.856 143.756 1.00 43.85 39  A 1 
ATOM 299  C CB  . LYS A 1 44  ? 163.059 192.349 140.988 1.00 43.85 39  A 1 
ATOM 300  C CG  . LYS A 1 44  ? 162.751 193.519 141.904 1.00 43.85 39  A 1 
ATOM 301  C CD  . LYS A 1 44  ? 162.535 194.794 141.109 1.00 43.85 39  A 1 
ATOM 302  C CE  . LYS A 1 44  ? 162.224 195.968 142.022 1.00 43.85 39  A 1 
ATOM 303  N NZ  . LYS A 1 44  ? 162.020 197.227 141.255 1.00 43.85 39  A 1 
ATOM 304  N N   . GLN A 1 45  ? 161.065 190.061 141.890 1.00 39.68 40  A 1 
ATOM 305  C CA  . GLN A 1 45  ? 159.888 189.601 142.620 1.00 39.68 40  A 1 
ATOM 306  C C   . GLN A 1 45  ? 160.245 188.490 143.599 1.00 39.68 40  A 1 
ATOM 307  O O   . GLN A 1 45  ? 159.771 188.481 144.743 1.00 39.68 40  A 1 
ATOM 308  C CB  . GLN A 1 45  ? 158.816 189.125 141.641 1.00 39.68 40  A 1 
ATOM 309  C CG  . GLN A 1 45  ? 158.232 190.223 140.775 1.00 39.68 40  A 1 
ATOM 310  C CD  . GLN A 1 45  ? 157.258 189.692 139.746 1.00 39.68 40  A 1 
ATOM 311  O OE1 . GLN A 1 45  ? 157.066 188.483 139.624 1.00 39.68 40  A 1 
ATOM 312  N NE2 . GLN A 1 45  ? 156.636 190.594 138.998 1.00 39.68 40  A 1 
ATOM 313  N N   . ASN A 1 46  ? 161.082 187.544 143.164 1.00 36.76 41  A 1 
ATOM 314  C CA  . ASN A 1 46  ? 161.521 186.477 144.057 1.00 36.76 41  A 1 
ATOM 315  C C   . ASN A 1 46  ? 162.279 187.043 145.250 1.00 36.76 41  A 1 
ATOM 316  O O   . ASN A 1 46  ? 162.070 186.613 146.391 1.00 36.76 41  A 1 
ATOM 317  C CB  . ASN A 1 46  ? 162.386 185.482 143.284 1.00 36.76 41  A 1 
ATOM 318  C CG  . ASN A 1 46  ? 162.559 184.163 144.011 1.00 36.76 41  A 1 
ATOM 319  O OD1 . ASN A 1 46  ? 162.726 184.121 145.228 1.00 36.76 41  A 1 
ATOM 320  N ND2 . ASN A 1 46  ? 162.520 183.071 143.259 1.00 36.76 41  A 1 
ATOM 321  N N   . GLU A 1 47  ? 163.159 188.016 145.005 1.00 36.01 42  A 1 
ATOM 322  C CA  . GLU A 1 47  ? 163.916 188.637 146.086 1.00 36.01 42  A 1 
ATOM 323  C C   . GLU A 1 47  ? 162.997 189.357 147.062 1.00 36.01 42  A 1 
ATOM 324  O O   . GLU A 1 47  ? 163.188 189.274 148.279 1.00 36.01 42  A 1 
ATOM 325  C CB  . GLU A 1 47  ? 164.947 189.603 145.507 1.00 36.01 42  A 1 
ATOM 326  C CG  . GLU A 1 47  ? 165.786 190.323 146.545 1.00 36.01 42  A 1 
ATOM 327  C CD  . GLU A 1 47  ? 166.713 191.351 145.928 1.00 36.01 42  A 1 
ATOM 328  O OE1 . GLU A 1 47  ? 166.403 191.844 144.823 1.00 36.01 42  A 1 
ATOM 329  O OE2 . GLU A 1 47  ? 167.754 191.661 146.543 1.00 36.01 42  A 1 
ATOM 330  N N   . SER A 1 48  ? 161.998 190.079 146.547 1.00 32.42 43  A 1 
ATOM 331  C CA  . SER A 1 48  ? 161.067 190.782 147.423 1.00 32.42 43  A 1 
ATOM 332  C C   . SER A 1 48  ? 160.273 189.808 148.283 1.00 32.42 43  A 1 
ATOM 333  O O   . SER A 1 48  ? 160.110 190.023 149.492 1.00 32.42 43  A 1 
ATOM 334  C CB  . SER A 1 48  ? 160.125 191.654 146.594 1.00 32.42 43  A 1 
ATOM 335  O OG  . SER A 1 48  ? 160.847 192.629 145.862 1.00 32.42 43  A 1 
ATOM 336  N N   . VAL A 1 49  ? 159.776 188.725 147.680 1.00 29.43 44  A 1 
ATOM 337  C CA  . VAL A 1 49  ? 159.020 187.736 148.445 1.00 29.43 44  A 1 
ATOM 338  C C   . VAL A 1 49  ? 159.906 187.090 149.504 1.00 29.43 44  A 1 
ATOM 339  O O   . VAL A 1 49  ? 159.483 186.895 150.651 1.00 29.43 44  A 1 
ATOM 340  C CB  . VAL A 1 49  ? 158.401 186.688 147.503 1.00 29.43 44  A 1 
ATOM 341  C CG1 . VAL A 1 49  ? 157.757 185.570 148.303 1.00 29.43 44  A 1 
ATOM 342  C CG2 . VAL A 1 49  ? 157.378 187.338 146.592 1.00 29.43 44  A 1 
ATOM 343  N N   . SER A 1 50  ? 161.146 186.753 149.142 1.00 28.17 45  A 1 
ATOM 344  C CA  . SER A 1 50  ? 162.055 186.131 150.099 1.00 28.17 45  A 1 
ATOM 345  C C   . SER A 1 50  ? 162.388 187.076 151.247 1.00 28.17 45  A 1 
ATOM 346  O O   . SER A 1 50  ? 162.450 186.655 152.407 1.00 28.17 45  A 1 
ATOM 347  C CB  . SER A 1 50  ? 163.328 185.679 149.389 1.00 28.17 45  A 1 
ATOM 348  O OG  . SER A 1 50  ? 163.029 184.782 148.334 1.00 28.17 45  A 1 
ATOM 349  N N   . ARG A 1 51  ? 162.619 188.356 150.943 1.00 26.26 46  A 1 
ATOM 350  C CA  . ARG A 1 51  ? 162.903 189.326 151.995 1.00 26.26 46  A 1 
ATOM 351  C C   . ARG A 1 51  ? 161.712 189.493 152.927 1.00 26.26 46  A 1 
ATOM 352  O O   . ARG A 1 51  ? 161.880 189.564 154.149 1.00 26.26 46  A 1 
ATOM 353  C CB  . ARG A 1 51  ? 163.292 190.671 151.385 1.00 26.26 46  A 1 
ATOM 354  C CG  . ARG A 1 51  ? 164.669 190.699 150.758 1.00 26.26 46  A 1 
ATOM 355  C CD  . ARG A 1 51  ? 164.979 192.070 150.194 1.00 26.26 46  A 1 
ATOM 356  N NE  . ARG A 1 51  ? 166.307 192.127 149.594 1.00 26.26 46  A 1 
ATOM 357  C CZ  . ARG A 1 51  ? 166.821 193.210 149.024 1.00 26.26 46  A 1 
ATOM 358  N NH1 . ARG A 1 51  ? 166.119 194.332 148.976 1.00 26.26 46  A 1 
ATOM 359  N NH2 . ARG A 1 51  ? 168.040 193.172 148.502 1.00 26.26 46  A 1 
ATOM 360  N N   . ALA A 1 52  ? 160.501 189.562 152.369 1.00 24.31 47  A 1 
ATOM 361  C CA  . ALA A 1 52  ? 159.315 189.672 153.210 1.00 24.31 47  A 1 
ATOM 362  C C   . ALA A 1 52  ? 159.153 188.444 154.096 1.00 24.31 47  A 1 
ATOM 363  O O   . ALA A 1 52  ? 158.817 188.562 155.281 1.00 24.31 47  A 1 
ATOM 364  C CB  . ALA A 1 52  ? 158.074 189.876 152.344 1.00 24.31 47  A 1 
ATOM 365  N N   . MET A 1 53  ? 159.391 187.255 153.538 1.00 24.61 48  A 1 
ATOM 366  C CA  . MET A 1 53  ? 159.273 186.033 154.326 1.00 24.61 48  A 1 
ATOM 367  C C   . MET A 1 53  ? 160.304 185.993 155.445 1.00 24.61 48  A 1 
ATOM 368  O O   . MET A 1 53  ? 159.984 185.617 156.577 1.00 24.61 48  A 1 
ATOM 369  C CB  . MET A 1 53  ? 159.412 184.812 153.420 1.00 24.61 48  A 1 
ATOM 370  C CG  . MET A 1 53  ? 159.286 183.488 154.143 1.00 24.61 48  A 1 
ATOM 371  S SD  . MET A 1 53  ? 158.973 182.139 152.996 1.00 24.61 48  A 1 
ATOM 372  C CE  . MET A 1 53  ? 157.454 182.712 152.243 1.00 24.61 48  A 1 
ATOM 373  N N   . CYS A 1 54  ? 161.545 186.380 155.148 1.00 22.81 49  A 1 
ATOM 374  C CA  . CYS A 1 54  ? 162.576 186.413 156.181 1.00 22.81 49  A 1 
ATOM 375  C C   . CYS A 1 54  ? 162.235 187.422 157.269 1.00 22.81 49  A 1 
ATOM 376  O O   . CYS A 1 54  ? 162.409 187.146 158.463 1.00 22.81 49  A 1 
ATOM 377  C CB  . CYS A 1 54  ? 163.932 186.733 155.552 1.00 22.81 49  A 1 
ATOM 378  S SG  . CYS A 1 54  ? 165.304 186.815 156.719 1.00 22.81 49  A 1 
ATOM 379  N N   . ALA A 1 55  ? 161.737 188.598 156.876 1.00 21.92 50  A 1 
ATOM 380  C CA  . ALA A 1 55  ? 161.361 189.608 157.856 1.00 21.92 50  A 1 
ATOM 381  C C   . ALA A 1 55  ? 160.234 189.116 158.752 1.00 21.92 50  A 1 
ATOM 382  O O   . ALA A 1 55  ? 160.269 189.319 159.970 1.00 21.92 50  A 1 
ATOM 383  C CB  . ALA A 1 55  ? 160.960 190.901 157.148 1.00 21.92 50  A 1 
ATOM 384  N N   . LEU A 1 56  ? 159.226 188.462 158.170 1.00 20.64 51  A 1 
ATOM 385  C CA  . LEU A 1 56  ? 158.129 187.940 158.977 1.00 20.64 51  A 1 
ATOM 386  C C   . LEU A 1 56  ? 158.594 186.814 159.890 1.00 20.64 51  A 1 
ATOM 387  O O   . LEU A 1 56  ? 158.139 186.706 161.033 1.00 20.64 51  A 1 
ATOM 388  C CB  . LEU A 1 56  ? 156.989 187.467 158.079 1.00 20.64 51  A 1 
ATOM 389  C CG  . LEU A 1 56  ? 156.174 188.583 157.435 1.00 20.64 51  A 1 
ATOM 390  C CD1 . LEU A 1 56  ? 154.984 188.005 156.710 1.00 20.64 51  A 1 
ATOM 391  C CD2 . LEU A 1 56  ? 155.729 189.588 158.483 1.00 20.64 51  A 1 
ATOM 392  N N   . LEU A 1 57  ? 159.499 185.962 159.403 1.00 21.47 52  A 1 
ATOM 393  C CA  . LEU A 1 57  ? 160.042 184.901 160.244 1.00 21.47 52  A 1 
ATOM 394  C C   . LEU A 1 57  ? 160.804 185.475 161.428 1.00 21.47 52  A 1 
ATOM 395  O O   . LEU A 1 57  ? 160.725 184.944 162.542 1.00 21.47 52  A 1 
ATOM 396  C CB  . LEU A 1 57  ? 160.946 183.988 159.417 1.00 21.47 52  A 1 
ATOM 397  C CG  . LEU A 1 57  ? 160.262 183.014 158.459 1.00 21.47 52  A 1 
ATOM 398  C CD1 . LEU A 1 57  ? 161.243 182.532 157.414 1.00 21.47 52  A 1 
ATOM 399  C CD2 . LEU A 1 57  ? 159.694 181.838 159.223 1.00 21.47 52  A 1 
ATOM 400  N N   . ASN A 1 58  ? 161.544 186.559 161.210 1.00 22.48 53  A 1 
ATOM 401  C CA  . ASN A 1 58  ? 162.328 187.169 162.274 1.00 22.48 53  A 1 
ATOM 402  C C   . ASN A 1 58  ? 161.539 188.156 163.126 1.00 22.48 53  A 1 
ATOM 403  O O   . ASN A 1 58  ? 162.071 188.639 164.130 1.00 22.48 53  A 1 
ATOM 404  C CB  . ASN A 1 58  ? 163.551 187.877 161.686 1.00 22.48 53  A 1 
ATOM 405  C CG  . ASN A 1 58  ? 164.513 186.919 161.019 1.00 22.48 53  A 1 
ATOM 406  O OD1 . ASN A 1 58  ? 164.650 185.770 161.436 1.00 22.48 53  A 1 
ATOM 407  N ND2 . ASN A 1 58  ? 165.188 187.387 159.978 1.00 22.48 53  A 1 
ATOM 408  N N   . SER A 1 59  ? 160.292 188.469 162.764 1.00 23.82 54  A 1 
ATOM 409  C CA  . SER A 1 59  ? 159.518 189.486 163.470 1.00 23.82 54  A 1 
ATOM 410  C C   . SER A 1 59  ? 158.239 188.934 164.092 1.00 23.82 54  A 1 
ATOM 411  O O   . SER A 1 59  ? 157.329 189.706 164.407 1.00 23.82 54  A 1 
ATOM 412  C CB  . SER A 1 59  ? 159.184 190.649 162.534 1.00 23.82 54  A 1 
ATOM 413  O OG  . SER A 1 59  ? 160.360 191.210 161.983 1.00 23.82 54  A 1 
ATOM 414  N N   . GLY A 1 60  ? 158.145 187.623 164.280 1.00 23.11 55  A 1 
ATOM 415  C CA  . GLY A 1 60  ? 156.994 187.043 164.939 1.00 23.11 55  A 1 
ATOM 416  C C   . GLY A 1 60  ? 155.891 186.548 164.031 1.00 23.11 55  A 1 
ATOM 417  O O   . GLY A 1 60  ? 154.790 186.275 164.521 1.00 23.11 55  A 1 
ATOM 418  N N   . GLY A 1 61  ? 156.142 186.423 162.733 1.00 20.86 56  A 1 
ATOM 419  C CA  . GLY A 1 61  ? 155.150 185.922 161.807 1.00 20.86 56  A 1 
ATOM 420  C C   . GLY A 1 61  ? 154.239 187.012 161.276 1.00 20.86 56  A 1 
ATOM 421  O O   . GLY A 1 61  ? 154.222 188.149 161.750 1.00 20.86 56  A 1 
ATOM 422  N N   . GLY A 1 62  ? 153.459 186.646 160.265 1.00 20.45 57  A 1 
ATOM 423  C CA  . GLY A 1 62  ? 152.555 187.611 159.659 1.00 20.45 57  A 1 
ATOM 424  C C   . GLY A 1 62  ? 152.000 187.111 158.345 1.00 20.45 57  A 1 
ATOM 425  O O   . GLY A 1 62  ? 151.875 185.903 158.125 1.00 20.45 57  A 1 
ATOM 426  N N   . VAL A 1 63  ? 151.656 188.060 157.479 1.00 21.93 58  A 1 
ATOM 427  C CA  . VAL A 1 63  ? 151.095 187.770 156.167 1.00 21.93 58  A 1 
ATOM 428  C C   . VAL A 1 63  ? 151.885 188.533 155.115 1.00 21.93 58  A 1 
ATOM 429  O O   . VAL A 1 63  ? 152.232 189.702 155.313 1.00 21.93 58  A 1 
ATOM 430  C CB  . VAL A 1 63  ? 149.597 188.139 156.087 1.00 21.93 58  A 1 
ATOM 431  C CG1 . VAL A 1 63  ? 149.020 187.739 154.740 1.00 21.93 58  A 1 
ATOM 432  C CG2 . VAL A 1 63  ? 148.825 187.480 157.207 1.00 21.93 58  A 1 
ATOM 433  N N   . ILE A 1 64  ? 152.191 187.862 154.011 1.00 23.68 59  A 1 
ATOM 434  C CA  . ILE A 1 64  ? 152.718 188.499 152.812 1.00 23.68 59  A 1 
ATOM 435  C C   . ILE A 1 64  ? 151.566 188.630 151.829 1.00 23.68 59  A 1 
ATOM 436  O O   . ILE A 1 64  ? 150.991 187.621 151.408 1.00 23.68 59  A 1 
ATOM 437  C CB  . ILE A 1 64  ? 153.867 187.688 152.194 1.00 23.68 59  A 1 
ATOM 438  C CG1 . ILE A 1 64  ? 154.939 187.382 153.236 1.00 23.68 59  A 1 
ATOM 439  C CG2 . ILE A 1 64  ? 154.470 188.433 151.017 1.00 23.68 59  A 1 
ATOM 440  C CD1 . ILE A 1 64  ? 156.001 186.436 152.737 1.00 23.68 59  A 1 
ATOM 441  N N   . LYS A 1 65  ? 151.222 189.860 151.466 1.00 29.55 60  A 1 
ATOM 442  C CA  . LYS A 1 65  ? 150.156 190.122 150.509 1.00 29.55 60  A 1 
ATOM 443  C C   . LYS A 1 65  ? 150.786 190.566 149.199 1.00 29.55 60  A 1 
ATOM 444  O O   . LYS A 1 65  ? 151.510 191.567 149.163 1.00 29.55 60  A 1 
ATOM 445  C CB  . LYS A 1 65  ? 149.193 191.186 151.033 1.00 29.55 60  A 1 
ATOM 446  C CG  . LYS A 1 65  ? 147.969 191.383 150.158 1.00 29.55 60  A 1 
ATOM 447  C CD  . LYS A 1 65  ? 147.114 192.535 150.646 1.00 29.55 60  A 1 
ATOM 448  C CE  . LYS A 1 65  ? 147.835 193.859 150.476 1.00 29.55 60  A 1 
ATOM 449  N NZ  . LYS A 1 65  ? 146.974 195.007 150.869 1.00 29.55 60  A 1 
ATOM 450  N N   . ALA A 1 66  ? 150.513 189.827 148.129 1.00 32.99 61  A 1 
ATOM 451  C CA  . ALA A 1 66  ? 151.066 190.118 146.815 1.00 32.99 61  A 1 
ATOM 452  C C   . ALA A 1 66  ? 149.933 190.281 145.815 1.00 32.99 61  A 1 
ATOM 453  O O   . ALA A 1 66  ? 149.067 189.409 145.706 1.00 32.99 61  A 1 
ATOM 454  C CB  . ALA A 1 66  ? 152.016 189.009 146.360 1.00 32.99 61  A 1 
ATOM 455  N N   . GLU A 1 67  ? 149.939 191.395 145.091 1.00 40.39 62  A 1 
ATOM 456  C CA  . GLU A 1 67  ? 148.961 191.585 144.031 1.00 40.39 62  A 1 
ATOM 457  C C   . GLU A 1 67  ? 149.282 190.652 142.872 1.00 40.39 62  A 1 
ATOM 458  O O   . GLU A 1 67  ? 150.420 190.608 142.394 1.00 40.39 62  A 1 
ATOM 459  C CB  . GLU A 1 67  ? 148.953 193.038 143.563 1.00 40.39 62  A 1 
ATOM 460  C CG  . GLU A 1 67  ? 147.925 193.332 142.486 1.00 40.39 62  A 1 
ATOM 461  C CD  . GLU A 1 67  ? 147.994 194.761 141.990 1.00 40.39 62  A 1 
ATOM 462  O OE1 . GLU A 1 67  ? 148.849 195.524 142.487 1.00 40.39 62  A 1 
ATOM 463  O OE2 . GLU A 1 67  ? 147.194 195.122 141.102 1.00 40.39 62  A 1 
ATOM 464  N N   . ILE A 1 68  ? 148.281 189.903 142.420 1.00 40.49 63  A 1 
ATOM 465  C CA  . ILE A 1 68  ? 148.485 188.933 141.350 1.00 40.49 63  A 1 
ATOM 466  C C   . ILE A 1 68  ? 148.617 189.698 140.037 1.00 40.49 63  A 1 
ATOM 467  O O   . ILE A 1 68  ? 147.632 190.223 139.512 1.00 40.49 63  A 1 
ATOM 468  C CB  . ILE A 1 68  ? 147.348 187.910 141.293 1.00 40.49 63  A 1 
ATOM 469  C CG1 . ILE A 1 68  ? 147.223 187.189 142.636 1.00 40.49 63  A 1 
ATOM 470  C CG2 . ILE A 1 68  ? 147.590 186.910 140.182 1.00 40.49 63  A 1 
ATOM 471  C CD1 . ILE A 1 68  ? 146.080 186.207 142.698 1.00 40.49 63  A 1 
ATOM 472  N N   . GLU A 1 69  ? 149.840 189.767 139.508 1.00 44.53 64  A 1 
ATOM 473  C CA  . GLU A 1 69  ? 150.088 190.553 138.304 1.00 44.53 64  A 1 
ATOM 474  C C   . GLU A 1 69  ? 149.427 189.924 137.083 1.00 44.53 64  A 1 
ATOM 475  O O   . GLU A 1 69  ? 148.744 190.609 136.314 1.00 44.53 64  A 1 
ATOM 476  C CB  . GLU A 1 69  ? 151.593 190.707 138.087 1.00 44.53 64  A 1 
ATOM 477  C CG  . GLU A 1 69  ? 151.965 191.579 136.901 1.00 44.53 64  A 1 
ATOM 478  C CD  . GLU A 1 69  ? 153.463 191.755 136.757 1.00 44.53 64  A 1 
ATOM 479  O OE1 . GLU A 1 69  ? 154.215 191.076 137.486 1.00 44.53 64  A 1 
ATOM 480  O OE2 . GLU A 1 69  ? 153.890 192.575 135.917 1.00 44.53 64  A 1 
ATOM 481  N N   . ASN A 1 70  ? 149.619 188.622 136.888 1.00 46.11 65  A 1 
ATOM 482  C CA  . ASN A 1 70  ? 149.048 187.953 135.728 1.00 46.11 65  A 1 
ATOM 483  C C   . ASN A 1 70  ? 147.541 187.787 135.888 1.00 46.11 65  A 1 
ATOM 484  O O   . ASN A 1 70  ? 147.039 187.539 136.987 1.00 46.11 65  A 1 
ATOM 485  C CB  . ASN A 1 70  ? 149.711 186.592 135.517 1.00 46.11 65  A 1 
ATOM 486  C CG  . ASN A 1 70  ? 149.698 185.738 136.764 1.00 46.11 65  A 1 
ATOM 487  O OD1 . ASN A 1 70  ? 149.807 186.246 137.878 1.00 46.11 65  A 1 
ATOM 488  N ND2 . ASN A 1 70  ? 149.564 184.430 136.585 1.00 46.11 65  A 1 
ATOM 489  N N   . GLU A 1 71  ? 146.823 187.929 134.780 1.00 54.90 66  A 1 
ATOM 490  C CA  . GLU A 1 71  ? 145.373 187.820 134.777 1.00 54.90 66  A 1 
ATOM 491  C C   . GLU A 1 71  ? 144.940 186.369 134.594 1.00 54.90 66  A 1 
ATOM 492  O O   . GLU A 1 71  ? 145.689 185.528 134.091 1.00 54.90 66  A 1 
ATOM 493  C CB  . GLU A 1 71  ? 144.773 188.688 133.672 1.00 54.90 66  A 1 
ATOM 494  C CG  . GLU A 1 71  ? 145.143 190.158 133.768 1.00 54.90 66  A 1 
ATOM 495  C CD  . GLU A 1 71  ? 144.546 190.983 132.646 1.00 54.90 66  A 1 
ATOM 496  O OE1 . GLU A 1 71  ? 143.830 190.408 131.800 1.00 54.90 66  A 1 
ATOM 497  O OE2 . GLU A 1 71  ? 144.793 192.207 132.610 1.00 54.90 66  A 1 
ATOM 498  N N   . ASP A 1 72  ? 143.702 186.090 135.008 1.00 53.21 67  A 1 
ATOM 499  C CA  . ASP A 1 72  ? 143.113 184.753 134.915 1.00 53.21 67  A 1 
ATOM 500  C C   . ASP A 1 72  ? 143.986 183.708 135.604 1.00 53.21 67  A 1 
ATOM 501  O O   . ASP A 1 72  ? 144.218 182.619 135.076 1.00 53.21 67  A 1 
ATOM 502  C CB  . ASP A 1 72  ? 142.848 184.365 133.458 1.00 53.21 67  A 1 
ATOM 503  C CG  . ASP A 1 72  ? 141.764 185.208 132.817 1.00 53.21 67  A 1 
ATOM 504  O OD1 . ASP A 1 72  ? 140.828 185.620 133.534 1.00 53.21 67  A 1 
ATOM 505  O OD2 . ASP A 1 72  ? 141.847 185.459 131.597 1.00 53.21 67  A 1 
ATOM 506  N N   . TYR A 1 73  ? 144.477 184.042 136.794 1.00 40.39 68  A 1 
ATOM 507  C CA  . TYR A 1 73  ? 145.317 183.144 137.575 1.00 40.39 68  A 1 
ATOM 508  C C   . TYR A 1 73  ? 144.461 182.423 138.607 1.00 40.39 68  A 1 
ATOM 509  O O   . TYR A 1 73  ? 143.783 183.065 139.416 1.00 40.39 68  A 1 
ATOM 510  C CB  . TYR A 1 73  ? 146.448 183.906 138.264 1.00 40.39 68  A 1 
ATOM 511  C CG  . TYR A 1 73  ? 147.129 183.108 139.353 1.00 40.39 68  A 1 
ATOM 512  C CD1 . TYR A 1 73  ? 148.038 182.108 139.043 1.00 40.39 68  A 1 
ATOM 513  C CD2 . TYR A 1 73  ? 146.860 183.354 140.692 1.00 40.39 68  A 1 
ATOM 514  C CE1 . TYR A 1 73  ? 148.658 181.375 140.034 1.00 40.39 68  A 1 
ATOM 515  C CE2 . TYR A 1 73  ? 147.476 182.627 141.689 1.00 40.39 68  A 1 
ATOM 516  C CZ  . TYR A 1 73  ? 148.374 181.639 141.354 1.00 40.39 68  A 1 
ATOM 517  O OH  . TYR A 1 73  ? 148.992 180.912 142.343 1.00 40.39 68  A 1 
ATOM 518  N N   . SER A 1 74  ? 144.494 181.095 138.576 1.00 38.99 69  A 1 
ATOM 519  C CA  . SER A 1 74  ? 143.843 180.261 139.576 1.00 38.99 69  A 1 
ATOM 520  C C   . SER A 1 74  ? 144.912 179.491 140.334 1.00 38.99 69  A 1 
ATOM 521  O O   . SER A 1 74  ? 145.729 178.796 139.723 1.00 38.99 69  A 1 
ATOM 522  C CB  . SER A 1 74  ? 142.845 179.298 138.932 1.00 38.99 69  A 1 
ATOM 523  O OG  . SER A 1 74  ? 142.194 178.510 139.911 1.00 38.99 69  A 1 
ATOM 524  N N   . TYR A 1 75  ? 144.910 179.622 141.661 1.00 36.51 70  A 1 
ATOM 525  C CA  . TYR A 1 75  ? 145.918 178.943 142.467 1.00 36.51 70  A 1 
ATOM 526  C C   . TYR A 1 75  ? 145.802 177.430 142.339 1.00 36.51 70  A 1 
ATOM 527  O O   . TYR A 1 75  ? 146.815 176.729 142.244 1.00 36.51 70  A 1 
ATOM 528  C CB  . TYR A 1 75  ? 145.799 179.372 143.929 1.00 36.51 70  A 1 
ATOM 529  C CG  . TYR A 1 75  ? 146.682 178.591 144.873 1.00 36.51 70  A 1 
ATOM 530  C CD1 . TYR A 1 75  ? 148.043 178.468 144.640 1.00 36.51 70  A 1 
ATOM 531  C CD2 . TYR A 1 75  ? 146.156 177.988 146.006 1.00 36.51 70  A 1 
ATOM 532  C CE1 . TYR A 1 75  ? 148.853 177.755 145.500 1.00 36.51 70  A 1 
ATOM 533  C CE2 . TYR A 1 75  ? 146.958 177.277 146.874 1.00 36.51 70  A 1 
ATOM 534  C CZ  . TYR A 1 75  ? 148.304 177.164 146.616 1.00 36.51 70  A 1 
ATOM 535  O OH  . TYR A 1 75  ? 149.108 176.456 147.478 1.00 36.51 70  A 1 
ATOM 536  N N   . THR A 1 76  ? 144.574 176.909 142.325 1.00 38.28 71  A 1 
ATOM 537  C CA  . THR A 1 76  ? 144.378 175.467 142.233 1.00 38.28 71  A 1 
ATOM 538  C C   . THR A 1 76  ? 144.869 174.919 140.899 1.00 38.28 71  A 1 
ATOM 539  O O   . THR A 1 76  ? 145.431 173.819 140.844 1.00 38.28 71  A 1 
ATOM 540  C CB  . THR A 1 76  ? 142.906 175.121 142.438 1.00 38.28 71  A 1 
ATOM 541  O OG1 . THR A 1 76  ? 142.131 175.681 141.372 1.00 38.28 71  A 1 
ATOM 542  C CG2 . THR A 1 76  ? 142.412 175.680 143.759 1.00 38.28 71  A 1 
ATOM 543  N N   . LYS A 1 77  ? 144.661 175.660 139.813 1.00 40.54 72  A 1 
ATOM 544  C CA  . LYS A 1 77  ? 145.029 175.174 138.490 1.00 40.54 72  A 1 
ATOM 545  C C   . LYS A 1 77  ? 146.472 175.477 138.113 1.00 40.54 72  A 1 
ATOM 546  O O   . LYS A 1 77  ? 147.078 174.705 137.361 1.00 40.54 72  A 1 
ATOM 547  C CB  . LYS A 1 77  ? 144.099 175.768 137.429 1.00 40.54 72  A 1 
ATOM 548  C CG  . LYS A 1 77  ? 142.662 175.291 137.523 1.00 40.54 72  A 1 
ATOM 549  C CD  . LYS A 1 77  ? 141.839 175.800 136.354 1.00 40.54 72  A 1 
ATOM 550  C CE  . LYS A 1 77  ? 140.415 175.271 136.412 1.00 40.54 72  A 1 
ATOM 551  N NZ  . LYS A 1 77  ? 139.608 175.718 135.242 1.00 40.54 72  A 1 
ATOM 552  N N   . ASP A 1 78  ? 147.040 176.575 138.608 1.00 41.49 73  A 1 
ATOM 553  C CA  . ASP A 1 78  ? 148.364 177.011 138.178 1.00 41.49 73  A 1 
ATOM 554  C C   . ASP A 1 78  ? 149.463 176.707 139.187 1.00 41.49 73  A 1 
ATOM 555  O O   . ASP A 1 78  ? 150.536 176.239 138.797 1.00 41.49 73  A 1 
ATOM 556  C CB  . ASP A 1 78  ? 148.352 178.513 137.881 1.00 41.49 73  A 1 
ATOM 557  C CG  . ASP A 1 78  ? 147.315 178.892 136.844 1.00 41.49 73  A 1 
ATOM 558  O OD1 . ASP A 1 78  ? 146.918 178.014 136.052 1.00 41.49 73  A 1 
ATOM 559  O OD2 . ASP A 1 78  ? 146.898 180.069 136.819 1.00 41.49 73  A 1 
ATOM 560  N N   . GLY A 1 79  ? 149.230 176.960 140.471 1.00 37.84 74  A 1 
ATOM 561  C CA  . GLY A 1 79  ? 150.251 176.719 141.470 1.00 37.84 74  A 1 
ATOM 562  C C   . GLY A 1 79  ? 150.929 177.985 141.950 1.00 37.84 74  A 1 
ATOM 563  O O   . GLY A 1 79  ? 150.297 179.042 142.030 1.00 37.84 74  A 1 
ATOM 564  N N   . ILE A 1 80  ? 152.218 177.896 142.274 1.00 37.91 75  A 1 
ATOM 565  C CA  . ILE A 1 80  ? 152.958 179.037 142.803 1.00 37.91 75  A 1 
ATOM 566  C C   . ILE A 1 80  ? 154.096 179.407 141.862 1.00 37.91 75  A 1 
ATOM 567  O O   . ILE A 1 80  ? 154.135 180.519 141.325 1.00 37.91 75  A 1 
ATOM 568  C CB  . ILE A 1 80  ? 153.494 178.741 144.216 1.00 37.91 75  A 1 
ATOM 569  C CG1 . ILE A 1 80  ? 152.346 178.367 145.151 1.00 37.91 75  A 1 
ATOM 570  C CG2 . ILE A 1 80  ? 154.257 179.937 144.755 1.00 37.91 75  A 1 
ATOM 571  C CD1 . ILE A 1 80  ? 152.789 178.005 146.547 1.00 37.91 75  A 1 
ATOM 572  N N   . GLY A 1 81  ? 155.026 178.479 141.655 1.00 39.35 76  A 1 
ATOM 573  C CA  . GLY A 1 81  ? 156.199 178.744 140.847 1.00 39.35 76  A 1 
ATOM 574  C C   . GLY A 1 81  ? 157.428 178.045 141.386 1.00 39.35 76  A 1 
ATOM 575  O O   . GLY A 1 81  ? 157.655 178.031 142.599 1.00 39.35 76  A 1 
ATOM 576  N N   . LEU A 1 82  ? 158.232 177.462 140.493 1.00 39.82 77  A 1 
ATOM 577  C CA  . LEU A 1 82  ? 159.357 176.639 140.931 1.00 39.82 77  A 1 
ATOM 578  C C   . LEU A 1 82  ? 160.394 177.457 141.693 1.00 39.82 77  A 1 
ATOM 579  O O   . LEU A 1 82  ? 160.914 177.006 142.720 1.00 39.82 77  A 1 
ATOM 580  C CB  . LEU A 1 82  ? 159.997 175.948 139.729 1.00 39.82 77  A 1 
ATOM 581  C CG  . LEU A 1 82  ? 161.140 174.982 140.045 1.00 39.82 77  A 1 
ATOM 582  C CD1 . LEU A 1 82  ? 160.677 173.909 141.016 1.00 39.82 77  A 1 
ATOM 583  C CD2 . LEU A 1 82  ? 161.687 174.358 138.771 1.00 39.82 77  A 1 
ATOM 584  N N   . ASP A 1 83  ? 160.718 178.656 141.201 1.00 39.97 78  A 1 
ATOM 585  C CA  . ASP A 1 83  ? 161.743 179.468 141.851 1.00 39.97 78  A 1 
ATOM 586  C C   . ASP A 1 83  ? 161.313 179.903 143.248 1.00 39.97 78  A 1 
ATOM 587  O O   . ASP A 1 83  ? 162.114 179.871 144.190 1.00 39.97 78  A 1 
ATOM 588  C CB  . ASP A 1 83  ? 162.075 180.683 140.986 1.00 39.97 78  A 1 
ATOM 589  C CG  . ASP A 1 83  ? 160.843 181.457 140.568 1.00 39.97 78  A 1 
ATOM 590  O OD1 . ASP A 1 83  ? 159.721 180.963 140.802 1.00 39.97 78  A 1 
ATOM 591  O OD2 . ASP A 1 83  ? 160.994 182.562 140.007 1.00 39.97 78  A 1 
ATOM 592  N N   . LEU A 1 84  ? 160.052 180.313 143.400 1.00 37.40 79  A 1 
ATOM 593  C CA  . LEU A 1 84  ? 159.558 180.708 144.715 1.00 37.40 79  A 1 
ATOM 594  C C   . LEU A 1 84  ? 159.590 179.537 145.688 1.00 37.40 79  A 1 
ATOM 595  O O   . LEU A 1 84  ? 159.983 179.694 146.850 1.00 37.40 79  A 1 
ATOM 596  C CB  . LEU A 1 84  ? 158.140 181.266 144.596 1.00 37.40 79  A 1 
ATOM 597  C CG  . LEU A 1 84  ? 157.971 182.566 143.810 1.00 37.40 79  A 1 
ATOM 598  C CD1 . LEU A 1 84  ? 156.501 182.895 143.638 1.00 37.40 79  A 1 
ATOM 599  C CD2 . LEU A 1 84  ? 158.692 183.702 144.509 1.00 37.40 79  A 1 
ATOM 600  N N   . GLU A 1 85  ? 159.177 178.354 145.230 1.00 38.55 80  A 1 
ATOM 601  C CA  . GLU A 1 85  ? 159.204 177.174 146.088 1.00 38.55 80  A 1 
ATOM 602  C C   . GLU A 1 85  ? 160.629 176.806 146.476 1.00 38.55 80  A 1 
ATOM 603  O O   . GLU A 1 85  ? 160.885 176.412 147.620 1.00 38.55 80  A 1 
ATOM 604  C CB  . GLU A 1 85  ? 158.511 176.008 145.386 1.00 38.55 80  A 1 
ATOM 605  C CG  . GLU A 1 85  ? 157.038 176.249 145.123 1.00 38.55 80  A 1 
ATOM 606  C CD  . GLU A 1 85  ? 156.478 175.324 144.065 1.00 38.55 80  A 1 
ATOM 607  O OE1 . GLU A 1 85  ? 157.228 174.448 143.587 1.00 38.55 80  A 1 
ATOM 608  O OE2 . GLU A 1 85  ? 155.290 175.476 143.708 1.00 38.55 80  A 1 
ATOM 609  N N   . ASN A 1 86  ? 161.570 176.918 145.536 1.00 37.48 81  A 1 
ATOM 610  C CA  . ASN A 1 86  ? 162.969 176.650 145.856 1.00 37.48 81  A 1 
ATOM 611  C C   . ASN A 1 86  ? 163.495 177.635 146.891 1.00 37.48 81  A 1 
ATOM 612  O O   . ASN A 1 86  ? 164.225 177.250 147.811 1.00 37.48 81  A 1 
ATOM 613  C CB  . ASN A 1 86  ? 163.821 176.700 144.589 1.00 37.48 81  A 1 
ATOM 614  C CG  . ASN A 1 86  ? 163.547 175.539 143.658 1.00 37.48 81  A 1 
ATOM 615  O OD1 . ASN A 1 86  ? 163.089 174.480 144.086 1.00 37.48 81  A 1 
ATOM 616  N ND2 . ASN A 1 86  ? 163.834 175.728 142.376 1.00 37.48 81  A 1 
ATOM 617  N N   . SER A 1 87  ? 163.135 178.913 146.757 1.00 34.83 82  A 1 
ATOM 618  C CA  . SER A 1 87  ? 163.548 179.901 147.750 1.00 34.83 82  A 1 
ATOM 619  C C   . SER A 1 87  ? 162.966 179.579 149.120 1.00 34.83 82  A 1 
ATOM 620  O O   . SER A 1 87  ? 163.668 179.658 150.138 1.00 34.83 82  A 1 
ATOM 621  C CB  . SER A 1 87  ? 163.130 181.299 147.302 1.00 34.83 82  A 1 
ATOM 622  O OG  . SER A 1 87  ? 163.491 182.270 148.268 1.00 34.83 82  A 1 
ATOM 623  N N   . PHE A 1 88  ? 161.686 179.202 149.165 1.00 33.48 83  A 1 
ATOM 624  C CA  . PHE A 1 88  ? 161.062 178.852 150.439 1.00 33.48 83  A 1 
ATOM 625  C C   . PHE A 1 88  ? 161.743 177.642 151.064 1.00 33.48 83  A 1 
ATOM 626  O O   . PHE A 1 88  ? 161.965 177.602 152.279 1.00 33.48 83  A 1 
ATOM 627  C CB  . PHE A 1 88  ? 159.569 178.576 150.248 1.00 33.48 83  A 1 
ATOM 628  C CG  . PHE A 1 88  ? 158.808 179.703 149.603 1.00 33.48 83  A 1 
ATOM 629  C CD1 . PHE A 1 88  ? 159.285 181.002 149.639 1.00 33.48 83  A 1 
ATOM 630  C CD2 . PHE A 1 88  ? 157.608 179.455 148.960 1.00 33.48 83  A 1 
ATOM 631  C CE1 . PHE A 1 88  ? 158.581 182.029 149.039 1.00 33.48 83  A 1 
ATOM 632  C CE2 . PHE A 1 88  ? 156.899 180.478 148.363 1.00 33.48 83  A 1 
ATOM 633  C CZ  . PHE A 1 88  ? 157.386 181.765 148.404 1.00 33.48 83  A 1 
ATOM 634  N N   . SER A 1 89  ? 162.077 176.642 150.244 1.00 34.90 84  A 1 
ATOM 635  C CA  . SER A 1 89  ? 162.764 175.459 150.749 1.00 34.90 84  A 1 
ATOM 636  C C   . SER A 1 89  ? 164.151 175.807 151.271 1.00 34.90 84  A 1 
ATOM 637  O O   . SER A 1 89  ? 164.609 175.239 152.268 1.00 34.90 84  A 1 
ATOM 638  C CB  . SER A 1 89  ? 162.855 174.400 149.651 1.00 34.90 84  A 1 
ATOM 639  O OG  . SER A 1 89  ? 161.573 174.088 149.137 1.00 34.90 84  A 1 
ATOM 640  N N   . ASN A 1 90  ? 164.845 176.726 150.596 1.00 34.98 85  A 1 
ATOM 641  C CA  . ASN A 1 90  ? 166.143 177.171 151.089 1.00 34.98 85  A 1 
ATOM 642  C C   . ASN A 1 90  ? 166.012 177.864 152.438 1.00 34.98 85  A 1 
ATOM 643  O O   . ASN A 1 90  ? 166.834 177.652 153.336 1.00 34.98 85  A 1 
ATOM 644  C CB  . ASN A 1 90  ? 166.804 178.098 150.070 1.00 34.98 85  A 1 
ATOM 645  C CG  . ASN A 1 90  ? 167.155 177.390 148.780 1.00 34.98 85  A 1 
ATOM 646  O OD1 . ASN A 1 90  ? 167.377 176.180 148.763 1.00 34.98 85  A 1 
ATOM 647  N ND2 . ASN A 1 90  ? 167.207 178.143 147.687 1.00 34.98 85  A 1 
ATOM 648  N N   . ILE A 1 91  ? 164.985 178.701 152.599 1.00 33.59 86  A 1 
ATOM 649  C CA  . ILE A 1 91  ? 164.809 179.409 153.863 1.00 33.59 86  A 1 
ATOM 650  C C   . ILE A 1 91  ? 164.379 178.452 154.970 1.00 33.59 86  A 1 
ATOM 651  O O   . ILE A 1 91  ? 164.904 178.502 156.089 1.00 33.59 86  A 1 
ATOM 652  C CB  . ILE A 1 91  ? 163.805 180.563 153.699 1.00 33.59 86  A 1 
ATOM 653  C CG1 . ILE A 1 91  ? 164.250 181.514 152.590 1.00 33.59 86  A 1 
ATOM 654  C CG2 . ILE A 1 91  ? 163.663 181.325 155.000 1.00 33.59 86  A 1 
ATOM 655  C CD1 . ILE A 1 91  ? 163.216 182.566 152.251 1.00 33.59 86  A 1 
ATOM 656  N N   . LEU A 1 92  ? 163.425 177.569 154.682 1.00 30.22 87  A 1 
ATOM 657  C CA  . LEU A 1 92  ? 162.774 176.750 155.697 1.00 30.22 87  A 1 
ATOM 658  C C   . LEU A 1 92  ? 162.990 175.273 155.407 1.00 30.22 87  A 1 
ATOM 659  O O   . LEU A 1 92  ? 162.804 174.825 154.271 1.00 30.22 87  A 1 
ATOM 660  C CB  . LEU A 1 92  ? 161.276 177.053 155.756 1.00 30.22 87  A 1 
ATOM 661  C CG  . LEU A 1 92  ? 160.899 178.495 156.089 1.00 30.22 87  A 1 
ATOM 662  C CD1 . LEU A 1 92  ? 159.439 178.745 155.775 1.00 30.22 87  A 1 
ATOM 663  C CD2 . LEU A 1 92  ? 161.195 178.791 157.548 1.00 30.22 87  A 1 
ATOM 664  N N   . LEU A 1 93  ? 163.368 174.516 156.441 1.00 30.16 88  A 1 
ATOM 665  C CA  . LEU A 1 93  ? 163.530 173.074 156.281 1.00 30.16 88  A 1 
ATOM 666  C C   . LEU A 1 93  ? 162.201 172.394 155.972 1.00 30.16 88  A 1 
ATOM 667  O O   . LEU A 1 93  ? 162.131 171.529 155.092 1.00 30.16 88  A 1 
ATOM 668  C CB  . LEU A 1 93  ? 164.156 172.473 157.539 1.00 30.16 88  A 1 
ATOM 669  C CG  . LEU A 1 93  ? 165.606 172.855 157.837 1.00 30.16 88  A 1 
ATOM 670  C CD1 . LEU A 1 93  ? 166.081 172.186 159.114 1.00 30.16 88  A 1 
ATOM 671  C CD2 . LEU A 1 93  ? 166.507 172.489 156.669 1.00 30.16 88  A 1 
ATOM 672  N N   . PHE A 1 94  ? 161.138 172.772 156.678 1.00 28.77 89  A 1 
ATOM 673  C CA  . PHE A 1 94  ? 159.814 172.179 156.501 1.00 28.77 89  A 1 
ATOM 674  C C   . PHE A 1 94  ? 158.840 173.291 156.123 1.00 28.77 89  A 1 
ATOM 675  O O   . PHE A 1 94  ? 158.365 174.031 156.990 1.00 28.77 89  A 1 
ATOM 676  C CB  . PHE A 1 94  ? 159.368 171.451 157.765 1.00 28.77 89  A 1 
ATOM 677  C CG  . PHE A 1 94  ? 160.293 170.345 158.181 1.00 28.77 89  A 1 
ATOM 678  C CD1 . PHE A 1 94  ? 160.228 169.105 157.570 1.00 28.77 89  A 1 
ATOM 679  C CD2 . PHE A 1 94  ? 161.227 170.545 159.181 1.00 28.77 89  A 1 
ATOM 680  C CE1 . PHE A 1 94  ? 161.079 168.086 157.948 1.00 28.77 89  A 1 
ATOM 681  C CE2 . PHE A 1 94  ? 162.079 169.529 159.564 1.00 28.77 89  A 1 
ATOM 682  C CZ  . PHE A 1 94  ? 162.006 168.299 158.946 1.00 28.77 89  A 1 
ATOM 683  N N   . VAL A 1 95  ? 158.553 173.405 154.825 1.00 28.22 90  A 1 
ATOM 684  C CA  . VAL A 1 95  ? 157.652 174.456 154.350 1.00 28.22 90  A 1 
ATOM 685  C C   . VAL A 1 95  ? 156.247 174.332 154.931 1.00 28.22 90  A 1 
ATOM 686  O O   . VAL A 1 95  ? 155.704 175.346 155.397 1.00 28.22 90  A 1 
ATOM 687  C CB  . VAL A 1 95  ? 157.657 174.502 152.813 1.00 28.22 90  A 1 
ATOM 688  C CG1 . VAL A 1 95  ? 156.635 175.502 152.307 1.00 28.22 90  A 1 
ATOM 689  C CG2 . VAL A 1 95  ? 159.044 174.849 152.303 1.00 28.22 90  A 1 
ATOM 690  N N   . PRO A 1 96  ? 155.601 173.157 154.936 1.00 27.58 91  A 1 
ATOM 691  C CA  . PRO A 1 96  ? 154.230 173.089 155.473 1.00 27.58 91  A 1 
ATOM 692  C C   . PRO A 1 96  ? 154.119 173.473 156.938 1.00 27.58 91  A 1 
ATOM 693  O O   . PRO A 1 96  ? 153.028 173.855 157.379 1.00 27.58 91  A 1 
ATOM 694  C CB  . PRO A 1 96  ? 153.838 171.622 155.252 1.00 27.58 91  A 1 
ATOM 695  C CG  . PRO A 1 96  ? 154.686 171.178 154.127 1.00 27.58 91  A 1 
ATOM 696  C CD  . PRO A 1 96  ? 155.994 171.871 154.329 1.00 27.58 91  A 1 
ATOM 697  N N   . GLU A 1 97  ? 155.203 173.379 157.708 1.00 28.70 92  A 1 
ATOM 698  C CA  . GLU A 1 97  ? 155.149 173.748 159.116 1.00 28.70 92  A 1 
ATOM 699  C C   . GLU A 1 97  ? 155.058 175.254 159.319 1.00 28.70 92  A 1 
ATOM 700  O O   . GLU A 1 97  ? 154.560 175.699 160.358 1.00 28.70 92  A 1 
ATOM 701  C CB  . GLU A 1 97  ? 156.374 173.192 159.845 1.00 28.70 92  A 1 
ATOM 702  C CG  . GLU A 1 97  ? 156.360 173.391 161.351 1.00 28.70 92  A 1 
ATOM 703  C CD  . GLU A 1 97  ? 157.647 172.947 162.014 1.00 28.70 92  A 1 
ATOM 704  O OE1 . GLU A 1 97  ? 158.461 172.275 161.347 1.00 28.70 92  A 1 
ATOM 705  O OE2 . GLU A 1 97  ? 157.846 173.271 163.203 1.00 28.70 92  A 1 
ATOM 706  N N   . TYR A 1 98  ? 155.508 176.049 158.351 1.00 25.21 93  A 1 
ATOM 707  C CA  . TYR A 1 98  ? 155.582 177.494 158.512 1.00 25.21 93  A 1 
ATOM 708  C C   . TYR A 1 98  ? 154.713 178.284 157.547 1.00 25.21 93  A 1 
ATOM 709  O O   . TYR A 1 98  ? 154.268 179.376 157.905 1.00 25.21 93  A 1 
ATOM 710  C CB  . TYR A 1 98  ? 157.033 177.974 158.354 1.00 25.21 93  A 1 
ATOM 711  C CG  . TYR A 1 98  ? 157.925 177.655 159.530 1.00 25.21 93  A 1 
ATOM 712  C CD1 . TYR A 1 98  ? 158.547 176.420 159.640 1.00 25.21 93  A 1 
ATOM 713  C CD2 . TYR A 1 98  ? 158.151 178.592 160.526 1.00 25.21 93  A 1 
ATOM 714  C CE1 . TYR A 1 98  ? 159.364 176.126 160.712 1.00 25.21 93  A 1 
ATOM 715  C CE2 . TYR A 1 98  ? 158.966 178.309 161.600 1.00 25.21 93  A 1 
ATOM 716  C CZ  . TYR A 1 98  ? 159.569 177.075 161.689 1.00 25.21 93  A 1 
ATOM 717  O OH  . TYR A 1 98  ? 160.383 176.791 162.760 1.00 25.21 93  A 1 
ATOM 718  N N   . LEU A 1 99  ? 154.456 177.779 156.345 1.00 25.22 94  A 1 
ATOM 719  C CA  . LEU A 1 99  ? 153.829 178.564 155.292 1.00 25.22 94  A 1 
ATOM 720  C C   . LEU A 1 99  ? 152.436 178.045 154.966 1.00 25.22 94  A 1 
ATOM 721  O O   . LEU A 1 99  ? 152.211 176.833 154.901 1.00 25.22 94  A 1 
ATOM 722  C CB  . LEU A 1 99  ? 154.682 178.554 154.021 1.00 25.22 94  A 1 
ATOM 723  C CG  . LEU A 1 99  ? 156.109 179.080 154.151 1.00 25.22 94  A 1 
ATOM 724  C CD1 . LEU A 1 99  ? 156.769 179.155 152.787 1.00 25.22 94  A 1 
ATOM 725  C CD2 . LEU A 1 99  ? 156.123 180.434 154.836 1.00 25.22 94  A 1 
ATOM 726  N N   . ASP A 1 100 ? 151.507 178.977 154.767 1.00 28.70 95  A 1 
ATOM 727  C CA  . ASP A 1 100 ? 150.182 178.681 154.241 1.00 28.70 95  A 1 
ATOM 728  C C   . ASP A 1 100 ? 149.891 179.627 153.088 1.00 28.70 95  A 1 
ATOM 729  O O   . ASP A 1 100 ? 150.256 180.802 153.139 1.00 28.70 95  A 1 
ATOM 730  C CB  . ASP A 1 100 ? 149.101 178.822 155.312 1.00 28.70 95  A 1 
ATOM 731  C CG  . ASP A 1 100 ? 149.359 177.948 156.517 1.00 28.70 95  A 1 
ATOM 732  O OD1 . ASP A 1 100 ? 150.276 178.273 157.299 1.00 28.70 95  A 1 
ATOM 733  O OD2 . ASP A 1 100 ? 148.645 176.938 156.686 1.00 28.70 95  A 1 
ATOM 734  N N   . PHE A 1 101 ? 149.233 179.121 152.051 1.00 30.15 96  A 1 
ATOM 735  C CA  . PHE A 1 101 ? 148.959 179.900 150.852 1.00 30.15 96  A 1 
ATOM 736  C C   . PHE A 1 101 ? 147.459 180.032 150.649 1.00 30.15 96  A 1 
ATOM 737  O O   . PHE A 1 101 ? 146.709 179.074 150.856 1.00 30.15 96  A 1 
ATOM 738  C CB  . PHE A 1 101 ? 149.606 179.257 149.626 1.00 30.15 96  A 1 
ATOM 739  C CG  . PHE A 1 101 ? 151.072 179.000 149.792 1.00 30.15 96  A 1 
ATOM 740  C CD1 . PHE A 1 101 ? 151.996 179.992 149.521 1.00 30.15 96  A 1 
ATOM 741  C CD2 . PHE A 1 101 ? 151.525 177.771 150.234 1.00 30.15 96  A 1 
ATOM 742  C CE1 . PHE A 1 101 ? 153.344 179.760 149.682 1.00 30.15 96  A 1 
ATOM 743  C CE2 . PHE A 1 101 ? 152.873 177.534 150.396 1.00 30.15 96  A 1 
ATOM 744  C CZ  . PHE A 1 101 ? 153.783 178.531 150.120 1.00 30.15 96  A 1 
ATOM 745  N N   . MET A 1 102 ? 147.023 181.225 150.248 1.00 31.90 97  A 1 
ATOM 746  C CA  . MET A 1 102 ? 145.599 181.475 150.047 1.00 31.90 97  A 1 
ATOM 747  C C   . MET A 1 102 ? 145.421 182.532 148.970 1.00 31.90 97  A 1 
ATOM 748  O O   . MET A 1 102 ? 145.932 183.644 149.106 1.00 31.90 97  A 1 
ATOM 749  C CB  . MET A 1 102 ? 144.941 181.926 151.352 1.00 31.90 97  A 1 
ATOM 750  C CG  . MET A 1 102 ? 143.508 182.388 151.198 1.00 31.90 97  A 1 
ATOM 751  S SD  . MET A 1 102 ? 142.897 183.233 152.666 1.00 31.90 97  A 1 
ATOM 752  C CE  . MET A 1 102 ? 143.117 181.961 153.904 1.00 31.90 97  A 1 
ATOM 753  N N   . GLN A 1 103 ? 144.690 182.201 147.911 1.00 35.37 98  A 1 
ATOM 754  C CA  . GLN A 1 103 ? 144.347 183.187 146.888 1.00 35.37 98  A 1 
ATOM 755  C C   . GLN A 1 103 ? 143.022 183.825 147.282 1.00 35.37 98  A 1 
ATOM 756  O O   . GLN A 1 103 ? 141.959 183.216 147.141 1.00 35.37 98  A 1 
ATOM 757  C CB  . GLN A 1 103 ? 144.266 182.550 145.507 1.00 35.37 98  A 1 
ATOM 758  C CG  . GLN A 1 103 ? 143.922 183.547 144.416 1.00 35.37 98  A 1 
ATOM 759  C CD  . GLN A 1 103 ? 143.726 182.898 143.065 1.00 35.37 98  A 1 
ATOM 760  O OE1 . GLN A 1 103 ? 143.745 181.676 142.943 1.00 35.37 98  A 1 
ATOM 761  N NE2 . GLN A 1 103 ? 143.534 183.717 142.039 1.00 35.37 98  A 1 
ATOM 762  N N   . ASN A 1 104 ? 143.082 185.056 147.777 1.00 36.54 99  A 1 
ATOM 763  C CA  . ASN A 1 104 ? 141.900 185.797 148.201 1.00 36.54 99  A 1 
ATOM 764  C C   . ASN A 1 104 ? 141.638 186.871 147.150 1.00 36.54 99  A 1 
ATOM 765  O O   . ASN A 1 104 ? 142.328 187.895 147.110 1.00 36.54 99  A 1 
ATOM 766  C CB  . ASN A 1 104 ? 142.100 186.401 149.588 1.00 36.54 99  A 1 
ATOM 767  C CG  . ASN A 1 104 ? 140.803 186.879 150.208 1.00 36.54 99  A 1 
ATOM 768  O OD1 . ASN A 1 104 ? 139.831 187.158 149.508 1.00 36.54 99  A 1 
ATOM 769  N ND2 . ASN A 1 104 ? 140.784 186.978 151.531 1.00 36.54 99  A 1 
ATOM 770  N N   . GLY A 1 105 ? 140.648 186.628 146.302 1.00 38.32 100 A 1 
ATOM 771  C CA  . GLY A 1 105 ? 140.302 187.592 145.272 1.00 38.32 100 A 1 
ATOM 772  C C   . GLY A 1 105 ? 141.467 187.831 144.333 1.00 38.32 100 A 1 
ATOM 773  O O   . GLY A 1 105 ? 142.000 186.905 143.711 1.00 38.32 100 A 1 
ATOM 774  N N   . ASN A 1 106 ? 141.874 189.091 144.224 1.00 40.89 101 A 1 
ATOM 775  C CA  . ASN A 1 106 ? 142.978 189.488 143.365 1.00 40.89 101 A 1 
ATOM 776  C C   . ASN A 1 106 ? 144.321 189.460 144.081 1.00 40.89 101 A 1 
ATOM 777  O O   . ASN A 1 106 ? 145.337 189.823 143.481 1.00 40.89 101 A 1 
ATOM 778  C CB  . ASN A 1 106 ? 142.720 190.888 142.798 1.00 40.89 101 A 1 
ATOM 779  C CG  . ASN A 1 106 ? 143.586 191.204 141.595 1.00 40.89 101 A 1 
ATOM 780  O OD1 . ASN A 1 106 ? 144.079 190.303 140.917 1.00 40.89 101 A 1 
ATOM 781  N ND2 . ASN A 1 106 ? 143.778 192.490 141.325 1.00 40.89 101 A 1 
ATOM 782  N N   . TYR A 1 107 ? 144.357 189.034 145.340 1.00 36.48 102 A 1 
ATOM 783  C CA  . TYR A 1 107 ? 145.583 189.031 146.119 1.00 36.48 102 A 1 
ATOM 784  C C   . TYR A 1 107 ? 145.969 187.608 146.502 1.00 36.48 102 A 1 
ATOM 785  O O   . TYR A 1 107 ? 145.132 186.704 146.559 1.00 36.48 102 A 1 
ATOM 786  C CB  . TYR A 1 107 ? 145.443 189.892 147.378 1.00 36.48 102 A 1 
ATOM 787  C CG  . TYR A 1 107 ? 145.319 191.368 147.084 1.00 36.48 102 A 1 
ATOM 788  C CD1 . TYR A 1 107 ? 146.445 192.167 146.966 1.00 36.48 102 A 1 
ATOM 789  C CD2 . TYR A 1 107 ? 144.075 191.959 146.918 1.00 36.48 102 A 1 
ATOM 790  C CE1 . TYR A 1 107 ? 146.339 193.515 146.694 1.00 36.48 102 A 1 
ATOM 791  C CE2 . TYR A 1 107 ? 143.958 193.308 146.647 1.00 36.48 102 A 1 
ATOM 792  C CZ  . TYR A 1 107 ? 145.093 194.080 146.535 1.00 36.48 102 A 1 
ATOM 793  O OH  . TYR A 1 107 ? 144.981 195.425 146.265 1.00 36.48 102 A 1 
ATOM 794  N N   . PHE A 1 108 ? 147.262 187.422 146.748 1.00 30.76 103 A 1 
ATOM 795  C CA  . PHE A 1 108 ? 147.813 186.157 147.210 1.00 30.76 103 A 1 
ATOM 796  C C   . PHE A 1 108 ? 148.402 186.387 148.592 1.00 30.76 103 A 1 
ATOM 797  O O   . PHE A 1 108 ? 149.243 187.274 148.770 1.00 30.76 103 A 1 
ATOM 798  C CB  . PHE A 1 108 ? 148.876 185.638 146.241 1.00 30.76 103 A 1 
ATOM 799  C CG  . PHE A 1 108 ? 149.265 184.208 146.469 1.00 30.76 103 A 1 
ATOM 800  C CD1 . PHE A 1 108 ? 148.506 183.178 145.940 1.00 30.76 103 A 1 
ATOM 801  C CD2 . PHE A 1 108 ? 150.398 183.891 147.197 1.00 30.76 103 A 1 
ATOM 802  C CE1 . PHE A 1 108 ? 148.864 181.861 146.143 1.00 30.76 103 A 1 
ATOM 803  C CE2 . PHE A 1 108 ? 150.761 182.575 147.402 1.00 30.76 103 A 1 
ATOM 804  C CZ  . PHE A 1 108 ? 149.992 181.560 146.874 1.00 30.76 103 A 1 
ATOM 805  N N   . LEU A 1 109 ? 147.957 185.597 149.562 1.00 26.35 104 A 1 
ATOM 806  C CA  . LEU A 1 109 ? 148.365 185.731 150.949 1.00 26.35 104 A 1 
ATOM 807  C C   . LEU A 1 109 ? 149.222 184.537 151.334 1.00 26.35 104 A 1 
ATOM 808  O O   . LEU A 1 109 ? 148.817 183.384 151.141 1.00 26.35 104 A 1 
ATOM 809  C CB  . LEU A 1 109 ? 147.148 185.826 151.871 1.00 26.35 104 A 1 
ATOM 810  C CG  . LEU A 1 109 ? 146.106 186.891 151.530 1.00 26.35 104 A 1 
ATOM 811  C CD1 . LEU A 1 109 ? 144.924 186.793 152.475 1.00 26.35 104 A 1 
ATOM 812  C CD2 . LEU A 1 109 ? 146.720 188.274 151.587 1.00 26.35 104 A 1 
ATOM 813  N N   . ILE A 1 110 ? 150.403 184.821 151.865 1.00 23.29 105 A 1 
ATOM 814  C CA  . ILE A 1 110 ? 151.296 183.812 152.414 1.00 23.29 105 A 1 
ATOM 815  C C   . ILE A 1 110 ? 151.350 184.044 153.915 1.00 23.29 105 A 1 
ATOM 816  O O   . ILE A 1 110 ? 151.969 185.007 154.381 1.00 23.29 105 A 1 
ATOM 817  C CB  . ILE A 1 110 ? 152.695 183.879 151.790 1.00 23.29 105 A 1 
ATOM 818  C CG1 . ILE A 1 110 ? 152.605 183.785 150.267 1.00 23.29 105 A 1 
ATOM 819  C CG2 . ILE A 1 110 ? 153.574 182.770 152.340 1.00 23.29 105 A 1 
ATOM 820  C CD1 . ILE A 1 110 ? 153.938 183.911 149.574 1.00 23.29 105 A 1 
ATOM 821  N N   . PHE A 1 111 ? 150.679 183.182 154.668 1.00 23.14 106 A 1 
ATOM 822  C CA  . PHE A 1 111 ? 150.720 183.236 156.121 1.00 23.14 106 A 1 
ATOM 823  C C   . PHE A 1 111 ? 151.993 182.555 156.598 1.00 23.14 106 A 1 
ATOM 824  O O   . PHE A 1 111 ? 152.215 181.372 156.311 1.00 23.14 106 A 1 
ATOM 825  C CB  . PHE A 1 111 ? 149.482 182.568 156.715 1.00 23.14 106 A 1 
ATOM 826  C CG  . PHE A 1 111 ? 148.191 183.212 156.300 1.00 23.14 106 A 1 
ATOM 827  C CD1 . PHE A 1 111 ? 147.585 182.875 155.102 1.00 23.14 106 A 1 
ATOM 828  C CD2 . PHE A 1 111 ? 147.580 184.152 157.109 1.00 23.14 106 A 1 
ATOM 829  C CE1 . PHE A 1 111 ? 146.400 183.466 154.719 1.00 23.14 106 A 1 
ATOM 830  C CE2 . PHE A 1 111 ? 146.395 184.746 156.731 1.00 23.14 106 A 1 
ATOM 831  C CZ  . PHE A 1 111 ? 145.805 184.402 155.535 1.00 23.14 106 A 1 
ATOM 832  N N   . VAL A 1 112 ? 152.829 183.301 157.315 1.00 20.77 107 A 1 
ATOM 833  C CA  . VAL A 1 112 ? 154.148 182.850 157.737 1.00 20.77 107 A 1 
ATOM 834  C C   . VAL A 1 112 ? 154.160 182.775 159.254 1.00 20.77 107 A 1 
ATOM 835  O O   . VAL A 1 112 ? 153.891 183.776 159.932 1.00 20.77 107 A 1 
ATOM 836  C CB  . VAL A 1 112 ? 155.258 183.784 157.232 1.00 20.77 107 A 1 
ATOM 837  C CG1 . VAL A 1 112 ? 156.619 183.268 157.656 1.00 20.77 107 A 1 
ATOM 838  C CG2 . VAL A 1 112 ? 155.182 183.937 155.723 1.00 20.77 107 A 1 
ATOM 839  N N   . LYS A 1 113 ? 154.468 181.596 159.783 1.00 24.52 108 A 1 
ATOM 840  C CA  . LYS A 1 113 ? 154.645 181.426 161.214 1.00 24.52 108 A 1 
ATOM 841  C C   . LYS A 1 113 ? 156.005 181.965 161.638 1.00 24.52 108 A 1 
ATOM 842  O O   . LYS A 1 113 ? 156.947 182.021 160.845 1.00 24.52 108 A 1 
ATOM 843  C CB  . LYS A 1 113 ? 154.522 179.951 161.597 1.00 24.52 108 A 1 
ATOM 844  C CG  . LYS A 1 113 ? 154.265 179.708 163.070 1.00 24.52 108 A 1 
ATOM 845  C CD  . LYS A 1 113 ? 154.410 178.242 163.420 1.00 24.52 108 A 1 
ATOM 846  C CE  . LYS A 1 113 ? 155.841 177.779 163.240 1.00 24.52 108 A 1 
ATOM 847  N NZ  . LYS A 1 113 ? 156.025 176.374 163.688 1.00 24.52 108 A 1 
ATOM 848  N N   . SER A 1 114 ? 156.099 182.376 162.898 1.00 25.84 109 A 1 
ATOM 849  C CA  . SER A 1 114 ? 157.360 182.876 163.421 1.00 25.84 109 A 1 
ATOM 850  C C   . SER A 1 114 ? 158.396 181.762 163.486 1.00 25.84 109 A 1 
ATOM 851  O O   . SER A 1 114 ? 158.075 180.595 163.721 1.00 25.84 109 A 1 
ATOM 852  C CB  . SER A 1 114 ? 157.168 183.470 164.812 1.00 25.84 109 A 1 
ATOM 853  O OG  . SER A 1 114 ? 156.973 182.445 165.769 1.00 25.84 109 A 1 
ATOM 854  N N   . TRP A 1 115 ? 159.655 182.133 163.274 1.00 26.35 110 A 1 
ATOM 855  C CA  . TRP A 1 115 ? 160.741 181.176 163.410 1.00 26.35 110 A 1 
ATOM 856  C C   . TRP A 1 115 ? 160.913 180.795 164.874 1.00 26.35 110 A 1 
ATOM 857  O O   . TRP A 1 115 ? 160.972 181.663 165.751 1.00 26.35 110 A 1 
ATOM 858  C CB  . TRP A 1 115 ? 162.038 181.757 162.855 1.00 26.35 110 A 1 
ATOM 859  C CG  . TRP A 1 115 ? 163.201 180.831 162.988 1.00 26.35 110 A 1 
ATOM 860  C CD1 . TRP A 1 115 ? 164.220 180.920 163.889 1.00 26.35 110 A 1 
ATOM 861  C CD2 . TRP A 1 115 ? 163.460 179.664 162.202 1.00 26.35 110 A 1 
ATOM 862  N NE1 . TRP A 1 115 ? 165.102 179.884 163.708 1.00 26.35 110 A 1 
ATOM 863  C CE2 . TRP A 1 115 ? 164.658 179.099 162.679 1.00 26.35 110 A 1 
ATOM 864  C CE3 . TRP A 1 115 ? 162.797 179.044 161.139 1.00 26.35 110 A 1 
ATOM 865  C CZ2 . TRP A 1 115 ? 165.205 177.944 162.130 1.00 26.35 110 A 1 
ATOM 866  C CZ3 . TRP A 1 115 ? 163.343 177.899 160.596 1.00 26.35 110 A 1 
ATOM 867  C CH2 . TRP A 1 115 ? 164.535 177.359 161.091 1.00 26.35 110 A 1 
ATOM 868  N N   . SER A 1 116 ? 160.993 179.496 165.138 1.00 33.18 111 A 1 
ATOM 869  C CA  . SER A 1 116 ? 161.130 178.973 166.488 1.00 33.18 111 A 1 
ATOM 870  C C   . SER A 1 116 ? 162.480 178.288 166.640 1.00 33.18 111 A 1 
ATOM 871  O O   . SER A 1 116 ? 162.954 177.619 165.717 1.00 33.18 111 A 1 
ATOM 872  C CB  . SER A 1 116 ? 160.006 177.985 166.812 1.00 33.18 111 A 1 
ATOM 873  O OG  . SER A 1 116 ? 158.735 178.594 166.672 1.00 33.18 111 A 1 
ATOM 874  N N   . LEU A 1 117 ? 163.099 178.469 167.805 1.00 38.84 112 A 1 
ATOM 875  C CA  . LEU A 1 117 ? 164.361 177.801 168.089 1.00 38.84 112 A 1 
ATOM 876  C C   . LEU A 1 117 ? 164.161 176.293 168.096 1.00 38.84 112 A 1 
ATOM 877  O O   . LEU A 1 117 ? 163.201 175.782 168.680 1.00 38.84 112 A 1 
ATOM 878  C CB  . LEU A 1 117 ? 164.918 178.275 169.432 1.00 38.84 112 A 1 
ATOM 879  C CG  . LEU A 1 117 ? 166.260 177.679 169.862 1.00 38.84 112 A 1 
ATOM 880  C CD1 . LEU A 1 117 ? 167.345 178.012 168.852 1.00 38.84 112 A 1 
ATOM 881  C CD2 . LEU A 1 117 ? 166.643 178.171 171.246 1.00 38.84 112 A 1 
ATOM 882  N N   . ASN A 1 118 ? 165.073 175.577 167.444 1.00 39.83 113 A 1 
ATOM 883  C CA  . ASN A 1 118 ? 164.947 174.136 167.270 1.00 39.83 113 A 1 
ATOM 884  C C   . ASN A 1 118 ? 166.303 173.496 167.546 1.00 39.83 113 A 1 
ATOM 885  O O   . ASN A 1 118 ? 167.215 174.129 168.086 1.00 39.83 113 A 1 
ATOM 886  C CB  . ASN A 1 118 ? 164.418 173.806 165.869 1.00 39.83 113 A 1 
ATOM 887  C CG  . ASN A 1 118 ? 165.280 174.388 164.770 1.00 39.83 113 A 1 
ATOM 888  O OD1 . ASN A 1 118 ? 166.026 175.341 164.990 1.00 39.83 113 A 1 
ATOM 889  N ND2 . ASN A 1 118 ? 165.178 173.820 163.574 1.00 39.83 113 A 1 
ATOM 890  N N   . THR A 1 119 ? 166.426 172.218 167.177 1.00 40.86 114 A 1 
ATOM 891  C CA  . THR A 1 119 ? 167.656 171.479 167.437 1.00 40.86 114 A 1 
ATOM 892  C C   . THR A 1 119 ? 168.836 172.043 166.655 1.00 40.86 114 A 1 
ATOM 893  O O   . THR A 1 119 ? 169.989 171.855 167.055 1.00 40.86 114 A 1 
ATOM 894  C CB  . THR A 1 119 ? 167.458 170.001 167.100 1.00 40.86 114 A 1 
ATOM 895  O OG1 . THR A 1 119 ? 167.145 169.867 165.709 1.00 40.86 114 A 1 
ATOM 896  C CG2 . THR A 1 119 ? 166.323 169.421 167.926 1.00 40.86 114 A 1 
ATOM 897  N N   . SER A 1 120 ? 168.571 172.728 165.540 1.00 38.78 115 A 1 
ATOM 898  C CA  . SER A 1 120 ? 169.658 173.292 164.746 1.00 38.78 115 A 1 
ATOM 899  C C   . SER A 1 120 ? 170.384 174.406 165.489 1.00 38.78 115 A 1 
ATOM 900  O O   . SER A 1 120 ? 171.554 174.679 165.201 1.00 38.78 115 A 1 
ATOM 901  C CB  . SER A 1 120 ? 169.120 173.807 163.412 1.00 38.78 115 A 1 
ATOM 902  O OG  . SER A 1 120 ? 168.158 174.827 163.610 1.00 38.78 115 A 1 
ATOM 903  N N   . GLY A 1 121 ? 169.717 175.055 166.440 1.00 35.85 116 A 1 
ATOM 904  C CA  . GLY A 1 121 ? 170.317 176.126 167.203 1.00 35.85 116 A 1 
ATOM 905  C C   . GLY A 1 121 ? 170.183 177.506 166.598 1.00 35.85 116 A 1 
ATOM 906  O O   . GLY A 1 121 ? 170.627 178.480 167.218 1.00 35.85 116 A 1 
ATOM 907  N N   . LEU A 1 122 ? 169.589 177.623 165.413 1.00 34.05 117 A 1 
ATOM 908  C CA  . LEU A 1 122 ? 169.438 178.920 164.771 1.00 34.05 117 A 1 
ATOM 909  C C   . LEU A 1 122 ? 168.391 179.757 165.494 1.00 34.05 117 A 1 
ATOM 910  O O   . LEU A 1 122 ? 167.297 179.274 165.799 1.00 34.05 117 A 1 
ATOM 911  C CB  . LEU A 1 122 ? 169.045 178.740 163.308 1.00 34.05 117 A 1 
ATOM 912  C CG  . LEU A 1 122 ? 170.017 177.944 162.442 1.00 34.05 117 A 1 
ATOM 913  C CD1 . LEU A 1 122 ? 169.367 177.583 161.121 1.00 34.05 117 A 1 
ATOM 914  C CD2 . LEU A 1 122 ? 171.292 178.738 162.218 1.00 34.05 117 A 1 
ATOM 915  N N   . ARG A 1 123 ? 168.727 181.016 165.764 1.00 33.75 118 A 1 
ATOM 916  C CA  . ARG A 1 123 ? 167.795 181.947 166.384 1.00 33.75 118 A 1 
ATOM 917  C C   . ARG A 1 123 ? 167.055 182.811 165.377 1.00 33.75 118 A 1 
ATOM 918  O O   . ARG A 1 123 ? 165.940 183.257 165.662 1.00 33.75 118 A 1 
ATOM 919  C CB  . ARG A 1 123 ? 168.529 182.854 167.375 1.00 33.75 118 A 1 
ATOM 920  C CG  . ARG A 1 123 ? 169.109 182.128 168.571 1.00 33.75 118 A 1 
ATOM 921  C CD  . ARG A 1 123 ? 169.824 183.094 169.493 1.00 33.75 118 A 1 
ATOM 922  N NE  . ARG A 1 123 ? 168.948 184.177 169.928 1.00 33.75 118 A 1 
ATOM 923  C CZ  . ARG A 1 123 ? 169.349 185.217 170.652 1.00 33.75 118 A 1 
ATOM 924  N NH1 . ARG A 1 123 ? 170.616 185.320 171.023 1.00 33.75 118 A 1 
ATOM 925  N NH2 . ARG A 1 123 ? 168.482 186.157 171.001 1.00 33.75 118 A 1 
ATOM 926  N N   . ILE A 1 124 ? 167.648 183.064 164.211 1.00 27.85 119 A 1 
ATOM 927  C CA  . ILE A 1 124 ? 167.028 183.855 163.159 1.00 27.85 119 A 1 
ATOM 928  C C   . ILE A 1 124 ? 167.222 183.135 161.832 1.00 27.85 119 A 1 
ATOM 929  O O   . ILE A 1 124 ? 167.960 182.155 161.730 1.00 27.85 119 A 1 
ATOM 930  C CB  . ILE A 1 124 ? 167.598 185.286 163.081 1.00 27.85 119 A 1 
ATOM 931  C CG1 . ILE A 1 124 ? 169.107 185.244 162.843 1.00 27.85 119 A 1 
ATOM 932  C CG2 . ILE A 1 124 ? 167.267 186.069 164.340 1.00 27.85 119 A 1 
ATOM 933  C CD1 . ILE A 1 124 ? 169.706 186.591 162.534 1.00 27.85 119 A 1 
ATOM 934  N N   . THR A 1 125 ? 166.546 183.641 160.808 1.00 24.98 120 A 1 
ATOM 935  C CA  . THR A 1 125 ? 166.657 183.125 159.453 1.00 24.98 120 A 1 
ATOM 936  C C   . THR A 1 125 ? 167.423 184.118 158.593 1.00 24.98 120 A 1 
ATOM 937  O O   . THR A 1 125 ? 167.255 185.333 158.733 1.00 24.98 120 A 1 
ATOM 938  C CB  . THR A 1 125 ? 165.279 182.862 158.843 1.00 24.98 120 A 1 
ATOM 939  O OG1 . THR A 1 125 ? 164.522 184.079 158.830 1.00 24.98 120 A 1 
ATOM 940  C CG2 . THR A 1 125 ? 164.532 181.820 159.652 1.00 24.98 120 A 1 
ATOM 941  N N   . THR A 1 126 ? 168.272 183.598 157.711 1.00 25.78 121 A 1 
ATOM 942  C CA  . THR A 1 126 ? 169.111 184.422 156.853 1.00 25.78 121 A 1 
ATOM 943  C C   . THR A 1 126 ? 168.952 183.965 155.412 1.00 25.78 121 A 1 
ATOM 944  O O   . THR A 1 126 ? 169.033 182.766 155.127 1.00 25.78 121 A 1 
ATOM 945  C CB  . THR A 1 126 ? 170.583 184.338 157.274 1.00 25.78 121 A 1 
ATOM 946  O OG1 . THR A 1 126 ? 170.688 184.520 158.690 1.00 25.78 121 A 1 
ATOM 947  C CG2 . THR A 1 126 ? 171.397 185.411 156.576 1.00 25.78 121 A 1 
ATOM 948  N N   . LEU A 1 127 ? 168.717 184.918 154.509 1.00 25.04 122 A 1 
ATOM 949  C CA  . LEU A 1 127 ? 168.688 184.587 153.088 1.00 25.04 122 A 1 
ATOM 950  C C   . LEU A 1 127 ? 170.058 184.129 152.607 1.00 25.04 122 A 1 
ATOM 951  O O   . LEU A 1 127 ? 170.163 183.173 151.830 1.00 25.04 122 A 1 
ATOM 952  C CB  . LEU A 1 127 ? 168.210 185.789 152.276 1.00 25.04 122 A 1 
ATOM 953  C CG  . LEU A 1 127 ? 166.783 186.265 152.542 1.00 25.04 122 A 1 
ATOM 954  C CD1 . LEU A 1 127 ? 166.431 187.426 151.631 1.00 25.04 122 A 1 
ATOM 955  C CD2 . LEU A 1 127 ? 165.809 185.122 152.351 1.00 25.04 122 A 1 
ATOM 956  N N   . SER A 1 128 ? 171.115 184.800 153.057 1.00 26.11 123 A 1 
ATOM 957  C CA  . SER A 1 128 ? 172.483 184.431 152.707 1.00 26.11 123 A 1 
ATOM 958  C C   . SER A 1 128 ? 173.410 185.086 153.715 1.00 26.11 123 A 1 
ATOM 959  O O   . SER A 1 128 ? 173.397 186.311 153.855 1.00 26.11 123 A 1 
ATOM 960  C CB  . SER A 1 128 ? 172.827 184.871 151.287 1.00 26.11 123 A 1 
ATOM 961  O OG  . SER A 1 128 ? 174.143 184.484 150.939 1.00 26.11 123 A 1 
ATOM 962  N N   . SER A 1 129 ? 174.206 184.278 154.417 1.00 26.22 124 A 1 
ATOM 963  C CA  . SER A 1 129 ? 175.114 184.825 155.417 1.00 26.22 124 A 1 
ATOM 964  C C   . SER A 1 129 ? 176.254 185.617 154.793 1.00 26.22 124 A 1 
ATOM 965  O O   . SER A 1 129 ? 176.925 186.371 155.502 1.00 26.22 124 A 1 
ATOM 966  C CB  . SER A 1 129 ? 175.683 183.703 156.285 1.00 26.22 124 A 1 
ATOM 967  O OG  . SER A 1 129 ? 176.456 182.804 155.512 1.00 26.22 124 A 1 
ATOM 968  N N   . ASN A 1 130 ? 176.491 185.451 153.491 1.00 25.00 125 A 1 
ATOM 969  C CA  . ASN A 1 130 ? 177.557 186.130 152.760 1.00 25.00 125 A 1 
ATOM 970  C C   . ASN A 1 130 ? 178.938 185.808 153.314 1.00 25.00 125 A 1 
ATOM 971  O O   . ASN A 1 130 ? 179.902 186.531 153.050 1.00 25.00 125 A 1 
ATOM 972  C CB  . ASN A 1 130 ? 177.336 187.645 152.727 1.00 25.00 125 A 1 
ATOM 973  C CG  . ASN A 1 130 ? 176.160 188.038 151.859 1.00 25.00 125 A 1 
ATOM 974  O OD1 . ASN A 1 130 ? 175.939 187.460 150.797 1.00 25.00 125 A 1 
ATOM 975  N ND2 . ASN A 1 130 ? 175.395 189.021 152.311 1.00 25.00 125 A 1 
ATOM 976  N N   . LEU A 1 131 ? 179.050 184.728 154.081 1.00 24.10 126 A 1 
ATOM 977  C CA  . LEU A 1 131 ? 180.332 184.194 154.510 1.00 24.10 126 A 1 
ATOM 978  C C   . LEU A 1 131 ? 180.714 183.061 153.574 1.00 24.10 126 A 1 
ATOM 979  O O   . LEU A 1 131 ? 179.940 182.115 153.390 1.00 24.10 126 A 1 
ATOM 980  C CB  . LEU A 1 131 ? 180.265 183.689 155.951 1.00 24.10 126 A 1 
ATOM 981  C CG  . LEU A 1 131 ? 180.150 184.738 157.052 1.00 24.10 126 A 1 
ATOM 982  C CD1 . LEU A 1 131 ? 179.894 184.068 158.387 1.00 24.10 126 A 1 
ATOM 983  C CD2 . LEU A 1 131 ? 181.413 185.569 157.107 1.00 24.10 126 A 1 
ATOM 984  N N   . TYR A 1 132 ? 181.888 183.172 152.967 1.00 25.78 127 A 1 
ATOM 985  C CA  . TYR A 1 132 ? 182.360 182.160 152.038 1.00 25.78 127 A 1 
ATOM 986  C C   . TYR A 1 132 ? 183.503 181.347 152.616 1.00 25.78 127 A 1 
ATOM 987  O O   . TYR A 1 132 ? 184.307 181.844 153.400 1.00 25.78 127 A 1 
ATOM 988  C CB  . TYR A 1 132 ? 182.787 182.805 150.719 1.00 25.78 127 A 1 
ATOM 989  C CG  . TYR A 1 132 ? 181.632 183.326 149.899 1.00 25.78 127 A 1 
ATOM 990  C CD1 . TYR A 1 132 ? 181.001 184.516 150.232 1.00 25.78 127 A 1 
ATOM 991  C CD2 . TYR A 1 132 ? 181.171 182.630 148.792 1.00 25.78 127 A 1 
ATOM 992  C CE1 . TYR A 1 132 ? 179.944 184.995 149.486 1.00 25.78 127 A 1 
ATOM 993  C CE2 . TYR A 1 132 ? 180.115 183.102 148.039 1.00 25.78 127 A 1 
ATOM 994  C CZ  . TYR A 1 132 ? 179.505 184.285 148.392 1.00 25.78 127 A 1 
ATOM 995  O OH  . TYR A 1 132 ? 178.452 184.762 147.646 1.00 25.78 127 A 1 
ATOM 996  N N   . LYS A 1 133 ? 183.590 180.095 152.174 1.00 26.62 128 A 1 
ATOM 997  C CA  . LYS A 1 133 ? 184.645 179.177 152.588 1.00 26.62 128 A 1 
ATOM 998  C C   . LYS A 1 133 ? 185.188 178.464 151.352 1.00 26.62 128 A 1 
ATOM 999  O O   . LYS A 1 133 ? 184.625 178.589 150.268 1.00 26.62 128 A 1 
ATOM 1000 C CB  . LYS A 1 133 ? 184.123 178.168 153.609 1.00 26.62 128 A 1 
ATOM 1001 C CG  . LYS A 1 133 ? 182.893 177.398 153.160 1.00 26.62 128 A 1 
ATOM 1002 C CD  . LYS A 1 133 ? 182.447 176.412 154.227 1.00 26.62 128 A 1 
ATOM 1003 C CE  . LYS A 1 133 ? 181.144 175.736 153.842 1.00 26.62 128 A 1 
ATOM 1004 N NZ  . LYS A 1 133 ? 181.222 175.136 152.482 1.00 26.62 128 A 1 
ATOM 1005 N N   . ARG A 1 134 ? 186.277 177.717 151.509 1.00 30.15 129 A 1 
ATOM 1006 C CA  . ARG A 1 134 ? 186.882 177.007 150.381 1.00 30.15 129 A 1 
ATOM 1007 C C   . ARG A 1 134 ? 186.620 175.503 150.396 1.00 30.15 129 A 1 
ATOM 1008 O O   . ARG A 1 134 ? 187.146 174.783 151.241 1.00 30.15 129 A 1 
ATOM 1009 C CB  . ARG A 1 134 ? 188.389 177.268 150.328 1.00 30.15 129 A 1 
ATOM 1010 C CG  . ARG A 1 134 ? 188.763 178.657 149.843 1.00 30.15 129 A 1 
ATOM 1011 C CD  . ARG A 1 134 ? 188.483 178.821 148.359 1.00 30.15 129 A 1 
ATOM 1012 N NE  . ARG A 1 134 ? 189.384 178.019 147.538 1.00 30.15 129 A 1 
ATOM 1013 C CZ  . ARG A 1 134 ? 189.460 178.100 146.214 1.00 30.15 129 A 1 
ATOM 1014 N NH1 . ARG A 1 134 ? 188.687 178.950 145.555 1.00 30.15 129 A 1 
ATOM 1015 N NH2 . ARG A 1 134 ? 190.309 177.334 145.546 1.00 30.15 129 A 1 
ATOM 1016 N N   . ASP A 1 135 ? 185.801 175.040 149.455 1.00 36.81 130 A 1 
ATOM 1017 C CA  . ASP A 1 135 ? 185.494 173.623 149.372 1.00 36.81 130 A 1 
ATOM 1018 C C   . ASP A 1 135 ? 186.458 172.991 148.395 1.00 36.81 130 A 1 
ATOM 1019 O O   . ASP A 1 135 ? 186.060 172.672 147.269 1.00 36.81 130 A 1 
ATOM 1020 C CB  . ASP A 1 135 ? 184.068 173.427 148.866 1.00 36.81 130 A 1 
ATOM 1021 C CG  . ASP A 1 135 ? 183.029 173.768 149.913 1.00 36.81 130 A 1 
ATOM 1022 O OD1 . ASP A 1 135 ? 183.410 173.970 151.085 1.00 36.81 130 A 1 
ATOM 1023 O OD2 . ASP A 1 135 ? 181.831 173.828 149.565 1.00 36.81 130 A 1 
ATOM 1024 N N   . ILE A 1 136 ? 187.701 172.923 148.808 1.00 34.59 131 A 1 
ATOM 1025 C CA  . ILE A 1 136 ? 188.851 172.419 148.064 1.00 34.59 131 A 1 
ATOM 1026 C C   . ILE A 1 136 ? 189.142 173.275 146.834 1.00 34.59 131 A 1 
ATOM 1027 O O   . ILE A 1 136 ? 190.212 173.845 146.746 1.00 34.59 131 A 1 
ATOM 1028 C CB  . ILE A 1 136 ? 188.711 170.942 147.678 1.00 34.59 131 A 1 
ATOM 1029 C CG1 . ILE A 1 136 ? 188.618 170.090 148.944 1.00 34.59 131 A 1 
ATOM 1030 C CG2 . ILE A 1 136 ? 189.990 170.532 146.931 1.00 34.59 131 A 1 
ATOM 1031 C CD1 . ILE A 1 136 ? 188.216 168.662 148.707 1.00 34.59 131 A 1 
ATOM 1032 N N   . THR A 1 137 ? 188.242 173.357 145.872 1.00 33.77 132 A 1 
ATOM 1033 C CA  . THR A 1 137 ? 188.485 174.249 144.739 1.00 33.77 132 A 1 
ATOM 1034 C C   . THR A 1 137 ? 187.444 175.336 144.606 1.00 33.77 132 A 1 
ATOM 1035 O O   . THR A 1 137 ? 187.664 176.298 143.884 1.00 33.77 132 A 1 
ATOM 1036 C CB  . THR A 1 137 ? 188.553 173.550 143.381 1.00 33.77 132 A 1 
ATOM 1037 O OG1 . THR A 1 137 ? 187.305 172.922 143.101 1.00 33.77 132 A 1 
ATOM 1038 C CG2 . THR A 1 137 ? 189.635 172.555 143.377 1.00 33.77 132 A 1 
ATOM 1039 N N   . SER A 1 138 ? 186.305 175.214 145.269 1.00 34.60 133 A 1 
ATOM 1040 C CA  . SER A 1 138 ? 185.262 176.212 145.047 1.00 34.60 133 A 1 
ATOM 1041 C C   . SER A 1 138 ? 184.996 177.120 146.225 1.00 34.60 133 A 1 
ATOM 1042 O O   . SER A 1 138 ? 185.125 176.726 147.375 1.00 34.60 133 A 1 
ATOM 1043 C CB  . SER A 1 138 ? 183.975 175.523 144.678 1.00 34.60 133 A 1 
ATOM 1044 O OG  . SER A 1 138 ? 184.090 174.835 143.462 1.00 34.60 133 A 1 
ATOM 1045 N N   . ALA A 1 139 ? 184.576 178.349 145.948 1.00 31.77 134 A 1 
ATOM 1046 C CA  . ALA A 1 139 ? 184.154 179.247 147.017 1.00 31.77 134 A 1 
ATOM 1047 C C   . ALA A 1 139 ? 182.658 179.150 147.168 1.00 31.77 134 A 1 
ATOM 1048 O O   . ALA A 1 139 ? 181.920 179.450 146.232 1.00 31.77 134 A 1 
ATOM 1049 C CB  . ALA A 1 139 ? 184.549 180.674 146.743 1.00 31.77 134 A 1 
ATOM 1050 N N   . LYS A 1 140 ? 182.211 178.686 148.329 1.00 30.27 135 A 1 
ATOM 1051 C CA  . LYS A 1 140 ? 180.789 178.520 148.592 1.00 30.27 135 A 1 
ATOM 1052 C C   . LYS A 1 140 ? 180.343 179.324 149.801 1.00 30.27 135 A 1 
ATOM 1053 O O   . LYS A 1 140 ? 181.073 179.442 150.781 1.00 30.27 135 A 1 
ATOM 1054 C CB  . LYS A 1 140 ? 180.463 177.043 148.814 1.00 30.27 135 A 1 
ATOM 1055 C CG  . LYS A 1 140 ? 180.715 176.157 147.606 1.00 30.27 135 A 1 
ATOM 1056 C CD  . LYS A 1 140 ? 179.762 176.490 146.472 1.00 30.27 135 A 1 
ATOM 1057 C CE  . LYS A 1 140 ? 179.938 175.534 145.305 1.00 30.27 135 A 1 
ATOM 1058 N NZ  . LYS A 1 140 ? 178.998 175.845 144.193 1.00 30.27 135 A 1 
ATOM 1059 N N   . VAL A 1 141 ? 179.137 179.874 149.726 1.00 26.30 136 A 1 
ATOM 1060 C CA  . VAL A 1 141 ? 178.594 180.655 150.824 1.00 26.30 136 A 1 
ATOM 1061 C C   . VAL A 1 141 ? 178.129 179.718 151.927 1.00 26.30 136 A 1 
ATOM 1062 O O   . VAL A 1 141 ? 177.315 178.828 151.696 1.00 26.30 136 A 1 
ATOM 1063 C CB  . VAL A 1 141 ? 177.415 181.530 150.369 1.00 26.30 136 A 1 
ATOM 1064 C CG1 . VAL A 1 141 ? 176.306 180.665 149.794 1.00 26.30 136 A 1 
ATOM 1065 C CG2 . VAL A 1 141 ? 176.901 182.368 151.527 1.00 26.30 136 A 1 
ATOM 1066 N N   . MET A 1 142 ? 178.657 179.918 153.127 1.00 26.50 137 A 1 
ATOM 1067 C CA  . MET A 1 142 ? 178.297 179.082 154.264 1.00 26.50 137 A 1 
ATOM 1068 C C   . MET A 1 142 ? 176.790 179.127 154.478 1.00 26.50 137 A 1 
ATOM 1069 O O   . MET A 1 142 ? 176.194 180.208 154.515 1.00 26.50 137 A 1 
ATOM 1070 C CB  . MET A 1 142 ? 179.022 179.548 155.524 1.00 26.50 137 A 1 
ATOM 1071 C CG  . MET A 1 142 ? 180.532 179.569 155.420 1.00 26.50 137 A 1 
ATOM 1072 S SD  . MET A 1 142 ? 181.285 180.163 156.945 1.00 26.50 137 A 1 
ATOM 1073 C CE  . MET A 1 142 ? 183.010 180.213 156.476 1.00 26.50 137 A 1 
ATOM 1074 N N   . ASN A 1 143 ? 176.175 177.956 154.614 1.00 30.11 138 A 1 
ATOM 1075 C CA  . ASN A 1 143 ? 174.774 177.896 154.991 1.00 30.11 138 A 1 
ATOM 1076 C C   . ASN A 1 143 ? 174.611 178.332 156.447 1.00 30.11 138 A 1 
ATOM 1077 O O   . ASN A 1 143 ? 175.570 178.701 157.129 1.00 30.11 138 A 1 
ATOM 1078 C CB  . ASN A 1 143 ? 174.220 176.488 154.782 1.00 30.11 138 A 1 
ATOM 1079 C CG  . ASN A 1 143 ? 175.005 175.436 155.533 1.00 30.11 138 A 1 
ATOM 1080 O OD1 . ASN A 1 143 ? 174.728 175.151 156.698 1.00 30.11 138 A 1 
ATOM 1081 N ND2 . ASN A 1 143 ? 175.993 174.850 154.869 1.00 30.11 138 A 1 
ATOM 1082 N N   . ALA A 1 144 ? 173.365 178.292 156.920 1.00 32.09 139 A 1 
ATOM 1083 C CA  . ALA A 1 144 ? 173.078 178.762 158.271 1.00 32.09 139 A 1 
ATOM 1084 C C   . ALA A 1 144 ? 173.823 177.942 159.317 1.00 32.09 139 A 1 
ATOM 1085 O O   . ALA A 1 144 ? 174.401 178.501 160.257 1.00 32.09 139 A 1 
ATOM 1086 C CB  . ALA A 1 144 ? 171.572 178.724 158.526 1.00 32.09 139 A 1 
ATOM 1087 N N   . THR A 1 145 ? 173.835 176.616 159.165 1.00 33.12 140 A 1 
ATOM 1088 C CA  . THR A 1 145 ? 174.517 175.766 160.137 1.00 33.12 140 A 1 
ATOM 1089 C C   . THR A 1 145 ? 176.028 175.955 160.078 1.00 33.12 140 A 1 
ATOM 1090 O O   . THR A 1 145 ? 176.690 176.057 161.119 1.00 33.12 140 A 1 
ATOM 1091 C CB  . THR A 1 145 ? 174.151 174.302 159.899 1.00 33.12 140 A 1 
ATOM 1092 O OG1 . THR A 1 145 ? 172.727 174.149 159.962 1.00 33.12 140 A 1 
ATOM 1093 C CG2 . THR A 1 145 ? 174.797 173.409 160.948 1.00 33.12 140 A 1 
ATOM 1094 N N   . ALA A 1 146 ? 176.592 175.999 158.869 1.00 30.47 141 A 1 
ATOM 1095 C CA  . ALA A 1 146 ? 178.032 176.190 158.727 1.00 30.47 141 A 1 
ATOM 1096 C C   . ALA A 1 146 ? 178.461 177.548 159.265 1.00 30.47 141 A 1 
ATOM 1097 O O   . ALA A 1 146 ? 179.477 177.661 159.960 1.00 30.47 141 A 1 
ATOM 1098 C CB  . ALA A 1 146 ? 178.436 176.036 157.261 1.00 30.47 141 A 1 
ATOM 1099 N N   . ALA A 1 147 ? 177.695 178.595 158.950 1.00 30.48 142 A 1 
ATOM 1100 C CA  . ALA A 1 147 ? 178.009 179.923 159.465 1.00 30.48 142 A 1 
ATOM 1101 C C   . ALA A 1 147 ? 177.903 179.964 160.982 1.00 30.48 142 A 1 
ATOM 1102 O O   . ALA A 1 147 ? 178.739 180.577 161.655 1.00 30.48 142 A 1 
ATOM 1103 C CB  . ALA A 1 147 ? 177.090 180.966 158.833 1.00 30.48 142 A 1 
ATOM 1104 N N   . LEU A 1 148 ? 176.878 179.314 161.538 1.00 32.61 143 A 1 
ATOM 1105 C CA  . LEU A 1 148 ? 176.727 179.257 162.987 1.00 32.61 143 A 1 
ATOM 1106 C C   . LEU A 1 148 ? 177.932 178.588 163.635 1.00 32.61 143 A 1 
ATOM 1107 O O   . LEU A 1 148 ? 178.494 179.105 164.610 1.00 32.61 143 A 1 
ATOM 1108 C CB  . LEU A 1 148 ? 175.442 178.506 163.339 1.00 32.61 143 A 1 
ATOM 1109 C CG  . LEU A 1 148 ? 175.158 178.220 164.812 1.00 32.61 143 A 1 
ATOM 1110 C CD1 . LEU A 1 148 ? 174.792 179.498 165.529 1.00 32.61 143 A 1 
ATOM 1111 C CD2 . LEU A 1 148 ? 174.053 177.190 164.952 1.00 32.61 143 A 1 
ATOM 1112 N N   . GLU A 1 149 ? 178.350 177.443 163.094 1.00 35.39 144 A 1 
ATOM 1113 C CA  . GLU A 1 149 ? 179.494 176.730 163.651 1.00 35.39 144 A 1 
ATOM 1114 C C   . GLU A 1 149 ? 180.765 177.564 163.549 1.00 35.39 144 A 1 
ATOM 1115 O O   . GLU A 1 149 ? 181.538 177.657 164.509 1.00 35.39 144 A 1 
ATOM 1116 C CB  . GLU A 1 149 ? 179.668 175.392 162.933 1.00 35.39 144 A 1 
ATOM 1117 C CG  . GLU A 1 149 ? 180.885 174.602 163.371 1.00 35.39 144 A 1 
ATOM 1118 C CD  . GLU A 1 149 ? 181.054 173.323 162.581 1.00 35.39 144 A 1 
ATOM 1119 O OE1 . GLU A 1 149 ? 180.191 173.038 161.723 1.00 35.39 144 A 1 
ATOM 1120 O OE2 . GLU A 1 149 ? 182.047 172.602 162.815 1.00 35.39 144 A 1 
ATOM 1121 N N   . PHE A 1 150 ? 180.990 178.185 162.389 1.00 32.40 145 A 1 
ATOM 1122 C CA  . PHE A 1 150 ? 182.185 178.998 162.180 1.00 32.40 145 A 1 
ATOM 1123 C C   . PHE A 1 150 ? 182.237 180.165 163.158 1.00 32.40 145 A 1 
ATOM 1124 O O   . PHE A 1 150 ? 183.263 180.404 163.812 1.00 32.40 145 A 1 
ATOM 1125 C CB  . PHE A 1 150 ? 182.201 179.488 160.731 1.00 32.40 145 A 1 
ATOM 1126 C CG  . PHE A 1 150 ? 183.367 180.365 160.385 1.00 32.40 145 A 1 
ATOM 1127 C CD1 . PHE A 1 150 ? 184.637 179.836 160.257 1.00 32.40 145 A 1 
ATOM 1128 C CD2 . PHE A 1 150 ? 183.183 181.715 160.144 1.00 32.40 145 A 1 
ATOM 1129 C CE1 . PHE A 1 150 ? 185.706 180.640 159.922 1.00 32.40 145 A 1 
ATOM 1130 C CE2 . PHE A 1 150 ? 184.249 182.524 159.807 1.00 32.40 145 A 1 
ATOM 1131 C CZ  . PHE A 1 150 ? 185.511 181.986 159.695 1.00 32.40 145 A 1 
ATOM 1132 N N   . LEU A 1 151 ? 181.126 180.892 163.289 1.00 34.24 146 A 1 
ATOM 1133 C CA  . LEU A 1 151 ? 181.100 182.054 164.167 1.00 34.24 146 A 1 
ATOM 1134 C C   . LEU A 1 151 ? 181.254 181.654 165.628 1.00 34.24 146 A 1 
ATOM 1135 O O   . LEU A 1 151 ? 181.975 182.319 166.382 1.00 34.24 146 A 1 
ATOM 1136 C CB  . LEU A 1 151 ? 179.807 182.838 163.959 1.00 34.24 146 A 1 
ATOM 1137 C CG  . LEU A 1 151 ? 179.643 183.504 162.595 1.00 34.24 146 A 1 
ATOM 1138 C CD1 . LEU A 1 151 ? 178.299 184.197 162.518 1.00 34.24 146 A 1 
ATOM 1139 C CD2 . LEU A 1 151 ? 180.773 184.484 162.344 1.00 34.24 146 A 1 
ATOM 1140 N N   . LYS A 1 152 ? 180.588 180.577 166.054 1.00 38.55 147 A 1 
ATOM 1141 C CA  . LYS A 1 152 ? 180.718 180.152 167.444 1.00 38.55 147 A 1 
ATOM 1142 C C   . LYS A 1 152 ? 182.131 179.673 167.746 1.00 38.55 147 A 1 
ATOM 1143 O O   . LYS A 1 152 ? 182.671 179.960 168.822 1.00 38.55 147 A 1 
ATOM 1144 C CB  . LYS A 1 152 ? 179.695 179.064 167.764 1.00 38.55 147 A 1 
ATOM 1145 C CG  . LYS A 1 152 ? 178.293 179.593 167.997 1.00 38.55 147 A 1 
ATOM 1146 C CD  . LYS A 1 152 ? 177.390 178.521 168.577 1.00 38.55 147 A 1 
ATOM 1147 C CE  . LYS A 1 152 ? 176.035 179.091 168.952 1.00 38.55 147 A 1 
ATOM 1148 N NZ  . LYS A 1 152 ? 175.124 178.048 169.499 1.00 38.55 147 A 1 
ATOM 1149 N N   . ASP A 1 153 ? 182.749 178.945 166.812 1.00 43.12 148 A 1 
ATOM 1150 C CA  . ASP A 1 153 ? 184.121 178.499 167.015 1.00 43.12 148 A 1 
ATOM 1151 C C   . ASP A 1 153 ? 185.071 179.683 167.126 1.00 43.12 148 A 1 
ATOM 1152 O O   . ASP A 1 153 ? 185.967 179.690 167.978 1.00 43.12 148 A 1 
ATOM 1153 C CB  . ASP A 1 153 ? 184.544 177.572 165.877 1.00 43.12 148 A 1 
ATOM 1154 C CG  . ASP A 1 153 ? 185.836 176.835 166.174 1.00 43.12 148 A 1 
ATOM 1155 O OD1 . ASP A 1 153 ? 186.283 176.863 167.340 1.00 43.12 148 A 1 
ATOM 1156 O OD2 . ASP A 1 153 ? 186.406 176.230 165.243 1.00 43.12 148 A 1 
ATOM 1157 N N   . MET A 1 154 ? 184.895 180.695 166.273 1.00 41.27 149 A 1 
ATOM 1158 C CA  . MET A 1 154 ? 185.752 181.873 166.362 1.00 41.27 149 A 1 
ATOM 1159 C C   . MET A 1 154 ? 185.533 182.632 167.664 1.00 41.27 149 A 1 
ATOM 1160 O O   . MET A 1 154 ? 186.492 183.107 168.281 1.00 41.27 149 A 1 
ATOM 1161 C CB  . MET A 1 154 ? 185.519 182.793 165.168 1.00 41.27 149 A 1 
ATOM 1162 C CG  . MET A 1 154 ? 186.136 182.297 163.882 1.00 41.27 149 A 1 
ATOM 1163 S SD  . MET A 1 154 ? 186.151 183.609 162.659 1.00 41.27 149 A 1 
ATOM 1164 C CE  . MET A 1 154 ? 184.494 184.236 162.880 1.00 41.27 149 A 1 
ATOM 1165 N N   . LYS A 1 155 ? 184.274 182.764 168.084 1.00 44.24 150 A 1 
ATOM 1166 C CA  . LYS A 1 155 ? 183.949 183.505 169.333 1.00 44.24 150 A 1 
ATOM 1167 C C   . LYS A 1 155 ? 184.572 182.784 170.527 1.00 44.24 150 A 1 
ATOM 1168 O O   . LYS A 1 155 ? 185.127 183.474 171.401 1.00 44.24 150 A 1 
ATOM 1169 C CB  . LYS A 1 155 ? 182.429 183.594 169.508 1.00 44.24 150 A 1 
ATOM 1170 C CG  . LYS A 1 155 ? 181.934 184.165 170.830 1.00 44.24 150 A 1 
ATOM 1171 C CD  . LYS A 1 155 ? 182.210 185.642 170.994 1.00 44.24 150 A 1 
ATOM 1172 C CE  . LYS A 1 155 ? 181.587 186.221 172.245 1.00 44.24 150 A 1 
ATOM 1173 N NZ  . LYS A 1 155 ? 180.117 186.038 172.257 1.00 44.24 150 A 1 
ATOM 1174 N N   . LYS A 1 156 ? 184.502 181.450 170.553 1.00 48.66 151 A 1 
ATOM 1175 C CA  . LYS A 1 156 ? 184.987 180.700 171.707 1.00 48.66 151 A 1 
ATOM 1176 C C   . LYS A 1 156 ? 186.487 180.887 171.904 1.00 48.66 151 A 1 
ATOM 1177 O O   . LYS A 1 156 ? 186.965 180.971 173.041 1.00 48.66 151 A 1 
ATOM 1178 C CB  . LYS A 1 156 ? 184.644 179.219 171.546 1.00 48.66 151 A 1 
ATOM 1179 C CG  . LYS A 1 156 ? 184.979 178.367 172.755 1.00 48.66 151 A 1 
ATOM 1180 C CD  . LYS A 1 156 ? 184.546 176.927 172.544 1.00 48.66 151 A 1 
ATOM 1181 C CE  . LYS A 1 156 ? 185.218 176.324 171.322 1.00 48.66 151 A 1 
ATOM 1182 N NZ  . LYS A 1 156 ? 184.792 174.915 171.097 1.00 48.66 151 A 1 
ATOM 1183 N N   . THR A 1 157 ? 187.245 180.959 170.812 1.00 46.70 152 A 1 
ATOM 1184 C CA  . THR A 1 157 ? 188.695 181.072 170.872 1.00 46.70 152 A 1 
ATOM 1185 C C   . THR A 1 157 ? 189.191 182.496 170.652 1.00 46.70 152 A 1 
ATOM 1186 O O   . THR A 1 157 ? 190.391 182.692 170.434 1.00 46.70 152 A 1 
ATOM 1187 C CB  . THR A 1 157 ? 189.343 180.137 169.849 1.00 46.70 152 A 1 
ATOM 1188 O OG1 . THR A 1 157 ? 188.922 180.505 168.530 1.00 46.70 152 A 1 
ATOM 1189 C CG2 . THR A 1 157 ? 188.943 178.697 170.119 1.00 46.70 152 A 1 
ATOM 1190 N N   . ARG A 1 158 ? 188.300 183.489 170.704 1.00 48.92 153 A 1 
ATOM 1191 C CA  . ARG A 1 158 ? 188.659 184.892 170.485 1.00 48.92 153 A 1 
ATOM 1192 C C   . ARG A 1 158 ? 189.352 185.081 169.138 1.00 48.92 153 A 1 
ATOM 1193 O O   . ARG A 1 158 ? 190.320 185.834 169.015 1.00 48.92 153 A 1 
ATOM 1194 C CB  . ARG A 1 158 ? 189.534 185.427 171.622 1.00 48.92 153 A 1 
ATOM 1195 C CG  . ARG A 1 158 ? 188.891 185.366 172.995 1.00 48.92 153 A 1 
ATOM 1196 C CD  . ARG A 1 158 ? 187.683 186.280 173.083 1.00 48.92 153 A 1 
ATOM 1197 N NE  . ARG A 1 158 ? 187.160 186.354 174.442 1.00 48.92 153 A 1 
ATOM 1198 C CZ  . ARG A 1 158 ? 186.255 185.519 174.942 1.00 48.92 153 A 1 
ATOM 1199 N NH1 . ARG A 1 158 ? 185.770 184.539 174.193 1.00 48.92 153 A 1 
ATOM 1200 N NH2 . ARG A 1 158 ? 185.836 185.662 176.192 1.00 48.92 153 A 1 
ATOM 1201 N N   . GLY A 1 159 ? 188.852 184.390 168.119 1.00 43.19 154 A 1 
ATOM 1202 C CA  . GLY A 1 159 ? 189.474 184.414 166.812 1.00 43.19 154 A 1 
ATOM 1203 C C   . GLY A 1 159 ? 190.098 183.082 166.459 1.00 43.19 154 A 1 
ATOM 1204 O O   . GLY A 1 159 ? 189.641 182.035 166.927 1.00 43.19 154 A 1 
ATOM 1205 N N   . ARG A 1 160 ? 191.148 183.106 165.646 1.00 40.37 155 A 1 
ATOM 1206 C CA  . ARG A 1 160 ? 191.822 181.881 165.233 1.00 40.37 155 A 1 
ATOM 1207 C C   . ARG A 1 160 ? 193.197 182.185 164.651 1.00 40.37 155 A 1 
ATOM 1208 O O   . ARG A 1 160 ? 193.752 183.261 164.874 1.00 40.37 155 A 1 
ATOM 1209 C CB  . ARG A 1 160 ? 190.973 181.123 164.213 1.00 40.37 155 A 1 
ATOM 1210 C CG  . ARG A 1 160 ? 190.567 181.968 163.027 1.00 40.37 155 A 1 
ATOM 1211 C CD  . ARG A 1 160 ? 189.581 181.252 162.128 1.00 40.37 155 A 1 
ATOM 1212 N NE  . ARG A 1 160 ? 189.264 182.071 160.964 1.00 40.37 155 A 1 
ATOM 1213 C CZ  . ARG A 1 160 ? 189.955 182.050 159.831 1.00 40.37 155 A 1 
ATOM 1214 N NH1 . ARG A 1 160 ? 190.999 181.245 159.704 1.00 40.37 155 A 1 
ATOM 1215 N NH2 . ARG A 1 160 ? 189.604 182.836 158.825 1.00 40.37 155 A 1 
ATOM 1216 N N   . LEU A 1 167 ? 206.690 175.920 163.766 1.00 66.95 162 A 1 
ATOM 1217 C CA  . LEU A 1 167 ? 207.519 175.861 162.567 1.00 66.95 162 A 1 
ATOM 1218 C C   . LEU A 1 167 ? 207.276 174.568 161.797 1.00 66.95 162 A 1 
ATOM 1219 O O   . LEU A 1 167 ? 206.160 174.052 161.769 1.00 66.95 162 A 1 
ATOM 1220 C CB  . LEU A 1 167 ? 208.999 175.985 162.931 1.00 66.95 162 A 1 
ATOM 1221 C CG  . LEU A 1 167 ? 209.428 177.295 163.594 1.00 66.95 162 A 1 
ATOM 1222 C CD1 . LEU A 1 167 ? 210.922 177.289 163.873 1.00 66.95 162 A 1 
ATOM 1223 C CD2 . LEU A 1 167 ? 209.045 178.484 162.728 1.00 66.95 162 A 1 
ATOM 1224 N N   . LEU A 1 168 ? 208.328 174.055 161.168 1.00 65.65 163 A 1 
ATOM 1225 C CA  . LEU A 1 168 ? 208.246 172.815 160.413 1.00 65.65 163 A 1 
ATOM 1226 C C   . LEU A 1 168 ? 208.547 171.624 161.312 1.00 65.65 163 A 1 
ATOM 1227 O O   . LEU A 1 168 ? 209.237 171.743 162.327 1.00 65.65 163 A 1 
ATOM 1228 C CB  . LEU A 1 168 ? 209.214 172.829 159.227 1.00 65.65 163 A 1 
ATOM 1229 C CG  . LEU A 1 168 ? 208.809 173.614 157.975 1.00 65.65 163 A 1 
ATOM 1230 C CD1 . LEU A 1 168 ? 208.917 175.117 158.189 1.00 65.65 163 A 1 
ATOM 1231 C CD2 . LEU A 1 168 ? 209.647 173.179 156.782 1.00 65.65 163 A 1 
ATOM 1232 N N   . ALA A 1 169 ? 208.016 170.467 160.927 1.00 59.50 164 A 1 
ATOM 1233 C CA  . ALA A 1 169 ? 208.197 169.228 161.668 1.00 59.50 164 A 1 
ATOM 1234 C C   . ALA A 1 169 ? 209.018 168.247 160.846 1.00 59.50 164 A 1 
ATOM 1235 O O   . ALA A 1 169 ? 208.803 168.104 159.638 1.00 59.50 164 A 1 
ATOM 1236 C CB  . ALA A 1 169 ? 206.849 168.604 162.032 1.00 59.50 164 A 1 
ATOM 1237 N N   . LYS A 1 170 ? 209.959 167.577 161.504 1.00 55.89 165 A 1 
ATOM 1238 C CA  . LYS A 1 170 ? 210.799 166.605 160.820 1.00 55.89 165 A 1 
ATOM 1239 C C   . LYS A 1 170 ? 209.968 165.403 160.389 1.00 55.89 165 A 1 
ATOM 1240 O O   . LYS A 1 170 ? 209.215 164.836 161.184 1.00 55.89 165 A 1 
ATOM 1241 C CB  . LYS A 1 170 ? 211.943 166.159 161.729 1.00 55.89 165 A 1 
ATOM 1242 C CG  . LYS A 1 170 ? 212.935 165.222 161.059 1.00 55.89 165 A 1 
ATOM 1243 C CD  . LYS A 1 170 ? 213.961 164.701 162.049 1.00 55.89 165 A 1 
ATOM 1244 C CE  . LYS A 1 170 ? 213.308 163.835 163.113 1.00 55.89 165 A 1 
ATOM 1245 N NZ  . LYS A 1 170 ? 212.620 162.656 162.518 1.00 55.89 165 A 1 
ATOM 1246 N N   . ARG A 1 171 ? 210.107 165.018 159.125 1.00 46.44 166 A 1 
ATOM 1247 C CA  . ARG A 1 171 ? 209.389 163.890 158.558 1.00 46.44 166 A 1 
ATOM 1248 C C   . ARG A 1 171 ? 210.346 163.027 157.752 1.00 46.44 166 A 1 
ATOM 1249 O O   . ARG A 1 171 ? 211.382 163.513 157.285 1.00 46.44 166 A 1 
ATOM 1250 C CB  . ARG A 1 171 ? 208.235 164.359 157.659 1.00 46.44 166 A 1 
ATOM 1251 C CG  . ARG A 1 171 ? 207.181 165.185 158.377 1.00 46.44 166 A 1 
ATOM 1252 C CD  . ARG A 1 171 ? 205.956 165.405 157.508 1.00 46.44 166 A 1 
ATOM 1253 N NE  . ARG A 1 171 ? 206.265 166.147 156.290 1.00 46.44 166 A 1 
ATOM 1254 C CZ  . ARG A 1 171 ? 205.373 166.439 155.350 1.00 46.44 166 A 1 
ATOM 1255 N NH1 . ARG A 1 171 ? 204.115 166.052 155.487 1.00 46.44 166 A 1 
ATOM 1256 N NH2 . ARG A 1 171 ? 205.740 167.118 154.273 1.00 46.44 166 A 1 
ATOM 1257 N N   . PRO A 1 172 ? 210.038 161.741 157.588 1.00 51.08 167 A 1 
ATOM 1258 C CA  . PRO A 1 172 ? 210.889 160.882 156.758 1.00 51.08 167 A 1 
ATOM 1259 C C   . PRO A 1 172 ? 210.979 161.398 155.331 1.00 51.08 167 A 1 
ATOM 1260 O O   . PRO A 1 172 ? 210.023 161.952 154.783 1.00 51.08 167 A 1 
ATOM 1261 C CB  . PRO A 1 172 ? 210.183 159.522 156.817 1.00 51.08 167 A 1 
ATOM 1262 C CG  . PRO A 1 172 ? 209.426 159.553 158.095 1.00 51.08 167 A 1 
ATOM 1263 C CD  . PRO A 1 172 ? 208.983 160.974 158.275 1.00 51.08 167 A 1 
ATOM 1264 N N   . CYS A 1 173 ? 212.154 161.213 154.729 1.00 58.50 168 A 1 
ATOM 1265 C CA  . CYS A 1 173 ? 212.418 161.693 153.373 1.00 58.50 168 A 1 
ATOM 1266 C C   . CYS A 1 173 ? 211.696 160.785 152.382 1.00 58.50 168 A 1 
ATOM 1267 O O   . CYS A 1 173 ? 212.254 159.837 151.825 1.00 58.50 168 A 1 
ATOM 1268 C CB  . CYS A 1 173 ? 213.917 161.739 153.102 1.00 58.50 168 A 1 
ATOM 1269 S SG  . CYS A 1 173 ? 214.358 162.368 151.466 1.00 58.50 168 A 1 
ATOM 1270 N N   . VAL A 1 174 ? 210.420 161.089 152.162 1.00 53.03 169 A 1 
ATOM 1271 C CA  . VAL A 1 174 ? 209.566 160.344 151.247 1.00 53.03 169 A 1 
ATOM 1272 C C   . VAL A 1 174 ? 209.027 161.315 150.208 1.00 53.03 169 A 1 
ATOM 1273 O O   . VAL A 1 174 ? 208.556 162.404 150.556 1.00 53.03 169 A 1 
ATOM 1274 C CB  . VAL A 1 174 ? 208.413 159.639 151.986 1.00 53.03 169 A 1 
ATOM 1275 C CG1 . VAL A 1 174 ? 207.615 158.775 151.024 1.00 53.03 169 A 1 
ATOM 1276 C CG2 . VAL A 1 174 ? 208.949 158.807 153.139 1.00 53.03 169 A 1 
ATOM 1277 N N   . ASP A 1 175 ? 209.102 160.926 148.939 1.00 51.91 170 A 1 
ATOM 1278 C CA  . ASP A 1 175 ? 208.620 161.764 147.844 1.00 51.91 170 A 1 
ATOM 1279 C C   . ASP A 1 175 ? 207.099 161.741 147.842 1.00 51.91 170 A 1 
ATOM 1280 O O   . ASP A 1 175 ? 206.477 160.802 147.340 1.00 51.91 170 A 1 
ATOM 1281 C CB  . ASP A 1 175 ? 209.183 161.274 146.515 1.00 51.91 170 A 1 
ATOM 1282 C CG  . ASP A 1 175 ? 208.882 162.219 145.369 1.00 51.91 170 A 1 
ATOM 1283 O OD1 . ASP A 1 175 ? 208.400 163.342 145.629 1.00 51.91 170 A 1 
ATOM 1284 O OD2 . ASP A 1 175 ? 209.129 161.839 144.205 1.00 51.91 170 A 1 
ATOM 1285 N N   . ILE A 1 176 ? 206.488 162.783 148.407 1.00 42.01 171 A 1 
ATOM 1286 C CA  . ILE A 1 176 ? 205.040 162.889 148.503 1.00 42.01 171 A 1 
ATOM 1287 C C   . ILE A 1 176 ? 204.605 164.225 147.919 1.00 42.01 171 A 1 
ATOM 1288 O O   . ILE A 1 176 ? 205.399 165.156 147.771 1.00 42.01 171 A 1 
ATOM 1289 C CB  . ILE A 1 176 ? 204.532 162.756 149.954 1.00 42.01 171 A 1 
ATOM 1290 C CG1 . ILE A 1 176 ? 205.005 163.945 150.790 1.00 42.01 171 A 1 
ATOM 1291 C CG2 . ILE A 1 176 ? 204.997 161.450 150.569 1.00 42.01 171 A 1 
ATOM 1292 C CD1 . ILE A 1 176 ? 204.374 164.016 152.155 1.00 42.01 171 A 1 
ATOM 1293 N N   . GLN A 1 177 ? 203.320 164.306 147.584 1.00 38.29 172 A 1 
ATOM 1294 C CA  . GLN A 1 177 ? 202.720 165.521 147.052 1.00 38.29 172 A 1 
ATOM 1295 C C   . GLN A 1 177 ? 201.518 165.893 147.905 1.00 38.29 172 A 1 
ATOM 1296 O O   . GLN A 1 177 ? 200.666 165.044 148.185 1.00 38.29 172 A 1 
ATOM 1297 C CB  . GLN A 1 177 ? 202.307 165.336 145.591 1.00 38.29 172 A 1 
ATOM 1298 C CG  . GLN A 1 177 ? 203.432 164.843 144.700 1.00 38.29 172 A 1 
ATOM 1299 C CD  . GLN A 1 177 ? 203.016 164.720 143.251 1.00 38.29 172 A 1 
ATOM 1300 O OE1 . GLN A 1 177 ? 202.063 165.360 142.811 1.00 38.29 172 A 1 
ATOM 1301 N NE2 . GLN A 1 177 ? 203.728 163.888 142.501 1.00 38.29 172 A 1 
ATOM 1302 N N   . GLU A 1 178 ? 201.453 167.157 148.317 1.00 40.44 173 A 1 
ATOM 1303 C CA  . GLU A 1 178 ? 200.373 167.660 149.154 1.00 40.44 173 A 1 
ATOM 1304 C C   . GLU A 1 178 ? 199.911 169.005 148.608 1.00 40.44 173 A 1 
ATOM 1305 O O   . GLU A 1 178 ? 200.429 169.503 147.604 1.00 40.44 173 A 1 
ATOM 1306 C CB  . GLU A 1 178 ? 200.815 167.786 150.616 1.00 40.44 173 A 1 
ATOM 1307 C CG  . GLU A 1 178 ? 201.251 166.481 151.260 1.00 40.44 173 A 1 
ATOM 1308 C CD  . GLU A 1 178 ? 201.711 166.667 152.693 1.00 40.44 173 A 1 
ATOM 1309 O OE1 . GLU A 1 178 ? 201.940 167.825 153.100 1.00 40.44 173 A 1 
ATOM 1310 O OE2 . GLU A 1 178 ? 201.841 165.656 153.413 1.00 40.44 173 A 1 
ATOM 1311 N N   . GLU A 1 179 ? 198.916 169.594 149.277 1.00 41.49 174 A 1 
ATOM 1312 C CA  . GLU A 1 179 ? 198.478 170.940 148.918 1.00 41.49 174 A 1 
ATOM 1313 C C   . GLU A 1 179 ? 199.561 171.973 149.193 1.00 41.49 174 A 1 
ATOM 1314 O O   . GLU A 1 179 ? 199.597 173.023 148.540 1.00 41.49 174 A 1 
ATOM 1315 C CB  . GLU A 1 179 ? 197.201 171.300 149.674 1.00 41.49 174 A 1 
ATOM 1316 C CG  . GLU A 1 179 ? 195.933 170.757 149.044 1.00 41.49 174 A 1 
ATOM 1317 C CD  . GLU A 1 179 ? 194.684 171.215 149.768 1.00 41.49 174 A 1 
ATOM 1318 O OE1 . GLU A 1 179 ? 194.805 171.692 150.915 1.00 41.49 174 A 1 
ATOM 1319 O OE2 . GLU A 1 179 ? 193.583 171.101 149.188 1.00 41.49 174 A 1 
ATOM 1320 N N   . ASN A 1 180 ? 200.438 171.702 150.162 1.00 43.19 175 A 1 
ATOM 1321 C CA  . ASN A 1 180 ? 201.535 172.620 150.443 1.00 43.19 175 A 1 
ATOM 1322 C C   . ASN A 1 180 ? 202.446 172.785 149.237 1.00 43.19 175 A 1 
ATOM 1323 O O   . ASN A 1 180 ? 203.002 173.867 149.027 1.00 43.19 175 A 1 
ATOM 1324 C CB  . ASN A 1 180 ? 202.335 172.130 151.650 1.00 43.19 175 A 1 
ATOM 1325 C CG  . ASN A 1 180 ? 201.486 171.997 152.894 1.00 43.19 175 A 1 
ATOM 1326 O OD1 . ASN A 1 180 ? 200.490 172.701 153.058 1.00 43.19 175 A 1 
ATOM 1327 N ND2 . ASN A 1 180 ? 201.877 171.091 153.783 1.00 43.19 175 A 1 
ATOM 1328 N N   . ASN A 1 181 ? 202.609 171.731 148.434 1.00 40.92 176 A 1 
ATOM 1329 C CA  . ASN A 1 181 ? 203.399 171.854 147.214 1.00 40.92 176 A 1 
ATOM 1330 C C   . ASN A 1 181 ? 202.766 172.846 146.247 1.00 40.92 176 A 1 
ATOM 1331 O O   . ASN A 1 181 ? 203.459 173.692 145.670 1.00 40.92 176 A 1 
ATOM 1332 C CB  . ASN A 1 181 ? 203.559 170.487 146.551 1.00 40.92 176 A 1 
ATOM 1333 C CG  . ASN A 1 181 ? 204.319 169.507 147.417 1.00 40.92 176 A 1 
ATOM 1334 O OD1 . ASN A 1 181 ? 204.421 169.682 148.630 1.00 40.92 176 A 1 
ATOM 1335 N ND2 . ASN A 1 181 ? 204.859 168.466 146.796 1.00 40.92 176 A 1 
ATOM 1336 N N   . MET A 1 182 ? 201.446 172.760 146.059 1.00 40.04 177 A 1 
ATOM 1337 C CA  . MET A 1 182 ? 200.763 173.712 145.190 1.00 40.04 177 A 1 
ATOM 1338 C C   . MET A 1 182 ? 200.864 175.126 145.740 1.00 40.04 177 A 1 
ATOM 1339 O O   . MET A 1 182 ? 201.058 176.082 144.982 1.00 40.04 177 A 1 
ATOM 1340 C CB  . MET A 1 182 ? 199.298 173.318 145.010 1.00 40.04 177 A 1 
ATOM 1341 C CG  . MET A 1 182 ? 199.078 171.904 144.518 1.00 40.04 177 A 1 
ATOM 1342 S SD  . MET A 1 182 ? 197.357 171.618 144.076 1.00 40.04 177 A 1 
ATOM 1343 C CE  . MET A 1 182 ? 197.183 169.891 144.497 1.00 40.04 177 A 1 
ATOM 1344 N N   . LYS A 1 183 ? 200.723 175.281 147.058 1.00 38.37 178 A 1 
ATOM 1345 C CA  . LYS A 1 183 ? 200.826 176.608 147.656 1.00 38.37 178 A 1 
ATOM 1346 C C   . LYS A 1 183 ? 202.220 177.195 147.462 1.00 38.37 178 A 1 
ATOM 1347 O O   . LYS A 1 183 ? 202.363 178.380 147.141 1.00 38.37 178 A 1 
ATOM 1348 C CB  . LYS A 1 183 ? 200.468 176.545 149.140 1.00 38.37 178 A 1 
ATOM 1349 C CG  . LYS A 1 183 ? 200.318 177.905 149.794 1.00 38.37 178 A 1 
ATOM 1350 C CD  . LYS A 1 183 ? 199.857 177.774 151.234 1.00 38.37 178 A 1 
ATOM 1351 C CE  . LYS A 1 183 ? 199.602 179.137 151.853 1.00 38.37 178 A 1 
ATOM 1352 N NZ  . LYS A 1 183 ? 199.112 179.028 153.254 1.00 38.37 178 A 1 
ATOM 1353 N N   . ALA A 1 184 ? 203.260 176.381 147.650 1.00 38.07 179 A 1 
ATOM 1354 C CA  . ALA A 1 184 ? 204.625 176.857 147.451 1.00 38.07 179 A 1 
ATOM 1355 C C   . ALA A 1 184 ? 204.884 177.213 145.992 1.00 38.07 179 A 1 
ATOM 1356 O O   . ALA A 1 184 ? 205.537 178.222 145.701 1.00 38.07 179 A 1 
ATOM 1357 C CB  . ALA A 1 184 ? 205.622 175.805 147.932 1.00 38.07 179 A 1 
ATOM 1358 N N   . LEU A 1 185 ? 204.389 176.393 145.061 1.00 39.73 180 A 1 
ATOM 1359 C CA  . LEU A 1 185 ? 204.561 176.705 143.646 1.00 39.73 180 A 1 
ATOM 1360 C C   . LEU A 1 185 ? 203.837 177.993 143.275 1.00 39.73 180 A 1 
ATOM 1361 O O   . LEU A 1 185 ? 204.362 178.810 142.510 1.00 39.73 180 A 1 
ATOM 1362 C CB  . LEU A 1 185 ? 204.068 175.541 142.788 1.00 39.73 180 A 1 
ATOM 1363 C CG  . LEU A 1 185 ? 204.943 174.287 142.822 1.00 39.73 180 A 1 
ATOM 1364 C CD1 . LEU A 1 185 ? 204.363 173.206 141.930 1.00 39.73 180 A 1 
ATOM 1365 C CD2 . LEU A 1 185 ? 206.364 174.619 142.405 1.00 39.73 180 A 1 
ATOM 1366 N N   . ALA A 1 186 ? 202.632 178.195 143.811 1.00 39.39 181 A 1 
ATOM 1367 C CA  . ALA A 1 186 ? 201.905 179.433 143.558 1.00 39.39 181 A 1 
ATOM 1368 C C   . ALA A 1 186 ? 202.636 180.631 144.148 1.00 39.39 181 A 1 
ATOM 1369 O O   . ALA A 1 186 ? 202.659 181.709 143.547 1.00 39.39 181 A 1 
ATOM 1370 C CB  . ALA A 1 186 ? 200.488 179.336 144.122 1.00 39.39 181 A 1 
ATOM 1371 N N   . GLY A 1 187 ? 203.227 180.465 145.332 1.00 41.02 182 A 1 
ATOM 1372 C CA  . GLY A 1 187 ? 203.998 181.548 145.919 1.00 41.02 182 A 1 
ATOM 1373 C C   . GLY A 1 187 ? 205.221 181.904 145.098 1.00 41.02 182 A 1 
ATOM 1374 O O   . GLY A 1 187 ? 205.550 183.081 144.934 1.00 41.02 182 A 1 
ATOM 1375 N N   . VAL A 1 188 ? 205.918 180.892 144.578 1.00 43.49 183 A 1 
ATOM 1376 C CA  . VAL A 1 188 ? 207.055 181.145 143.697 1.00 43.49 183 A 1 
ATOM 1377 C C   . VAL A 1 188 ? 206.596 181.851 142.427 1.00 43.49 183 A 1 
ATOM 1378 O O   . VAL A 1 188 ? 207.241 182.793 141.951 1.00 43.49 183 A 1 
ATOM 1379 C CB  . VAL A 1 188 ? 207.793 179.832 143.382 1.00 43.49 183 A 1 
ATOM 1380 C CG1 . VAL A 1 188 ? 208.853 180.058 142.318 1.00 43.49 183 A 1 
ATOM 1381 C CG2 . VAL A 1 188 ? 208.421 179.266 144.643 1.00 43.49 183 A 1 
ATOM 1382 N N   . PHE A 1 189 ? 205.472 181.405 141.860 1.00 45.19 184 A 1 
ATOM 1383 C CA  . PHE A 1 189 ? 204.911 182.052 140.678 1.00 45.19 184 A 1 
ATOM 1384 C C   . PHE A 1 189 ? 204.513 183.494 140.963 1.00 45.19 184 A 1 
ATOM 1385 O O   . PHE A 1 189 ? 204.558 184.342 140.065 1.00 45.19 184 A 1 
ATOM 1386 C CB  . PHE A 1 189 ? 203.708 181.245 140.189 1.00 45.19 184 A 1 
ATOM 1387 C CG  . PHE A 1 189 ? 203.116 181.740 138.904 1.00 45.19 184 A 1 
ATOM 1388 C CD1 . PHE A 1 189 ? 203.637 181.336 137.690 1.00 45.19 184 A 1 
ATOM 1389 C CD2 . PHE A 1 189 ? 202.024 182.587 138.911 1.00 45.19 184 A 1 
ATOM 1390 C CE1 . PHE A 1 189 ? 203.088 181.781 136.507 1.00 45.19 184 A 1 
ATOM 1391 C CE2 . PHE A 1 189 ? 201.471 183.036 137.731 1.00 45.19 184 A 1 
ATOM 1392 C CZ  . PHE A 1 189 ? 202.004 182.631 136.528 1.00 45.19 184 A 1 
ATOM 1393 N N   . PHE A 1 190 ? 204.121 183.787 142.204 1.00 43.37 185 A 1 
ATOM 1394 C CA  . PHE A 1 190 ? 203.718 185.139 142.573 1.00 43.37 185 A 1 
ATOM 1395 C C   . PHE A 1 190 ? 204.896 186.103 142.529 1.00 43.37 185 A 1 
ATOM 1396 O O   . PHE A 1 190 ? 204.737 187.269 142.147 1.00 43.37 185 A 1 
ATOM 1397 C CB  . PHE A 1 190 ? 203.085 185.120 143.965 1.00 43.37 185 A 1 
ATOM 1398 C CG  . PHE A 1 190 ? 202.579 186.455 144.426 1.00 43.37 185 A 1 
ATOM 1399 C CD1 . PHE A 1 190 ? 201.321 186.895 144.062 1.00 43.37 185 A 1 
ATOM 1400 C CD2 . PHE A 1 190 ? 203.354 187.262 145.240 1.00 43.37 185 A 1 
ATOM 1401 C CE1 . PHE A 1 190 ? 200.848 188.119 144.487 1.00 43.37 185 A 1 
ATOM 1402 C CE2 . PHE A 1 190 ? 202.885 188.488 145.670 1.00 43.37 185 A 1 
ATOM 1403 C CZ  . PHE A 1 190 ? 201.631 188.915 145.292 1.00 43.37 185 A 1 
ATOM 1404 N N   . ASP A 1 191 ? 206.081 185.640 142.916 1.00 48.94 186 A 1 
ATOM 1405 C CA  . ASP A 1 191 ? 207.252 186.500 143.017 1.00 48.94 186 A 1 
ATOM 1406 C C   . ASP A 1 191 ? 207.993 186.671 141.697 1.00 48.94 186 A 1 
ATOM 1407 O O   . ASP A 1 191 ? 208.986 187.405 141.660 1.00 48.94 186 A 1 
ATOM 1408 C CB  . ASP A 1 191 ? 208.212 185.952 144.075 1.00 48.94 186 A 1 
ATOM 1409 C CG  . ASP A 1 191 ? 207.596 185.920 145.458 1.00 48.94 186 A 1 
ATOM 1410 O OD1 . ASP A 1 191 ? 206.772 186.806 145.763 1.00 48.94 186 A 1 
ATOM 1411 O OD2 . ASP A 1 191 ? 207.934 185.008 146.241 1.00 48.94 186 A 1 
ATOM 1412 N N   . ARG A 1 192 ? 207.549 186.019 140.626 1.00 55.06 187 A 1 
ATOM 1413 C CA  . ARG A 1 192 ? 208.224 186.153 139.343 1.00 55.06 187 A 1 
ATOM 1414 C C   . ARG A 1 192 ? 208.062 187.569 138.806 1.00 55.06 187 A 1 
ATOM 1415 O O   . ARG A 1 192 ? 206.954 188.114 138.782 1.00 55.06 187 A 1 
ATOM 1416 C CB  . ARG A 1 192 ? 207.672 185.141 138.342 1.00 55.06 187 A 1 
ATOM 1417 C CG  . ARG A 1 192 ? 207.949 183.695 138.705 1.00 55.06 187 A 1 
ATOM 1418 C CD  . ARG A 1 192 ? 207.616 182.774 137.548 1.00 55.06 187 A 1 
ATOM 1419 N NE  . ARG A 1 192 ? 208.383 183.114 136.354 1.00 55.06 187 A 1 
ATOM 1420 C CZ  . ARG A 1 192 ? 208.248 182.504 135.182 1.00 55.06 187 A 1 
ATOM 1421 N NH1 . ARG A 1 192 ? 207.374 181.519 135.041 1.00 55.06 187 A 1 
ATOM 1422 N NH2 . ARG A 1 192 ? 208.989 182.882 134.149 1.00 55.06 187 A 1 
ATOM 1423 N N   . THR A 1 193 ? 209.174 188.167 138.377 1.00 61.69 188 A 1 
ATOM 1424 C CA  . THR A 1 193 ? 209.125 189.524 137.842 1.00 61.69 188 A 1 
ATOM 1425 C C   . THR A 1 193 ? 208.404 189.567 136.500 1.00 61.69 188 A 1 
ATOM 1426 O O   . THR A 1 193 ? 207.616 190.484 136.242 1.00 61.69 188 A 1 
ATOM 1427 C CB  . THR A 1 193 ? 210.538 190.088 137.707 1.00 61.69 188 A 1 
ATOM 1428 O OG1 . THR A 1 193 ? 211.300 189.262 136.818 1.00 61.69 188 A 1 
ATOM 1429 C CG2 . THR A 1 193 ? 211.225 190.128 139.063 1.00 61.69 188 A 1 
ATOM 1430 N N   . GLU A 1 194 ? 208.658 188.587 135.637 1.00 64.70 189 A 1 
ATOM 1431 C CA  . GLU A 1 194 ? 208.063 188.549 134.310 1.00 64.70 189 A 1 
ATOM 1432 C C   . GLU A 1 194 ? 207.653 187.121 133.982 1.00 64.70 189 A 1 
ATOM 1433 O O   . GLU A 1 194 ? 208.176 186.157 134.546 1.00 64.70 189 A 1 
ATOM 1434 C CB  . GLU A 1 194 ? 209.029 189.082 133.244 1.00 64.70 189 A 1 
ATOM 1435 C CG  . GLU A 1 194 ? 210.319 188.290 133.128 1.00 64.70 189 A 1 
ATOM 1436 C CD  . GLU A 1 194 ? 211.271 188.877 132.104 1.00 64.70 189 A 1 
ATOM 1437 O OE1 . GLU A 1 194 ? 210.965 189.958 131.559 1.00 64.70 189 A 1 
ATOM 1438 O OE2 . GLU A 1 194 ? 212.323 188.256 131.845 1.00 64.70 189 A 1 
ATOM 1439 N N   . LEU A 1 195 ? 206.709 186.996 133.055 1.00 60.67 190 A 1 
ATOM 1440 C CA  . LEU A 1 195 ? 206.176 185.707 132.645 1.00 60.67 190 A 1 
ATOM 1441 C C   . LEU A 1 195 ? 206.316 185.539 131.139 1.00 60.67 190 A 1 
ATOM 1442 O O   . LEU A 1 195 ? 206.373 186.519 130.390 1.00 60.67 190 A 1 
ATOM 1443 C CB  . LEU A 1 195 ? 204.704 185.560 133.045 1.00 60.67 190 A 1 
ATOM 1444 C CG  . LEU A 1 195 ? 204.379 185.648 134.535 1.00 60.67 190 A 1 
ATOM 1445 C CD1 . LEU A 1 195 ? 202.880 185.558 134.749 1.00 60.67 190 A 1 
ATOM 1446 C CD2 . LEU A 1 195 ? 205.097 184.556 135.307 1.00 60.67 190 A 1 
ATOM 1447 N N   . ASP A 1 196 ? 206.369 184.284 130.703 1.00 67.18 191 A 1 
ATOM 1448 C CA  . ASP A 1 196 ? 206.456 183.937 129.292 1.00 67.18 191 A 1 
ATOM 1449 C C   . ASP A 1 196 ? 205.109 183.405 128.825 1.00 67.18 191 A 1 
ATOM 1450 O O   . ASP A 1 196 ? 204.490 182.585 129.511 1.00 67.18 191 A 1 
ATOM 1451 C CB  . ASP A 1 196 ? 207.553 182.899 129.047 1.00 67.18 191 A 1 
ATOM 1452 C CG  . ASP A 1 196 ? 208.931 183.417 129.398 1.00 67.18 191 A 1 
ATOM 1453 O OD1 . ASP A 1 196 ? 209.163 184.636 129.254 1.00 67.18 191 A 1 
ATOM 1454 O OD2 . ASP A 1 196 ? 209.783 182.606 129.817 1.00 67.18 191 A 1 
ATOM 1455 N N   . ARG A 1 197 ? 204.659 183.875 127.666 1.00 71.05 192 A 1 
ATOM 1456 C CA  . ARG A 1 197 ? 203.364 183.470 127.147 1.00 71.05 192 A 1 
ATOM 1457 C C   . ARG A 1 197 ? 203.384 182.007 126.717 1.00 71.05 192 A 1 
ATOM 1458 O O   . ARG A 1 197 ? 204.412 181.472 126.295 1.00 71.05 192 A 1 
ATOM 1459 C CB  . ARG A 1 197 ? 202.961 184.357 125.968 1.00 71.05 192 A 1 
ATOM 1460 C CG  . ARG A 1 197 ? 201.493 184.253 125.587 1.00 71.05 192 A 1 
ATOM 1461 C CD  . ARG A 1 197 ? 201.144 185.199 124.452 1.00 71.05 192 A 1 
ATOM 1462 N NE  . ARG A 1 197 ? 199.725 185.147 124.120 1.00 71.05 192 A 1 
ATOM 1463 C CZ  . ARG A 1 197 ? 199.192 184.298 123.247 1.00 71.05 192 A 1 
ATOM 1464 N NH1 . ARG A 1 197 ? 199.963 183.423 122.616 1.00 71.05 192 A 1 
ATOM 1465 N NH2 . ARG A 1 197 ? 197.889 184.320 123.006 1.00 71.05 192 A 1 
ATOM 1466 N N   . LYS A 1 198 ? 202.222 181.361 126.837 1.00 71.79 193 A 1 
ATOM 1467 C CA  . LYS A 1 198 ? 202.023 179.982 126.393 1.00 71.79 193 A 1 
ATOM 1468 C C   . LYS A 1 198 ? 202.976 179.014 127.093 1.00 71.79 193 A 1 
ATOM 1469 O O   . LYS A 1 198 ? 203.559 178.127 126.467 1.00 71.79 193 A 1 
ATOM 1470 C CB  . LYS A 1 198 ? 202.155 179.866 124.872 1.00 71.79 193 A 1 
ATOM 1471 C CG  . LYS A 1 198 ? 201.011 180.501 124.101 1.00 71.79 193 A 1 
ATOM 1472 C CD  . LYS A 1 198 ? 199.691 179.821 124.422 1.00 71.79 193 A 1 
ATOM 1473 C CE  . LYS A 1 198 ? 198.557 180.394 123.590 1.00 71.79 193 A 1 
ATOM 1474 N NZ  . LYS A 1 198 ? 197.258 179.733 123.894 1.00 71.79 193 A 1 
ATOM 1475 N N   . GLU A 1 199 ? 203.137 179.184 128.401 1.00 68.42 194 A 1 
ATOM 1476 C CA  . GLU A 1 199 ? 203.852 178.225 129.231 1.00 68.42 194 A 1 
ATOM 1477 C C   . GLU A 1 199 ? 202.879 177.622 130.233 1.00 68.42 194 A 1 
ATOM 1478 O O   . GLU A 1 199 ? 201.954 178.296 130.697 1.00 68.42 194 A 1 
ATOM 1479 C CB  . GLU A 1 199 ? 205.041 178.871 129.957 1.00 68.42 194 A 1 
ATOM 1480 C CG  . GLU A 1 199 ? 204.668 179.790 131.105 1.00 68.42 194 A 1 
ATOM 1481 C CD  . GLU A 1 199 ? 205.876 180.245 131.899 1.00 68.42 194 A 1 
ATOM 1482 O OE1 . GLU A 1 199 ? 207.004 179.847 131.544 1.00 68.42 194 A 1 
ATOM 1483 O OE2 . GLU A 1 199 ? 205.698 180.999 132.879 1.00 68.42 194 A 1 
ATOM 1484 N N   . LYS A 1 200 ? 203.079 176.348 130.549 1.00 64.80 195 A 1 
ATOM 1485 C CA  . LYS A 1 200 ? 202.169 175.623 131.424 1.00 64.80 195 A 1 
ATOM 1486 C C   . LYS A 1 200 ? 202.595 175.768 132.878 1.00 64.80 195 A 1 
ATOM 1487 O O   . LYS A 1 200 ? 203.788 175.772 133.194 1.00 64.80 195 A 1 
ATOM 1488 C CB  . LYS A 1 200 ? 202.117 174.143 131.039 1.00 64.80 195 A 1 
ATOM 1489 C CG  . LYS A 1 200 ? 201.592 173.889 129.636 1.00 64.80 195 A 1 
ATOM 1490 C CD  . LYS A 1 200 ? 201.565 172.404 129.317 1.00 64.80 195 A 1 
ATOM 1491 C CE  . LYS A 1 200 ? 201.023 172.149 127.920 1.00 64.80 195 A 1 
ATOM 1492 N NZ  . LYS A 1 200 ? 200.975 170.697 127.597 1.00 64.80 195 A 1 
ATOM 1493 N N   . LEU A 1 201 ? 201.607 175.891 133.759 1.00 53.60 196 A 1 
ATOM 1494 C CA  . LEU A 1 201 ? 201.871 175.963 135.184 1.00 53.60 196 A 1 
ATOM 1495 C C   . LEU A 1 201 ? 202.245 174.589 135.729 1.00 53.60 196 A 1 
ATOM 1496 O O   . LEU A 1 201 ? 201.887 173.548 135.173 1.00 53.60 196 A 1 
ATOM 1497 C CB  . LEU A 1 201 ? 200.653 176.497 135.936 1.00 53.60 196 A 1 
ATOM 1498 C CG  . LEU A 1 201 ? 200.097 177.854 135.515 1.00 53.60 196 A 1 
ATOM 1499 C CD1 . LEU A 1 201 ? 198.978 178.258 136.455 1.00 53.60 196 A 1 
ATOM 1500 C CD2 . LEU A 1 201 ? 201.192 178.904 135.493 1.00 53.60 196 A 1 
ATOM 1501 N N   . THR A 1 202 ? 202.978 174.600 136.838 1.00 46.25 197 A 1 
ATOM 1502 C CA  . THR A 1 202 ? 203.331 173.382 137.551 1.00 46.25 197 A 1 
ATOM 1503 C C   . THR A 1 202 ? 202.366 173.064 138.684 1.00 46.25 197 A 1 
ATOM 1504 O O   . THR A 1 202 ? 202.590 172.099 139.420 1.00 46.25 197 A 1 
ATOM 1505 C CB  . THR A 1 202 ? 204.757 173.484 138.100 1.00 46.25 197 A 1 
ATOM 1506 O OG1 . THR A 1 202 ? 204.866 174.646 138.932 1.00 46.25 197 A 1 
ATOM 1507 C CG2 . THR A 1 202 ? 205.755 173.590 136.962 1.00 46.25 197 A 1 
ATOM 1508 N N   . PHE A 1 203 ? 201.301 173.847 138.838 1.00 41.48 198 A 1 
ATOM 1509 C CA  . PHE A 1 203 ? 200.330 173.648 139.900 1.00 41.48 198 A 1 
ATOM 1510 C C   . PHE A 1 203 ? 198.931 173.863 139.341 1.00 41.48 198 A 1 
ATOM 1511 O O   . PHE A 1 203 ? 198.754 174.329 138.213 1.00 41.48 198 A 1 
ATOM 1512 C CB  . PHE A 1 203 ? 200.593 174.587 141.085 1.00 41.48 198 A 1 
ATOM 1513 C CG  . PHE A 1 203 ? 200.510 176.047 140.734 1.00 41.48 198 A 1 
ATOM 1514 C CD1 . PHE A 1 203 ? 201.583 176.696 140.148 1.00 41.48 198 A 1 
ATOM 1515 C CD2 . PHE A 1 203 ? 199.363 176.772 141.001 1.00 41.48 198 A 1 
ATOM 1516 C CE1 . PHE A 1 203 ? 201.508 178.036 139.826 1.00 41.48 198 A 1 
ATOM 1517 C CE2 . PHE A 1 203 ? 199.283 178.112 140.682 1.00 41.48 198 A 1 
ATOM 1518 C CZ  . PHE A 1 203 ? 200.357 178.744 140.094 1.00 41.48 198 A 1 
ATOM 1519 N N   . THR A 1 204 ? 197.930 173.517 140.146 1.00 39.86 199 A 1 
ATOM 1520 C CA  . THR A 1 204 ? 196.534 173.668 139.761 1.00 39.86 199 A 1 
ATOM 1521 C C   . THR A 1 204 ? 195.779 174.253 140.949 1.00 39.86 199 A 1 
ATOM 1522 O O   . THR A 1 204 ? 196.373 174.626 141.964 1.00 39.86 199 A 1 
ATOM 1523 C CB  . THR A 1 204 ? 195.940 172.330 139.303 1.00 39.86 199 A 1 
ATOM 1524 O OG1 . THR A 1 204 ? 194.624 172.543 138.781 1.00 39.86 199 A 1 
ATOM 1525 C CG2 . THR A 1 204 ? 195.862 171.356 140.467 1.00 39.86 199 A 1 
ATOM 1526 N N   . GLU A 1 205 ? 194.458 174.337 140.822 1.00 38.19 200 A 1 
ATOM 1527 C CA  . GLU A 1 205 ? 193.646 174.900 141.889 1.00 38.19 200 A 1 
ATOM 1528 C C   . GLU A 1 205 ? 193.627 173.974 143.100 1.00 38.19 200 A 1 
ATOM 1529 O O   . GLU A 1 205 ? 193.667 172.747 142.977 1.00 38.19 200 A 1 
ATOM 1530 C CB  . GLU A 1 205 ? 192.218 175.149 141.403 1.00 38.19 200 A 1 
ATOM 1531 C CG  . GLU A 1 205 ? 192.122 176.101 140.223 1.00 38.19 200 A 1 
ATOM 1532 C CD  . GLU A 1 205 ? 190.690 176.404 139.829 1.00 38.19 200 A 1 
ATOM 1533 O OE1 . GLU A 1 205 ? 189.777 176.124 140.633 1.00 38.19 200 A 1 
ATOM 1534 O OE2 . GLU A 1 205 ? 190.478 176.923 138.713 1.00 38.19 200 A 1 
ATOM 1535 N N   . SER A 1 206 ? 193.560 174.580 144.279 1.00 32.58 201 A 1 
ATOM 1536 C CA  . SER A 1 206 ? 193.495 173.849 145.536 1.00 32.58 201 A 1 
ATOM 1537 C C   . SER A 1 206 ? 192.844 174.759 146.569 1.00 32.58 201 A 1 
ATOM 1538 O O   . SER A 1 206 ? 192.242 175.782 146.226 1.00 32.58 201 A 1 
ATOM 1539 C CB  . SER A 1 206 ? 194.883 173.376 145.977 1.00 32.58 201 A 1 
ATOM 1540 O OG  . SER A 1 206 ? 195.730 174.473 146.266 1.00 32.58 201 A 1 
ATOM 1541 N N   . THR A 1 207 ? 192.948 174.375 147.842 1.00 31.17 202 A 1 
ATOM 1542 C CA  . THR A 1 207 ? 192.392 175.190 148.916 1.00 31.17 202 A 1 
ATOM 1543 C C   . THR A 1 207 ? 193.028 176.572 148.972 1.00 31.17 202 A 1 
ATOM 1544 O O   . THR A 1 207 ? 192.393 177.519 149.448 1.00 31.17 202 A 1 
ATOM 1545 C CB  . THR A 1 207 ? 192.569 174.467 150.254 1.00 31.17 202 A 1 
ATOM 1546 O OG1 . THR A 1 207 ? 192.122 173.113 150.122 1.00 31.17 202 A 1 
ATOM 1547 C CG2 . THR A 1 207 ? 191.766 175.146 151.348 1.00 31.17 202 A 1 
ATOM 1548 N N   . HIS A 1 208 ? 194.258 176.713 148.478 1.00 30.74 203 A 1 
ATOM 1549 C CA  . HIS A 1 208 ? 194.972 177.977 148.513 1.00 30.74 203 A 1 
ATOM 1550 C C   . HIS A 1 208 ? 195.224 178.570 147.135 1.00 30.74 203 A 1 
ATOM 1551 O O   . HIS A 1 208 ? 195.924 179.582 147.037 1.00 30.74 203 A 1 
ATOM 1552 C CB  . HIS A 1 208 ? 196.313 177.809 149.239 1.00 30.74 203 A 1 
ATOM 1553 C CG  . HIS A 1 208 ? 196.229 176.995 150.491 1.00 30.74 203 A 1 
ATOM 1554 N ND1 . HIS A 1 208 ? 196.240 175.617 150.484 1.00 30.74 203 A 1 
ATOM 1555 C CD2 . HIS A 1 208 ? 196.136 177.363 151.790 1.00 30.74 203 A 1 
ATOM 1556 C CE1 . HIS A 1 208 ? 196.156 175.172 151.724 1.00 30.74 203 A 1 
ATOM 1557 N NE2 . HIS A 1 208 ? 196.090 176.210 152.536 1.00 30.74 203 A 1 
ATOM 1558 N N   . VAL A 1 209 ? 194.701 177.969 146.070 1.00 31.86 204 A 1 
ATOM 1559 C CA  . VAL A 1 209 ? 194.935 178.445 144.712 1.00 31.86 204 A 1 
ATOM 1560 C C   . VAL A 1 209 ? 193.604 178.521 143.979 1.00 31.86 204 A 1 
ATOM 1561 O O   . VAL A 1 209 ? 192.850 177.544 143.953 1.00 31.86 204 A 1 
ATOM 1562 C CB  . VAL A 1 209 ? 195.917 177.538 143.945 1.00 31.86 204 A 1 
ATOM 1563 C CG1 . VAL A 1 209 ? 196.092 178.036 142.523 1.00 31.86 204 A 1 
ATOM 1564 C CG2 . VAL A 1 209 ? 197.255 177.482 144.654 1.00 31.86 204 A 1 
ATOM 1565 N N   . GLU A 1 210 ? 193.322 179.678 143.386 1.00 35.08 205 A 1 
ATOM 1566 C CA  . GLU A 1 210 ? 192.187 179.858 142.495 1.00 35.08 205 A 1 
ATOM 1567 C C   . GLU A 1 210 ? 192.677 180.521 141.218 1.00 35.08 205 A 1 
ATOM 1568 O O   . GLU A 1 210 ? 193.463 181.472 141.267 1.00 35.08 205 A 1 
ATOM 1569 C CB  . GLU A 1 210 ? 191.085 180.700 143.147 1.00 35.08 205 A 1 
ATOM 1570 C CG  . GLU A 1 210 ? 189.885 180.981 142.254 1.00 35.08 205 A 1 
ATOM 1571 C CD  . GLU A 1 210 ? 189.181 179.721 141.786 1.00 35.08 205 A 1 
ATOM 1572 O OE1 . GLU A 1 210 ? 189.628 179.117 140.790 1.00 35.08 205 A 1 
ATOM 1573 O OE2 . GLU A 1 210 ? 188.177 179.329 142.417 1.00 35.08 205 A 1 
ATOM 1574 N N   . ILE A 1 211 ? 192.223 180.010 140.078 1.00 40.37 206 A 1 
ATOM 1575 C CA  . ILE A 1 211 ? 192.664 180.476 138.770 1.00 40.37 206 A 1 
ATOM 1576 C C   . ILE A 1 211 ? 191.430 180.793 137.941 1.00 40.37 206 A 1 
ATOM 1577 O O   . ILE A 1 211 ? 190.567 179.928 137.751 1.00 40.37 206 A 1 
ATOM 1578 C CB  . ILE A 1 211 ? 193.542 179.434 138.056 1.00 40.37 206 A 1 
ATOM 1579 C CG1 . ILE A 1 211 ? 194.807 179.159 138.870 1.00 40.37 206 A 1 
ATOM 1580 C CG2 . ILE A 1 211 ? 193.893 179.904 136.658 1.00 40.37 206 A 1 
ATOM 1581 C CD1 . ILE A 1 211 ? 195.676 178.065 138.298 1.00 40.37 206 A 1 
ATOM 1582 N N   . LYS A 1 212 ? 191.342 182.028 137.447 1.00 46.11 207 A 1 
ATOM 1583 C CA  . LYS A 1 212 ? 190.205 182.468 136.653 1.00 46.11 207 A 1 
ATOM 1584 C C   . LYS A 1 212 ? 190.695 183.204 135.415 1.00 46.11 207 A 1 
ATOM 1585 O O   . LYS A 1 212 ? 191.781 183.789 135.410 1.00 46.11 207 A 1 
ATOM 1586 C CB  . LYS A 1 212 ? 189.267 183.375 137.463 1.00 46.11 207 A 1 
ATOM 1587 C CG  . LYS A 1 212 ? 188.933 182.842 138.846 1.00 46.11 207 A 1 
ATOM 1588 C CD  . LYS A 1 212 ? 187.712 183.525 139.427 1.00 46.11 207 A 1 
ATOM 1589 C CE  . LYS A 1 212 ? 186.449 183.086 138.709 1.00 46.11 207 A 1 
ATOM 1590 N NZ  . LYS A 1 212 ? 186.249 181.613 138.793 1.00 46.11 207 A 1 
ATOM 1591 N N   . ASN A 1 213 ? 189.882 183.164 134.362 1.00 59.60 208 A 1 
ATOM 1592 C CA  . ASN A 1 213 ? 190.167 183.848 133.109 1.00 59.60 208 A 1 
ATOM 1593 C C   . ASN A 1 213 ? 189.032 184.812 132.801 1.00 59.60 208 A 1 
ATOM 1594 O O   . ASN A 1 213 ? 187.867 184.404 132.745 1.00 59.60 208 A 1 
ATOM 1595 C CB  . ASN A 1 213 ? 190.337 182.850 131.960 1.00 59.60 208 A 1 
ATOM 1596 C CG  . ASN A 1 213 ? 190.744 183.519 130.664 1.00 59.60 208 A 1 
ATOM 1597 O OD1 . ASN A 1 213 ? 191.276 184.629 130.664 1.00 59.60 208 A 1 
ATOM 1598 N ND2 . ASN A 1 213 ? 190.498 182.843 129.547 1.00 59.60 208 A 1 
ATOM 1599 N N   . PHE A 1 214 ? 189.372 186.082 132.593 1.00 63.39 209 A 1 
ATOM 1600 C CA  . PHE A 1 214 ? 188.384 187.121 132.348 1.00 63.39 209 A 1 
ATOM 1601 C C   . PHE A 1 214 ? 188.781 187.947 131.134 1.00 63.39 209 A 1 
ATOM 1602 O O   . PHE A 1 214 ? 189.966 188.160 130.865 1.00 63.39 209 A 1 
ATOM 1603 C CB  . PHE A 1 214 ? 188.223 188.039 133.564 1.00 63.39 209 A 1 
ATOM 1604 C CG  . PHE A 1 214 ? 187.578 187.375 134.741 1.00 63.39 209 A 1 
ATOM 1605 C CD1 . PHE A 1 214 ? 186.530 186.490 134.562 1.00 63.39 209 A 1 
ATOM 1606 C CD2 . PHE A 1 214 ? 188.021 187.629 136.026 1.00 63.39 209 A 1 
ATOM 1607 C CE1 . PHE A 1 214 ? 185.935 185.873 135.641 1.00 63.39 209 A 1 
ATOM 1608 C CE2 . PHE A 1 214 ? 187.430 187.015 137.109 1.00 63.39 209 A 1 
ATOM 1609 C CZ  . PHE A 1 214 ? 186.385 186.136 136.915 1.00 63.39 209 A 1 
ATOM 1610 N N   . SER A 1 215 ? 187.770 188.411 130.405 1.00 75.34 210 A 1 
ATOM 1611 C CA  . SER A 1 215 ? 188.000 189.294 129.274 1.00 75.34 210 A 1 
ATOM 1612 C C   . SER A 1 215 ? 188.356 190.697 129.758 1.00 75.34 210 A 1 
ATOM 1613 O O   . SER A 1 215 ? 188.046 191.094 130.885 1.00 75.34 210 A 1 
ATOM 1614 C CB  . SER A 1 215 ? 186.768 189.343 128.371 1.00 75.34 210 A 1 
ATOM 1615 O OG  . SER A 1 215 ? 185.632 189.794 129.085 1.00 75.34 210 A 1 
ATOM 1616 N N   . THR A 1 216 ? 189.026 191.450 128.883 1.00 79.75 211 A 1 
ATOM 1617 C CA  . THR A 1 216 ? 189.471 192.793 129.248 1.00 79.75 211 A 1 
ATOM 1618 C C   . THR A 1 216 ? 188.292 193.715 129.535 1.00 79.75 211 A 1 
ATOM 1619 O O   . THR A 1 216 ? 188.319 194.488 130.499 1.00 79.75 211 A 1 
ATOM 1620 C CB  . THR A 1 216 ? 190.345 193.375 128.137 1.00 79.75 211 A 1 
ATOM 1621 O OG1 . THR A 1 216 ? 191.408 192.461 127.835 1.00 79.75 211 A 1 
ATOM 1622 C CG2 . THR A 1 216 ? 190.939 194.707 128.570 1.00 79.75 211 A 1 
ATOM 1623 N N   . GLU A 1 217 ? 187.246 193.649 128.708 1.00 81.25 212 A 1 
ATOM 1624 C CA  . GLU A 1 217 ? 186.112 194.553 128.878 1.00 81.25 212 A 1 
ATOM 1625 C C   . GLU A 1 217 ? 185.324 194.233 130.143 1.00 81.25 212 A 1 
ATOM 1626 O O   . GLU A 1 217 ? 184.832 195.143 130.819 1.00 81.25 212 A 1 
ATOM 1627 C CB  . GLU A 1 217 ? 185.205 194.501 127.646 1.00 81.25 212 A 1 
ATOM 1628 C CG  . GLU A 1 217 ? 184.614 193.130 127.328 1.00 81.25 212 A 1 
ATOM 1629 C CD  . GLU A 1 217 ? 185.576 192.226 126.576 1.00 81.25 212 A 1 
ATOM 1630 O OE1 . GLU A 1 217 ? 186.747 192.618 126.391 1.00 81.25 212 A 1 
ATOM 1631 O OE2 . GLU A 1 217 ? 185.157 191.124 126.168 1.00 81.25 212 A 1 
ATOM 1632 N N   . LYS A 1 218 ? 185.193 192.954 130.481 1.00 77.80 213 A 1 
ATOM 1633 C CA  . LYS A 1 218 ? 184.421 192.534 131.643 1.00 77.80 213 A 1 
ATOM 1634 C C   . LYS A 1 218 ? 185.258 192.430 132.911 1.00 77.80 213 A 1 
ATOM 1635 O O   . LYS A 1 218 ? 184.702 192.133 133.973 1.00 77.80 213 A 1 
ATOM 1636 C CB  . LYS A 1 218 ? 183.745 191.187 131.367 1.00 77.80 213 A 1 
ATOM 1637 C CG  . LYS A 1 218 ? 182.701 191.227 130.264 1.00 77.80 213 A 1 
ATOM 1638 C CD  . LYS A 1 218 ? 181.536 192.127 130.641 1.00 77.80 213 A 1 
ATOM 1639 C CE  . LYS A 1 218 ? 180.466 192.127 129.562 1.00 77.80 213 A 1 
ATOM 1640 N NZ  . LYS A 1 218 ? 179.302 192.979 129.934 1.00 77.80 213 A 1 
ATOM 1641 N N   . LEU A 1 219 ? 186.569 192.662 132.828 1.00 71.47 214 A 1 
ATOM 1642 C CA  . LEU A 1 219 ? 187.425 192.510 134.000 1.00 71.47 214 A 1 
ATOM 1643 C C   . LEU A 1 219 ? 187.060 193.514 135.085 1.00 71.47 214 A 1 
ATOM 1644 O O   . LEU A 1 219 ? 186.888 193.149 136.254 1.00 71.47 214 A 1 
ATOM 1645 C CB  . LEU A 1 219 ? 188.892 192.660 133.598 1.00 71.47 214 A 1 
ATOM 1646 C CG  . LEU A 1 219 ? 189.918 192.553 134.726 1.00 71.47 214 A 1 
ATOM 1647 C CD1 . LEU A 1 219 ? 189.789 191.221 135.447 1.00 71.47 214 A 1 
ATOM 1648 C CD2 . LEU A 1 219 ? 191.323 192.736 134.180 1.00 71.47 214 A 1 
ATOM 1649 N N   . LEU A 1 220 ? 186.928 194.790 134.713 1.00 70.33 215 A 1 
ATOM 1650 C CA  . LEU A 1 220 ? 186.590 195.816 135.694 1.00 70.33 215 A 1 
ATOM 1651 C C   . LEU A 1 220 ? 185.220 195.560 136.307 1.00 70.33 215 A 1 
ATOM 1652 O O   . LEU A 1 220 ? 185.022 195.760 137.512 1.00 70.33 215 A 1 
ATOM 1653 C CB  . LEU A 1 220 ? 186.638 197.199 135.046 1.00 70.33 215 A 1 
ATOM 1654 C CG  . LEU A 1 220 ? 187.995 197.655 134.509 1.00 70.33 215 A 1 
ATOM 1655 C CD1 . LEU A 1 220 ? 187.876 199.010 133.833 1.00 70.33 215 A 1 
ATOM 1656 C CD2 . LEU A 1 220 ? 189.022 197.703 135.626 1.00 70.33 215 A 1 
ATOM 1657 N N   . GLN A 1 221 ? 184.258 195.125 135.492 1.00 70.71 216 A 1 
ATOM 1658 C CA  . GLN A 1 221 ? 182.920 194.854 136.004 1.00 70.71 216 A 1 
ATOM 1659 C C   . GLN A 1 221 ? 182.919 193.670 136.963 1.00 70.71 216 A 1 
ATOM 1660 O O   . GLN A 1 221 ? 182.251 193.709 138.003 1.00 70.71 216 A 1 
ATOM 1661 C CB  . GLN A 1 221 ? 181.958 194.606 134.843 1.00 70.71 216 A 1 
ATOM 1662 C CG  . GLN A 1 221 ? 182.039 195.650 133.740 1.00 70.71 216 A 1 
ATOM 1663 C CD  . GLN A 1 221 ? 181.738 197.052 134.234 1.00 70.71 216 A 1 
ATOM 1664 O OE1 . GLN A 1 221 ? 180.912 197.246 135.126 1.00 70.71 216 A 1 
ATOM 1665 N NE2 . GLN A 1 221 ? 182.413 198.039 133.656 1.00 70.71 216 A 1 
ATOM 1666 N N   . ARG A 1 222 ? 183.660 192.609 136.636 1.00 66.13 217 A 1 
ATOM 1667 C CA  . ARG A 1 222 ? 183.656 191.412 137.467 1.00 66.13 217 A 1 
ATOM 1668 C C   . ARG A 1 222 ? 184.528 191.542 138.708 1.00 66.13 217 A 1 
ATOM 1669 O O   . ARG A 1 222 ? 184.333 190.781 139.661 1.00 66.13 217 A 1 
ATOM 1670 C CB  . ARG A 1 222 ? 184.104 190.200 136.648 1.00 66.13 217 A 1 
ATOM 1671 C CG  . ARG A 1 222 ? 183.109 189.787 135.576 1.00 66.13 217 A 1 
ATOM 1672 C CD  . ARG A 1 222 ? 183.534 188.504 134.890 1.00 66.13 217 A 1 
ATOM 1673 N NE  . ARG A 1 222 ? 182.519 188.029 133.956 1.00 66.13 217 A 1 
ATOM 1674 C CZ  . ARG A 1 222 ? 181.491 187.261 134.302 1.00 66.13 217 A 1 
ATOM 1675 N NH1 . ARG A 1 222 ? 181.340 186.880 135.563 1.00 66.13 217 A 1 
ATOM 1676 N NH2 . ARG A 1 222 ? 180.612 186.874 133.387 1.00 66.13 217 A 1 
ATOM 1677 N N   . ILE A 1 223 ? 185.479 192.478 138.722 1.00 60.56 218 A 1 
ATOM 1678 C CA  . ILE A 1 223 ? 186.284 192.682 139.924 1.00 60.56 218 A 1 
ATOM 1679 C C   . ILE A 1 223 ? 185.403 193.140 141.080 1.00 60.56 218 A 1 
ATOM 1680 O O   . ILE A 1 223 ? 185.552 192.676 142.216 1.00 60.56 218 A 1 
ATOM 1681 C CB  . ILE A 1 223 ? 187.427 193.675 139.645 1.00 60.56 218 A 1 
ATOM 1682 C CG1 . ILE A 1 223 ? 188.555 192.983 138.880 1.00 60.56 218 A 1 
ATOM 1683 C CG2 . ILE A 1 223 ? 187.955 194.270 140.940 1.00 60.56 218 A 1 
ATOM 1684 C CD1 . ILE A 1 223 ? 189.114 191.769 139.583 1.00 60.56 218 A 1 
ATOM 1685 N N   . LYS A 1 224 ? 184.465 194.046 140.809 1.00 61.40 219 A 1 
ATOM 1686 C CA  . LYS A 1 224 ? 183.570 194.519 141.856 1.00 61.40 219 A 1 
ATOM 1687 C C   . LYS A 1 224 ? 182.586 193.449 142.314 1.00 61.40 219 A 1 
ATOM 1688 O O   . LYS A 1 224 ? 181.973 193.606 143.375 1.00 61.40 219 A 1 
ATOM 1689 C CB  . LYS A 1 224 ? 182.798 195.747 141.371 1.00 61.40 219 A 1 
ATOM 1690 C CG  . LYS A 1 224 ? 183.667 196.831 140.760 1.00 61.40 219 A 1 
ATOM 1691 C CD  . LYS A 1 224 ? 182.818 197.946 140.175 1.00 61.40 219 A 1 
ATOM 1692 C CE  . LYS A 1 224 ? 183.674 198.984 139.469 1.00 61.40 219 A 1 
ATOM 1693 N NZ  . LYS A 1 224 ? 182.847 200.057 138.852 1.00 61.40 219 A 1 
ATOM 1694 N N   . GLU A 1 225 ? 182.424 192.369 141.548 1.00 59.35 220 A 1 
ATOM 1695 C CA  . GLU A 1 225 ? 181.386 191.380 141.810 1.00 59.35 220 A 1 
ATOM 1696 C C   . GLU A 1 225 ? 181.934 190.087 142.400 1.00 59.35 220 A 1 
ATOM 1697 O O   . GLU A 1 225 ? 181.502 189.670 143.478 1.00 59.35 220 A 1 
ATOM 1698 C CB  . GLU A 1 225 ? 180.613 191.087 140.518 1.00 59.35 220 A 1 
ATOM 1699 C CG  . GLU A 1 225 ? 179.930 192.301 139.914 1.00 59.35 220 A 1 
ATOM 1700 C CD  . GLU A 1 225 ? 179.185 191.976 138.636 1.00 59.35 220 A 1 
ATOM 1701 O OE1 . GLU A 1 225 ? 179.234 190.806 138.200 1.00 59.35 220 A 1 
ATOM 1702 O OE2 . GLU A 1 225 ? 178.548 192.889 138.069 1.00 59.35 220 A 1 
ATOM 1703 N N   . ILE A 1 226 ? 182.880 189.432 141.725 1.00 49.46 221 A 1 
ATOM 1704 C CA  . ILE A 1 226 ? 183.319 188.106 142.148 1.00 49.46 221 A 1 
ATOM 1705 C C   . ILE A 1 226 ? 184.561 188.136 143.033 1.00 49.46 221 A 1 
ATOM 1706 O O   . ILE A 1 226 ? 184.780 187.185 143.797 1.00 49.46 221 A 1 
ATOM 1707 C CB  . ILE A 1 226 ? 183.559 187.188 140.930 1.00 49.46 221 A 1 
ATOM 1708 C CG1 . ILE A 1 226 ? 184.778 187.644 140.125 1.00 49.46 221 A 1 
ATOM 1709 C CG2 . ILE A 1 226 ? 182.319 187.140 140.050 1.00 49.46 221 A 1 
ATOM 1710 C CD1 . ILE A 1 226 ? 186.023 186.807 140.359 1.00 49.46 221 A 1 
ATOM 1711 N N   . LEU A 1 227 ? 185.380 189.181 142.949 1.00 41.35 222 A 1 
ATOM 1712 C CA  . LEU A 1 227 ? 186.549 189.265 143.821 1.00 41.35 222 A 1 
ATOM 1713 C C   . LEU A 1 227 ? 186.198 189.259 145.306 1.00 41.35 222 A 1 
ATOM 1714 O O   . LEU A 1 227 ? 186.904 188.575 146.068 1.00 41.35 222 A 1 
ATOM 1715 C CB  . LEU A 1 227 ? 187.383 190.501 143.454 1.00 41.35 222 A 1 
ATOM 1716 C CG  . LEU A 1 227 ? 188.697 190.719 144.205 1.00 41.35 222 A 1 
ATOM 1717 C CD1 . LEU A 1 227 ? 189.779 191.170 143.244 1.00 41.35 222 A 1 
ATOM 1718 C CD2 . LEU A 1 227 ? 188.522 191.740 145.315 1.00 41.35 222 A 1 
ATOM 1719 N N   . PRO A 1 228 ? 185.175 189.983 145.787 1.00 37.56 223 A 1 
ATOM 1720 C CA  . PRO A 1 228 ? 184.875 189.926 147.228 1.00 37.56 223 A 1 
ATOM 1721 C C   . PRO A 1 228 ? 184.596 188.528 147.750 1.00 37.56 223 A 1 
ATOM 1722 O O   . PRO A 1 228 ? 185.040 188.199 148.854 1.00 37.56 223 A 1 
ATOM 1723 C CB  . PRO A 1 228 ? 183.644 190.833 147.358 1.00 37.56 223 A 1 
ATOM 1724 C CG  . PRO A 1 228 ? 183.782 191.793 146.253 1.00 37.56 223 A 1 
ATOM 1725 C CD  . PRO A 1 228 ? 184.364 191.015 145.114 1.00 37.56 223 A 1 
ATOM 1726 N N   . GLN A 1 229 ? 183.893 187.684 146.992 1.00 33.84 224 A 1 
ATOM 1727 C CA  . GLN A 1 229 ? 183.571 186.362 147.518 1.00 33.84 224 A 1 
ATOM 1728 C C   . GLN A 1 229 ? 184.799 185.461 147.589 1.00 33.84 224 A 1 
ATOM 1729 O O   . GLN A 1 229 ? 184.960 184.723 148.567 1.00 33.84 224 A 1 
ATOM 1730 C CB  . GLN A 1 229 ? 182.459 185.710 146.688 1.00 33.84 224 A 1 
ATOM 1731 C CG  . GLN A 1 229 ? 182.853 185.255 145.298 1.00 33.84 224 A 1 
ATOM 1732 C CD  . GLN A 1 229 ? 181.677 184.717 144.514 1.00 33.84 224 A 1 
ATOM 1733 O OE1 . GLN A 1 229 ? 180.585 185.284 144.544 1.00 33.84 224 A 1 
ATOM 1734 N NE2 . GLN A 1 229 ? 181.891 183.610 143.812 1.00 33.84 224 A 1 
ATOM 1735 N N   . TYR A 1 230 ? 185.690 185.525 146.594 1.00 33.55 225 A 1 
ATOM 1736 C CA  . TYR A 1 230 ? 186.922 184.745 146.666 1.00 33.55 225 A 1 
ATOM 1737 C C   . TYR A 1 230 ? 187.849 185.260 147.757 1.00 33.55 225 A 1 
ATOM 1738 O O   . TYR A 1 230 ? 188.498 184.463 148.445 1.00 33.55 225 A 1 
ATOM 1739 C CB  . TYR A 1 230 ? 187.635 184.752 145.314 1.00 33.55 225 A 1 
ATOM 1740 C CG  . TYR A 1 230 ? 186.956 183.895 144.274 1.00 33.55 225 A 1 
ATOM 1741 C CD1 . TYR A 1 230 ? 187.055 182.513 144.317 1.00 33.55 225 A 1 
ATOM 1742 C CD2 . TYR A 1 230 ? 186.218 184.466 143.249 1.00 33.55 225 A 1 
ATOM 1743 C CE1 . TYR A 1 230 ? 186.435 181.723 143.371 1.00 33.55 225 A 1 
ATOM 1744 C CE2 . TYR A 1 230 ? 185.595 183.685 142.297 1.00 33.55 225 A 1 
ATOM 1745 C CZ  . TYR A 1 230 ? 185.707 182.314 142.362 1.00 33.55 225 A 1 
ATOM 1746 O OH  . TYR A 1 230 ? 185.088 181.532 141.415 1.00 33.55 225 A 1 
ATOM 1747 N N   . VAL A 1 231 ? 187.921 186.580 147.936 1.00 29.50 226 A 1 
ATOM 1748 C CA  . VAL A 1 231 ? 188.732 187.135 149.014 1.00 29.50 226 A 1 
ATOM 1749 C C   . VAL A 1 231 ? 188.186 186.698 150.367 1.00 29.50 226 A 1 
ATOM 1750 O O   . VAL A 1 231 ? 188.949 186.333 151.268 1.00 29.50 226 A 1 
ATOM 1751 C CB  . VAL A 1 231 ? 188.803 188.668 148.894 1.00 29.50 226 A 1 
ATOM 1752 C CG1 . VAL A 1 231 ? 189.391 189.273 150.153 1.00 29.50 226 A 1 
ATOM 1753 C CG2 . VAL A 1 231 ? 189.631 189.063 147.685 1.00 29.50 226 A 1 
ATOM 1754 N N   . SER A 1 232 ? 186.861 186.723 150.529 1.00 27.33 227 A 1 
ATOM 1755 C CA  . SER A 1 232 ? 186.255 186.263 151.773 1.00 27.33 227 A 1 
ATOM 1756 C C   . SER A 1 232 ? 186.541 184.788 152.010 1.00 27.33 227 A 1 
ATOM 1757 O O   . SER A 1 232 ? 186.871 184.382 153.128 1.00 27.33 227 A 1 
ATOM 1758 C CB  . SER A 1 232 ? 184.749 186.523 151.748 1.00 27.33 227 A 1 
ATOM 1759 O OG  . SER A 1 232 ? 184.134 186.053 152.933 1.00 27.33 227 A 1 
ATOM 1760 N N   . ALA A 1 233 ? 186.424 183.968 150.963 1.00 26.58 228 A 1 
ATOM 1761 C CA  . ALA A 1 233 ? 186.686 182.540 151.108 1.00 26.58 228 A 1 
ATOM 1762 C C   . ALA A 1 233 ? 188.128 182.276 151.521 1.00 26.58 228 A 1 
ATOM 1763 O O   . ALA A 1 233 ? 188.388 181.458 152.412 1.00 26.58 228 A 1 
ATOM 1764 C CB  . ALA A 1 233 ? 186.362 181.816 149.804 1.00 26.58 228 A 1 
ATOM 1765 N N   . PHE A 1 234 ? 189.082 182.962 150.886 1.00 25.85 229 A 1 
ATOM 1766 C CA  . PHE A 1 234 ? 190.486 182.781 151.243 1.00 25.85 229 A 1 
ATOM 1767 C C   . PHE A 1 234 ? 190.756 183.251 152.667 1.00 25.85 229 A 1 
ATOM 1768 O O   . PHE A 1 234 ? 191.389 182.540 153.454 1.00 25.85 229 A 1 
ATOM 1769 C CB  . PHE A 1 234 ? 191.382 183.523 150.255 1.00 25.85 229 A 1 
ATOM 1770 C CG  . PHE A 1 234 ? 191.622 182.779 148.976 1.00 25.85 229 A 1 
ATOM 1771 C CD1 . PHE A 1 234 ? 191.584 181.398 148.947 1.00 25.85 229 A 1 
ATOM 1772 C CD2 . PHE A 1 234 ? 191.885 183.460 147.802 1.00 25.85 229 A 1 
ATOM 1773 C CE1 . PHE A 1 234 ? 191.803 180.710 147.774 1.00 25.85 229 A 1 
ATOM 1774 C CE2 . PHE A 1 234 ? 192.105 182.776 146.624 1.00 25.85 229 A 1 
ATOM 1775 C CZ  . PHE A 1 234 ? 192.064 181.399 146.610 1.00 25.85 229 A 1 
ATOM 1776 N N   . ALA A 1 235 ? 190.272 184.443 153.021 1.00 27.96 230 A 1 
ATOM 1777 C CA  . ALA A 1 235 ? 190.506 184.969 154.360 1.00 27.96 230 A 1 
ATOM 1778 C C   . ALA A 1 235 ? 189.818 184.126 155.423 1.00 27.96 230 A 1 
ATOM 1779 O O   . ALA A 1 235 ? 190.234 184.136 156.586 1.00 27.96 230 A 1 
ATOM 1780 C CB  . ALA A 1 235 ? 190.036 186.418 154.442 1.00 27.96 230 A 1 
ATOM 1781 N N   . ASN A 1 236 ? 188.765 183.399 155.050 1.00 28.03 231 A 1 
ATOM 1782 C CA  . ASN A 1 236 ? 188.064 182.567 156.014 1.00 28.03 231 A 1 
ATOM 1783 C C   . ASN A 1 236 ? 188.670 181.179 156.153 1.00 28.03 231 A 1 
ATOM 1784 O O   . ASN A 1 236 ? 188.626 180.615 157.251 1.00 28.03 231 A 1 
ATOM 1785 C CB  . ASN A 1 236 ? 186.588 182.445 155.633 1.00 28.03 231 A 1 
ATOM 1786 C CG  . ASN A 1 236 ? 185.801 183.701 155.941 1.00 28.03 231 A 1 
ATOM 1787 O OD1 . ASN A 1 236 ? 186.078 184.398 156.916 1.00 28.03 231 A 1 
ATOM 1788 N ND2 . ASN A 1 236 ? 184.811 183.996 155.111 1.00 28.03 231 A 1 
ATOM 1789 N N   . THR A 1 237 ? 189.231 180.608 155.086 1.00 29.89 232 A 1 
ATOM 1790 C CA  . THR A 1 237 ? 189.727 179.244 155.223 1.00 29.89 232 A 1 
ATOM 1791 C C   . THR A 1 237 ? 191.214 179.178 155.555 1.00 29.89 232 A 1 
ATOM 1792 O O   . THR A 1 237 ? 191.582 178.799 156.671 1.00 29.89 232 A 1 
ATOM 1793 C CB  . THR A 1 237 ? 189.455 178.458 153.937 1.00 29.89 232 A 1 
ATOM 1794 O OG1 . THR A 1 237 ? 188.059 178.524 153.623 1.00 29.89 232 A 1 
ATOM 1795 C CG2 . THR A 1 237 ? 189.855 177.004 154.108 1.00 29.89 232 A 1 
ATOM 1796 N N   . ASP A 1 238 ? 192.085 179.547 154.605 1.00 33.29 233 A 1 
ATOM 1797 C CA  . ASP A 1 238 ? 193.518 179.523 154.922 1.00 33.29 233 A 1 
ATOM 1798 C C   . ASP A 1 238 ? 194.322 180.589 154.188 1.00 33.29 233 A 1 
ATOM 1799 O O   . ASP A 1 238 ? 195.547 180.458 154.127 1.00 33.29 233 A 1 
ATOM 1800 C CB  . ASP A 1 238 ? 194.092 178.134 154.623 1.00 33.29 233 A 1 
ATOM 1801 C CG  . ASP A 1 238 ? 195.317 177.816 155.457 1.00 33.29 233 A 1 
ATOM 1802 O OD1 . ASP A 1 238 ? 195.677 178.643 156.323 1.00 33.29 233 A 1 
ATOM 1803 O OD2 . ASP A 1 238 ? 195.918 176.743 155.249 1.00 33.29 233 A 1 
ATOM 1804 N N   . GLY A 1 239 ? 193.704 181.620 153.627 1.00 28.01 234 A 1 
ATOM 1805 C CA  . GLY A 1 239 ? 194.403 182.477 152.689 1.00 28.01 234 A 1 
ATOM 1806 C C   . GLY A 1 239 ? 194.680 181.726 151.398 1.00 28.01 234 A 1 
ATOM 1807 O O   . GLY A 1 239 ? 194.392 180.539 151.257 1.00 28.01 234 A 1 
ATOM 1808 N N   . GLY A 1 240 ? 195.250 182.439 150.434 1.00 26.78 235 A 1 
ATOM 1809 C CA  . GLY A 1 240 ? 195.587 181.798 149.179 1.00 26.78 235 A 1 
ATOM 1810 C C   . GLY A 1 240 ? 195.993 182.803 148.121 1.00 26.78 235 A 1 
ATOM 1811 O O   . GLY A 1 240 ? 196.273 183.965 148.417 1.00 26.78 235 A 1 
ATOM 1812 N N   . TYR A 1 241 ? 196.035 182.318 146.882 1.00 32.33 236 A 1 
ATOM 1813 C CA  . TYR A 1 241 ? 196.438 183.103 145.725 1.00 32.33 236 A 1 
ATOM 1814 C C   . TYR A 1 241 ? 195.358 183.017 144.660 1.00 32.33 236 A 1 
ATOM 1815 O O   . TYR A 1 241 ? 194.890 181.920 144.338 1.00 32.33 236 A 1 
ATOM 1816 C CB  . TYR A 1 241 ? 197.769 182.605 145.148 1.00 32.33 236 A 1 
ATOM 1817 C CG  . TYR A 1 241 ? 198.945 182.683 146.093 1.00 32.33 236 A 1 
ATOM 1818 C CD1 . TYR A 1 241 ? 199.148 181.713 147.065 1.00 32.33 236 A 1 
ATOM 1819 C CD2 . TYR A 1 241 ? 199.864 183.717 146.000 1.00 32.33 236 A 1 
ATOM 1820 C CE1 . TYR A 1 241 ? 200.224 181.780 147.925 1.00 32.33 236 A 1 
ATOM 1821 C CE2 . TYR A 1 241 ? 200.944 183.790 146.854 1.00 32.33 236 A 1 
ATOM 1822 C CZ  . TYR A 1 241 ? 201.120 182.819 147.814 1.00 32.33 236 A 1 
ATOM 1823 O OH  . TYR A 1 241 ? 202.196 182.892 148.667 1.00 32.33 236 A 1 
ATOM 1824 N N   . LEU A 1 242 ? 194.978 184.166 144.110 1.00 34.30 237 A 1 
ATOM 1825 C CA  . LEU A 1 242 ? 194.039 184.257 143.000 1.00 34.30 237 A 1 
ATOM 1826 C C   . LEU A 1 242 ? 194.786 184.771 141.778 1.00 34.30 237 A 1 
ATOM 1827 O O   . LEU A 1 242 ? 195.413 185.834 141.833 1.00 34.30 237 A 1 
ATOM 1828 C CB  . LEU A 1 242 ? 192.870 185.179 143.347 1.00 34.30 237 A 1 
ATOM 1829 C CG  . LEU A 1 242 ? 191.913 185.558 142.214 1.00 34.30 237 A 1 
ATOM 1830 C CD1 . LEU A 1 242 ? 191.207 184.332 141.667 1.00 34.30 237 A 1 
ATOM 1831 C CD2 . LEU A 1 242 ? 190.905 186.589 142.687 1.00 34.30 237 A 1 
ATOM 1832 N N   . PHE A 1 243 ? 194.722 184.020 140.682 1.00 38.23 238 A 1 
ATOM 1833 C CA  . PHE A 1 243 ? 195.429 184.362 139.454 1.00 38.23 238 A 1 
ATOM 1834 C C   . PHE A 1 243 ? 194.418 184.615 138.346 1.00 38.23 238 A 1 
ATOM 1835 O O   . PHE A 1 243 ? 193.647 183.719 137.988 1.00 38.23 238 A 1 
ATOM 1836 C CB  . PHE A 1 243 ? 196.397 183.250 139.047 1.00 38.23 238 A 1 
ATOM 1837 C CG  . PHE A 1 243 ? 197.490 183.004 140.042 1.00 38.23 238 A 1 
ATOM 1838 C CD1 . PHE A 1 243 ? 198.563 183.871 140.136 1.00 38.23 238 A 1 
ATOM 1839 C CD2 . PHE A 1 243 ? 197.449 181.904 140.878 1.00 38.23 238 A 1 
ATOM 1840 C CE1 . PHE A 1 243 ? 199.570 183.648 141.049 1.00 38.23 238 A 1 
ATOM 1841 C CE2 . PHE A 1 243 ? 198.453 181.676 141.792 1.00 38.23 238 A 1 
ATOM 1842 C CZ  . PHE A 1 243 ? 199.515 182.550 141.878 1.00 38.23 238 A 1 
ATOM 1843 N N   . ILE A 1 244 ? 194.448 185.822 137.788 1.00 46.25 239 A 1 
ATOM 1844 C CA  . ILE A 1 244 ? 193.564 186.226 136.702 1.00 46.25 239 A 1 
ATOM 1845 C C   . ILE A 1 244 ? 194.420 186.458 135.466 1.00 46.25 239 A 1 
ATOM 1846 O O   . ILE A 1 244 ? 195.351 187.274 135.489 1.00 46.25 239 A 1 
ATOM 1847 C CB  . ILE A 1 244 ? 192.762 187.485 137.063 1.00 46.25 239 A 1 
ATOM 1848 C CG1 . ILE A 1 244 ? 191.956 187.250 138.341 1.00 46.25 239 A 1 
ATOM 1849 C CG2 . ILE A 1 244 ? 191.845 187.879 135.918 1.00 46.25 239 A 1 
ATOM 1850 C CD1 . ILE A 1 244 ? 191.202 188.467 138.816 1.00 46.25 239 A 1 
ATOM 1851 N N   . GLY A 1 245 ? 194.103 185.744 134.388 1.00 52.90 240 A 1 
ATOM 1852 C CA  . GLY A 1 245 ? 194.850 185.847 133.151 1.00 52.90 240 A 1 
ATOM 1853 C C   . GLY A 1 245 ? 195.351 184.513 132.640 1.00 52.90 240 A 1 
ATOM 1854 O O   . GLY A 1 245 ? 196.244 184.462 131.790 1.00 52.90 240 A 1 
ATOM 1855 N N   . LEU A 1 246 ? 194.782 183.423 133.150 1.00 54.96 241 A 1 
ATOM 1856 C CA  . LEU A 1 246 ? 195.178 182.071 132.778 1.00 54.96 241 A 1 
ATOM 1857 C C   . LEU A 1 246 ? 193.954 181.309 132.292 1.00 54.96 241 A 1 
ATOM 1858 O O   . LEU A 1 246 ? 192.909 181.326 132.949 1.00 54.96 241 A 1 
ATOM 1859 C CB  . LEU A 1 246 ? 195.817 181.343 133.962 1.00 54.96 241 A 1 
ATOM 1860 C CG  . LEU A 1 246 ? 196.823 182.150 134.783 1.00 54.96 241 A 1 
ATOM 1861 C CD1 . LEU A 1 246 ? 197.242 181.379 136.020 1.00 54.96 241 A 1 
ATOM 1862 C CD2 . LEU A 1 246 ? 198.033 182.509 133.944 1.00 54.96 241 A 1 
ATOM 1863 N N   . ASN A 1 247 ? 194.090 180.632 131.155 1.00 64.53 242 A 1 
ATOM 1864 C CA  . ASN A 1 247 ? 192.963 179.950 130.530 1.00 64.53 242 A 1 
ATOM 1865 C C   . ASN A 1 247 ? 192.670 178.638 131.258 1.00 64.53 242 A 1 
ATOM 1866 O O   . ASN A 1 247 ? 193.221 178.349 132.324 1.00 64.53 242 A 1 
ATOM 1867 C CB  . ASN A 1 247 ? 193.234 179.734 129.042 1.00 64.53 242 A 1 
ATOM 1868 C CG  . ASN A 1 247 ? 194.541 179.012 128.781 1.00 64.53 242 A 1 
ATOM 1869 O OD1 . ASN A 1 247 ? 195.131 178.417 129.682 1.00 64.53 242 A 1 
ATOM 1870 N ND2 . ASN A 1 247 ? 195.000 179.058 127.536 1.00 64.53 242 A 1 
ATOM 1871 N N   . GLU A 1 248 ? 191.780 177.829 130.679 1.00 68.48 243 A 1 
ATOM 1872 C CA  . GLU A 1 248 ? 191.374 176.580 131.318 1.00 68.48 243 A 1 
ATOM 1873 C C   . GLU A 1 248 ? 192.532 175.594 131.408 1.00 68.48 243 A 1 
ATOM 1874 O O   . GLU A 1 248 ? 192.672 174.883 132.410 1.00 68.48 243 A 1 
ATOM 1875 C CB  . GLU A 1 248 ? 190.201 175.957 130.560 1.00 68.48 243 A 1 
ATOM 1876 C CG  . GLU A 1 248 ? 188.945 176.818 130.515 1.00 68.48 243 A 1 
ATOM 1877 C CD  . GLU A 1 248 ? 188.995 177.878 129.431 1.00 68.48 243 A 1 
ATOM 1878 O OE1 . GLU A 1 248 ? 189.969 177.888 128.649 1.00 68.48 243 A 1 
ATOM 1879 O OE2 . GLU A 1 248 ? 188.059 178.702 129.361 1.00 68.48 243 A 1 
ATOM 1880 N N   . ASP A 1 249 ? 193.371 175.533 130.374 1.00 68.63 244 A 1 
ATOM 1881 C CA  . ASP A 1 249 ? 194.484 174.592 130.324 1.00 68.63 244 A 1 
ATOM 1882 C C   . ASP A 1 249 ? 195.717 175.087 131.070 1.00 68.63 244 A 1 
ATOM 1883 O O   . ASP A 1 249 ? 196.819 174.585 130.815 1.00 68.63 244 A 1 
ATOM 1884 C CB  . ASP A 1 249 ? 194.844 174.283 128.869 1.00 68.63 244 A 1 
ATOM 1885 C CG  . ASP A 1 249 ? 193.706 173.625 128.115 1.00 68.63 244 A 1 
ATOM 1886 O OD1 . ASP A 1 249 ? 192.632 173.422 128.718 1.00 68.63 244 A 1 
ATOM 1887 O OD2 . ASP A 1 249 ? 193.886 173.311 126.920 1.00 68.63 244 A 1 
ATOM 1888 N N   . LYS A 1 250 ? 195.555 176.060 131.968 1.00 62.60 245 A 1 
ATOM 1889 C CA  . LYS A 1 250 ? 196.633 176.599 132.796 1.00 62.60 245 A 1 
ATOM 1890 C C   . LYS A 1 250 ? 197.739 177.244 131.969 1.00 62.60 245 A 1 
ATOM 1891 O O   . LYS A 1 250 ? 198.883 177.338 132.424 1.00 62.60 245 A 1 
ATOM 1892 C CB  . LYS A 1 250 ? 197.222 175.522 133.715 1.00 62.60 245 A 1 
ATOM 1893 C CG  . LYS A 1 250 ? 196.192 174.798 134.563 1.00 62.60 245 A 1 
ATOM 1894 C CD  . LYS A 1 250 ? 195.386 175.772 135.402 1.00 62.60 245 A 1 
ATOM 1895 C CE  . LYS A 1 250 ? 194.339 175.047 136.229 1.00 62.60 245 A 1 
ATOM 1896 N NZ  . LYS A 1 250 ? 193.387 174.289 135.372 1.00 62.60 245 A 1 
ATOM 1897 N N   . GLU A 1 251 ? 197.423 177.689 130.756 1.00 67.60 246 A 1 
ATOM 1898 C CA  . GLU A 1 251 ? 198.380 178.399 129.921 1.00 67.60 246 A 1 
ATOM 1899 C C   . GLU A 1 251 ? 198.286 179.895 130.187 1.00 67.60 246 A 1 
ATOM 1900 O O   . GLU A 1 251 ? 197.190 180.450 130.296 1.00 67.60 246 A 1 
ATOM 1901 C CB  . GLU A 1 251 ? 198.128 178.111 128.441 1.00 67.60 246 A 1 
ATOM 1902 C CG  . GLU A 1 251 ? 198.232 176.642 128.072 1.00 67.60 246 A 1 
ATOM 1903 C CD  . GLU A 1 251 ? 197.920 176.386 126.612 1.00 67.60 246 A 1 
ATOM 1904 O OE1 . GLU A 1 251 ? 197.564 177.350 125.901 1.00 67.60 246 A 1 
ATOM 1905 O OE2 . GLU A 1 251 ? 198.030 175.222 126.173 1.00 67.60 246 A 1 
ATOM 1906 N N   . ILE A 1 252 ? 199.444 180.543 130.291 1.00 63.58 247 A 1 
ATOM 1907 C CA  . ILE A 1 252 ? 199.489 181.964 130.621 1.00 63.58 247 A 1 
ATOM 1908 C C   . ILE A 1 252 ? 199.065 182.758 129.391 1.00 63.58 247 A 1 
ATOM 1909 O O   . ILE A 1 252 ? 199.743 182.739 128.360 1.00 63.58 247 A 1 
ATOM 1910 C CB  . ILE A 1 252 ? 200.880 182.385 131.104 1.00 63.58 247 A 1 
ATOM 1911 C CG1 . ILE A 1 252 ? 201.252 181.624 132.376 1.00 63.58 247 A 1 
ATOM 1912 C CG2 . ILE A 1 252 ? 200.926 183.884 131.348 1.00 63.58 247 A 1 
ATOM 1913 C CD1 . ILE A 1 252 ? 202.559 182.066 132.985 1.00 63.58 247 A 1 
ATOM 1914 N N   . ILE A 1 253 ? 197.941 183.463 129.498 1.00 62.14 248 A 1 
ATOM 1915 C CA  . ILE A 1 253 ? 197.416 184.295 128.419 1.00 62.14 248 A 1 
ATOM 1916 C C   . ILE A 1 253 ? 197.454 185.771 128.798 1.00 62.14 248 A 1 
ATOM 1917 O O   . ILE A 1 253 ? 198.021 186.593 128.077 1.00 62.14 248 A 1 
ATOM 1918 C CB  . ILE A 1 253 ? 195.989 183.856 128.021 1.00 62.14 248 A 1 
ATOM 1919 C CG1 . ILE A 1 253 ? 195.994 182.406 127.540 1.00 62.14 248 A 1 
ATOM 1920 C CG2 . ILE A 1 253 ? 195.428 184.776 126.950 1.00 62.14 248 A 1 
ATOM 1921 C CD1 . ILE A 1 253 ? 196.869 182.171 126.333 1.00 62.14 248 A 1 
ATOM 1922 N N   . GLY A 1 254 ? 196.853 186.128 129.930 1.00 59.83 249 A 1 
ATOM 1923 C CA  . GLY A 1 254 ? 196.839 187.504 130.378 1.00 59.83 249 A 1 
ATOM 1924 C C   . GLY A 1 254 ? 195.807 188.338 129.644 1.00 59.83 249 A 1 
ATOM 1925 O O   . GLY A 1 254 ? 195.105 187.883 128.742 1.00 59.83 249 A 1 
ATOM 1926 N N   . PHE A 1 255 ? 195.721 189.599 130.056 1.00 60.80 250 A 1 
ATOM 1927 C CA  . PHE A 1 255 ? 194.826 190.567 129.439 1.00 60.80 250 A 1 
ATOM 1928 C C   . PHE A 1 255 ? 195.616 191.807 129.052 1.00 60.80 250 A 1 
ATOM 1929 O O   . PHE A 1 255 ? 196.493 192.253 129.798 1.00 60.80 250 A 1 
ATOM 1930 C CB  . PHE A 1 255 ? 193.668 190.942 130.377 1.00 60.80 250 A 1 
ATOM 1931 C CG  . PHE A 1 255 ? 194.101 191.295 131.772 1.00 60.80 250 A 1 
ATOM 1932 C CD1 . PHE A 1 255 ? 194.442 192.596 132.099 1.00 60.80 250 A 1 
ATOM 1933 C CD2 . PHE A 1 255 ? 194.153 190.327 132.760 1.00 60.80 250 A 1 
ATOM 1934 C CE1 . PHE A 1 255 ? 194.839 192.922 133.381 1.00 60.80 250 A 1 
ATOM 1935 C CE2 . PHE A 1 255 ? 194.546 190.648 134.044 1.00 60.80 250 A 1 
ATOM 1936 C CZ  . PHE A 1 255 ? 194.890 191.946 134.354 1.00 60.80 250 A 1 
ATOM 1937 N N   . LYS A 1 256 ? 195.311 192.354 127.879 1.00 66.61 251 A 1 
ATOM 1938 C CA  . LYS A 1 256 ? 196.001 193.542 127.397 1.00 66.61 251 A 1 
ATOM 1939 C C   . LYS A 1 256 ? 195.476 194.778 128.116 1.00 66.61 251 A 1 
ATOM 1940 O O   . LYS A 1 256 ? 194.264 194.997 128.190 1.00 66.61 251 A 1 
ATOM 1941 C CB  . LYS A 1 256 ? 195.820 193.689 125.887 1.00 66.61 251 A 1 
ATOM 1942 C CG  . LYS A 1 256 ? 196.359 192.518 125.083 1.00 66.61 251 A 1 
ATOM 1943 C CD  . LYS A 1 256 ? 196.310 192.803 123.592 1.00 66.61 251 A 1 
ATOM 1944 C CE  . LYS A 1 256 ? 197.183 193.994 123.230 1.00 66.61 251 A 1 
ATOM 1945 N NZ  . LYS A 1 256 ? 197.149 194.289 121.771 1.00 66.61 251 A 1 
ATOM 1946 N N   . ALA A 1 257 ? 196.394 195.582 128.646 1.00 70.32 252 A 1 
ATOM 1947 C CA  . ALA A 1 257 ? 196.025 196.795 129.360 1.00 70.32 252 A 1 
ATOM 1948 C C   . ALA A 1 257 ? 197.214 197.741 129.372 1.00 70.32 252 A 1 
ATOM 1949 O O   . ALA A 1 257 ? 198.358 197.336 129.153 1.00 70.32 252 A 1 
ATOM 1950 C CB  . ALA A 1 257 ? 195.563 196.489 130.789 1.00 70.32 252 A 1 
ATOM 1951 N N   . GLU A 1 258 ? 196.925 199.012 129.628 1.00 76.73 253 A 1 
ATOM 1952 C CA  . GLU A 1 258 ? 197.944 200.042 129.747 1.00 76.73 253 A 1 
ATOM 1953 C C   . GLU A 1 258 ? 198.281 200.281 131.215 1.00 76.73 253 A 1 
ATOM 1954 O O   . GLU A 1 258 ? 197.653 199.732 132.123 1.00 76.73 253 A 1 
ATOM 1955 C CB  . GLU A 1 258 ? 197.475 201.341 129.085 1.00 76.73 253 A 1 
ATOM 1956 C CG  . GLU A 1 258 ? 197.254 201.235 127.585 1.00 76.73 253 A 1 
ATOM 1957 C CD  . GLU A 1 258 ? 198.553 201.134 126.808 1.00 76.73 253 A 1 
ATOM 1958 O OE1 . GLU A 1 258 ? 199.617 201.455 127.377 1.00 76.73 253 A 1 
ATOM 1959 O OE2 . GLU A 1 258 ? 198.509 200.734 125.626 1.00 76.73 253 A 1 
ATOM 1960 N N   . MET A 1 259 ? 199.297 201.118 131.440 1.00 75.67 254 A 1 
ATOM 1961 C CA  . MET A 1 259 ? 199.689 201.448 132.807 1.00 75.67 254 A 1 
ATOM 1962 C C   . MET A 1 259 ? 198.564 202.164 133.544 1.00 75.67 254 A 1 
ATOM 1963 O O   . MET A 1 259 ? 198.317 201.899 134.727 1.00 75.67 254 A 1 
ATOM 1964 C CB  . MET A 1 259 ? 200.956 202.301 132.799 1.00 75.67 254 A 1 
ATOM 1965 C CG  . MET A 1 259 ? 202.163 201.609 132.188 1.00 75.67 254 A 1 
ATOM 1966 S SD  . MET A 1 259 ? 202.566 200.058 133.016 1.00 75.67 254 A 1 
ATOM 1967 C CE  . MET A 1 259 ? 202.902 200.635 134.676 1.00 75.67 254 A 1 
ATOM 1968 N N   . SER A 1 260 ? 197.872 203.078 132.860 1.00 73.49 255 A 1 
ATOM 1969 C CA  . SER A 1 260 ? 196.718 203.735 133.465 1.00 73.49 255 A 1 
ATOM 1970 C C   . SER A 1 260 ? 195.622 202.729 133.783 1.00 73.49 255 A 1 
ATOM 1971 O O   . SER A 1 260 ? 194.969 202.817 134.831 1.00 73.49 255 A 1 
ATOM 1972 C CB  . SER A 1 260 ? 196.195 204.831 132.538 1.00 73.49 255 A 1 
ATOM 1973 O OG  . SER A 1 260 ? 197.210 205.773 132.239 1.00 73.49 255 A 1 
ATOM 1974 N N   . ASP A 1 261 ? 195.403 201.763 132.887 1.00 72.86 256 A 1 
ATOM 1975 C CA  . ASP A 1 261 ? 194.431 200.710 133.157 1.00 72.86 256 A 1 
ATOM 1976 C C   . ASP A 1 261 ? 194.846 199.879 134.364 1.00 72.86 256 A 1 
ATOM 1977 O O   . ASP A 1 261 ? 194.001 199.497 135.180 1.00 72.86 256 A 1 
ATOM 1978 C CB  . ASP A 1 261 ? 194.261 199.821 131.925 1.00 72.86 256 A 1 
ATOM 1979 C CG  . ASP A 1 261 ? 193.722 200.579 130.731 1.00 72.86 256 A 1 
ATOM 1980 O OD1 . ASP A 1 261 ? 193.469 201.794 130.864 1.00 72.86 256 A 1 
ATOM 1981 O OD2 . ASP A 1 261 ? 193.551 199.959 129.661 1.00 72.86 256 A 1 
ATOM 1982 N N   . LEU A 1 262 ? 196.142 199.584 134.491 1.00 68.07 257 A 1 
ATOM 1983 C CA  . LEU A 1 262 ? 196.617 198.842 135.654 1.00 68.07 257 A 1 
ATOM 1984 C C   . LEU A 1 262 ? 196.387 199.624 136.939 1.00 68.07 257 A 1 
ATOM 1985 O O   . LEU A 1 262 ? 195.966 199.055 137.953 1.00 68.07 257 A 1 
ATOM 1986 C CB  . LEU A 1 262 ? 198.098 198.503 135.495 1.00 68.07 257 A 1 
ATOM 1987 C CG  . LEU A 1 262 ? 198.463 197.532 134.372 1.00 68.07 257 A 1 
ATOM 1988 C CD1 . LEU A 1 262 ? 199.947 197.211 134.411 1.00 68.07 257 A 1 
ATOM 1989 C CD2 . LEU A 1 262 ? 197.631 196.266 134.468 1.00 68.07 257 A 1 
ATOM 1990 N N   . ASP A 1 263 ? 196.661 200.931 136.920 1.00 69.70 258 A 1 
ATOM 1991 C CA  . ASP A 1 263 ? 196.426 201.750 138.106 1.00 69.70 258 A 1 
ATOM 1992 C C   . ASP A 1 263 ? 194.947 201.786 138.469 1.00 69.70 258 A 1 
ATOM 1993 O O   . ASP A 1 263 ? 194.585 201.670 139.646 1.00 69.70 258 A 1 
ATOM 1994 C CB  . ASP A 1 263 ? 196.959 203.165 137.881 1.00 69.70 258 A 1 
ATOM 1995 C CG  . ASP A 1 263 ? 198.468 203.208 137.762 1.00 69.70 258 A 1 
ATOM 1996 O OD1 . ASP A 1 263 ? 199.107 202.146 137.908 1.00 69.70 258 A 1 
ATOM 1997 O OD2 . ASP A 1 263 ? 199.015 204.305 137.523 1.00 69.70 258 A 1 
ATOM 1998 N N   . ASP A 1 264 ? 194.078 201.946 137.468 1.00 69.75 259 A 1 
ATOM 1999 C CA  . ASP A 1 264 ? 192.643 201.965 137.734 1.00 69.75 259 A 1 
ATOM 2000 C C   . ASP A 1 264 ? 192.167 200.628 138.288 1.00 69.75 259 A 1 
ATOM 2001 O O   . ASP A 1 264 ? 191.354 200.588 139.218 1.00 69.75 259 A 1 
ATOM 2002 C CB  . ASP A 1 264 ? 191.877 202.322 136.460 1.00 69.75 259 A 1 
ATOM 2003 C CG  . ASP A 1 264 ? 192.177 203.726 135.976 1.00 69.75 259 A 1 
ATOM 2004 O OD1 . ASP A 1 264 ? 193.020 204.404 136.600 1.00 69.75 259 A 1 
ATOM 2005 O OD2 . ASP A 1 264 ? 191.569 204.153 134.973 1.00 69.75 259 A 1 
ATOM 2006 N N   . LEU A 1 265 ? 192.665 199.522 137.731 1.00 63.50 260 A 1 
ATOM 2007 C CA  . LEU A 1 265 ? 192.284 198.203 138.225 1.00 63.50 260 A 1 
ATOM 2008 C C   . LEU A 1 265 ? 192.762 197.992 139.655 1.00 63.50 260 A 1 
ATOM 2009 O O   . LEU A 1 265 ? 192.037 197.425 140.481 1.00 63.50 260 A 1 
ATOM 2010 C CB  . LEU A 1 265 ? 192.844 197.121 137.304 1.00 63.50 260 A 1 
ATOM 2011 C CG  . LEU A 1 265 ? 192.535 195.676 137.689 1.00 63.50 260 A 1 
ATOM 2012 C CD1 . LEU A 1 265 ? 191.037 195.455 137.766 1.00 63.50 260 A 1 
ATOM 2013 C CD2 . LEU A 1 265 ? 193.169 194.720 136.695 1.00 63.50 260 A 1 
ATOM 2014 N N   . GLU A 1 266 ? 193.982 198.434 139.965 1.00 63.47 261 A 1 
ATOM 2015 C CA  . GLU A 1 266 ? 194.487 198.311 141.327 1.00 63.47 261 A 1 
ATOM 2016 C C   . GLU A 1 266 ? 193.652 199.132 142.299 1.00 63.47 261 A 1 
ATOM 2017 O O   . GLU A 1 266 ? 193.340 198.674 143.406 1.00 63.47 261 A 1 
ATOM 2018 C CB  . GLU A 1 266 ? 195.953 198.738 141.378 1.00 63.47 261 A 1 
ATOM 2019 C CG  . GLU A 1 266 ? 196.645 198.442 142.693 1.00 63.47 261 A 1 
ATOM 2020 C CD  . GLU A 1 266 ? 198.120 198.785 142.660 1.00 63.47 261 A 1 
ATOM 2021 O OE1 . GLU A 1 266 ? 198.570 199.377 141.656 1.00 63.47 261 A 1 
ATOM 2022 O OE2 . GLU A 1 266 ? 198.829 198.462 143.635 1.00 63.47 261 A 1 
ATOM 2023 N N   . ARG A 1 267 ? 193.271 200.349 141.900 1.00 65.06 262 A 1 
ATOM 2024 C CA  . ARG A 1 267 ? 192.412 201.169 142.749 1.00 65.06 262 A 1 
ATOM 2025 C C   . ARG A 1 267 ? 191.056 200.510 142.962 1.00 65.06 262 A 1 
ATOM 2026 O O   . ARG A 1 267 ? 190.520 200.521 144.077 1.00 65.06 262 A 1 
ATOM 2027 C CB  . ARG A 1 267 ? 192.238 202.561 142.144 1.00 65.06 262 A 1 
ATOM 2028 C CG  . ARG A 1 267 ? 193.493 203.417 142.171 1.00 65.06 262 A 1 
ATOM 2029 C CD  . ARG A 1 267 ? 193.195 204.834 141.711 1.00 65.06 262 A 1 
ATOM 2030 N NE  . ARG A 1 267 ? 194.389 205.674 141.723 1.00 65.06 262 A 1 
ATOM 2031 C CZ  . ARG A 1 267 ? 195.169 205.878 140.666 1.00 65.06 262 A 1 
ATOM 2032 N NH1 . ARG A 1 267 ? 194.879 205.303 139.507 1.00 65.06 262 A 1 
ATOM 2033 N NH2 . ARG A 1 267 ? 196.236 206.657 140.767 1.00 65.06 262 A 1 
ATOM 2034 N N   . GLU A 1 268 ? 190.480 199.937 141.902 1.00 60.25 263 A 1 
ATOM 2035 C CA  . GLU A 1 268 ? 189.194 199.260 142.035 1.00 60.25 263 A 1 
ATOM 2036 C C   . GLU A 1 268 ? 189.297 198.057 142.963 1.00 60.25 263 A 1 
ATOM 2037 O O   . GLU A 1 268 ? 188.402 197.818 143.781 1.00 60.25 263 A 1 
ATOM 2038 C CB  . GLU A 1 268 ? 188.676 198.834 140.661 1.00 60.25 263 A 1 
ATOM 2039 C CG  . GLU A 1 268 ? 188.275 199.991 139.757 1.00 60.25 263 A 1 
ATOM 2040 C CD  . GLU A 1 268 ? 187.068 200.753 140.273 1.00 60.25 263 A 1 
ATOM 2041 O OE1 . GLU A 1 268 ? 186.288 200.180 141.063 1.00 60.25 263 A 1 
ATOM 2042 O OE2 . GLU A 1 268 ? 186.899 201.928 139.886 1.00 60.25 263 A 1 
ATOM 2043 N N   . ILE A 1 269 ? 190.382 197.287 142.850 1.00 54.06 264 A 1 
ATOM 2044 C CA  . ILE A 1 269 ? 190.578 196.142 143.735 1.00 54.06 264 A 1 
ATOM 2045 C C   . ILE A 1 269 ? 190.699 196.602 145.181 1.00 54.06 264 A 1 
ATOM 2046 O O   . ILE A 1 269 ? 190.105 196.007 146.091 1.00 54.06 264 A 1 
ATOM 2047 C CB  . ILE A 1 269 ? 191.810 195.329 143.295 1.00 54.06 264 A 1 
ATOM 2048 C CG1 . ILE A 1 269 ? 191.542 194.631 141.962 1.00 54.06 264 A 1 
ATOM 2049 C CG2 . ILE A 1 269 ? 192.192 194.313 144.358 1.00 54.06 264 A 1 
ATOM 2050 C CD1 . ILE A 1 269 ? 192.705 193.809 141.463 1.00 54.06 264 A 1 
ATOM 2051 N N   . GLU A 1 270 ? 191.470 197.667 145.417 1.00 56.24 265 A 1 
ATOM 2052 C CA  . GLU A 1 270 ? 191.619 198.179 146.775 1.00 56.24 265 A 1 
ATOM 2053 C C   . GLU A 1 270 ? 190.284 198.642 147.342 1.00 56.24 265 A 1 
ATOM 2054 O O   . GLU A 1 270 ? 189.954 198.340 148.495 1.00 56.24 265 A 1 
ATOM 2055 C CB  . GLU A 1 270 ? 192.636 199.321 146.796 1.00 56.24 265 A 1 
ATOM 2056 C CG  . GLU A 1 270 ? 192.845 199.932 148.171 1.00 56.24 265 A 1 
ATOM 2057 C CD  . GLU A 1 270 ? 193.909 201.011 148.174 1.00 56.24 265 A 1 
ATOM 2058 O OE1 . GLU A 1 270 ? 194.559 201.209 147.127 1.00 56.24 265 A 1 
ATOM 2059 O OE2 . GLU A 1 270 ? 194.095 201.661 149.224 1.00 56.24 265 A 1 
ATOM 2060 N N   . LYS A 1 271 ? 189.500 199.373 146.545 1.00 54.21 266 A 1 
ATOM 2061 C CA  . LYS A 1 271 ? 188.198 199.839 147.011 1.00 54.21 266 A 1 
ATOM 2062 C C   . LYS A 1 271 ? 187.265 198.671 147.302 1.00 54.21 266 A 1 
ATOM 2063 O O   . LYS A 1 271 ? 186.557 198.669 148.316 1.00 54.21 266 A 1 
ATOM 2064 C CB  . LYS A 1 271 ? 187.573 200.778 145.980 1.00 54.21 266 A 1 
ATOM 2065 C CG  . LYS A 1 271 ? 188.321 202.086 145.792 1.00 54.21 266 A 1 
ATOM 2066 C CD  . LYS A 1 271 ? 187.674 202.940 144.716 1.00 54.21 266 A 1 
ATOM 2067 C CE  . LYS A 1 271 ? 188.456 204.221 144.484 1.00 54.21 266 A 1 
ATOM 2068 N NZ  . LYS A 1 271 ? 187.839 205.062 143.422 1.00 54.21 266 A 1 
ATOM 2069 N N   . SER A 1 272 ? 187.255 197.665 146.425 1.00 48.00 267 A 1 
ATOM 2070 C CA  . SER A 1 272 ? 186.390 196.509 146.628 1.00 48.00 267 A 1 
ATOM 2071 C C   . SER A 1 272 ? 186.766 195.752 147.894 1.00 48.00 267 A 1 
ATOM 2072 O O   . SER A 1 272 ? 185.890 195.309 148.643 1.00 48.00 267 A 1 
ATOM 2073 C CB  . SER A 1 272 ? 186.457 195.588 145.411 1.00 48.00 267 A 1 
ATOM 2074 O OG  . SER A 1 272 ? 185.659 194.435 145.602 1.00 48.00 267 A 1 
ATOM 2075 N N   . ILE A 1 273 ? 188.066 195.591 148.150 1.00 43.38 268 A 1 
ATOM 2076 C CA  . ILE A 1 273 ? 188.491 194.862 149.339 1.00 43.38 268 A 1 
ATOM 2077 C C   . ILE A 1 273 ? 188.193 195.664 150.601 1.00 43.38 268 A 1 
ATOM 2078 O O   . ILE A 1 273 ? 187.743 195.109 151.610 1.00 43.38 268 A 1 
ATOM 2079 C CB  . ILE A 1 273 ? 189.979 194.486 149.236 1.00 43.38 268 A 1 
ATOM 2080 C CG1 . ILE A 1 273 ? 190.178 193.453 148.125 1.00 43.38 268 A 1 
ATOM 2081 C CG2 . ILE A 1 273 ? 190.489 193.939 150.557 1.00 43.38 268 A 1 
ATOM 2082 C CD1 . ILE A 1 273 ? 191.582 192.917 148.032 1.00 43.38 268 A 1 
ATOM 2083 N N   . ARG A 1 274 ? 188.428 196.978 150.570 1.00 48.24 269 A 1 
ATOM 2084 C CA  . ARG A 1 274 ? 188.151 197.796 151.745 1.00 48.24 269 A 1 
ATOM 2085 C C   . ARG A 1 274 ? 186.659 197.957 152.002 1.00 48.24 269 A 1 
ATOM 2086 O O   . ARG A 1 274 ? 186.267 198.259 153.134 1.00 48.24 269 A 1 
ATOM 2087 C CB  . ARG A 1 274 ? 188.809 199.169 151.602 1.00 48.24 269 A 1 
ATOM 2088 C CG  . ARG A 1 274 ? 190.325 199.115 151.557 1.00 48.24 269 A 1 
ATOM 2089 C CD  . ARG A 1 274 ? 190.874 198.258 152.685 1.00 48.24 269 A 1 
ATOM 2090 N NE  . ARG A 1 274 ? 192.313 198.056 152.570 1.00 48.24 269 A 1 
ATOM 2091 C CZ  . ARG A 1 274 ? 193.012 197.223 153.333 1.00 48.24 269 A 1 
ATOM 2092 N NH1 . ARG A 1 274 ? 192.401 196.509 154.269 1.00 48.24 269 A 1 
ATOM 2093 N NH2 . ARG A 1 274 ? 194.320 197.101 153.160 1.00 48.24 269 A 1 
ATOM 2094 N N   . LYS A 1 275 ? 185.821 197.763 150.983 1.00 43.43 270 A 1 
ATOM 2095 C CA  . LYS A 1 275 ? 184.378 197.831 151.168 1.00 43.43 270 A 1 
ATOM 2096 C C   . LYS A 1 275 ? 183.820 196.603 151.877 1.00 43.43 270 A 1 
ATOM 2097 O O   . LYS A 1 275 ? 182.716 196.668 152.426 1.00 43.43 270 A 1 
ATOM 2098 C CB  . LYS A 1 275 ? 183.697 198.009 149.808 1.00 43.43 270 A 1 
ATOM 2099 C CG  . LYS A 1 275 ? 182.217 198.344 149.867 1.00 43.43 270 A 1 
ATOM 2100 C CD  . LYS A 1 275 ? 181.614 198.385 148.473 1.00 43.43 270 A 1 
ATOM 2101 C CE  . LYS A 1 275 ? 180.116 198.629 148.527 1.00 43.43 270 A 1 
ATOM 2102 N NZ  . LYS A 1 275 ? 179.505 198.615 147.169 1.00 43.43 270 A 1 
ATOM 2103 N N   . MET A 1 276 ? 184.561 195.501 151.891 1.00 35.42 271 A 1 
ATOM 2104 C CA  . MET A 1 276 ? 184.049 194.252 152.444 1.00 35.42 271 A 1 
ATOM 2105 C C   . MET A 1 276 ? 183.854 194.370 153.952 1.00 35.42 271 A 1 
ATOM 2106 O O   . MET A 1 276 ? 184.777 194.792 154.659 1.00 35.42 271 A 1 
ATOM 2107 C CB  . MET A 1 276 ? 185.004 193.106 152.125 1.00 35.42 271 A 1 
ATOM 2108 C CG  . MET A 1 276 ? 185.199 192.866 150.641 1.00 35.42 271 A 1 
ATOM 2109 S SD  . MET A 1 276 ? 186.495 191.668 150.294 1.00 35.42 271 A 1 
ATOM 2110 C CE  . MET A 1 276 ? 185.897 190.260 151.217 1.00 35.42 271 A 1 
ATOM 2111 N N   . PRO A 1 277 ? 182.680 194.022 154.476 1.00 30.07 272 A 1 
ATOM 2112 C CA  . PRO A 1 277 ? 182.482 194.059 155.929 1.00 30.07 272 A 1 
ATOM 2113 C C   . PRO A 1 277 ? 183.379 193.057 156.638 1.00 30.07 272 A 1 
ATOM 2114 O O   . PRO A 1 277 ? 183.644 191.964 156.134 1.00 30.07 272 A 1 
ATOM 2115 C CB  . PRO A 1 277 ? 181.000 193.700 156.095 1.00 30.07 272 A 1 
ATOM 2116 C CG  . PRO A 1 277 ? 180.385 193.972 154.764 1.00 30.07 272 A 1 
ATOM 2117 C CD  . PRO A 1 277 ? 181.447 193.665 153.760 1.00 30.07 272 A 1 
ATOM 2118 N N   . VAL A 1 278 ? 183.847 193.443 157.822 1.00 33.02 273 A 1 
ATOM 2119 C CA  . VAL A 1 278 ? 184.709 192.601 158.645 1.00 33.02 273 A 1 
ATOM 2120 C C   . VAL A 1 278 ? 184.241 192.704 160.089 1.00 33.02 273 A 1 
ATOM 2121 O O   . VAL A 1 278 ? 184.031 193.808 160.600 1.00 33.02 273 A 1 
ATOM 2122 C CB  . VAL A 1 278 ? 186.190 193.010 158.528 1.00 33.02 273 A 1 
ATOM 2123 C CG1 . VAL A 1 278 ? 187.011 192.338 159.609 1.00 33.02 273 A 1 
ATOM 2124 C CG2 . VAL A 1 278 ? 186.735 192.660 157.155 1.00 33.02 273 A 1 
ATOM 2125 N N   . HIS A 1 279 ? 184.077 191.559 160.745 1.00 34.32 274 A 1 
ATOM 2126 C CA  . HIS A 1 279 ? 183.746 191.506 162.161 1.00 34.32 274 A 1 
ATOM 2127 C C   . HIS A 1 279 ? 184.886 190.830 162.906 1.00 34.32 274 A 1 
ATOM 2128 O O   . HIS A 1 279 ? 185.370 189.778 162.480 1.00 34.32 274 A 1 
ATOM 2129 C CB  . HIS A 1 279 ? 182.437 190.753 162.403 1.00 34.32 274 A 1 
ATOM 2130 C CG  . HIS A 1 279 ? 182.004 190.755 163.835 1.00 34.32 274 A 1 
ATOM 2131 N ND1 . HIS A 1 279 ? 181.356 191.823 164.415 1.00 34.32 274 A 1 
ATOM 2132 C CD2 . HIS A 1 279 ? 182.138 189.823 164.808 1.00 34.32 274 A 1 
ATOM 2133 C CE1 . HIS A 1 279 ? 181.103 191.547 165.682 1.00 34.32 274 A 1 
ATOM 2134 N NE2 . HIS A 1 279 ? 181.568 190.339 165.945 1.00 34.32 274 A 1 
ATOM 2135 N N   . HIS A 1 280 ? 185.308 191.432 164.014 1.00 40.49 275 A 1 
ATOM 2136 C CA  . HIS A 1 280 ? 186.440 190.950 164.794 1.00 40.49 275 A 1 
ATOM 2137 C C   . HIS A 1 280 ? 185.969 190.440 166.147 1.00 40.49 275 A 1 
ATOM 2138 O O   . HIS A 1 280 ? 185.245 191.138 166.863 1.00 40.49 275 A 1 
ATOM 2139 C CB  . HIS A 1 280 ? 187.480 192.056 164.991 1.00 40.49 275 A 1 
ATOM 2140 C CG  . HIS A 1 280 ? 188.433 192.200 163.848 1.00 40.49 275 A 1 
ATOM 2141 N ND1 . HIS A 1 280 ? 189.523 191.373 163.681 1.00 40.49 275 A 1 
ATOM 2142 C CD2 . HIS A 1 280 ? 188.466 193.078 162.818 1.00 40.49 275 A 1 
ATOM 2143 C CE1 . HIS A 1 280 ? 190.184 191.734 162.596 1.00 40.49 275 A 1 
ATOM 2144 N NE2 . HIS A 1 280 ? 189.563 192.765 162.054 1.00 40.49 275 A 1 
ATOM 2145 N N   . PHE A 1 281 ? 186.382 189.222 166.490 1.00 42.59 276 A 1 
ATOM 2146 C CA  . PHE A 1 281 ? 186.159 188.660 167.814 1.00 42.59 276 A 1 
ATOM 2147 C C   . PHE A 1 281 ? 187.380 188.778 168.713 1.00 42.59 276 A 1 
ATOM 2148 O O   . PHE A 1 281 ? 187.338 188.318 169.857 1.00 42.59 276 A 1 
ATOM 2149 C CB  . PHE A 1 281 ? 185.746 187.190 167.702 1.00 42.59 276 A 1 
ATOM 2150 C CG  . PHE A 1 281 ? 184.420 186.980 167.033 1.00 42.59 276 A 1 
ATOM 2151 C CD1 . PHE A 1 281 ? 183.252 186.959 167.775 1.00 42.59 276 A 1 
ATOM 2152 C CD2 . PHE A 1 281 ? 184.340 186.798 165.664 1.00 42.59 276 A 1 
ATOM 2153 C CE1 . PHE A 1 281 ? 182.032 186.765 167.165 1.00 42.59 276 A 1 
ATOM 2154 C CE2 . PHE A 1 281 ? 183.122 186.604 165.049 1.00 42.59 276 A 1 
ATOM 2155 C CZ  . PHE A 1 281 ? 181.967 186.587 165.800 1.00 42.59 276 A 1 
ATOM 2156 N N   . CYS A 1 282 ? 188.459 189.381 168.226 1.00 52.28 277 A 1 
ATOM 2157 C CA  . CYS A 1 282 ? 189.706 189.492 168.966 1.00 52.28 277 A 1 
ATOM 2158 C C   . CYS A 1 282 ? 189.877 190.900 169.524 1.00 52.28 277 A 1 
ATOM 2159 O O   . CYS A 1 282 ? 189.131 191.827 169.198 1.00 52.28 277 A 1 
ATOM 2160 C CB  . CYS A 1 282 ? 190.891 189.126 168.070 1.00 52.28 277 A 1 
ATOM 2161 S SG  . CYS A 1 282 ? 191.027 190.135 166.579 1.00 52.28 277 A 1 
ATOM 2162 N N   . MET A 1 283 ? 190.888 191.051 170.382 1.00 62.22 278 A 1 
ATOM 2163 C CA  . MET A 1 283 ? 191.161 192.342 170.998 1.00 62.22 278 A 1 
ATOM 2164 C C   . MET A 1 283 ? 191.851 193.306 170.041 1.00 62.22 278 A 1 
ATOM 2165 O O   . MET A 1 283 ? 191.605 194.515 170.104 1.00 62.22 278 A 1 
ATOM 2166 C CB  . MET A 1 283 ? 192.016 192.154 172.252 1.00 62.22 278 A 1 
ATOM 2167 C CG  . MET A 1 283 ? 191.389 191.246 173.296 1.00 62.22 278 A 1 
ATOM 2168 S SD  . MET A 1 283 ? 189.782 191.837 173.863 1.00 62.22 278 A 1 
ATOM 2169 C CE  . MET A 1 283 ? 190.227 193.431 174.546 1.00 62.22 278 A 1 
ATOM 2170 N N   . GLU A 1 284 ? 192.708 192.800 169.157 1.00 58.04 279 A 1 
ATOM 2171 C CA  . GLU A 1 284 ? 193.478 193.632 168.239 1.00 58.04 279 A 1 
ATOM 2172 C C   . GLU A 1 284 ? 192.804 193.618 166.871 1.00 58.04 279 A 1 
ATOM 2173 O O   . GLU A 1 284 ? 192.907 192.636 166.131 1.00 58.04 279 A 1 
ATOM 2174 C CB  . GLU A 1 284 ? 194.919 193.138 168.142 1.00 58.04 279 A 1 
ATOM 2175 C CG  . GLU A 1 284 ? 195.791 193.956 167.207 1.00 58.04 279 A 1 
ATOM 2176 C CD  . GLU A 1 284 ? 197.208 193.425 167.123 1.00 58.04 279 A 1 
ATOM 2177 O OE1 . GLU A 1 284 ? 197.439 192.276 167.555 1.00 58.04 279 A 1 
ATOM 2178 O OE2 . GLU A 1 284 ? 198.090 194.157 166.628 1.00 58.04 279 A 1 
ATOM 2179 N N   . LYS A 1 285 ? 192.124 194.711 166.536 1.00 52.67 280 A 1 
ATOM 2180 C CA  . LYS A 1 285 ? 191.480 194.819 165.236 1.00 52.67 280 A 1 
ATOM 2181 C C   . LYS A 1 285 ? 192.527 194.878 164.132 1.00 52.67 280 A 1 
ATOM 2182 O O   . LYS A 1 285 ? 193.546 195.562 164.255 1.00 52.67 280 A 1 
ATOM 2183 C CB  . LYS A 1 285 ? 190.591 196.061 165.184 1.00 52.67 280 A 1 
ATOM 2184 C CG  . LYS A 1 285 ? 189.706 196.245 166.407 1.00 52.67 280 A 1 
ATOM 2185 C CD  . LYS A 1 285 ? 188.802 195.046 166.630 1.00 52.67 280 A 1 
ATOM 2186 C CE  . LYS A 1 285 ? 187.938 195.235 167.865 1.00 52.67 280 A 1 
ATOM 2187 N NZ  . LYS A 1 285 ? 187.063 194.059 168.122 1.00 52.67 280 A 1 
ATOM 2188 N N   . LYS A 1 286 ? 192.272 194.153 163.047 1.00 50.58 281 A 1 
ATOM 2189 C CA  . LYS A 1 286 ? 193.205 194.057 161.935 1.00 50.58 281 A 1 
ATOM 2190 C C   . LYS A 1 286 ? 192.470 194.253 160.619 1.00 50.58 281 A 1 
ATOM 2191 O O   . LYS A 1 286 ? 191.272 193.981 160.508 1.00 50.58 281 A 1 
ATOM 2192 C CB  . LYS A 1 286 ? 193.928 192.705 161.923 1.00 50.58 281 A 1 
ATOM 2193 C CG  . LYS A 1 286 ? 195.025 192.572 162.960 1.00 50.58 281 A 1 
ATOM 2194 C CD  . LYS A 1 286 ? 196.185 193.502 162.648 1.00 50.58 281 A 1 
ATOM 2195 C CE  . LYS A 1 286 ? 197.354 193.260 163.588 1.00 50.58 281 A 1 
ATOM 2196 N NZ  . LYS A 1 286 ? 198.508 194.146 163.279 1.00 50.58 281 A 1 
ATOM 2197 N N   . LYS A 1 287 ? 193.206 194.731 159.621 1.00 46.65 282 A 1 
ATOM 2198 C CA  . LYS A 1 287 ? 192.686 194.870 158.272 1.00 46.65 282 A 1 
ATOM 2199 C C   . LYS A 1 287 ? 192.921 193.586 157.484 1.00 46.65 282 A 1 
ATOM 2200 O O   . LYS A 1 287 ? 193.641 192.682 157.913 1.00 46.65 282 A 1 
ATOM 2201 C CB  . LYS A 1 287 ? 193.342 196.054 157.563 1.00 46.65 282 A 1 
ATOM 2202 C CG  . LYS A 1 287 ? 193.162 197.386 158.266 1.00 46.65 282 A 1 
ATOM 2203 C CD  . LYS A 1 287 ? 193.891 198.493 157.523 1.00 46.65 282 A 1 
ATOM 2204 C CE  . LYS A 1 287 ? 193.727 199.832 158.221 1.00 46.65 282 A 1 
ATOM 2205 N NZ  . LYS A 1 287 ? 194.465 200.917 157.519 1.00 46.65 282 A 1 
ATOM 2206 N N   . ILE A 1 288 ? 192.301 193.510 156.310 1.00 43.14 283 A 1 
ATOM 2207 C CA  . ILE A 1 288 ? 192.515 192.372 155.420 1.00 43.14 283 A 1 
ATOM 2208 C C   . ILE A 1 288 ? 193.891 192.530 154.784 1.00 43.14 283 A 1 
ATOM 2209 O O   . ILE A 1 288 ? 194.130 193.471 154.023 1.00 43.14 283 A 1 
ATOM 2210 C CB  . ILE A 1 288 ? 191.417 192.271 154.356 1.00 43.14 283 A 1 
ATOM 2211 C CG1 . ILE A 1 288 ? 190.063 191.997 155.011 1.00 43.14 283 A 1 
ATOM 2212 C CG2 . ILE A 1 288 ? 191.751 191.181 153.352 1.00 43.14 283 A 1 
ATOM 2213 C CD1 . ILE A 1 288 ? 188.922 191.901 154.027 1.00 43.14 283 A 1 
ATOM 2214 N N   . ASN A 1 289 ? 194.800 191.610 155.096 1.00 43.14 284 A 1 
ATOM 2215 C CA  . ASN A 1 289 ? 196.158 191.660 154.569 1.00 43.14 284 A 1 
ATOM 2216 C C   . ASN A 1 289 ? 196.166 191.034 153.181 1.00 43.14 284 A 1 
ATOM 2217 O O   . ASN A 1 289 ? 196.053 189.812 153.043 1.00 43.14 284 A 1 
ATOM 2218 C CB  . ASN A 1 289 ? 197.118 190.938 155.509 1.00 43.14 284 A 1 
ATOM 2219 C CG  . ASN A 1 289 ? 198.570 191.276 155.237 1.00 43.14 284 A 1 
ATOM 2220 O OD1 . ASN A 1 289 ? 198.928 191.706 154.141 1.00 43.14 284 A 1 
ATOM 2221 N ND2 . ASN A 1 289 ? 199.418 191.084 156.240 1.00 43.14 284 A 1 
ATOM 2222 N N   . TYR A 1 290 ? 196.298 191.866 152.153 1.00 42.60 285 A 1 
ATOM 2223 C CA  . TYR A 1 290 ? 196.323 191.402 150.776 1.00 42.60 285 A 1 
ATOM 2224 C C   . TYR A 1 290 ? 197.450 192.094 150.026 1.00 42.60 285 A 1 
ATOM 2225 O O   . TYR A 1 290 ? 197.866 193.202 150.377 1.00 42.60 285 A 1 
ATOM 2226 C CB  . TYR A 1 290 ? 194.987 191.661 150.064 1.00 42.60 285 A 1 
ATOM 2227 C CG  . TYR A 1 290 ? 194.804 193.086 149.594 1.00 42.60 285 A 1 
ATOM 2228 C CD1 . TYR A 1 290 ? 194.360 194.072 150.462 1.00 42.60 285 A 1 
ATOM 2229 C CD2 . TYR A 1 290 ? 195.071 193.444 148.279 1.00 42.60 285 A 1 
ATOM 2230 C CE1 . TYR A 1 290 ? 194.192 195.373 150.035 1.00 42.60 285 A 1 
ATOM 2231 C CE2 . TYR A 1 290 ? 194.907 194.740 147.844 1.00 42.60 285 A 1 
ATOM 2232 C CZ  . TYR A 1 290 ? 194.467 195.701 148.725 1.00 42.60 285 A 1 
ATOM 2233 O OH  . TYR A 1 290 ? 194.304 196.994 148.292 1.00 42.60 285 A 1 
ATOM 2234 N N   . SER A 1 291 ? 197.940 191.425 148.987 1.00 40.65 286 A 1 
ATOM 2235 C CA  . SER A 1 291 ? 198.984 191.961 148.123 1.00 40.65 286 A 1 
ATOM 2236 C C   . SER A 1 291 ? 198.579 191.734 146.676 1.00 40.65 286 A 1 
ATOM 2237 O O   . SER A 1 291 ? 198.343 190.594 146.269 1.00 40.65 286 A 1 
ATOM 2238 C CB  . SER A 1 291 ? 200.336 191.306 148.415 1.00 40.65 286 A 1 
ATOM 2239 O OG  . SER A 1 291 ? 201.351 191.842 147.585 1.00 40.65 286 A 1 
ATOM 2240 N N   . CYS A 1 292 ? 198.499 192.812 145.903 1.00 46.32 287 A 1 
ATOM 2241 C CA  . CYS A 1 292 ? 198.127 192.752 144.497 1.00 46.32 287 A 1 
ATOM 2242 C C   . CYS A 1 292 ? 199.352 193.036 143.641 1.00 46.32 287 A 1 
ATOM 2243 O O   . CYS A 1 292 ? 200.067 194.013 143.881 1.00 46.32 287 A 1 
ATOM 2244 C CB  . CYS A 1 292 ? 197.013 193.751 144.179 1.00 46.32 287 A 1 
ATOM 2245 S SG  . CYS A 1 292 ? 196.483 193.753 142.453 1.00 46.32 287 A 1 
ATOM 2246 N N   . LYS A 1 293 ? 199.590 192.184 142.647 1.00 47.72 288 A 1 
ATOM 2247 C CA  . LYS A 1 293 ? 200.754 192.309 141.788 1.00 47.72 288 A 1 
ATOM 2248 C C   . LYS A 1 293 ? 200.337 192.075 140.344 1.00 47.72 288 A 1 
ATOM 2249 O O   . LYS A 1 293 ? 199.419 191.301 140.064 1.00 47.72 288 A 1 
ATOM 2250 C CB  . LYS A 1 293 ? 201.850 191.316 142.199 1.00 47.72 288 A 1 
ATOM 2251 C CG  . LYS A 1 293 ? 203.218 191.606 141.616 1.00 47.72 288 A 1 
ATOM 2252 C CD  . LYS A 1 293 ? 204.263 190.667 142.193 1.00 47.72 288 A 1 
ATOM 2253 C CE  . LYS A 1 293 ? 205.647 190.986 141.659 1.00 47.72 288 A 1 
ATOM 2254 N NZ  . LYS A 1 293 ? 206.677 190.068 142.214 1.00 47.72 288 A 1 
ATOM 2255 N N   . PHE A 1 294 ? 201.013 192.762 139.428 1.00 53.76 289 A 1 
ATOM 2256 C CA  . PHE A 1 294 ? 200.775 192.613 137.999 1.00 53.76 289 A 1 
ATOM 2257 C C   . PHE A 1 294 ? 202.053 192.113 137.347 1.00 53.76 289 A 1 
ATOM 2258 O O   . PHE A 1 294 ? 203.098 192.764 137.442 1.00 53.76 289 A 1 
ATOM 2259 C CB  . PHE A 1 294 ? 200.325 193.934 137.372 1.00 53.76 289 A 1 
ATOM 2260 C CG  . PHE A 1 294 ? 198.975 194.391 137.837 1.00 53.76 289 A 1 
ATOM 2261 C CD1 . PHE A 1 294 ? 197.823 193.906 137.242 1.00 53.76 289 A 1 
ATOM 2262 C CD2 . PHE A 1 294 ? 198.854 195.305 138.869 1.00 53.76 289 A 1 
ATOM 2263 C CE1 . PHE A 1 294 ? 196.579 194.322 137.667 1.00 53.76 289 A 1 
ATOM 2264 C CE2 . PHE A 1 294 ? 197.611 195.725 139.298 1.00 53.76 289 A 1 
ATOM 2265 C CZ  . PHE A 1 294 ? 196.473 195.233 138.696 1.00 53.76 289 A 1 
ATOM 2266 N N   . LEU A 1 295 ? 201.968 190.960 136.689 1.00 54.13 290 A 1 
ATOM 2267 C CA  . LEU A 1 295 ? 203.116 190.321 136.062 1.00 54.13 290 A 1 
ATOM 2268 C C   . LEU A 1 295 ? 202.991 190.465 134.553 1.00 54.13 290 A 1 
ATOM 2269 O O   . LEU A 1 295 ? 201.986 190.044 133.970 1.00 54.13 290 A 1 
ATOM 2270 C CB  . LEU A 1 295 ? 203.200 188.847 136.456 1.00 54.13 290 A 1 
ATOM 2271 C CG  . LEU A 1 295 ? 202.951 188.542 137.933 1.00 54.13 290 A 1 
ATOM 2272 C CD1 . LEU A 1 295 ? 202.999 187.047 138.188 1.00 54.13 290 A 1 
ATOM 2273 C CD2 . LEU A 1 295 ? 203.959 189.266 138.801 1.00 54.13 290 A 1 
ATOM 2274 N N   . GLY A 1 296 ? 204.000 191.062 133.928 1.00 60.46 291 A 1 
ATOM 2275 C CA  . GLY A 1 296 ? 203.991 191.189 132.485 1.00 60.46 291 A 1 
ATOM 2276 C C   . GLY A 1 296 ? 204.177 189.850 131.798 1.00 60.46 291 A 1 
ATOM 2277 O O   . GLY A 1 296 ? 204.861 188.955 132.296 1.00 60.46 291 A 1 
ATOM 2278 N N   . VAL A 1 297 ? 203.556 189.713 130.631 1.00 64.82 292 A 1 
ATOM 2279 C CA  . VAL A 1 297 ? 203.641 188.502 129.825 1.00 64.82 292 A 1 
ATOM 2280 C C   . VAL A 1 297 ? 204.349 188.861 128.529 1.00 64.82 292 A 1 
ATOM 2281 O O   . VAL A 1 297 ? 203.883 189.730 127.781 1.00 64.82 292 A 1 
ATOM 2282 C CB  . VAL A 1 297 ? 202.254 187.904 129.548 1.00 64.82 292 A 1 
ATOM 2283 C CG1 . VAL A 1 297 ? 202.377 186.648 128.714 1.00 64.82 292 A 1 
ATOM 2284 C CG2 . VAL A 1 297 ? 201.537 187.614 130.853 1.00 64.82 292 A 1 
ATOM 2285 N N   . TYR A 1 298 ? 205.467 188.195 128.261 1.00 69.79 293 A 1 
ATOM 2286 C CA  . TYR A 1 298 ? 206.300 188.492 127.106 1.00 69.79 293 A 1 
ATOM 2287 C C   . TYR A 1 298 ? 206.208 187.355 126.099 1.00 69.79 293 A 1 
ATOM 2288 O O   . TYR A 1 298 ? 206.426 186.190 126.447 1.00 69.79 293 A 1 
ATOM 2289 C CB  . TYR A 1 298 ? 207.755 188.715 127.526 1.00 69.79 293 A 1 
ATOM 2290 C CG  . TYR A 1 298 ? 207.957 189.958 128.360 1.00 69.79 293 A 1 
ATOM 2291 C CD1 . TYR A 1 298 ? 207.800 189.926 129.738 1.00 69.79 293 A 1 
ATOM 2292 C CD2 . TYR A 1 298 ? 208.304 191.165 127.768 1.00 69.79 293 A 1 
ATOM 2293 C CE1 . TYR A 1 298 ? 207.983 191.061 130.504 1.00 69.79 293 A 1 
ATOM 2294 C CE2 . TYR A 1 298 ? 208.490 192.305 128.525 1.00 69.79 293 A 1 
ATOM 2295 C CZ  . TYR A 1 298 ? 208.328 192.247 129.893 1.00 69.79 293 A 1 
ATOM 2296 O OH  . TYR A 1 298 ? 208.512 193.379 130.652 1.00 69.79 293 A 1 
ATOM 2297 N N   . ASP A 1 299 ? 205.885 187.699 124.855 1.00 77.17 294 A 1 
ATOM 2298 C CA  . ASP A 1 299 ? 205.793 186.737 123.765 1.00 77.17 294 A 1 
ATOM 2299 C C   . ASP A 1 299 ? 206.701 187.205 122.639 1.00 77.17 294 A 1 
ATOM 2300 O O   . ASP A 1 299 ? 206.483 188.282 122.072 1.00 77.17 294 A 1 
ATOM 2301 C CB  . ASP A 1 299 ? 204.350 186.595 123.273 1.00 77.17 294 A 1 
ATOM 2302 C CG  . ASP A 1 299 ? 204.181 185.467 122.274 1.00 77.17 294 A 1 
ATOM 2303 O OD1 . ASP A 1 299 ? 205.128 184.670 122.104 1.00 77.17 294 A 1 
ATOM 2304 O OD2 . ASP A 1 299 ? 203.099 185.377 121.657 1.00 77.17 294 A 1 
ATOM 2305 N N   . LYS A 1 300 ? 207.712 186.395 122.317 1.00 79.44 295 A 1 
ATOM 2306 C CA  . LYS A 1 300 ? 208.675 186.707 121.260 1.00 79.44 295 A 1 
ATOM 2307 C C   . LYS A 1 300 ? 209.344 188.060 121.495 1.00 79.44 295 A 1 
ATOM 2308 O O   . LYS A 1 300 ? 209.551 188.842 120.565 1.00 79.44 295 A 1 
ATOM 2309 C CB  . LYS A 1 300 ? 208.014 186.659 119.880 1.00 79.44 295 A 1 
ATOM 2310 C CG  . LYS A 1 300 ? 207.375 185.321 119.547 1.00 79.44 295 A 1 
ATOM 2311 C CD  . LYS A 1 300 ? 206.694 185.356 118.190 1.00 79.44 295 A 1 
ATOM 2312 C CE  . LYS A 1 300 ? 206.034 184.025 117.871 1.00 79.44 295 A 1 
ATOM 2313 N NZ  . LYS A 1 300 ? 205.008 183.660 118.885 1.00 79.44 295 A 1 
ATOM 2314 N N   . GLY A 1 301 ? 209.684 188.339 122.751 1.00 78.98 296 A 1 
ATOM 2315 C CA  . GLY A 1 301 ? 210.364 189.570 123.095 1.00 78.98 296 A 1 
ATOM 2316 C C   . GLY A 1 301 ? 209.491 190.803 123.151 1.00 78.98 296 A 1 
ATOM 2317 O O   . GLY A 1 301 ? 210.024 191.915 123.205 1.00 78.98 296 A 1 
ATOM 2318 N N   . SER A 1 302 ? 208.170 190.645 123.142 1.00 76.42 297 A 1 
ATOM 2319 C CA  . SER A 1 302 ? 207.249 191.769 123.207 1.00 76.42 297 A 1 
ATOM 2320 C C   . SER A 1 302 ? 206.203 191.511 124.280 1.00 76.42 297 A 1 
ATOM 2321 O O   . SER A 1 302 ? 205.815 190.366 124.531 1.00 76.42 297 A 1 
ATOM 2322 C CB  . SER A 1 302 ? 206.563 192.017 121.857 1.00 76.42 297 A 1 
ATOM 2323 O OG  . SER A 1 302 ? 207.511 192.360 120.862 1.00 76.42 297 A 1 
ATOM 2324 N N   . LEU A 1 303 ? 205.745 192.589 124.909 1.00 71.29 298 A 1 
ATOM 2325 C CA  . LEU A 1 303 ? 204.798 192.490 126.012 1.00 71.29 298 A 1 
ATOM 2326 C C   . LEU A 1 303 ? 203.397 192.235 125.469 1.00 71.29 298 A 1 
ATOM 2327 O O   . LEU A 1 303 ? 202.833 193.081 124.767 1.00 71.29 298 A 1 
ATOM 2328 C CB  . LEU A 1 303 ? 204.830 193.766 126.848 1.00 71.29 298 A 1 
ATOM 2329 C CG  . LEU A 1 303 ? 203.951 193.787 128.098 1.00 71.29 298 A 1 
ATOM 2330 C CD1 . LEU A 1 303 ? 204.373 192.695 129.063 1.00 71.29 298 A 1 
ATOM 2331 C CD2 . LEU A 1 303 ? 204.023 195.147 128.763 1.00 71.29 298 A 1 
ATOM 2332 N N   . CYS A 1 304 ? 202.838 191.069 125.792 1.00 73.57 299 A 1 
ATOM 2333 C CA  . CYS A 1 304 ? 201.493 190.733 125.337 1.00 73.57 299 A 1 
ATOM 2334 C C   . CYS A 1 304 ? 200.433 191.331 126.255 1.00 73.57 299 A 1 
ATOM 2335 O O   . CYS A 1 304 ? 199.593 192.126 125.818 1.00 73.57 299 A 1 
ATOM 2336 C CB  . CYS A 1 304 ? 201.335 189.212 125.249 1.00 73.57 299 A 1 
ATOM 2337 S SG  . CYS A 1 304 ? 199.708 188.664 124.685 1.00 73.57 299 A 1 
ATOM 2338 N N   . GLY A 1 305 ? 200.458 190.963 127.526 1.00 65.22 300 A 1 
ATOM 2339 C CA  . GLY A 1 305 ? 199.491 191.464 128.472 1.00 65.22 300 A 1 
ATOM 2340 C C   . GLY A 1 305 ? 200.006 191.386 129.889 1.00 65.22 300 A 1 
ATOM 2341 O O   . GLY A 1 305 ? 201.214 191.346 130.132 1.00 65.22 300 A 1 
ATOM 2342 N N   . TYR A 1 306 ? 199.071 191.359 130.834 1.00 59.02 301 A 1 
ATOM 2343 C CA  . TYR A 1 306 ? 199.401 191.292 132.248 1.00 59.02 301 A 1 
ATOM 2344 C C   . TYR A 1 306 ? 198.559 190.224 132.929 1.00 59.02 301 A 1 
ATOM 2345 O O   . TYR A 1 306 ? 197.429 189.944 132.522 1.00 59.02 301 A 1 
ATOM 2346 C CB  . TYR A 1 306 ? 199.179 192.641 132.943 1.00 59.02 301 A 1 
ATOM 2347 C CG  . TYR A 1 306 ? 200.043 193.759 132.410 1.00 59.02 301 A 1 
ATOM 2348 C CD1 . TYR A 1 306 ? 201.296 194.012 132.951 1.00 59.02 301 A 1 
ATOM 2349 C CD2 . TYR A 1 306 ? 199.604 194.566 131.370 1.00 59.02 301 A 1 
ATOM 2350 C CE1 . TYR A 1 306 ? 202.089 195.034 132.468 1.00 59.02 301 A 1 
ATOM 2351 C CE2 . TYR A 1 306 ? 200.389 195.591 130.882 1.00 59.02 301 A 1 
ATOM 2352 C CZ  . TYR A 1 306 ? 201.630 195.821 131.434 1.00 59.02 301 A 1 
ATOM 2353 O OH  . TYR A 1 306 ? 202.413 196.841 130.949 1.00 59.02 301 A 1 
ATOM 2354 N N   . VAL A 1 307 ? 199.130 189.630 133.972 1.00 51.05 302 A 1 
ATOM 2355 C CA  . VAL A 1 307 ? 198.448 188.656 134.815 1.00 51.05 302 A 1 
ATOM 2356 C C   . VAL A 1 307 ? 198.332 189.250 136.209 1.00 51.05 302 A 1 
ATOM 2357 O O   . VAL A 1 307 ? 199.323 189.742 136.762 1.00 51.05 302 A 1 
ATOM 2358 C CB  . VAL A 1 307 ? 199.196 187.311 134.854 1.00 51.05 302 A 1 
ATOM 2359 C CG1 . VAL A 1 307 ? 198.585 186.391 135.897 1.00 51.05 302 A 1 
ATOM 2360 C CG2 . VAL A 1 307 ? 199.172 186.653 133.487 1.00 51.05 302 A 1 
ATOM 2361 N N   . CYS A 1 308 ? 197.126 189.221 136.768 1.00 46.53 303 A 1 
ATOM 2362 C CA  . CYS A 1 308 ? 196.878 189.781 138.090 1.00 46.53 303 A 1 
ATOM 2363 C C   . CYS A 1 308 ? 196.979 188.676 139.132 1.00 46.53 303 A 1 
ATOM 2364 O O   . CYS A 1 308 ? 196.240 187.689 139.070 1.00 46.53 303 A 1 
ATOM 2365 C CB  . CYS A 1 308 ? 195.506 190.451 138.147 1.00 46.53 303 A 1 
ATOM 2366 S SG  . CYS A 1 308 ? 195.099 191.174 139.752 1.00 46.53 303 A 1 
ATOM 2367 N N   . ALA A 1 309 ? 197.892 188.838 140.084 1.00 40.89 304 A 1 
ATOM 2368 C CA  . ALA A 1 309 ? 198.086 187.875 141.158 1.00 40.89 304 A 1 
ATOM 2369 C C   . ALA A 1 309 ? 197.752 188.551 142.478 1.00 40.89 304 A 1 
ATOM 2370 O O   . ALA A 1 309 ? 198.361 189.564 142.834 1.00 40.89 304 A 1 
ATOM 2371 C CB  . ALA A 1 309 ? 199.519 187.342 141.165 1.00 40.89 304 A 1 
ATOM 2372 N N   . LEU A 1 310 ? 196.786 187.992 143.201 1.00 36.48 305 A 1 
ATOM 2373 C CA  . LEU A 1 310 ? 196.325 188.549 144.464 1.00 36.48 305 A 1 
ATOM 2374 C C   . LEU A 1 310 ? 196.565 187.527 145.563 1.00 36.48 305 A 1 
ATOM 2375 O O   . LEU A 1 310 ? 195.978 186.442 145.540 1.00 36.48 305 A 1 
ATOM 2376 C CB  . LEU A 1 310 ? 194.845 188.923 144.385 1.00 36.48 305 A 1 
ATOM 2377 C CG  . LEU A 1 310 ? 194.240 189.587 145.620 1.00 36.48 305 A 1 
ATOM 2378 C CD1 . LEU A 1 310 ? 194.924 190.910 145.889 1.00 36.48 305 A 1 
ATOM 2379 C CD2 . LEU A 1 310 ? 192.747 189.783 145.440 1.00 36.48 305 A 1 
ATOM 2380 N N   . ARG A 1 311 ? 197.417 187.870 146.520 1.00 35.51 306 A 1 
ATOM 2381 C CA  . ARG A 1 311 ? 197.701 187.010 147.659 1.00 35.51 306 A 1 
ATOM 2382 C C   . ARG A 1 311 ? 196.921 187.525 148.860 1.00 35.51 306 A 1 
ATOM 2383 O O   . ARG A 1 311 ? 197.125 188.662 149.293 1.00 35.51 306 A 1 
ATOM 2384 C CB  . ARG A 1 311 ? 199.198 186.977 147.964 1.00 35.51 306 A 1 
ATOM 2385 C CG  . ARG A 1 311 ? 199.551 186.211 149.226 1.00 35.51 306 A 1 
ATOM 2386 C CD  . ARG A 1 311 ? 201.050 186.198 149.459 1.00 35.51 306 A 1 
ATOM 2387 N NE  . ARG A 1 311 ? 201.593 187.545 149.593 1.00 35.51 306 A 1 
ATOM 2388 C CZ  . ARG A 1 311 ? 202.886 187.816 149.727 1.00 35.51 306 A 1 
ATOM 2389 N NH1 . ARG A 1 311 ? 203.774 186.832 149.741 1.00 35.51 306 A 1 
ATOM 2390 N NH2 . ARG A 1 311 ? 203.294 189.072 149.844 1.00 35.51 306 A 1 
ATOM 2391 N N   . VAL A 1 312 ? 196.033 186.691 149.390 1.00 31.67 307 A 1 
ATOM 2392 C CA  . VAL A 1 312 ? 195.206 187.039 150.538 1.00 31.67 307 A 1 
ATOM 2393 C C   . VAL A 1 312 ? 195.698 186.231 151.729 1.00 31.67 307 A 1 
ATOM 2394 O O   . VAL A 1 312 ? 195.681 184.995 151.700 1.00 31.67 307 A 1 
ATOM 2395 C CB  . VAL A 1 312 ? 193.718 186.771 150.268 1.00 31.67 307 A 1 
ATOM 2396 C CG1 . VAL A 1 312 ? 192.880 187.185 151.466 1.00 31.67 307 A 1 
ATOM 2397 C CG2 . VAL A 1 312 ? 193.266 187.501 149.015 1.00 31.67 307 A 1 
ATOM 2398 N N   . GLU A 1 313 ? 196.140 186.925 152.771 1.00 36.87 308 A 1 
ATOM 2399 C CA  . GLU A 1 313 ? 196.607 186.250 153.968 1.00 36.87 308 A 1 
ATOM 2400 C C   . GLU A 1 313 ? 195.428 185.718 154.776 1.00 36.87 308 A 1 
ATOM 2401 O O   . GLU A 1 313 ? 194.293 186.186 154.655 1.00 36.87 308 A 1 
ATOM 2402 C CB  . GLU A 1 313 ? 197.449 187.194 154.826 1.00 36.87 308 A 1 
ATOM 2403 C CG  . GLU A 1 313 ? 198.638 187.801 154.098 1.00 36.87 308 A 1 
ATOM 2404 C CD  . GLU A 1 313 ? 199.686 186.772 153.724 1.00 36.87 308 A 1 
ATOM 2405 O OE1 . GLU A 1 313 ? 199.791 185.741 154.422 1.00 36.87 308 A 1 
ATOM 2406 O OE2 . GLU A 1 313 ? 200.408 186.993 152.728 1.00 36.87 308 A 1 
ATOM 2407 N N   . ARG A 1 314 ? 195.711 184.713 155.601 1.00 36.63 309 A 1 
ATOM 2408 C CA  . ARG A 1 314 ? 194.700 184.174 156.501 1.00 36.63 309 A 1 
ATOM 2409 C C   . ARG A 1 314 ? 194.256 185.247 157.486 1.00 36.63 309 A 1 
ATOM 2410 O O   . ARG A 1 314 ? 195.084 185.954 158.068 1.00 36.63 309 A 1 
ATOM 2411 C CB  . ARG A 1 314 ? 195.256 182.962 157.246 1.00 36.63 309 A 1 
ATOM 2412 C CG  . ARG A 1 314 ? 194.304 182.343 158.254 1.00 36.63 309 A 1 
ATOM 2413 C CD  . ARG A 1 314 ? 195.045 181.370 159.156 1.00 36.63 309 A 1 
ATOM 2414 N NE  . ARG A 1 314 ? 194.178 180.775 160.168 1.00 36.63 309 A 1 
ATOM 2415 C CZ  . ARG A 1 314 ? 193.657 179.557 160.079 1.00 36.63 309 A 1 
ATOM 2416 N NH1 . ARG A 1 314 ? 193.913 178.799 159.023 1.00 36.63 309 A 1 
ATOM 2417 N NH2 . ARG A 1 314 ? 192.880 179.094 161.049 1.00 36.63 309 A 1 
ATOM 2418 N N   . PHE A 1 315 ? 192.948 185.370 157.672 1.00 37.09 310 A 1 
ATOM 2419 C CA  . PHE A 1 315 ? 192.382 186.402 158.525 1.00 37.09 310 A 1 
ATOM 2420 C C   . PHE A 1 315 ? 192.055 185.835 159.900 1.00 37.09 310 A 1 
ATOM 2421 O O   . PHE A 1 315 ? 191.761 184.647 160.051 1.00 37.09 310 A 1 
ATOM 2422 C CB  . PHE A 1 315 ? 191.126 187.005 157.894 1.00 37.09 310 A 1 
ATOM 2423 C CG  . PHE A 1 315 ? 190.800 188.379 158.394 1.00 37.09 310 A 1 
ATOM 2424 C CD1 . PHE A 1 315 ? 191.415 189.491 157.848 1.00 37.09 310 A 1 
ATOM 2425 C CD2 . PHE A 1 315 ? 189.876 188.563 159.406 1.00 37.09 310 A 1 
ATOM 2426 C CE1 . PHE A 1 315 ? 191.118 190.757 158.304 1.00 37.09 310 A 1 
ATOM 2427 C CE2 . PHE A 1 315 ? 189.575 189.826 159.865 1.00 37.09 310 A 1 
ATOM 2428 C CZ  . PHE A 1 315 ? 190.197 190.924 159.314 1.00 37.09 310 A 1 
ATOM 2429 N N   . CYS A 1 316 ? 192.113 186.706 160.907 1.00 41.08 311 A 1 
ATOM 2430 C CA  . CYS A 1 316 ? 191.907 186.275 162.283 1.00 41.08 311 A 1 
ATOM 2431 C C   . CYS A 1 316 ? 190.442 186.009 162.604 1.00 41.08 311 A 1 
ATOM 2432 O O   . CYS A 1 316 ? 190.149 185.197 163.488 1.00 41.08 311 A 1 
ATOM 2433 C CB  . CYS A 1 316 ? 192.469 187.322 163.245 1.00 41.08 311 A 1 
ATOM 2434 S SG  . CYS A 1 316 ? 191.799 188.984 163.012 1.00 41.08 311 A 1 
ATOM 2435 N N   . CYS A 1 317 ? 189.516 186.670 161.914 1.00 39.93 312 A 1 
ATOM 2436 C CA  . CYS A 1 317 ? 188.102 186.600 162.262 1.00 39.93 312 A 1 
ATOM 2437 C C   . CYS A 1 317 ? 187.279 186.517 160.978 1.00 39.93 312 A 1 
ATOM 2438 O O   . CYS A 1 317 ? 187.800 186.223 159.898 1.00 39.93 312 A 1 
ATOM 2439 C CB  . CYS A 1 317 ? 187.703 187.799 163.131 1.00 39.93 312 A 1 
ATOM 2440 S SG  . CYS A 1 317 ? 188.554 187.890 164.723 1.00 39.93 312 A 1 
ATOM 2441 N N   . ALA A 1 318 ? 185.977 186.764 161.109 1.00 32.17 313 A 1 
ATOM 2442 C CA  . ALA A 1 318 ? 185.048 186.628 159.993 1.00 32.17 313 A 1 
ATOM 2443 C C   . ALA A 1 318 ? 185.284 187.720 158.959 1.00 32.17 313 A 1 
ATOM 2444 O O   . ALA A 1 318 ? 185.503 188.884 159.310 1.00 32.17 313 A 1 
ATOM 2445 C CB  . ALA A 1 318 ? 183.609 186.682 160.495 1.00 32.17 313 A 1 
ATOM 2446 N N   . VAL A 1 319 ? 185.235 187.344 157.685 1.00 27.50 314 A 1 
ATOM 2447 C CA  . VAL A 1 319 ? 185.284 188.284 156.572 1.00 27.50 314 A 1 
ATOM 2448 C C   . VAL A 1 319 ? 184.029 188.081 155.737 1.00 27.50 314 A 1 
ATOM 2449 O O   . VAL A 1 319 ? 183.737 186.956 155.311 1.00 27.50 314 A 1 
ATOM 2450 C CB  . VAL A 1 319 ? 186.547 188.098 155.720 1.00 27.50 314 A 1 
ATOM 2451 C CG1 . VAL A 1 319 ? 186.547 189.073 154.561 1.00 27.50 314 A 1 
ATOM 2452 C CG2 . VAL A 1 319 ? 187.780 188.288 156.570 1.00 27.50 314 A 1 
ATOM 2453 N N   . PHE A 1 320 ? 183.297 189.162 155.496 1.00 25.07 315 A 1 
ATOM 2454 C CA  . PHE A 1 320 ? 182.057 189.120 154.741 1.00 25.07 315 A 1 
ATOM 2455 C C   . PHE A 1 320 ? 182.278 189.666 153.337 1.00 25.07 315 A 1 
ATOM 2456 O O   . PHE A 1 320 ? 182.958 190.677 153.146 1.00 25.07 315 A 1 
ATOM 2457 C CB  . PHE A 1 320 ? 180.962 189.934 155.435 1.00 25.07 315 A 1 
ATOM 2458 C CG  . PHE A 1 320 ? 180.498 189.353 156.739 1.00 25.07 315 A 1 
ATOM 2459 C CD1 . PHE A 1 320 ? 181.173 189.625 157.914 1.00 25.07 315 A 1 
ATOM 2460 C CD2 . PHE A 1 320 ? 179.376 188.547 156.790 1.00 25.07 315 A 1 
ATOM 2461 C CE1 . PHE A 1 320 ? 180.744 189.096 159.113 1.00 25.07 315 A 1 
ATOM 2462 C CE2 . PHE A 1 320 ? 178.942 188.016 157.985 1.00 25.07 315 A 1 
ATOM 2463 C CZ  . PHE A 1 320 ? 179.626 188.291 159.148 1.00 25.07 315 A 1 
ATOM 2464 N N   . ALA A 1 321 ? 181.698 188.983 152.349 1.00 26.26 316 A 1 
ATOM 2465 C CA  . ALA A 1 321 ? 181.681 189.533 150.998 1.00 26.26 316 A 1 
ATOM 2466 C C   . ALA A 1 321 ? 180.714 190.704 150.906 1.00 26.26 316 A 1 
ATOM 2467 O O   . ALA A 1 321 ? 181.000 191.709 150.246 1.00 26.26 316 A 1 
ATOM 2468 C CB  . ALA A 1 321 ? 181.316 188.447 149.989 1.00 26.26 316 A 1 
ATOM 2469 N N   . LYS A 1 322 ? 179.564 190.585 151.565 1.00 27.78 317 A 1 
ATOM 2470 C CA  . LYS A 1 322 ? 178.598 191.664 151.699 1.00 27.78 317 A 1 
ATOM 2471 C C   . LYS A 1 322 ? 178.016 191.585 153.101 1.00 27.78 317 A 1 
ATOM 2472 O O   . LYS A 1 322 ? 178.315 190.665 153.865 1.00 27.78 317 A 1 
ATOM 2473 C CB  . LYS A 1 322 ? 177.488 191.575 150.646 1.00 27.78 317 A 1 
ATOM 2474 C CG  . LYS A 1 322 ? 177.953 191.765 149.217 1.00 27.78 317 A 1 
ATOM 2475 C CD  . LYS A 1 322 ? 176.794 191.673 148.243 1.00 27.78 317 A 1 
ATOM 2476 C CE  . LYS A 1 322 ? 176.130 190.311 148.305 1.00 27.78 317 A 1 
ATOM 2477 N NZ  . LYS A 1 322 ? 175.018 190.191 147.324 1.00 27.78 317 A 1 
ATOM 2478 N N   . GLU A 1 323 ? 177.185 192.561 153.439 1.00 31.29 318 A 1 
ATOM 2479 C CA  . GLU A 1 323 ? 176.477 192.502 154.707 1.00 31.29 318 A 1 
ATOM 2480 C C   . GLU A 1 323 ? 175.562 191.280 154.723 1.00 31.29 318 A 1 
ATOM 2481 O O   . GLU A 1 323 ? 174.981 190.930 153.689 1.00 31.29 318 A 1 
ATOM 2482 C CB  . GLU A 1 323 ? 175.664 193.777 154.925 1.00 31.29 318 A 1 
ATOM 2483 C CG  . GLU A 1 323 ? 176.507 195.014 155.174 1.00 31.29 318 A 1 
ATOM 2484 C CD  . GLU A 1 323 ? 177.040 195.074 156.590 1.00 31.29 318 A 1 
ATOM 2485 O OE1 . GLU A 1 323 ? 176.381 194.514 157.492 1.00 31.29 318 A 1 
ATOM 2486 O OE2 . GLU A 1 323 ? 178.112 195.678 156.804 1.00 31.29 318 A 1 
ATOM 2487 N N   . PRO A 1 324 ? 175.428 190.597 155.860 1.00 27.13 319 A 1 
ATOM 2488 C CA  . PRO A 1 324 ? 174.561 189.411 155.911 1.00 27.13 319 A 1 
ATOM 2489 C C   . PRO A 1 324 ? 173.128 189.755 155.532 1.00 27.13 319 A 1 
ATOM 2490 O O   . PRO A 1 324 ? 172.581 190.776 155.956 1.00 27.13 319 A 1 
ATOM 2491 C CB  . PRO A 1 324 ? 174.674 188.952 157.370 1.00 27.13 319 A 1 
ATOM 2492 C CG  . PRO A 1 324 ? 175.174 190.143 158.117 1.00 27.13 319 A 1 
ATOM 2493 C CD  . PRO A 1 324 ? 176.054 190.879 157.161 1.00 27.13 319 A 1 
ATOM 2494 N N   . ASP A 1 325 ? 172.520 188.886 154.723 1.00 27.08 320 A 1 
ATOM 2495 C CA  . ASP A 1 325 ? 171.202 189.142 154.142 1.00 27.08 320 A 1 
ATOM 2496 C C   . ASP A 1 325 ? 170.111 188.601 155.068 1.00 27.08 320 A 1 
ATOM 2497 O O   . ASP A 1 325 ? 169.426 187.616 154.783 1.00 27.08 320 A 1 
ATOM 2498 C CB  . ASP A 1 325 ? 171.116 188.529 152.752 1.00 27.08 320 A 1 
ATOM 2499 C CG  . ASP A 1 325 ? 169.937 189.047 151.956 1.00 27.08 320 A 1 
ATOM 2500 O OD1 . ASP A 1 325 ? 169.229 189.951 152.448 1.00 27.08 320 A 1 
ATOM 2501 O OD2 . ASP A 1 325 ? 169.719 188.551 150.831 1.00 27.08 320 A 1 
ATOM 2502 N N   . SER A 1 326 ? 169.955 189.275 156.203 1.00 24.82 321 A 1 
ATOM 2503 C CA  . SER A 1 326 ? 168.914 188.961 157.170 1.00 24.82 321 A 1 
ATOM 2504 C C   . SER A 1 326 ? 168.061 190.200 157.403 1.00 24.82 321 A 1 
ATOM 2505 O O   . SER A 1 326 ? 168.584 191.312 157.507 1.00 24.82 321 A 1 
ATOM 2506 C CB  . SER A 1 326 ? 169.508 188.471 158.490 1.00 24.82 321 A 1 
ATOM 2507 O OG  . SER A 1 326 ? 168.494 188.018 159.368 1.00 24.82 321 A 1 
ATOM 2508 N N   . TRP A 1 327 ? 166.748 190.003 157.488 1.00 23.91 322 A 1 
ATOM 2509 C CA  . TRP A 1 327 ? 165.804 191.106 157.547 1.00 23.91 322 A 1 
ATOM 2510 C C   . TRP A 1 327 ? 164.850 190.923 158.718 1.00 23.91 322 A 1 
ATOM 2511 O O   . TRP A 1 327 ? 164.656 189.815 159.224 1.00 23.91 322 A 1 
ATOM 2512 C CB  . TRP A 1 327 ? 165.006 191.227 156.242 1.00 23.91 322 A 1 
ATOM 2513 C CG  . TRP A 1 327 ? 165.860 191.509 155.051 1.00 23.91 322 A 1 
ATOM 2514 C CD1 . TRP A 1 327 ? 166.655 190.624 154.387 1.00 23.91 322 A 1 
ATOM 2515 C CD2 . TRP A 1 327 ? 166.003 192.762 154.376 1.00 23.91 322 A 1 
ATOM 2516 N NE1 . TRP A 1 327 ? 167.289 191.249 153.342 1.00 23.91 322 A 1 
ATOM 2517 C CE2 . TRP A 1 327 ? 166.904 192.563 153.313 1.00 23.91 322 A 1 
ATOM 2518 C CE3 . TRP A 1 327 ? 165.456 194.034 154.566 1.00 23.91 322 A 1 
ATOM 2519 C CZ2 . TRP A 1 327 ? 167.272 193.587 152.445 1.00 23.91 322 A 1 
ATOM 2520 C CZ3 . TRP A 1 327 ? 165.822 195.049 153.704 1.00 23.91 322 A 1 
ATOM 2521 C CH2 . TRP A 1 327 ? 166.721 194.820 152.656 1.00 23.91 322 A 1 
ATOM 2522 N N   . HIS A 1 328 ? 164.260 192.036 159.146 1.00 25.85 323 A 1 
ATOM 2523 C CA  . HIS A 1 328 ? 163.221 192.023 160.165 1.00 25.85 323 A 1 
ATOM 2524 C C   . HIS A 1 328 ? 162.353 193.258 159.970 1.00 25.85 323 A 1 
ATOM 2525 O O   . HIS A 1 328 ? 162.567 194.051 159.050 1.00 25.85 323 A 1 
ATOM 2526 C CB  . HIS A 1 328 ? 163.815 191.958 161.577 1.00 25.85 323 A 1 
ATOM 2527 C CG  . HIS A 1 328 ? 164.599 193.173 161.968 1.00 25.85 323 A 1 
ATOM 2528 N ND1 . HIS A 1 328 ? 165.157 194.034 161.047 1.00 25.85 323 A 1 
ATOM 2529 C CD2 . HIS A 1 328 ? 164.920 193.669 163.186 1.00 25.85 323 A 1 
ATOM 2530 C CE1 . HIS A 1 328 ? 165.786 195.007 161.681 1.00 25.85 323 A 1 
ATOM 2531 N NE2 . HIS A 1 328 ? 165.657 194.808 162.980 1.00 25.85 323 A 1 
ATOM 2532 N N   . VAL A 1 329 ? 161.358 193.413 160.837 1.00 28.44 324 A 1 
ATOM 2533 C CA  . VAL A 1 329 ? 160.437 194.542 160.784 1.00 28.44 324 A 1 
ATOM 2534 C C   . VAL A 1 329 ? 160.563 195.314 162.087 1.00 28.44 324 A 1 
ATOM 2535 O O   . VAL A 1 329 ? 160.306 194.769 163.167 1.00 28.44 324 A 1 
ATOM 2536 C CB  . VAL A 1 329 ? 158.987 194.090 160.552 1.00 28.44 324 A 1 
ATOM 2537 C CG1 . VAL A 1 329 ? 158.058 195.288 160.549 1.00 28.44 324 A 1 
ATOM 2538 C CG2 . VAL A 1 329 ? 158.876 193.327 159.244 1.00 28.44 324 A 1 
ATOM 2539 N N   . LYS A 1 330 ? 160.960 196.581 161.984 1.00 36.64 325 A 1 
ATOM 2540 C CA  . LYS A 1 330 ? 161.078 197.459 163.138 1.00 36.64 325 A 1 
ATOM 2541 C C   . LYS A 1 330 ? 160.452 198.800 162.795 1.00 36.64 325 A 1 
ATOM 2542 O O   . LYS A 1 330 ? 160.694 199.338 161.710 1.00 36.64 325 A 1 
ATOM 2543 C CB  . LYS A 1 330 ? 162.542 197.645 163.550 1.00 36.64 325 A 1 
ATOM 2544 C CG  . LYS A 1 330 ? 162.735 198.558 164.747 1.00 36.64 325 A 1 
ATOM 2545 C CD  . LYS A 1 330 ? 164.208 198.776 165.050 1.00 36.64 325 A 1 
ATOM 2546 C CE  . LYS A 1 330 ? 164.894 197.474 165.422 1.00 36.64 325 A 1 
ATOM 2547 N NZ  . LYS A 1 330 ? 166.338 197.677 165.719 1.00 36.64 325 A 1 
ATOM 2548 N N   . ASP A 1 331 ? 159.647 199.328 163.719 1.00 41.08 326 A 1 
ATOM 2549 C CA  . ASP A 1 331 ? 158.980 200.619 163.543 1.00 41.08 326 A 1 
ATOM 2550 C C   . ASP A 1 331 ? 158.170 200.652 162.250 1.00 41.08 326 A 1 
ATOM 2551 O O   . ASP A 1 331 ? 158.155 201.649 161.525 1.00 41.08 326 A 1 
ATOM 2552 C CB  . ASP A 1 331 ? 159.989 201.766 163.584 1.00 41.08 326 A 1 
ATOM 2553 C CG  . ASP A 1 331 ? 160.782 201.799 164.875 1.00 41.08 326 A 1 
ATOM 2554 O OD1 . ASP A 1 331 ? 160.224 201.419 165.925 1.00 41.08 326 A 1 
ATOM 2555 O OD2 . ASP A 1 331 ? 161.963 202.202 164.839 1.00 41.08 326 A 1 
ATOM 2556 N N   . ASN A 1 332 ? 157.493 199.538 161.958 1.00 38.24 327 A 1 
ATOM 2557 C CA  . ASN A 1 332 ? 156.677 199.389 160.753 1.00 38.24 327 A 1 
ATOM 2558 C C   . ASN A 1 332 ? 157.493 199.600 159.483 1.00 38.24 327 A 1 
ATOM 2559 O O   . ASN A 1 332 ? 156.977 200.080 158.471 1.00 38.24 327 A 1 
ATOM 2560 C CB  . ASN A 1 332 ? 155.470 200.332 160.774 1.00 38.24 327 A 1 
ATOM 2561 C CG  . ASN A 1 332 ? 154.524 200.041 161.919 1.00 38.24 327 A 1 
ATOM 2562 O OD1 . ASN A 1 332 ? 154.411 198.902 162.373 1.00 38.24 327 A 1 
ATOM 2563 N ND2 . ASN A 1 332 ? 153.834 201.071 162.394 1.00 38.24 327 A 1 
ATOM 2564 N N   . ARG A 1 333 ? 158.776 199.249 159.524 1.00 38.62 328 A 1 
ATOM 2565 C CA  . ARG A 1 333 ? 159.648 199.329 158.362 1.00 38.62 328 A 1 
ATOM 2566 C C   . ARG A 1 333 ? 160.453 198.044 158.244 1.00 38.62 328 A 1 
ATOM 2567 O O   . ARG A 1 333 ? 160.962 197.527 159.242 1.00 38.62 328 A 1 
ATOM 2568 C CB  . ARG A 1 333 ? 160.589 200.534 158.450 1.00 38.62 328 A 1 
ATOM 2569 C CG  . ARG A 1 333 ? 159.893 201.870 158.260 1.00 38.62 328 A 1 
ATOM 2570 C CD  . ARG A 1 333 ? 160.841 203.032 158.492 1.00 38.62 328 A 1 
ATOM 2571 N NE  . ARG A 1 333 ? 161.303 203.091 159.876 1.00 38.62 328 A 1 
ATOM 2572 C CZ  . ARG A 1 333 ? 162.056 204.067 160.370 1.00 38.62 328 A 1 
ATOM 2573 N NH1 . ARG A 1 333 ? 162.437 205.071 159.593 1.00 38.62 328 A 1 
ATOM 2574 N NH2 . ARG A 1 333 ? 162.429 204.038 161.642 1.00 38.62 328 A 1 
ATOM 2575 N N   . VAL A 1 334 ? 160.560 197.533 157.021 1.00 31.21 329 A 1 
ATOM 2576 C CA  . VAL A 1 334 ? 161.340 196.329 156.755 1.00 31.21 329 A 1 
ATOM 2577 C C   . VAL A 1 334 ? 162.806 196.738 156.650 1.00 31.21 329 A 1 
ATOM 2578 O O   . VAL A 1 334 ? 163.214 197.382 155.680 1.00 31.21 329 A 1 
ATOM 2579 C CB  . VAL A 1 334 ? 160.868 195.621 155.481 1.00 31.21 329 A 1 
ATOM 2580 C CG1 . VAL A 1 334 ? 161.669 194.353 155.254 1.00 31.21 329 A 1 
ATOM 2581 C CG2 . VAL A 1 334 ? 159.386 195.310 155.573 1.00 31.21 329 A 1 
ATOM 2582 N N   . MET A 1 335 ? 163.599 196.365 157.648 1.00 32.16 330 A 1 
ATOM 2583 C CA  . MET A 1 335 ? 164.997 196.754 157.731 1.00 32.16 330 A 1 
ATOM 2584 C C   . MET A 1 335 ? 165.890 195.524 157.726 1.00 32.16 330 A 1 
ATOM 2585 O O   . MET A 1 335 ? 165.593 194.522 158.386 1.00 32.16 330 A 1 
ATOM 2586 C CB  . MET A 1 335 ? 165.267 197.578 158.991 1.00 32.16 330 A 1 
ATOM 2587 C CG  . MET A 1 335 ? 164.644 198.957 158.978 1.00 32.16 330 A 1 
ATOM 2588 S SD  . MET A 1 335 ? 165.024 199.882 160.476 1.00 32.16 330 A 1 
ATOM 2589 C CE  . MET A 1 335 ? 164.326 201.478 160.068 1.00 32.16 330 A 1 
ATOM 2590 N N   . GLN A 1 336 ? 166.987 195.610 156.980 1.00 27.46 331 A 1 
ATOM 2591 C CA  . GLN A 1 336 ? 168.001 194.570 157.006 1.00 27.46 331 A 1 
ATOM 2592 C C   . GLN A 1 336 ? 168.777 194.642 158.313 1.00 27.46 331 A 1 
ATOM 2593 O O   . GLN A 1 336 ? 169.165 195.724 158.761 1.00 27.46 331 A 1 
ATOM 2594 C CB  . GLN A 1 336 ? 168.953 194.724 155.820 1.00 27.46 331 A 1 
ATOM 2595 C CG  . GLN A 1 336 ? 170.026 193.655 155.738 1.00 27.46 331 A 1 
ATOM 2596 C CD  . GLN A 1 336 ? 170.921 193.826 154.530 1.00 27.46 331 A 1 
ATOM 2597 O OE1 . GLN A 1 336 ? 170.897 194.862 153.867 1.00 27.46 331 A 1 
ATOM 2598 N NE2 . GLN A 1 336 ? 171.716 192.806 154.234 1.00 27.46 331 A 1 
ATOM 2599 N N   . LEU A 1 337 ? 168.985 193.483 158.932 1.00 27.58 332 A 1 
ATOM 2600 C CA  . LEU A 1 337 ? 169.732 193.436 160.181 1.00 27.58 332 A 1 
ATOM 2601 C C   . LEU A 1 337 ? 171.160 193.911 159.961 1.00 27.58 332 A 1 
ATOM 2602 O O   . LEU A 1 337 ? 171.817 193.517 158.994 1.00 27.58 332 A 1 
ATOM 2603 C CB  . LEU A 1 337 ? 169.728 192.017 160.748 1.00 27.58 332 A 1 
ATOM 2604 C CG  . LEU A 1 337 ? 168.454 191.551 161.450 1.00 27.58 332 A 1 
ATOM 2605 C CD1 . LEU A 1 337 ? 168.597 190.115 161.910 1.00 27.58 332 A 1 
ATOM 2606 C CD2 . LEU A 1 337 ? 168.146 192.454 162.625 1.00 27.58 332 A 1 
ATOM 2607 N N   . THR A 1 338 ? 171.638 194.763 160.861 1.00 32.07 333 A 1 
ATOM 2608 C CA  . THR A 1 338 ? 173.021 195.202 160.797 1.00 32.07 333 A 1 
ATOM 2609 C C   . THR A 1 338 ? 173.952 194.042 161.132 1.00 32.07 333 A 1 
ATOM 2610 O O   . THR A 1 338 ? 173.547 193.030 161.711 1.00 32.07 333 A 1 
ATOM 2611 C CB  . THR A 1 338 ? 173.269 196.368 161.753 1.00 32.07 333 A 1 
ATOM 2612 O OG1 . THR A 1 338 ? 172.957 195.966 163.092 1.00 32.07 333 A 1 
ATOM 2613 C CG2 . THR A 1 338 ? 172.405 197.558 161.374 1.00 32.07 333 A 1 
ATOM 2614 N N   . ARG A 1 339 ? 175.220 194.198 160.749 1.00 32.03 334 A 1 
ATOM 2615 C CA  . ARG A 1 339 ? 176.188 193.127 160.957 1.00 32.03 334 A 1 
ATOM 2616 C C   . ARG A 1 339 ? 176.334 192.794 162.435 1.00 32.03 334 A 1 
ATOM 2617 O O   . ARG A 1 339 ? 176.410 191.620 162.809 1.00 32.03 334 A 1 
ATOM 2618 C CB  . ARG A 1 339 ? 177.537 193.516 160.357 1.00 32.03 334 A 1 
ATOM 2619 C CG  . ARG A 1 339 ? 178.563 192.398 160.370 1.00 32.03 334 A 1 
ATOM 2620 C CD  . ARG A 1 339 ? 179.917 192.875 159.873 1.00 32.03 334 A 1 
ATOM 2621 N NE  . ARG A 1 339 ? 180.488 193.903 160.739 1.00 32.03 334 A 1 
ATOM 2622 C CZ  . ARG A 1 339 ? 180.503 195.200 160.453 1.00 32.03 334 A 1 
ATOM 2623 N NH1 . ARG A 1 339 ? 179.978 195.636 159.316 1.00 32.03 334 A 1 
ATOM 2624 N NH2 . ARG A 1 339 ? 181.044 196.061 161.302 1.00 32.03 334 A 1 
ATOM 2625 N N   . LYS A 1 340 ? 176.366 193.816 163.292 1.00 35.61 335 A 1 
ATOM 2626 C CA  . LYS A 1 340 ? 176.493 193.572 164.725 1.00 35.61 335 A 1 
ATOM 2627 C C   . LYS A 1 340 ? 175.293 192.803 165.266 1.00 35.61 335 A 1 
ATOM 2628 O O   . LYS A 1 340 ? 175.455 191.853 166.041 1.00 35.61 335 A 1 
ATOM 2629 C CB  . LYS A 1 340 ? 176.663 194.896 165.469 1.00 35.61 335 A 1 
ATOM 2630 C CG  . LYS A 1 340 ? 176.813 194.744 166.972 1.00 35.61 335 A 1 
ATOM 2631 C CD  . LYS A 1 340 ? 176.986 196.093 167.650 1.00 35.61 335 A 1 
ATOM 2632 C CE  . LYS A 1 340 ? 178.243 196.797 167.168 1.00 35.61 335 A 1 
ATOM 2633 N NZ  . LYS A 1 340 ? 178.419 198.124 167.818 1.00 35.61 335 A 1 
ATOM 2634 N N   . GLU A 1 341 ? 174.080 193.194 164.865 1.00 35.10 336 A 1 
ATOM 2635 C CA  . GLU A 1 341 ? 172.883 192.500 165.333 1.00 35.10 336 A 1 
ATOM 2636 C C   . GLU A 1 341 ? 172.845 191.061 164.834 1.00 35.10 336 A 1 
ATOM 2637 O O   . GLU A 1 341 ? 172.483 190.144 165.581 1.00 35.10 336 A 1 
ATOM 2638 C CB  . GLU A 1 341 ? 171.632 193.254 164.885 1.00 35.10 336 A 1 
ATOM 2639 C CG  . GLU A 1 341 ? 171.438 194.597 165.565 1.00 35.10 336 A 1 
ATOM 2640 C CD  . GLU A 1 341 ? 170.267 195.375 164.999 1.00 35.10 336 A 1 
ATOM 2641 O OE1 . GLU A 1 341 ? 169.746 194.982 163.935 1.00 35.10 336 A 1 
ATOM 2642 O OE2 . GLU A 1 341 ? 169.865 196.382 165.620 1.00 35.10 336 A 1 
ATOM 2643 N N   . TRP A 1 342 ? 173.206 190.846 163.568 1.00 30.58 337 A 1 
ATOM 2644 C CA  . TRP A 1 342 ? 173.233 189.494 163.021 1.00 30.58 337 A 1 
ATOM 2645 C C   . TRP A 1 342 ? 174.244 188.626 163.761 1.00 30.58 337 A 1 
ATOM 2646 O O   . TRP A 1 342 ? 173.960 187.471 164.099 1.00 30.58 337 A 1 
ATOM 2647 C CB  . TRP A 1 342 ? 173.547 189.548 161.527 1.00 30.58 337 A 1 
ATOM 2648 C CG  . TRP A 1 342 ? 173.414 188.235 160.834 1.00 30.58 337 A 1 
ATOM 2649 C CD1 . TRP A 1 342 ? 172.263 187.657 160.392 1.00 30.58 337 A 1 
ATOM 2650 C CD2 . TRP A 1 342 ? 174.472 187.335 160.490 1.00 30.58 337 A 1 
ATOM 2651 N NE1 . TRP A 1 342 ? 172.536 186.450 159.799 1.00 30.58 337 A 1 
ATOM 2652 C CE2 . TRP A 1 342 ? 173.886 186.229 159.846 1.00 30.58 337 A 1 
ATOM 2653 C CE3 . TRP A 1 342 ? 175.858 187.356 160.667 1.00 30.58 337 A 1 
ATOM 2654 C CZ2 . TRP A 1 342 ? 174.637 185.156 159.379 1.00 30.58 337 A 1 
ATOM 2655 C CZ3 . TRP A 1 342 ? 176.600 186.290 160.203 1.00 30.58 337 A 1 
ATOM 2656 C CH2 . TRP A 1 342 ? 175.990 185.205 159.567 1.00 30.58 337 A 1 
ATOM 2657 N N   . ILE A 1 343 ? 175.431 189.174 164.032 1.00 33.10 338 A 1 
ATOM 2658 C CA  . ILE A 1 343 ? 176.449 188.425 164.765 1.00 33.10 338 A 1 
ATOM 2659 C C   . ILE A 1 343 ? 175.957 188.097 166.169 1.00 33.10 338 A 1 
ATOM 2660 O O   . ILE A 1 343 ? 176.151 186.982 166.666 1.00 33.10 338 A 1 
ATOM 2661 C CB  . ILE A 1 343 ? 177.776 189.204 164.796 1.00 33.10 338 A 1 
ATOM 2662 C CG1 . ILE A 1 343 ? 178.402 189.247 163.403 1.00 33.10 338 A 1 
ATOM 2663 C CG2 . ILE A 1 343 ? 178.742 188.567 165.777 1.00 33.10 338 A 1 
ATOM 2664 C CD1 . ILE A 1 343 ? 178.792 187.890 162.870 1.00 33.10 338 A 1 
ATOM 2665 N N   . GLN A 1 344 ? 175.315 189.064 166.831 1.00 37.80 339 A 1 
ATOM 2666 C CA  . GLN A 1 344 ? 174.791 188.815 168.170 1.00 37.80 339 A 1 
ATOM 2667 C C   . GLN A 1 344 ? 173.744 187.710 168.157 1.00 37.80 339 A 1 
ATOM 2668 O O   . GLN A 1 344 ? 173.724 186.854 169.048 1.00 37.80 339 A 1 
ATOM 2669 C CB  . GLN A 1 344 ? 174.206 190.098 168.757 1.00 37.80 339 A 1 
ATOM 2670 C CG  . GLN A 1 344 ? 175.244 191.133 169.141 1.00 37.80 339 A 1 
ATOM 2671 C CD  . GLN A 1 344 ? 174.624 192.411 169.665 1.00 37.80 339 A 1 
ATOM 2672 O OE1 . GLN A 1 344 ? 173.403 192.527 169.765 1.00 37.80 339 A 1 
ATOM 2673 N NE2 . GLN A 1 344 ? 175.466 193.382 170.004 1.00 37.80 339 A 1 
ATOM 2674 N N   . PHE A 1 345 ? 172.857 187.716 167.161 1.00 33.50 340 A 1 
ATOM 2675 C CA  . PHE A 1 345 ? 171.865 186.651 167.058 1.00 33.50 340 A 1 
ATOM 2676 C C   . PHE A 1 345 ? 172.527 185.299 166.820 1.00 33.50 340 A 1 
ATOM 2677 O O   . PHE A 1 345 ? 172.113 184.288 167.398 1.00 33.50 340 A 1 
ATOM 2678 C CB  . PHE A 1 345 ? 170.866 186.957 165.944 1.00 33.50 340 A 1 
ATOM 2679 C CG  . PHE A 1 345 ? 169.727 187.833 166.374 1.00 33.50 340 A 1 
ATOM 2680 C CD1 . PHE A 1 345 ? 168.840 187.406 167.345 1.00 33.50 340 A 1 
ATOM 2681 C CD2 . PHE A 1 345 ? 169.534 189.076 165.799 1.00 33.50 340 A 1 
ATOM 2682 C CE1 . PHE A 1 345 ? 167.789 188.206 167.742 1.00 33.50 340 A 1 
ATOM 2683 C CE2 . PHE A 1 345 ? 168.486 189.880 166.191 1.00 33.50 340 A 1 
ATOM 2684 C CZ  . PHE A 1 345 ? 167.611 189.444 167.164 1.00 33.50 340 A 1 
ATOM 2685 N N   . MET A 1 346 ? 173.554 185.261 165.971 1.00 35.37 341 A 1 
ATOM 2686 C CA  . MET A 1 346 ? 174.172 183.984 165.624 1.00 35.37 341 A 1 
ATOM 2687 C C   . MET A 1 346 ? 174.966 183.405 166.792 1.00 35.37 341 A 1 
ATOM 2688 O O   . MET A 1 346 ? 174.829 182.222 167.120 1.00 35.37 341 A 1 
ATOM 2689 C CB  . MET A 1 346 ? 175.066 184.150 164.395 1.00 35.37 341 A 1 
ATOM 2690 C CG  . MET A 1 346 ? 174.317 184.520 163.126 1.00 35.37 341 A 1 
ATOM 2691 S SD  . MET A 1 346 ? 173.135 183.267 162.600 1.00 35.37 341 A 1 
ATOM 2692 C CE  . MET A 1 346 ? 174.240 181.954 162.098 1.00 35.37 341 A 1 
ATOM 2693 N N   . VAL A 1 347 ? 175.794 184.223 167.444 1.00 38.25 342 A 1 
ATOM 2694 C CA  . VAL A 1 347 ? 176.768 183.686 168.391 1.00 38.25 342 A 1 
ATOM 2695 C C   . VAL A 1 347 ? 176.285 183.661 169.838 1.00 38.25 342 A 1 
ATOM 2696 O O   . VAL A 1 347 ? 176.837 182.902 170.647 1.00 38.25 342 A 1 
ATOM 2697 C CB  . VAL A 1 347 ? 178.092 184.467 168.316 1.00 38.25 342 A 1 
ATOM 2698 C CG1 . VAL A 1 347 ? 178.547 184.603 166.875 1.00 38.25 342 A 1 
ATOM 2699 C CG2 . VAL A 1 347 ? 177.956 185.829 168.977 1.00 38.25 342 A 1 
ATOM 2700 N N   . GLU A 1 348 ? 175.283 184.460 170.193 1.00 43.54 343 A 1 
ATOM 2701 C CA  . GLU A 1 348 ? 174.806 184.536 171.568 1.00 43.54 343 A 1 
ATOM 2702 C C   . GLU A 1 348 ? 173.569 183.667 171.736 1.00 43.54 343 A 1 
ATOM 2703 O O   . GLU A 1 348 ? 172.619 183.769 170.953 1.00 43.54 343 A 1 
ATOM 2704 C CB  . GLU A 1 348 ? 174.496 185.981 171.961 1.00 43.54 343 A 1 
ATOM 2705 C CG  . GLU A 1 348 ? 175.683 186.920 171.843 1.00 43.54 343 A 1 
ATOM 2706 C CD  . GLU A 1 348 ? 175.333 188.349 172.204 1.00 43.54 343 A 1 
ATOM 2707 O OE1 . GLU A 1 348 ? 174.201 188.586 172.675 1.00 43.54 343 A 1 
ATOM 2708 O OE2 . GLU A 1 348 ? 176.190 189.237 172.014 1.00 43.54 343 A 1 
ATOM 2709 N N   . ALA A 1 349 ? 173.583 182.816 172.758 1.00 45.55 344 A 1 
ATOM 2710 C CA  . ALA A 1 349 ? 172.465 181.931 173.035 1.00 45.55 344 A 1 
ATOM 2711 C C   . ALA A 1 349 ? 171.333 182.692 173.722 1.00 45.55 344 A 1 
ATOM 2712 O O   . ALA A 1 349 ? 171.493 183.824 174.185 1.00 45.55 344 A 1 
ATOM 2713 C CB  . ALA A 1 349 ? 172.915 180.753 173.895 1.00 45.55 344 A 1 
ATOM 2714 N N   . GLU A 1 350 ? 170.172 182.048 173.781 1.00 52.60 345 A 1 
ATOM 2715 C CA  . GLU A 1 350 ? 168.994 182.631 174.413 1.00 52.60 345 A 1 
ATOM 2716 C C   . GLU A 1 350 ? 169.209 182.841 175.908 1.00 52.60 345 A 1 
ATOM 2717 O O   . GLU A 1 350 ? 168.399 183.483 176.577 1.00 52.60 345 A 1 
ATOM 2718 C CB  . GLU A 1 350 ? 167.770 181.743 174.180 1.00 52.60 345 A 1 
ATOM 2719 C CG  . GLU A 1 350 ? 167.357 181.609 172.722 1.00 52.60 345 A 1 
ATOM 2720 C CD  . GLU A 1 350 ? 166.648 182.842 172.196 1.00 52.60 345 A 1 
ATOM 2721 O OE1 . GLU A 1 350 ? 166.338 183.745 173.001 1.00 52.60 345 A 1 
ATOM 2722 O OE2 . GLU A 1 350 ? 166.397 182.909 170.974 1.00 52.60 345 A 1 
ATOM 2723 N N   . ARG A 1 392 ? 134.723 173.866 183.085 1.00 76.65 387 A 1 
ATOM 2724 C CA  . ARG A 1 392 ? 134.101 175.184 183.078 1.00 76.65 387 A 1 
ATOM 2725 C C   . ARG A 1 392 ? 135.044 176.242 182.517 1.00 76.65 387 A 1 
ATOM 2726 O O   . ARG A 1 392 ? 135.921 175.941 181.709 1.00 76.65 387 A 1 
ATOM 2727 C CB  . ARG A 1 392 ? 133.658 175.576 184.488 1.00 76.65 387 A 1 
ATOM 2728 C CG  . ARG A 1 392 ? 132.411 174.856 184.968 1.00 76.65 387 A 1 
ATOM 2729 C CD  . ARG A 1 392 ? 131.234 175.140 184.050 1.00 76.65 387 A 1 
ATOM 2730 N NE  . ARG A 1 392 ? 131.014 176.574 183.878 1.00 76.65 387 A 1 
ATOM 2731 C CZ  . ARG A 1 392 ? 130.206 177.302 184.642 1.00 76.65 387 A 1 
ATOM 2732 N NH1 . ARG A 1 392 ? 129.536 176.733 185.635 1.00 76.65 387 A 1 
ATOM 2733 N NH2 . ARG A 1 392 ? 130.067 178.601 184.413 1.00 76.65 387 A 1 
ATOM 2734 N N   . ILE A 1 393 ? 134.853 177.483 182.953 1.00 72.39 388 A 1 
ATOM 2735 C CA  . ILE A 1 393 ? 135.642 178.621 182.498 1.00 72.39 388 A 1 
ATOM 2736 C C   . ILE A 1 393 ? 136.346 179.226 183.702 1.00 72.39 388 A 1 
ATOM 2737 O O   . ILE A 1 393 ? 135.708 179.510 184.722 1.00 72.39 388 A 1 
ATOM 2738 C CB  . ILE A 1 393 ? 134.769 179.671 181.790 1.00 72.39 388 A 1 
ATOM 2739 C CG1 . ILE A 1 393 ? 134.011 179.035 180.624 1.00 72.39 388 A 1 
ATOM 2740 C CG2 . ILE A 1 393 ? 135.619 180.834 181.308 1.00 72.39 388 A 1 
ATOM 2741 C CD1 . ILE A 1 393 ? 134.906 178.349 179.619 1.00 72.39 388 A 1 
ATOM 2742 N N   . THR A 1 394 ? 137.656 179.423 183.584 1.00 68.11 389 A 1 
ATOM 2743 C CA  . THR A 1 394 ? 138.457 179.986 184.662 1.00 68.11 389 A 1 
ATOM 2744 C C   . THR A 1 394 ? 138.497 181.502 184.517 1.00 68.11 389 A 1 
ATOM 2745 O O   . THR A 1 394 ? 138.873 182.020 183.459 1.00 68.11 389 A 1 
ATOM 2746 C CB  . THR A 1 394 ? 139.870 179.406 184.644 1.00 68.11 389 A 1 
ATOM 2747 O OG1 . THR A 1 394 ? 139.801 177.976 184.689 1.00 68.11 389 A 1 
ATOM 2748 C CG2 . THR A 1 394 ? 140.663 179.903 185.842 1.00 68.11 389 A 1 
ATOM 2749 N N   . TYR A 1 395 ? 138.111 182.209 185.575 1.00 72.13 390 A 1 
ATOM 2750 C CA  . TYR A 1 395 ? 138.092 183.668 185.596 1.00 72.13 390 A 1 
ATOM 2751 C C   . TYR A 1 395 ? 139.178 184.149 186.550 1.00 72.13 390 A 1 
ATOM 2752 O O   . TYR A 1 395 ? 139.030 184.041 187.772 1.00 72.13 390 A 1 
ATOM 2753 C CB  . TYR A 1 395 ? 136.720 184.191 186.015 1.00 72.13 390 A 1 
ATOM 2754 C CG  . TYR A 1 395 ? 135.602 183.794 185.081 1.00 72.13 390 A 1 
ATOM 2755 C CD1 . TYR A 1 395 ? 134.913 182.602 185.261 1.00 72.13 390 A 1 
ATOM 2756 C CD2 . TYR A 1 395 ? 135.235 184.609 184.020 1.00 72.13 390 A 1 
ATOM 2757 C CE1 . TYR A 1 395 ? 133.890 182.234 184.410 1.00 72.13 390 A 1 
ATOM 2758 C CE2 . TYR A 1 395 ? 134.214 184.248 183.164 1.00 72.13 390 A 1 
ATOM 2759 C CZ  . TYR A 1 395 ? 133.545 183.060 183.363 1.00 72.13 390 A 1 
ATOM 2760 O OH  . TYR A 1 395 ? 132.527 182.698 182.513 1.00 72.13 390 A 1 
ATOM 2761 N N   . THR A 1 396 ? 140.262 184.679 185.994 1.00 70.70 391 A 1 
ATOM 2762 C CA  . THR A 1 396 ? 141.384 185.173 186.772 1.00 70.70 391 A 1 
ATOM 2763 C C   . THR A 1 396 ? 141.806 186.542 186.262 1.00 70.70 391 A 1 
ATOM 2764 O O   . THR A 1 396 ? 141.692 186.823 185.065 1.00 70.70 391 A 1 
ATOM 2765 C CB  . THR A 1 396 ? 142.579 184.211 186.695 1.00 70.70 391 A 1 
ATOM 2766 O OG1 . THR A 1 396 ? 142.892 183.943 185.323 1.00 70.70 391 A 1 
ATOM 2767 C CG2 . THR A 1 396 ? 142.265 182.903 187.405 1.00 70.70 391 A 1 
ATOM 2768 N N   . PRO A 1 397 ? 142.296 187.424 187.149 1.00 74.64 392 A 1 
ATOM 2769 C CA  . PRO A 1 397 ? 142.389 187.234 188.601 1.00 74.64 392 A 1 
ATOM 2770 C C   . PRO A 1 397 ? 141.042 187.385 189.300 1.00 74.64 392 A 1 
ATOM 2771 O O   . PRO A 1 397 ? 140.168 188.092 188.802 1.00 74.64 392 A 1 
ATOM 2772 C CB  . PRO A 1 397 ? 143.356 188.336 189.034 1.00 74.64 392 A 1 
ATOM 2773 C CG  . PRO A 1 397 ? 143.179 189.397 188.022 1.00 74.64 392 A 1 
ATOM 2774 C CD  . PRO A 1 397 ? 142.899 188.699 186.724 1.00 74.64 392 A 1 
ATOM 2775 N N   . GLU A 1 398 ? 140.888 186.722 190.448 1.00 84.22 393 A 1 
ATOM 2776 C CA  . GLU A 1 398 ? 139.600 186.704 191.134 1.00 84.22 393 A 1 
ATOM 2777 C C   . GLU A 1 398 ? 139.192 188.100 191.590 1.00 84.22 393 A 1 
ATOM 2778 O O   . GLU A 1 398 ? 138.037 188.508 191.418 1.00 84.22 393 A 1 
ATOM 2779 C CB  . GLU A 1 398 ? 139.660 185.744 192.322 1.00 84.22 393 A 1 
ATOM 2780 C CG  . GLU A 1 398 ? 140.064 184.327 191.954 1.00 84.22 393 A 1 
ATOM 2781 C CD  . GLU A 1 398 ? 140.200 183.427 193.166 1.00 84.22 393 A 1 
ATOM 2782 O OE1 . GLU A 1 398 ? 140.042 183.926 194.300 1.00 84.22 393 A 1 
ATOM 2783 O OE2 . GLU A 1 398 ? 140.466 182.220 192.985 1.00 84.22 393 A 1 
ATOM 2784 N N   . ASN A 1 399 ? 140.130 188.848 192.174 1.00 85.26 394 A 1 
ATOM 2785 C CA  . ASN A 1 399 ? 139.799 190.163 192.717 1.00 85.26 394 A 1 
ATOM 2786 C C   . ASN A 1 399 ? 139.352 191.119 191.618 1.00 85.26 394 A 1 
ATOM 2787 O O   . ASN A 1 399 ? 138.338 191.813 191.757 1.00 85.26 394 A 1 
ATOM 2788 C CB  . ASN A 1 399 ? 141.002 190.734 193.470 1.00 85.26 394 A 1 
ATOM 2789 C CG  . ASN A 1 399 ? 141.502 189.805 194.557 1.00 85.26 394 A 1 
ATOM 2790 O OD1 . ASN A 1 399 ? 141.204 188.611 194.555 1.00 85.26 394 A 1 
ATOM 2791 N ND2 . ASN A 1 399 ? 142.268 190.351 195.495 1.00 85.26 394 A 1 
ATOM 2792 N N   . LEU A 1 400 ? 140.102 191.167 190.515 1.00 80.99 395 A 1 
ATOM 2793 C CA  . LEU A 1 400 ? 139.750 192.067 189.424 1.00 80.99 395 A 1 
ATOM 2794 C C   . LEU A 1 400 ? 138.429 191.669 188.782 1.00 80.99 395 A 1 
ATOM 2795 O O   . LEU A 1 400 ? 137.617 192.535 188.437 1.00 80.99 395 A 1 
ATOM 2796 C CB  . LEU A 1 400 ? 140.867 192.093 188.383 1.00 80.99 395 A 1 
ATOM 2797 C CG  . LEU A 1 400 ? 140.680 193.063 187.217 1.00 80.99 395 A 1 
ATOM 2798 C CD1 . LEU A 1 400 ? 140.529 194.487 187.726 1.00 80.99 395 A 1 
ATOM 2799 C CD2 . LEU A 1 400 ? 141.846 192.959 186.255 1.00 80.99 395 A 1 
ATOM 2800 N N   . CYS A 1 401 ? 138.198 190.366 188.605 1.00 83.41 396 A 1 
ATOM 2801 C CA  . CYS A 1 401 ? 136.928 189.914 188.047 1.00 83.41 396 A 1 
ATOM 2802 C C   . CYS A 1 401 ? 135.762 190.310 188.941 1.00 83.41 396 A 1 
ATOM 2803 O O   . CYS A 1 401 ? 134.733 190.794 188.453 1.00 83.41 396 A 1 
ATOM 2804 C CB  . CYS A 1 401 ? 136.951 188.400 187.838 1.00 83.41 396 A 1 
ATOM 2805 S SG  . CYS A 1 401 ? 138.038 187.839 186.511 1.00 83.41 396 A 1 
ATOM 2806 N N   . ARG A 1 402 ? 135.904 190.120 190.256 1.00 84.93 397 A 1 
ATOM 2807 C CA  . ARG A 1 402 ? 134.837 190.505 191.172 1.00 84.93 397 A 1 
ATOM 2808 C C   . ARG A 1 402 ? 134.593 192.008 191.136 1.00 84.93 397 A 1 
ATOM 2809 O O   . ARG A 1 402 ? 133.441 192.454 191.127 1.00 84.93 397 A 1 
ATOM 2810 C CB  . ARG A 1 402 ? 135.164 190.052 192.594 1.00 84.93 397 A 1 
ATOM 2811 C CG  . ARG A 1 402 ? 135.141 188.546 192.793 1.00 84.93 397 A 1 
ATOM 2812 C CD  . ARG A 1 402 ? 135.146 188.190 194.270 1.00 84.93 397 A 1 
ATOM 2813 N NE  . ARG A 1 402 ? 136.220 188.865 194.993 1.00 84.93 397 A 1 
ATOM 2814 C CZ  . ARG A 1 402 ? 137.424 188.343 195.203 1.00 84.93 397 A 1 
ATOM 2815 N NH1 . ARG A 1 402 ? 137.714 187.133 194.745 1.00 84.93 397 A 1 
ATOM 2816 N NH2 . ARG A 1 402 ? 138.340 189.031 195.871 1.00 84.93 397 A 1 
ATOM 2817 N N   . LYS A 1 403 ? 135.665 192.804 191.114 1.00 85.25 398 A 1 
ATOM 2818 C CA  . LYS A 1 403 ? 135.499 194.254 191.067 1.00 85.25 398 A 1 
ATOM 2819 C C   . LYS A 1 403 ? 134.798 194.690 189.786 1.00 85.25 398 A 1 
ATOM 2820 O O   . LYS A 1 403 ? 133.891 195.529 189.820 1.00 85.25 398 A 1 
ATOM 2821 C CB  . LYS A 1 403 ? 136.854 194.946 191.199 1.00 85.25 398 A 1 
ATOM 2822 C CG  . LYS A 1 403 ? 137.493 194.811 192.570 1.00 85.25 398 A 1 
ATOM 2823 C CD  . LYS A 1 403 ? 138.817 195.553 192.631 1.00 85.25 398 A 1 
ATOM 2824 C CE  . LYS A 1 403 ? 139.459 195.426 194.001 1.00 85.25 398 A 1 
ATOM 2825 N NZ  . LYS A 1 403 ? 140.750 196.162 194.076 1.00 85.25 398 A 1 
ATOM 2826 N N   . LEU A 1 404 ? 135.203 194.126 188.645 1.00 84.95 399 A 1 
ATOM 2827 C CA  . LEU A 1 404 ? 134.578 194.490 187.378 1.00 84.95 399 A 1 
ATOM 2828 C C   . LEU A 1 404 ? 133.114 194.075 187.344 1.00 84.95 399 A 1 
ATOM 2829 O O   . LEU A 1 404 ? 132.262 194.818 186.840 1.00 84.95 399 A 1 
ATOM 2830 C CB  . LEU A 1 404 ? 135.343 193.863 186.213 1.00 84.95 399 A 1 
ATOM 2831 C CG  . LEU A 1 404 ? 136.745 194.414 185.947 1.00 84.95 399 A 1 
ATOM 2832 C CD1 . LEU A 1 404 ? 137.379 193.720 184.754 1.00 84.95 399 A 1 
ATOM 2833 C CD2 . LEU A 1 404 ? 136.697 195.917 185.733 1.00 84.95 399 A 1 
ATOM 2834 N N   . PHE A 1 405 ? 132.797 192.891 187.872 1.00 85.42 400 A 1 
ATOM 2835 C CA  . PHE A 1 405 ? 131.413 192.433 187.857 1.00 85.42 400 A 1 
ATOM 2836 C C   . PHE A 1 405 ? 130.538 193.240 188.808 1.00 85.42 400 A 1 
ATOM 2837 O O   . PHE A 1 405 ? 129.362 193.476 188.512 1.00 85.42 400 A 1 
ATOM 2838 C CB  . PHE A 1 405 ? 131.349 190.945 188.201 1.00 85.42 400 A 1 
ATOM 2839 C CG  . PHE A 1 405 ? 131.975 190.057 187.163 1.00 85.42 400 A 1 
ATOM 2840 C CD1 . PHE A 1 405 ? 132.141 190.498 185.861 1.00 85.42 400 A 1 
ATOM 2841 C CD2 . PHE A 1 405 ? 132.398 188.779 187.488 1.00 85.42 400 A 1 
ATOM 2842 C CE1 . PHE A 1 405 ? 132.716 189.684 184.905 1.00 85.42 400 A 1 
ATOM 2843 C CE2 . PHE A 1 405 ? 132.974 187.961 186.536 1.00 85.42 400 A 1 
ATOM 2844 C CZ  . PHE A 1 405 ? 133.134 188.415 185.243 1.00 85.42 400 A 1 
ATOM 2845 N N   . LEU A 1 406 ? 131.084 193.670 189.948 1.00 87.80 401 A 1 
ATOM 2846 C CA  . LEU A 1 406 ? 130.292 194.462 190.884 1.00 87.80 401 A 1 
ATOM 2847 C C   . LEU A 1 406 ? 130.092 195.885 190.378 1.00 87.80 401 A 1 
ATOM 2848 O O   . LEU A 1 406 ? 128.998 196.445 190.505 1.00 87.80 401 A 1 
ATOM 2849 C CB  . LEU A 1 406 ? 130.955 194.469 192.261 1.00 87.80 401 A 1 
ATOM 2850 C CG  . LEU A 1 406 ? 130.940 193.144 193.025 1.00 87.80 401 A 1 
ATOM 2851 C CD1 . LEU A 1 406 ? 131.621 193.295 194.377 1.00 87.80 401 A 1 
ATOM 2852 C CD2 . LEU A 1 406 ? 129.518 192.633 193.190 1.00 87.80 401 A 1 
ATOM 2853 N N   . GLN A 1 407 ? 131.137 196.491 189.808 1.00 88.97 402 A 1 
ATOM 2854 C CA  . GLN A 1 407 ? 131.013 197.858 189.313 1.00 88.97 402 A 1 
ATOM 2855 C C   . GLN A 1 407 ? 130.063 197.939 188.125 1.00 88.97 402 A 1 
ATOM 2856 O O   . GLN A 1 407 ? 129.291 198.897 188.006 1.00 88.97 402 A 1 
ATOM 2857 C CB  . GLN A 1 407 ? 132.387 198.411 188.939 1.00 88.97 402 A 1 
ATOM 2858 C CG  . GLN A 1 407 ? 133.293 198.676 190.130 1.00 88.97 402 A 1 
ATOM 2859 C CD  . GLN A 1 407 ? 134.637 199.243 189.722 1.00 88.97 402 A 1 
ATOM 2860 O OE1 . GLN A 1 407 ? 134.933 199.376 188.535 1.00 88.97 402 A 1 
ATOM 2861 N NE2 . GLN A 1 407 ? 135.460 199.582 190.708 1.00 88.97 402 A 1 
ATOM 2862 N N   . HIS A 1 408 ? 130.103 196.948 187.237 1.00 87.25 403 A 1 
ATOM 2863 C CA  . HIS A 1 408 ? 129.294 196.940 186.022 1.00 87.25 403 A 1 
ATOM 2864 C C   . HIS A 1 408 ? 128.480 195.653 185.992 1.00 87.25 403 A 1 
ATOM 2865 O O   . HIS A 1 408 ? 129.038 194.563 185.826 1.00 87.25 403 A 1 
ATOM 2866 C CB  . HIS A 1 408 ? 130.180 197.065 184.785 1.00 87.25 403 A 1 
ATOM 2867 C CG  . HIS A 1 408 ? 131.231 198.123 184.906 1.00 87.25 403 A 1 
ATOM 2868 N ND1 . HIS A 1 408 ? 131.018 199.431 184.525 1.00 87.25 403 A 1 
ATOM 2869 C CD2 . HIS A 1 408 ? 132.500 198.070 185.375 1.00 87.25 403 A 1 
ATOM 2870 C CE1 . HIS A 1 408 ? 132.113 200.135 184.751 1.00 87.25 403 A 1 
ATOM 2871 N NE2 . HIS A 1 408 ? 133.027 199.333 185.267 1.00 87.25 403 A 1 
ATOM 2872 N N   . GLU A 1 409 ? 127.160 195.782 186.147 1.00 91.30 404 A 1 
ATOM 2873 C CA  . GLU A 1 409 ? 126.304 194.600 186.201 1.00 91.30 404 A 1 
ATOM 2874 C C   . GLU A 1 409 ? 126.135 193.969 184.825 1.00 91.30 404 A 1 
ATOM 2875 O O   . GLU A 1 409 ? 126.147 192.739 184.696 1.00 91.30 404 A 1 
ATOM 2876 C CB  . GLU A 1 409 ? 124.944 194.965 186.795 1.00 91.30 404 A 1 
ATOM 2877 C CG  . GLU A 1 409 ? 123.992 193.789 186.931 1.00 91.30 404 A 1 
ATOM 2878 C CD  . GLU A 1 409 ? 122.659 194.186 187.536 1.00 91.30 404 A 1 
ATOM 2879 O OE1 . GLU A 1 409 ? 122.492 195.374 187.880 1.00 91.30 404 A 1 
ATOM 2880 O OE2 . GLU A 1 409 ? 121.780 193.309 187.666 1.00 91.30 404 A 1 
ATOM 2881 N N   . GLY A 1 410 ? 125.976 194.790 183.785 1.00 87.65 405 A 1 
ATOM 2882 C CA  . GLY A 1 410 ? 125.803 194.261 182.444 1.00 87.65 405 A 1 
ATOM 2883 C C   . GLY A 1 410 ? 127.019 193.540 181.905 1.00 87.65 405 A 1 
ATOM 2884 O O   . GLY A 1 410 ? 126.880 192.690 181.017 1.00 87.65 405 A 1 
ATOM 2885 N N   . LEU A 1 411 ? 128.208 193.858 182.423 1.00 84.36 406 A 1 
ATOM 2886 C CA  . LEU A 1 411 ? 129.417 193.179 181.973 1.00 84.36 406 A 1 
ATOM 2887 C C   . LEU A 1 411 ? 129.368 191.692 182.297 1.00 84.36 406 A 1 
ATOM 2888 O O   . LEU A 1 411 ? 129.760 190.857 181.474 1.00 84.36 406 A 1 
ATOM 2889 C CB  . LEU A 1 411 ? 130.648 193.826 182.605 1.00 84.36 406 A 1 
ATOM 2890 C CG  . LEU A 1 411 ? 131.998 193.209 182.238 1.00 84.36 406 A 1 
ATOM 2891 C CD1 . LEU A 1 411 ? 132.231 193.291 180.739 1.00 84.36 406 A 1 
ATOM 2892 C CD2 . LEU A 1 411 ? 133.125 193.893 182.996 1.00 84.36 406 A 1 
ATOM 2893 N N   . LYS A 1 412 ? 128.893 191.341 183.495 1.00 85.91 407 A 1 
ATOM 2894 C CA  . LYS A 1 412 ? 128.793 189.933 183.867 1.00 85.91 407 A 1 
ATOM 2895 C C   . LYS A 1 412 ? 127.810 189.193 182.968 1.00 85.91 407 A 1 
ATOM 2896 O O   . LYS A 1 412 ? 128.078 188.064 182.539 1.00 85.91 407 A 1 
ATOM 2897 C CB  . LYS A 1 412 ? 128.381 189.806 185.333 1.00 85.91 407 A 1 
ATOM 2898 C CG  . LYS A 1 412 ? 128.305 188.374 185.833 1.00 85.91 407 A 1 
ATOM 2899 C CD  . LYS A 1 412 ? 127.936 188.321 187.306 1.00 85.91 407 A 1 
ATOM 2900 C CE  . LYS A 1 412 ? 127.884 186.889 187.811 1.00 85.91 407 A 1 
ATOM 2901 N NZ  . LYS A 1 412 ? 127.547 186.821 189.260 1.00 85.91 407 A 1 
ATOM 2902 N N   . GLN A 1 413 ? 126.665 189.814 182.673 1.00 85.77 408 A 1 
ATOM 2903 C CA  . GLN A 1 413 ? 125.694 189.187 181.782 1.00 85.77 408 A 1 
ATOM 2904 C C   . GLN A 1 413 ? 126.272 188.997 180.386 1.00 85.77 408 A 1 
ATOM 2905 O O   . GLN A 1 413 ? 126.081 187.945 179.764 1.00 85.77 408 A 1 
ATOM 2906 C CB  . GLN A 1 413 ? 124.418 190.026 181.725 1.00 85.77 408 A 1 
ATOM 2907 C CG  . GLN A 1 413 ? 123.744 190.231 183.073 1.00 85.77 408 A 1 
ATOM 2908 C CD  . GLN A 1 413 ? 123.163 188.950 183.640 1.00 85.77 408 A 1 
ATOM 2909 O OE1 . GLN A 1 413 ? 122.911 187.991 182.910 1.00 85.77 408 A 1 
ATOM 2910 N NE2 . GLN A 1 413 ? 122.948 188.928 184.950 1.00 85.77 408 A 1 
ATOM 2911 N N   . LEU A 1 414 ? 126.983 190.007 179.877 1.00 80.53 409 A 1 
ATOM 2912 C CA  . LEU A 1 414 ? 127.600 189.885 178.560 1.00 80.53 409 A 1 
ATOM 2913 C C   . LEU A 1 414 ? 128.644 188.776 178.540 1.00 80.53 409 A 1 
ATOM 2914 O O   . LEU A 1 414 ? 128.725 188.006 177.576 1.00 80.53 409 A 1 
ATOM 2915 C CB  . LEU A 1 414 ? 128.225 191.218 178.151 1.00 80.53 409 A 1 
ATOM 2916 C CG  . LEU A 1 414 ? 128.961 191.239 176.812 1.00 80.53 409 A 1 
ATOM 2917 C CD1 . LEU A 1 414 ? 128.025 190.844 175.682 1.00 80.53 409 A 1 
ATOM 2918 C CD2 . LEU A 1 414 ? 129.564 192.610 176.561 1.00 80.53 409 A 1 
ATOM 2919 N N   . ILE A 1 415 ? 129.451 188.680 179.599 1.00 80.39 410 A 1 
ATOM 2920 C CA  . ILE A 1 415 ? 130.461 187.628 179.674 1.00 80.39 410 A 1 
ATOM 2921 C C   . ILE A 1 415 ? 129.800 186.257 179.699 1.00 80.39 410 A 1 
ATOM 2922 O O   . ILE A 1 415 ? 130.246 185.328 179.018 1.00 80.39 410 A 1 
ATOM 2923 C CB  . ILE A 1 415 ? 131.369 187.844 180.898 1.00 80.39 410 A 1 
ATOM 2924 C CG1 . ILE A 1 415 ? 132.268 189.063 180.686 1.00 80.39 410 A 1 
ATOM 2925 C CG2 . ILE A 1 415 ? 132.208 186.607 181.171 1.00 80.39 410 A 1 
ATOM 2926 C CD1 . ILE A 1 415 ? 133.153 188.960 179.466 1.00 80.39 410 A 1 
ATOM 2927 N N   . CYS A 1 416 ? 128.729 186.109 180.481 1.00 85.27 411 A 1 
ATOM 2928 C CA  . CYS A 1 416 ? 128.029 184.828 180.530 1.00 85.27 411 A 1 
ATOM 2929 C C   . CYS A 1 416 ? 127.446 184.464 179.170 1.00 85.27 411 A 1 
ATOM 2930 O O   . CYS A 1 416 ? 127.544 183.312 178.731 1.00 85.27 411 A 1 
ATOM 2931 C CB  . CYS A 1 416 ? 126.930 184.868 181.592 1.00 85.27 411 A 1 
ATOM 2932 S SG  . CYS A 1 416 ? 127.535 185.000 183.289 1.00 85.27 411 A 1 
ATOM 2933 N N   . GLU A 1 417 ? 126.843 185.439 178.483 1.00 83.72 412 A 1 
ATOM 2934 C CA  . GLU A 1 417 ? 126.281 185.171 177.163 1.00 83.72 412 A 1 
ATOM 2935 C C   . GLU A 1 417 ? 127.365 184.764 176.173 1.00 83.72 412 A 1 
ATOM 2936 O O   . GLU A 1 417 ? 127.167 183.853 175.362 1.00 83.72 412 A 1 
ATOM 2937 C CB  . GLU A 1 417 ? 125.523 186.396 176.655 1.00 83.72 412 A 1 
ATOM 2938 C CG  . GLU A 1 417 ? 124.269 186.722 177.447 1.00 83.72 412 A 1 
ATOM 2939 C CD  . GLU A 1 417 ? 123.601 188.001 176.980 1.00 83.72 412 A 1 
ATOM 2940 O OE1 . GLU A 1 417 ? 124.078 188.596 175.990 1.00 83.72 412 A 1 
ATOM 2941 O OE2 . GLU A 1 417 ? 122.601 188.413 177.605 1.00 83.72 412 A 1 
ATOM 2942 N N   . GLU A 1 418 ? 128.519 185.434 176.220 1.00 79.26 413 A 1 
ATOM 2943 C CA  . GLU A 1 418 ? 129.608 185.092 175.311 1.00 79.26 413 A 1 
ATOM 2944 C C   . GLU A 1 418 ? 130.183 183.714 175.618 1.00 79.26 413 A 1 
ATOM 2945 O O   . GLU A 1 418 ? 130.522 182.959 174.699 1.00 79.26 413 A 1 
ATOM 2946 C CB  . GLU A 1 418 ? 130.703 186.156 175.377 1.00 79.26 413 A 1 
ATOM 2947 C CG  . GLU A 1 418 ? 130.307 187.490 174.769 1.00 79.26 413 A 1 
ATOM 2948 C CD  . GLU A 1 418 ? 130.095 187.408 173.270 1.00 79.26 413 A 1 
ATOM 2949 O OE1 . GLU A 1 418 ? 130.721 186.541 172.625 1.00 79.26 413 A 1 
ATOM 2950 O OE2 . GLU A 1 418 ? 129.298 188.209 172.737 1.00 79.26 413 A 1 
ATOM 2951 N N   . MET A 1 419 ? 130.302 183.365 176.899 1.00 80.60 414 A 1 
ATOM 2952 C CA  . MET A 1 419 ? 130.946 182.121 177.295 1.00 80.60 414 A 1 
ATOM 2953 C C   . MET A 1 419 ? 130.005 180.924 177.308 1.00 80.60 414 A 1 
ATOM 2954 O O   . MET A 1 419 ? 130.477 179.794 177.471 1.00 80.60 414 A 1 
ATOM 2955 C CB  . MET A 1 419 ? 131.586 182.276 178.678 1.00 80.60 414 A 1 
ATOM 2956 C CG  . MET A 1 419 ? 132.651 183.359 178.750 1.00 80.60 414 A 1 
ATOM 2957 S SD  . MET A 1 419 ? 133.917 183.171 177.485 1.00 80.60 414 A 1 
ATOM 2958 C CE  . MET A 1 419 ? 134.517 181.531 177.868 1.00 80.60 414 A 1 
ATOM 2959 N N   . ASP A 1 420 ? 128.695 181.137 177.152 1.00 83.81 415 A 1 
ATOM 2960 C CA  . ASP A 1 420 ? 127.780 180.004 177.063 1.00 83.81 415 A 1 
ATOM 2961 C C   . ASP A 1 420 ? 128.083 179.100 175.875 1.00 83.81 415 A 1 
ATOM 2962 O O   . ASP A 1 420 ? 127.734 177.915 175.909 1.00 83.81 415 A 1 
ATOM 2963 C CB  . ASP A 1 420 ? 126.333 180.494 176.979 1.00 83.81 415 A 1 
ATOM 2964 C CG  . ASP A 1 420 ? 125.789 180.939 178.321 1.00 83.81 415 A 1 
ATOM 2965 O OD1 . ASP A 1 420 ? 126.247 180.407 179.355 1.00 83.81 415 A 1 
ATOM 2966 O OD2 . ASP A 1 420 ? 124.904 181.820 178.343 1.00 83.81 415 A 1 
ATOM 2967 N N   . SER A 1 421 ? 128.722 179.624 174.832 1.00 82.71 416 A 1 
ATOM 2968 C CA  . SER A 1 421 ? 129.030 178.852 173.636 1.00 82.71 416 A 1 
ATOM 2969 C C   . SER A 1 421 ? 130.414 178.218 173.671 1.00 82.71 416 A 1 
ATOM 2970 O O   . SER A 1 421 ? 130.816 177.593 172.684 1.00 82.71 416 A 1 
ATOM 2971 C CB  . SER A 1 421 ? 128.906 179.739 172.393 1.00 82.71 416 A 1 
ATOM 2972 O OG  . SER A 1 421 ? 127.603 180.285 172.284 1.00 82.71 416 A 1 
ATOM 2973 N N   . VAL A 1 422 ? 131.149 178.358 174.771 1.00 77.59 417 A 1 
ATOM 2974 C CA  . VAL A 1 422 ? 132.506 177.837 174.887 1.00 77.59 417 A 1 
ATOM 2975 C C   . VAL A 1 422 ? 132.476 176.564 175.719 1.00 77.59 417 A 1 
ATOM 2976 O O   . VAL A 1 422 ? 131.972 176.564 176.850 1.00 77.59 417 A 1 
ATOM 2977 C CB  . VAL A 1 422 ? 133.450 178.880 175.510 1.00 77.59 417 A 1 
ATOM 2978 C CG1 . VAL A 1 422 ? 134.812 178.265 175.786 1.00 77.59 417 A 1 
ATOM 2979 C CG2 . VAL A 1 422 ? 133.581 180.085 174.593 1.00 77.59 417 A 1 
ATOM 2980 N N   . ARG A 1 423 ? 133.010 175.477 175.158 1.00 75.89 418 A 1 
ATOM 2981 C CA  . ARG A 1 423 ? 133.030 174.203 175.871 1.00 75.89 418 A 1 
ATOM 2982 C C   . ARG A 1 423 ? 133.943 174.265 177.090 1.00 75.89 418 A 1 
ATOM 2983 O O   . ARG A 1 423 ? 133.541 173.893 178.198 1.00 75.89 418 A 1 
ATOM 2984 C CB  . ARG A 1 423 ? 133.469 173.085 174.926 1.00 75.89 418 A 1 
ATOM 2985 C CG  . ARG A 1 423 ? 133.646 171.737 175.603 1.00 75.89 418 A 1 
ATOM 2986 C CD  . ARG A 1 423 ? 134.224 170.711 174.644 1.00 75.89 418 A 1 
ATOM 2987 N NE  . ARG A 1 423 ? 134.460 169.427 175.296 1.00 75.89 418 A 1 
ATOM 2988 C CZ  . ARG A 1 423 ? 135.011 168.376 174.699 1.00 75.89 418 A 1 
ATOM 2989 N NH1 . ARG A 1 423 ? 135.385 168.453 173.429 1.00 75.89 418 A 1 
ATOM 2990 N NH2 . ARG A 1 423 ? 135.188 167.246 175.370 1.00 75.89 418 A 1 
ATOM 2991 N N   . LYS A 1 424 ? 135.174 174.734 176.904 1.00 70.36 419 A 1 
ATOM 2992 C CA  . LYS A 1 424 ? 136.136 174.818 177.992 1.00 70.36 419 A 1 
ATOM 2993 C C   . LYS A 1 424 ? 137.226 175.806 177.605 1.00 70.36 419 A 1 
ATOM 2994 O O   . LYS A 1 424 ? 137.702 175.794 176.468 1.00 70.36 419 A 1 
ATOM 2995 C CB  . LYS A 1 424 ? 136.748 173.448 178.307 1.00 70.36 419 A 1 
ATOM 2996 C CG  . LYS A 1 424 ? 137.842 173.484 179.360 1.00 70.36 419 A 1 
ATOM 2997 C CD  . LYS A 1 424 ? 138.443 172.108 179.581 1.00 70.36 419 A 1 
ATOM 2998 C CE  . LYS A 1 424 ? 139.598 172.164 180.568 1.00 70.36 419 A 1 
ATOM 2999 N NZ  . LYS A 1 424 ? 139.179 172.716 181.885 1.00 70.36 419 A 1 
ATOM 3000 N N   . GLY A 1 425 ? 137.614 176.649 178.553 1.00 65.36 420 A 1 
ATOM 3001 C CA  . GLY A 1 425 ? 138.642 177.636 178.286 1.00 65.36 420 A 1 
ATOM 3002 C C   . GLY A 1 425 ? 138.926 178.454 179.524 1.00 65.36 420 A 1 
ATOM 3003 O O   . GLY A 1 425 ? 138.386 178.203 180.605 1.00 65.36 420 A 1 
ATOM 3004 N N   . SER A 1 426 ? 139.794 179.446 179.345 1.00 60.44 421 A 1 
ATOM 3005 C CA  . SER A 1 426 ? 140.209 180.335 180.421 1.00 60.44 421 A 1 
ATOM 3006 C C   . SER A 1 426 ? 140.077 181.778 179.961 1.00 60.44 421 A 1 
ATOM 3007 O O   . SER A 1 426 ? 140.502 182.122 178.853 1.00 60.44 421 A 1 
ATOM 3008 C CB  . SER A 1 426 ? 141.649 180.044 180.856 1.00 60.44 421 A 1 
ATOM 3009 O OG  . SER A 1 426 ? 142.038 180.886 181.926 1.00 60.44 421 A 1 
ATOM 3010 N N   . LEU A 1 427 ? 139.497 182.618 180.813 1.00 60.17 422 A 1 
ATOM 3011 C CA  . LEU A 1 427 ? 139.302 184.032 180.522 1.00 60.17 422 A 1 
ATOM 3012 C C   . LEU A 1 427 ? 140.100 184.847 181.529 1.00 60.17 422 A 1 
ATOM 3013 O O   . LEU A 1 427 ? 139.902 184.706 182.740 1.00 60.17 422 A 1 
ATOM 3014 C CB  . LEU A 1 427 ? 137.817 184.400 180.576 1.00 60.17 422 A 1 
ATOM 3015 C CG  . LEU A 1 427 ? 137.413 185.791 180.092 1.00 60.17 422 A 1 
ATOM 3016 C CD1 . LEU A 1 427 ? 137.900 186.026 178.675 1.00 60.17 422 A 1 
ATOM 3017 C CD2 . LEU A 1 427 ? 135.906 185.951 180.169 1.00 60.17 422 A 1 
ATOM 3018 N N   . ILE A 1 428 ? 140.994 185.696 181.029 1.00 59.95 423 A 1 
ATOM 3019 C CA  . ILE A 1 428 ? 141.887 186.492 181.863 1.00 59.95 423 A 1 
ATOM 3020 C C   . ILE A 1 428 ? 141.544 187.960 181.657 1.00 59.95 423 A 1 
ATOM 3021 O O   . ILE A 1 428 ? 141.575 188.455 180.524 1.00 59.95 423 A 1 
ATOM 3022 C CB  . ILE A 1 428 ? 143.363 186.225 181.533 1.00 59.95 423 A 1 
ATOM 3023 C CG1 . ILE A 1 428 ? 143.675 184.734 181.660 1.00 59.95 423 A 1 
ATOM 3024 C CG2 . ILE A 1 428 ? 144.266 187.037 182.445 1.00 59.95 423 A 1 
ATOM 3025 C CD1 . ILE A 1 428 ? 145.103 184.381 181.323 1.00 59.95 423 A 1 
ATOM 3026 N N   . PHE A 1 429 ? 141.231 188.652 182.746 1.00 64.22 424 A 1 
ATOM 3027 C CA  . PHE A 1 429 ? 140.870 190.060 182.702 1.00 64.22 424 A 1 
ATOM 3028 C C   . PHE A 1 429 ? 142.051 190.931 183.115 1.00 64.22 424 A 1 
ATOM 3029 O O   . PHE A 1 429 ? 142.883 190.539 183.936 1.00 64.22 424 A 1 
ATOM 3030 C CB  . PHE A 1 429 ? 139.677 190.349 183.615 1.00 64.22 424 A 1 
ATOM 3031 C CG  . PHE A 1 429 ? 138.354 189.972 183.021 1.00 64.22 424 A 1 
ATOM 3032 C CD1 . PHE A 1 429 ? 137.850 188.693 183.175 1.00 64.22 424 A 1 
ATOM 3033 C CD2 . PHE A 1 429 ? 137.611 190.899 182.310 1.00 64.22 424 A 1 
ATOM 3034 C CE1 . PHE A 1 429 ? 136.631 188.345 182.631 1.00 64.22 424 A 1 
ATOM 3035 C CE2 . PHE A 1 429 ? 136.392 190.556 181.763 1.00 64.22 424 A 1 
ATOM 3036 C CZ  . PHE A 1 429 ? 135.901 189.278 181.923 1.00 64.22 424 A 1 
ATOM 3037 N N   . SER A 1 430 ? 142.112 192.124 182.528 1.00 64.30 425 A 1 
ATOM 3038 C CA  . SER A 1 430 ? 143.126 193.104 182.879 1.00 64.30 425 A 1 
ATOM 3039 C C   . SER A 1 430 ? 142.538 194.496 182.718 1.00 64.30 425 A 1 
ATOM 3040 O O   . SER A 1 430 ? 141.591 194.700 181.954 1.00 64.30 425 A 1 
ATOM 3041 C CB  . SER A 1 430 ? 144.382 192.952 182.013 1.00 64.30 425 A 1 
ATOM 3042 O OG  . SER A 1 430 ? 145.350 193.931 182.345 1.00 64.30 425 A 1 
ATOM 3043 N N   . ARG A 1 431 ? 143.100 195.453 183.460 1.00 68.47 426 A 1 
ATOM 3044 C CA  . ARG A 1 431 ? 142.703 196.844 183.276 1.00 68.47 426 A 1 
ATOM 3045 C C   . ARG A 1 431 ? 143.054 197.325 181.875 1.00 68.47 426 A 1 
ATOM 3046 O O   . ARG A 1 431 ? 142.268 198.036 181.238 1.00 68.47 426 A 1 
ATOM 3047 C CB  . ARG A 1 431 ? 143.368 197.728 184.330 1.00 68.47 426 A 1 
ATOM 3048 C CG  . ARG A 1 431 ? 142.756 197.610 185.714 1.00 68.47 426 A 1 
ATOM 3049 C CD  . ARG A 1 431 ? 141.323 198.112 185.721 1.00 68.47 426 A 1 
ATOM 3050 N NE  . ARG A 1 431 ? 140.733 198.068 187.055 1.00 68.47 426 A 1 
ATOM 3051 C CZ  . ARG A 1 431 ? 139.495 198.463 187.337 1.00 68.47 426 A 1 
ATOM 3052 N NH1 . ARG A 1 431 ? 138.714 198.936 186.376 1.00 68.47 426 A 1 
ATOM 3053 N NH2 . ARG A 1 431 ? 139.040 198.388 188.580 1.00 68.47 426 A 1 
ATOM 3054 N N   . SER A 1 432 ? 144.230 196.946 181.382 1.00 62.31 427 A 1 
ATOM 3055 C CA  . SER A 1 432 ? 144.634 197.278 180.019 1.00 62.31 427 A 1 
ATOM 3056 C C   . SER A 1 432 ? 145.659 196.244 179.577 1.00 62.31 427 A 1 
ATOM 3057 O O   . SER A 1 432 ? 146.808 196.285 180.027 1.00 62.31 427 A 1 
ATOM 3058 C CB  . SER A 1 432 ? 145.206 198.688 179.950 1.00 62.31 427 A 1 
ATOM 3059 O OG  . SER A 1 432 ? 145.606 199.010 178.630 1.00 62.31 427 A 1 
ATOM 3060 N N   . TRP A 1 433 ? 145.243 195.318 178.709 1.00 56.22 428 A 1 
ATOM 3061 C CA  . TRP A 1 433 ? 146.177 194.329 178.181 1.00 56.22 428 A 1 
ATOM 3062 C C   . TRP A 1 433 ? 147.267 194.967 177.334 1.00 56.22 428 A 1 
ATOM 3063 O O   . TRP A 1 433 ? 148.310 194.344 177.115 1.00 56.22 428 A 1 
ATOM 3064 C CB  . TRP A 1 433 ? 145.429 193.276 177.362 1.00 56.22 428 A 1 
ATOM 3065 C CG  . TRP A 1 433 ? 145.121 192.028 178.127 1.00 56.22 428 A 1 
ATOM 3066 C CD1 . TRP A 1 433 ? 143.961 191.729 178.776 1.00 56.22 428 A 1 
ATOM 3067 C CD2 . TRP A 1 433 ? 145.991 190.908 178.326 1.00 56.22 428 A 1 
ATOM 3068 N NE1 . TRP A 1 433 ? 144.052 190.492 179.365 1.00 56.22 428 A 1 
ATOM 3069 C CE2 . TRP A 1 433 ? 145.290 189.967 179.104 1.00 56.22 428 A 1 
ATOM 3070 C CE3 . TRP A 1 433 ? 147.295 190.610 177.920 1.00 56.22 428 A 1 
ATOM 3071 C CZ2 . TRP A 1 433 ? 145.847 188.751 179.485 1.00 56.22 428 A 1 
ATOM 3072 C CZ3 . TRP A 1 433 ? 147.846 189.402 178.299 1.00 56.22 428 A 1 
ATOM 3073 C CH2 . TRP A 1 433 ? 147.124 188.487 179.073 1.00 56.22 428 A 1 
ATOM 3074 N N   . SER A 1 434 ? 147.046 196.189 176.850 1.00 58.01 429 A 1 
ATOM 3075 C CA  . SER A 1 434 ? 148.075 196.883 176.083 1.00 58.01 429 A 1 
ATOM 3076 C C   . SER A 1 434 ? 149.294 197.188 176.944 1.00 58.01 429 A 1 
ATOM 3077 O O   . SER A 1 434 ? 150.433 197.077 176.477 1.00 58.01 429 A 1 
ATOM 3078 C CB  . SER A 1 434 ? 147.497 198.165 175.488 1.00 58.01 429 A 1 
ATOM 3079 O OG  . SER A 1 434 ? 148.414 198.782 174.604 1.00 58.01 429 A 1 
ATOM 3080 N N   . VAL A 1 435 ? 149.073 197.580 178.201 1.00 59.07 430 A 1 
ATOM 3081 C CA  . VAL A 1 435 ? 150.186 197.882 179.096 1.00 59.07 430 A 1 
ATOM 3082 C C   . VAL A 1 435 ? 151.003 196.628 179.381 1.00 59.07 430 A 1 
ATOM 3083 O O   . VAL A 1 435 ? 152.240 196.667 179.390 1.00 59.07 430 A 1 
ATOM 3084 C CB  . VAL A 1 435 ? 149.667 198.522 180.395 1.00 59.07 430 A 1 
ATOM 3085 C CG1 . VAL A 1 435 ? 150.828 198.940 181.280 1.00 59.07 430 A 1 
ATOM 3086 C CG2 . VAL A 1 435 ? 148.776 199.705 180.080 1.00 59.07 430 A 1 
ATOM 3087 N N   . ASP A 1 436 ? 150.331 195.501 179.623 1.00 58.99 431 A 1 
ATOM 3088 C CA  . ASP A 1 436 ? 151.034 194.261 179.931 1.00 58.99 431 A 1 
ATOM 3089 C C   . ASP A 1 436 ? 151.916 193.795 178.782 1.00 58.99 431 A 1 
ATOM 3090 O O   . ASP A 1 436 ? 152.867 193.042 179.011 1.00 58.99 431 A 1 
ATOM 3091 C CB  . ASP A 1 436 ? 150.031 193.164 180.293 1.00 58.99 431 A 1 
ATOM 3092 C CG  . ASP A 1 436 ? 149.192 193.520 181.502 1.00 58.99 431 A 1 
ATOM 3093 O OD1 . ASP A 1 436 ? 149.372 194.628 182.047 1.00 58.99 431 A 1 
ATOM 3094 O OD2 . ASP A 1 436 ? 148.351 192.691 181.907 1.00 58.99 431 A 1 
ATOM 3095 N N   . LEU A 1 437 ? 151.623 194.222 177.558 1.00 54.67 432 A 1 
ATOM 3096 C CA  . LEU A 1 437 ? 152.432 193.879 176.398 1.00 54.67 432 A 1 
ATOM 3097 C C   . LEU A 1 437 ? 153.502 194.919 176.094 1.00 54.67 432 A 1 
ATOM 3098 O O   . LEU A 1 437 ? 154.251 194.750 175.127 1.00 54.67 432 A 1 
ATOM 3099 C CB  . LEU A 1 437 ? 151.533 193.689 175.174 1.00 54.67 432 A 1 
ATOM 3100 C CG  . LEU A 1 437 ? 150.441 192.629 175.316 1.00 54.67 432 A 1 
ATOM 3101 C CD1 . LEU A 1 437 ? 149.526 192.643 174.107 1.00 54.67 432 A 1 
ATOM 3102 C CD2 . LEU A 1 437 ? 151.051 191.253 175.514 1.00 54.67 432 A 1 
ATOM 3103 N N   . GLY A 1 438 ? 153.593 195.981 176.889 1.00 57.06 433 A 1 
ATOM 3104 C CA  . GLY A 1 438 ? 154.610 196.991 176.701 1.00 57.06 433 A 1 
ATOM 3105 C C   . GLY A 1 438 ? 154.217 198.168 175.838 1.00 57.06 433 A 1 
ATOM 3106 O O   . GLY A 1 438 ? 155.098 198.936 175.434 1.00 57.06 433 A 1 
ATOM 3107 N N   . LEU A 1 439 ? 152.933 198.340 175.542 1.00 58.19 434 A 1 
ATOM 3108 C CA  . LEU A 1 439 ? 152.466 199.438 174.714 1.00 58.19 434 A 1 
ATOM 3109 C C   . LEU A 1 439 ? 151.907 200.559 175.589 1.00 58.19 434 A 1 
ATOM 3110 O O   . LEU A 1 439 ? 151.908 200.488 176.820 1.00 58.19 434 A 1 
ATOM 3111 C CB  . LEU A 1 439 ? 151.419 198.948 173.715 1.00 58.19 434 A 1 
ATOM 3112 C CG  . LEU A 1 439 ? 151.811 197.778 172.814 1.00 58.19 434 A 1 
ATOM 3113 C CD1 . LEU A 1 439 ? 150.668 197.443 171.874 1.00 58.19 434 A 1 
ATOM 3114 C CD2 . LEU A 1 439 ? 153.074 198.100 172.035 1.00 58.19 434 A 1 
ATOM 3115 N N   . GLN A 1 440 ? 151.421 201.611 174.935 1.00 67.81 435 A 1 
ATOM 3116 C CA  . GLN A 1 440 ? 150.862 202.755 175.640 1.00 67.81 435 A 1 
ATOM 3117 C C   . GLN A 1 440 ? 149.464 202.445 176.155 1.00 67.81 435 A 1 
ATOM 3118 O O   . GLN A 1 440 ? 148.694 201.723 175.516 1.00 67.81 435 A 1 
ATOM 3119 C CB  . GLN A 1 440 ? 150.822 203.979 174.725 1.00 67.81 435 A 1 
ATOM 3120 C CG  . GLN A 1 440 ? 152.193 204.495 174.313 1.00 67.81 435 A 1 
ATOM 3121 C CD  . GLN A 1 440 ? 152.994 205.028 175.485 1.00 67.81 435 A 1 
ATOM 3122 O OE1 . GLN A 1 440 ? 152.435 205.413 176.513 1.00 67.81 435 A 1 
ATOM 3123 N NE2 . GLN A 1 440 ? 154.313 205.054 175.336 1.00 67.81 435 A 1 
ATOM 3124 N N   . GLU A 1 441 ? 149.141 203.000 177.320 1.00 74.29 436 A 1 
ATOM 3125 C CA  . GLU A 1 441 ? 147.840 202.784 177.936 1.00 74.29 436 A 1 
ATOM 3126 C C   . GLU A 1 441 ? 146.774 203.641 177.267 1.00 74.29 436 A 1 
ATOM 3127 O O   . GLU A 1 441 ? 147.025 204.788 176.888 1.00 74.29 436 A 1 
ATOM 3128 C CB  . GLU A 1 441 ? 147.901 203.104 179.429 1.00 74.29 436 A 1 
ATOM 3129 C CG  . GLU A 1 441 ? 146.611 202.823 180.182 1.00 74.29 436 A 1 
ATOM 3130 C CD  . GLU A 1 441 ? 146.710 203.166 181.655 1.00 74.29 436 A 1 
ATOM 3131 O OE1 . GLU A 1 441 ? 147.788 203.625 182.087 1.00 74.29 436 A 1 
ATOM 3132 O OE2 . GLU A 1 441 ? 145.712 202.974 182.380 1.00 74.29 436 A 1 
ATOM 3133 N N   . ASN A 1 442 ? 145.579 203.075 177.122 1.00 71.92 437 A 1 
ATOM 3134 C CA  . ASN A 1 442 ? 144.407 203.797 176.641 1.00 71.92 437 A 1 
ATOM 3135 C C   . ASN A 1 442 ? 143.417 203.878 177.797 1.00 71.92 437 A 1 
ATOM 3136 O O   . ASN A 1 442 ? 142.845 202.861 178.204 1.00 71.92 437 A 1 
ATOM 3137 C CB  . ASN A 1 442 ? 143.793 203.103 175.427 1.00 71.92 437 A 1 
ATOM 3138 C CG  . ASN A 1 442 ? 142.789 203.977 174.699 1.00 71.92 437 A 1 
ATOM 3139 O OD1 . ASN A 1 442 ? 142.133 204.827 175.298 1.00 71.92 437 A 1 
ATOM 3140 N ND2 . ASN A 1 442 ? 142.665 203.767 173.394 1.00 71.92 437 A 1 
ATOM 3141 N N   . HIS A 1 443 ? 143.217 205.088 178.324 1.00 74.59 438 A 1 
ATOM 3142 C CA  . HIS A 1 443 ? 142.378 205.268 179.501 1.00 74.59 438 A 1 
ATOM 3143 C C   . HIS A 1 443 ? 140.891 205.158 179.194 1.00 74.59 438 A 1 
ATOM 3144 O O   . HIS A 1 443 ? 140.093 204.980 180.122 1.00 74.59 438 A 1 
ATOM 3145 C CB  . HIS A 1 443 ? 142.667 206.623 180.149 1.00 74.59 438 A 1 
ATOM 3146 C CG  . HIS A 1 443 ? 144.088 206.791 180.586 1.00 74.59 438 A 1 
ATOM 3147 N ND1 . HIS A 1 443 ? 145.123 206.987 179.696 1.00 74.59 438 A 1 
ATOM 3148 C CD2 . HIS A 1 443 ? 144.648 206.788 181.819 1.00 74.59 438 A 1 
ATOM 3149 C CE1 . HIS A 1 443 ? 146.258 207.099 180.363 1.00 74.59 438 A 1 
ATOM 3150 N NE2 . HIS A 1 443 ? 145.999 206.983 181.652 1.00 74.59 438 A 1 
ATOM 3151 N N   . LYS A 1 444 ? 140.499 205.261 177.924 1.00 72.39 439 A 1 
ATOM 3152 C CA  . LYS A 1 444 ? 139.083 205.177 177.582 1.00 72.39 439 A 1 
ATOM 3153 C C   . LYS A 1 444 ? 138.567 203.746 177.658 1.00 72.39 439 A 1 
ATOM 3154 O O   . LYS A 1 444 ? 137.370 203.533 177.880 1.00 72.39 439 A 1 
ATOM 3155 C CB  . LYS A 1 444 ? 138.850 205.761 176.191 1.00 72.39 439 A 1 
ATOM 3156 C CG  . LYS A 1 444 ? 139.302 207.205 176.058 1.00 72.39 439 A 1 
ATOM 3157 C CD  . LYS A 1 444 ? 139.169 207.702 174.632 1.00 72.39 439 A 1 
ATOM 3158 C CE  . LYS A 1 444 ? 139.630 209.144 174.508 1.00 72.39 439 A 1 
ATOM 3159 N NZ  . LYS A 1 444 ? 139.524 209.646 173.110 1.00 72.39 439 A 1 
ATOM 3160 N N   . VAL A 1 445 ? 139.441 202.762 177.478 1.00 68.53 440 A 1 
ATOM 3161 C CA  . VAL A 1 445 ? 139.044 201.361 177.545 1.00 68.53 440 A 1 
ATOM 3162 C C   . VAL A 1 445 ? 138.838 200.972 179.002 1.00 68.53 440 A 1 
ATOM 3163 O O   . VAL A 1 445 ? 139.734 201.149 179.837 1.00 68.53 440 A 1 
ATOM 3164 C CB  . VAL A 1 445 ? 140.098 200.465 176.876 1.00 68.53 440 A 1 
ATOM 3165 C CG1 . VAL A 1 445 ? 139.759 199.000 177.090 1.00 68.53 440 A 1 
ATOM 3166 C CG2 . VAL A 1 445 ? 140.196 200.785 175.395 1.00 68.53 440 A 1 
ATOM 3167 N N   . LEU A 1 446 ? 137.652 200.444 179.315 1.00 69.94 441 A 1 
ATOM 3168 C CA  . LEU A 1 446 ? 137.357 200.055 180.689 1.00 69.94 441 A 1 
ATOM 3169 C C   . LEU A 1 446 ? 138.227 198.885 181.129 1.00 69.94 441 A 1 
ATOM 3170 O O   . LEU A 1 446 ? 138.860 198.933 182.190 1.00 69.94 441 A 1 
ATOM 3171 C CB  . LEU A 1 446 ? 135.876 199.706 180.824 1.00 69.94 441 A 1 
ATOM 3172 C CG  . LEU A 1 446 ? 135.436 199.144 182.175 1.00 69.94 441 A 1 
ATOM 3173 C CD1 . LEU A 1 446 ? 135.657 200.164 183.279 1.00 69.94 441 A 1 
ATOM 3174 C CD2 . LEU A 1 446 ? 133.983 198.709 182.121 1.00 69.94 441 A 1 
ATOM 3175 N N   . CYS A 1 447 ? 138.274 197.827 180.324 1.00 66.64 442 A 1 
ATOM 3176 C CA  . CYS A 1 447 ? 139.065 196.648 180.645 1.00 66.64 442 A 1 
ATOM 3177 C C   . CYS A 1 447 ? 139.226 195.814 179.382 1.00 66.64 442 A 1 
ATOM 3178 O O   . CYS A 1 447 ? 138.527 196.015 178.387 1.00 66.64 442 A 1 
ATOM 3179 C CB  . CYS A 1 447 ? 138.418 195.824 181.763 1.00 66.64 442 A 1 
ATOM 3180 S SG  . CYS A 1 447 ? 136.795 195.151 181.348 1.00 66.64 442 A 1 
ATOM 3181 N N   . ASP A 1 448 ? 140.161 194.871 179.438 1.00 60.93 443 A 1 
ATOM 3182 C CA  . ASP A 1 448 ? 140.397 193.928 178.358 1.00 60.93 443 A 1 
ATOM 3183 C C   . ASP A 1 448 ? 140.294 192.508 178.895 1.00 60.93 443 A 1 
ATOM 3184 O O   . ASP A 1 448 ? 140.590 192.245 180.064 1.00 60.93 443 A 1 
ATOM 3185 C CB  . ASP A 1 448 ? 141.771 194.142 177.713 1.00 60.93 443 A 1 
ATOM 3186 C CG  . ASP A 1 448 ? 141.844 195.421 176.906 1.00 60.93 443 A 1 
ATOM 3187 O OD1 . ASP A 1 448 ? 140.819 195.805 176.305 1.00 60.93 443 A 1 
ATOM 3188 O OD2 . ASP A 1 448 ? 142.926 196.043 176.869 1.00 60.93 443 A 1 
ATOM 3189 N N   . ALA A 1 449 ? 139.854 191.596 178.034 1.00 55.41 444 A 1 
ATOM 3190 C CA  . ALA A 1 449 ? 139.707 190.193 178.394 1.00 55.41 444 A 1 
ATOM 3191 C C   . ALA A 1 449 ? 140.290 189.330 177.289 1.00 55.41 444 A 1 
ATOM 3192 O O   . ALA A 1 449 ? 139.983 189.533 176.111 1.00 55.41 444 A 1 
ATOM 3193 C CB  . ALA A 1 449 ? 138.240 189.829 178.634 1.00 55.41 444 A 1 
ATOM 3194 N N   . LEU A 1 450 ? 141.126 188.371 177.671 1.00 51.10 445 A 1 
ATOM 3195 C CA  . LEU A 1 450 ? 141.727 187.424 176.742 1.00 51.10 445 A 1 
ATOM 3196 C C   . LEU A 1 450 ? 141.139 186.046 177.008 1.00 51.10 445 A 1 
ATOM 3197 O O   . LEU A 1 450 ? 141.190 185.555 178.140 1.00 51.10 445 A 1 
ATOM 3198 C CB  . LEU A 1 450 ? 143.248 187.397 176.888 1.00 51.10 445 A 1 
ATOM 3199 C CG  . LEU A 1 450 ? 143.979 186.359 176.037 1.00 51.10 445 A 1 
ATOM 3200 C CD1 . LEU A 1 450 ? 143.736 186.611 174.561 1.00 51.10 445 A 1 
ATOM 3201 C CD2 . LEU A 1 450 ? 145.464 186.363 176.348 1.00 51.10 445 A 1 
ATOM 3202 N N   . LEU A 1 451 ? 140.584 185.431 175.970 1.00 51.53 446 A 1 
ATOM 3203 C CA  . LEU A 1 451 ? 139.963 184.117 176.067 1.00 51.53 446 A 1 
ATOM 3204 C C   . LEU A 1 451 ? 140.832 183.104 175.337 1.00 51.53 446 A 1 
ATOM 3205 O O   . LEU A 1 451 ? 141.118 183.269 174.147 1.00 51.53 446 A 1 
ATOM 3206 C CB  . LEU A 1 451 ? 138.553 184.133 175.480 1.00 51.53 446 A 1 
ATOM 3207 C CG  . LEU A 1 451 ? 137.902 182.763 175.289 1.00 51.53 446 A 1 
ATOM 3208 C CD1 . LEU A 1 451 ? 137.830 182.020 176.611 1.00 51.53 446 A 1 
ATOM 3209 C CD2 . LEU A 1 451 ? 136.523 182.906 174.672 1.00 51.53 446 A 1 
ATOM 3210 N N   . ILE A 1 452 ? 141.243 182.057 176.047 1.00 53.47 447 A 1 
ATOM 3211 C CA  . ILE A 1 452 ? 142.040 180.979 175.479 1.00 53.47 447 A 1 
ATOM 3212 C C   . ILE A 1 452 ? 141.227 179.698 175.581 1.00 53.47 447 A 1 
ATOM 3213 O O   . ILE A 1 452 ? 140.923 179.238 176.688 1.00 53.47 447 A 1 
ATOM 3214 C CB  . ILE A 1 452 ? 143.394 180.831 176.189 1.00 53.47 447 A 1 
ATOM 3215 C CG1 . ILE A 1 452 ? 144.198 182.125 176.066 1.00 53.47 447 A 1 
ATOM 3216 C CG2 . ILE A 1 452 ? 144.170 179.662 175.612 1.00 53.47 447 A 1 
ATOM 3217 C CD1 . ILE A 1 452 ? 145.560 182.060 176.709 1.00 53.47 447 A 1 
ATOM 3218 N N   . SER A 1 453 ? 140.876 179.127 174.432 1.00 60.65 448 A 1 
ATOM 3219 C CA  . SER A 1 453 ? 140.089 177.908 174.365 1.00 60.65 448 A 1 
ATOM 3220 C C   . SER A 1 453 ? 140.722 176.960 173.357 1.00 60.65 448 A 1 
ATOM 3221 O O   . SER A 1 453 ? 141.462 177.375 172.463 1.00 60.65 448 A 1 
ATOM 3222 C CB  . SER A 1 453 ? 138.638 178.208 173.983 1.00 60.65 448 A 1 
ATOM 3223 O OG  . SER A 1 453 ? 137.882 177.014 173.873 1.00 60.65 448 A 1 
ATOM 3224 N N   . GLN A 1 454 ? 140.428 175.670 173.518 1.00 63.46 449 A 1 
ATOM 3225 C CA  . GLN A 1 454 ? 141.023 174.667 172.644 1.00 63.46 449 A 1 
ATOM 3226 C C   . GLN A 1 454 ? 140.372 174.639 171.267 1.00 63.46 449 A 1 
ATOM 3227 O O   . GLN A 1 454 ? 141.058 174.397 170.268 1.00 63.46 449 A 1 
ATOM 3228 C CB  . GLN A 1 454 ? 140.935 173.286 173.296 1.00 63.46 449 A 1 
ATOM 3229 C CG  . GLN A 1 454 ? 141.749 172.213 172.594 1.00 63.46 449 A 1 
ATOM 3230 C CD  . GLN A 1 454 ? 141.768 170.904 173.357 1.00 63.46 449 A 1 
ATOM 3231 O OE1 . GLN A 1 454 ? 141.104 170.761 174.384 1.00 63.46 449 A 1 
ATOM 3232 N NE2 . GLN A 1 454 ? 142.532 169.940 172.858 1.00 63.46 449 A 1 
ATOM 3233 N N   . ASP A 1 455 ? 139.065 174.885 171.188 1.00 63.29 450 A 1 
ATOM 3234 C CA  . ASP A 1 455 ? 138.350 174.793 169.921 1.00 63.29 450 A 1 
ATOM 3235 C C   . ASP A 1 455 ? 138.428 176.064 169.085 1.00 63.29 450 A 1 
ATOM 3236 O O   . ASP A 1 455 ? 138.051 176.031 167.909 1.00 63.29 450 A 1 
ATOM 3237 C CB  . ASP A 1 455 ? 136.880 174.443 170.172 1.00 63.29 450 A 1 
ATOM 3238 C CG  . ASP A 1 455 ? 136.707 173.094 170.838 1.00 63.29 450 A 1 
ATOM 3239 O OD1 . ASP A 1 455 ? 137.561 172.209 170.623 1.00 63.29 450 A 1 
ATOM 3240 O OD2 . ASP A 1 455 ? 135.715 172.916 171.576 1.00 63.29 450 A 1 
ATOM 3241 N N   . SER A 1 456 ? 138.899 177.171 169.648 1.00 56.18 451 A 1 
ATOM 3242 C CA  . SER A 1 456 ? 138.919 178.445 168.946 1.00 56.18 451 A 1 
ATOM 3243 C C   . SER A 1 456 ? 140.257 179.135 169.164 1.00 56.18 451 A 1 
ATOM 3244 O O   . SER A 1 456 ? 140.929 178.885 170.171 1.00 56.18 451 A 1 
ATOM 3245 C CB  . SER A 1 456 ? 137.782 179.363 169.424 1.00 56.18 451 A 1 
ATOM 3246 O OG  . SER A 1 456 ? 137.912 179.659 170.803 1.00 56.18 451 A 1 
ATOM 3247 N N   . PRO A 1 457 ? 140.667 180.000 168.242 1.00 46.05 452 A 1 
ATOM 3248 C CA  . PRO A 1 457 ? 141.878 180.796 168.455 1.00 46.05 452 A 1 
ATOM 3249 C C   . PRO A 1 457 ? 141.673 181.795 169.578 1.00 46.05 452 A 1 
ATOM 3250 O O   . PRO A 1 457 ? 140.527 182.099 169.942 1.00 46.05 452 A 1 
ATOM 3251 C CB  . PRO A 1 457 ? 142.077 181.503 167.106 1.00 46.05 452 A 1 
ATOM 3252 C CG  . PRO A 1 457 ? 140.724 181.527 166.493 1.00 46.05 452 A 1 
ATOM 3253 C CD  . PRO A 1 457 ? 140.070 180.251 166.919 1.00 46.05 452 A 1 
ATOM 3254 N N   . PRO A 1 458 ? 142.752 182.311 170.168 1.00 41.51 453 A 1 
ATOM 3255 C CA  . PRO A 1 458 ? 142.599 183.284 171.256 1.00 41.51 453 A 1 
ATOM 3256 C C   . PRO A 1 458 ? 141.820 184.509 170.800 1.00 41.51 453 A 1 
ATOM 3257 O O   . PRO A 1 458 ? 141.977 184.986 169.674 1.00 41.51 453 A 1 
ATOM 3258 C CB  . PRO A 1 458 ? 144.044 183.642 171.619 1.00 41.51 453 A 1 
ATOM 3259 C CG  . PRO A 1 458 ? 144.844 182.482 171.165 1.00 41.51 453 A 1 
ATOM 3260 C CD  . PRO A 1 458 ? 144.163 181.963 169.936 1.00 41.51 453 A 1 
ATOM 3261 N N   . VAL A 1 459 ? 140.965 185.008 171.689 1.00 44.91 454 A 1 
ATOM 3262 C CA  . VAL A 1 459 ? 140.105 186.151 171.411 1.00 44.91 454 A 1 
ATOM 3263 C C   . VAL A 1 459 ? 140.333 187.197 172.490 1.00 44.91 454 A 1 
ATOM 3264 O O   . VAL A 1 459 ? 140.296 186.881 173.684 1.00 44.91 454 A 1 
ATOM 3265 C CB  . VAL A 1 459 ? 138.620 185.751 171.350 1.00 44.91 454 A 1 
ATOM 3266 C CG1 . VAL A 1 459 ? 137.755 186.969 171.083 1.00 44.91 454 A 1 
ATOM 3267 C CG2 . VAL A 1 459 ? 138.396 184.693 170.284 1.00 44.91 454 A 1 
ATOM 3268 N N   . LEU A 1 460 ? 140.570 188.434 172.070 1.00 49.21 455 A 1 
ATOM 3269 C CA  . LEU A 1 460 ? 140.755 189.558 172.976 1.00 49.21 455 A 1 
ATOM 3270 C C   . LEU A 1 460 ? 139.474 190.383 172.998 1.00 49.21 455 A 1 
ATOM 3271 O O   . LEU A 1 460 ? 139.027 190.872 171.954 1.00 49.21 455 A 1 
ATOM 3272 C CB  . LEU A 1 460 ? 141.943 190.414 172.544 1.00 49.21 455 A 1 
ATOM 3273 C CG  . LEU A 1 460 ? 142.336 191.562 173.473 1.00 49.21 455 A 1 
ATOM 3274 C CD1 . LEU A 1 460 ? 142.853 191.026 174.795 1.00 49.21 455 A 1 
ATOM 3275 C CD2 . LEU A 1 460 ? 143.373 192.448 172.808 1.00 49.21 455 A 1 
ATOM 3276 N N   . TYR A 1 461 ? 138.890 190.532 174.181 1.00 53.84 456 A 1 
ATOM 3277 C CA  . TYR A 1 461 ? 137.657 191.287 174.359 1.00 53.84 456 A 1 
ATOM 3278 C C   . TYR A 1 461 ? 137.993 192.665 174.914 1.00 53.84 456 A 1 
ATOM 3279 O O   . TYR A 1 461 ? 138.531 192.779 176.019 1.00 53.84 456 A 1 
ATOM 3280 C CB  . TYR A 1 461 ? 136.694 190.553 175.293 1.00 53.84 456 A 1 
ATOM 3281 C CG  . TYR A 1 461 ? 136.153 189.263 174.727 1.00 53.84 456 A 1 
ATOM 3282 C CD1 . TYR A 1 461 ? 135.025 189.258 173.921 1.00 53.84 456 A 1 
ATOM 3283 C CD2 . TYR A 1 461 ? 136.765 188.050 175.002 1.00 53.84 456 A 1 
ATOM 3284 C CE1 . TYR A 1 461 ? 134.523 188.082 173.402 1.00 53.84 456 A 1 
ATOM 3285 C CE2 . TYR A 1 461 ? 136.271 186.868 174.487 1.00 53.84 456 A 1 
ATOM 3286 C CZ  . TYR A 1 461 ? 135.150 186.890 173.688 1.00 53.84 456 A 1 
ATOM 3287 O OH  . TYR A 1 461 ? 134.653 185.717 173.171 1.00 53.84 456 A 1 
ATOM 3288 N N   . THR A 1 462 ? 137.675 193.700 174.146 1.00 58.43 457 A 1 
ATOM 3289 C CA  . THR A 1 462 ? 137.824 195.079 174.581 1.00 58.43 457 A 1 
ATOM 3290 C C   . THR A 1 462 ? 136.451 195.637 174.924 1.00 58.43 457 A 1 
ATOM 3291 O O   . THR A 1 462 ? 135.483 195.406 174.196 1.00 58.43 457 A 1 
ATOM 3292 C CB  . THR A 1 462 ? 138.481 195.930 173.492 1.00 58.43 457 A 1 
ATOM 3293 O OG1 . THR A 1 462 ? 139.752 195.368 173.145 1.00 58.43 457 A 1 
ATOM 3294 C CG2 . THR A 1 462 ? 138.681 197.357 173.972 1.00 58.43 457 A 1 
ATOM 3295 N N   . PHE A 1 463 ? 136.362 196.340 176.048 1.00 63.43 458 A 1 
ATOM 3296 C CA  . PHE A 1 463 ? 135.117 196.946 176.500 1.00 63.43 458 A 1 
ATOM 3297 C C   . PHE A 1 463 ? 135.331 198.441 176.683 1.00 63.43 458 A 1 
ATOM 3298 O O   . PHE A 1 463 ? 136.337 198.859 177.266 1.00 63.43 458 A 1 
ATOM 3299 C CB  . PHE A 1 463 ? 134.637 196.311 177.806 1.00 63.43 458 A 1 
ATOM 3300 C CG  . PHE A 1 463 ? 134.509 194.817 177.742 1.00 63.43 458 A 1 
ATOM 3301 C CD1 . PHE A 1 463 ? 133.392 194.227 177.175 1.00 63.43 458 A 1 
ATOM 3302 C CD2 . PHE A 1 463 ? 135.504 194.000 178.251 1.00 63.43 458 A 1 
ATOM 3303 C CE1 . PHE A 1 463 ? 133.273 192.853 177.114 1.00 63.43 458 A 1 
ATOM 3304 C CE2 . PHE A 1 463 ? 135.388 192.626 178.193 1.00 63.43 458 A 1 
ATOM 3305 C CZ  . PHE A 1 463 ? 134.271 192.052 177.624 1.00 63.43 458 A 1 
ATOM 3306 N N   . HIS A 1 464 ? 134.393 199.243 176.184 1.00 70.32 459 A 1 
ATOM 3307 C CA  . HIS A 1 464 ? 134.510 200.688 176.306 1.00 70.32 459 A 1 
ATOM 3308 C C   . HIS A 1 464 ? 133.156 201.298 176.636 1.00 70.32 459 A 1 
ATOM 3309 O O   . HIS A 1 464 ? 132.106 200.736 176.316 1.00 70.32 459 A 1 
ATOM 3310 C CB  . HIS A 1 464 ? 135.078 201.321 175.029 1.00 70.32 459 A 1 
ATOM 3311 C CG  . HIS A 1 464 ? 134.236 201.095 173.813 1.00 70.32 459 A 1 
ATOM 3312 N ND1 . HIS A 1 464 ? 133.113 201.845 173.535 1.00 70.32 459 A 1 
ATOM 3313 C CD2 . HIS A 1 464 ? 134.356 200.206 172.800 1.00 70.32 459 A 1 
ATOM 3314 C CE1 . HIS A 1 464 ? 132.577 201.425 172.403 1.00 70.32 459 A 1 
ATOM 3315 N NE2 . HIS A 1 464 ? 133.311 200.432 171.937 1.00 70.32 459 A 1 
ATOM 3316 N N   . MET A 1 465 ? 133.199 202.458 177.289 1.00 78.91 460 A 1 
ATOM 3317 C CA  . MET A 1 465 ? 132.007 203.202 177.669 1.00 78.91 460 A 1 
ATOM 3318 C C   . MET A 1 465 ? 131.713 204.368 176.735 1.00 78.91 460 A 1 
ATOM 3319 O O   . MET A 1 465 ? 130.735 205.090 176.959 1.00 78.91 460 A 1 
ATOM 3320 C CB  . MET A 1 465 ? 132.148 203.722 179.103 1.00 78.91 460 A 1 
ATOM 3321 C CG  . MET A 1 465 ? 132.580 202.672 180.113 1.00 78.91 460 A 1 
ATOM 3322 S SD  . MET A 1 465 ? 131.270 201.510 180.535 1.00 78.91 460 A 1 
ATOM 3323 C CE  . MET A 1 465 ? 130.095 202.601 181.332 1.00 78.91 460 A 1 
ATOM 3324 N N   . VAL A 1 466 ? 132.524 204.573 175.702 1.00 78.78 461 A 1 
ATOM 3325 C CA  . VAL A 1 466 ? 132.389 205.713 174.803 1.00 78.78 461 A 1 
ATOM 3326 C C   . VAL A 1 466 ? 131.615 205.264 173.571 1.00 78.78 461 A 1 
ATOM 3327 O O   . VAL A 1 466 ? 132.060 204.374 172.837 1.00 78.78 461 A 1 
ATOM 3328 C CB  . VAL A 1 466 ? 133.759 206.289 174.417 1.00 78.78 461 A 1 
ATOM 3329 C CG1 . VAL A 1 466 ? 133.588 207.585 173.645 1.00 78.78 461 A 1 
ATOM 3330 C CG2 . VAL A 1 466 ? 134.608 206.508 175.659 1.00 78.78 461 A 1 
ATOM 3331 N N   . GLN A 1 467 ? 130.456 205.883 173.342 1.00 82.15 462 A 1 
ATOM 3332 C CA  . GLN A 1 467 ? 129.577 205.458 172.258 1.00 82.15 462 A 1 
ATOM 3333 C C   . GLN A 1 467 ? 130.055 205.947 170.895 1.00 82.15 462 A 1 
ATOM 3334 O O   . GLN A 1 467 ? 129.894 205.243 169.892 1.00 82.15 462 A 1 
ATOM 3335 C CB  . GLN A 1 467 ? 128.151 205.942 172.527 1.00 82.15 462 A 1 
ATOM 3336 C CG  . GLN A 1 467 ? 128.045 207.428 172.826 1.00 82.15 462 A 1 
ATOM 3337 C CD  . GLN A 1 467 ? 126.625 207.862 173.121 1.00 82.15 462 A 1 
ATOM 3338 O OE1 . GLN A 1 467 ? 125.701 207.048 173.118 1.00 82.15 462 A 1 
ATOM 3339 N NE2 . GLN A 1 467 ? 126.441 209.152 173.377 1.00 82.15 462 A 1 
ATOM 3340 N N   . ASP A 1 468 ? 130.641 207.141 170.831 1.00 83.40 463 A 1 
ATOM 3341 C CA  . ASP A 1 468 ? 130.945 207.791 169.563 1.00 83.40 463 A 1 
ATOM 3342 C C   . ASP A 1 468 ? 132.401 207.639 169.139 1.00 83.40 463 A 1 
ATOM 3343 O O   . ASP A 1 468 ? 132.839 208.329 168.213 1.00 83.40 463 A 1 
ATOM 3344 C CB  . ASP A 1 468 ? 130.578 209.275 169.631 1.00 83.40 463 A 1 
ATOM 3345 C CG  . ASP A 1 468 ? 131.379 210.025 170.675 1.00 83.40 463 A 1 
ATOM 3346 O OD1 . ASP A 1 468 ? 131.692 209.430 171.727 1.00 83.40 463 A 1 
ATOM 3347 O OD2 . ASP A 1 468 ? 131.697 211.211 170.444 1.00 83.40 463 A 1 
ATOM 3348 N N   . GLU A 1 469 ? 133.162 206.761 169.788 1.00 79.23 464 A 1 
ATOM 3349 C CA  . GLU A 1 469 ? 134.562 206.555 169.453 1.00 79.23 464 A 1 
ATOM 3350 C C   . GLU A 1 469 ? 134.798 205.101 169.068 1.00 79.23 464 A 1 
ATOM 3351 O O   . GLU A 1 469 ? 134.163 204.188 169.602 1.00 79.23 464 A 1 
ATOM 3352 C CB  . GLU A 1 469 ? 135.475 206.947 170.621 1.00 79.23 464 A 1 
ATOM 3353 C CG  . GLU A 1 469 ? 136.954 206.966 170.277 1.00 79.23 464 A 1 
ATOM 3354 C CD  . GLU A 1 469 ? 137.788 207.632 171.349 1.00 79.23 464 A 1 
ATOM 3355 O OE1 . GLU A 1 469 ? 137.206 208.344 172.195 1.00 79.23 464 A 1 
ATOM 3356 O OE2 . GLU A 1 469 ? 139.022 207.446 171.346 1.00 79.23 464 A 1 
ATOM 3357 N N   . GLU A 1 470 ? 135.720 204.898 168.130 1.00 74.92 465 A 1 
ATOM 3358 C CA  . GLU A 1 470 ? 136.049 203.578 167.610 1.00 74.92 465 A 1 
ATOM 3359 C C   . GLU A 1 470 ? 137.407 203.145 168.145 1.00 74.92 465 A 1 
ATOM 3360 O O   . GLU A 1 470 ? 138.369 203.921 168.109 1.00 74.92 465 A 1 
ATOM 3361 C CB  . GLU A 1 470 ? 136.058 203.586 166.080 1.00 74.92 465 A 1 
ATOM 3362 C CG  . GLU A 1 470 ? 136.198 202.214 165.447 1.00 74.92 465 A 1 
ATOM 3363 C CD  . GLU A 1 470 ? 136.159 202.270 163.934 1.00 74.92 465 A 1 
ATOM 3364 O OE1 . GLU A 1 470 ? 136.479 203.336 163.369 1.00 74.92 465 A 1 
ATOM 3365 O OE2 . GLU A 1 470 ? 135.801 201.250 163.309 1.00 74.92 465 A 1 
ATOM 3366 N N   . PHE A 1 471 ? 137.481 201.910 168.640 1.00 69.02 466 A 1 
ATOM 3367 C CA  . PHE A 1 471 ? 138.699 201.359 169.219 1.00 69.02 466 A 1 
ATOM 3368 C C   . PHE A 1 471 ? 139.262 200.213 168.383 1.00 69.02 466 A 1 
ATOM 3369 O O   . PHE A 1 471 ? 139.925 199.319 168.913 1.00 69.02 466 A 1 
ATOM 3370 C CB  . PHE A 1 471 ? 138.445 200.893 170.651 1.00 69.02 466 A 1 
ATOM 3371 C CG  . PHE A 1 471 ? 138.082 202.002 171.593 1.00 69.02 466 A 1 
ATOM 3372 C CD1 . PHE A 1 471 ? 136.770 202.424 171.716 1.00 69.02 466 A 1 
ATOM 3373 C CD2 . PHE A 1 471 ? 139.054 202.622 172.358 1.00 69.02 466 A 1 
ATOM 3374 C CE1 . PHE A 1 471 ? 136.434 203.446 172.581 1.00 69.02 466 A 1 
ATOM 3375 C CE2 . PHE A 1 471 ? 138.725 203.644 173.226 1.00 69.02 466 A 1 
ATOM 3376 C CZ  . PHE A 1 471 ? 137.413 204.056 173.337 1.00 69.02 466 A 1 
ATOM 3377 N N   . LYS A 1 472 ? 138.999 200.225 167.074 1.00 61.13 467 A 1 
ATOM 3378 C CA  . LYS A 1 472 ? 139.478 199.148 166.214 1.00 61.13 467 A 1 
ATOM 3379 C C   . LYS A 1 472 ? 141.000 199.114 166.155 1.00 61.13 467 A 1 
ATOM 3380 O O   . LYS A 1 472 ? 141.609 198.042 166.254 1.00 61.13 467 A 1 
ATOM 3381 C CB  . LYS A 1 472 ? 138.893 199.303 164.810 1.00 61.13 467 A 1 
ATOM 3382 C CG  . LYS A 1 472 ? 139.384 198.263 163.819 1.00 61.13 467 A 1 
ATOM 3383 C CD  . LYS A 1 472 ? 138.912 198.580 162.410 1.00 61.13 467 A 1 
ATOM 3384 C CE  . LYS A 1 472 ? 137.398 198.640 162.334 1.00 61.13 467 A 1 
ATOM 3385 N NZ  . LYS A 1 472 ? 136.922 198.949 160.958 1.00 61.13 467 A 1 
ATOM 3386 N N   . GLY A 1 473 ? 141.632 200.279 165.997 1.00 54.86 468 A 1 
ATOM 3387 C CA  . GLY A 1 473 ? 143.081 200.311 165.881 1.00 54.86 468 A 1 
ATOM 3388 C C   . GLY A 1 473 ? 143.787 199.869 167.148 1.00 54.86 468 A 1 
ATOM 3389 O O   . GLY A 1 473 ? 144.767 199.120 167.094 1.00 54.86 468 A 1 
ATOM 3390 N N   . TYR A 1 474 ? 143.301 200.325 168.304 1.00 54.92 469 A 1 
ATOM 3391 C CA  . TYR A 1 474 ? 143.904 199.935 169.575 1.00 54.92 469 A 1 
ATOM 3392 C C   . TYR A 1 474 ? 143.819 198.428 169.782 1.00 54.92 469 A 1 
ATOM 3393 O O   . TYR A 1 474 ? 144.809 197.781 170.147 1.00 54.92 469 A 1 
ATOM 3394 C CB  . TYR A 1 474 ? 143.218 200.682 170.719 1.00 54.92 469 A 1 
ATOM 3395 C CG  . TYR A 1 474 ? 143.477 200.107 172.092 1.00 54.92 469 A 1 
ATOM 3396 C CD1 . TYR A 1 474 ? 144.619 200.445 172.801 1.00 54.92 469 A 1 
ATOM 3397 C CD2 . TYR A 1 474 ? 142.571 199.238 172.683 1.00 54.92 469 A 1 
ATOM 3398 C CE1 . TYR A 1 474 ? 144.858 199.926 174.057 1.00 54.92 469 A 1 
ATOM 3399 C CE2 . TYR A 1 474 ? 142.803 198.713 173.938 1.00 54.92 469 A 1 
ATOM 3400 C CZ  . TYR A 1 474 ? 143.947 199.060 174.621 1.00 54.92 469 A 1 
ATOM 3401 O OH  . TYR A 1 474 ? 144.179 198.540 175.872 1.00 54.92 469 A 1 
ATOM 3402 N N   . SER A 1 475 ? 142.639 197.852 169.546 1.00 50.21 470 A 1 
ATOM 3403 C CA  . SER A 1 475 ? 142.466 196.416 169.727 1.00 50.21 470 A 1 
ATOM 3404 C C   . SER A 1 475 ? 143.310 195.627 168.735 1.00 50.21 470 A 1 
ATOM 3405 O O   . SER A 1 475 ? 143.907 194.605 169.096 1.00 50.21 470 A 1 
ATOM 3406 C CB  . SER A 1 475 ? 140.989 196.048 169.591 1.00 50.21 470 A 1 
ATOM 3407 O OG  . SER A 1 475 ? 140.763 194.703 169.973 1.00 50.21 470 A 1 
ATOM 3408 N N   . THR A 1 476 ? 143.374 196.083 167.482 1.00 46.54 471 A 1 
ATOM 3409 C CA  . THR A 1 476 ? 144.182 195.390 166.484 1.00 46.54 471 A 1 
ATOM 3410 C C   . THR A 1 476 ? 145.660 195.416 166.852 1.00 46.54 471 A 1 
ATOM 3411 O O   . THR A 1 476 ? 146.352 194.397 166.744 1.00 46.54 471 A 1 
ATOM 3412 C CB  . THR A 1 476 ? 143.962 196.012 165.107 1.00 46.54 471 A 1 
ATOM 3413 O OG1 . THR A 1 476 ? 142.584 195.879 164.737 1.00 46.54 471 A 1 
ATOM 3414 C CG2 . THR A 1 476 ? 144.827 195.325 164.065 1.00 46.54 471 A 1 
ATOM 3415 N N   . GLN A 1 477 ? 146.162 196.571 167.299 1.00 46.74 472 A 1 
ATOM 3416 C CA  . GLN A 1 477 ? 147.562 196.659 167.701 1.00 46.74 472 A 1 
ATOM 3417 C C   . GLN A 1 477 ? 147.846 195.792 168.920 1.00 46.74 472 A 1 
ATOM 3418 O O   . GLN A 1 477 ? 148.892 195.136 168.992 1.00 46.74 472 A 1 
ATOM 3419 C CB  . GLN A 1 477 ? 147.942 198.112 167.973 1.00 46.74 472 A 1 
ATOM 3420 C CG  . GLN A 1 477 ? 148.063 198.955 166.717 1.00 46.74 472 A 1 
ATOM 3421 C CD  . GLN A 1 477 ? 149.133 198.437 165.777 1.00 46.74 472 A 1 
ATOM 3422 O OE1 . GLN A 1 477 ? 150.201 198.006 166.212 1.00 46.74 472 A 1 
ATOM 3423 N NE2 . GLN A 1 477 ? 148.848 198.472 164.481 1.00 46.74 472 A 1 
ATOM 3424 N N   . THR A 1 478 ? 146.928 195.777 169.890 1.00 44.61 473 A 1 
ATOM 3425 C CA  . THR A 1 478 ? 147.120 194.936 171.065 1.00 44.61 473 A 1 
ATOM 3426 C C   . THR A 1 478 ? 147.151 193.460 170.688 1.00 44.61 473 A 1 
ATOM 3427 O O   . THR A 1 478 ? 147.984 192.701 171.194 1.00 44.61 473 A 1 
ATOM 3428 C CB  . THR A 1 478 ? 146.023 195.205 172.091 1.00 44.61 473 A 1 
ATOM 3429 O OG1 . THR A 1 478 ? 145.930 196.615 172.332 1.00 44.61 473 A 1 
ATOM 3430 C CG2 . THR A 1 478 ? 146.340 194.504 173.399 1.00 44.61 473 A 1 
ATOM 3431 N N   . ALA A 1 479 ? 146.254 193.036 169.794 1.00 39.76 474 A 1 
ATOM 3432 C CA  . ALA A 1 479 ? 146.248 191.643 169.358 1.00 39.76 474 A 1 
ATOM 3433 C C   . ALA A 1 479 ? 147.517 191.292 168.591 1.00 39.76 474 A 1 
ATOM 3434 O O   . ALA A 1 479 ? 148.071 190.201 168.767 1.00 39.76 474 A 1 
ATOM 3435 C CB  . ALA A 1 479 ? 145.013 191.367 168.504 1.00 39.76 474 A 1 
ATOM 3436 N N   . LEU A 1 480 ? 147.985 192.198 167.731 1.00 36.30 475 A 1 
ATOM 3437 C CA  . LEU A 1 480 ? 149.227 191.967 167.000 1.00 36.30 475 A 1 
ATOM 3438 C C   . LEU A 1 480 ? 150.397 191.798 167.960 1.00 36.30 475 A 1 
ATOM 3439 O O   . LEU A 1 480 ? 151.208 190.872 167.821 1.00 36.30 475 A 1 
ATOM 3440 C CB  . LEU A 1 480 ? 149.470 193.128 166.033 1.00 36.30 475 A 1 
ATOM 3441 C CG  . LEU A 1 480 ? 150.722 193.223 165.157 1.00 36.30 475 A 1 
ATOM 3442 C CD1 . LEU A 1 480 ? 150.406 194.056 163.933 1.00 36.30 475 A 1 
ATOM 3443 C CD2 . LEU A 1 480 ? 151.889 193.847 165.902 1.00 36.30 475 A 1 
ATOM 3444 N N   . THR A 1 481 ? 150.497 192.690 168.948 1.00 39.20 476 A 1 
ATOM 3445 C CA  . THR A 1 481 ? 151.585 192.602 169.914 1.00 39.20 476 A 1 
ATOM 3446 C C   . THR A 1 481 ? 151.486 191.326 170.738 1.00 39.20 476 A 1 
ATOM 3447 O O   . THR A 1 481 ? 152.505 190.688 171.028 1.00 39.20 476 A 1 
ATOM 3448 C CB  . THR A 1 481 ? 151.581 193.831 170.821 1.00 39.20 476 A 1 
ATOM 3449 O OG1 . THR A 1 481 ? 151.623 195.013 170.014 1.00 39.20 476 A 1 
ATOM 3450 C CG2 . THR A 1 481 ? 152.789 193.816 171.739 1.00 39.20 476 A 1 
ATOM 3451 N N   . LEU A 1 482 ? 150.270 190.935 171.122 1.00 37.91 477 A 1 
ATOM 3452 C CA  . LEU A 1 482 ? 150.098 189.700 171.879 1.00 37.91 477 A 1 
ATOM 3453 C C   . LEU A 1 482 ? 150.533 188.490 171.065 1.00 37.91 477 A 1 
ATOM 3454 O O   . LEU A 1 482 ? 151.204 187.593 171.586 1.00 37.91 477 A 1 
ATOM 3455 C CB  . LEU A 1 482 ? 148.642 189.553 172.319 1.00 37.91 477 A 1 
ATOM 3456 C CG  . LEU A 1 482 ? 148.291 188.255 173.046 1.00 37.91 477 A 1 
ATOM 3457 C CD1 . LEU A 1 482 ? 149.126 188.102 174.304 1.00 37.91 477 A 1 
ATOM 3458 C CD2 . LEU A 1 482 ? 146.813 188.217 173.375 1.00 37.91 477 A 1 
ATOM 3459 N N   . LYS A 1 483 ? 150.162 188.448 169.783 1.00 34.25 478 A 1 
ATOM 3460 C CA  . LYS A 1 483 ? 150.584 187.339 168.935 1.00 34.25 478 A 1 
ATOM 3461 C C   . LYS A 1 483 ? 152.099 187.294 168.803 1.00 34.25 478 A 1 
ATOM 3462 O O   . LYS A 1 483 ? 152.707 186.219 168.889 1.00 34.25 478 A 1 
ATOM 3463 C CB  . LYS A 1 483 ? 149.936 187.446 167.557 1.00 34.25 478 A 1 
ATOM 3464 C CG  . LYS A 1 483 ? 150.455 186.418 166.570 1.00 34.25 478 A 1 
ATOM 3465 C CD  . LYS A 1 483 ? 149.998 186.709 165.156 1.00 34.25 478 A 1 
ATOM 3466 C CE  . LYS A 1 483 ? 150.633 185.739 164.174 1.00 34.25 478 A 1 
ATOM 3467 N NZ  . LYS A 1 483 ? 150.186 185.986 162.779 1.00 34.25 478 A 1 
ATOM 3468 N N   . GLN A 1 484 ? 152.729 188.453 168.598 1.00 35.14 479 A 1 
ATOM 3469 C CA  . GLN A 1 484 ? 154.183 188.480 168.470 1.00 35.14 479 A 1 
ATOM 3470 C C   . GLN A 1 484 ? 154.864 188.029 169.756 1.00 35.14 479 A 1 
ATOM 3471 O O   . GLN A 1 484 ? 155.849 187.282 169.714 1.00 35.14 479 A 1 
ATOM 3472 C CB  . GLN A 1 484 ? 154.651 189.878 168.075 1.00 35.14 479 A 1 
ATOM 3473 C CG  . GLN A 1 484 ? 154.267 190.276 166.665 1.00 35.14 479 A 1 
ATOM 3474 C CD  . GLN A 1 484 ? 154.768 191.655 166.300 1.00 35.14 479 A 1 
ATOM 3475 O OE1 . GLN A 1 484 ? 155.322 192.368 167.136 1.00 35.14 479 A 1 
ATOM 3476 N NE2 . GLN A 1 484 ? 154.577 192.039 165.047 1.00 35.14 479 A 1 
ATOM 3477 N N   . LYS A 1 485 ? 154.360 188.473 170.909 1.00 39.43 480 A 1 
ATOM 3478 C CA  . LYS A 1 485 ? 154.957 188.075 172.180 1.00 39.43 480 A 1 
ATOM 3479 C C   . LYS A 1 485 ? 154.776 186.583 172.434 1.00 39.43 480 A 1 
ATOM 3480 O O   . LYS A 1 485 ? 155.688 185.922 172.944 1.00 39.43 480 A 1 
ATOM 3481 C CB  . LYS A 1 485 ? 154.358 188.891 173.324 1.00 39.43 480 A 1 
ATOM 3482 C CG  . LYS A 1 485 ? 154.668 190.377 173.257 1.00 39.43 480 A 1 
ATOM 3483 C CD  . LYS A 1 485 ? 156.163 190.629 173.252 1.00 39.43 480 A 1 
ATOM 3484 C CE  . LYS A 1 485 ? 156.473 192.109 173.120 1.00 39.43 480 A 1 
ATOM 3485 N NZ  . LYS A 1 485 ? 155.990 192.658 171.825 1.00 39.43 480 A 1 
ATOM 3486 N N   . LEU A 1 486 ? 153.605 186.037 172.099 1.00 37.64 481 A 1 
ATOM 3487 C CA  . LEU A 1 486 ? 153.390 184.603 172.249 1.00 37.64 481 A 1 
ATOM 3488 C C   . LEU A 1 486 ? 154.325 183.811 171.346 1.00 37.64 481 A 1 
ATOM 3489 O O   . LEU A 1 486 ? 154.870 182.779 171.754 1.00 37.64 481 A 1 
ATOM 3490 C CB  . LEU A 1 486 ? 151.936 184.251 171.942 1.00 37.64 481 A 1 
ATOM 3491 C CG  . LEU A 1 486 ? 150.881 184.670 172.964 1.00 37.64 481 A 1 
ATOM 3492 C CD1 . LEU A 1 486 ? 149.488 184.354 172.449 1.00 37.64 481 A 1 
ATOM 3493 C CD2 . LEU A 1 486 ? 151.131 183.976 174.285 1.00 37.64 481 A 1 
ATOM 3494 N N   . ALA A 1 487 ? 154.520 184.279 170.113 1.00 36.41 482 A 1 
ATOM 3495 C CA  . ALA A 1 487 ? 155.334 183.534 169.160 1.00 36.41 482 A 1 
ATOM 3496 C C   . ALA A 1 487 ? 156.810 183.566 169.540 1.00 36.41 482 A 1 
ATOM 3497 O O   . ALA A 1 487 ? 157.482 182.528 169.542 1.00 36.41 482 A 1 
ATOM 3498 C CB  . ALA A 1 487 ? 155.125 184.093 167.754 1.00 36.41 482 A 1 
ATOM 3499 N N   . LYS A 1 488 ? 157.334 184.747 169.869 1.00 36.61 483 A 1 
ATOM 3500 C CA  . LYS A 1 488 ? 158.768 184.895 170.110 1.00 36.61 483 A 1 
ATOM 3501 C C   . LYS A 1 488 ? 159.123 184.759 171.588 1.00 36.61 483 A 1 
ATOM 3502 O O   . LYS A 1 488 ? 159.862 183.848 171.975 1.00 36.61 483 A 1 
ATOM 3503 C CB  . LYS A 1 488 ? 159.247 186.249 169.576 1.00 36.61 483 A 1 
ATOM 3504 C CG  . LYS A 1 488 ? 158.982 186.467 168.100 1.00 36.61 483 A 1 
ATOM 3505 C CD  . LYS A 1 488 ? 159.463 187.835 167.655 1.00 36.61 483 A 1 
ATOM 3506 C CE  . LYS A 1 488 ? 160.955 187.994 167.883 1.00 36.61 483 A 1 
ATOM 3507 N NZ  . LYS A 1 488 ? 161.739 186.969 167.144 1.00 36.61 483 A 1 
ATOM 3508 N N   . ILE A 1 489 ? 158.605 185.659 172.423 1.00 42.45 484 A 1 
ATOM 3509 C CA  . ILE A 1 489 ? 158.926 185.620 173.846 1.00 42.45 484 A 1 
ATOM 3510 C C   . ILE A 1 489 ? 158.242 184.438 174.521 1.00 42.45 484 A 1 
ATOM 3511 O O   . ILE A 1 489 ? 158.838 183.753 175.361 1.00 42.45 484 A 1 
ATOM 3512 C CB  . ILE A 1 489 ? 158.551 186.955 174.511 1.00 42.45 484 A 1 
ATOM 3513 C CG1 . ILE A 1 489 ? 159.408 188.086 173.943 1.00 42.45 484 A 1 
ATOM 3514 C CG2 . ILE A 1 489 ? 158.719 186.872 176.014 1.00 42.45 484 A 1 
ATOM 3515 C CD1 . ILE A 1 489 ? 159.246 189.401 174.671 1.00 42.45 484 A 1 
ATOM 3516 N N   . GLY A 1 490 ? 156.983 184.178 174.165 1.00 41.48 485 A 1 
ATOM 3517 C CA  . GLY A 1 490 ? 156.245 183.110 174.820 1.00 41.48 485 A 1 
ATOM 3518 C C   . GLY A 1 490 ? 156.807 181.732 174.528 1.00 41.48 485 A 1 
ATOM 3519 O O   . GLY A 1 490 ? 156.784 180.850 175.390 1.00 41.48 485 A 1 
ATOM 3520 N N   . GLY A 1 491 ? 157.312 181.525 173.317 1.00 37.88 486 A 1 
ATOM 3521 C CA  . GLY A 1 491 ? 157.829 180.233 172.925 1.00 37.88 486 A 1 
ATOM 3522 C C   . GLY A 1 491 ? 156.833 179.319 172.252 1.00 37.88 486 A 1 
ATOM 3523 O O   . GLY A 1 491 ? 157.145 178.140 172.046 1.00 37.88 486 A 1 
ATOM 3524 N N   . TYR A 1 492 ? 155.647 179.816 171.912 1.00 37.89 487 A 1 
ATOM 3525 C CA  . TYR A 1 492 ? 154.660 179.005 171.214 1.00 37.89 487 A 1 
ATOM 3526 C C   . TYR A 1 492 ? 155.174 178.651 169.824 1.00 37.89 487 A 1 
ATOM 3527 O O   . TYR A 1 492 ? 155.603 179.527 169.068 1.00 37.89 487 A 1 
ATOM 3528 C CB  . TYR A 1 492 ? 153.336 179.763 171.128 1.00 37.89 487 A 1 
ATOM 3529 C CG  . TYR A 1 492 ? 152.149 178.919 170.730 1.00 37.89 487 A 1 
ATOM 3530 C CD1 . TYR A 1 492 ? 151.567 178.037 171.629 1.00 37.89 487 A 1 
ATOM 3531 C CD2 . TYR A 1 492 ? 151.598 179.018 169.462 1.00 37.89 487 A 1 
ATOM 3532 C CE1 . TYR A 1 492 ? 150.479 177.268 171.271 1.00 37.89 487 A 1 
ATOM 3533 C CE2 . TYR A 1 492 ? 150.510 178.255 169.096 1.00 37.89 487 A 1 
ATOM 3534 C CZ  . TYR A 1 492 ? 149.955 177.382 170.003 1.00 37.89 487 A 1 
ATOM 3535 O OH  . TYR A 1 492 ? 148.870 176.621 169.637 1.00 37.89 487 A 1 
ATOM 3536 N N   . THR A 1 493 ? 155.133 177.362 169.486 1.00 34.84 488 A 1 
ATOM 3537 C CA  . THR A 1 493 ? 155.752 176.857 168.267 1.00 34.84 488 A 1 
ATOM 3538 C C   . THR A 1 493 ? 154.743 176.452 167.201 1.00 34.84 488 A 1 
ATOM 3539 O O   . THR A 1 493 ? 155.133 175.864 166.187 1.00 34.84 488 A 1 
ATOM 3540 C CB  . THR A 1 493 ? 156.662 175.670 168.590 1.00 34.84 488 A 1 
ATOM 3541 O OG1 . THR A 1 493 ? 155.887 174.618 169.176 1.00 34.84 488 A 1 
ATOM 3542 C CG2 . THR A 1 493 ? 157.757 176.084 169.556 1.00 34.84 488 A 1 
ATOM 3543 N N   . LYS A 1 494 ? 153.464 176.747 167.396 1.00 34.89 489 A 1 
ATOM 3544 C CA  . LYS A 1 494 ? 152.432 176.408 166.430 1.00 34.89 489 A 1 
ATOM 3545 C C   . LYS A 1 494 ? 151.828 177.676 165.843 1.00 34.89 489 A 1 
ATOM 3546 O O   . LYS A 1 494 ? 152.022 178.783 166.352 1.00 34.89 489 A 1 
ATOM 3547 C CB  . LYS A 1 494 ? 151.344 175.542 167.076 1.00 34.89 489 A 1 
ATOM 3548 C CG  . LYS A 1 494 ? 151.858 174.248 167.680 1.00 34.89 489 A 1 
ATOM 3549 C CD  . LYS A 1 494 ? 152.531 173.381 166.631 1.00 34.89 489 A 1 
ATOM 3550 C CE  . LYS A 1 494 ? 153.092 172.110 167.245 1.00 34.89 489 A 1 
ATOM 3551 N NZ  . LYS A 1 494 ? 153.779 171.263 166.232 1.00 34.89 489 A 1 
ATOM 3552 N N   . LYS A 1 495 ? 151.095 177.502 164.748 1.00 31.15 490 A 1 
ATOM 3553 C CA  . LYS A 1 495 ? 150.445 178.628 164.093 1.00 31.15 490 A 1 
ATOM 3554 C C   . LYS A 1 495 ? 149.336 179.179 164.980 1.00 31.15 490 A 1 
ATOM 3555 O O   . LYS A 1 495 ? 148.445 178.440 165.409 1.00 31.15 490 A 1 
ATOM 3556 C CB  . LYS A 1 495 ? 149.887 178.196 162.740 1.00 31.15 490 A 1 
ATOM 3557 C CG  . LYS A 1 495 ? 150.935 177.597 161.822 1.00 31.15 490 A 1 
ATOM 3558 C CD  . LYS A 1 495 ? 150.326 177.070 160.540 1.00 31.15 490 A 1 
ATOM 3559 C CE  . LYS A 1 495 ? 151.380 176.398 159.679 1.00 31.15 490 A 1 
ATOM 3560 N NZ  . LYS A 1 495 ? 150.807 175.855 158.420 1.00 31.15 490 A 1 
ATOM 3561 N N   . VAL A 1 496 ? 149.392 180.479 165.254 1.00 34.14 491 A 1 
ATOM 3562 C CA  . VAL A 1 496 ? 148.465 181.125 166.174 1.00 34.14 491 A 1 
ATOM 3563 C C   . VAL A 1 496 ? 147.989 182.437 165.563 1.00 34.14 491 A 1 
ATOM 3564 O O   . VAL A 1 496 ? 148.771 183.169 164.948 1.00 34.14 491 A 1 
ATOM 3565 C CB  . VAL A 1 496 ? 149.114 181.355 167.557 1.00 34.14 491 A 1 
ATOM 3566 C CG1 . VAL A 1 496 ? 150.393 182.167 167.426 1.00 34.14 491 A 1 
ATOM 3567 C CG2 . VAL A 1 496 ? 148.139 182.032 168.508 1.00 34.14 491 A 1 
ATOM 3568 N N   . CYS A 1 497 ? 146.698 182.717 165.714 1.00 36.19 492 A 1 
ATOM 3569 C CA  . CYS A 1 497 ? 146.116 183.997 165.344 1.00 36.19 492 A 1 
ATOM 3570 C C   . CYS A 1 497 ? 145.235 184.478 166.486 1.00 36.19 492 A 1 
ATOM 3571 O O   . CYS A 1 497 ? 144.668 183.674 167.230 1.00 36.19 492 A 1 
ATOM 3572 C CB  . CYS A 1 497 ? 145.295 183.903 164.054 1.00 36.19 492 A 1 
ATOM 3573 S SG  . CYS A 1 497 ? 143.792 182.913 164.193 1.00 36.19 492 A 1 
ATOM 3574 N N   . VAL A 1 498 ? 145.127 185.795 166.625 1.00 36.19 493 A 1 
ATOM 3575 C CA  . VAL A 1 498 ? 144.357 186.408 167.701 1.00 36.19 493 A 1 
ATOM 3576 C C   . VAL A 1 498 ? 143.217 187.202 167.080 1.00 36.19 493 A 1 
ATOM 3577 O O   . VAL A 1 498 ? 143.451 188.101 166.263 1.00 36.19 493 A 1 
ATOM 3578 C CB  . VAL A 1 498 ? 145.230 187.307 168.590 1.00 36.19 493 A 1 
ATOM 3579 C CG1 . VAL A 1 498 ? 144.403 187.899 169.717 1.00 36.19 493 A 1 
ATOM 3580 C CG2 . VAL A 1 498 ? 146.403 186.520 169.145 1.00 36.19 493 A 1 
ATOM 3581 N N   . MET A 1 499 ? 141.990 186.870 167.465 1.00 40.57 494 A 1 
ATOM 3582 C CA  . MET A 1 499 ? 140.815 187.618 167.053 1.00 40.57 494 A 1 
ATOM 3583 C C   . MET A 1 499 ? 140.482 188.673 168.101 1.00 40.57 494 A 1 
ATOM 3584 O O   . MET A 1 499 ? 140.955 188.621 169.236 1.00 40.57 494 A 1 
ATOM 3585 C CB  . MET A 1 499 ? 139.623 186.684 166.848 1.00 40.57 494 A 1 
ATOM 3586 C CG  . MET A 1 499 ? 139.877 185.558 165.865 1.00 40.57 494 A 1 
ATOM 3587 S SD  . MET A 1 499 ? 140.279 186.154 164.214 1.00 40.57 494 A 1 
ATOM 3588 C CE  . MET A 1 499 ? 140.403 184.608 163.325 1.00 40.57 494 A 1 
ATOM 3589 N N   . THR A 1 500 ? 139.662 189.643 167.707 1.00 45.69 495 A 1 
ATOM 3590 C CA  . THR A 1 500 ? 139.265 190.721 168.601 1.00 45.69 495 A 1 
ATOM 3591 C C   . THR A 1 500 ? 137.757 190.910 168.558 1.00 45.69 495 A 1 
ATOM 3592 O O   . THR A 1 500 ? 137.134 190.775 167.502 1.00 45.69 495 A 1 
ATOM 3593 C CB  . THR A 1 500 ? 139.951 192.046 168.239 1.00 45.69 495 A 1 
ATOM 3594 O OG1 . THR A 1 500 ? 139.601 192.421 166.902 1.00 45.69 495 A 1 
ATOM 3595 C CG2 . THR A 1 500 ? 141.458 191.917 168.345 1.00 45.69 495 A 1 
ATOM 3596 N N   . LYS A 1 501 ? 137.178 191.218 169.716 1.00 51.24 496 A 1 
ATOM 3597 C CA  . LYS A 1 501 ? 135.775 191.595 169.819 1.00 51.24 496 A 1 
ATOM 3598 C C   . LYS A 1 501 ? 135.663 192.838 170.685 1.00 51.24 496 A 1 
ATOM 3599 O O   . LYS A 1 501 ? 136.197 192.871 171.798 1.00 51.24 496 A 1 
ATOM 3600 C CB  . LYS A 1 501 ? 134.925 190.463 170.406 1.00 51.24 496 A 1 
ATOM 3601 C CG  . LYS A 1 501 ? 134.616 189.349 169.425 1.00 51.24 496 A 1 
ATOM 3602 C CD  . LYS A 1 501 ? 133.549 188.419 169.974 1.00 51.24 496 A 1 
ATOM 3603 C CE  . LYS A 1 501 ? 133.169 187.357 168.957 1.00 51.24 496 A 1 
ATOM 3604 N NZ  . LYS A 1 501 ? 132.089 186.467 169.464 1.00 51.24 496 A 1 
ATOM 3605 N N   . ILE A 1 502 ? 134.961 193.850 170.182 1.00 56.64 497 A 1 
ATOM 3606 C CA  . ILE A 1 502 ? 134.826 195.138 170.852 1.00 56.64 497 A 1 
ATOM 3607 C C   . ILE A 1 502 ? 133.374 195.315 171.273 1.00 56.64 497 A 1 
ATOM 3608 O O   . ILE A 1 502 ? 132.458 195.108 170.468 1.00 56.64 497 A 1 
ATOM 3609 C CB  . ILE A 1 502 ? 135.285 196.293 169.948 1.00 56.64 497 A 1 
ATOM 3610 C CG1 . ILE A 1 502 ? 136.705 196.038 169.443 1.00 56.64 497 A 1 
ATOM 3611 C CG2 . ILE A 1 502 ? 135.223 197.610 170.696 1.00 56.64 497 A 1 
ATOM 3612 C CD1 . ILE A 1 502 ? 137.231 197.122 168.534 1.00 56.64 497 A 1 
ATOM 3613 N N   . PHE A 1 503 ? 133.167 195.695 172.531 1.00 63.87 498 A 1 
ATOM 3614 C CA  . PHE A 1 503 ? 131.838 195.866 173.096 1.00 63.87 498 A 1 
ATOM 3615 C C   . PHE A 1 503 ? 131.713 197.242 173.733 1.00 63.87 498 A 1 
ATOM 3616 O O   . PHE A 1 503 ? 132.676 197.784 174.288 1.00 63.87 498 A 1 
ATOM 3617 C CB  . PHE A 1 503 ? 131.525 194.791 174.146 1.00 63.87 498 A 1 
ATOM 3618 C CG  . PHE A 1 503 ? 131.398 193.407 173.582 1.00 63.87 498 A 1 
ATOM 3619 C CD1 . PHE A 1 503 ? 130.200 192.972 173.043 1.00 63.87 498 A 1 
ATOM 3620 C CD2 . PHE A 1 503 ? 132.473 192.538 173.599 1.00 63.87 498 A 1 
ATOM 3621 C CE1 . PHE A 1 503 ? 130.079 191.699 172.527 1.00 63.87 498 A 1 
ATOM 3622 C CE2 . PHE A 1 503 ? 132.357 191.262 173.084 1.00 63.87 498 A 1 
ATOM 3623 C CZ  . PHE A 1 503 ? 131.159 190.843 172.547 1.00 63.87 498 A 1 
ATOM 3624 N N   . TYR A 1 504 ? 130.510 197.799 173.639 1.00 74.81 499 A 1 
ATOM 3625 C CA  . TYR A 1 504 ? 130.158 199.060 174.277 1.00 74.81 499 A 1 
ATOM 3626 C C   . TYR A 1 504 ? 129.250 198.760 175.461 1.00 74.81 499 A 1 
ATOM 3627 O O   . TYR A 1 504 ? 128.210 198.113 175.300 1.00 74.81 499 A 1 
ATOM 3628 C CB  . TYR A 1 504 ? 129.471 200.003 173.290 1.00 74.81 499 A 1 
ATOM 3629 C CG  . TYR A 1 504 ? 128.788 201.180 173.943 1.00 74.81 499 A 1 
ATOM 3630 C CD1 . TYR A 1 504 ? 129.521 202.259 174.417 1.00 74.81 499 A 1 
ATOM 3631 C CD2 . TYR A 1 504 ? 127.406 201.216 174.083 1.00 74.81 499 A 1 
ATOM 3632 C CE1 . TYR A 1 504 ? 128.900 203.337 175.015 1.00 74.81 499 A 1 
ATOM 3633 C CE2 . TYR A 1 504 ? 126.777 202.290 174.678 1.00 74.81 499 A 1 
ATOM 3634 C CZ  . TYR A 1 504 ? 127.528 203.348 175.141 1.00 74.81 499 A 1 
ATOM 3635 O OH  . TYR A 1 504 ? 126.906 204.421 175.736 1.00 74.81 499 A 1 
ATOM 3636 N N   . LEU A 1 505 ? 129.645 199.225 176.641 1.00 80.15 500 A 1 
ATOM 3637 C CA  . LEU A 1 505 ? 128.878 199.012 177.867 1.00 80.15 500 A 1 
ATOM 3638 C C   . LEU A 1 505 ? 128.101 200.289 178.170 1.00 80.15 500 A 1 
ATOM 3639 O O   . LEU A 1 505 ? 128.664 201.271 178.659 1.00 80.15 500 A 1 
ATOM 3640 C CB  . LEU A 1 505 ? 129.794 198.626 179.022 1.00 80.15 500 A 1 
ATOM 3641 C CG  . LEU A 1 505 ? 130.511 197.281 178.898 1.00 80.15 500 A 1 
ATOM 3642 C CD1 . LEU A 1 505 ? 131.384 197.024 180.114 1.00 80.15 500 A 1 
ATOM 3643 C CD2 . LEU A 1 505 ? 129.505 196.158 178.713 1.00 80.15 500 A 1 
ATOM 3644 N N   . SER A 1 506 ? 126.806 200.271 177.872 1.00 87.77 501 A 1 
ATOM 3645 C CA  . SER A 1 506 ? 125.960 201.414 178.163 1.00 87.77 501 A 1 
ATOM 3646 C C   . SER A 1 506 ? 125.779 201.562 179.673 1.00 87.77 501 A 1 
ATOM 3647 O O   . SER A 1 506 ? 125.791 200.571 180.408 1.00 87.77 501 A 1 
ATOM 3648 C CB  . SER A 1 506 ? 124.602 201.258 177.486 1.00 87.77 501 A 1 
ATOM 3649 O OG  . SER A 1 506 ? 123.782 202.392 177.706 1.00 87.77 501 A 1 
ATOM 3650 N N   . PRO A 1 507 ? 125.622 202.795 180.163 1.00 91.59 502 A 1 
ATOM 3651 C CA  . PRO A 1 507 ? 125.384 202.980 181.604 1.00 91.59 502 A 1 
ATOM 3652 C C   . PRO A 1 507 ? 124.139 202.273 182.107 1.00 91.59 502 A 1 
ATOM 3653 O O   . PRO A 1 507 ? 124.087 201.888 183.282 1.00 91.59 502 A 1 
ATOM 3654 C CB  . PRO A 1 507 ? 125.265 204.504 181.743 1.00 91.59 502 A 1 
ATOM 3655 C CG  . PRO A 1 507 ? 126.035 205.047 180.586 1.00 91.59 502 A 1 
ATOM 3656 C CD  . PRO A 1 507 ? 125.809 204.077 179.463 1.00 91.59 502 A 1 
ATOM 3657 N N   . GLU A 1 508 ? 123.133 202.089 181.255 1.00 95.00 503 A 1 
ATOM 3658 C CA  . GLU A 1 508 ? 121.918 201.380 181.636 1.00 95.00 503 A 1 
ATOM 3659 C C   . GLU A 1 508 ? 122.053 199.868 181.523 1.00 95.00 503 A 1 
ATOM 3660 O O   . GLU A 1 508 ? 121.104 199.152 181.864 1.00 95.00 503 A 1 
ATOM 3661 C CB  . GLU A 1 508 ? 120.742 201.863 180.783 1.00 95.00 503 A 1 
ATOM 3662 C CG  . GLU A 1 508 ? 120.995 201.809 179.288 1.00 95.00 503 A 1 
ATOM 3663 C CD  . GLU A 1 508 ? 119.873 202.438 178.486 1.00 95.00 503 A 1 
ATOM 3664 O OE1 . GLU A 1 508 ? 118.806 202.716 179.072 1.00 95.00 503 A 1 
ATOM 3665 O OE2 . GLU A 1 508 ? 120.059 202.657 177.271 1.00 95.00 503 A 1 
ATOM 3666 N N   . GLY A 1 509 ? 123.193 199.364 181.059 1.00 92.85 504 A 1 
ATOM 3667 C CA  . GLY A 1 509 ? 123.431 197.938 180.988 1.00 92.85 504 A 1 
ATOM 3668 C C   . GLY A 1 509 ? 123.272 197.302 179.625 1.00 92.85 504 A 1 
ATOM 3669 O O   . GLY A 1 509 ? 123.336 196.071 179.530 1.00 92.85 504 A 1 
ATOM 3670 N N   . MET A 1 510 ? 123.068 198.089 178.573 1.00 91.61 505 A 1 
ATOM 3671 C CA  . MET A 1 510 ? 122.922 197.537 177.232 1.00 91.61 505 A 1 
ATOM 3672 C C   . MET A 1 510 ? 124.293 197.276 176.621 1.00 91.61 505 A 1 
ATOM 3673 O O   . MET A 1 510 ? 125.178 198.135 176.669 1.00 91.61 505 A 1 
ATOM 3674 C CB  . MET A 1 510 ? 122.115 198.487 176.349 1.00 91.61 505 A 1 
ATOM 3675 C CG  . MET A 1 510 ? 120.698 198.730 176.841 1.00 91.61 505 A 1 
ATOM 3676 S SD  . MET A 1 510 ? 119.755 199.809 175.749 1.00 91.61 505 A 1 
ATOM 3677 C CE  . MET A 1 510 ? 118.188 199.876 176.614 1.00 91.61 505 A 1 
ATOM 3678 N N   . THR A 1 511 ? 124.465 196.088 176.046 1.00 83.34 506 A 1 
ATOM 3679 C CA  . THR A 1 511 ? 125.729 195.667 175.457 1.00 83.34 506 A 1 
ATOM 3680 C C   . THR A 1 511 ? 125.539 195.433 173.966 1.00 83.34 506 A 1 
ATOM 3681 O O   . THR A 1 511 ? 124.580 194.773 173.555 1.00 83.34 506 A 1 
ATOM 3682 C CB  . THR A 1 511 ? 126.254 194.392 176.123 1.00 83.34 506 A 1 
ATOM 3683 O OG1 . THR A 1 511 ? 125.360 193.306 175.848 1.00 83.34 506 A 1 
ATOM 3684 C CG2 . THR A 1 511 ? 126.357 194.582 177.626 1.00 83.34 506 A 1 
ATOM 3685 N N   . SER A 1 512 ? 126.454 195.970 173.163 1.00 71.46 507 A 1 
ATOM 3686 C CA  . SER A 1 512 ? 126.424 195.805 171.717 1.00 71.46 507 A 1 
ATOM 3687 C C   . SER A 1 512 ? 127.820 195.463 171.217 1.00 71.46 507 A 1 
ATOM 3688 O O   . SER A 1 512 ? 128.815 196.007 171.705 1.00 71.46 507 A 1 
ATOM 3689 C CB  . SER A 1 512 ? 125.914 197.072 171.021 1.00 71.46 507 A 1 
ATOM 3690 O OG  . SER A 1 512 ? 126.741 198.183 171.318 1.00 71.46 507 A 1 
ATOM 3691 N N   . CYS A 1 513 ? 127.886 194.561 170.240 1.00 65.12 508 A 1 
ATOM 3692 C CA  . CYS A 1 513 ? 129.155 194.138 169.651 1.00 65.12 508 A 1 
ATOM 3693 C C   . CYS A 1 513 ? 129.459 195.054 168.473 1.00 65.12 508 A 1 
ATOM 3694 O O   . CYS A 1 513 ? 128.944 194.860 167.369 1.00 65.12 508 A 1 
ATOM 3695 C CB  . CYS A 1 513 ? 129.091 192.677 169.221 1.00 65.12 508 A 1 
ATOM 3696 S SG  . CYS A 1 513 ? 130.616 192.049 168.483 1.00 65.12 508 A 1 
ATOM 3697 N N   . GLN A 1 514 ? 130.301 196.062 168.709 1.00 61.92 509 A 1 
ATOM 3698 C CA  . GLN A 1 514 ? 130.616 197.020 167.655 1.00 61.92 509 A 1 
ATOM 3699 C C   . GLN A 1 514 ? 131.486 196.396 166.572 1.00 61.92 509 A 1 
ATOM 3700 O O   . GLN A 1 514 ? 131.254 196.619 165.378 1.00 61.92 509 A 1 
ATOM 3701 C CB  . GLN A 1 514 ? 131.303 198.247 168.249 1.00 61.92 509 A 1 
ATOM 3702 C CG  . GLN A 1 514 ? 130.417 199.065 169.168 1.00 61.92 509 A 1 
ATOM 3703 C CD  . GLN A 1 514 ? 131.085 200.342 169.630 1.00 61.92 509 A 1 
ATOM 3704 O OE1 . GLN A 1 514 ? 132.292 200.518 169.466 1.00 61.92 509 A 1 
ATOM 3705 N NE2 . GLN A 1 514 ? 130.302 201.246 170.206 1.00 61.92 509 A 1 
ATOM 3706 N N   . TYR A 1 515 ? 132.492 195.616 166.962 1.00 53.84 510 A 1 
ATOM 3707 C CA  . TYR A 1 515 ? 133.437 195.054 166.007 1.00 53.84 510 A 1 
ATOM 3708 C C   . TYR A 1 515 ? 133.706 193.597 166.345 1.00 53.84 510 A 1 
ATOM 3709 O O   . TYR A 1 515 ? 133.994 193.267 167.499 1.00 53.84 510 A 1 
ATOM 3710 C CB  . TYR A 1 515 ? 134.747 195.848 166.003 1.00 53.84 510 A 1 
ATOM 3711 C CG  . TYR A 1 515 ? 135.733 195.405 164.949 1.00 53.84 510 A 1 
ATOM 3712 C CD1 . TYR A 1 515 ? 135.517 195.687 163.609 1.00 53.84 510 A 1 
ATOM 3713 C CD2 . TYR A 1 515 ? 136.887 194.717 165.297 1.00 53.84 510 A 1 
ATOM 3714 C CE1 . TYR A 1 515 ? 136.415 195.288 162.644 1.00 53.84 510 A 1 
ATOM 3715 C CE2 . TYR A 1 515 ? 137.792 194.315 164.337 1.00 53.84 510 A 1 
ATOM 3716 C CZ  . TYR A 1 515 ? 137.551 194.603 163.012 1.00 53.84 510 A 1 
ATOM 3717 O OH  . TYR A 1 515 ? 138.449 194.205 162.049 1.00 53.84 510 A 1 
ATOM 3718 N N   . ASP A 1 516 ? 133.617 192.735 165.333 1.00 50.33 511 A 1 
ATOM 3719 C CA  . ASP A 1 516 ? 133.919 191.313 165.461 1.00 50.33 511 A 1 
ATOM 3720 C C   . ASP A 1 516 ? 134.939 190.959 164.389 1.00 50.33 511 A 1 
ATOM 3721 O O   . ASP A 1 516 ? 134.609 190.930 163.199 1.00 50.33 511 A 1 
ATOM 3722 C CB  . ASP A 1 516 ? 132.657 190.463 165.321 1.00 50.33 511 A 1 
ATOM 3723 C CG  . ASP A 1 516 ? 132.907 188.996 165.603 1.00 50.33 511 A 1 
ATOM 3724 O OD1 . ASP A 1 516 ? 134.014 188.655 166.069 1.00 50.33 511 A 1 
ATOM 3725 O OD2 . ASP A 1 516 ? 131.994 188.179 165.358 1.00 50.33 511 A 1 
ATOM 3726 N N   . LEU A 1 517 ? 136.176 190.690 164.810 1.00 44.78 512 A 1 
ATOM 3727 C CA  . LEU A 1 517 ? 137.251 190.455 163.851 1.00 44.78 512 A 1 
ATOM 3728 C C   . LEU A 1 517 ? 137.071 189.136 163.112 1.00 44.78 512 A 1 
ATOM 3729 O O   . LEU A 1 517 ? 137.378 189.042 161.918 1.00 44.78 512 A 1 
ATOM 3730 C CB  . LEU A 1 517 ? 138.602 190.489 164.562 1.00 44.78 512 A 1 
ATOM 3731 C CG  . LEU A 1 517 ? 139.837 190.282 163.685 1.00 44.78 512 A 1 
ATOM 3732 C CD1 . LEU A 1 517 ? 139.851 191.289 162.551 1.00 44.78 512 A 1 
ATOM 3733 C CD2 . LEU A 1 517 ? 141.104 190.387 164.513 1.00 44.78 512 A 1 
ATOM 3734 N N   . ARG A 1 518 ? 136.577 188.105 163.802 1.00 45.23 513 A 1 
ATOM 3735 C CA  . ARG A 1 518 ? 136.515 186.775 163.203 1.00 45.23 513 A 1 
ATOM 3736 C C   . ARG A 1 518 ? 135.601 186.739 161.986 1.00 45.23 513 A 1 
ATOM 3737 O O   . ARG A 1 518 ? 135.879 186.014 161.025 1.00 45.23 513 A 1 
ATOM 3738 C CB  . ARG A 1 518 ? 136.060 185.750 164.242 1.00 45.23 513 A 1 
ATOM 3739 C CG  . ARG A 1 518 ? 136.042 184.324 163.721 1.00 45.23 513 A 1 
ATOM 3740 C CD  . ARG A 1 518 ? 135.931 183.317 164.848 1.00 45.23 513 A 1 
ATOM 3741 N NE  . ARG A 1 518 ? 135.940 181.948 164.344 1.00 45.23 513 A 1 
ATOM 3742 C CZ  . ARG A 1 518 ? 135.999 180.869 165.115 1.00 45.23 513 A 1 
ATOM 3743 N NH1 . ARG A 1 518 ? 136.061 180.996 166.433 1.00 45.23 513 A 1 
ATOM 3744 N NH2 . ARG A 1 518 ? 136.001 179.661 164.569 1.00 45.23 513 A 1 
ATOM 3745 N N   . SER A 1 519 ? 134.516 187.508 162.002 1.00 48.53 514 A 1 
ATOM 3746 C CA  . SER A 1 519 ? 133.586 187.522 160.881 1.00 48.53 514 A 1 
ATOM 3747 C C   . SER A 1 519 ? 134.084 188.339 159.697 1.00 48.53 514 A 1 
ATOM 3748 O O   . SER A 1 519 ? 133.458 188.296 158.633 1.00 48.53 514 A 1 
ATOM 3749 C CB  . SER A 1 519 ? 132.227 188.061 161.333 1.00 48.53 514 A 1 
ATOM 3750 O OG  . SER A 1 519 ? 132.337 189.394 161.797 1.00 48.53 514 A 1 
ATOM 3751 N N   . GLN A 1 520 ? 135.185 189.079 159.847 1.00 47.63 515 A 1 
ATOM 3752 C CA  . GLN A 1 520 ? 135.672 189.949 158.786 1.00 47.63 515 A 1 
ATOM 3753 C C   . GLN A 1 520 ? 136.986 189.500 158.163 1.00 47.63 515 A 1 
ATOM 3754 O O   . GLN A 1 520 ? 137.337 189.996 157.089 1.00 47.63 515 A 1 
ATOM 3755 C CB  . GLN A 1 520 ? 135.839 191.382 159.307 1.00 47.63 515 A 1 
ATOM 3756 C CG  . GLN A 1 520 ? 134.558 191.994 159.843 1.00 47.63 515 A 1 
ATOM 3757 C CD  . GLN A 1 520 ? 134.714 193.459 160.184 1.00 47.63 515 A 1 
ATOM 3758 O OE1 . GLN A 1 520 ? 135.694 194.096 159.798 1.00 47.63 515 A 1 
ATOM 3759 N NE2 . GLN A 1 520 ? 133.747 194.004 160.913 1.00 47.63 515 A 1 
ATOM 3760 N N   . VAL A 1 521 ? 137.718 188.584 158.799 1.00 41.12 516 A 1 
ATOM 3761 C CA  . VAL A 1 521 ? 138.966 188.069 158.257 1.00 41.12 516 A 1 
ATOM 3762 C C   . VAL A 1 521 ? 138.888 186.551 158.213 1.00 41.12 516 A 1 
ATOM 3763 O O   . VAL A 1 521 ? 138.139 185.920 158.962 1.00 41.12 516 A 1 
ATOM 3764 C CB  . VAL A 1 521 ? 140.200 188.519 159.071 1.00 41.12 516 A 1 
ATOM 3765 C CG1 . VAL A 1 521 ? 140.320 190.032 159.062 1.00 41.12 516 A 1 
ATOM 3766 C CG2 . VAL A 1 521 ? 140.122 187.991 160.493 1.00 41.12 516 A 1 
ATOM 3767 N N   . ILE A 1 522 ? 139.677 185.967 157.316 1.00 37.92 517 A 1 
ATOM 3768 C CA  . ILE A 1 522 ? 139.692 184.526 157.108 1.00 37.92 517 A 1 
ATOM 3769 C C   . ILE A 1 522 ? 141.132 184.035 157.160 1.00 37.92 517 A 1 
ATOM 3770 O O   . ILE A 1 522 ? 142.041 184.673 156.618 1.00 37.92 517 A 1 
ATOM 3771 C CB  . ILE A 1 522 ? 139.011 184.138 155.777 1.00 37.92 517 A 1 
ATOM 3772 C CG1 . ILE A 1 522 ? 138.938 182.618 155.630 1.00 37.92 517 A 1 
ATOM 3773 C CG2 . ILE A 1 522 ? 139.716 184.777 154.589 1.00 37.92 517 A 1 
ATOM 3774 C CD1 . ILE A 1 522 ? 137.989 182.162 154.551 1.00 37.92 517 A 1 
ATOM 3775 N N   . TYR A 1 523 ? 141.338 182.912 157.836 1.00 35.24 518 A 1 
ATOM 3776 C CA  . TYR A 1 523 ? 142.633 182.282 158.015 1.00 35.24 518 A 1 
ATOM 3777 C C   . TYR A 1 523 ? 142.588 180.848 157.508 1.00 35.24 518 A 1 
ATOM 3778 O O   . TYR A 1 523 ? 141.507 180.269 157.353 1.00 35.24 518 A 1 
ATOM 3779 C CB  . TYR A 1 523 ? 143.046 182.276 159.494 1.00 35.24 518 A 1 
ATOM 3780 C CG  . TYR A 1 523 ? 143.507 183.606 160.032 1.00 35.24 518 A 1 
ATOM 3781 C CD1 . TYR A 1 523 ? 142.594 184.551 160.476 1.00 35.24 518 A 1 
ATOM 3782 C CD2 . TYR A 1 523 ? 144.857 183.911 160.114 1.00 35.24 518 A 1 
ATOM 3783 C CE1 . TYR A 1 523 ? 143.013 185.765 160.977 1.00 35.24 518 A 1 
ATOM 3784 C CE2 . TYR A 1 523 ? 145.285 185.120 160.614 1.00 35.24 518 A 1 
ATOM 3785 C CZ  . TYR A 1 523 ? 144.359 186.045 161.043 1.00 35.24 518 A 1 
ATOM 3786 O OH  . TYR A 1 523 ? 144.781 187.254 161.543 1.00 35.24 518 A 1 
ATOM 3787 N N   . PRO A 1 524 ? 143.743 180.248 157.224 1.00 35.83 519 A 1 
ATOM 3788 C CA  . PRO A 1 524 ? 143.773 178.803 156.988 1.00 35.83 519 A 1 
ATOM 3789 C C   . PRO A 1 524 ? 143.306 178.052 158.225 1.00 35.83 519 A 1 
ATOM 3790 O O   . PRO A 1 524 ? 143.448 178.526 159.355 1.00 35.83 519 A 1 
ATOM 3791 C CB  . PRO A 1 524 ? 145.247 178.524 156.681 1.00 35.83 519 A 1 
ATOM 3792 C CG  . PRO A 1 524 ? 145.771 179.822 156.175 1.00 35.83 519 A 1 
ATOM 3793 C CD  . PRO A 1 524 ? 145.045 180.878 156.950 1.00 35.83 519 A 1 
ATOM 3794 N N   . GLU A 1 525 ? 142.731 176.869 157.997 1.00 40.33 520 A 1 
ATOM 3795 C CA  . GLU A 1 525 ? 142.112 176.118 159.085 1.00 40.33 520 A 1 
ATOM 3796 C C   . GLU A 1 525 ? 143.093 175.825 160.213 1.00 40.33 520 A 1 
ATOM 3797 O O   . GLU A 1 525 ? 142.687 175.731 161.378 1.00 40.33 520 A 1 
ATOM 3798 C CB  . GLU A 1 525 ? 141.518 174.816 158.550 1.00 40.33 520 A 1 
ATOM 3799 C CG  . GLU A 1 525 ? 140.446 175.015 157.494 1.00 40.33 520 A 1 
ATOM 3800 C CD  . GLU A 1 525 ? 139.869 173.708 156.996 1.00 40.33 520 A 1 
ATOM 3801 O OE1 . GLU A 1 525 ? 140.315 172.641 157.469 1.00 40.33 520 A 1 
ATOM 3802 O OE2 . GLU A 1 525 ? 138.970 173.744 156.131 1.00 40.33 520 A 1 
ATOM 3803 N N   . SER A 1 526 ? 144.383 175.696 159.894 1.00 36.26 521 A 1 
ATOM 3804 C CA  . SER A 1 526 ? 145.379 175.391 160.917 1.00 36.26 521 A 1 
ATOM 3805 C C   . SER A 1 526 ? 145.415 176.453 162.009 1.00 36.26 521 A 1 
ATOM 3806 O O   . SER A 1 526 ? 145.787 176.157 163.150 1.00 36.26 521 A 1 
ATOM 3807 C CB  . SER A 1 526 ? 146.758 175.248 160.276 1.00 36.26 521 A 1 
ATOM 3808 O OG  . SER A 1 526 ? 146.730 174.318 159.208 1.00 36.26 521 A 1 
ATOM 3809 N N   . TYR A 1 527 ? 145.037 177.688 161.683 1.00 33.53 522 A 1 
ATOM 3810 C CA  . TYR A 1 527 ? 145.040 178.767 162.660 1.00 33.53 522 A 1 
ATOM 3811 C C   . TYR A 1 527 ? 143.827 178.747 163.579 1.00 33.53 522 A 1 
ATOM 3812 O O   . TYR A 1 527 ? 143.836 179.446 164.597 1.00 33.53 522 A 1 
ATOM 3813 C CB  . TYR A 1 527 ? 145.113 180.119 161.946 1.00 33.53 522 A 1 
ATOM 3814 C CG  . TYR A 1 527 ? 146.453 180.398 161.309 1.00 33.53 522 A 1 
ATOM 3815 C CD1 . TYR A 1 527 ? 146.755 179.917 160.043 1.00 33.53 522 A 1 
ATOM 3816 C CD2 . TYR A 1 527 ? 147.416 181.143 161.973 1.00 33.53 522 A 1 
ATOM 3817 C CE1 . TYR A 1 527 ? 147.978 180.169 159.459 1.00 33.53 522 A 1 
ATOM 3818 C CE2 . TYR A 1 527 ? 148.641 181.400 161.396 1.00 33.53 522 A 1 
ATOM 3819 C CZ  . TYR A 1 527 ? 148.918 180.911 160.140 1.00 33.53 522 A 1 
ATOM 3820 O OH  . TYR A 1 527 ? 150.139 181.165 159.562 1.00 33.53 522 A 1 
ATOM 3821 N N   . TYR A 1 528 ? 142.794 177.973 163.256 1.00 41.54 523 A 1 
ATOM 3822 C CA  . TYR A 1 528 ? 141.573 177.963 164.049 1.00 41.54 523 A 1 
ATOM 3823 C C   . TYR A 1 528 ? 141.575 176.912 165.150 1.00 41.54 523 A 1 
ATOM 3824 O O   . TYR A 1 528 ? 140.629 176.865 165.941 1.00 41.54 523 A 1 
ATOM 3825 C CB  . TYR A 1 528 ? 140.359 177.755 163.142 1.00 41.54 523 A 1 
ATOM 3826 C CG  . TYR A 1 528 ? 140.015 178.965 162.309 1.00 41.54 523 A 1 
ATOM 3827 C CD1 . TYR A 1 528 ? 139.178 179.954 162.802 1.00 41.54 523 A 1 
ATOM 3828 C CD2 . TYR A 1 528 ? 140.531 179.121 161.032 1.00 41.54 523 A 1 
ATOM 3829 C CE1 . TYR A 1 528 ? 138.861 181.063 162.046 1.00 41.54 523 A 1 
ATOM 3830 C CE2 . TYR A 1 528 ? 140.221 180.227 160.269 1.00 41.54 523 A 1 
ATOM 3831 C CZ  . TYR A 1 528 ? 139.385 181.195 160.781 1.00 41.54 523 A 1 
ATOM 3832 O OH  . TYR A 1 528 ? 139.072 182.299 160.024 1.00 41.54 523 A 1 
ATOM 3833 N N   . PHE A 1 529 ? 142.605 176.075 165.225 1.00 50.24 524 A 1 
ATOM 3834 C CA  . PHE A 1 529 ? 142.723 175.062 166.267 1.00 50.24 524 A 1 
ATOM 3835 C C   . PHE A 1 529 ? 144.036 175.279 167.003 1.00 50.24 524 A 1 
ATOM 3836 O O   . PHE A 1 529 ? 145.108 175.243 166.391 1.00 50.24 524 A 1 
ATOM 3837 C CB  . PHE A 1 529 ? 142.658 173.654 165.674 1.00 50.24 524 A 1 
ATOM 3838 C CG  . PHE A 1 529 ? 141.408 173.391 164.889 1.00 50.24 524 A 1 
ATOM 3839 C CD1 . PHE A 1 529 ? 140.229 173.053 165.532 1.00 50.24 524 A 1 
ATOM 3840 C CD2 . PHE A 1 529 ? 141.409 173.484 163.508 1.00 50.24 524 A 1 
ATOM 3841 C CE1 . PHE A 1 529 ? 139.076 172.812 164.813 1.00 50.24 524 A 1 
ATOM 3842 C CE2 . PHE A 1 529 ? 140.259 173.244 162.784 1.00 50.24 524 A 1 
ATOM 3843 C CZ  . PHE A 1 529 ? 139.091 172.907 163.438 1.00 50.24 524 A 1 
ATOM 3844 N N   . THR A 1 530 ? 143.950 175.501 168.311 1.00 53.83 525 A 1 
ATOM 3845 C CA  . THR A 1 530 ? 145.114 175.809 169.125 1.00 53.83 525 A 1 
ATOM 3846 C C   . THR A 1 530 ? 145.172 174.873 170.323 1.00 53.83 525 A 1 
ATOM 3847 O O   . THR A 1 530 ? 144.159 174.321 170.760 1.00 53.83 525 A 1 
ATOM 3848 C CB  . THR A 1 530 ? 145.097 177.266 169.605 1.00 53.83 525 A 1 
ATOM 3849 O OG1 . THR A 1 530 ? 143.899 177.512 170.351 1.00 53.83 525 A 1 
ATOM 3850 C CG2 . THR A 1 530 ? 145.158 178.221 168.422 1.00 53.83 525 A 1 
ATOM 3851 N N   . ARG A 1 531 ? 146.380 174.704 170.850 1.00 52.34 526 A 1 
ATOM 3852 C CA  . ARG A 1 531 ? 146.620 173.859 172.015 1.00 52.34 526 A 1 
ATOM 3853 C C   . ARG A 1 531 ? 146.501 174.726 173.263 1.00 52.34 526 A 1 
ATOM 3854 O O   . ARG A 1 531 ? 147.337 175.603 173.500 1.00 52.34 526 A 1 
ATOM 3855 C CB  . ARG A 1 531 ? 147.992 173.199 171.916 1.00 52.34 526 A 1 
ATOM 3856 C CG  . ARG A 1 531 ? 148.291 172.638 170.533 1.00 52.34 526 A 1 
ATOM 3857 C CD  . ARG A 1 531 ? 149.735 172.184 170.403 1.00 52.34 526 A 1 
ATOM 3858 N NE  . ARG A 1 531 ? 149.968 170.885 171.027 1.00 52.34 526 A 1 
ATOM 3859 C CZ  . ARG A 1 531 ? 151.144 170.266 171.041 1.00 52.34 526 A 1 
ATOM 3860 N NH1 . ARG A 1 531 ? 152.198 170.829 170.469 1.00 52.34 526 A 1 
ATOM 3861 N NH2 . ARG A 1 531 ? 151.267 169.085 171.630 1.00 52.34 526 A 1 
ATOM 3862 N N   . ARG A 1 532 ? 145.455 174.482 174.057 1.00 55.35 527 A 1 
ATOM 3863 C CA  . ARG A 1 532 ? 145.152 175.363 175.182 1.00 55.35 527 A 1 
ATOM 3864 C C   . ARG A 1 532 ? 146.263 175.352 176.225 1.00 55.35 527 A 1 
ATOM 3865 O O   . ARG A 1 532 ? 146.661 176.408 176.729 1.00 55.35 527 A 1 
ATOM 3866 C CB  . ARG A 1 532 ? 143.822 174.961 175.816 1.00 55.35 527 A 1 
ATOM 3867 C CG  . ARG A 1 532 ? 143.347 175.905 176.905 1.00 55.35 527 A 1 
ATOM 3868 C CD  . ARG A 1 532 ? 142.120 175.356 177.610 1.00 55.35 527 A 1 
ATOM 3869 N NE  . ARG A 1 532 ? 142.405 174.089 178.276 1.00 55.35 527 A 1 
ATOM 3870 C CZ  . ARG A 1 532 ? 142.862 173.986 179.519 1.00 55.35 527 A 1 
ATOM 3871 N NH1 . ARG A 1 532 ? 143.086 175.078 180.237 1.00 55.35 527 A 1 
ATOM 3872 N NH2 . ARG A 1 532 ? 143.096 172.792 180.045 1.00 55.35 527 A 1 
ATOM 3873 N N   . LYS A 1 533 ? 146.769 174.165 176.572 1.00 53.70 528 A 1 
ATOM 3874 C CA  . LYS A 1 533 ? 147.811 174.082 177.593 1.00 53.70 528 A 1 
ATOM 3875 C C   . LYS A 1 533 ? 149.091 174.767 177.133 1.00 53.70 528 A 1 
ATOM 3876 O O   . LYS A 1 533 ? 149.723 175.503 177.901 1.00 53.70 528 A 1 
ATOM 3877 C CB  . LYS A 1 533 ? 148.081 172.621 177.947 1.00 53.70 528 A 1 
ATOM 3878 C CG  . LYS A 1 533 ? 146.879 171.892 178.523 1.00 53.70 528 A 1 
ATOM 3879 C CD  . LYS A 1 533 ? 147.222 170.456 178.880 1.00 53.70 528 A 1 
ATOM 3880 C CE  . LYS A 1 533 ? 146.017 169.724 179.445 1.00 53.70 528 A 1 
ATOM 3881 N NZ  . LYS A 1 533 ? 146.337 168.314 179.796 1.00 53.70 528 A 1 
ATOM 3882 N N   . TYR A 1 534 ? 149.484 174.545 175.878 1.00 51.75 529 A 1 
ATOM 3883 C CA  . TYR A 1 534 ? 150.689 175.183 175.362 1.00 51.75 529 A 1 
ATOM 3884 C C   . TYR A 1 534 ? 150.498 176.687 175.217 1.00 51.75 529 A 1 
ATOM 3885 O O   . TYR A 1 534 ? 151.435 177.459 175.444 1.00 51.75 529 A 1 
ATOM 3886 C CB  . TYR A 1 534 ? 151.087 174.548 174.032 1.00 51.75 529 A 1 
ATOM 3887 C CG  . TYR A 1 534 ? 151.559 173.120 174.182 1.00 51.75 529 A 1 
ATOM 3888 C CD1 . TYR A 1 534 ? 150.654 172.069 174.215 1.00 51.75 529 A 1 
ATOM 3889 C CD2 . TYR A 1 534 ? 152.909 172.825 174.307 1.00 51.75 529 A 1 
ATOM 3890 C CE1 . TYR A 1 534 ? 151.079 170.765 174.361 1.00 51.75 529 A 1 
ATOM 3891 C CE2 . TYR A 1 534 ? 153.345 171.522 174.450 1.00 51.75 529 A 1 
ATOM 3892 C CZ  . TYR A 1 534 ? 152.426 170.496 174.476 1.00 51.75 529 A 1 
ATOM 3893 O OH  . TYR A 1 534 ? 152.855 169.198 174.619 1.00 51.75 529 A 1 
ATOM 3894 N N   . LEU A 1 535 ? 149.291 177.123 174.849 1.00 48.82 530 A 1 
ATOM 3895 C CA  . LEU A 1 535 ? 149.010 178.554 174.808 1.00 48.82 530 A 1 
ATOM 3896 C C   . LEU A 1 535 ? 149.137 179.180 176.189 1.00 48.82 530 A 1 
ATOM 3897 O O   . LEU A 1 535 ? 149.711 180.264 176.335 1.00 48.82 530 A 1 
ATOM 3898 C CB  . LEU A 1 535 ? 147.615 178.805 174.242 1.00 48.82 530 A 1 
ATOM 3899 C CG  . LEU A 1 535 ? 147.517 179.080 172.745 1.00 48.82 530 A 1 
ATOM 3900 C CD1 . LEU A 1 535 ? 146.072 179.324 172.369 1.00 48.82 530 A 1 
ATOM 3901 C CD2 . LEU A 1 535 ? 148.377 180.272 172.370 1.00 48.82 530 A 1 
ATOM 3902 N N   . LEU A 1 536 ? 148.603 178.513 177.214 1.00 50.61 531 A 1 
ATOM 3903 C CA  . LEU A 1 536 ? 148.718 179.036 178.572 1.00 50.61 531 A 1 
ATOM 3904 C C   . LEU A 1 536 ? 150.171 179.075 179.025 1.00 50.61 531 A 1 
ATOM 3905 O O   . LEU A 1 536 ? 150.601 180.038 179.670 1.00 50.61 531 A 1 
ATOM 3906 C CB  . LEU A 1 536 ? 147.876 178.197 179.532 1.00 50.61 531 A 1 
ATOM 3907 C CG  . LEU A 1 536 ? 146.360 178.332 179.386 1.00 50.61 531 A 1 
ATOM 3908 C CD1 . LEU A 1 536 ? 145.645 177.410 180.359 1.00 50.61 531 A 1 
ATOM 3909 C CD2 . LEU A 1 536 ? 145.936 179.773 179.602 1.00 50.61 531 A 1 
ATOM 3910 N N   . LYS A 1 537 ? 150.943 178.036 178.698 1.00 51.37 532 A 1 
ATOM 3911 C CA  . LYS A 1 537 ? 152.358 178.023 179.057 1.00 51.37 532 A 1 
ATOM 3912 C C   . LYS A 1 537 ? 153.114 179.156 178.375 1.00 51.37 532 A 1 
ATOM 3913 O O   . LYS A 1 537 ? 153.925 179.846 179.009 1.00 51.37 532 A 1 
ATOM 3914 C CB  . LYS A 1 537 ? 152.968 176.670 178.696 1.00 51.37 532 A 1 
ATOM 3915 C CG  . LYS A 1 537 ? 154.448 176.542 179.002 1.00 51.37 532 A 1 
ATOM 3916 C CD  . LYS A 1 537 ? 154.978 175.188 178.560 1.00 51.37 532 A 1 
ATOM 3917 C CE  . LYS A 1 537 ? 156.469 175.066 178.817 1.00 51.37 532 A 1 
ATOM 3918 N NZ  . LYS A 1 537 ? 157.001 173.750 178.366 1.00 51.37 532 A 1 
ATOM 3919 N N   . ALA A 1 538 ? 152.857 179.368 177.082 1.00 46.95 533 A 1 
ATOM 3920 C CA  . ALA A 1 538 ? 153.520 180.449 176.359 1.00 46.95 533 A 1 
ATOM 3921 C C   . ALA A 1 538 ? 153.121 181.809 176.912 1.00 46.95 533 A 1 
ATOM 3922 O O   . ALA A 1 538 ? 153.961 182.707 177.033 1.00 46.95 533 A 1 
ATOM 3923 C CB  . ALA A 1 538 ? 153.197 180.359 174.869 1.00 46.95 533 A 1 
ATOM 3924 N N   . LEU A 1 539 ? 151.841 181.985 177.246 1.00 49.75 534 A 1 
ATOM 3925 C CA  . LEU A 1 539 ? 151.394 183.246 177.829 1.00 49.75 534 A 1 
ATOM 3926 C C   . LEU A 1 539 ? 152.055 183.491 179.178 1.00 49.75 534 A 1 
ATOM 3927 O O   . LEU A 1 539 ? 152.465 184.617 179.481 1.00 49.75 534 A 1 
ATOM 3928 C CB  . LEU A 1 539 ? 149.872 183.248 177.966 1.00 49.75 534 A 1 
ATOM 3929 C CG  . LEU A 1 539 ? 149.239 184.548 178.457 1.00 49.75 534 A 1 
ATOM 3930 C CD1 . LEU A 1 539 ? 149.495 185.671 177.468 1.00 49.75 534 A 1 
ATOM 3931 C CD2 . LEU A 1 539 ? 147.751 184.361 178.686 1.00 49.75 534 A 1 
ATOM 3932 N N   . PHE A 1 540 ? 152.169 182.447 180.002 1.00 53.79 535 A 1 
ATOM 3933 C CA  . PHE A 1 540 ? 152.840 182.580 181.289 1.00 53.79 535 A 1 
ATOM 3934 C C   . PHE A 1 540 ? 154.297 182.985 181.103 1.00 53.79 535 A 1 
ATOM 3935 O O   . PHE A 1 540 ? 154.796 183.886 181.787 1.00 53.79 535 A 1 
ATOM 3936 C CB  . PHE A 1 540 ? 152.735 181.266 182.063 1.00 53.79 535 A 1 
ATOM 3937 C CG  . PHE A 1 540 ? 153.525 181.241 183.341 1.00 53.79 535 A 1 
ATOM 3938 C CD1 . PHE A 1 540 ? 152.985 181.740 184.513 1.00 53.79 535 A 1 
ATOM 3939 C CD2 . PHE A 1 540 ? 154.800 180.704 183.373 1.00 53.79 535 A 1 
ATOM 3940 C CE1 . PHE A 1 540 ? 153.706 181.712 185.689 1.00 53.79 535 A 1 
ATOM 3941 C CE2 . PHE A 1 540 ? 155.526 180.676 184.546 1.00 53.79 535 A 1 
ATOM 3942 C CZ  . PHE A 1 540 ? 154.979 181.183 185.706 1.00 53.79 535 A 1 
ATOM 3943 N N   . LYS A 1 541 ? 154.992 182.330 180.170 1.00 50.65 536 A 1 
ATOM 3944 C CA  . LYS A 1 541 ? 156.393 182.661 179.928 1.00 50.65 536 A 1 
ATOM 3945 C C   . LYS A 1 541 ? 156.546 184.090 179.420 1.00 50.65 536 A 1 
ATOM 3946 O O   . LYS A 1 541 ? 157.443 184.822 179.858 1.00 50.65 536 A 1 
ATOM 3947 C CB  . LYS A 1 541 ? 156.999 181.667 178.938 1.00 50.65 536 A 1 
ATOM 3948 C CG  . LYS A 1 541 ? 158.474 181.885 178.653 1.00 50.65 536 A 1 
ATOM 3949 C CD  . LYS A 1 541 ? 159.011 180.824 177.709 1.00 50.65 536 A 1 
ATOM 3950 C CE  . LYS A 1 541 ? 160.454 181.102 177.323 1.00 50.65 536 A 1 
ATOM 3951 N NZ  . LYS A 1 541 ? 160.973 180.092 176.361 1.00 50.65 536 A 1 
ATOM 3952 N N   . ALA A 1 542 ? 155.671 184.509 178.500 1.00 50.19 537 A 1 
ATOM 3953 C CA  . ALA A 1 542 ? 155.748 185.862 177.961 1.00 50.19 537 A 1 
ATOM 3954 C C   . ALA A 1 542 ? 155.476 186.905 179.037 1.00 50.19 537 A 1 
ATOM 3955 O O   . ALA A 1 542 ? 156.163 187.931 179.103 1.00 50.19 537 A 1 
ATOM 3956 C CB  . ALA A 1 542 ? 154.766 186.021 176.801 1.00 50.19 537 A 1 
ATOM 3957 N N   . LEU A 1 543 ? 154.475 186.666 179.887 1.00 53.10 538 A 1 
ATOM 3958 C CA  . LEU A 1 543 ? 154.187 187.602 180.966 1.00 53.10 538 A 1 
ATOM 3959 C C   . LEU A 1 543 ? 155.334 187.666 181.965 1.00 53.10 538 A 1 
ATOM 3960 O O   . LEU A 1 543 ? 155.661 188.744 182.474 1.00 53.10 538 A 1 
ATOM 3961 C CB  . LEU A 1 543 ? 152.884 187.218 181.665 1.00 53.10 538 A 1 
ATOM 3962 C CG  . LEU A 1 543 ? 151.604 187.417 180.851 1.00 53.10 538 A 1 
ATOM 3963 C CD1 . LEU A 1 543 ? 150.392 186.970 181.645 1.00 53.10 538 A 1 
ATOM 3964 C CD2 . LEU A 1 543 ? 151.464 188.868 180.423 1.00 53.10 538 A 1 
ATOM 3965 N N   . LYS A 1 544 ? 155.954 186.521 182.266 1.00 54.63 539 A 1 
ATOM 3966 C CA  . LYS A 1 544 ? 157.093 186.524 183.177 1.00 54.63 539 A 1 
ATOM 3967 C C   . LYS A 1 544 ? 158.265 187.303 182.594 1.00 54.63 539 A 1 
ATOM 3968 O O   . LYS A 1 544 ? 158.924 188.070 183.305 1.00 54.63 539 A 1 
ATOM 3969 C CB  . LYS A 1 544 ? 157.511 185.090 183.503 1.00 54.63 539 A 1 
ATOM 3970 C CG  . LYS A 1 544 ? 158.625 184.992 184.531 1.00 54.63 539 A 1 
ATOM 3971 C CD  . LYS A 1 544 ? 159.010 183.547 184.798 1.00 54.63 539 A 1 
ATOM 3972 C CE  . LYS A 1 544 ? 159.556 182.881 183.545 1.00 54.63 539 A 1 
ATOM 3973 N NZ  . LYS A 1 544 ? 159.938 181.463 183.789 1.00 54.63 539 A 1 
ATOM 3974 N N   . ARG A 1 545 ? 158.538 187.126 181.299 1.00 53.84 540 A 1 
ATOM 3975 C CA  . ARG A 1 545 ? 159.659 187.830 180.684 1.00 53.84 540 A 1 
ATOM 3976 C C   . ARG A 1 545 ? 159.364 189.304 180.437 1.00 53.84 540 A 1 
ATOM 3977 O O   . ARG A 1 545 ? 160.304 190.083 180.247 1.00 53.84 540 A 1 
ATOM 3978 C CB  . ARG A 1 545 ? 160.054 187.155 179.371 1.00 53.84 540 A 1 
ATOM 3979 C CG  . ARG A 1 545 ? 160.740 185.811 179.547 1.00 53.84 540 A 1 
ATOM 3980 C CD  . ARG A 1 545 ? 161.219 185.259 178.216 1.00 53.84 540 A 1 
ATOM 3981 N NE  . ARG A 1 545 ? 162.106 186.191 177.526 1.00 53.84 540 A 1 
ATOM 3982 C CZ  . ARG A 1 545 ? 162.681 185.946 176.354 1.00 53.84 540 A 1 
ATOM 3983 N NH1 . ARG A 1 545 ? 162.465 184.793 175.736 1.00 53.84 540 A 1 
ATOM 3984 N NH2 . ARG A 1 545 ? 163.473 186.853 175.799 1.00 53.84 540 A 1 
ATOM 3985 N N   . LEU A 1 546 ? 158.096 189.703 180.430 1.00 55.05 541 A 1 
ATOM 3986 C CA  . LEU A 1 546 ? 157.726 191.099 180.236 1.00 55.05 541 A 1 
ATOM 3987 C C   . LEU A 1 546 ? 157.561 191.859 181.545 1.00 55.05 541 A 1 
ATOM 3988 O O   . LEU A 1 546 ? 157.213 193.043 181.512 1.00 55.05 541 A 1 
ATOM 3989 C CB  . LEU A 1 546 ? 156.433 191.200 179.422 1.00 55.05 541 A 1 
ATOM 3990 C CG  . LEU A 1 546 ? 156.545 190.938 177.921 1.00 55.05 541 A 1 
ATOM 3991 C CD1 . LEU A 1 546 ? 155.180 191.032 177.263 1.00 55.05 541 A 1 
ATOM 3992 C CD2 . LEU A 1 546 ? 157.518 191.912 177.282 1.00 55.05 541 A 1 
ATOM 3993 N N   . LYS A 1 547 ? 157.799 191.207 182.685 1.00 59.67 542 A 1 
ATOM 3994 C CA  . LYS A 1 547 ? 157.660 191.832 184.002 1.00 59.67 542 A 1 
ATOM 3995 C C   . LYS A 1 547 ? 156.253 192.388 184.206 1.00 59.67 542 A 1 
ATOM 3996 O O   . LYS A 1 547 ? 156.062 193.444 184.811 1.00 59.67 542 A 1 
ATOM 3997 C CB  . LYS A 1 547 ? 158.713 192.923 184.220 1.00 59.67 542 A 1 
ATOM 3998 C CG  . LYS A 1 547 ? 160.102 192.409 184.581 1.00 59.67 542 A 1 
ATOM 3999 C CD  . LYS A 1 547 ? 160.833 191.835 183.379 1.00 59.67 542 A 1 
ATOM 4000 C CE  . LYS A 1 547 ? 162.199 191.298 183.769 1.00 59.67 542 A 1 
ATOM 4001 N NZ  . LYS A 1 547 ? 162.914 190.700 182.608 1.00 59.67 542 A 1 
ATOM 4002 N N   . SER A 1 548 ? 155.253 191.667 183.692 1.00 60.66 543 A 1 
ATOM 4003 C CA  . SER A 1 548 ? 153.856 192.054 183.844 1.00 60.66 543 A 1 
ATOM 4004 C C   . SER A 1 548 ? 153.007 190.904 184.373 1.00 60.66 543 A 1 
ATOM 4005 O O   . SER A 1 548 ? 151.793 190.882 184.148 1.00 60.66 543 A 1 
ATOM 4006 C CB  . SER A 1 548 ? 153.286 192.564 182.518 1.00 60.66 543 A 1 
ATOM 4007 O OG  . SER A 1 548 ? 153.317 191.553 181.529 1.00 60.66 543 A 1 
ATOM 4008 N N   . LEU A 1 549 ? 153.619 189.951 185.069 1.00 62.03 544 A 1 
ATOM 4009 C CA  . LEU A 1 549 ? 152.918 188.800 185.631 1.00 62.03 544 A 1 
ATOM 4010 C C   . LEU A 1 549 ? 152.701 189.060 187.117 1.00 62.03 544 A 1 
ATOM 4011 O O   . LEU A 1 549 ? 153.628 188.935 187.922 1.00 62.03 544 A 1 
ATOM 4012 C CB  . LEU A 1 549 ? 153.714 187.521 185.398 1.00 62.03 544 A 1 
ATOM 4013 C CG  . LEU A 1 549 ? 153.215 186.262 186.105 1.00 62.03 544 A 1 
ATOM 4014 C CD1 . LEU A 1 549 ? 151.860 185.839 185.566 1.00 62.03 544 A 1 
ATOM 4015 C CD2 . LEU A 1 549 ? 154.229 185.145 185.958 1.00 62.03 544 A 1 
ATOM 4016 N N   . ARG A 1 550 ? 151.473 189.428 187.482 1.00 67.78 545 A 1 
ATOM 4017 C CA  . ARG A 1 550 ? 151.139 189.699 188.875 1.00 67.78 545 A 1 
ATOM 4018 C C   . ARG A 1 550 ? 150.131 188.700 189.428 1.00 67.78 545 A 1 
ATOM 4019 O O   . ARG A 1 550 ? 150.424 188.021 190.417 1.00 67.78 545 A 1 
ATOM 4020 C CB  . ARG A 1 550 ? 150.606 191.131 189.009 1.00 67.78 545 A 1 
ATOM 4021 C CG  . ARG A 1 550 ? 151.520 192.189 188.416 1.00 67.78 545 A 1 
ATOM 4022 C CD  . ARG A 1 550 ? 150.824 193.536 188.349 1.00 67.78 545 A 1 
ATOM 4023 N NE  . ARG A 1 550 ? 149.596 193.469 187.565 1.00 67.78 545 A 1 
ATOM 4024 C CZ  . ARG A 1 550 ? 149.539 193.644 186.249 1.00 67.78 545 A 1 
ATOM 4025 N NH1 . ARG A 1 550 ? 150.645 193.897 185.563 1.00 67.78 545 A 1 
ATOM 4026 N NH2 . ARG A 1 550 ? 148.376 193.564 185.618 1.00 67.78 545 A 1 
ATOM 4027 N N   . ASP A 1 551 ? 148.949 188.589 188.818 1.00 70.73 546 A 1 
ATOM 4028 C CA  . ASP A 1 551 ? 147.935 187.658 189.298 1.00 70.73 546 A 1 
ATOM 4029 C C   . ASP A 1 551 ? 147.157 187.007 188.158 1.00 70.73 546 A 1 
ATOM 4030 O O   . ASP A 1 551 ? 146.037 186.531 188.381 1.00 70.73 546 A 1 
ATOM 4031 C CB  . ASP A 1 551 ? 146.965 188.360 190.253 1.00 70.73 546 A 1 
ATOM 4032 C CG  . ASP A 1 551 ? 146.469 189.684 189.710 1.00 70.73 546 A 1 
ATOM 4033 O OD1 . ASP A 1 551 ? 146.906 190.079 188.609 1.00 70.73 546 A 1 
ATOM 4034 O OD2 . ASP A 1 551 ? 145.642 190.331 190.385 1.00 70.73 546 A 1 
ATOM 4035 N N   . GLN A 1 552 ? 147.714 186.979 186.945 1.00 66.57 547 A 1 
ATOM 4036 C CA  . GLN A 1 552 ? 146.992 186.409 185.812 1.00 66.57 547 A 1 
ATOM 4037 C C   . GLN A 1 552 ? 146.712 184.926 186.020 1.00 66.57 547 A 1 
ATOM 4038 O O   . GLN A 1 552 ? 145.627 184.439 185.684 1.00 66.57 547 A 1 
ATOM 4039 C CB  . GLN A 1 552 ? 147.780 186.628 184.520 1.00 66.57 547 A 1 
ATOM 4040 C CG  . GLN A 1 552 ? 147.837 188.075 184.054 1.00 66.57 547 A 1 
ATOM 4041 C CD  . GLN A 1 552 ? 148.834 188.910 184.832 1.00 66.57 547 A 1 
ATOM 4042 O OE1 . GLN A 1 552 ? 149.502 188.419 185.741 1.00 66.57 547 A 1 
ATOM 4043 N NE2 . GLN A 1 552 ? 148.941 190.185 184.476 1.00 66.57 547 A 1 
ATOM 4044 N N   . PHE A 1 553 ? 147.686 184.182 186.546 1.00 65.47 548 A 1 
ATOM 4045 C CA  . PHE A 1 553 ? 147.466 182.722 186.700 1.00 65.47 548 A 1 
ATOM 4046 C C   . PHE A 1 553 ? 147.160 182.422 188.163 1.00 65.47 548 A 1 
ATOM 4047 O O   . PHE A 1 553 ? 147.875 182.927 189.048 1.00 65.47 548 A 1 
ATOM 4048 C CB  . PHE A 1 553 ? 148.651 181.921 186.163 1.00 65.47 548 A 1 
ATOM 4049 C CG  . PHE A 1 553 ? 148.809 182.057 184.673 1.00 65.47 548 A 1 
ATOM 4050 C CD1 . PHE A 1 553 ? 149.719 182.953 184.138 1.00 65.47 548 A 1 
ATOM 4051 C CD2 . PHE A 1 553 ? 148.018 181.320 183.807 1.00 65.47 548 A 1 
ATOM 4052 C CE1 . PHE A 1 553 ? 149.852 183.090 182.766 1.00 65.47 548 A 1 
ATOM 4053 C CE2 . PHE A 1 553 ? 148.155 181.456 182.435 1.00 65.47 548 A 1 
ATOM 4054 C CZ  . PHE A 1 553 ? 149.072 182.341 181.917 1.00 65.47 548 A 1 
ATOM 4055 N N   . SER A 1 554 ? 146.128 181.613 188.397 1.00 73.32 549 A 1 
ATOM 4056 C CA  . SER A 1 554 ? 145.707 181.353 189.795 1.00 73.32 549 A 1 
ATOM 4057 C C   . SER A 1 554 ? 146.559 180.236 190.391 1.00 73.32 549 A 1 
ATOM 4058 O O   . SER A 1 554 ? 146.050 179.111 190.548 1.00 73.32 549 A 1 
ATOM 4059 C CB  . SER A 1 554 ? 144.243 181.023 189.855 1.00 73.32 549 A 1 
ATOM 4060 O OG  . SER A 1 554 ? 143.784 181.023 191.198 1.00 73.32 549 A 1 
ATOM 4061 N N   . PHE A 1 555 ? 147.819 180.542 190.690 1.00 76.37 550 A 1 
ATOM 4062 C CA  . PHE A 1 555 ? 148.703 179.552 191.345 1.00 76.37 550 A 1 
ATOM 4063 C C   . PHE A 1 555 ? 148.279 179.428 192.804 1.00 76.37 550 A 1 
ATOM 4064 O O   . PHE A 1 555 ? 147.705 180.382 193.362 1.00 76.37 550 A 1 
ATOM 4065 C CB  . PHE A 1 555 ? 150.157 180.006 191.272 1.00 76.37 550 A 1 
ATOM 4066 C CG  . PHE A 1 555 ? 150.650 180.245 189.872 1.00 76.37 550 A 1 
ATOM 4067 C CD1 . PHE A 1 555 ? 150.779 179.191 188.985 1.00 76.37 550 A 1 
ATOM 4068 C CD2 . PHE A 1 555 ? 150.985 181.519 189.447 1.00 76.37 550 A 1 
ATOM 4069 C CE1 . PHE A 1 555 ? 151.236 179.404 187.696 1.00 76.37 550 A 1 
ATOM 4070 C CE2 . PHE A 1 555 ? 151.444 181.731 188.159 1.00 76.37 550 A 1 
ATOM 4071 C CZ  . PHE A 1 555 ? 151.565 180.674 187.287 1.00 76.37 550 A 1 
ATOM 4072 N N   . ALA A 1 556 ? 148.601 178.299 193.429 1.00 48.69 551 A 1 
ATOM 4073 C CA  . ALA A 1 556 ? 148.158 178.118 194.825 1.00 48.69 551 A 1 
ATOM 4074 C C   . ALA A 1 556 ? 149.157 178.843 195.727 1.00 48.69 551 A 1 
ATOM 4075 O O   . ALA A 1 556 ? 150.027 178.176 196.310 1.00 48.69 551 A 1 
ATOM 4076 C CB  . ALA A 1 556 ? 148.072 176.652 195.159 1.00 48.69 551 A 1 
ATOM 4077 N N   . GLU A 1 557 ? 149.032 180.170 195.820 1.00 50.22 552 A 1 
ATOM 4078 C CA  . GLU A 1 557 ? 149.961 180.980 196.647 1.00 50.22 552 A 1 
ATOM 4079 C C   . GLU A 1 557 ? 149.815 180.561 198.106 1.00 50.22 552 A 1 
ATOM 4080 O O   . GLU A 1 557 ? 150.830 180.487 198.812 1.00 50.22 552 A 1 
ATOM 4081 C CB  . GLU A 1 557 ? 149.618 182.461 196.519 1.00 50.22 552 A 1 
ATOM 4082 C CG  . GLU A 1 557 ? 150.422 183.343 197.454 1.00 50.22 552 A 1 
ATOM 4083 C CD  . GLU A 1 557 ? 149.946 184.783 197.511 1.00 50.22 552 A 1 
ATOM 4084 O OE1 . GLU A 1 557 ? 148.717 184.996 197.488 1.00 50.22 552 A 1 
ATOM 4085 O OE2 . GLU A 1 557 ? 150.802 185.688 197.571 1.00 50.22 552 A 1 
ATOM 4086 N N   . ASN A 1 558 ? 148.579 180.322 198.532 1.00 46.42 553 A 1 
ATOM 4087 C CA  . ASN A 1 558 ? 148.345 179.881 199.926 1.00 46.42 553 A 1 
ATOM 4088 C C   . ASN A 1 558 ? 149.167 178.619 200.189 1.00 46.42 553 A 1 
ATOM 4089 O O   . ASN A 1 558 ? 149.892 178.580 201.179 1.00 46.42 553 A 1 
ATOM 4090 C CB  . ASN A 1 558 ? 146.859 179.649 200.178 1.00 46.42 553 A 1 
ATOM 4091 C CG  . ASN A 1 558 ? 146.095 180.944 200.334 1.00 46.42 553 A 1 
ATOM 4092 O OD1 . ASN A 1 558 ? 146.631 181.931 200.830 1.00 46.42 553 A 1 
ATOM 4093 N ND2 . ASN A 1 558 ? 144.836 180.944 199.928 1.00 46.42 553 A 1 
ATOM 4094 N N   . LEU A 1 559 ? 149.071 177.624 199.311 1.00 43.11 554 A 1 
ATOM 4095 C CA  . LEU A 1 559 ? 149.784 176.376 199.554 1.00 43.11 554 A 1 
ATOM 4096 C C   . LEU A 1 559 ? 151.292 176.589 199.519 1.00 43.11 554 A 1 
ATOM 4097 O O   . LEU A 1 559 ? 152.019 176.085 200.383 1.00 43.11 554 A 1 
ATOM 4098 C CB  . LEU A 1 559 ? 149.365 175.327 198.524 1.00 43.11 554 A 1 
ATOM 4099 C CG  . LEU A 1 559 ? 149.892 173.908 198.734 1.00 43.11 554 A 1 
ATOM 4100 C CD1 . LEU A 1 559 ? 149.302 173.304 199.997 1.00 43.11 554 A 1 
ATOM 4101 C CD2 . LEU A 1 559 ? 149.586 173.041 197.526 1.00 43.11 554 A 1 
ATOM 4102 N N   . TYR A 1 560 ? 151.777 177.344 198.531 1.00 44.11 555 A 1 
ATOM 4103 C CA  . TYR A 1 560 ? 153.206 177.629 198.450 1.00 44.11 555 A 1 
ATOM 4104 C C   . TYR A 1 560 ? 153.672 178.493 199.614 1.00 44.11 555 A 1 
ATOM 4105 O O   . TYR A 1 560 ? 154.798 178.323 200.095 1.00 44.11 555 A 1 
ATOM 4106 C CB  . TYR A 1 560 ? 153.530 178.307 197.120 1.00 44.11 555 A 1 
ATOM 4107 C CG  . TYR A 1 560 ? 153.254 177.443 195.913 1.00 44.11 555 A 1 
ATOM 4108 C CD1 . TYR A 1 560 ? 153.256 176.059 196.011 1.00 44.11 555 A 1 
ATOM 4109 C CD2 . TYR A 1 560 ? 152.991 178.010 194.675 1.00 44.11 555 A 1 
ATOM 4110 C CE1 . TYR A 1 560 ? 153.004 175.265 194.911 1.00 44.11 555 A 1 
ATOM 4111 C CE2 . TYR A 1 560 ? 152.737 177.225 193.569 1.00 44.11 555 A 1 
ATOM 4112 C CZ  . TYR A 1 560 ? 152.744 175.853 193.693 1.00 44.11 555 A 1 
ATOM 4113 O OH  . TYR A 1 560 ? 152.493 175.066 192.593 1.00 44.11 555 A 1 
ATOM 4114 N N   . GLN A 1 561 ? 152.831 179.423 200.072 1.00 44.48 556 A 1 
ATOM 4115 C CA  . GLN A 1 561 ? 153.180 180.217 201.245 1.00 44.48 556 A 1 
ATOM 4116 C C   . GLN A 1 561 ? 153.317 179.337 202.480 1.00 44.48 556 A 1 
ATOM 4117 O O   . GLN A 1 561 ? 154.231 179.528 203.290 1.00 44.48 556 A 1 
ATOM 4118 C CB  . GLN A 1 561 ? 152.134 181.306 201.473 1.00 44.48 556 A 1 
ATOM 4119 C CG  . GLN A 1 561 ? 152.377 182.146 202.713 1.00 44.48 556 A 1 
ATOM 4120 C CD  . GLN A 1 561 ? 151.317 183.206 202.915 1.00 44.48 556 A 1 
ATOM 4121 O OE1 . GLN A 1 561 ? 150.455 183.410 202.061 1.00 44.48 556 A 1 
ATOM 4122 N NE2 . GLN A 1 561 ? 151.373 183.889 204.053 1.00 44.48 556 A 1 
ATOM 4123 N N   . ILE A 1 562 ? 152.411 178.371 202.644 1.00 41.04 557 A 1 
ATOM 4124 C CA  . ILE A 1 562 ? 152.512 177.440 203.767 1.00 41.04 557 A 1 
ATOM 4125 C C   . ILE A 1 562 ? 153.787 176.615 203.657 1.00 41.04 557 A 1 
ATOM 4126 O O   . ILE A 1 562 ? 154.530 176.450 204.632 1.00 41.04 557 A 1 
ATOM 4127 C CB  . ILE A 1 562 ? 151.267 176.538 203.838 1.00 41.04 557 A 1 
ATOM 4128 C CG1 . ILE A 1 562 ? 150.037 177.345 204.243 1.00 41.04 557 A 1 
ATOM 4129 C CG2 . ILE A 1 562 ? 151.488 175.401 204.818 1.00 41.04 557 A 1 
ATOM 4130 C CD1 . ILE A 1 562 ? 148.826 176.485 204.475 1.00 41.04 557 A 1 
ATOM 4131 N N   . ILE A 1 563 ? 154.058 176.084 202.464 1.00 39.15 558 A 1 
ATOM 4132 C CA  . ILE A 1 563 ? 155.263 175.285 202.264 1.00 39.15 558 A 1 
ATOM 4133 C C   . ILE A 1 563 ? 156.509 176.153 202.387 1.00 39.15 558 A 1 
ATOM 4134 O O   . ILE A 1 563 ? 157.526 175.729 202.949 1.00 39.15 558 A 1 
ATOM 4135 C CB  . ILE A 1 563 ? 155.200 174.564 200.905 1.00 39.15 558 A 1 
ATOM 4136 C CG1 . ILE A 1 563 ? 154.026 173.587 200.877 1.00 39.15 558 A 1 
ATOM 4137 C CG2 . ILE A 1 563 ? 156.500 173.836 200.623 1.00 39.15 558 A 1 
ATOM 4138 C CD1 . ILE A 1 563 ? 153.903 172.820 199.582 1.00 39.15 558 A 1 
ATOM 4139 N N   . GLY A 1 564 ? 156.447 177.384 201.886 1.00 41.03 559 A 1 
ATOM 4140 C CA  . GLY A 1 564 ? 157.583 178.279 201.896 1.00 41.03 559 A 1 
ATOM 4141 C C   . GLY A 1 564 ? 158.220 178.513 200.545 1.00 41.03 559 A 1 
ATOM 4142 O O   . GLY A 1 564 ? 159.260 179.179 200.478 1.00 41.03 559 A 1 
ATOM 4143 N N   . ILE A 1 565 ? 157.635 177.990 199.474 1.00 41.77 560 A 1 
ATOM 4144 C CA  . ILE A 1 565 ? 158.176 178.163 198.136 1.00 41.77 560 A 1 
ATOM 4145 C C   . ILE A 1 565 ? 157.864 179.559 197.614 1.00 41.77 560 A 1 
ATOM 4146 O O   . ILE A 1 565 ? 158.744 180.253 197.103 1.00 41.77 560 A 1 
ATOM 4147 C CB  . ILE A 1 565 ? 157.629 177.090 197.185 1.00 41.77 560 A 1 
ATOM 4148 C CG1 . ILE A 1 565 ? 157.895 175.698 197.757 1.00 41.77 560 A 1 
ATOM 4149 C CG2 . ILE A 1 565 ? 158.250 177.234 195.807 1.00 41.77 560 A 1 
ATOM 4150 C CD1 . ILE A 1 565 ? 157.221 174.589 196.993 1.00 41.77 560 A 1 
#
