# Supplementary material for: Type II tRNA cleavage by SLFN14 endoribonuclease variants linked to inherited thrombocytopenia drives global translational repression
Source: PLoS Biol. 2026 May 29;24(5):e3003830. doi: 10.1371/journal.pbio.3003830 (PMC13245857; doi:10.1371/journal.pbio.3003830)
Supplement: S2 Data — (ZIP) [file pbio.3003830.s007.zip › templates/fold_slfn14_leu_taa_template_hit_1_chains_a_b.cif]

data_7eg0
#
_entry.id 7eg0
#
loop_
_chem_comp.formula
_chem_comp.formula_weight
_chem_comp.id
_chem_comp.mon_nstd_flag
_chem_comp.name
_chem_comp.pdbx_synonyms
_chem_comp.type
"C3 H7 N O2"      89.093  ALA y ALANINE                                                          ? "L-peptide linking" 
"C6 H15 N4 O2 1"  175.209 ARG y ARGININE                                                         ? "L-peptide linking" 
"C4 H8 N2 O3"     132.118 ASN y ASPARAGINE                                                       ? "L-peptide linking" 
"C4 H7 N O4"      133.103 ASP y "ASPARTIC ACID"                                                  ? "L-peptide linking" 
"C3 H7 N O2 S"    121.158 CYS y CYSTEINE                                                         ? "L-peptide linking" 
"C5 H10 N2 O3"    146.144 GLN y GLUTAMINE                                                        ? "L-peptide linking" 
"C5 H9 N O4"      147.129 GLU y "GLUTAMIC ACID"                                                  ? "L-peptide linking" 
"C2 H5 N O2"      75.067  GLY y GLYCINE                                                          ? "peptide linking"   
"C6 H10 N3 O2 1"  156.162 HIS y HISTIDINE                                                        ? "L-peptide linking" 
"C6 H13 N O2"     131.173 ILE y ISOLEUCINE                                                       ? "L-peptide linking" 
"C10 H7 Cl2 N3 O" 256.088 J33 . 6,7-bis(chloranyl)-3,5-dihydro-1H-imidazo[2,1-b]quinazolin-2-one ? non-polymer         
"C6 H13 N O2"     131.173 LEU y LEUCINE                                                          ? "L-peptide linking" 
"C6 H15 N2 O2 1"  147.195 LYS y LYSINE                                                           ? "L-peptide linking" 
"C5 H11 N O2 S"   149.211 MET y METHIONINE                                                       ? "L-peptide linking" 
"Mg 2"            24.305  MG  . "MAGNESIUM ION"                                                  ? non-polymer         
"C9 H11 N O2"     165.189 PHE y PHENYLALANINE                                                    ? "L-peptide linking" 
"C5 H9 N O2"      115.130 PRO y PROLINE                                                          ? "L-peptide linking" 
"C3 H7 N O3"      105.093 SER y SERINE                                                           ? "L-peptide linking" 
"C4 H9 N O3"      119.119 THR y THREONINE                                                        ? "L-peptide linking" 
"C11 H12 N2 O2"   204.225 TRP y TRYPTOPHAN                                                       ? "L-peptide linking" 
"C9 H11 N O3"     181.189 TYR y TYROSINE                                                         ? "L-peptide linking" 
"C5 H11 N O2"     117.146 VAL y VALINE                                                           ? "L-peptide linking" 
"Zn 2"            65.409  ZN  . "ZINC ION"                                                       ? non-polymer         
#
loop_
_chem_comp_atom.atom_id
_chem_comp_atom.charge
_chem_comp_atom.comp_id
_chem_comp_atom.pdbx_leaving_atom_flag
_chem_comp_atom.pdbx_model_Cartn_x_ideal
_chem_comp_atom.pdbx_model_Cartn_y_ideal
_chem_comp_atom.pdbx_model_Cartn_z_ideal
_chem_comp_atom.pdbx_ordinal
_chem_comp_atom.type_symbol
N    ? ALA ? ? ? ? 1   N  
CA   ? ALA ? ? ? ? 2   C  
C    ? ALA ? ? ? ? 3   C  
O    ? ALA ? ? ? ? 4   O  
CB   ? ALA ? ? ? ? 5   C  
OXT  ? ALA ? ? ? ? 6   O  
H    ? ALA ? ? ? ? 7   H  
H2   ? ALA ? ? ? ? 8   H  
HA   ? ALA ? ? ? ? 9   H  
HB1  ? ALA ? ? ? ? 10  H  
HB2  ? ALA ? ? ? ? 11  H  
HB3  ? ALA ? ? ? ? 12  H  
HXT  ? ALA ? ? ? ? 13  H  
N    ? ARG ? ? ? ? 14  N  
CA   ? ARG ? ? ? ? 15  C  
C    ? ARG ? ? ? ? 16  C  
O    ? ARG ? ? ? ? 17  O  
CB   ? ARG ? ? ? ? 18  C  
CG   ? ARG ? ? ? ? 19  C  
CD   ? ARG ? ? ? ? 20  C  
NE   ? ARG ? ? ? ? 21  N  
CZ   ? ARG ? ? ? ? 22  C  
NH1  ? ARG ? ? ? ? 23  N  
NH2  ? ARG ? ? ? ? 24  N  
OXT  ? ARG ? ? ? ? 25  O  
H    ? ARG ? ? ? ? 26  H  
H2   ? ARG ? ? ? ? 27  H  
HA   ? ARG ? ? ? ? 28  H  
HB2  ? ARG ? ? ? ? 29  H  
HB3  ? ARG ? ? ? ? 30  H  
HG2  ? ARG ? ? ? ? 31  H  
HG3  ? ARG ? ? ? ? 32  H  
HD2  ? ARG ? ? ? ? 33  H  
HD3  ? ARG ? ? ? ? 34  H  
HE   ? ARG ? ? ? ? 35  H  
HH11 ? ARG ? ? ? ? 36  H  
HH12 ? ARG ? ? ? ? 37  H  
HH21 ? ARG ? ? ? ? 38  H  
HH22 ? ARG ? ? ? ? 39  H  
HXT  ? ARG ? ? ? ? 40  H  
N    ? ASN ? ? ? ? 41  N  
CA   ? ASN ? ? ? ? 42  C  
C    ? ASN ? ? ? ? 43  C  
O    ? ASN ? ? ? ? 44  O  
CB   ? ASN ? ? ? ? 45  C  
CG   ? ASN ? ? ? ? 46  C  
OD1  ? ASN ? ? ? ? 47  O  
ND2  ? ASN ? ? ? ? 48  N  
OXT  ? ASN ? ? ? ? 49  O  
H    ? ASN ? ? ? ? 50  H  
H2   ? ASN ? ? ? ? 51  H  
HA   ? ASN ? ? ? ? 52  H  
HB2  ? ASN ? ? ? ? 53  H  
HB3  ? ASN ? ? ? ? 54  H  
HD21 ? ASN ? ? ? ? 55  H  
HD22 ? ASN ? ? ? ? 56  H  
HXT  ? ASN ? ? ? ? 57  H  
N    ? ASP ? ? ? ? 58  N  
CA   ? ASP ? ? ? ? 59  C  
C    ? ASP ? ? ? ? 60  C  
O    ? ASP ? ? ? ? 61  O  
CB   ? ASP ? ? ? ? 62  C  
CG   ? ASP ? ? ? ? 63  C  
OD1  ? ASP ? ? ? ? 64  O  
OD2  ? ASP ? ? ? ? 65  O  
OXT  ? ASP ? ? ? ? 66  O  
H    ? ASP ? ? ? ? 67  H  
H2   ? ASP ? ? ? ? 68  H  
HA   ? ASP ? ? ? ? 69  H  
HB2  ? ASP ? ? ? ? 70  H  
HB3  ? ASP ? ? ? ? 71  H  
HD2  ? ASP ? ? ? ? 72  H  
HXT  ? ASP ? ? ? ? 73  H  
N    ? CYS ? ? ? ? 74  N  
CA   ? CYS ? ? ? ? 75  C  
C    ? CYS ? ? ? ? 76  C  
O    ? CYS ? ? ? ? 77  O  
CB   ? CYS ? ? ? ? 78  C  
SG   ? CYS ? ? ? ? 79  S  
OXT  ? CYS ? ? ? ? 80  O  
H    ? CYS ? ? ? ? 81  H  
H2   ? CYS ? ? ? ? 82  H  
HA   ? CYS ? ? ? ? 83  H  
HB2  ? CYS ? ? ? ? 84  H  
HB3  ? CYS ? ? ? ? 85  H  
HG   ? CYS ? ? ? ? 86  H  
HXT  ? CYS ? ? ? ? 87  H  
N    ? GLN ? ? ? ? 88  N  
CA   ? GLN ? ? ? ? 89  C  
C    ? GLN ? ? ? ? 90  C  
O    ? GLN ? ? ? ? 91  O  
CB   ? GLN ? ? ? ? 92  C  
CG   ? GLN ? ? ? ? 93  C  
CD   ? GLN ? ? ? ? 94  C  
OE1  ? GLN ? ? ? ? 95  O  
NE2  ? GLN ? ? ? ? 96  N  
OXT  ? GLN ? ? ? ? 97  O  
H    ? GLN ? ? ? ? 98  H  
H2   ? GLN ? ? ? ? 99  H  
HA   ? GLN ? ? ? ? 100 H  
HB2  ? GLN ? ? ? ? 101 H  
HB3  ? GLN ? ? ? ? 102 H  
HG2  ? GLN ? ? ? ? 103 H  
HG3  ? GLN ? ? ? ? 104 H  
HE21 ? GLN ? ? ? ? 105 H  
HE22 ? GLN ? ? ? ? 106 H  
HXT  ? GLN ? ? ? ? 107 H  
N    ? GLU ? ? ? ? 108 N  
CA   ? GLU ? ? ? ? 109 C  
C    ? GLU ? ? ? ? 110 C  
O    ? GLU ? ? ? ? 111 O  
CB   ? GLU ? ? ? ? 112 C  
CG   ? GLU ? ? ? ? 113 C  
CD   ? GLU ? ? ? ? 114 C  
OE1  ? GLU ? ? ? ? 115 O  
OE2  ? GLU ? ? ? ? 116 O  
OXT  ? GLU ? ? ? ? 117 O  
H    ? GLU ? ? ? ? 118 H  
H2   ? GLU ? ? ? ? 119 H  
HA   ? GLU ? ? ? ? 120 H  
HB2  ? GLU ? ? ? ? 121 H  
HB3  ? GLU ? ? ? ? 122 H  
HG2  ? GLU ? ? ? ? 123 H  
HG3  ? GLU ? ? ? ? 124 H  
HE2  ? GLU ? ? ? ? 125 H  
HXT  ? GLU ? ? ? ? 126 H  
N    ? GLY ? ? ? ? 127 N  
CA   ? GLY ? ? ? ? 128 C  
C    ? GLY ? ? ? ? 129 C  
O    ? GLY ? ? ? ? 130 O  
OXT  ? GLY ? ? ? ? 131 O  
H    ? GLY ? ? ? ? 132 H  
H2   ? GLY ? ? ? ? 133 H  
HA2  ? GLY ? ? ? ? 134 H  
HA3  ? GLY ? ? ? ? 135 H  
HXT  ? GLY ? ? ? ? 136 H  
N    ? HIS ? ? ? ? 137 N  
CA   ? HIS ? ? ? ? 138 C  
C    ? HIS ? ? ? ? 139 C  
O    ? HIS ? ? ? ? 140 O  
CB   ? HIS ? ? ? ? 141 C  
CG   ? HIS ? ? ? ? 142 C  
ND1  ? HIS ? ? ? ? 143 N  
CD2  ? HIS ? ? ? ? 144 C  
CE1  ? HIS ? ? ? ? 145 C  
NE2  ? HIS ? ? ? ? 146 N  
OXT  ? HIS ? ? ? ? 147 O  
H    ? HIS ? ? ? ? 148 H  
H2   ? HIS ? ? ? ? 149 H  
HA   ? HIS ? ? ? ? 150 H  
HB2  ? HIS ? ? ? ? 151 H  
HB3  ? HIS ? ? ? ? 152 H  
HD1  ? HIS ? ? ? ? 153 H  
HD2  ? HIS ? ? ? ? 154 H  
HE1  ? HIS ? ? ? ? 155 H  
HE2  ? HIS ? ? ? ? 156 H  
HXT  ? HIS ? ? ? ? 157 H  
N    ? ILE ? ? ? ? 158 N  
CA   ? ILE ? ? ? ? 159 C  
C    ? ILE ? ? ? ? 160 C  
O    ? ILE ? ? ? ? 161 O  
CB   ? ILE ? ? ? ? 162 C  
CG1  ? ILE ? ? ? ? 163 C  
CG2  ? ILE ? ? ? ? 164 C  
CD1  ? ILE ? ? ? ? 165 C  
OXT  ? ILE ? ? ? ? 166 O  
H    ? ILE ? ? ? ? 167 H  
H2   ? ILE ? ? ? ? 168 H  
HA   ? ILE ? ? ? ? 169 H  
HB   ? ILE ? ? ? ? 170 H  
HG12 ? ILE ? ? ? ? 171 H  
HG13 ? ILE ? ? ? ? 172 H  
HG21 ? ILE ? ? ? ? 173 H  
HG22 ? ILE ? ? ? ? 174 H  
HG23 ? ILE ? ? ? ? 175 H  
HD11 ? ILE ? ? ? ? 176 H  
HD12 ? ILE ? ? ? ? 177 H  
HD13 ? ILE ? ? ? ? 178 H  
HXT  ? ILE ? ? ? ? 179 H  
C1   ? J33 ? ? ? ? 180 C  
C2   ? J33 ? ? ? ? 181 C  
C3   ? J33 ? ? ? ? 182 C  
C4   ? J33 ? ? ? ? 183 C  
C5   ? J33 ? ? ? ? 184 C  
C6   ? J33 ? ? ? ? 185 C  
C7   ? J33 ? ? ? ? 186 C  
C8   ? J33 ? ? ? ? 187 C  
C9   ? J33 ? ? ? ? 188 C  
C10  ? J33 ? ? ? ? 189 C  
CL1  ? J33 ? ? ? ? 190 CL 
CL2  ? J33 ? ? ? ? 191 CL 
O1   ? J33 ? ? ? ? 192 O  
N1   ? J33 ? ? ? ? 193 N  
N2   ? J33 ? ? ? ? 194 N  
N3   ? J33 ? ? ? ? 195 N  
H2   ? J33 ? ? ? ? 196 H  
H1   ? J33 ? ? ? ? 197 H  
H3   ? J33 ? ? ? ? 198 H  
H4   ? J33 ? ? ? ? 199 H  
H6   ? J33 ? ? ? ? 200 H  
H7   ? J33 ? ? ? ? 201 H  
H5   ? J33 ? ? ? ? 202 H  
N    ? LEU ? ? ? ? 203 N  
CA   ? LEU ? ? ? ? 204 C  
C    ? LEU ? ? ? ? 205 C  
O    ? LEU ? ? ? ? 206 O  
CB   ? LEU ? ? ? ? 207 C  
CG   ? LEU ? ? ? ? 208 C  
CD1  ? LEU ? ? ? ? 209 C  
CD2  ? LEU ? ? ? ? 210 C  
OXT  ? LEU ? ? ? ? 211 O  
H    ? LEU ? ? ? ? 212 H  
H2   ? LEU ? ? ? ? 213 H  
HA   ? LEU ? ? ? ? 214 H  
HB2  ? LEU ? ? ? ? 215 H  
HB3  ? LEU ? ? ? ? 216 H  
HG   ? LEU ? ? ? ? 217 H  
HD11 ? LEU ? ? ? ? 218 H  
HD12 ? LEU ? ? ? ? 219 H  
HD13 ? LEU ? ? ? ? 220 H  
HD21 ? LEU ? ? ? ? 221 H  
HD22 ? LEU ? ? ? ? 222 H  
HD23 ? LEU ? ? ? ? 223 H  
HXT  ? LEU ? ? ? ? 224 H  
N    ? LYS ? ? ? ? 225 N  
CA   ? LYS ? ? ? ? 226 C  
C    ? LYS ? ? ? ? 227 C  
O    ? LYS ? ? ? ? 228 O  
CB   ? LYS ? ? ? ? 229 C  
CG   ? LYS ? ? ? ? 230 C  
CD   ? LYS ? ? ? ? 231 C  
CE   ? LYS ? ? ? ? 232 C  
NZ   ? LYS ? ? ? ? 233 N  
OXT  ? LYS ? ? ? ? 234 O  
H    ? LYS ? ? ? ? 235 H  
H2   ? LYS ? ? ? ? 236 H  
HA   ? LYS ? ? ? ? 237 H  
HB2  ? LYS ? ? ? ? 238 H  
HB3  ? LYS ? ? ? ? 239 H  
HG2  ? LYS ? ? ? ? 240 H  
HG3  ? LYS ? ? ? ? 241 H  
HD2  ? LYS ? ? ? ? 242 H  
HD3  ? LYS ? ? ? ? 243 H  
HE2  ? LYS ? ? ? ? 244 H  
HE3  ? LYS ? ? ? ? 245 H  
HZ1  ? LYS ? ? ? ? 246 H  
HZ2  ? LYS ? ? ? ? 247 H  
HZ3  ? LYS ? ? ? ? 248 H  
HXT  ? LYS ? ? ? ? 249 H  
N    ? MET ? ? ? ? 250 N  
CA   ? MET ? ? ? ? 251 C  
C    ? MET ? ? ? ? 252 C  
O    ? MET ? ? ? ? 253 O  
CB   ? MET ? ? ? ? 254 C  
CG   ? MET ? ? ? ? 255 C  
SD   ? MET ? ? ? ? 256 S  
CE   ? MET ? ? ? ? 257 C  
OXT  ? MET ? ? ? ? 258 O  
H    ? MET ? ? ? ? 259 H  
H2   ? MET ? ? ? ? 260 H  
HA   ? MET ? ? ? ? 261 H  
HB2  ? MET ? ? ? ? 262 H  
HB3  ? MET ? ? ? ? 263 H  
HG2  ? MET ? ? ? ? 264 H  
HG3  ? MET ? ? ? ? 265 H  
HE1  ? MET ? ? ? ? 266 H  
HE2  ? MET ? ? ? ? 267 H  
HE3  ? MET ? ? ? ? 268 H  
HXT  ? MET ? ? ? ? 269 H  
MG   ? MG  ? ? ? ? 270 MG 
N    ? PHE ? ? ? ? 271 N  
CA   ? PHE ? ? ? ? 272 C  
C    ? PHE ? ? ? ? 273 C  
O    ? PHE ? ? ? ? 274 O  
CB   ? PHE ? ? ? ? 275 C  
CG   ? PHE ? ? ? ? 276 C  
CD1  ? PHE ? ? ? ? 277 C  
CD2  ? PHE ? ? ? ? 278 C  
CE1  ? PHE ? ? ? ? 279 C  
CE2  ? PHE ? ? ? ? 280 C  
CZ   ? PHE ? ? ? ? 281 C  
OXT  ? PHE ? ? ? ? 282 O  
H    ? PHE ? ? ? ? 283 H  
H2   ? PHE ? ? ? ? 284 H  
HA   ? PHE ? ? ? ? 285 H  
HB2  ? PHE ? ? ? ? 286 H  
HB3  ? PHE ? ? ? ? 287 H  
HD1  ? PHE ? ? ? ? 288 H  
HD2  ? PHE ? ? ? ? 289 H  
HE1  ? PHE ? ? ? ? 290 H  
HE2  ? PHE ? ? ? ? 291 H  
HZ   ? PHE ? ? ? ? 292 H  
HXT  ? PHE ? ? ? ? 293 H  
N    ? PRO ? ? ? ? 294 N  
CA   ? PRO ? ? ? ? 295 C  
C    ? PRO ? ? ? ? 296 C  
O    ? PRO ? ? ? ? 297 O  
CB   ? PRO ? ? ? ? 298 C  
CG   ? PRO ? ? ? ? 299 C  
CD   ? PRO ? ? ? ? 300 C  
OXT  ? PRO ? ? ? ? 301 O  
H    ? PRO ? ? ? ? 302 H  
HA   ? PRO ? ? ? ? 303 H  
HB2  ? PRO ? ? ? ? 304 H  
HB3  ? PRO ? ? ? ? 305 H  
HG2  ? PRO ? ? ? ? 306 H  
HG3  ? PRO ? ? ? ? 307 H  
HD2  ? PRO ? ? ? ? 308 H  
HD3  ? PRO ? ? ? ? 309 H  
HXT  ? PRO ? ? ? ? 310 H  
N    ? SER ? ? ? ? 311 N  
CA   ? SER ? ? ? ? 312 C  
C    ? SER ? ? ? ? 313 C  
O    ? SER ? ? ? ? 314 O  
CB   ? SER ? ? ? ? 315 C  
OG   ? SER ? ? ? ? 316 O  
OXT  ? SER ? ? ? ? 317 O  
H    ? SER ? ? ? ? 318 H  
H2   ? SER ? ? ? ? 319 H  
HA   ? SER ? ? ? ? 320 H  
HB2  ? SER ? ? ? ? 321 H  
HB3  ? SER ? ? ? ? 322 H  
HG   ? SER ? ? ? ? 323 H  
HXT  ? SER ? ? ? ? 324 H  
N    ? THR ? ? ? ? 325 N  
CA   ? THR ? ? ? ? 326 C  
C    ? THR ? ? ? ? 327 C  
O    ? THR ? ? ? ? 328 O  
CB   ? THR ? ? ? ? 329 C  
OG1  ? THR ? ? ? ? 330 O  
CG2  ? THR ? ? ? ? 331 C  
OXT  ? THR ? ? ? ? 332 O  
H    ? THR ? ? ? ? 333 H  
H2   ? THR ? ? ? ? 334 H  
HA   ? THR ? ? ? ? 335 H  
HB   ? THR ? ? ? ? 336 H  
HG1  ? THR ? ? ? ? 337 H  
HG21 ? THR ? ? ? ? 338 H  
HG22 ? THR ? ? ? ? 339 H  
HG23 ? THR ? ? ? ? 340 H  
HXT  ? THR ? ? ? ? 341 H  
N    ? TRP ? ? ? ? 342 N  
CA   ? TRP ? ? ? ? 343 C  
C    ? TRP ? ? ? ? 344 C  
O    ? TRP ? ? ? ? 345 O  
CB   ? TRP ? ? ? ? 346 C  
CG   ? TRP ? ? ? ? 347 C  
CD1  ? TRP ? ? ? ? 348 C  
CD2  ? TRP ? ? ? ? 349 C  
NE1  ? TRP ? ? ? ? 350 N  
CE2  ? TRP ? ? ? ? 351 C  
CE3  ? TRP ? ? ? ? 352 C  
CZ2  ? TRP ? ? ? ? 353 C  
CZ3  ? TRP ? ? ? ? 354 C  
CH2  ? TRP ? ? ? ? 355 C  
OXT  ? TRP ? ? ? ? 356 O  
H    ? TRP ? ? ? ? 357 H  
H2   ? TRP ? ? ? ? 358 H  
HA   ? TRP ? ? ? ? 359 H  
HB2  ? TRP ? ? ? ? 360 H  
HB3  ? TRP ? ? ? ? 361 H  
HD1  ? TRP ? ? ? ? 362 H  
HE1  ? TRP ? ? ? ? 363 H  
HE3  ? TRP ? ? ? ? 364 H  
HZ2  ? TRP ? ? ? ? 365 H  
HZ3  ? TRP ? ? ? ? 366 H  
HH2  ? TRP ? ? ? ? 367 H  
HXT  ? TRP ? ? ? ? 368 H  
N    ? TYR ? ? ? ? 369 N  
CA   ? TYR ? ? ? ? 370 C  
C    ? TYR ? ? ? ? 371 C  
O    ? TYR ? ? ? ? 372 O  
CB   ? TYR ? ? ? ? 373 C  
CG   ? TYR ? ? ? ? 374 C  
CD1  ? TYR ? ? ? ? 375 C  
CD2  ? TYR ? ? ? ? 376 C  
CE1  ? TYR ? ? ? ? 377 C  
CE2  ? TYR ? ? ? ? 378 C  
CZ   ? TYR ? ? ? ? 379 C  
OH   ? TYR ? ? ? ? 380 O  
OXT  ? TYR ? ? ? ? 381 O  
H    ? TYR ? ? ? ? 382 H  
H2   ? TYR ? ? ? ? 383 H  
HA   ? TYR ? ? ? ? 384 H  
HB2  ? TYR ? ? ? ? 385 H  
HB3  ? TYR ? ? ? ? 386 H  
HD1  ? TYR ? ? ? ? 387 H  
HD2  ? TYR ? ? ? ? 388 H  
HE1  ? TYR ? ? ? ? 389 H  
HE2  ? TYR ? ? ? ? 390 H  
HH   ? TYR ? ? ? ? 391 H  
HXT  ? TYR ? ? ? ? 392 H  
N    ? VAL ? ? ? ? 393 N  
CA   ? VAL ? ? ? ? 394 C  
C    ? VAL ? ? ? ? 395 C  
O    ? VAL ? ? ? ? 396 O  
CB   ? VAL ? ? ? ? 397 C  
CG1  ? VAL ? ? ? ? 398 C  
CG2  ? VAL ? ? ? ? 399 C  
OXT  ? VAL ? ? ? ? 400 O  
H    ? VAL ? ? ? ? 401 H  
H2   ? VAL ? ? ? ? 402 H  
HA   ? VAL ? ? ? ? 403 H  
HB   ? VAL ? ? ? ? 404 H  
HG11 ? VAL ? ? ? ? 405 H  
HG12 ? VAL ? ? ? ? 406 H  
HG13 ? VAL ? ? ? ? 407 H  
HG21 ? VAL ? ? ? ? 408 H  
HG22 ? VAL ? ? ? ? 409 H  
HG23 ? VAL ? ? ? ? 410 H  
HXT  ? VAL ? ? ? ? 411 H  
ZN   ? ZN  ? ? ? ? 412 ZN 
#
loop_
_chem_comp_bond.atom_id_1
_chem_comp_bond.atom_id_2
_chem_comp_bond.comp_id
_chem_comp_bond.pdbx_aromatic_flag
_chem_comp_bond.pdbx_stereo_config
_chem_comp_bond.value_order
N   CA   ALA N N sing 
N   H    ALA N N sing 
N   H2   ALA N N sing 
CA  C    ALA N N sing 
CA  CB   ALA N N sing 
CA  HA   ALA N N sing 
C   O    ALA N N doub 
C   OXT  ALA N N sing 
CB  HB1  ALA N N sing 
CB  HB2  ALA N N sing 
CB  HB3  ALA N N sing 
OXT HXT  ALA N N sing 
N   CA   ARG N N sing 
N   H    ARG N N sing 
N   H2   ARG N N sing 
CA  C    ARG N N sing 
CA  CB   ARG N N sing 
CA  HA   ARG N N sing 
C   O    ARG N N doub 
C   OXT  ARG N N sing 
CB  CG   ARG N N sing 
CB  HB2  ARG N N sing 
CB  HB3  ARG N N sing 
CG  CD   ARG N N sing 
CG  HG2  ARG N N sing 
CG  HG3  ARG N N sing 
CD  NE   ARG N N sing 
CD  HD2  ARG N N sing 
CD  HD3  ARG N N sing 
NE  CZ   ARG N N sing 
NE  HE   ARG N N sing 
CZ  NH1  ARG N N sing 
CZ  NH2  ARG N N doub 
NH1 HH11 ARG N N sing 
NH1 HH12 ARG N N sing 
NH2 HH21 ARG N N sing 
NH2 HH22 ARG N N sing 
OXT HXT  ARG N N sing 
N   CA   ASN N N sing 
N   H    ASN N N sing 
N   H2   ASN N N sing 
CA  C    ASN N N sing 
CA  CB   ASN N N sing 
CA  HA   ASN N N sing 
C   O    ASN N N doub 
C   OXT  ASN N N sing 
CB  CG   ASN N N sing 
CB  HB2  ASN N N sing 
CB  HB3  ASN N N sing 
CG  OD1  ASN N N doub 
CG  ND2  ASN N N sing 
ND2 HD21 ASN N N sing 
ND2 HD22 ASN N N sing 
OXT HXT  ASN N N sing 
N   CA   ASP N N sing 
N   H    ASP N N sing 
N   H2   ASP N N sing 
CA  C    ASP N N sing 
CA  CB   ASP N N sing 
CA  HA   ASP N N sing 
C   O    ASP N N doub 
C   OXT  ASP N N sing 
CB  CG   ASP N N sing 
CB  HB2  ASP N N sing 
CB  HB3  ASP N N sing 
CG  OD1  ASP N N doub 
CG  OD2  ASP N N sing 
OD2 HD2  ASP N N sing 
OXT HXT  ASP N N sing 
N   CA   CYS N N sing 
N   H    CYS N N sing 
N   H2   CYS N N sing 
CA  C    CYS N N sing 
CA  CB   CYS N N sing 
CA  HA   CYS N N sing 
C   O    CYS N N doub 
C   OXT  CYS N N sing 
CB  SG   CYS N N sing 
CB  HB2  CYS N N sing 
CB  HB3  CYS N N sing 
SG  HG   CYS N N sing 
OXT HXT  CYS N N sing 
N   CA   GLN N N sing 
N   H    GLN N N sing 
N   H2   GLN N N sing 
CA  C    GLN N N sing 
CA  CB   GLN N N sing 
CA  HA   GLN N N sing 
C   O    GLN N N doub 
C   OXT  GLN N N sing 
CB  CG   GLN N N sing 
CB  HB2  GLN N N sing 
CB  HB3  GLN N N sing 
CG  CD   GLN N N sing 
CG  HG2  GLN N N sing 
CG  HG3  GLN N N sing 
CD  OE1  GLN N N doub 
CD  NE2  GLN N N sing 
NE2 HE21 GLN N N sing 
NE2 HE22 GLN N N sing 
OXT HXT  GLN N N sing 
N   CA   GLU N N sing 
N   H    GLU N N sing 
N   H2   GLU N N sing 
CA  C    GLU N N sing 
CA  CB   GLU N N sing 
CA  HA   GLU N N sing 
C   O    GLU N N doub 
C   OXT  GLU N N sing 
CB  CG   GLU N N sing 
CB  HB2  GLU N N sing 
CB  HB3  GLU N N sing 
CG  CD   GLU N N sing 
CG  HG2  GLU N N sing 
CG  HG3  GLU N N sing 
CD  OE1  GLU N N doub 
CD  OE2  GLU N N sing 
OE2 HE2  GLU N N sing 
OXT HXT  GLU N N sing 
N   CA   GLY N N sing 
N   H    GLY N N sing 
N   H2   GLY N N sing 
CA  C    GLY N N sing 
CA  HA2  GLY N N sing 
CA  HA3  GLY N N sing 
C   O    GLY N N doub 
C   OXT  GLY N N sing 
OXT HXT  GLY N N sing 
N   CA   HIS N N sing 
N   H    HIS N N sing 
N   H2   HIS N N sing 
CA  C    HIS N N sing 
CA  CB   HIS N N sing 
CA  HA   HIS N N sing 
C   O    HIS N N doub 
C   OXT  HIS N N sing 
CB  CG   HIS N N sing 
CB  HB2  HIS N N sing 
CB  HB3  HIS N N sing 
CG  ND1  HIS Y N sing 
CG  CD2  HIS Y N doub 
ND1 CE1  HIS Y N doub 
ND1 HD1  HIS N N sing 
CD2 NE2  HIS Y N sing 
CD2 HD2  HIS N N sing 
CE1 NE2  HIS Y N sing 
CE1 HE1  HIS N N sing 
NE2 HE2  HIS N N sing 
OXT HXT  HIS N N sing 
N   CA   ILE N N sing 
N   H    ILE N N sing 
N   H2   ILE N N sing 
CA  C    ILE N N sing 
CA  CB   ILE N N sing 
CA  HA   ILE N N sing 
C   O    ILE N N doub 
C   OXT  ILE N N sing 
CB  CG1  ILE N N sing 
CB  CG2  ILE N N sing 
CB  HB   ILE N N sing 
CG1 CD1  ILE N N sing 
CG1 HG12 ILE N N sing 
CG1 HG13 ILE N N sing 
CG2 HG21 ILE N N sing 
CG2 HG22 ILE N N sing 
CG2 HG23 ILE N N sing 
CD1 HD11 ILE N N sing 
CD1 HD12 ILE N N sing 
CD1 HD13 ILE N N sing 
OXT HXT  ILE N N sing 
CL1 C7   J33 N N sing 
CL2 C9   J33 N N sing 
C7  C9   J33 Y N doub 
C7  C4   J33 Y N sing 
C9  C10  J33 Y N sing 
C1  C4   J33 N N sing 
C1  N1   J33 N N sing 
C4  C5   J33 Y N doub 
C2  N1   J33 N N sing 
C2  C6   J33 N N sing 
N1  C3   J33 N N sing 
C10 C8   J33 Y N doub 
C5  C8   J33 Y N sing 
C5  N3   J33 N N sing 
C3  N3   J33 N N doub 
C3  N2   J33 N N sing 
C6  O1   J33 N N doub 
C6  N2   J33 N N sing 
C1  H2   J33 N N sing 
C1  H1   J33 N N sing 
C2  H3   J33 N N sing 
C2  H4   J33 N N sing 
C8  H6   J33 N N sing 
C10 H7   J33 N N sing 
N2  H5   J33 N N sing 
N   CA   LEU N N sing 
N   H    LEU N N sing 
N   H2   LEU N N sing 
CA  C    LEU N N sing 
CA  CB   LEU N N sing 
CA  HA   LEU N N sing 
C   O    LEU N N doub 
C   OXT  LEU N N sing 
CB  CG   LEU N N sing 
CB  HB2  LEU N N sing 
CB  HB3  LEU N N sing 
CG  CD1  LEU N N sing 
CG  CD2  LEU N N sing 
CG  HG   LEU N N sing 
CD1 HD11 LEU N N sing 
CD1 HD12 LEU N N sing 
CD1 HD13 LEU N N sing 
CD2 HD21 LEU N N sing 
CD2 HD22 LEU N N sing 
CD2 HD23 LEU N N sing 
OXT HXT  LEU N N sing 
N   CA   LYS N N sing 
N   H    LYS N N sing 
N   H2   LYS N N sing 
CA  C    LYS N N sing 
CA  CB   LYS N N sing 
CA  HA   LYS N N sing 
C   O    LYS N N doub 
C   OXT  LYS N N sing 
CB  CG   LYS N N sing 
CB  HB2  LYS N N sing 
CB  HB3  LYS N N sing 
CG  CD   LYS N N sing 
CG  HG2  LYS N N sing 
CG  HG3  LYS N N sing 
CD  CE   LYS N N sing 
CD  HD2  LYS N N sing 
CD  HD3  LYS N N sing 
CE  NZ   LYS N N sing 
CE  HE2  LYS N N sing 
CE  HE3  LYS N N sing 
NZ  HZ1  LYS N N sing 
NZ  HZ2  LYS N N sing 
NZ  HZ3  LYS N N sing 
OXT HXT  LYS N N sing 
N   CA   MET N N sing 
N   H    MET N N sing 
N   H2   MET N N sing 
CA  C    MET N N sing 
CA  CB   MET N N sing 
CA  HA   MET N N sing 
C   O    MET N N doub 
C   OXT  MET N N sing 
CB  CG   MET N N sing 
CB  HB2  MET N N sing 
CB  HB3  MET N N sing 
CG  SD   MET N N sing 
CG  HG2  MET N N sing 
CG  HG3  MET N N sing 
SD  CE   MET N N sing 
CE  HE1  MET N N sing 
CE  HE2  MET N N sing 
CE  HE3  MET N N sing 
OXT HXT  MET N N sing 
N   CA   PHE N N sing 
N   H    PHE N N sing 
N   H2   PHE N N sing 
CA  C    PHE N N sing 
CA  CB   PHE N N sing 
CA  HA   PHE N N sing 
C   O    PHE N N doub 
C   OXT  PHE N N sing 
CB  CG   PHE N N sing 
CB  HB2  PHE N N sing 
CB  HB3  PHE N N sing 
CG  CD1  PHE Y N doub 
CG  CD2  PHE Y N sing 
CD1 CE1  PHE Y N sing 
CD1 HD1  PHE N N sing 
CD2 CE2  PHE Y N doub 
CD2 HD2  PHE N N sing 
CE1 CZ   PHE Y N doub 
CE1 HE1  PHE N N sing 
CE2 CZ   PHE Y N sing 
CE2 HE2  PHE N N sing 
CZ  HZ   PHE N N sing 
OXT HXT  PHE N N sing 
N   CA   PRO N N sing 
N   CD   PRO N N sing 
N   H    PRO N N sing 
CA  C    PRO N N sing 
CA  CB   PRO N N sing 
CA  HA   PRO N N sing 
C   O    PRO N N doub 
C   OXT  PRO N N sing 
CB  CG   PRO N N sing 
CB  HB2  PRO N N sing 
CB  HB3  PRO N N sing 
CG  CD   PRO N N sing 
CG  HG2  PRO N N sing 
CG  HG3  PRO N N sing 
CD  HD2  PRO N N sing 
CD  HD3  PRO N N sing 
OXT HXT  PRO N N sing 
N   CA   SER N N sing 
N   H    SER N N sing 
N   H2   SER N N sing 
CA  C    SER N N sing 
CA  CB   SER N N sing 
CA  HA   SER N N sing 
C   O    SER N N doub 
C   OXT  SER N N sing 
CB  OG   SER N N sing 
CB  HB2  SER N N sing 
CB  HB3  SER N N sing 
OG  HG   SER N N sing 
OXT HXT  SER N N sing 
N   CA   THR N N sing 
N   H    THR N N sing 
N   H2   THR N N sing 
CA  C    THR N N sing 
CA  CB   THR N N sing 
CA  HA   THR N N sing 
C   O    THR N N doub 
C   OXT  THR N N sing 
CB  OG1  THR N N sing 
CB  CG2  THR N N sing 
CB  HB   THR N N sing 
OG1 HG1  THR N N sing 
CG2 HG21 THR N N sing 
CG2 HG22 THR N N sing 
CG2 HG23 THR N N sing 
OXT HXT  THR N N sing 
N   CA   TRP N N sing 
N   H    TRP N N sing 
N   H2   TRP N N sing 
CA  C    TRP N N sing 
CA  CB   TRP N N sing 
CA  HA   TRP N N sing 
C   O    TRP N N doub 
C   OXT  TRP N N sing 
CB  CG   TRP N N sing 
CB  HB2  TRP N N sing 
CB  HB3  TRP N N sing 
CG  CD1  TRP Y N doub 
CG  CD2  TRP Y N sing 
CD1 NE1  TRP Y N sing 
CD1 HD1  TRP N N sing 
CD2 CE2  TRP Y N doub 
CD2 CE3  TRP Y N sing 
NE1 CE2  TRP Y N sing 
NE1 HE1  TRP N N sing 
CE2 CZ2  TRP Y N sing 
CE3 CZ3  TRP Y N doub 
CE3 HE3  TRP N N sing 
CZ2 CH2  TRP Y N doub 
CZ2 HZ2  TRP N N sing 
CZ3 CH2  TRP Y N sing 
CZ3 HZ3  TRP N N sing 
CH2 HH2  TRP N N sing 
OXT HXT  TRP N N sing 
N   CA   TYR N N sing 
N   H    TYR N N sing 
N   H2   TYR N N sing 
CA  C    TYR N N sing 
CA  CB   TYR N N sing 
CA  HA   TYR N N sing 
C   O    TYR N N doub 
C   OXT  TYR N N sing 
CB  CG   TYR N N sing 
CB  HB2  TYR N N sing 
CB  HB3  TYR N N sing 
CG  CD1  TYR Y N doub 
CG  CD2  TYR Y N sing 
CD1 CE1  TYR Y N sing 
CD1 HD1  TYR N N sing 
CD2 CE2  TYR Y N doub 
CD2 HD2  TYR N N sing 
CE1 CZ   TYR Y N doub 
CE1 HE1  TYR N N sing 
CE2 CZ   TYR Y N sing 
CE2 HE2  TYR N N sing 
CZ  OH   TYR N N sing 
OH  HH   TYR N N sing 
OXT HXT  TYR N N sing 
N   CA   VAL N N sing 
N   H    VAL N N sing 
N   H2   VAL N N sing 
CA  C    VAL N N sing 
CA  CB   VAL N N sing 
CA  HA   VAL N N sing 
C   O    VAL N N doub 
C   OXT  VAL N N sing 
CB  CG1  VAL N N sing 
CB  CG2  VAL N N sing 
CB  HB   VAL N N sing 
CG1 HG11 VAL N N sing 
CG1 HG12 VAL N N sing 
CG1 HG13 VAL N N sing 
CG2 HG21 VAL N N sing 
CG2 HG22 VAL N N sing 
CG2 HG23 VAL N N sing 
OXT HXT  VAL N N sing 
#
_entity.id               2
_entity.pdbx_description "Schlafen family member 12"
_entity.type             polymer
#
_entity_poly.entity_id      2
_entity_poly.pdbx_strand_id B
_entity_poly.type           polypeptide(L)
#
loop_
_entity_poly_seq.entity_id
_entity_poly_seq.hetero
_entity_poly_seq.mon_id
_entity_poly_seq.num
2 n ASN 1   
2 n ILE 2   
2 n SER 3   
2 n VAL 4   
2 n ASP 5   
2 n LEU 6   
2 n GLU 7   
2 n THR 8   
2 n ASN 9   
2 n TYR 10  
2 n ALA 11  
2 n GLU 12  
2 n LEU 13  
2 n VAL 14  
2 n LEU 15  
2 n ASP 16  
2 n VAL 17  
2 n GLY 18  
2 n ARG 19  
2 n VAL 20  
2 n THR 21  
2 n LEU 22  
2 n GLY 23  
2 n GLU 24  
2 n ASN 25  
2 n SER 26  
2 n ARG 27  
2 n LYS 28  
2 n LYS 29  
2 n MET 30  
2 n LYS 31  
2 n ASP 32  
2 n CYS 33  
2 n LYS 34  
2 n LEU 35  
2 n ARG 36  
2 n LYS 37  
2 n LYS 38  
2 n GLN 39  
2 n ASN 40  
2 n GLU 41  
2 n SER 42  
2 n VAL 43  
2 n SER 44  
2 n ARG 45  
2 n ALA 46  
2 n MET 47  
2 n CYS 48  
2 n ALA 49  
2 n LEU 50  
2 n LEU 51  
2 n ASN 52  
2 n SER 53  
2 n GLY 54  
2 n GLY 55  
2 n GLY 56  
2 n VAL 57  
2 n ILE 58  
2 n LYS 59  
2 n ALA 60  
2 n GLU 61  
2 n ILE 62  
2 n GLU 63  
2 n ASN 64  
2 n GLU 65  
2 n ASP 66  
2 n TYR 67  
2 n SER 68  
2 n TYR 69  
2 n THR 70  
2 n LYS 71  
2 n ASP 72  
2 n GLY 73  
2 n ILE 74  
2 n GLY 75  
2 n LEU 76  
2 n ASP 77  
2 n LEU 78  
2 n GLU 79  
2 n ASN 80  
2 n SER 81  
2 n PHE 82  
2 n SER 83  
2 n ASN 84  
2 n ILE 85  
2 n LEU 86  
2 n LEU 87  
2 n PHE 88  
2 n VAL 89  
2 n PRO 90  
2 n GLU 91  
2 n TYR 92  
2 n LEU 93  
2 n ASP 94  
2 n PHE 95  
2 n MET 96  
2 n GLN 97  
2 n ASN 98  
2 n GLY 99  
2 n ASN 100 
2 n TYR 101 
2 n PHE 102 
2 n LEU 103 
2 n ILE 104 
2 n PHE 105 
2 n VAL 106 
2 n LYS 107 
2 n SER 108 
2 n TRP 109 
2 n SER 110 
2 n LEU 111 
2 n ASN 112 
2 n THR 113 
2 n SER 114 
2 n GLY 115 
2 n LEU 116 
2 n ARG 117 
2 n ILE 118 
2 n THR 119 
2 n THR 120 
2 n LEU 121 
2 n SER 122 
2 n SER 123 
2 n ASN 124 
2 n LEU 125 
2 n TYR 126 
2 n LYS 127 
2 n ARG 128 
2 n ASP 129 
2 n ILE 130 
2 n THR 131 
2 n SER 132 
2 n ALA 133 
2 n LYS 134 
2 n VAL 135 
2 n MET 136 
2 n ASN 137 
2 n ALA 138 
2 n THR 139 
2 n ALA 140 
2 n ALA 141 
2 n LEU 142 
2 n GLU 143 
2 n PHE 144 
2 n LEU 145 
2 n LYS 146 
2 n ASP 147 
2 n MET 148 
2 n LYS 149 
2 n LYS 150 
2 n THR 151 
2 n ARG 152 
2 n GLY 153 
2 n ARG 154 
2 n LEU 155 
2 n TYR 156 
2 n LEU 157 
2 n ARG 158 
2 n PRO 159 
2 n GLU 160 
2 n LEU 161 
2 n LEU 162 
2 n ALA 163 
2 n LYS 164 
2 n ARG 165 
2 n PRO 166 
2 n CYS 167 
2 n VAL 168 
2 n ASP 169 
2 n ILE 170 
2 n GLN 171 
2 n GLU 172 
2 n GLU 173 
2 n ASN 174 
2 n ASN 175 
2 n MET 176 
2 n LYS 177 
2 n ALA 178 
2 n LEU 179 
2 n ALA 180 
2 n GLY 181 
2 n VAL 182 
2 n PHE 183 
2 n PHE 184 
2 n ASP 185 
2 n ARG 186 
2 n THR 187 
2 n GLU 188 
2 n LEU 189 
2 n ASP 190 
2 n ARG 191 
2 n LYS 192 
2 n GLU 193 
2 n LYS 194 
2 n LEU 195 
2 n THR 196 
2 n PHE 197 
2 n THR 198 
2 n GLU 199 
2 n SER 200 
2 n THR 201 
2 n HIS 202 
2 n VAL 203 
2 n GLU 204 
2 n ILE 205 
2 n LYS 206 
2 n ASN 207 
2 n PHE 208 
2 n SER 209 
2 n THR 210 
2 n GLU 211 
2 n ARG 212 
2 n LEU 213 
2 n LEU 214 
2 n GLN 215 
2 n ARG 216 
2 n ILE 217 
2 n LYS 218 
2 n GLU 219 
2 n ILE 220 
2 n LEU 221 
2 n PRO 222 
2 n GLN 223 
2 n TYR 224 
2 n VAL 225 
2 n SER 226 
2 n ALA 227 
2 n PHE 228 
2 n ALA 229 
2 n ASN 230 
2 n THR 231 
2 n ASP 232 
2 n GLY 233 
2 n GLY 234 
2 n TYR 235 
2 n LEU 236 
2 n PHE 237 
2 n ILE 238 
2 n GLY 239 
2 n LEU 240 
2 n ASN 241 
2 n GLU 242 
2 n ASP 243 
2 n LYS 244 
2 n GLU 245 
2 n ILE 246 
2 n ILE 247 
2 n GLY 248 
2 n PHE 249 
2 n LYS 250 
2 n ALA 251 
2 n GLU 252 
2 n MET 253 
2 n SER 254 
2 n ASP 255 
2 n LEU 256 
2 n ASP 257 
2 n ASP 258 
2 n LEU 259 
2 n GLU 260 
2 n ARG 261 
2 n GLU 262 
2 n ILE 263 
2 n GLU 264 
2 n LYS 265 
2 n SER 266 
2 n ILE 267 
2 n ARG 268 
2 n LYS 269 
2 n MET 270 
2 n PRO 271 
2 n VAL 272 
2 n HIS 273 
2 n HIS 274 
2 n PHE 275 
2 n CYS 276 
2 n MET 277 
2 n GLU 278 
2 n LYS 279 
2 n LYS 280 
2 n LYS 281 
2 n ILE 282 
2 n ASN 283 
2 n TYR 284 
2 n SER 285 
2 n CYS 286 
2 n LYS 287 
2 n PHE 288 
2 n LEU 289 
2 n GLY 290 
2 n VAL 291 
2 n TYR 292 
2 n ASP 293 
2 n LYS 294 
2 n GLY 295 
2 n SER 296 
2 n LEU 297 
2 n CYS 298 
2 n GLY 299 
2 n TYR 300 
2 n VAL 301 
2 n CYS 302 
2 n ALA 303 
2 n LEU 304 
2 n ARG 305 
2 n VAL 306 
2 n GLU 307 
2 n ARG 308 
2 n PHE 309 
2 n CYS 310 
2 n CYS 311 
2 n ALA 312 
2 n VAL 313 
2 n PHE 314 
2 n ALA 315 
2 n LYS 316 
2 n GLU 317 
2 n PRO 318 
2 n ASP 319 
2 n SER 320 
2 n TRP 321 
2 n HIS 322 
2 n VAL 323 
2 n LYS 324 
2 n ASP 325 
2 n ASN 326 
2 n ARG 327 
2 n VAL 328 
2 n MET 329 
2 n GLN 330 
2 n LEU 331 
2 n THR 332 
2 n ARG 333 
2 n LYS 334 
2 n GLU 335 
2 n TRP 336 
2 n ILE 337 
2 n GLN 338 
2 n PHE 339 
2 n MET 340 
2 n VAL 341 
2 n GLU 342 
2 n ALA 343 
2 n GLU 344 
2 n PRO 345 
2 n LYS 346 
2 n PHE 347 
2 n SER 348 
2 n SER 349 
2 n ALA 350 
2 n TYR 351 
2 n GLU 352 
2 n GLU 353 
2 n VAL 354 
2 n ILE 355 
2 n SER 356 
2 n GLN 357 
2 n ILE 358 
2 n ASN 359 
2 n THR 360 
2 n SER 361 
2 n LEU 362 
2 n PRO 363 
2 n ALA 364 
2 n PRO 365 
2 n HIS 366 
2 n SER 367 
2 n TRP 368 
2 n PRO 369 
2 n LEU 370 
2 n LEU 371 
2 n GLU 372 
2 n TRP 373 
2 n GLN 374 
2 n ARG 375 
2 n GLN 376 
2 n ARG 377 
2 n HIS 378 
2 n HIS 379 
2 n CYS 380 
2 n PRO 381 
2 n GLY 382 
2 n LEU 383 
2 n SER 384 
2 n GLY 385 
2 n ARG 386 
2 n ILE 387 
2 n THR 388 
2 n TYR 389 
2 n THR 390 
2 n PRO 391 
2 n GLU 392 
2 n ASN 393 
2 n LEU 394 
2 n CYS 395 
2 n ARG 396 
2 n LYS 397 
2 n LEU 398 
2 n PHE 399 
2 n LEU 400 
2 n GLN 401 
2 n HIS 402 
2 n GLU 403 
2 n GLY 404 
2 n LEU 405 
2 n LYS 406 
2 n GLN 407 
2 n LEU 408 
2 n ILE 409 
2 n CYS 410 
2 n GLU 411 
2 n GLU 412 
2 n MET 413 
2 n SER 414 
2 n SER 415 
2 n VAL 416 
2 n ARG 417 
2 n LYS 418 
2 n GLY 419 
2 n SER 420 
2 n LEU 421 
2 n ILE 422 
2 n PHE 423 
2 n SER 424 
2 n ARG 425 
2 n SER 426 
2 n TRP 427 
2 n SER 428 
2 n VAL 429 
2 n ASP 430 
2 n LEU 431 
2 n GLY 432 
2 n LEU 433 
2 n GLN 434 
2 n GLU 435 
2 n ASN 436 
2 n HIS 437 
2 n LYS 438 
2 n VAL 439 
2 n LEU 440 
2 n CYS 441 
2 n ASP 442 
2 n ALA 443 
2 n LEU 444 
2 n LEU 445 
2 n ILE 446 
2 n SER 447 
2 n GLN 448 
2 n ASP 449 
2 n SER 450 
2 n PRO 451 
2 n PRO 452 
2 n VAL 453 
2 n LEU 454 
2 n TYR 455 
2 n THR 456 
2 n PHE 457 
2 n HIS 458 
2 n MET 459 
2 n VAL 460 
2 n GLN 461 
2 n ASP 462 
2 n GLU 463 
2 n GLU 464 
2 n PHE 465 
2 n LYS 466 
2 n GLY 467 
2 n TYR 468 
2 n SER 469 
2 n THR 470 
2 n GLN 471 
2 n THR 472 
2 n ALA 473 
2 n LEU 474 
2 n THR 475 
2 n LEU 476 
2 n LYS 477 
2 n GLN 478 
2 n LYS 479 
2 n LEU 480 
2 n ALA 481 
2 n LYS 482 
2 n ILE 483 
2 n GLY 484 
2 n GLY 485 
2 n TYR 486 
2 n THR 487 
2 n LYS 488 
2 n LYS 489 
2 n VAL 490 
2 n CYS 491 
2 n VAL 492 
2 n MET 493 
2 n THR 494 
2 n LYS 495 
2 n ILE 496 
2 n PHE 497 
2 n TYR 498 
2 n LEU 499 
2 n SER 500 
2 n PRO 501 
2 n GLU 502 
2 n GLY 503 
2 n MET 504 
2 n THR 505 
2 n SER 506 
2 n CYS 507 
2 n GLN 508 
2 n TYR 509 
2 n ASP 510 
2 n LEU 511 
2 n ARG 512 
2 n SER 513 
2 n GLN 514 
2 n VAL 515 
2 n ILE 516 
2 n TYR 517 
2 n PRO 518 
2 n GLU 519 
2 n SER 520 
2 n TYR 521 
2 n TYR 522 
2 n PHE 523 
2 n THR 524 
2 n ARG 525 
2 n ARG 526 
2 n LYS 527 
2 n TYR 528 
2 n LEU 529 
2 n LEU 530 
2 n LYS 531 
2 n ALA 532 
2 n LEU 533 
2 n PHE 534 
2 n LYS 535 
2 n ALA 536 
2 n LEU 537 
2 n LYS 538 
2 n ARG 539 
2 n LEU 540 
2 n LYS 541 
2 n SER 542 
2 n LEU 543 
2 n ARG 544 
2 n ASP 545 
2 n GLN 546 
2 n PHE 547 
2 n SER 548 
2 n PHE 549 
2 n ALA 550 
2 n GLU 551 
2 n ASN 552 
2 n LEU 553 
2 n TYR 554 
2 n GLN 555 
2 n ILE 556 
2 n ILE 557 
2 n GLY 558 
2 n ILE 559 
2 n ASP 560 
2 n CYS 561 
2 n PHE 562 
2 n GLN 563 
2 n LYS 564 
2 n ASN 565 
2 n ASP 566 
2 n LYS 567 
#
_exptl.method "ELECTRON MICROSCOPY"
#
_pdbx_audit_revision_history.revision_date 2021-09-29
#
_pdbx_database_status.recvd_initial_deposition_date 2021-09-29
#
loop_
_pdbx_poly_seq_scheme.asym_id
_pdbx_poly_seq_scheme.auth_seq_num
_pdbx_poly_seq_scheme.entity_id
_pdbx_poly_seq_scheme.hetero
_pdbx_poly_seq_scheme.mon_id
_pdbx_poly_seq_scheme.pdb_ins_code
_pdbx_poly_seq_scheme.pdb_seq_num
_pdbx_poly_seq_scheme.pdb_strand_id
_pdbx_poly_seq_scheme.seq_id
B 2   2 n ASN . 2   B 1   
B 3   2 n ILE . 3   B 2   
B 4   2 n SER . 4   B 3   
B 5   2 n VAL . 5   B 4   
B 6   2 n ASP . 6   B 5   
B 7   2 n LEU . 7   B 6   
B 8   2 n GLU . 8   B 7   
B 9   2 n THR . 9   B 8   
B 10  2 n ASN . 10  B 9   
B 11  2 n TYR . 11  B 10  
B 12  2 n ALA . 12  B 11  
B 13  2 n GLU . 13  B 12  
B 14  2 n LEU . 14  B 13  
B 15  2 n VAL . 15  B 14  
B 16  2 n LEU . 16  B 15  
B 17  2 n ASP . 17  B 16  
B 18  2 n VAL . 18  B 17  
B 19  2 n GLY . 19  B 18  
B 20  2 n ARG . 20  B 19  
B 21  2 n VAL . 21  B 20  
B 22  2 n THR . 22  B 21  
B 23  2 n LEU . 23  B 22  
B 24  2 n GLY . 24  B 23  
B 25  2 n GLU . 25  B 24  
B 26  2 n ASN . 26  B 25  
B 27  2 n SER . 27  B 26  
B 28  2 n ARG . 28  B 27  
B 29  2 n LYS . 29  B 28  
B 30  2 n LYS . 30  B 29  
B 31  2 n MET . 31  B 30  
B 32  2 n LYS . 32  B 31  
B 33  2 n ASP . 33  B 32  
B 34  2 n CYS . 34  B 33  
B 35  2 n LYS . 35  B 34  
B 36  2 n LEU . 36  B 35  
B 37  2 n ARG . 37  B 36  
B 38  2 n LYS . 38  B 37  
B 39  2 n LYS . 39  B 38  
B 40  2 n GLN . 40  B 39  
B 41  2 n ASN . 41  B 40  
B 42  2 n GLU . 42  B 41  
B 43  2 n SER . 43  B 42  
B 44  2 n VAL . 44  B 43  
B 45  2 n SER . 45  B 44  
B 46  2 n ARG . 46  B 45  
B 47  2 n ALA . 47  B 46  
B 48  2 n MET . 48  B 47  
B 49  2 n CYS . 49  B 48  
B 50  2 n ALA . 50  B 49  
B 51  2 n LEU . 51  B 50  
B 52  2 n LEU . 52  B 51  
B 53  2 n ASN . 53  B 52  
B 54  2 n SER . 54  B 53  
B 55  2 n GLY . 55  B 54  
B 56  2 n GLY . 56  B 55  
B 57  2 n GLY . 57  B 56  
B 58  2 n VAL . 58  B 57  
B 59  2 n ILE . 59  B 58  
B 60  2 n LYS . 60  B 59  
B 61  2 n ALA . 61  B 60  
B 62  2 n GLU . 62  B 61  
B 63  2 n ILE . 63  B 62  
B 64  2 n GLU . 64  B 63  
B 65  2 n ASN . 65  B 64  
B 66  2 n GLU . 66  B 65  
B 67  2 n ASP . 67  B 66  
B 68  2 n TYR . 68  B 67  
B 69  2 n SER . 69  B 68  
B 70  2 n TYR . 70  B 69  
B 71  2 n THR . 71  B 70  
B 72  2 n LYS . 72  B 71  
B 73  2 n ASP . 73  B 72  
B 74  2 n GLY . 74  B 73  
B 75  2 n ILE . 75  B 74  
B 76  2 n GLY . 76  B 75  
B 77  2 n LEU . 77  B 76  
B 78  2 n ASP . 78  B 77  
B 79  2 n LEU . 79  B 78  
B 80  2 n GLU . 80  B 79  
B 81  2 n ASN . 81  B 80  
B 82  2 n SER . 82  B 81  
B 83  2 n PHE . 83  B 82  
B 84  2 n SER . 84  B 83  
B 85  2 n ASN . 85  B 84  
B 86  2 n ILE . 86  B 85  
B 87  2 n LEU . 87  B 86  
B 88  2 n LEU . 88  B 87  
B 89  2 n PHE . 89  B 88  
B 90  2 n VAL . 90  B 89  
B 91  2 n PRO . 91  B 90  
B 92  2 n GLU . 92  B 91  
B 93  2 n TYR . 93  B 92  
B 94  2 n LEU . 94  B 93  
B 95  2 n ASP . 95  B 94  
B 96  2 n PHE . 96  B 95  
B 97  2 n MET . 97  B 96  
B 98  2 n GLN . 98  B 97  
B 99  2 n ASN . 99  B 98  
B 100 2 n GLY . 100 B 99  
B 101 2 n ASN . 101 B 100 
B 102 2 n TYR . 102 B 101 
B 103 2 n PHE . 103 B 102 
B 104 2 n LEU . 104 B 103 
B 105 2 n ILE . 105 B 104 
B 106 2 n PHE . 106 B 105 
B 107 2 n VAL . 107 B 106 
B 108 2 n LYS . 108 B 107 
B 109 2 n SER . 109 B 108 
B 110 2 n TRP . 110 B 109 
B 111 2 n SER . 111 B 110 
B 112 2 n LEU . 112 B 111 
B 113 2 n ASN . 113 B 112 
B 114 2 n THR . 114 B 113 
B 115 2 n SER . 115 B 114 
B 116 2 n GLY . 116 B 115 
B 117 2 n LEU . 117 B 116 
B 118 2 n ARG . 118 B 117 
B 119 2 n ILE . 119 B 118 
B 120 2 n THR . 120 B 119 
B 121 2 n THR . 121 B 120 
B 122 2 n LEU . 122 B 121 
B 123 2 n SER . 123 B 122 
B 124 2 n SER . 124 B 123 
B 125 2 n ASN . 125 B 124 
B 126 2 n LEU . 126 B 125 
B 127 2 n TYR . 127 B 126 
B 128 2 n LYS . 128 B 127 
B 129 2 n ARG . 129 B 128 
B 130 2 n ASP . 130 B 129 
B 131 2 n ILE . 131 B 130 
B 132 2 n THR . 132 B 131 
B 133 2 n SER . 133 B 132 
B 134 2 n ALA . 134 B 133 
B 135 2 n LYS . 135 B 134 
B 136 2 n VAL . 136 B 135 
B 137 2 n MET . 137 B 136 
B 138 2 n ASN . 138 B 137 
B 139 2 n ALA . 139 B 138 
B 140 2 n THR . 140 B 139 
B 141 2 n ALA . 141 B 140 
B 142 2 n ALA . 142 B 141 
B 143 2 n LEU . 143 B 142 
B 144 2 n GLU . 144 B 143 
B 145 2 n PHE . 145 B 144 
B 146 2 n LEU . 146 B 145 
B 147 2 n LYS . 147 B 146 
B 148 2 n ASP . 148 B 147 
B 149 2 n MET . 149 B 148 
B 150 2 n LYS . 150 B 149 
B 151 2 n LYS . 151 B 150 
B 152 2 n THR . 152 B 151 
B 153 2 n ARG . 153 B 152 
B 154 2 n GLY . 154 B 153 
B 155 2 n ARG . 155 B 154 
B 156 2 n LEU . 156 B 155 
B 157 2 n TYR . 157 B 156 
B 158 2 n LEU . 158 B 157 
B 159 2 n ARG . 159 B 158 
B 160 2 n PRO . 160 B 159 
B 161 2 n GLU . 161 B 160 
B 162 2 n LEU . 162 B 161 
B 163 2 n LEU . 163 B 162 
B 164 2 n ALA . 164 B 163 
B 165 2 n LYS . 165 B 164 
B 166 2 n ARG . 166 B 165 
B 167 2 n PRO . 167 B 166 
B 168 2 n CYS . 168 B 167 
B 169 2 n VAL . 169 B 168 
B 170 2 n ASP . 170 B 169 
B 171 2 n ILE . 171 B 170 
B 172 2 n GLN . 172 B 171 
B 173 2 n GLU . 173 B 172 
B 174 2 n GLU . 174 B 173 
B 175 2 n ASN . 175 B 174 
B 176 2 n ASN . 176 B 175 
B 177 2 n MET . 177 B 176 
B 178 2 n LYS . 178 B 177 
B 179 2 n ALA . 179 B 178 
B 180 2 n LEU . 180 B 179 
B 181 2 n ALA . 181 B 180 
B 182 2 n GLY . 182 B 181 
B 183 2 n VAL . 183 B 182 
B 184 2 n PHE . 184 B 183 
B 185 2 n PHE . 185 B 184 
B 186 2 n ASP . 186 B 185 
B 187 2 n ARG . 187 B 186 
B 188 2 n THR . 188 B 187 
B 189 2 n GLU . 189 B 188 
B 190 2 n LEU . 190 B 189 
B 191 2 n ASP . 191 B 190 
B 192 2 n ARG . 192 B 191 
B 193 2 n LYS . 193 B 192 
B 194 2 n GLU . 194 B 193 
B 195 2 n LYS . 195 B 194 
B 196 2 n LEU . 196 B 195 
B 197 2 n THR . 197 B 196 
B 198 2 n PHE . 198 B 197 
B 199 2 n THR . 199 B 198 
B 200 2 n GLU . 200 B 199 
B 201 2 n SER . 201 B 200 
B 202 2 n THR . 202 B 201 
B 203 2 n HIS . 203 B 202 
B 204 2 n VAL . 204 B 203 
B 205 2 n GLU . 205 B 204 
B 206 2 n ILE . 206 B 205 
B 207 2 n LYS . 207 B 206 
B 208 2 n ASN . 208 B 207 
B 209 2 n PHE . 209 B 208 
B 210 2 n SER . 210 B 209 
B 211 2 n THR . 211 B 210 
B 212 2 n GLU . 212 B 211 
B 213 2 n ARG . 213 B 212 
B 214 2 n LEU . 214 B 213 
B 215 2 n LEU . 215 B 214 
B 216 2 n GLN . 216 B 215 
B 217 2 n ARG . 217 B 216 
B 218 2 n ILE . 218 B 217 
B 219 2 n LYS . 219 B 218 
B 220 2 n GLU . 220 B 219 
B 221 2 n ILE . 221 B 220 
B 222 2 n LEU . 222 B 221 
B 223 2 n PRO . 223 B 222 
B 224 2 n GLN . 224 B 223 
B 225 2 n TYR . 225 B 224 
B 226 2 n VAL . 226 B 225 
B 227 2 n SER . 227 B 226 
B 228 2 n ALA . 228 B 227 
B 229 2 n PHE . 229 B 228 
B 230 2 n ALA . 230 B 229 
B 231 2 n ASN . 231 B 230 
B 232 2 n THR . 232 B 231 
B 233 2 n ASP . 233 B 232 
B 234 2 n GLY . 234 B 233 
B 235 2 n GLY . 235 B 234 
B 236 2 n TYR . 236 B 235 
B 237 2 n LEU . 237 B 236 
B 238 2 n PHE . 238 B 237 
B 239 2 n ILE . 239 B 238 
B 240 2 n GLY . 240 B 239 
B 241 2 n LEU . 241 B 240 
B 242 2 n ASN . 242 B 241 
B 243 2 n GLU . 243 B 242 
B 244 2 n ASP . 244 B 243 
B 245 2 n LYS . 245 B 244 
B 246 2 n GLU . 246 B 245 
B 247 2 n ILE . 247 B 246 
B 248 2 n ILE . 248 B 247 
B 249 2 n GLY . 249 B 248 
B 250 2 n PHE . 250 B 249 
B 251 2 n LYS . 251 B 250 
B 252 2 n ALA . 252 B 251 
B 253 2 n GLU . 253 B 252 
B 254 2 n MET . 254 B 253 
B 255 2 n SER . 255 B 254 
B 256 2 n ASP . 256 B 255 
B 257 2 n LEU . 257 B 256 
B 258 2 n ASP . 258 B 257 
B 259 2 n ASP . 259 B 258 
B 260 2 n LEU . 260 B 259 
B 261 2 n GLU . 261 B 260 
B 262 2 n ARG . 262 B 261 
B 263 2 n GLU . 263 B 262 
B 264 2 n ILE . 264 B 263 
B 265 2 n GLU . 265 B 264 
B 266 2 n LYS . 266 B 265 
B 267 2 n SER . 267 B 266 
B 268 2 n ILE . 268 B 267 
B 269 2 n ARG . 269 B 268 
B 270 2 n LYS . 270 B 269 
B 271 2 n MET . 271 B 270 
B 272 2 n PRO . 272 B 271 
B 273 2 n VAL . 273 B 272 
B 274 2 n HIS . 274 B 273 
B 275 2 n HIS . 275 B 274 
B 276 2 n PHE . 276 B 275 
B 277 2 n CYS . 277 B 276 
B 278 2 n MET . 278 B 277 
B 279 2 n GLU . 279 B 278 
B 280 2 n LYS . 280 B 279 
B 281 2 n LYS . 281 B 280 
B 282 2 n LYS . 282 B 281 
B 283 2 n ILE . 283 B 282 
B 284 2 n ASN . 284 B 283 
B 285 2 n TYR . 285 B 284 
B 286 2 n SER . 286 B 285 
B 287 2 n CYS . 287 B 286 
B 288 2 n LYS . 288 B 287 
B 289 2 n PHE . 289 B 288 
B 290 2 n LEU . 290 B 289 
B 291 2 n GLY . 291 B 290 
B 292 2 n VAL . 292 B 291 
B 293 2 n TYR . 293 B 292 
B 294 2 n ASP . 294 B 293 
B 295 2 n LYS . 295 B 294 
B 296 2 n GLY . 296 B 295 
B 297 2 n SER . 297 B 296 
B 298 2 n LEU . 298 B 297 
B 299 2 n CYS . 299 B 298 
B 300 2 n GLY . 300 B 299 
B 301 2 n TYR . 301 B 300 
B 302 2 n VAL . 302 B 301 
B 303 2 n CYS . 303 B 302 
B 304 2 n ALA . 304 B 303 
B 305 2 n LEU . 305 B 304 
B 306 2 n ARG . 306 B 305 
B 307 2 n VAL . 307 B 306 
B 308 2 n GLU . 308 B 307 
B 309 2 n ARG . 309 B 308 
B 310 2 n PHE . 310 B 309 
B 311 2 n CYS . 311 B 310 
B 312 2 n CYS . 312 B 311 
B 313 2 n ALA . 313 B 312 
B 314 2 n VAL . 314 B 313 
B 315 2 n PHE . 315 B 314 
B 316 2 n ALA . 316 B 315 
B 317 2 n LYS . 317 B 316 
B 318 2 n GLU . 318 B 317 
B 319 2 n PRO . 319 B 318 
B 320 2 n ASP . 320 B 319 
B 321 2 n SER . 321 B 320 
B 322 2 n TRP . 322 B 321 
B 323 2 n HIS . 323 B 322 
B 324 2 n VAL . 324 B 323 
B 325 2 n LYS . 325 B 324 
B 326 2 n ASP . 326 B 325 
B 327 2 n ASN . 327 B 326 
B 328 2 n ARG . 328 B 327 
B 329 2 n VAL . 329 B 328 
B 330 2 n MET . 330 B 329 
B 331 2 n GLN . 331 B 330 
B 332 2 n LEU . 332 B 331 
B 333 2 n THR . 333 B 332 
B 334 2 n ARG . 334 B 333 
B 335 2 n LYS . 335 B 334 
B 336 2 n GLU . 336 B 335 
B 337 2 n TRP . 337 B 336 
B 338 2 n ILE . 338 B 337 
B 339 2 n GLN . 339 B 338 
B 340 2 n PHE . 340 B 339 
B 341 2 n MET . 341 B 340 
B 342 2 n VAL . 342 B 341 
B 343 2 n GLU . 343 B 342 
B 344 2 n ALA . 344 B 343 
B 345 2 n GLU . 345 B 344 
B 346 2 n PRO . 346 B 345 
B 347 2 n LYS . 347 B 346 
B 348 2 n PHE . 348 B 347 
B 349 2 n SER . 349 B 348 
B 350 2 n SER . 350 B 349 
B 351 2 n ALA . 351 B 350 
B 352 2 n TYR . 352 B 351 
B 353 2 n GLU . 353 B 352 
B 354 2 n GLU . 354 B 353 
B 355 2 n VAL . 355 B 354 
B 356 2 n ILE . 356 B 355 
B 357 2 n SER . 357 B 356 
B 358 2 n GLN . 358 B 357 
B 359 2 n ILE . 359 B 358 
B 360 2 n ASN . 360 B 359 
B 361 2 n THR . 361 B 360 
B 362 2 n SER . 362 B 361 
B 363 2 n LEU . 363 B 362 
B 364 2 n PRO . 364 B 363 
B 365 2 n ALA . 365 B 364 
B 366 2 n PRO . 366 B 365 
B 367 2 n HIS . 367 B 366 
B 368 2 n SER . 368 B 367 
B 369 2 n TRP . 369 B 368 
B 370 2 n PRO . 370 B 369 
B 371 2 n LEU . 371 B 370 
B 372 2 n LEU . 372 B 371 
B 373 2 n GLU . 373 B 372 
B 374 2 n TRP . 374 B 373 
B 375 2 n GLN . 375 B 374 
B 376 2 n ARG . 376 B 375 
B 377 2 n GLN . 377 B 376 
B 378 2 n ARG . 378 B 377 
B 379 2 n HIS . 379 B 378 
B 380 2 n HIS . 380 B 379 
B 381 2 n CYS . 381 B 380 
B 382 2 n PRO . 382 B 381 
B 383 2 n GLY . 383 B 382 
B 384 2 n LEU . 384 B 383 
B 385 2 n SER . 385 B 384 
B 386 2 n GLY . 386 B 385 
B 387 2 n ARG . 387 B 386 
B 388 2 n ILE . 388 B 387 
B 389 2 n THR . 389 B 388 
B 390 2 n TYR . 390 B 389 
B 391 2 n THR . 391 B 390 
B 392 2 n PRO . 392 B 391 
B 393 2 n GLU . 393 B 392 
B 394 2 n ASN . 394 B 393 
B 395 2 n LEU . 395 B 394 
B 396 2 n CYS . 396 B 395 
B 397 2 n ARG . 397 B 396 
B 398 2 n LYS . 398 B 397 
B 399 2 n LEU . 399 B 398 
B 400 2 n PHE . 400 B 399 
B 401 2 n LEU . 401 B 400 
B 402 2 n GLN . 402 B 401 
B 403 2 n HIS . 403 B 402 
B 404 2 n GLU . 404 B 403 
B 405 2 n GLY . 405 B 404 
B 406 2 n LEU . 406 B 405 
B 407 2 n LYS . 407 B 406 
B 408 2 n GLN . 408 B 407 
B 409 2 n LEU . 409 B 408 
B 410 2 n ILE . 410 B 409 
B 411 2 n CYS . 411 B 410 
B 412 2 n GLU . 412 B 411 
B 413 2 n GLU . 413 B 412 
B 414 2 n MET . 414 B 413 
B 415 2 n SER . 415 B 414 
B 416 2 n SER . 416 B 415 
B 417 2 n VAL . 417 B 416 
B 418 2 n ARG . 418 B 417 
B 419 2 n LYS . 419 B 418 
B 420 2 n GLY . 420 B 419 
B 421 2 n SER . 421 B 420 
B 422 2 n LEU . 422 B 421 
B 423 2 n ILE . 423 B 422 
B 424 2 n PHE . 424 B 423 
B 425 2 n SER . 425 B 424 
B 426 2 n ARG . 426 B 425 
B 427 2 n SER . 427 B 426 
B 428 2 n TRP . 428 B 427 
B 429 2 n SER . 429 B 428 
B 430 2 n VAL . 430 B 429 
B 431 2 n ASP . 431 B 430 
B 432 2 n LEU . 432 B 431 
B 433 2 n GLY . 433 B 432 
B 434 2 n LEU . 434 B 433 
B 435 2 n GLN . 435 B 434 
B 436 2 n GLU . 436 B 435 
B 437 2 n ASN . 437 B 436 
B 438 2 n HIS . 438 B 437 
B 439 2 n LYS . 439 B 438 
B 440 2 n VAL . 440 B 439 
B 441 2 n LEU . 441 B 440 
B 442 2 n CYS . 442 B 441 
B 443 2 n ASP . 443 B 442 
B 444 2 n ALA . 444 B 443 
B 445 2 n LEU . 445 B 444 
B 446 2 n LEU . 446 B 445 
B 447 2 n ILE . 447 B 446 
B 448 2 n SER . 448 B 447 
B 449 2 n GLN . 449 B 448 
B 450 2 n ASP . 450 B 449 
B 451 2 n SER . 451 B 450 
B 452 2 n PRO . 452 B 451 
B 453 2 n PRO . 453 B 452 
B 454 2 n VAL . 454 B 453 
B 455 2 n LEU . 455 B 454 
B 456 2 n TYR . 456 B 455 
B 457 2 n THR . 457 B 456 
B 458 2 n PHE . 458 B 457 
B 459 2 n HIS . 459 B 458 
B 460 2 n MET . 460 B 459 
B 461 2 n VAL . 461 B 460 
B 462 2 n GLN . 462 B 461 
B 463 2 n ASP . 463 B 462 
B 464 2 n GLU . 464 B 463 
B 465 2 n GLU . 465 B 464 
B 466 2 n PHE . 466 B 465 
B 467 2 n LYS . 467 B 466 
B 468 2 n GLY . 468 B 467 
B 469 2 n TYR . 469 B 468 
B 470 2 n SER . 470 B 469 
B 471 2 n THR . 471 B 470 
B 472 2 n GLN . 472 B 471 
B 473 2 n THR . 473 B 472 
B 474 2 n ALA . 474 B 473 
B 475 2 n LEU . 475 B 474 
B 476 2 n THR . 476 B 475 
B 477 2 n LEU . 477 B 476 
B 478 2 n LYS . 478 B 477 
B 479 2 n GLN . 479 B 478 
B 480 2 n LYS . 480 B 479 
B 481 2 n LEU . 481 B 480 
B 482 2 n ALA . 482 B 481 
B 483 2 n LYS . 483 B 482 
B 484 2 n ILE . 484 B 483 
B 485 2 n GLY . 485 B 484 
B 486 2 n GLY . 486 B 485 
B 487 2 n TYR . 487 B 486 
B 488 2 n THR . 488 B 487 
B 489 2 n LYS . 489 B 488 
B 490 2 n LYS . 490 B 489 
B 491 2 n VAL . 491 B 490 
B 492 2 n CYS . 492 B 491 
B 493 2 n VAL . 493 B 492 
B 494 2 n MET . 494 B 493 
B 495 2 n THR . 495 B 494 
B 496 2 n LYS . 496 B 495 
B 497 2 n ILE . 497 B 496 
B 498 2 n PHE . 498 B 497 
B 499 2 n TYR . 499 B 498 
B 500 2 n LEU . 500 B 499 
B 501 2 n SER . 501 B 500 
B 502 2 n PRO . 502 B 501 
B 503 2 n GLU . 503 B 502 
B 504 2 n GLY . 504 B 503 
B 505 2 n MET . 505 B 504 
B 506 2 n THR . 506 B 505 
B 507 2 n SER . 507 B 506 
B 508 2 n CYS . 508 B 507 
B 509 2 n GLN . 509 B 508 
B 510 2 n TYR . 510 B 509 
B 511 2 n ASP . 511 B 510 
B 512 2 n LEU . 512 B 511 
B 513 2 n ARG . 513 B 512 
B 514 2 n SER . 514 B 513 
B 515 2 n GLN . 515 B 514 
B 516 2 n VAL . 516 B 515 
B 517 2 n ILE . 517 B 516 
B 518 2 n TYR . 518 B 517 
B 519 2 n PRO . 519 B 518 
B 520 2 n GLU . 520 B 519 
B 521 2 n SER . 521 B 520 
B 522 2 n TYR . 522 B 521 
B 523 2 n TYR . 523 B 522 
B 524 2 n PHE . 524 B 523 
B 525 2 n THR . 525 B 524 
B 526 2 n ARG . 526 B 525 
B 527 2 n ARG . 527 B 526 
B 528 2 n LYS . 528 B 527 
B 529 2 n TYR . 529 B 528 
B 530 2 n LEU . 530 B 529 
B 531 2 n LEU . 531 B 530 
B 532 2 n LYS . 532 B 531 
B 533 2 n ALA . 533 B 532 
B 534 2 n LEU . 534 B 533 
B 535 2 n PHE . 535 B 534 
B 536 2 n LYS . 536 B 535 
B 537 2 n ALA . 537 B 536 
B 538 2 n LEU . 538 B 537 
B 539 2 n LYS . 539 B 538 
B 540 2 n ARG . 540 B 539 
B 541 2 n LEU . 541 B 540 
B 542 2 n LYS . 542 B 541 
B 543 2 n SER . 543 B 542 
B 544 2 n LEU . 544 B 543 
B 545 2 n ARG . 545 B 544 
B 546 2 n ASP . 546 B 545 
B 547 2 n GLN . 547 B 546 
B 548 2 n PHE . 548 B 547 
B 549 2 n SER . 549 B 548 
B 550 2 n PHE . 550 B 549 
B 551 2 n ALA . 551 B 550 
B 552 2 n GLU . 552 B 551 
B 553 2 n ASN . 553 B 552 
B 554 2 n LEU . 554 B 553 
B 555 2 n TYR . 555 B 554 
B 556 2 n GLN . 556 B 555 
B 557 2 n ILE . 557 B 556 
B 558 2 n ILE . 558 B 557 
B 559 2 n GLY . 559 B 558 
B 560 2 n ILE . 560 B 559 
B 561 2 n ASP . 561 B 560 
B 562 2 n CYS . 562 B 561 
B 563 2 n PHE . 563 B 562 
B 564 2 n GLN . 564 B 563 
B 565 2 n LYS . 565 B 564 
B 566 2 n ASN . 566 B 565 
B 567 2 n ASP . 567 B 566 
B 568 2 n LYS . 568 B 567 
#
_pdbx_struct_assembly.details            author_defined_assembly
_pdbx_struct_assembly.id                 1
_pdbx_struct_assembly.method_details     ?
_pdbx_struct_assembly.oligomeric_count   4
_pdbx_struct_assembly.oligomeric_details tetrameric
#
_pdbx_struct_assembly_gen.assembly_id     1
_pdbx_struct_assembly_gen.asym_id_list    A,B,C,D,E,F,G,H,I,J,K,L
_pdbx_struct_assembly_gen.oper_expression 1
#
_pdbx_struct_oper_list.id                 1
_pdbx_struct_oper_list.matrix[1][1]       1.0000000000
_pdbx_struct_oper_list.matrix[1][2]       0.0000000000
_pdbx_struct_oper_list.matrix[1][3]       0.0000000000
_pdbx_struct_oper_list.matrix[2][1]       0.0000000000
_pdbx_struct_oper_list.matrix[2][2]       1.0000000000
_pdbx_struct_oper_list.matrix[2][3]       0.0000000000
_pdbx_struct_oper_list.matrix[3][1]       0.0000000000
_pdbx_struct_oper_list.matrix[3][2]       0.0000000000
_pdbx_struct_oper_list.matrix[3][3]       1.0000000000
_pdbx_struct_oper_list.name               1_555
_pdbx_struct_oper_list.symmetry_operation ?
_pdbx_struct_oper_list.type               "identity operation"
_pdbx_struct_oper_list.vector[1]          0.0000000000
_pdbx_struct_oper_list.vector[2]          0.0000000000
_pdbx_struct_oper_list.vector[3]          0.0000000000
#
_refine.ls_d_res_high 3.40
#
_software.classification other
_software.name           "DeepMind Structure Class"
_software.pdbx_ordinal   1
_software.version        2.0.0
#
_struct_asym.entity_id 2
_struct_asym.id        B
#
loop_
_atom_site.group_PDB
_atom_site.id
_atom_site.type_symbol
_atom_site.label_atom_id
_atom_site.label_alt_id
_atom_site.label_comp_id
_atom_site.label_asym_id
_atom_site.label_entity_id
_atom_site.label_seq_id
_atom_site.pdbx_PDB_ins_code
_atom_site.Cartn_x
_atom_site.Cartn_y
_atom_site.Cartn_z
_atom_site.occupancy
_atom_site.B_iso_or_equiv
_atom_site.auth_seq_id
_atom_site.auth_asym_id
_atom_site.pdbx_PDB_model_num
ATOM 1    N N   . ASN B 2 1   ? 91.168  131.750 139.503 1.00 61.89  2   B 1 
ATOM 2    C CA  . ASN B 2 1   ? 91.489  131.143 138.216 1.00 61.89  2   B 1 
ATOM 3    C C   . ASN B 2 1   ? 92.769  131.680 137.601 1.00 61.89  2   B 1 
ATOM 4    O O   . ASN B 2 1   ? 93.655  132.174 138.294 1.00 61.89  2   B 1 
ATOM 5    C CB  . ASN B 2 1   ? 90.343  131.345 137.227 1.00 61.89  2   B 1 
ATOM 6    C CG  . ASN B 2 1   ? 89.095  130.599 137.626 1.00 61.89  2   B 1 
ATOM 7    O OD1 . ASN B 2 1   ? 89.157  129.617 138.363 1.00 61.89  2   B 1 
ATOM 8    N ND2 . ASN B 2 1   ? 87.951  131.056 137.134 1.00 61.89  2   B 1 
ATOM 9    N N   . ILE B 2 2   ? 92.848  131.576 136.279 1.00 55.73  3   B 1 
ATOM 10   C CA  . ILE B 2 2   ? 94.030  131.940 135.516 1.00 55.73  3   B 1 
ATOM 11   C C   . ILE B 2 2   ? 93.587  132.849 134.383 1.00 55.73  3   B 1 
ATOM 12   O O   . ILE B 2 2   ? 92.802  132.440 133.523 1.00 55.73  3   B 1 
ATOM 13   C CB  . ILE B 2 2   ? 94.765  130.711 134.981 1.00 55.73  3   B 1 
ATOM 14   C CG1 . ILE B 2 2   ? 95.367  129.935 136.141 1.00 55.73  3   B 1 
ATOM 15   C CG2 . ILE B 2 2   ? 95.827  131.110 134.005 1.00 55.73  3   B 1 
ATOM 16   C CD1 . ILE B 2 2   ? 95.983  128.648 135.727 1.00 55.73  3   B 1 
ATOM 17   N N   . SER B 2 3   ? 94.089  134.076 134.378 1.00 53.59  4   B 1 
ATOM 18   C CA  . SER B 2 3   ? 93.603  135.118 133.494 1.00 53.59  4   B 1 
ATOM 19   C C   . SER B 2 3   ? 94.715  135.598 132.579 1.00 53.59  4   B 1 
ATOM 20   O O   . SER B 2 3   ? 95.843  135.822 133.023 1.00 53.59  4   B 1 
ATOM 21   C CB  . SER B 2 3   ? 93.053  136.291 134.307 1.00 53.59  4   B 1 
ATOM 22   O OG  . SER B 2 3   ? 93.903  136.588 135.400 1.00 53.59  4   B 1 
ATOM 23   N N   . VAL B 2 4   ? 94.388  135.761 131.301 1.00 51.59  5   B 1 
ATOM 24   C CA  . VAL B 2 4   ? 95.370  136.215 130.324 1.00 51.59  5   B 1 
ATOM 25   C C   . VAL B 2 4   ? 95.621  137.696 130.564 1.00 51.59  5   B 1 
ATOM 26   O O   . VAL B 2 4   ? 94.751  138.528 130.305 1.00 51.59  5   B 1 
ATOM 27   C CB  . VAL B 2 4   ? 94.901  135.962 128.892 1.00 51.59  5   B 1 
ATOM 28   C CG1 . VAL B 2 4   ? 95.819  136.660 127.920 1.00 51.59  5   B 1 
ATOM 29   C CG2 . VAL B 2 4   ? 94.867  134.485 128.608 1.00 51.59  5   B 1 
ATOM 30   N N   . ASP B 2 5   ? 96.813  138.031 131.035 1.00 54.32  6   B 1 
ATOM 31   C CA  . ASP B 2 5   ? 97.121  139.409 131.400 1.00 54.32  6   B 1 
ATOM 32   C C   . ASP B 2 5   ? 97.201  140.231 130.124 1.00 54.32  6   B 1 
ATOM 33   O O   . ASP B 2 5   ? 98.227  140.243 129.443 1.00 54.32  6   B 1 
ATOM 34   C CB  . ASP B 2 5   ? 98.427  139.471 132.183 1.00 54.32  6   B 1 
ATOM 35   C CG  . ASP B 2 5   ? 98.718  140.853 132.743 1.00 54.32  6   B 1 
ATOM 36   O OD1 . ASP B 2 5   ? 98.143  141.852 132.264 1.00 54.32  6   B 1 
ATOM 37   O OD2 . ASP B 2 5   ? 99.524  140.934 133.695 1.00 54.32  6   B 1 
ATOM 38   N N   . LEU B 2 6   ? 96.126  140.948 129.809 1.00 59.71  7   B 1 
ATOM 39   C CA  . LEU B 2 6   ? 96.083  141.798 128.629 1.00 59.71  7   B 1 
ATOM 40   C C   . LEU B 2 6   ? 96.776  143.133 128.837 1.00 59.71  7   B 1 
ATOM 41   O O   . LEU B 2 6   ? 96.729  143.986 127.947 1.00 59.71  7   B 1 
ATOM 42   C CB  . LEU B 2 6   ? 94.636  142.040 128.202 1.00 59.71  7   B 1 
ATOM 43   C CG  . LEU B 2 6   ? 93.969  140.920 127.409 1.00 59.71  7   B 1 
ATOM 44   C CD1 . LEU B 2 6   ? 92.482  141.168 127.305 1.00 59.71  7   B 1 
ATOM 45   C CD2 . LEU B 2 6   ? 94.584  140.794 126.024 1.00 59.71  7   B 1 
ATOM 46   N N   . GLU B 2 7   ? 97.430  143.328 129.975 1.00 59.87  8   B 1 
ATOM 47   C CA  . GLU B 2 7   ? 98.003  144.612 130.345 1.00 59.87  8   B 1 
ATOM 48   C C   . GLU B 2 7   ? 99.516  144.526 130.446 1.00 59.87  8   B 1 
ATOM 49   O O   . GLU B 2 7   ? 100.132 145.118 131.332 1.00 59.87  8   B 1 
ATOM 50   C CB  . GLU B 2 7   ? 97.411  145.109 131.659 1.00 59.87  8   B 1 
ATOM 51   C CG  . GLU B 2 7   ? 97.402  146.604 131.776 1.00 59.87  8   B 1 
ATOM 52   C CD  . GLU B 2 7   ? 96.447  147.229 130.792 1.00 59.87  8   B 1 
ATOM 53   O OE1 . GLU B 2 7   ? 95.615  146.490 130.225 1.00 59.87  8   B 1 
ATOM 54   O OE2 . GLU B 2 7   ? 96.528  148.455 130.578 1.00 59.87  8   B 1 
ATOM 55   N N   . THR B 2 8   ? 100.134 143.784 129.540 1.00 54.34  9   B 1 
ATOM 56   C CA  . THR B 2 8   ? 101.581 143.688 129.493 1.00 54.34  9   B 1 
ATOM 57   C C   . THR B 2 8   ? 102.075 144.183 128.149 1.00 54.34  9   B 1 
ATOM 58   O O   . THR B 2 8   ? 101.379 144.088 127.136 1.00 54.34  9   B 1 
ATOM 59   C CB  . THR B 2 8   ? 102.088 142.272 129.689 1.00 54.34  9   B 1 
ATOM 60   O OG1 . THR B 2 8   ? 103.518 142.296 129.756 1.00 54.34  9   B 1 
ATOM 61   C CG2 . THR B 2 8   ? 101.669 141.412 128.517 1.00 54.34  9   B 1 
ATOM 62   N N   . ASN B 2 9   ? 103.292 144.714 128.156 1.00 52.17  10  B 1 
ATOM 63   C CA  . ASN B 2 9   ? 103.960 145.146 126.941 1.00 52.17  10  B 1 
ATOM 64   C C   . ASN B 2 9   ? 104.775 144.034 126.314 1.00 52.17  10  B 1 
ATOM 65   O O   . ASN B 2 9   ? 105.646 144.301 125.481 1.00 52.17  10  B 1 
ATOM 66   C CB  . ASN B 2 9   ? 104.835 146.354 127.247 1.00 52.17  10  B 1 
ATOM 67   C CG  . ASN B 2 9   ? 105.707 146.123 128.441 1.00 52.17  10  B 1 
ATOM 68   O OD1 . ASN B 2 9   ? 105.712 145.034 129.008 1.00 52.17  10  B 1 
ATOM 69   N ND2 . ASN B 2 9   ? 106.444 147.145 128.843 1.00 52.17  10  B 1 
ATOM 70   N N   . TYR B 2 10  ? 104.518 142.791 126.698 1.00 48.63  11  B 1 
ATOM 71   C CA  . TYR B 2 10  ? 105.175 141.644 126.097 1.00 48.63  11  B 1 
ATOM 72   C C   . TYR B 2 10  ? 104.448 141.246 124.826 1.00 48.63  11  B 1 
ATOM 73   O O   . TYR B 2 10  ? 103.222 141.345 124.739 1.00 48.63  11  B 1 
ATOM 74   C CB  . TYR B 2 10  ? 105.199 140.461 127.062 1.00 48.63  11  B 1 
ATOM 75   C CG  . TYR B 2 10  ? 106.463 140.351 127.862 1.00 48.63  11  B 1 
ATOM 76   C CD1 . TYR B 2 10  ? 107.673 140.143 127.240 1.00 48.63  11  B 1 
ATOM 77   C CD2 . TYR B 2 10  ? 106.445 140.440 129.241 1.00 48.63  11  B 1 
ATOM 78   C CE1 . TYR B 2 10  ? 108.824 140.039 127.961 1.00 48.63  11  B 1 
ATOM 79   C CE2 . TYR B 2 10  ? 107.596 140.335 129.970 1.00 48.63  11  B 1 
ATOM 80   C CZ  . TYR B 2 10  ? 108.785 140.134 129.323 1.00 48.63  11  B 1 
ATOM 81   O OH  . TYR B 2 10  ? 109.951 140.030 130.035 1.00 48.63  11  B 1 
ATOM 82   N N   . ALA B 2 11  ? 105.208 140.793 123.839 1.00 49.55  12  B 1 
ATOM 83   C CA  . ALA B 2 11  ? 104.628 140.263 122.609 1.00 49.55  12  B 1 
ATOM 84   C C   . ALA B 2 11  ? 104.340 138.772 122.769 1.00 49.55  12  B 1 
ATOM 85   O O   . ALA B 2 11  ? 104.795 137.935 121.997 1.00 49.55  12  B 1 
ATOM 86   C CB  . ALA B 2 11  ? 105.558 140.519 121.434 1.00 49.55  12  B 1 
ATOM 87   N N   . GLU B 2 12  ? 103.569 138.447 123.802 1.00 44.30  13  B 1 
ATOM 88   C CA  . GLU B 2 12  ? 103.346 137.052 124.137 1.00 44.30  13  B 1 
ATOM 89   C C   . GLU B 2 12  ? 102.067 136.920 124.942 1.00 44.30  13  B 1 
ATOM 90   O O   . GLU B 2 12  ? 101.491 137.908 125.396 1.00 44.30  13  B 1 
ATOM 91   C CB  . GLU B 2 12  ? 104.519 136.480 124.926 1.00 44.30  13  B 1 
ATOM 92   C CG  . GLU B 2 12  ? 105.659 136.022 124.078 1.00 44.30  13  B 1 
ATOM 93   C CD  . GLU B 2 12  ? 106.810 135.527 124.904 1.00 44.30  13  B 1 
ATOM 94   O OE1 . GLU B 2 12  ? 107.171 136.214 125.873 1.00 44.30  13  B 1 
ATOM 95   O OE2 . GLU B 2 12  ? 107.354 134.451 124.590 1.00 44.30  13  B 1 
ATOM 96   N N   . LEU B 2 13  ? 101.629 135.678 125.103 1.00 39.20  14  B 1 
ATOM 97   C CA  . LEU B 2 13  ? 100.549 135.365 126.022 1.00 39.20  14  B 1 
ATOM 98   C C   . LEU B 2 13  ? 101.104 135.384 127.433 1.00 39.20  14  B 1 
ATOM 99   O O   . LEU B 2 13  ? 102.073 134.680 127.730 1.00 39.20  14  B 1 
ATOM 100  C CB  . LEU B 2 13  ? 99.954  133.998 125.703 1.00 39.20  14  B 1 
ATOM 101  C CG  . LEU B 2 13  ? 98.992  133.909 124.526 1.00 39.20  14  B 1 
ATOM 102  C CD1 . LEU B 2 13  ? 98.537  132.496 124.340 1.00 39.20  14  B 1 
ATOM 103  C CD2 . LEU B 2 13  ? 97.802  134.794 124.755 1.00 39.20  14  B 1 
ATOM 104  N N   . VAL B 2 14  ? 100.518 136.199 128.297 1.00 41.35  15  B 1 
ATOM 105  C CA  . VAL B 2 14  ? 100.904 136.258 129.697 1.00 41.35  15  B 1 
ATOM 106  C C   . VAL B 2 14  ? 99.744  135.729 130.513 1.00 41.35  15  B 1 
ATOM 107  O O   . VAL B 2 14  ? 98.596  136.127 130.293 1.00 41.35  15  B 1 
ATOM 108  C CB  . VAL B 2 14  ? 101.274 137.684 130.131 1.00 41.35  15  B 1 
ATOM 109  C CG1 . VAL B 2 14  ? 101.825 137.675 131.532 1.00 41.35  15  B 1 
ATOM 110  C CG2 . VAL B 2 14  ? 102.286 138.268 129.194 1.00 41.35  15  B 1 
ATOM 111  N N   . LEU B 2 15  ? 100.032 134.826 131.438 1.00 42.38  16  B 1 
ATOM 112  C CA  . LEU B 2 15  ? 99.024  134.280 132.328 1.00 42.38  16  B 1 
ATOM 113  C C   . LEU B 2 15  ? 99.325  134.695 133.757 1.00 42.38  16  B 1 
ATOM 114  O O   . LEU B 2 15  ? 100.482 134.719 134.178 1.00 42.38  16  B 1 
ATOM 115  C CB  . LEU B 2 15  ? 98.961  132.764 132.217 1.00 42.38  16  B 1 
ATOM 116  C CG  . LEU B 2 15  ? 98.631  132.343 130.797 1.00 42.38  16  B 1 
ATOM 117  C CD1 . LEU B 2 15  ? 98.372  130.874 130.731 1.00 42.38  16  B 1 
ATOM 118  C CD2 . LEU B 2 15  ? 97.428  133.111 130.347 1.00 42.38  16  B 1 
ATOM 119  N N   . ASP B 2 16  ? 98.279  135.040 134.488 1.00 52.76  17  B 1 
ATOM 120  C CA  . ASP B 2 16  ? 98.403  135.541 135.847 1.00 52.76  17  B 1 
ATOM 121  C C   . ASP B 2 16  ? 97.843  134.459 136.764 1.00 52.76  17  B 1 
ATOM 122  O O   . ASP B 2 16  ? 96.636  134.239 136.826 1.00 52.76  17  B 1 
ATOM 123  C CB  . ASP B 2 16  ? 97.672  136.860 136.007 1.00 52.76  17  B 1 
ATOM 124  C CG  . ASP B 2 16  ? 97.921  137.507 137.346 1.00 52.76  17  B 1 
ATOM 125  O OD1 . ASP B 2 16  ? 98.380  136.821 138.281 1.00 52.76  17  B 1 
ATOM 126  O OD2 . ASP B 2 16  ? 97.687  138.724 137.463 1.00 52.76  17  B 1 
ATOM 127  N N   . VAL B 2 17  ? 98.741  133.796 137.495 1.00 52.84  18  B 1 
ATOM 128  C CA  . VAL B 2 17  ? 98.346  132.709 138.384 1.00 52.84  18  B 1 
ATOM 129  C C   . VAL B 2 17  ? 98.015  133.179 139.789 1.00 52.84  18  B 1 
ATOM 130  O O   . VAL B 2 17  ? 97.925  132.346 140.699 1.00 52.84  18  B 1 
ATOM 131  C CB  . VAL B 2 17  ? 99.463  131.654 138.445 1.00 52.84  18  B 1 
ATOM 132  C CG1 . VAL B 2 17  ? 99.856  131.260 137.059 1.00 52.84  18  B 1 
ATOM 133  C CG2 . VAL B 2 17  ? 100.650 132.203 139.179 1.00 52.84  18  B 1 
ATOM 134  N N   . GLY B 2 18  ? 97.848  134.479 140.004 1.00 57.22  19  B 1 
ATOM 135  C CA  . GLY B 2 18  ? 97.539  134.962 141.334 1.00 57.22  19  B 1 
ATOM 136  C C   . GLY B 2 18  ? 98.759  134.912 142.224 1.00 57.22  19  B 1 
ATOM 137  O O   . GLY B 2 18  ? 99.864  134.662 141.739 1.00 57.22  19  B 1 
ATOM 138  N N   . ARG B 2 19  ? 98.586  135.137 143.519 1.00 62.84  20  B 1 
ATOM 139  C CA  . ARG B 2 19  ? 99.708  135.123 144.441 1.00 62.84  20  B 1 
ATOM 140  C C   . ARG B 2 19  ? 100.269 133.713 144.533 1.00 62.84  20  B 1 
ATOM 141  O O   . ARG B 2 19  ? 99.531  132.734 144.406 1.00 62.84  20  B 1 
ATOM 142  C CB  . ARG B 2 19  ? 99.279  135.620 145.820 1.00 62.84  20  B 1 
ATOM 143  C CG  . ARG B 2 19  ? 99.554  137.093 146.037 1.00 62.84  20  B 1 
ATOM 144  C CD  . ARG B 2 19  ? 98.980  137.585 147.346 1.00 62.84  20  B 1 
ATOM 145  N NE  . ARG B 2 19  ? 97.540  137.808 147.251 1.00 62.84  20  B 1 
ATOM 146  C CZ  . ARG B 2 19  ? 96.614  136.919 147.597 1.00 62.84  20  B 1 
ATOM 147  N NH2 . ARG B 2 19  ? 95.332  137.217 147.470 1.00 62.84  20  B 1 
ATOM 148  N NH1 . ARG B 2 19  ? 96.967  135.735 148.073 1.00 62.84  20  B 1 
ATOM 149  N N   . VAL B 2 20  ? 101.581 133.611 144.721 1.00 60.54  21  B 1 
ATOM 150  C CA  . VAL B 2 20  ? 102.245 132.315 144.761 1.00 60.54  21  B 1 
ATOM 151  C C   . VAL B 2 20  ? 103.451 132.402 145.674 1.00 60.54  21  B 1 
ATOM 152  O O   . VAL B 2 20  ? 104.377 133.171 145.415 1.00 60.54  21  B 1 
ATOM 153  C CB  . VAL B 2 20  ? 102.691 131.850 143.367 1.00 60.54  21  B 1 
ATOM 154  C CG1 . VAL B 2 20  ? 103.725 130.764 143.499 1.00 60.54  21  B 1 
ATOM 155  C CG2 . VAL B 2 20  ? 101.511 131.357 142.579 1.00 60.54  21  B 1 
ATOM 156  N N   . THR B 2 21  ? 103.455 131.594 146.725 1.00 65.70  22  B 1 
ATOM 157  C CA  . THR B 2 21  ? 104.630 131.490 147.571 1.00 65.70  22  B 1 
ATOM 158  C C   . THR B 2 21  ? 105.753 130.836 146.783 1.00 65.70  22  B 1 
ATOM 159  O O   . THR B 2 21  ? 105.516 130.156 145.786 1.00 65.70  22  B 1 
ATOM 160  C CB  . THR B 2 21  ? 104.312 130.672 148.816 1.00 65.70  22  B 1 
ATOM 161  O OG1 . THR B 2 21  ? 103.082 131.133 149.379 1.00 65.70  22  B 1 
ATOM 162  C CG2 . THR B 2 21  ? 105.401 130.834 149.845 1.00 65.70  22  B 1 
ATOM 163  N N   . LEU B 2 22  ? 106.988 131.058 147.217 1.00 61.35  23  B 1 
ATOM 164  C CA  . LEU B 2 22  ? 108.115 130.479 146.509 1.00 61.35  23  B 1 
ATOM 165  C C   . LEU B 2 22  ? 109.260 130.233 147.473 1.00 61.35  23  B 1 
ATOM 166  O O   . LEU B 2 22  ? 109.317 130.819 148.554 1.00 61.35  23  B 1 
ATOM 167  C CB  . LEU B 2 22  ? 108.568 131.380 145.363 1.00 61.35  23  B 1 
ATOM 168  C CG  . LEU B 2 22  ? 107.634 131.388 144.158 1.00 61.35  23  B 1 
ATOM 169  C CD1 . LEU B 2 22  ? 107.899 132.586 143.308 1.00 61.35  23  B 1 
ATOM 170  C CD2 . LEU B 2 22  ? 107.813 130.129 143.349 1.00 61.35  23  B 1 
ATOM 171  N N   . GLY B 2 23  ? 110.170 129.371 147.068 1.00 65.30  24  B 1 
ATOM 172  C CA  . GLY B 2 23  ? 111.309 129.029 147.888 1.00 65.30  24  B 1 
ATOM 173  C C   . GLY B 2 23  ? 111.111 127.687 148.564 1.00 65.30  24  B 1 
ATOM 174  O O   . GLY B 2 23  ? 110.017 127.351 149.032 1.00 65.30  24  B 1 
ATOM 175  N N   . GLU B 2 24  ? 112.187 126.903 148.618 1.00 67.24  25  B 1 
ATOM 176  C CA  . GLU B 2 24  ? 112.092 125.556 149.167 1.00 67.24  25  B 1 
ATOM 177  C C   . GLU B 2 24  ? 111.692 125.594 150.635 1.00 67.24  25  B 1 
ATOM 178  O O   . GLU B 2 24  ? 110.795 124.867 151.069 1.00 67.24  25  B 1 
ATOM 179  C CB  . GLU B 2 24  ? 113.416 124.825 148.983 1.00 67.24  25  B 1 
ATOM 180  C CG  . GLU B 2 24  ? 114.611 125.604 149.474 1.00 67.24  25  B 1 
ATOM 181  C CD  . GLU B 2 24  ? 115.892 125.212 148.771 1.00 67.24  25  B 1 
ATOM 182  O OE1 . GLU B 2 24  ? 115.814 124.642 147.663 1.00 67.24  25  B 1 
ATOM 183  O OE2 . GLU B 2 24  ? 116.979 125.472 149.328 1.00 67.24  25  B 1 
ATOM 184  N N   . ASN B 2 25  ? 112.339 126.454 151.416 1.00 65.38  26  B 1 
ATOM 185  C CA  . ASN B 2 25  ? 112.009 126.539 152.830 1.00 65.38  26  B 1 
ATOM 186  C C   . ASN B 2 25  ? 110.689 127.254 153.064 1.00 65.38  26  B 1 
ATOM 187  O O   . ASN B 2 25  ? 110.008 126.982 154.055 1.00 65.38  26  B 1 
ATOM 188  C CB  . ASN B 2 25  ? 113.133 127.233 153.583 1.00 65.38  26  B 1 
ATOM 189  C CG  . ASN B 2 25  ? 114.476 126.631 153.281 1.00 65.38  26  B 1 
ATOM 190  O OD1 . ASN B 2 25  ? 115.142 127.021 152.326 1.00 65.38  26  B 1 
ATOM 191  N ND2 . ASN B 2 25  ? 114.885 125.667 154.091 1.00 65.38  26  B 1 
ATOM 192  N N   . SER B 2 26  ? 110.305 128.166 152.178 1.00 65.49  27  B 1 
ATOM 193  C CA  . SER B 2 26  ? 109.024 128.836 152.355 1.00 65.49  27  B 1 
ATOM 194  C C   . SER B 2 26  ? 107.871 127.923 151.964 1.00 65.49  27  B 1 
ATOM 195  O O   . SER B 2 26  ? 106.785 127.995 152.546 1.00 65.49  27  B 1 
ATOM 196  C CB  . SER B 2 26  ? 108.998 130.128 151.551 1.00 65.49  27  B 1 
ATOM 197  O OG  . SER B 2 26  ? 110.101 130.942 151.898 1.00 65.49  27  B 1 
ATOM 198  N N   . ARG B 2 27  ? 108.085 127.058 150.971 1.00 66.66  28  B 1 
ATOM 199  C CA  . ARG B 2 27  ? 107.067 126.071 150.631 1.00 66.66  28  B 1 
ATOM 200  C C   . ARG B 2 27  ? 106.990 124.969 151.679 1.00 66.66  28  B 1 
ATOM 201  O O   . ARG B 2 27  ? 105.892 124.555 152.063 1.00 66.66  28  B 1 
ATOM 202  C CB  . ARG B 2 27  ? 107.353 125.457 149.259 1.00 66.66  28  B 1 
ATOM 203  C CG  . ARG B 2 27  ? 107.408 126.436 148.110 1.00 66.66  28  B 1 
ATOM 204  C CD  . ARG B 2 27  ? 106.028 126.873 147.692 1.00 66.66  28  B 1 
ATOM 205  N NE  . ARG B 2 27  ? 105.340 125.849 146.923 1.00 66.66  28  B 1 
ATOM 206  C CZ  . ARG B 2 27  ? 104.119 125.995 146.427 1.00 66.66  28  B 1 
ATOM 207  N NH2 . ARG B 2 27  ? 103.563 125.008 145.746 1.00 66.66  28  B 1 
ATOM 208  N NH1 . ARG B 2 27  ? 103.452 127.121 146.616 1.00 66.66  28  B 1 
ATOM 209  N N   . LYS B 2 28  ? 108.140 124.490 152.154 1.00 69.52  29  B 1 
ATOM 210  C CA  . LYS B 2 28  ? 108.156 123.391 153.110 1.00 69.52  29  B 1 
ATOM 211  C C   . LYS B 2 28  ? 107.463 123.783 154.406 1.00 69.52  29  B 1 
ATOM 212  O O   . LYS B 2 28  ? 106.602 123.053 154.908 1.00 69.52  29  B 1 
ATOM 213  C CB  . LYS B 2 28  ? 109.597 122.965 153.385 1.00 69.52  29  B 1 
ATOM 214  C CG  . LYS B 2 28  ? 109.721 121.691 154.185 1.00 69.52  29  B 1 
ATOM 215  C CD  . LYS B 2 28  ? 111.164 121.416 154.548 1.00 69.52  29  B 1 
ATOM 216  C CE  . LYS B 2 28  ? 112.064 121.428 153.334 1.00 69.52  29  B 1 
ATOM 217  N NZ  . LYS B 2 28  ? 113.490 121.366 153.751 1.00 69.52  29  B 1 
ATOM 218  N N   . LYS B 2 29  ? 107.813 124.935 154.954 1.00 73.22  30  B 1 
ATOM 219  C CA  . LYS B 2 29  ? 107.229 125.398 156.200 1.00 73.22  30  B 1 
ATOM 220  C C   . LYS B 2 29  ? 105.904 126.117 156.005 1.00 73.22  30  B 1 
ATOM 221  O O   . LYS B 2 29  ? 105.485 126.880 156.882 1.00 73.22  30  B 1 
ATOM 222  C CB  . LYS B 2 29  ? 108.223 126.302 156.926 1.00 73.22  30  B 1 
ATOM 223  C CG  . LYS B 2 29  ? 109.399 125.548 157.516 1.00 73.22  30  B 1 
ATOM 224  C CD  . LYS B 2 29  ? 110.545 125.450 156.542 1.00 73.22  30  B 1 
ATOM 225  C CE  . LYS B 2 29  ? 111.781 124.907 157.223 1.00 73.22  30  B 1 
ATOM 226  N NZ  . LYS B 2 29  ? 112.999 125.092 156.392 1.00 73.22  30  B 1 
ATOM 227  N N   . MET B 2 30  ? 105.237 125.899 154.880 1.00 73.73  31  B 1 
ATOM 228  C CA  . MET B 2 30  ? 103.953 126.538 154.637 1.00 73.73  31  B 1 
ATOM 229  C C   . MET B 2 30  ? 102.862 125.789 155.385 1.00 73.73  31  B 1 
ATOM 230  O O   . MET B 2 30  ? 102.634 124.602 155.138 1.00 73.73  31  B 1 
ATOM 231  C CB  . MET B 2 30  ? 103.661 126.571 153.143 1.00 73.73  31  B 1 
ATOM 232  C CG  . MET B 2 30  ? 102.299 127.118 152.803 1.00 73.73  31  B 1 
ATOM 233  S SD  . MET B 2 30  ? 101.977 127.027 151.041 1.00 73.73  31  B 1 
ATOM 234  C CE  . MET B 2 30  ? 103.349 127.990 150.440 1.00 73.73  31  B 1 
ATOM 235  N N   . LYS B 2 31  ? 102.189 126.477 156.301 1.00 80.46  32  B 1 
ATOM 236  C CA  . LYS B 2 31  ? 101.197 125.840 157.166 1.00 80.46  32  B 1 
ATOM 237  C C   . LYS B 2 31  ? 99.796  125.901 156.568 1.00 80.46  32  B 1 
ATOM 238  O O   . LYS B 2 31  ? 98.843  126.336 157.210 1.00 80.46  32  B 1 
ATOM 239  C CB  . LYS B 2 31  ? 101.230 126.486 158.546 1.00 80.46  32  B 1 
ATOM 240  C CG  . LYS B 2 31  ? 101.084 128.000 158.519 1.00 80.46  32  B 1 
ATOM 241  C CD  . LYS B 2 31  ? 101.059 128.585 159.915 1.00 80.46  32  B 1 
ATOM 242  C CE  . LYS B 2 31  ? 102.212 128.056 160.758 1.00 80.46  32  B 1 
ATOM 243  N NZ  . LYS B 2 31  ? 103.548 128.400 160.201 1.00 80.46  32  B 1 
ATOM 244  N N   . ASP B 2 32  ? 99.665  125.460 155.317 1.00 78.63  33  B 1 
ATOM 245  C CA  . ASP B 2 32  ? 98.347  125.315 154.705 1.00 78.63  33  B 1 
ATOM 246  C C   . ASP B 2 32  ? 98.507  124.379 153.510 1.00 78.63  33  B 1 
ATOM 247  O O   . ASP B 2 32  ? 98.865  124.827 152.420 1.00 78.63  33  B 1 
ATOM 248  C CB  . ASP B 2 32  ? 97.783  126.662 154.293 1.00 78.63  33  B 1 
ATOM 249  C CG  . ASP B 2 32  ? 96.317  126.591 153.937 1.00 78.63  33  B 1 
ATOM 250  O OD1 . ASP B 2 32  ? 95.728  125.503 154.088 1.00 78.63  33  B 1 
ATOM 251  O OD2 . ASP B 2 32  ? 95.753  127.621 153.511 1.00 78.63  33  B 1 
ATOM 252  N N   . CYS B 2 33  ? 98.221  123.096 153.718 1.00 78.00  34  B 1 
ATOM 253  C CA  . CYS B 2 33  ? 98.499  122.116 152.675 1.00 78.00  34  B 1 
ATOM 254  C C   . CYS B 2 33  ? 97.546  122.269 151.502 1.00 78.00  34  B 1 
ATOM 255  O O   . CYS B 2 33  ? 97.954  122.135 150.342 1.00 78.00  34  B 1 
ATOM 256  C CB  . CYS B 2 33  ? 98.426  120.706 153.249 1.00 78.00  34  B 1 
ATOM 257  S SG  . CYS B 2 33  ? 99.965  120.167 154.012 1.00 78.00  34  B 1 
ATOM 258  N N   . LYS B 2 34  ? 96.273  122.547 151.776 1.00 75.49  35  B 1 
ATOM 259  C CA  . LYS B 2 34  ? 95.330  122.740 150.684 1.00 75.49  35  B 1 
ATOM 260  C C   . LYS B 2 34  ? 95.716  123.938 149.831 1.00 75.49  35  B 1 
ATOM 261  O O   . LYS B 2 34  ? 95.659  123.872 148.598 1.00 75.49  35  B 1 
ATOM 262  C CB  . LYS B 2 34  ? 93.918  122.902 151.227 1.00 75.49  35  B 1 
ATOM 263  C CG  . LYS B 2 34  ? 92.880  123.015 150.137 1.00 75.49  35  B 1 
ATOM 264  C CD  . LYS B 2 34  ? 91.488  123.096 150.716 1.00 75.49  35  B 1 
ATOM 265  C CE  . LYS B 2 34  ? 91.034  121.745 151.240 1.00 75.49  35  B 1 
ATOM 266  N NZ  . LYS B 2 34  ? 90.822  120.776 150.132 1.00 75.49  35  B 1 
ATOM 267  N N   . LEU B 2 35  ? 96.122  125.037 150.463 1.00 73.25  36  B 1 
ATOM 268  C CA  . LEU B 2 35  ? 96.539  126.204 149.699 1.00 73.25  36  B 1 
ATOM 269  C C   . LEU B 2 35  ? 97.756  125.903 148.844 1.00 73.25  36  B 1 
ATOM 270  O O   . LEU B 2 35  ? 97.839  126.337 147.691 1.00 73.25  36  B 1 
ATOM 271  C CB  . LEU B 2 35  ? 96.853  127.358 150.632 1.00 73.25  36  B 1 
ATOM 272  C CG  . LEU B 2 35  ? 97.481  128.482 149.827 1.00 73.25  36  B 1 
ATOM 273  C CD1 . LEU B 2 35  ? 96.421  129.136 148.964 1.00 73.25  36  B 1 
ATOM 274  C CD2 . LEU B 2 35  ? 98.162  129.480 150.740 1.00 73.25  36  B 1 
ATOM 275  N N   . ARG B 2 36  ? 98.723  125.182 149.401 1.00 71.02  37  B 1 
ATOM 276  C CA  . ARG B 2 36  ? 99.923  124.856 148.649 1.00 71.02  37  B 1 
ATOM 277  C C   . ARG B 2 36  ? 99.590  123.992 147.447 1.00 71.02  37  B 1 
ATOM 278  O O   . ARG B 2 36  ? 100.083 124.235 146.338 1.00 71.02  37  B 1 
ATOM 279  C CB  . ARG B 2 36  ? 100.916 124.151 149.562 1.00 71.02  37  B 1 
ATOM 280  C CG  . ARG B 2 36  ? 102.326 124.139 149.062 1.00 71.02  37  B 1 
ATOM 281  C CD  . ARG B 2 36  ? 103.054 122.948 149.625 1.00 71.02  37  B 1 
ATOM 282  N NE  . ARG B 2 36  ? 102.677 122.701 151.008 1.00 71.02  37  B 1 
ATOM 283  C CZ  . ARG B 2 36  ? 103.127 121.680 151.724 1.00 71.02  37  B 1 
ATOM 284  N NH2 . ARG B 2 36  ? 102.737 121.517 152.979 1.00 71.02  37  B 1 
ATOM 285  N NH1 . ARG B 2 36  ? 103.971 120.818 151.180 1.00 71.02  37  B 1 
ATOM 286  N N   . LYS B 2 37  ? 98.754  122.976 147.647 1.00 70.85  38  B 1 
ATOM 287  C CA  . LYS B 2 37  ? 98.340  122.144 146.525 1.00 70.85  38  B 1 
ATOM 288  C C   . LYS B 2 37  ? 97.607  122.967 145.481 1.00 70.85  38  B 1 
ATOM 289  O O   . LYS B 2 37  ? 97.806  122.773 144.278 1.00 70.85  38  B 1 
ATOM 290  C CB  . LYS B 2 37  ? 97.462  120.997 147.019 1.00 70.85  38  B 1 
ATOM 291  C CG  . LYS B 2 37  ? 98.107  120.144 148.100 1.00 70.85  38  B 1 
ATOM 292  C CD  . LYS B 2 37  ? 97.069  119.328 148.854 1.00 70.85  38  B 1 
ATOM 293  C CE  . LYS B 2 37  ? 97.710  118.480 149.942 1.00 70.85  38  B 1 
ATOM 294  N NZ  . LYS B 2 37  ? 96.697  117.721 150.729 1.00 70.85  38  B 1 
ATOM 295  N N   . LYS B 2 38  ? 96.772  123.911 145.918 1.00 66.38  39  B 1 
ATOM 296  C CA  . LYS B 2 38  ? 96.022  124.716 144.961 1.00 66.38  39  B 1 
ATOM 297  C C   . LYS B 2 38  ? 96.945  125.612 144.148 1.00 66.38  39  B 1 
ATOM 298  O O   . LYS B 2 38  ? 96.765  125.755 142.935 1.00 66.38  39  B 1 
ATOM 299  C CB  . LYS B 2 38  ? 94.968  125.542 145.685 1.00 66.38  39  B 1 
ATOM 300  C CG  . LYS B 2 38  ? 93.761  125.844 144.835 1.00 66.38  39  B 1 
ATOM 301  C CD  . LYS B 2 38  ? 92.640  126.438 145.662 1.00 66.38  39  B 1 
ATOM 302  C CE  . LYS B 2 38  ? 92.836  127.931 145.873 1.00 66.38  39  B 1 
ATOM 303  N NZ  . LYS B 2 38  ? 92.563  128.729 144.644 1.00 66.38  39  B 1 
ATOM 304  N N   . GLN B 2 39  ? 97.942  126.216 144.793 1.00 63.17  40  B 1 
ATOM 305  C CA  . GLN B 2 39  ? 98.897  127.040 144.059 1.00 63.17  40  B 1 
ATOM 306  C C   . GLN B 2 39  ? 99.687  126.210 143.062 1.00 63.17  40  B 1 
ATOM 307  O O   . GLN B 2 39  ? 99.873  126.622 141.908 1.00 63.17  40  B 1 
ATOM 308  C CB  . GLN B 2 39  ? 99.853  127.736 145.022 1.00 63.17  40  B 1 
ATOM 309  C CG  . GLN B 2 39  ? 99.309  129.002 145.636 1.00 63.17  40  B 1 
ATOM 310  C CD  . GLN B 2 39  ? 100.309 129.657 146.560 1.00 63.17  40  B 1 
ATOM 311  O OE1 . GLN B 2 39  ? 101.471 129.259 146.619 1.00 63.17  40  B 1 
ATOM 312  N NE2 . GLN B 2 39  ? 99.863  130.667 147.289 1.00 63.17  40  B 1 
ATOM 313  N N   . ASN B 2 40  ? 100.177 125.047 143.495 1.00 58.68  41  B 1 
ATOM 314  C CA  . ASN B 2 40  ? 100.918 124.183 142.586 1.00 58.68  41  B 1 
ATOM 315  C C   . ASN B 2 40  ? 100.056 123.772 141.402 1.00 58.68  41  B 1 
ATOM 316  O O   . ASN B 2 40  ? 100.524 123.746 140.257 1.00 58.68  41  B 1 
ATOM 317  C CB  . ASN B 2 40  ? 101.419 122.956 143.333 1.00 58.68  41  B 1 
ATOM 318  C CG  . ASN B 2 40  ? 102.357 122.128 142.510 1.00 58.68  41  B 1 
ATOM 319  O OD1 . ASN B 2 40  ? 101.957 121.513 141.528 1.00 58.68  41  B 1 
ATOM 320  N ND2 . ASN B 2 40  ? 103.617 122.098 142.907 1.00 58.68  41  B 1 
ATOM 321  N N   . GLU B 2 41  ? 98.786  123.470 141.655 1.00 58.55  42  B 1 
ATOM 322  C CA  . GLU B 2 41  ? 97.900  123.084 140.571 1.00 58.55  42  B 1 
ATOM 323  C C   . GLU B 2 41  ? 97.636  124.244 139.628 1.00 58.55  42  B 1 
ATOM 324  O O   . GLU B 2 41  ? 97.519  124.039 138.417 1.00 58.55  42  B 1 
ATOM 325  C CB  . GLU B 2 41  ? 96.589  122.554 141.133 1.00 58.55  42  B 1 
ATOM 326  C CG  . GLU B 2 41  ? 95.929  121.533 140.240 1.00 58.55  42  B 1 
ATOM 327  C CD  . GLU B 2 41  ? 95.209  122.165 139.070 1.00 58.55  42  B 1 
ATOM 328  O OE1 . GLU B 2 41  ? 94.827  123.345 139.179 1.00 58.55  42  B 1 
ATOM 329  O OE2 . GLU B 2 41  ? 95.033  121.489 138.036 1.00 58.55  42  B 1 
ATOM 330  N N   . SER B 2 42  ? 97.527  125.461 140.152 1.00 53.81  43  B 1 
ATOM 331  C CA  . SER B 2 42  ? 97.285  126.597 139.274 1.00 53.81  43  B 1 
ATOM 332  C C   . SER B 2 42  ? 98.484  126.834 138.371 1.00 53.81  43  B 1 
ATOM 333  O O   . SER B 2 42  ? 98.333  127.067 137.165 1.00 53.81  43  B 1 
ATOM 334  C CB  . SER B 2 42  ? 96.967  127.842 140.098 1.00 53.81  43  B 1 
ATOM 335  O OG  . SER B 2 42  ? 96.265  128.794 139.323 1.00 53.81  43  B 1 
ATOM 336  N N   . VAL B 2 43  ? 99.689  126.750 138.932 1.00 50.87  44  B 1 
ATOM 337  C CA  . VAL B 2 43  ? 100.883 126.930 138.115 1.00 50.87  44  B 1 
ATOM 338  C C   . VAL B 2 43  ? 100.997 125.829 137.070 1.00 50.87  44  B 1 
ATOM 339  O O   . VAL B 2 43  ? 101.382 126.086 135.926 1.00 50.87  44  B 1 
ATOM 340  C CB  . VAL B 2 43  ? 102.140 126.997 138.992 1.00 50.87  44  B 1 
ATOM 341  C CG1 . VAL B 2 43  ? 103.372 126.888 138.128 1.00 50.87  44  B 1 
ATOM 342  C CG2 . VAL B 2 43  ? 102.158 128.285 139.770 1.00 50.87  44  B 1 
ATOM 343  N N   . SER B 2 44  ? 100.663 124.591 137.433 1.00 48.73  45  B 1 
ATOM 344  C CA  . SER B 2 44  ? 100.766 123.510 136.460 1.00 48.73  45  B 1 
ATOM 345  C C   . SER B 2 44  ? 99.730  123.653 135.354 1.00 48.73  45  B 1 
ATOM 346  O O   . SER B 2 44  ? 100.022 123.375 134.186 1.00 48.73  45  B 1 
ATOM 347  C CB  . SER B 2 44  ? 100.628 122.165 137.155 1.00 48.73  45  B 1 
ATOM 348  O OG  . SER B 2 44  ? 101.864 121.777 137.720 1.00 48.73  45  B 1 
ATOM 349  N N   . ARG B 2 45  ? 98.513  124.073 135.696 1.00 49.71  46  B 1 
ATOM 350  C CA  . ARG B 2 45  ? 97.528  124.369 134.668 1.00 49.71  46  B 1 
ATOM 351  C C   . ARG B 2 45  ? 98.042  125.440 133.723 1.00 49.71  46  B 1 
ATOM 352  O O   . ARG B 2 45  ? 97.920  125.317 132.499 1.00 49.71  46  B 1 
ATOM 353  C CB  . ARG B 2 45  ? 96.222  124.822 135.304 1.00 49.71  46  B 1 
ATOM 354  C CG  . ARG B 2 45  ? 95.375  123.705 135.833 1.00 49.71  46  B 1 
ATOM 355  C CD  . ARG B 2 45  ? 93.983  124.191 136.148 1.00 49.71  46  B 1 
ATOM 356  N NE  . ARG B 2 45  ? 93.226  123.181 136.874 1.00 49.71  46  B 1 
ATOM 357  C CZ  . ARG B 2 45  ? 92.078  123.417 137.493 1.00 49.71  46  B 1 
ATOM 358  N NH2 . ARG B 2 45  ? 91.456  122.437 138.134 1.00 49.71  46  B 1 
ATOM 359  N NH1 . ARG B 2 45  ? 91.554  124.635 137.478 1.00 49.71  46  B 1 
ATOM 360  N N   . ALA B 2 46  ? 98.621  126.503 134.277 1.00 44.40  47  B 1 
ATOM 361  C CA  . ALA B 2 46  ? 99.146  127.568 133.435 1.00 44.40  47  B 1 
ATOM 362  C C   . ALA B 2 46  ? 100.231 127.047 132.508 1.00 44.40  47  B 1 
ATOM 363  O O   . ALA B 2 46  ? 100.246 127.366 131.316 1.00 44.40  47  B 1 
ATOM 364  C CB  . ALA B 2 46  ? 99.681  128.702 134.298 1.00 44.40  47  B 1 
ATOM 365  N N   . MET B 2 47  ? 101.131 126.227 133.030 1.00 41.15  48  B 1 
ATOM 366  C CA  . MET B 2 47  ? 102.245 125.769 132.217 1.00 41.15  48  B 1 
ATOM 367  C C   . MET B 2 47  ? 101.786 124.821 131.121 1.00 41.15  48  B 1 
ATOM 368  O O   . MET B 2 47  ? 102.290 124.877 129.995 1.00 41.15  48  B 1 
ATOM 369  C CB  . MET B 2 47  ? 103.286 125.109 133.097 1.00 41.15  48  B 1 
ATOM 370  C CG  . MET B 2 47  ? 104.460 124.605 132.350 1.00 41.15  48  B 1 
ATOM 371  S SD  . MET B 2 47  ? 105.682 124.067 133.532 1.00 41.15  48  B 1 
ATOM 372  C CE  . MET B 2 47  ? 106.846 123.310 132.430 1.00 41.15  48  B 1 
ATOM 373  N N   . CYS B 2 48  ? 100.836 123.940 131.418 1.00 40.43  49  B 1 
ATOM 374  C CA  . CYS B 2 48  ? 100.317 123.084 130.360 1.00 40.43  49  B 1 
ATOM 375  C C   . CYS B 2 48  ? 99.598  123.904 129.305 1.00 40.43  49  B 1 
ATOM 376  O O   . CYS B 2 48  ? 99.766  123.669 128.104 1.00 40.43  49  B 1 
ATOM 377  C CB  . CYS B 2 48  ? 99.383  122.027 130.932 1.00 40.43  49  B 1 
ATOM 378  S SG  . CYS B 2 48  ? 98.404  121.206 129.680 1.00 40.43  49  B 1 
ATOM 379  N N   . ALA B 2 49  ? 98.804  124.888 129.732 1.00 40.44  50  B 1 
ATOM 380  C CA  . ALA B 2 49  ? 98.081  125.717 128.777 1.00 40.44  50  B 1 
ATOM 381  C C   . ALA B 2 49  ? 99.039  126.490 127.887 1.00 40.44  50  B 1 
ATOM 382  O O   . ALA B 2 49  ? 98.758  126.724 126.707 1.00 40.44  50  B 1 
ATOM 383  C CB  . ALA B 2 49  ? 97.153  126.671 129.518 1.00 40.44  50  B 1 
ATOM 384  N N   . LEU B 2 50  ? 100.171 126.908 128.441 1.00 35.80  51  B 1 
ATOM 385  C CA  . LEU B 2 50  ? 101.158 127.585 127.621 1.00 35.80  51  B 1 
ATOM 386  C C   . LEU B 2 50  ? 101.816 126.629 126.648 1.00 35.80  51  B 1 
ATOM 387  O O   . LEU B 2 50  ? 101.963 126.957 125.471 1.00 35.80  51  B 1 
ATOM 388  C CB  . LEU B 2 50  ? 102.206 128.248 128.501 1.00 35.80  51  B 1 
ATOM 389  C CG  . LEU B 2 50  ? 101.644 129.494 129.155 1.00 35.80  51  B 1 
ATOM 390  C CD1 . LEU B 2 50  ? 102.749 130.346 129.689 1.00 35.80  51  B 1 
ATOM 391  C CD2 . LEU B 2 50  ? 100.859 130.241 128.124 1.00 35.80  51  B 1 
ATOM 392  N N   . LEU B 2 51  ? 102.199 125.445 127.107 1.00 34.95  52  B 1 
ATOM 393  C CA  . LEU B 2 51  ? 102.878 124.521 126.215 1.00 34.95  52  B 1 
ATOM 394  C C   . LEU B 2 51  ? 101.985 124.098 125.062 1.00 34.95  52  B 1 
ATOM 395  O O   . LEU B 2 51  ? 102.470 123.889 123.946 1.00 34.95  52  B 1 
ATOM 396  C CB  . LEU B 2 51  ? 103.342 123.302 126.993 1.00 34.95  52  B 1 
ATOM 397  C CG  . LEU B 2 51  ? 104.667 123.480 127.695 1.00 34.95  52  B 1 
ATOM 398  C CD1 . LEU B 2 51  ? 104.885 122.333 128.621 1.00 34.95  52  B 1 
ATOM 399  C CD2 . LEU B 2 51  ? 105.729 123.534 126.659 1.00 34.95  52  B 1 
ATOM 400  N N   . ASN B 2 52  ? 100.688 123.970 125.301 1.00 37.82  53  B 1 
ATOM 401  C CA  . ASN B 2 52  ? 99.826  123.451 124.255 1.00 37.82  53  B 1 
ATOM 402  C C   . ASN B 2 52  ? 99.543  124.459 123.159 1.00 37.82  53  B 1 
ATOM 403  O O   . ASN B 2 52  ? 99.122  124.057 122.073 1.00 37.82  53  B 1 
ATOM 404  C CB  . ASN B 2 52  ? 98.504  122.978 124.844 1.00 37.82  53  B 1 
ATOM 405  C CG  . ASN B 2 52  ? 98.643  121.695 125.593 1.00 37.82  53  B 1 
ATOM 406  O OD1 . ASN B 2 52  ? 99.408  120.821 125.208 1.00 37.82  53  B 1 
ATOM 407  N ND2 . ASN B 2 52  ? 97.909  121.571 126.683 1.00 37.82  53  B 1 
ATOM 408  N N   . SER B 2 53  ? 99.746  125.751 123.406 1.00 36.23  54  B 1 
ATOM 409  C CA  . SER B 2 53  ? 99.358  126.788 122.451 1.00 36.23  54  B 1 
ATOM 410  C C   . SER B 2 53  ? 100.515 127.753 122.237 1.00 36.23  54  B 1 
ATOM 411  O O   . SER B 2 53  ? 100.528 128.839 122.812 1.00 36.23  54  B 1 
ATOM 412  C CB  . SER B 2 53  ? 98.131  127.511 122.948 1.00 36.23  54  B 1 
ATOM 413  O OG  . SER B 2 53  ? 98.266  127.799 124.325 1.00 36.23  54  B 1 
ATOM 414  N N   . GLY B 2 54  ? 101.453 127.377 121.376 1.00 34.17  55  B 1 
ATOM 415  C CA  . GLY B 2 54  ? 102.601 128.233 121.136 1.00 34.17  55  B 1 
ATOM 416  C C   . GLY B 2 54  ? 103.381 128.469 122.411 1.00 34.17  55  B 1 
ATOM 417  O O   . GLY B 2 54  ? 103.388 127.643 123.324 1.00 34.17  55  B 1 
ATOM 418  N N   . GLY B 2 55  ? 104.030 129.615 122.496 1.00 34.19  56  B 1 
ATOM 419  C CA  . GLY B 2 55  ? 104.812 129.891 123.679 1.00 34.19  56  B 1 
ATOM 420  C C   . GLY B 2 55  ? 103.989 130.611 124.712 1.00 34.19  56  B 1 
ATOM 421  O O   . GLY B 2 55  ? 102.764 130.498 124.706 1.00 34.19  56  B 1 
ATOM 422  N N   . GLY B 2 56  ? 104.633 131.352 125.599 1.00 35.32  57  B 1 
ATOM 423  C CA  . GLY B 2 56  ? 103.903 132.110 126.595 1.00 35.32  57  B 1 
ATOM 424  C C   . GLY B 2 56  ? 104.801 132.429 127.771 1.00 35.32  57  B 1 
ATOM 425  O O   . GLY B 2 56  ? 105.953 132.010 127.818 1.00 35.32  57  B 1 
ATOM 426  N N   . VAL B 2 57  ? 104.242 133.171 128.717 1.00 34.84  58  B 1 
ATOM 427  C CA  . VAL B 2 57  ? 104.980 133.586 129.901 1.00 34.84  58  B 1 
ATOM 428  C C   . VAL B 2 57  ? 104.029 133.589 131.082 1.00 34.84  58  B 1 
ATOM 429  O O   . VAL B 2 57  ? 102.930 134.143 131.002 1.00 34.84  58  B 1 
ATOM 430  C CB  . VAL B 2 57  ? 105.619 134.970 129.716 1.00 34.84  58  B 1 
ATOM 431  C CG1 . VAL B 2 57  ? 104.567 135.965 129.352 1.00 34.84  58  B 1 
ATOM 432  C CG2 . VAL B 2 57  ? 106.292 135.393 130.977 1.00 34.84  58  B 1 
ATOM 433  N N   . ILE B 2 58  ? 104.444 132.967 132.174 1.00 38.30  59  B 1 
ATOM 434  C CA  . ILE B 2 58  ? 103.636 132.874 133.380 1.00 38.30  59  B 1 
ATOM 435  C C   . ILE B 2 58  ? 104.134 133.905 134.375 1.00 38.30  59  B 1 
ATOM 436  O O   . ILE B 2 58  ? 105.337 133.981 134.650 1.00 38.30  59  B 1 
ATOM 437  C CB  . ILE B 2 58  ? 103.699 131.464 133.979 1.00 38.30  59  B 1 
ATOM 438  C CG1 . ILE B 2 58  ? 103.386 130.438 132.903 1.00 38.30  59  B 1 
ATOM 439  C CG2 . ILE B 2 58  ? 102.720 131.342 135.107 1.00 38.30  59  B 1 
ATOM 440  C CD1 . ILE B 2 58  ? 103.424 129.030 133.394 1.00 38.30  59  B 1 
ATOM 441  N N   . LYS B 2 59  ? 103.219 134.700 134.910 1.00 43.91  60  B 1 
ATOM 442  C CA  . LYS B 2 59  ? 103.559 135.786 135.816 1.00 43.91  60  B 1 
ATOM 443  C C   . LYS B 2 59  ? 102.907 135.524 137.160 1.00 43.91  60  B 1 
ATOM 444  O O   . LYS B 2 59  ? 101.681 135.463 137.253 1.00 43.91  60  B 1 
ATOM 445  C CB  . LYS B 2 59  ? 103.102 137.123 135.243 1.00 43.91  60  B 1 
ATOM 446  C CG  . LYS B 2 59  ? 102.774 138.160 136.280 1.00 43.91  60  B 1 
ATOM 447  C CD  . LYS B 2 59  ? 102.640 139.517 135.632 1.00 43.91  60  B 1 
ATOM 448  C CE  . LYS B 2 59  ? 103.895 139.851 134.853 1.00 43.91  60  B 1 
ATOM 449  N NZ  . LYS B 2 59  ? 103.807 141.160 134.158 1.00 43.91  60  B 1 
ATOM 450  N N   . ALA B 2 60  ? 103.723 135.393 138.199 1.00 51.07  61  B 1 
ATOM 451  C CA  . ALA B 2 60  ? 103.244 135.028 139.524 1.00 51.07  61  B 1 
ATOM 452  C C   . ALA B 2 60  ? 103.684 136.079 140.525 1.00 51.07  61  B 1 
ATOM 453  O O   . ALA B 2 60  ? 104.876 136.388 140.616 1.00 51.07  61  B 1 
ATOM 454  C CB  . ALA B 2 60  ? 103.771 133.655 139.932 1.00 51.07  61  B 1 
ATOM 455  N N   . GLU B 2 61  ? 102.733 136.625 141.274 1.00 59.87  62  B 1 
ATOM 456  C CA  . GLU B 2 61  ? 103.070 137.585 142.315 1.00 59.87  62  B 1 
ATOM 457  C C   . GLU B 2 61  ? 103.690 136.878 143.508 1.00 59.87  62  B 1 
ATOM 458  O O   . GLU B 2 61  ? 103.097 135.958 144.075 1.00 59.87  62  B 1 
ATOM 459  C CB  . GLU B 2 61  ? 101.835 138.352 142.762 1.00 59.87  62  B 1 
ATOM 460  C CG  . GLU B 2 61  ? 102.178 139.613 143.519 1.00 59.87  62  B 1 
ATOM 461  C CD  . GLU B 2 61  ? 101.053 140.087 144.402 1.00 59.87  62  B 1 
ATOM 462  O OE1 . GLU B 2 61  ? 101.282 141.016 145.201 1.00 59.87  62  B 1 
ATOM 463  O OE2 . GLU B 2 61  ? 99.945  139.526 144.308 1.00 59.87  62  B 1 
ATOM 464  N N   . ILE B 2 62  ? 104.882 137.321 143.901 1.00 57.69  63  B 1 
ATOM 465  C CA  . ILE B 2 62  ? 105.574 136.691 145.011 1.00 57.69  63  B 1 
ATOM 466  C C   . ILE B 2 62  ? 104.800 136.938 146.290 1.00 57.69  63  B 1 
ATOM 467  O O   . ILE B 2 62  ? 104.577 138.086 146.687 1.00 57.69  63  B 1 
ATOM 468  C CB  . ILE B 2 62  ? 107.002 137.229 145.114 1.00 57.69  63  B 1 
ATOM 469  C CG1 . ILE B 2 62  ? 107.669 137.130 143.760 1.00 57.69  63  B 1 
ATOM 470  C CG2 . ILE B 2 62  ? 107.784 136.433 146.102 1.00 57.69  63  B 1 
ATOM 471  C CD1 . ILE B 2 62  ? 107.438 135.813 143.130 1.00 57.69  63  B 1 
ATOM 472  N N   . GLU B 2 63  ? 104.388 135.859 146.948 1.00 65.82  64  B 1 
ATOM 473  C CA  . GLU B 2 63  ? 103.525 135.995 148.112 1.00 65.82  64  B 1 
ATOM 474  C C   . GLU B 2 63  ? 104.310 136.323 149.376 1.00 65.82  64  B 1 
ATOM 475  O O   . GLU B 2 63  ? 103.941 137.241 150.113 1.00 65.82  64  B 1 
ATOM 476  C CB  . GLU B 2 63  ? 102.703 134.723 148.309 1.00 65.82  64  B 1 
ATOM 477  C CG  . GLU B 2 63  ? 101.750 134.805 149.472 1.00 65.82  64  B 1 
ATOM 478  C CD  . GLU B 2 63  ? 100.683 133.741 149.413 1.00 65.82  64  B 1 
ATOM 479  O OE1 . GLU B 2 63  ? 99.916  133.730 148.432 1.00 65.82  64  B 1 
ATOM 480  O OE2 . GLU B 2 63  ? 100.608 132.917 150.346 1.00 65.82  64  B 1 
ATOM 481  N N   . ASN B 2 64  ? 105.386 135.591 149.644 1.00 67.74  65  B 1 
ATOM 482  C CA  . ASN B 2 64  ? 106.238 135.943 150.770 1.00 67.74  65  B 1 
ATOM 483  C C   . ASN B 2 64  ? 106.883 137.306 150.547 1.00 67.74  65  B 1 
ATOM 484  O O   . ASN B 2 64  ? 107.085 137.746 149.415 1.00 67.74  65  B 1 
ATOM 485  C CB  . ASN B 2 64  ? 107.302 134.874 150.974 1.00 67.74  65  B 1 
ATOM 486  C CG  . ASN B 2 64  ? 107.912 134.437 149.683 1.00 67.74  65  B 1 
ATOM 487  O OD1 . ASN B 2 64  ? 107.477 134.860 148.622 1.00 67.74  65  B 1 
ATOM 488  N ND2 . ASN B 2 64  ? 108.939 133.605 149.756 1.00 67.74  65  B 1 
ATOM 489  N N   . GLU B 2 65  ? 107.195 137.986 151.651 1.00 74.41  66  B 1 
ATOM 490  C CA  . GLU B 2 65  ? 107.678 139.361 151.572 1.00 74.41  66  B 1 
ATOM 491  C C   . GLU B 2 65  ? 109.071 139.429 150.962 1.00 74.41  66  B 1 
ATOM 492  O O   . GLU B 2 65  ? 109.263 139.998 149.882 1.00 74.41  66  B 1 
ATOM 493  C CB  . GLU B 2 65  ? 107.678 139.998 152.963 1.00 74.41  66  B 1 
ATOM 494  C CG  . GLU B 2 65  ? 106.323 140.033 153.649 1.00 74.41  66  B 1 
ATOM 495  C CD  . GLU B 2 65  ? 105.718 141.423 153.687 1.00 74.41  66  B 1 
ATOM 496  O OE1 . GLU B 2 65  ? 104.526 141.543 154.040 1.00 74.41  66  B 1 
ATOM 497  O OE2 . GLU B 2 65  ? 106.434 142.396 153.371 1.00 74.41  66  B 1 
ATOM 498  N N   . ASP B 2 66  ? 110.059 138.853 151.639 1.00 70.70  67  B 1 
ATOM 499  C CA  . ASP B 2 66  ? 111.459 138.965 151.240 1.00 70.70  67  B 1 
ATOM 500  C C   . ASP B 2 66  ? 111.858 137.686 150.518 1.00 70.70  67  B 1 
ATOM 501  O O   . ASP B 2 66  ? 112.243 136.700 151.149 1.00 70.70  67  B 1 
ATOM 502  C CB  . ASP B 2 66  ? 112.343 139.217 152.454 1.00 70.70  67  B 1 
ATOM 503  C CG  . ASP B 2 66  ? 113.737 139.675 152.079 1.00 70.70  67  B 1 
ATOM 504  O OD1 . ASP B 2 66  ? 114.330 139.085 151.156 1.00 70.70  67  B 1 
ATOM 505  O OD2 . ASP B 2 66  ? 114.247 140.623 152.709 1.00 70.70  67  B 1 
ATOM 506  N N   . TYR B 2 67  ? 111.794 137.714 149.193 1.00 63.74  68  B 1 
ATOM 507  C CA  . TYR B 2 67  ? 112.108 136.556 148.373 1.00 63.74  68  B 1 
ATOM 508  C C   . TYR B 2 67  ? 113.220 136.916 147.406 1.00 63.74  68  B 1 
ATOM 509  O O   . TYR B 2 67  ? 113.212 138.001 146.821 1.00 63.74  68  B 1 
ATOM 510  C CB  . TYR B 2 67  ? 110.883 136.081 147.610 1.00 63.74  68  B 1 
ATOM 511  C CG  . TYR B 2 67  ? 111.162 134.916 146.706 1.00 63.74  68  B 1 
ATOM 512  C CD1 . TYR B 2 67  ? 111.859 133.816 147.170 1.00 63.74  68  B 1 
ATOM 513  C CD2 . TYR B 2 67  ? 110.727 134.909 145.394 1.00 63.74  68  B 1 
ATOM 514  C CE1 . TYR B 2 67  ? 112.117 132.749 146.356 1.00 63.74  68  B 1 
ATOM 515  C CE2 . TYR B 2 67  ? 110.985 133.845 144.574 1.00 63.74  68  B 1 
ATOM 516  C CZ  . TYR B 2 67  ? 111.680 132.769 145.062 1.00 63.74  68  B 1 
ATOM 517  O OH  . TYR B 2 67  ? 111.945 131.696 144.258 1.00 63.74  68  B 1 
ATOM 518  N N   . SER B 2 68  ? 114.174 136.012 147.237 1.00 62.77  69  B 1 
ATOM 519  C CA  . SER B 2 68  ? 115.353 136.316 146.439 1.00 62.77  69  B 1 
ATOM 520  C C   . SER B 2 68  ? 115.488 135.459 145.195 1.00 62.77  69  B 1 
ATOM 521  O O   . SER B 2 68  ? 115.808 135.981 144.130 1.00 62.77  69  B 1 
ATOM 522  C CB  . SER B 2 68  ? 116.618 136.150 147.280 1.00 62.77  69  B 1 
ATOM 523  O OG  . SER B 2 68  ? 116.822 134.786 147.593 1.00 62.77  69  B 1 
ATOM 524  N N   . TYR B 2 69  ? 115.308 134.147 145.318 1.00 60.37  70  B 1 
ATOM 525  C CA  . TYR B 2 69  ? 115.509 133.158 144.261 1.00 60.37  70  B 1 
ATOM 526  C C   . TYR B 2 69  ? 116.989 132.926 143.985 1.00 60.37  70  B 1 
ATOM 527  O O   . TYR B 2 69  ? 117.359 131.919 143.376 1.00 60.37  70  B 1 
ATOM 528  C CB  . TYR B 2 69  ? 114.799 133.572 142.965 1.00 60.37  70  B 1 
ATOM 529  C CG  . TYR B 2 69  ? 115.016 132.601 141.824 1.00 60.37  70  B 1 
ATOM 530  C CD1 . TYR B 2 69  ? 114.275 131.439 141.735 1.00 60.37  70  B 1 
ATOM 531  C CD2 . TYR B 2 69  ? 115.989 132.822 140.863 1.00 60.37  70  B 1 
ATOM 532  C CE1 . TYR B 2 69  ? 114.475 130.540 140.715 1.00 60.37  70  B 1 
ATOM 533  C CE2 . TYR B 2 69  ? 116.197 131.922 139.844 1.00 60.37  70  B 1 
ATOM 534  C CZ  . TYR B 2 69  ? 115.434 130.784 139.776 1.00 60.37  70  B 1 
ATOM 535  O OH  . TYR B 2 69  ? 115.620 129.880 138.765 1.00 60.37  70  B 1 
ATOM 536  N N   . THR B 2 70  ? 117.860 133.782 144.494 1.00 64.12  71  B 1 
ATOM 537  C CA  . THR B 2 70  ? 119.283 133.559 144.328 1.00 64.12  71  B 1 
ATOM 538  C C   . THR B 2 70  ? 119.900 132.960 145.574 1.00 64.12  71  B 1 
ATOM 539  O O   . THR B 2 70  ? 121.036 132.484 145.524 1.00 64.12  71  B 1 
ATOM 540  C CB  . THR B 2 70  ? 119.998 134.857 143.961 1.00 64.12  71  B 1 
ATOM 541  O OG1 . THR B 2 70  ? 119.211 135.581 143.012 1.00 64.12  71  B 1 
ATOM 542  C CG2 . THR B 2 70  ? 121.332 134.543 143.330 1.00 64.12  71  B 1 
ATOM 543  N N   . LYS B 2 71  ? 119.178 132.987 146.685 1.00 67.04  72  B 1 
ATOM 544  C CA  . LYS B 2 71  ? 119.513 132.169 147.839 1.00 67.04  72  B 1 
ATOM 545  C C   . LYS B 2 71  ? 118.279 131.429 148.338 1.00 67.04  72  B 1 
ATOM 546  O O   . LYS B 2 71  ? 118.260 130.974 149.487 1.00 67.04  72  B 1 
ATOM 547  C CB  . LYS B 2 71  ? 120.114 133.019 148.957 1.00 67.04  72  B 1 
ATOM 548  C CG  . LYS B 2 71  ? 119.275 134.223 149.316 1.00 67.04  72  B 1 
ATOM 549  C CD  . LYS B 2 71  ? 120.005 135.144 150.263 1.00 67.04  72  B 1 
ATOM 550  C CE  . LYS B 2 71  ? 121.222 135.747 149.604 1.00 67.04  72  B 1 
ATOM 551  N NZ  . LYS B 2 71  ? 121.769 136.892 150.384 1.00 67.04  72  B 1 
ATOM 552  N N   . ASP B 2 72  ? 117.246 131.307 147.506 1.00 66.23  73  B 1 
ATOM 553  C CA  . ASP B 2 72  ? 116.029 130.614 147.901 1.00 66.23  73  B 1 
ATOM 554  C C   . ASP B 2 72  ? 115.569 129.554 146.918 1.00 66.23  73  B 1 
ATOM 555  O O   . ASP B 2 72  ? 114.898 128.611 147.343 1.00 66.23  73  B 1 
ATOM 556  C CB  . ASP B 2 72  ? 114.885 131.614 148.094 1.00 66.23  73  B 1 
ATOM 557  C CG  . ASP B 2 72  ? 115.132 132.558 149.232 1.00 66.23  73  B 1 
ATOM 558  O OD1 . ASP B 2 72  ? 115.944 132.216 150.113 1.00 66.23  73  B 1 
ATOM 559  O OD2 . ASP B 2 72  ? 114.507 133.637 149.252 1.00 66.23  73  B 1 
ATOM 560  N N   . GLY B 2 73  ? 115.885 129.665 145.636 1.00 61.43  74  B 1 
ATOM 561  C CA  . GLY B 2 73  ? 115.378 128.679 144.710 1.00 61.43  74  B 1 
ATOM 562  C C   . GLY B 2 73  ? 113.875 128.799 144.529 1.00 61.43  74  B 1 
ATOM 563  O O   . GLY B 2 73  ? 113.258 129.808 144.872 1.00 61.43  74  B 1 
ATOM 564  N N   . ILE B 2 74  ? 113.277 127.742 143.993 1.00 59.28  75  B 1 
ATOM 565  C CA  . ILE B 2 74  ? 111.851 127.749 143.706 1.00 59.28  75  B 1 
ATOM 566  C C   . ILE B 2 74  ? 111.120 126.946 144.763 1.00 59.28  75  B 1 
ATOM 567  O O   . ILE B 2 74  ? 110.326 127.489 145.537 1.00 59.28  75  B 1 
ATOM 568  C CB  . ILE B 2 74  ? 111.554 127.163 142.320 1.00 59.28  75  B 1 
ATOM 569  C CG1 . ILE B 2 74  ? 112.445 127.784 141.262 1.00 59.28  75  B 1 
ATOM 570  C CG2 . ILE B 2 74  ? 110.110 127.379 141.958 1.00 59.28  75  B 1 
ATOM 571  C CD1 . ILE B 2 74  ? 112.095 127.323 139.881 1.00 59.28  75  B 1 
ATOM 572  N N   . GLY B 2 75  ? 111.394 125.654 144.805 1.00 61.38  76  B 1 
ATOM 573  C CA  . GLY B 2 75  ? 110.668 124.749 145.668 1.00 61.38  76  B 1 
ATOM 574  C C   . GLY B 2 75  ? 110.947 123.326 145.236 1.00 61.38  76  B 1 
ATOM 575  O O   . GLY B 2 75  ? 111.895 123.062 144.501 1.00 61.38  76  B 1 
ATOM 576  N N   . LEU B 2 76  ? 110.102 122.416 145.707 1.00 57.67  77  B 1 
ATOM 577  C CA  . LEU B 2 76  ? 110.258 121.018 145.325 1.00 57.67  77  B 1 
ATOM 578  C C   . LEU B 2 76  ? 108.989 120.399 144.776 1.00 57.67  77  B 1 
ATOM 579  O O   . LEU B 2 76  ? 109.062 119.518 143.923 1.00 57.67  77  B 1 
ATOM 580  C CB  . LEU B 2 76  ? 110.749 120.186 146.506 1.00 57.67  77  B 1 
ATOM 581  C CG  . LEU B 2 76  ? 111.526 118.948 146.066 1.00 57.67  77  B 1 
ATOM 582  C CD1 . LEU B 2 76  ? 112.853 119.358 145.482 1.00 57.67  77  B 1 
ATOM 583  C CD2 . LEU B 2 76  ? 111.724 117.997 147.222 1.00 57.67  77  B 1 
ATOM 584  N N   . ASP B 2 77  ? 107.824 120.816 145.255 1.00 61.13  78  B 1 
ATOM 585  C CA  . ASP B 2 77  ? 106.592 120.359 144.631 1.00 61.13  78  B 1 
ATOM 586  C C   . ASP B 2 77  ? 106.471 120.891 143.210 1.00 61.13  78  B 1 
ATOM 587  O O   . ASP B 2 77  ? 106.132 120.145 142.281 1.00 61.13  78  B 1 
ATOM 588  C CB  . ASP B 2 77  ? 105.402 120.783 145.481 1.00 61.13  78  B 1 
ATOM 589  C CG  . ASP B 2 77  ? 105.483 122.228 145.889 1.00 61.13  78  B 1 
ATOM 590  O OD1 . ASP B 2 77  ? 106.522 122.852 145.591 1.00 61.13  78  B 1 
ATOM 591  O OD2 . ASP B 2 77  ? 104.525 122.742 146.505 1.00 61.13  78  B 1 
ATOM 592  N N   . LEU B 2 78  ? 106.757 122.178 143.019 1.00 57.89  79  B 1 
ATOM 593  C CA  . LEU B 2 78  ? 106.709 122.753 141.684 1.00 57.89  79  B 1 
ATOM 594  C C   . LEU B 2 78  ? 107.734 122.096 140.777 1.00 57.89  79  B 1 
ATOM 595  O O   . LEU B 2 78  ? 107.464 121.852 139.599 1.00 57.89  79  B 1 
ATOM 596  C CB  . LEU B 2 78  ? 106.935 124.260 141.752 1.00 57.89  79  B 1 
ATOM 597  C CG  . LEU B 2 78  ? 105.862 125.026 142.518 1.00 57.89  79  B 1 
ATOM 598  C CD1 . LEU B 2 78  ? 106.288 126.451 142.741 1.00 57.89  79  B 1 
ATOM 599  C CD2 . LEU B 2 78  ? 104.560 124.987 141.767 1.00 57.89  79  B 1 
ATOM 600  N N   . GLU B 2 79  ? 108.918 121.794 141.307 1.00 58.16  80  B 1 
ATOM 601  C CA  . GLU B 2 79  ? 109.926 121.129 140.488 1.00 58.16  80  B 1 
ATOM 602  C C   . GLU B 2 79  ? 109.476 119.733 140.090 1.00 58.16  80  B 1 
ATOM 603  O O   . GLU B 2 79  ? 109.725 119.289 138.965 1.00 58.16  80  B 1 
ATOM 604  C CB  . GLU B 2 79  ? 111.250 121.064 141.230 1.00 58.16  80  B 1 
ATOM 605  C CG  . GLU B 2 79  ? 111.815 122.409 141.566 1.00 58.16  80  B 1 
ATOM 606  C CD  . GLU B 2 79  ? 113.290 122.336 141.864 1.00 58.16  80  B 1 
ATOM 607  O OE1 . GLU B 2 79  ? 113.911 121.317 141.508 1.00 58.16  80  B 1 
ATOM 608  O OE2 . GLU B 2 79  ? 113.834 123.285 142.462 1.00 58.16  80  B 1 
ATOM 609  N N   . ASN B 2 80  ? 108.815 119.025 140.999 1.00 57.23  81  B 1 
ATOM 610  C CA  . ASN B 2 80  ? 108.294 117.709 140.662 1.00 57.23  81  B 1 
ATOM 611  C C   . ASN B 2 80  ? 107.262 117.805 139.551 1.00 57.23  81  B 1 
ATOM 612  O O   . ASN B 2 80  ? 107.321 117.054 138.572 1.00 57.23  81  B 1 
ATOM 613  C CB  . ASN B 2 80  ? 107.694 117.059 141.902 1.00 57.23  81  B 1 
ATOM 614  C CG  . ASN B 2 80  ? 108.749 116.570 142.867 1.00 57.23  81  B 1 
ATOM 615  O OD1 . ASN B 2 80  ? 109.943 116.669 142.599 1.00 57.23  81  B 1 
ATOM 616  N ND2 . ASN B 2 80  ? 108.314 116.046 144.001 1.00 57.23  81  B 1 
ATOM 617  N N   . SER B 2 81  ? 106.317 118.737 139.679 1.00 52.95  82  B 1 
ATOM 618  C CA  . SER B 2 81  ? 105.306 118.906 138.642 1.00 52.95  82  B 1 
ATOM 619  C C   . SER B 2 81  ? 105.944 119.258 137.304 1.00 52.95  82  B 1 
ATOM 620  O O   . SER B 2 81  ? 105.577 118.704 136.256 1.00 52.95  82  B 1 
ATOM 621  C CB  . SER B 2 81  ? 104.316 119.984 139.065 1.00 52.95  82  B 1 
ATOM 622  O OG  . SER B 2 81  ? 103.149 119.939 138.272 1.00 52.95  82  B 1 
ATOM 623  N N   . PHE B 2 82  ? 106.913 120.173 137.323 1.00 49.69  83  B 1 
ATOM 624  C CA  . PHE B 2 82  ? 107.590 120.571 136.097 1.00 49.69  83  B 1 
ATOM 625  C C   . PHE B 2 82  ? 108.258 119.384 135.436 1.00 49.69  83  B 1 
ATOM 626  O O   . PHE B 2 82  ? 108.030 119.111 134.255 1.00 49.69  83  B 1 
ATOM 627  C CB  . PHE B 2 82  ? 108.627 121.647 136.393 1.00 49.69  83  B 1 
ATOM 628  C CG  . PHE B 2 82  ? 108.044 122.948 136.830 1.00 49.69  83  B 1 
ATOM 629  C CD1 . PHE B 2 82  ? 106.713 123.213 136.650 1.00 49.69  83  B 1 
ATOM 630  C CD2 . PHE B 2 82  ? 108.834 123.909 137.408 1.00 49.69  83  B 1 
ATOM 631  C CE1 . PHE B 2 82  ? 106.181 124.404 137.046 1.00 49.69  83  B 1 
ATOM 632  C CE2 . PHE B 2 82  ? 108.304 125.098 137.803 1.00 49.69  83  B 1 
ATOM 633  C CZ  . PHE B 2 82  ? 106.978 125.344 137.623 1.00 49.69  83  B 1 
ATOM 634  N N   . SER B 2 83  ? 109.073 118.654 136.188 1.00 52.03  84  B 1 
ATOM 635  C CA  . SER B 2 83  ? 109.761 117.500 135.643 1.00 52.03  84  B 1 
ATOM 636  C C   . SER B 2 83  ? 108.810 116.411 135.199 1.00 52.03  84  B 1 
ATOM 637  O O   . SER B 2 83  ? 109.206 115.552 134.407 1.00 52.03  84  B 1 
ATOM 638  C CB  . SER B 2 83  ? 110.708 116.918 136.676 1.00 52.03  84  B 1 
ATOM 639  O OG  . SER B 2 83  ? 110.064 116.815 137.929 1.00 52.03  84  B 1 
ATOM 640  N N   . ASN B 2 84  ? 107.583 116.397 135.710 1.00 53.23  85  B 1 
ATOM 641  C CA  . ASN B 2 84  ? 106.636 115.405 135.226 1.00 53.23  85  B 1 
ATOM 642  C C   . ASN B 2 84  ? 106.045 115.806 133.886 1.00 53.23  85  B 1 
ATOM 643  O O   . ASN B 2 84  ? 105.974 114.982 132.972 1.00 53.23  85  B 1 
ATOM 644  C CB  . ASN B 2 84  ? 105.527 115.186 136.247 1.00 53.23  85  B 1 
ATOM 645  C CG  . ASN B 2 84  ? 105.994 114.382 137.431 1.00 53.23  85  B 1 
ATOM 646  O OD1 . ASN B 2 84  ? 107.128 113.906 137.463 1.00 53.23  85  B 1 
ATOM 647  N ND2 . ASN B 2 84  ? 105.121 114.216 138.413 1.00 53.23  85  B 1 
ATOM 648  N N   . ILE B 2 85  ? 105.627 117.066 133.742 1.00 48.77  86  B 1 
ATOM 649  C CA  . ILE B 2 85  ? 104.959 117.452 132.500 1.00 48.77  86  B 1 
ATOM 650  C C   . ILE B 2 85  ? 105.924 117.418 131.328 1.00 48.77  86  B 1 
ATOM 651  O O   . ILE B 2 85  ? 105.521 117.137 130.197 1.00 48.77  86  B 1 
ATOM 652  C CB  . ILE B 2 85  ? 104.316 118.841 132.628 1.00 48.77  86  B 1 
ATOM 653  C CG1 . ILE B 2 85  ? 103.563 118.954 133.945 1.00 48.77  86  B 1 
ATOM 654  C CG2 . ILE B 2 85  ? 103.382 119.085 131.472 1.00 48.77  86  B 1 
ATOM 655  C CD1 . ILE B 2 85  ? 103.294 120.375 134.356 1.00 48.77  86  B 1 
ATOM 656  N N   . LEU B 2 86  ? 107.193 117.708 131.564 1.00 44.12  87  B 1 
ATOM 657  C CA  . LEU B 2 86  ? 108.195 117.742 130.516 1.00 44.12  87  B 1 
ATOM 658  C C   . LEU B 2 86  ? 109.169 116.604 130.721 1.00 44.12  87  B 1 
ATOM 659  O O   . LEU B 2 86  ? 109.277 116.063 131.821 1.00 44.12  87  B 1 
ATOM 660  C CB  . LEU B 2 86  ? 108.981 119.033 130.530 1.00 44.12  87  B 1 
ATOM 661  C CG  . LEU B 2 86  ? 108.191 120.301 130.755 1.00 44.12  87  B 1 
ATOM 662  C CD1 . LEU B 2 86  ? 109.129 121.387 131.205 1.00 44.12  87  B 1 
ATOM 663  C CD2 . LEU B 2 86  ? 107.517 120.669 129.474 1.00 44.12  87  B 1 
ATOM 664  N N   . LEU B 2 87  ? 109.889 116.253 129.663 1.00 46.10  88  B 1 
ATOM 665  C CA  . LEU B 2 87  ? 111.044 115.390 129.837 1.00 46.10  88  B 1 
ATOM 666  C C   . LEU B 2 87  ? 112.227 116.198 130.338 1.00 46.10  88  B 1 
ATOM 667  O O   . LEU B 2 87  ? 112.777 115.924 131.409 1.00 46.10  88  B 1 
ATOM 668  C CB  . LEU B 2 87  ? 111.378 114.692 128.526 1.00 46.10  88  B 1 
ATOM 669  C CG  . LEU B 2 87  ? 110.370 113.621 128.140 1.00 46.10  88  B 1 
ATOM 670  C CD1 . LEU B 2 87  ? 110.747 112.988 126.817 1.00 46.10  88  B 1 
ATOM 671  C CD2 . LEU B 2 87  ? 110.290 112.588 129.239 1.00 46.10  88  B 1 
ATOM 672  N N   . PHE B 2 88  ? 112.605 117.229 129.592 1.00 45.44  89  B 1 
ATOM 673  C CA  . PHE B 2 88  ? 113.753 118.064 129.913 1.00 45.44  89  B 1 
ATOM 674  C C   . PHE B 2 88  ? 113.253 119.439 130.317 1.00 45.44  89  B 1 
ATOM 675  O O   . PHE B 2 88  ? 112.493 120.071 129.580 1.00 45.44  89  B 1 
ATOM 676  C CB  . PHE B 2 88  ? 114.697 118.145 128.726 1.00 45.44  89  B 1 
ATOM 677  C CG  . PHE B 2 88  ? 115.191 116.820 128.280 1.00 45.44  89  B 1 
ATOM 678  C CD1 . PHE B 2 88  ? 116.222 116.199 128.946 1.00 45.44  89  B 1 
ATOM 679  C CD2 . PHE B 2 88  ? 114.608 116.180 127.214 1.00 45.44  89  B 1 
ATOM 680  C CE1 . PHE B 2 88  ? 116.671 114.976 128.548 1.00 45.44  89  B 1 
ATOM 681  C CE2 . PHE B 2 88  ? 115.060 114.960 126.812 1.00 45.44  89  B 1 
ATOM 682  C CZ  . PHE B 2 88  ? 116.092 114.356 127.483 1.00 45.44  89  B 1 
ATOM 683  N N   . VAL B 2 89  ? 113.665 119.889 131.493 1.00 43.16  90  B 1 
ATOM 684  C CA  . VAL B 2 89  ? 113.251 121.180 132.028 1.00 43.16  90  B 1 
ATOM 685  C C   . VAL B 2 89  ? 114.078 122.328 131.461 1.00 43.16  90  B 1 
ATOM 686  O O   . VAL B 2 89  ? 113.500 123.366 131.120 1.00 43.16  90  B 1 
ATOM 687  C CB  . VAL B 2 89  ? 113.316 121.182 133.556 1.00 43.16  90  B 1 
ATOM 688  C CG1 . VAL B 2 89  ? 112.599 122.387 134.095 1.00 43.16  90  B 1 
ATOM 689  C CG2 . VAL B 2 89  ? 112.701 119.917 134.092 1.00 43.16  90  B 1 
ATOM 690  N N   . PRO B 2 90  ? 115.408 122.229 131.366 1.00 43.47  91  B 1 
ATOM 691  C CA  . PRO B 2 90  ? 116.173 123.348 130.800 1.00 43.47  91  B 1 
ATOM 692  C C   . PRO B 2 90  ? 115.841 123.654 129.359 1.00 43.47  91  B 1 
ATOM 693  O O   . PRO B 2 90  ? 116.116 124.771 128.911 1.00 43.47  91  B 1 
ATOM 694  C CB  . PRO B 2 90  ? 117.626 122.888 130.939 1.00 43.47  91  B 1 
ATOM 695  C CG  . PRO B 2 90  ? 117.544 121.433 131.074 1.00 43.47  91  B 1 
ATOM 696  C CD  . PRO B 2 90  ? 116.316 121.194 131.875 1.00 43.47  91  B 1 
ATOM 697  N N   . GLU B 2 91  ? 115.257 122.721 128.622 1.00 46.49  92  B 1 
ATOM 698  C CA  . GLU B 2 91  ? 114.952 122.967 127.225 1.00 46.49  92  B 1 
ATOM 699  C C   . GLU B 2 91  ? 113.686 123.774 127.018 1.00 46.49  92  B 1 
ATOM 700  O O   . GLU B 2 91  ? 113.508 124.339 125.939 1.00 46.49  92  B 1 
ATOM 701  C CB  . GLU B 2 91  ? 114.810 121.649 126.484 1.00 46.49  92  B 1 
ATOM 702  C CG  . GLU B 2 91  ? 116.026 120.777 126.555 1.00 46.49  92  B 1 
ATOM 703  C CD  . GLU B 2 91  ? 116.106 119.837 125.378 1.00 46.49  92  B 1 
ATOM 704  O OE1 . GLU B 2 91  ? 115.036 119.464 124.848 1.00 46.49  92  B 1 
ATOM 705  O OE2 . GLU B 2 91  ? 117.233 119.474 124.981 1.00 46.49  92  B 1 
ATOM 706  N N   . TYR B 2 92  ? 112.825 123.842 127.987 1.00 39.07  93  B 1 
ATOM 707  C CA  . TYR B 2 92  ? 111.533 124.478 127.793 1.00 39.07  93  B 1 
ATOM 708  C C   . TYR B 2 92  ? 111.324 125.673 128.694 1.00 39.07  93  B 1 
ATOM 709  O O   . TYR B 2 92  ? 110.640 126.615 128.303 1.00 39.07  93  B 1 
ATOM 710  C CB  . TYR B 2 92  ? 110.406 123.481 128.047 1.00 39.07  93  B 1 
ATOM 711  C CG  . TYR B 2 92  ? 110.085 122.591 126.887 1.00 39.07  93  B 1 
ATOM 712  C CD1 . TYR B 2 92  ? 110.978 121.635 126.450 1.00 39.07  93  B 1 
ATOM 713  C CD2 . TYR B 2 92  ? 108.881 122.702 126.236 1.00 39.07  93  B 1 
ATOM 714  C CE1 . TYR B 2 92  ? 110.676 120.829 125.391 1.00 39.07  93  B 1 
ATOM 715  C CE2 . TYR B 2 92  ? 108.573 121.904 125.182 1.00 39.07  93  B 1 
ATOM 716  C CZ  . TYR B 2 92  ? 109.468 120.971 124.763 1.00 39.07  93  B 1 
ATOM 717  O OH  . TYR B 2 92  ? 109.141 120.178 123.699 1.00 39.07  93  B 1 
ATOM 718  N N   . LEU B 2 93  ? 111.884 125.653 129.891 1.00 41.15  94  B 1 
ATOM 719  C CA  . LEU B 2 93  ? 111.545 126.614 130.921 1.00 41.15  94  B 1 
ATOM 720  C C   . LEU B 2 93  ? 112.691 127.576 131.168 1.00 41.15  94  B 1 
ATOM 721  O O   . LEU B 2 93  ? 113.864 127.211 131.052 1.00 41.15  94  B 1 
ATOM 722  C CB  . LEU B 2 93  ? 111.195 125.903 132.214 1.00 41.15  94  B 1 
ATOM 723  C CG  . LEU B 2 93  ? 109.987 125.011 132.040 1.00 41.15  94  B 1 
ATOM 724  C CD1 . LEU B 2 93  ? 109.822 124.179 133.269 1.00 41.15  94  B 1 
ATOM 725  C CD2 . LEU B 2 93  ? 108.787 125.875 131.817 1.00 41.15  94  B 1 
ATOM 726  N N   . ASP B 2 94  ? 112.337 128.809 131.493 1.00 45.59  95  B 1 
ATOM 727  C CA  . ASP B 2 94  ? 113.265 129.789 132.022 1.00 45.59  95  B 1 
ATOM 728  C C   . ASP B 2 94  ? 112.555 130.530 133.133 1.00 45.59  95  B 1 
ATOM 729  O O   . ASP B 2 94  ? 111.397 130.920 132.978 1.00 45.59  95  B 1 
ATOM 730  C CB  . ASP B 2 94  ? 113.730 130.755 130.948 1.00 45.59  95  B 1 
ATOM 731  C CG  . ASP B 2 94  ? 114.168 130.048 129.699 1.00 45.59  95  B 1 
ATOM 732  O OD1 . ASP B 2 94  ? 115.321 129.580 129.659 1.00 45.59  95  B 1 
ATOM 733  O OD2 . ASP B 2 94  ? 113.355 129.947 128.761 1.00 45.59  95  B 1 
ATOM 734  N N   . PHE B 2 95  ? 113.232 130.693 134.256 1.00 46.59  96  B 1 
ATOM 735  C CA  . PHE B 2 95  ? 112.676 131.386 135.402 1.00 46.59  96  B 1 
ATOM 736  C C   . PHE B 2 95  ? 113.413 132.698 135.583 1.00 46.59  96  B 1 
ATOM 737  O O   . PHE B 2 95  ? 114.645 132.738 135.549 1.00 46.59  96  B 1 
ATOM 738  C CB  . PHE B 2 95  ? 112.805 130.534 136.656 1.00 46.59  96  B 1 
ATOM 739  C CG  . PHE B 2 95  ? 112.566 129.076 136.421 1.00 46.59  96  B 1 
ATOM 740  C CD1 . PHE B 2 95  ? 111.292 128.585 136.261 1.00 46.59  96  B 1 
ATOM 741  C CD2 . PHE B 2 95  ? 113.622 128.197 136.353 1.00 46.59  96  B 1 
ATOM 742  C CE1 . PHE B 2 95  ? 111.083 127.249 136.045 1.00 46.59  96  B 1 
ATOM 743  C CE2 . PHE B 2 95  ? 113.410 126.863 136.135 1.00 46.59  96  B 1 
ATOM 744  C CZ  . PHE B 2 95  ? 112.143 126.392 135.983 1.00 46.59  96  B 1 
ATOM 745  N N   . MET B 2 96  ? 112.661 133.775 135.776 1.00 51.12  97  B 1 
ATOM 746  C CA  . MET B 2 96  ? 113.279 135.082 135.926 1.00 51.12  97  B 1 
ATOM 747  C C   . MET B 2 96  ? 112.413 135.924 136.840 1.00 51.12  97  B 1 
ATOM 748  O O   . MET B 2 96  ? 111.260 136.206 136.506 1.00 51.12  97  B 1 
ATOM 749  C CB  . MET B 2 96  ? 113.446 135.768 134.574 1.00 51.12  97  B 1 
ATOM 750  C CG  . MET B 2 96  ? 114.345 136.973 134.618 1.00 51.12  97  B 1 
ATOM 751  S SD  . MET B 2 96  ? 114.445 137.809 133.037 1.00 51.12  97  B 1 
ATOM 752  C CE  . MET B 2 96  ? 112.779 138.426 132.910 1.00 51.12  97  B 1 
ATOM 753  N N   . GLN B 2 97  ? 112.963 136.319 137.983 1.00 52.07  98  B 1 
ATOM 754  C CA  . GLN B 2 97  ? 112.254 137.149 138.942 1.00 52.07  98  B 1 
ATOM 755  C C   . GLN B 2 97  ? 112.474 138.609 138.606 1.00 52.07  98  B 1 
ATOM 756  O O   . GLN B 2 97  ? 113.616 139.050 138.462 1.00 52.07  98  B 1 
ATOM 757  C CB  . GLN B 2 97  ? 112.719 136.876 140.364 1.00 52.07  98  B 1 
ATOM 758  C CG  . GLN B 2 97  ? 112.047 137.763 141.379 1.00 52.07  98  B 1 
ATOM 759  C CD  . GLN B 2 97  ? 112.684 137.659 142.740 1.00 52.07  98  B 1 
ATOM 760  O OE1 . GLN B 2 97  ? 113.713 137.014 142.902 1.00 52.07  98  B 1 
ATOM 761  N NE2 . GLN B 2 97  ? 112.076 138.295 143.728 1.00 52.07  98  B 1 
ATOM 762  N N   . ASN B 2 98  ? 111.382 139.357 138.493 1.00 52.28  99  B 1 
ATOM 763  C CA  . ASN B 2 98  ? 111.414 140.757 138.084 1.00 52.28  99  B 1 
ATOM 764  C C   . ASN B 2 98  ? 110.887 141.584 139.247 1.00 52.28  99  B 1 
ATOM 765  O O   . ASN B 2 98  ? 109.712 141.951 139.271 1.00 52.28  99  B 1 
ATOM 766  C CB  . ASN B 2 98  ? 110.588 140.959 136.834 1.00 52.28  99  B 1 
ATOM 767  C CG  . ASN B 2 98  ? 110.787 142.310 136.223 1.00 52.28  99  B 1 
ATOM 768  O OD1 . ASN B 2 98  ? 111.725 143.022 136.564 1.00 52.28  99  B 1 
ATOM 769  N ND2 . ASN B 2 98  ? 109.908 142.677 135.305 1.00 52.28  99  B 1 
ATOM 770  N N   . GLY B 2 99  ? 111.754 141.889 140.202 1.00 49.30  100 B 1 
ATOM 771  C CA  . GLY B 2 99  ? 111.318 142.608 141.377 1.00 49.30  100 B 1 
ATOM 772  C C   . GLY B 2 99  ? 110.313 141.825 142.189 1.00 49.30  100 B 1 
ATOM 773  O O   . GLY B 2 99  ? 110.667 140.835 142.830 1.00 49.30  100 B 1 
ATOM 774  N N   . ASN B 2 100 ? 109.055 142.259 142.177 1.00 51.08  101 B 1 
ATOM 775  C CA  . ASN B 2 100 ? 107.995 141.594 142.920 1.00 51.08  101 B 1 
ATOM 776  C C   . ASN B 2 100 ? 107.147 140.698 142.032 1.00 51.08  101 B 1 
ATOM 777  O O   . ASN B 2 100 ? 105.944 140.556 142.263 1.00 51.08  101 B 1 
ATOM 778  C CB  . ASN B 2 100 ? 107.112 142.625 143.616 1.00 51.08  101 B 1 
ATOM 779  C CG  . ASN B 2 100 ? 106.349 143.486 142.634 1.00 51.08  101 B 1 
ATOM 780  O OD1 . ASN B 2 100 ? 106.895 143.922 141.624 1.00 51.08  101 B 1 
ATOM 781  N ND2 . ASN B 2 100 ? 105.075 143.731 142.922 1.00 51.08  101 B 1 
ATOM 782  N N   . TYR B 2 101 ? 107.750 140.095 141.013 1.00 48.86  102 B 1 
ATOM 783  C CA  . TYR B 2 101 ? 107.053 139.179 140.127 1.00 48.86  102 B 1 
ATOM 784  C C   . TYR B 2 101 ? 108.015 138.095 139.681 1.00 48.86  102 B 1 
ATOM 785  O O   . TYR B 2 101 ? 109.185 138.360 139.403 1.00 48.86  102 B 1 
ATOM 786  C CB  . TYR B 2 101 ? 106.484 139.893 138.910 1.00 48.86  102 B 1 
ATOM 787  C CG  . TYR B 2 101 ? 105.167 140.573 139.167 1.00 48.86  102 B 1 
ATOM 788  C CD1 . TYR B 2 101 ? 105.114 141.883 139.609 1.00 48.86  102 B 1 
ATOM 789  C CD2 . TYR B 2 101 ? 103.975 139.908 138.965 1.00 48.86  102 B 1 
ATOM 790  C CE1 . TYR B 2 101 ? 103.912 142.508 139.841 1.00 48.86  102 B 1 
ATOM 791  C CE2 . TYR B 2 101 ? 102.770 140.525 139.193 1.00 48.86  102 B 1 
ATOM 792  C CZ  . TYR B 2 101 ? 102.746 141.825 139.631 1.00 48.86  102 B 1 
ATOM 793  O OH  . TYR B 2 101 ? 101.545 142.445 139.862 1.00 48.86  102 B 1 
ATOM 794  N N   . PHE B 2 102 ? 107.513 136.869 139.625 1.00 46.20  103 B 1 
ATOM 795  C CA  . PHE B 2 102 ? 108.298 135.711 139.222 1.00 46.20  103 B 1 
ATOM 796  C C   . PHE B 2 102 ? 107.784 135.227 137.882 1.00 46.20  103 B 1 
ATOM 797  O O   . PHE B 2 102 ? 106.687 134.667 137.806 1.00 46.20  103 B 1 
ATOM 798  C CB  . PHE B 2 102 ? 108.205 134.596 140.254 1.00 46.20  103 B 1 
ATOM 799  C CG  . PHE B 2 102 ? 109.186 133.502 140.038 1.00 46.20  103 B 1 
ATOM 800  C CD1 . PHE B 2 102 ? 110.442 133.570 140.589 1.00 46.20  103 B 1 
ATOM 801  C CD2 . PHE B 2 102 ? 108.852 132.400 139.290 1.00 46.20  103 B 1 
ATOM 802  C CE1 . PHE B 2 102 ? 111.345 132.571 140.395 1.00 46.20  103 B 1 
ATOM 803  C CE2 . PHE B 2 102 ? 109.753 131.395 139.098 1.00 46.20  103 B 1 
ATOM 804  C CZ  . PHE B 2 102 ? 111.002 131.484 139.650 1.00 46.20  103 B 1 
ATOM 805  N N   . LEU B 2 103 ? 108.575 135.423 136.838 1.00 40.37  104 B 1 
ATOM 806  C CA  . LEU B 2 103 ? 108.158 135.119 135.483 1.00 40.37  104 B 1 
ATOM 807  C C   . LEU B 2 103 ? 108.792 133.824 135.004 1.00 40.37  104 B 1 
ATOM 808  O O   . LEU B 2 103 ? 109.998 133.615 135.159 1.00 40.37  104 B 1 
ATOM 809  C CB  . LEU B 2 103 ? 108.531 136.258 134.551 1.00 40.37  104 B 1 
ATOM 810  C CG  . LEU B 2 103 ? 107.982 137.585 135.040 1.00 40.37  104 B 1 
ATOM 811  C CD1 . LEU B 2 103 ? 108.377 138.685 134.092 1.00 40.37  104 B 1 
ATOM 812  C CD2 . LEU B 2 103 ? 106.489 137.490 135.161 1.00 40.37  104 B 1 
ATOM 813  N N   . ILE B 2 104 ? 107.966 132.962 134.419 1.00 39.65  105 B 1 
ATOM 814  C CA  . ILE B 2 104 ? 108.391 131.681 133.874 1.00 39.65  105 B 1 
ATOM 815  C C   . ILE B 2 104 ? 108.126 131.711 132.383 1.00 39.65  105 B 1 
ATOM 816  O O   . ILE B 2 104 ? 106.970 131.810 131.962 1.00 39.65  105 B 1 
ATOM 817  C CB  . ILE B 2 104 ? 107.639 130.507 134.513 1.00 39.65  105 B 1 
ATOM 818  C CG1 . ILE B 2 104 ? 107.805 130.518 136.021 1.00 39.65  105 B 1 
ATOM 819  C CG2 . ILE B 2 104 ? 108.146 129.209 133.968 1.00 39.65  105 B 1 
ATOM 820  C CD1 . ILE B 2 104 ? 107.258 129.296 136.664 1.00 39.65  105 B 1 
ATOM 821  N N   . PHE B 2 105 ? 109.176 131.636 131.588 1.00 38.76  106 B 1 
ATOM 822  C CA  . PHE B 2 105 ? 109.049 131.700 130.142 1.00 38.76  106 B 1 
ATOM 823  C C   . PHE B 2 105 ? 108.968 130.279 129.619 1.00 38.76  106 B 1 
ATOM 824  O O   . PHE B 2 105 ? 109.818 129.447 129.939 1.00 38.76  106 B 1 
ATOM 825  C CB  . PHE B 2 105 ? 110.216 132.457 129.531 1.00 38.76  106 B 1 
ATOM 826  C CG  . PHE B 2 105 ? 110.257 133.888 129.922 1.00 38.76  106 B 1 
ATOM 827  C CD1 . PHE B 2 105 ? 109.311 134.762 129.456 1.00 38.76  106 B 1 
ATOM 828  C CD2 . PHE B 2 105 ? 111.214 134.351 130.783 1.00 38.76  106 B 1 
ATOM 829  C CE1 . PHE B 2 105 ? 109.334 136.070 129.821 1.00 38.76  106 B 1 
ATOM 830  C CE2 . PHE B 2 105 ? 111.242 135.659 131.146 1.00 38.76  106 B 1 
ATOM 831  C CZ  . PHE B 2 105 ? 110.298 136.519 130.669 1.00 38.76  106 B 1 
ATOM 832  N N   . VAL B 2 106 ? 107.946 129.999 128.831 1.00 35.00  107 B 1 
ATOM 833  C CA  . VAL B 2 106 ? 107.658 128.642 128.393 1.00 35.00  107 B 1 
ATOM 834  C C   . VAL B 2 106 ? 107.812 128.549 126.882 1.00 35.00  107 B 1 
ATOM 835  O O   . VAL B 2 106 ? 107.096 129.218 126.131 1.00 35.00  107 B 1 
ATOM 836  C CB  . VAL B 2 106 ? 106.246 128.224 128.824 1.00 35.00  107 B 1 
ATOM 837  C CG1 . VAL B 2 106 ? 105.925 126.875 128.291 1.00 35.00  107 B 1 
ATOM 838  C CG2 . VAL B 2 106 ? 106.151 128.211 130.309 1.00 35.00  107 B 1 
ATOM 839  N N   . LYS B 2 107 ? 108.732 127.709 126.432 1.00 34.39  108 B 1 
ATOM 840  C CA  . LYS B 2 107 ? 108.806 127.378 125.023 1.00 34.39  108 B 1 
ATOM 841  C C   . LYS B 2 107 ? 107.519 126.684 124.599 1.00 34.39  108 B 1 
ATOM 842  O O   . LYS B 2 107 ? 106.727 126.236 125.425 1.00 34.39  108 B 1 
ATOM 843  C CB  . LYS B 2 107 ? 110.009 126.479 124.754 1.00 34.39  108 B 1 
ATOM 844  C CG  . LYS B 2 107 ? 110.366 126.288 123.303 1.00 34.39  108 B 1 
ATOM 845  C CD  . LYS B 2 107 ? 111.607 125.440 123.167 1.00 34.39  108 B 1 
ATOM 846  C CE  . LYS B 2 107 ? 111.261 123.992 123.013 1.00 34.39  108 B 1 
ATOM 847  N NZ  . LYS B 2 107 ? 110.420 123.790 121.816 1.00 34.39  108 B 1 
ATOM 848  N N   . SER B 2 108 ? 107.306 126.591 123.295 1.00 35.09  109 B 1 
ATOM 849  C CA  . SER B 2 108 ? 106.140 125.901 122.774 1.00 35.09  109 B 1 
ATOM 850  C C   . SER B 2 108 ? 106.439 124.423 122.610 1.00 35.09  109 B 1 
ATOM 851  O O   . SER B 2 108 ? 107.573 124.038 122.322 1.00 35.09  109 B 1 
ATOM 852  C CB  . SER B 2 108 ? 105.715 126.485 121.436 1.00 35.09  109 B 1 
ATOM 853  O OG  . SER B 2 108 ? 104.736 125.662 120.844 1.00 35.09  109 B 1 
ATOM 854  N N   . TRP B 2 109 ? 105.420 123.594 122.792 1.00 38.55  110 B 1 
ATOM 855  C CA  . TRP B 2 109 ? 105.617 122.160 122.650 1.00 38.55  110 B 1 
ATOM 856  C C   . TRP B 2 109 ? 105.920 121.819 121.198 1.00 38.55  110 B 1 
ATOM 857  O O   . TRP B 2 109 ? 105.370 122.428 120.278 1.00 38.55  110 B 1 
ATOM 858  C CB  . TRP B 2 109 ? 104.388 121.394 123.133 1.00 38.55  110 B 1 
ATOM 859  C CG  . TRP B 2 109 ? 104.579 119.931 123.029 1.00 38.55  110 B 1 
ATOM 860  C CD1 . TRP B 2 109 ? 104.137 119.125 122.036 1.00 38.55  110 B 1 
ATOM 861  C CD2 . TRP B 2 109 ? 105.304 119.096 123.930 1.00 38.55  110 B 1 
ATOM 862  N NE1 . TRP B 2 109 ? 104.530 117.834 122.264 1.00 38.55  110 B 1 
ATOM 863  C CE2 . TRP B 2 109 ? 105.249 117.793 123.425 1.00 38.55  110 B 1 
ATOM 864  C CE3 . TRP B 2 109 ? 105.987 119.325 125.119 1.00 38.55  110 B 1 
ATOM 865  C CZ2 . TRP B 2 109 ? 105.842 116.729 124.066 1.00 38.55  110 B 1 
ATOM 866  C CZ3 . TRP B 2 109 ? 106.576 118.265 125.752 1.00 38.55  110 B 1 
ATOM 867  C CH2 . TRP B 2 109 ? 106.500 116.984 125.228 1.00 38.55  110 B 1 
ATOM 868  N N   . SER B 2 110 ? 106.803 120.850 120.992 1.00 43.19  111 B 1 
ATOM 869  C CA  . SER B 2 110 ? 107.241 120.464 119.662 1.00 43.19  111 B 1 
ATOM 870  C C   . SER B 2 110 ? 107.074 118.968 119.476 1.00 43.19  111 B 1 
ATOM 871  O O   . SER B 2 110 ? 107.188 118.201 120.434 1.00 43.19  111 B 1 
ATOM 872  C CB  . SER B 2 110 ? 108.693 120.826 119.446 1.00 43.19  111 B 1 
ATOM 873  O OG  . SER B 2 110 ? 109.504 120.143 120.385 1.00 43.19  111 B 1 
ATOM 874  N N   . LEU B 2 111 ? 106.814 118.558 118.242 1.00 52.90  112 B 1 
ATOM 875  C CA  . LEU B 2 111 ? 106.785 117.140 117.917 1.00 52.90  112 B 1 
ATOM 876  C C   . LEU B 2 111 ? 108.168 116.536 118.080 1.00 52.90  112 B 1 
ATOM 877  O O   . LEU B 2 111 ? 109.139 117.023 117.500 1.00 52.90  112 B 1 
ATOM 878  C CB  . LEU B 2 111 ? 106.299 116.940 116.489 1.00 52.90  112 B 1 
ATOM 879  C CG  . LEU B 2 111 ? 104.798 116.856 116.256 1.00 52.90  112 B 1 
ATOM 880  C CD1 . LEU B 2 111 ? 104.263 115.592 116.870 1.00 52.90  112 B 1 
ATOM 881  C CD2 . LEU B 2 111 ? 104.119 118.064 116.864 1.00 52.90  112 B 1 
ATOM 882  N N   . ASN B 2 112 ? 108.259 115.469 118.863 1.00 51.64  113 B 1 
ATOM 883  C CA  . ASN B 2 112 ? 109.536 114.798 119.046 1.00 51.64  113 B 1 
ATOM 884  C C   . ASN B 2 112 ? 109.387 113.323 118.715 1.00 51.64  113 B 1 
ATOM 885  O O   . ASN B 2 112 ? 108.375 112.917 118.142 1.00 51.64  113 B 1 
ATOM 886  C CB  . ASN B 2 112 ? 110.057 114.993 120.467 1.00 51.64  113 B 1 
ATOM 887  C CG  . ASN B 2 112 ? 109.073 114.539 121.512 1.00 51.64  113 B 1 
ATOM 888  O OD1 . ASN B 2 112 ? 107.964 114.121 121.195 1.00 51.64  113 B 1 
ATOM 889  N ND2 . ASN B 2 112 ? 109.464 114.633 122.771 1.00 51.64  113 B 1 
ATOM 890  N N   . THR B 2 113 ? 110.391 112.516 119.055 1.00 53.66  114 B 1 
ATOM 891  C CA  . THR B 2 113 ? 110.343 111.107 118.687 1.00 53.66  114 B 1 
ATOM 892  C C   . THR B 2 113 ? 109.222 110.373 119.402 1.00 53.66  114 B 1 
ATOM 893  O O   . THR B 2 113 ? 108.721 109.366 118.895 1.00 53.66  114 B 1 
ATOM 894  C CB  . THR B 2 113 ? 111.671 110.433 119.000 1.00 53.66  114 B 1 
ATOM 895  O OG1 . THR B 2 113 ? 111.764 110.230 120.413 1.00 53.66  114 B 1 
ATOM 896  C CG2 . THR B 2 113 ? 112.825 111.297 118.540 1.00 53.66  114 B 1 
ATOM 897  N N   . SER B 2 114 ? 108.816 110.854 120.576 1.00 49.40  115 B 1 
ATOM 898  C CA  . SER B 2 114 ? 107.765 110.183 121.328 1.00 49.40  115 B 1 
ATOM 899  C C   . SER B 2 114 ? 106.456 110.131 120.562 1.00 49.40  115 B 1 
ATOM 900  O O   . SER B 2 114 ? 105.670 109.205 120.769 1.00 49.40  115 B 1 
ATOM 901  C CB  . SER B 2 114 ? 107.548 110.885 122.663 1.00 49.40  115 B 1 
ATOM 902  O OG  . SER B 2 114 ? 107.363 112.275 122.473 1.00 49.40  115 B 1 
ATOM 903  N N   . GLY B 2 115 ? 106.209 111.089 119.681 1.00 43.73  116 B 1 
ATOM 904  C CA  . GLY B 2 115 ? 104.992 111.114 118.908 1.00 43.73  116 B 1 
ATOM 905  C C   . GLY B 2 115 ? 103.886 111.957 119.487 1.00 43.73  116 B 1 
ATOM 906  O O   . GLY B 2 115 ? 102.860 112.136 118.827 1.00 43.73  116 B 1 
ATOM 907  N N   . LEU B 2 116 ? 104.057 112.487 120.689 1.00 45.29  117 B 1 
ATOM 908  C CA  . LEU B 2 116 ? 103.010 113.270 121.317 1.00 45.29  117 B 1 
ATOM 909  C C   . LEU B 2 116 ? 102.869 114.612 120.623 1.00 45.29  117 B 1 
ATOM 910  O O   . LEU B 2 116 ? 103.859 115.235 120.241 1.00 45.29  117 B 1 
ATOM 911  C CB  . LEU B 2 116 ? 103.320 113.492 122.789 1.00 45.29  117 B 1 
ATOM 912  C CG  . LEU B 2 116 ? 103.539 112.232 123.599 1.00 45.29  117 B 1 
ATOM 913  C CD1 . LEU B 2 116 ? 103.700 112.602 125.044 1.00 45.29  117 B 1 
ATOM 914  C CD2 . LEU B 2 116 ? 102.377 111.306 123.414 1.00 45.29  117 B 1 
ATOM 915  N N   . ARG B 2 117 ? 101.629 115.061 120.471 1.00 49.02  118 B 1 
ATOM 916  C CA  . ARG B 2 117 ? 101.359 116.356 119.876 1.00 49.02  118 B 1 
ATOM 917  C C   . ARG B 2 117 ? 100.832 117.379 120.860 1.00 49.02  118 B 1 
ATOM 918  O O   . ARG B 2 117 ? 100.824 118.565 120.541 1.00 49.02  118 B 1 
ATOM 919  C CB  . ARG B 2 117 ? 100.364 116.214 118.722 1.00 49.02  118 B 1 
ATOM 920  C CG  . ARG B 2 117 ? 100.983 115.639 117.459 1.00 49.02  118 B 1 
ATOM 921  C CD  . ARG B 2 117 ? 99.921  115.213 116.477 1.00 49.02  118 B 1 
ATOM 922  N NE  . ARG B 2 117 ? 99.064  116.318 116.079 1.00 49.02  118 B 1 
ATOM 923  C CZ  . ARG B 2 117 ? 97.883  116.155 115.503 1.00 49.02  118 B 1 
ATOM 924  N NH2 . ARG B 2 117 ? 97.149  117.203 115.166 1.00 49.02  118 B 1 
ATOM 925  N NH1 . ARG B 2 117 ? 97.433  114.936 115.270 1.00 49.02  118 B 1 
ATOM 926  N N   . ILE B 2 118 ? 100.380 116.959 122.040 1.00 40.59  119 B 1 
ATOM 927  C CA  . ILE B 2 118 ? 99.989  117.878 123.096 1.00 40.59  119 B 1 
ATOM 928  C C   . ILE B 2 118 ? 100.374 117.273 124.431 1.00 40.59  119 B 1 
ATOM 929  O O   . ILE B 2 118 ? 100.489 116.058 124.580 1.00 40.59  119 B 1 
ATOM 930  C CB  . ILE B 2 118 ? 98.486  118.197 123.103 1.00 40.59  119 B 1 
ATOM 931  C CG1 . ILE B 2 118 ? 97.693  116.942 123.407 1.00 40.59  119 B 1 
ATOM 932  C CG2 . ILE B 2 118 ? 98.049  118.777 121.791 1.00 40.59  119 B 1 
ATOM 933  C CD1 . ILE B 2 118 ? 96.230  117.192 123.519 1.00 40.59  119 B 1 
ATOM 934  N N   . THR B 2 119 ? 100.556 118.144 125.411 1.00 38.52  120 B 1 
ATOM 935  C CA  . THR B 2 119 ? 100.909 117.731 126.756 1.00 38.52  120 B 1 
ATOM 936  C C   . THR B 2 119 ? 99.672  117.679 127.634 1.00 38.52  120 B 1 
ATOM 937  O O   . THR B 2 119 ? 98.752  118.486 127.493 1.00 38.52  120 B 1 
ATOM 938  C CB  . THR B 2 119 ? 101.902 118.700 127.370 1.00 38.52  120 B 1 
ATOM 939  O OG1 . THR B 2 119 ? 101.182 119.826 127.870 1.00 38.52  120 B 1 
ATOM 940  C CG2 . THR B 2 119 ? 102.859 119.174 126.322 1.00 38.52  120 B 1 
ATOM 941  N N   . THR B 2 120 ? 99.672  116.738 128.567 1.00 41.24  121 B 1 
ATOM 942  C CA  . THR B 2 120 ? 98.531  116.524 129.435 1.00 41.24  121 B 1 
ATOM 943  C C   . THR B 2 120 ? 99.010  116.361 130.864 1.00 41.24  121 B 1 
ATOM 944  O O   . THR B 2 120 ? 99.936  115.593 131.129 1.00 41.24  121 B 1 
ATOM 945  C CB  . THR B 2 120 ? 97.761  115.283 129.028 1.00 41.24  121 B 1 
ATOM 946  O OG1 . THR B 2 120 ? 98.582  114.138 129.256 1.00 41.24  121 B 1 
ATOM 947  C CG2 . THR B 2 120 ? 97.445  115.339 127.572 1.00 41.24  121 B 1 
ATOM 948  N N   . LEU B 2 121 ? 98.374  117.081 131.783 1.00 42.44  122 B 1 
ATOM 949  C CA  . LEU B 2 121 ? 98.688  116.893 133.190 1.00 42.44  122 B 1 
ATOM 950  C C   . LEU B 2 121 ? 98.389  115.477 133.641 1.00 42.44  122 B 1 
ATOM 951  O O   . LEU B 2 121 ? 99.085  114.946 134.509 1.00 42.44  122 B 1 
ATOM 952  C CB  . LEU B 2 121 ? 97.888  117.863 134.044 1.00 42.44  122 B 1 
ATOM 953  C CG  . LEU B 2 121 ? 98.214  119.331 133.881 1.00 42.44  122 B 1 
ATOM 954  C CD1 . LEU B 2 121 ? 97.476  120.106 134.938 1.00 42.44  122 B 1 
ATOM 955  C CD2 . LEU B 2 121 ? 99.697  119.527 133.996 1.00 42.44  122 B 1 
ATOM 956  N N   . SER B 2 122 ? 97.353  114.867 133.079 1.00 44.25  123 B 1 
ATOM 957  C CA  . SER B 2 122 ? 96.956  113.514 133.423 1.00 44.25  123 B 1 
ATOM 958  C C   . SER B 2 122 ? 95.954  113.028 132.393 1.00 44.25  123 B 1 
ATOM 959  O O   . SER B 2 122 ? 94.993  113.734 132.083 1.00 44.25  123 B 1 
ATOM 960  C CB  . SER B 2 122 ? 96.360  113.467 134.825 1.00 44.25  123 B 1 
ATOM 961  O OG  . SER B 2 122 ? 96.345  112.146 135.324 1.00 44.25  123 B 1 
ATOM 962  N N   . SER B 2 123 ? 96.172  111.837 131.842 1.00 42.34  124 B 1 
ATOM 963  C CA  . SER B 2 123 ? 95.253  111.331 130.835 1.00 42.34  124 B 1 
ATOM 964  C C   . SER B 2 123 ? 93.924  110.928 131.445 1.00 42.34  124 B 1 
ATOM 965  O O   . SER B 2 123 ? 92.894  111.000 130.773 1.00 42.34  124 B 1 
ATOM 966  C CB  . SER B 2 123 ? 95.876  110.149 130.111 1.00 42.34  124 B 1 
ATOM 967  O OG  . SER B 2 123 ? 96.517  109.295 131.030 1.00 42.34  124 B 1 
ATOM 968  N N   . ASN B 2 124 ? 93.924  110.513 132.707 1.00 47.24  125 B 1 
ATOM 969  C CA  . ASN B 2 124 ? 92.740  110.017 133.398 1.00 47.24  125 B 1 
ATOM 970  C C   . ASN B 2 124 ? 92.216  108.722 132.804 1.00 47.24  125 B 1 
ATOM 971  O O   . ASN B 2 124 ? 91.047  108.389 132.983 1.00 47.24  125 B 1 
ATOM 972  C CB  . ASN B 2 124 ? 91.626  111.058 133.425 1.00 47.24  125 B 1 
ATOM 973  C CG  . ASN B 2 124 ? 91.845  112.094 134.479 1.00 47.24  125 B 1 
ATOM 974  O OD1 . ASN B 2 124 ? 91.532  113.260 134.289 1.00 47.24  125 B 1 
ATOM 975  N ND2 . ASN B 2 124 ? 92.402  111.682 135.599 1.00 47.24  125 B 1 
ATOM 976  N N   . LEU B 2 125 ? 93.059  107.997 132.081 1.00 43.99  126 B 1 
ATOM 977  C CA  . LEU B 2 125 ? 92.764  106.640 131.648 1.00 43.99  126 B 1 
ATOM 978  C C   . LEU B 2 125 ? 93.553  105.697 132.539 1.00 43.99  126 B 1 
ATOM 979  O O   . LEU B 2 125 ? 94.766  105.556 132.376 1.00 43.99  126 B 1 
ATOM 980  C CB  . LEU B 2 125 ? 93.146  106.435 130.190 1.00 43.99  126 B 1 
ATOM 981  C CG  . LEU B 2 125 ? 92.274  107.127 129.171 1.00 43.99  126 B 1 
ATOM 982  C CD1 . LEU B 2 125 ? 92.904  107.002 127.824 1.00 43.99  126 B 1 
ATOM 983  C CD2 . LEU B 2 125 ? 90.938  106.489 129.182 1.00 43.99  126 B 1 
ATOM 984  N N   . TYR B 2 126 ? 92.878  105.068 133.483 1.00 47.40  127 B 1 
ATOM 985  C CA  . TYR B 2 126 ? 93.566  104.170 134.389 1.00 47.40  127 B 1 
ATOM 986  C C   . TYR B 2 126 ? 93.678  102.787 133.775 1.00 47.40  127 B 1 
ATOM 987  O O   . TYR B 2 126 ? 92.811  102.342 133.027 1.00 47.40  127 B 1 
ATOM 988  C CB  . TYR B 2 126 ? 92.837  104.091 135.719 1.00 47.40  127 B 1 
ATOM 989  C CG  . TYR B 2 126 ? 92.936  105.344 136.533 1.00 47.40  127 B 1 
ATOM 990  C CD1 . TYR B 2 126 ? 93.982  105.539 137.406 1.00 47.40  127 B 1 
ATOM 991  C CD2 . TYR B 2 126 ? 91.982  106.330 136.422 1.00 47.40  127 B 1 
ATOM 992  C CE1 . TYR B 2 126 ? 94.072  106.677 138.147 1.00 47.40  127 B 1 
ATOM 993  C CE2 . TYR B 2 126 ? 92.060  107.471 137.158 1.00 47.40  127 B 1 
ATOM 994  C CZ  . TYR B 2 126 ? 93.107  107.643 138.021 1.00 47.40  127 B 1 
ATOM 995  O OH  . TYR B 2 126 ? 93.191  108.795 138.766 1.00 47.40  127 B 1 
ATOM 996  N N   . LYS B 2 127 ? 94.769  102.110 134.097 1.00 48.32  128 B 1 
ATOM 997  C CA  . LYS B 2 127 ? 94.984  100.743 133.672 1.00 48.32  128 B 1 
ATOM 998  C C   . LYS B 2 127 ? 95.229  99.889  134.899 1.00 48.32  128 B 1 
ATOM 999  O O   . LYS B 2 127 ? 95.799  100.336 135.892 1.00 48.32  128 B 1 
ATOM 1000 C CB  . LYS B 2 127 ? 96.164  100.633 132.714 1.00 48.32  128 B 1 
ATOM 1001 C CG  . LYS B 2 127 ? 97.487  100.667 133.413 1.00 48.32  128 B 1 
ATOM 1002 C CD  . LYS B 2 127 ? 98.602  100.876 132.437 1.00 48.32  128 B 1 
ATOM 1003 C CE  . LYS B 2 127 ? 99.906  101.033 133.159 1.00 48.32  128 B 1 
ATOM 1004 N NZ  . LYS B 2 127 ? 100.923 101.693 132.300 1.00 48.32  128 B 1 
ATOM 1005 N N   . ARG B 2 128 ? 94.805  98.644  134.820 1.00 51.24  129 B 1 
ATOM 1006 C CA  . ARG B 2 128 ? 94.920  97.706  135.923 1.00 51.24  129 B 1 
ATOM 1007 C C   . ARG B 2 128 ? 96.199  96.921  135.733 1.00 51.24  129 B 1 
ATOM 1008 O O   . ARG B 2 128 ? 96.315  96.128  134.798 1.00 51.24  129 B 1 
ATOM 1009 C CB  . ARG B 2 128 ? 93.721  96.774  135.970 1.00 51.24  129 B 1 
ATOM 1010 C CG  . ARG B 2 128 ? 93.811  95.726  137.019 1.00 51.24  129 B 1 
ATOM 1011 C CD  . ARG B 2 128 ? 93.039  96.143  138.222 1.00 51.24  129 B 1 
ATOM 1012 N NE  . ARG B 2 128 ? 93.458  95.391  139.384 1.00 51.24  129 B 1 
ATOM 1013 C CZ  . ARG B 2 128 ? 93.256  95.794  140.625 1.00 51.24  129 B 1 
ATOM 1014 N NH2 . ARG B 2 128 ? 93.681  95.055  141.634 1.00 51.24  129 B 1 
ATOM 1015 N NH1 . ARG B 2 128 ? 92.636  96.939  140.856 1.00 51.24  129 B 1 
ATOM 1016 N N   . ASP B 2 129 ? 97.145  97.120  136.636 1.00 55.05  130 B 1 
ATOM 1017 C CA  . ASP B 2 129 ? 98.379  96.352  136.622 1.00 55.05  130 B 1 
ATOM 1018 C C   . ASP B 2 129 ? 98.096  94.971  137.181 1.00 55.05  130 B 1 
ATOM 1019 O O   . ASP B 2 129 ? 96.942  94.542  137.200 1.00 55.05  130 B 1 
ATOM 1020 C CB  . ASP B 2 129 ? 99.452  97.057  137.434 1.00 55.05  130 B 1 
ATOM 1021 C CG  . ASP B 2 129 ? 100.366 97.865  136.577 1.00 55.05  130 B 1 
ATOM 1022 O OD1 . ASP B 2 129 ? 100.107 97.934  135.359 1.00 55.05  130 B 1 
ATOM 1023 O OD2 . ASP B 2 129 ? 101.341 98.423  137.115 1.00 55.05  130 B 1 
ATOM 1024 N N   . ILE B 2 130 ? 99.137  94.247  137.586 1.00 54.22  131 B 1 
ATOM 1025 C CA  . ILE B 2 130 ? 98.913  92.980  138.267 1.00 54.22  131 B 1 
ATOM 1026 C C   . ILE B 2 130 ? 97.967  93.165  139.446 1.00 54.22  131 B 1 
ATOM 1027 O O   . ILE B 2 130 ? 96.977  92.440  139.583 1.00 54.22  131 B 1 
ATOM 1028 C CB  . ILE B 2 130 ? 100.247 92.369  138.718 1.00 54.22  131 B 1 
ATOM 1029 C CG1 . ILE B 2 130 ? 101.185 92.182  137.536 1.00 54.22  131 B 1 
ATOM 1030 C CG2 . ILE B 2 130 ? 100.015 91.042  139.370 1.00 54.22  131 B 1 
ATOM 1031 C CD1 . ILE B 2 130 ? 102.493 91.566  137.939 1.00 54.22  131 B 1 
ATOM 1032 N N   . THR B 2 131 ? 98.221  94.161  140.282 1.00 55.81  132 B 1 
ATOM 1033 C CA  . THR B 2 131 ? 97.438  94.344  141.493 1.00 55.81  132 B 1 
ATOM 1034 C C   . THR B 2 131 ? 96.843  95.725  141.660 1.00 55.81  132 B 1 
ATOM 1035 O O   . THR B 2 131 ? 95.754  95.833  142.233 1.00 55.81  132 B 1 
ATOM 1036 C CB  . THR B 2 131 ? 98.292  94.040  142.729 1.00 55.81  132 B 1 
ATOM 1037 O OG1 . THR B 2 131 ? 98.717  92.677  142.690 1.00 55.81  132 B 1 
ATOM 1038 C CG2 . THR B 2 131 ? 97.509  94.281  143.994 1.00 55.81  132 B 1 
ATOM 1039 N N   . SER B 2 132 ? 97.492  96.773  141.177 1.00 54.51  133 B 1 
ATOM 1040 C CA  . SER B 2 132 ? 97.097  98.137  141.471 1.00 54.51  133 B 1 
ATOM 1041 C C   . SER B 2 132 ? 96.597  98.832  140.217 1.00 54.51  133 B 1 
ATOM 1042 O O   . SER B 2 132 ? 97.092  98.589  139.115 1.00 54.51  133 B 1 
ATOM 1043 C CB  . SER B 2 132 ? 98.264  98.914  142.042 1.00 54.51  133 B 1 
ATOM 1044 O OG  . SER B 2 132 ? 99.373  98.799  141.173 1.00 54.51  133 B 1 
ATOM 1045 N N   . ALA B 2 133 ? 95.620  99.710  140.401 1.00 50.64  134 B 1 
ATOM 1046 C CA  . ALA B 2 133 ? 95.055  100.486 139.308 1.00 50.64  134 B 1 
ATOM 1047 C C   . ALA B 2 133 ? 95.820  101.790 139.176 1.00 50.64  134 B 1 
ATOM 1048 O O   . ALA B 2 133 ? 95.581  102.727 139.941 1.00 50.64  134 B 1 
ATOM 1049 C CB  . ALA B 2 133 ? 93.578  100.771 139.549 1.00 50.64  134 B 1 
ATOM 1050 N N   . LYS B 2 134 ? 96.709  101.858 138.195 1.00 50.58  135 B 1 
ATOM 1051 C CA  . LYS B 2 134 ? 97.533  103.026 137.946 1.00 50.58  135 B 1 
ATOM 1052 C C   . LYS B 2 134 ? 96.923  103.843 136.823 1.00 50.58  135 B 1 
ATOM 1053 O O   . LYS B 2 134 ? 96.025  103.392 136.113 1.00 50.58  135 B 1 
ATOM 1054 C CB  . LYS B 2 134 ? 98.961  102.621 137.591 1.00 50.58  135 B 1 
ATOM 1055 C CG  . LYS B 2 134 ? 99.587  101.735 138.633 1.00 50.58  135 B 1 
ATOM 1056 C CD  . LYS B 2 134 ? 101.007 101.342 138.273 1.00 50.58  135 B 1 
ATOM 1057 C CE  . LYS B 2 134 ? 101.586 100.424 139.340 1.00 50.58  135 B 1 
ATOM 1058 N NZ  . LYS B 2 134 ? 102.999 100.052 139.070 1.00 50.58  135 B 1 
ATOM 1059 N N   . VAL B 2 135 ? 97.403  105.052 136.679 1.00 44.72  136 B 1 
ATOM 1060 C CA  . VAL B 2 135 ? 96.935  105.936 135.624 1.00 44.72  136 B 1 
ATOM 1061 C C   . VAL B 2 135 ? 97.929  105.904 134.479 1.00 44.72  136 B 1 
ATOM 1062 O O   . VAL B 2 135 ? 99.144  105.928 134.688 1.00 44.72  136 B 1 
ATOM 1063 C CB  . VAL B 2 135 ? 96.728  107.364 136.153 1.00 44.72  136 B 1 
ATOM 1064 C CG1 . VAL B 2 135 ? 98.024  107.933 136.613 1.00 44.72  136 B 1 
ATOM 1065 C CG2 . VAL B 2 135 ? 96.127  108.230 135.079 1.00 44.72  136 B 1 
ATOM 1066 N N   . MET B 2 136 ? 97.409  105.829 133.262 1.00 42.50  137 B 1 
ATOM 1067 C CA  . MET B 2 136 ? 98.263  105.785 132.088 1.00 42.50  137 B 1 
ATOM 1068 C C   . MET B 2 136 ? 99.018  107.095 131.951 1.00 42.50  137 B 1 
ATOM 1069 O O   . MET B 2 136 ? 98.426  108.173 132.032 1.00 42.50  137 B 1 
ATOM 1070 C CB  . MET B 2 136 ? 97.425  105.538 130.841 1.00 42.50  137 B 1 
ATOM 1071 C CG  . MET B 2 136 ? 96.845  104.155 130.742 1.00 42.50  137 B 1 
ATOM 1072 S SD  . MET B 2 136 ? 95.948  103.913 129.209 1.00 42.50  137 B 1 
ATOM 1073 C CE  . MET B 2 136 ? 95.208  102.322 129.511 1.00 42.50  137 B 1 
ATOM 1074 N N   . ASN B 2 137 ? 100.321 107.009 131.718 1.00 39.63  138 B 1 
ATOM 1075 C CA  . ASN B 2 137 ? 101.104 108.203 131.450 1.00 39.63  138 B 1 
ATOM 1076 C C   . ASN B 2 137 ? 100.789 108.668 130.034 1.00 39.63  138 B 1 
ATOM 1077 O O   . ASN B 2 137 ? 99.863  108.183 129.386 1.00 39.63  138 B 1 
ATOM 1078 C CB  . ASN B 2 137 ? 102.584 107.929 131.649 1.00 39.63  138 B 1 
ATOM 1079 C CG  . ASN B 2 137 ? 103.071 106.785 130.818 1.00 39.63  138 B 1 
ATOM 1080 O OD1 . ASN B 2 137 ? 103.077 106.853 129.594 1.00 39.63  138 B 1 
ATOM 1081 N ND2 . ASN B 2 137 ? 103.500 105.723 131.473 1.00 39.63  138 B 1 
ATOM 1082 N N   . ALA B 2 138 ? 101.553 109.628 129.528 1.00 38.95  139 B 1 
ATOM 1083 C CA  . ALA B 2 138 ? 101.275 110.129 128.189 1.00 38.95  139 B 1 
ATOM 1084 C C   . ALA B 2 138 ? 101.559 109.069 127.137 1.00 38.95  139 B 1 
ATOM 1085 O O   . ALA B 2 138 ? 100.750 108.844 126.231 1.00 38.95  139 B 1 
ATOM 1086 C CB  . ALA B 2 138 ? 102.095 111.385 127.921 1.00 38.95  139 B 1 
ATOM 1087 N N   . THR B 2 139 ? 102.703 108.395 127.246 1.00 40.40  140 B 1 
ATOM 1088 C CA  . THR B 2 139 ? 103.109 107.470 126.195 1.00 40.40  140 B 1 
ATOM 1089 C C   . THR B 2 139 ? 102.228 106.230 126.173 1.00 40.40  140 B 1 
ATOM 1090 O O   . THR B 2 139 ? 101.825 105.767 125.100 1.00 40.40  140 B 1 
ATOM 1091 C CB  . THR B 2 139 ? 104.568 107.079 126.376 1.00 40.40  140 B 1 
ATOM 1092 O OG1 . THR B 2 139 ? 104.658 106.046 127.356 1.00 40.40  140 B 1 
ATOM 1093 C CG2 . THR B 2 139 ? 105.355 108.262 126.864 1.00 40.40  140 B 1 
ATOM 1094 N N   . ALA B 2 140 ? 101.923 105.670 127.341 1.00 40.19  141 B 1 
ATOM 1095 C CA  . ALA B 2 140 ? 101.062 104.498 127.378 1.00 40.19  141 B 1 
ATOM 1096 C C   . ALA B 2 140 ? 99.673  104.836 126.874 1.00 40.19  141 B 1 
ATOM 1097 O O   . ALA B 2 140 ? 99.051  104.041 126.170 1.00 40.19  141 B 1 
ATOM 1098 C CB  . ALA B 2 140 ? 100.996 103.928 128.788 1.00 40.19  141 B 1 
ATOM 1099 N N   . ALA B 2 141 ? 99.167  106.015 127.222 1.00 39.72  142 B 1 
ATOM 1100 C CA  . ALA B 2 141 ? 97.857  106.413 126.727 1.00 39.72  142 B 1 
ATOM 1101 C C   . ALA B 2 141 ? 97.865  106.570 125.215 1.00 39.72  142 B 1 
ATOM 1102 O O   . ALA B 2 141 ? 96.913  106.168 124.539 1.00 39.72  142 B 1 
ATOM 1103 C CB  . ALA B 2 141 ? 97.414  107.705 127.397 1.00 39.72  142 B 1 
ATOM 1104 N N   . LEU B 2 142 ? 98.930  107.152 124.667 1.00 43.93  143 B 1 
ATOM 1105 C CA  . LEU B 2 142 ? 99.054  107.252 123.218 1.00 43.93  143 B 1 
ATOM 1106 C C   . LEU B 2 142 ? 99.005  105.880 122.570 1.00 43.93  143 B 1 
ATOM 1107 O O   . LEU B 2 142 ? 98.235  105.647 121.633 1.00 43.93  143 B 1 
ATOM 1108 C CB  . LEU B 2 142 ? 100.360 107.941 122.856 1.00 43.93  143 B 1 
ATOM 1109 C CG  . LEU B 2 142 ? 100.641 108.042 121.362 1.00 43.93  143 B 1 
ATOM 1110 C CD1 . LEU B 2 142 ? 99.689  109.001 120.699 1.00 43.93  143 B 1 
ATOM 1111 C CD2 . LEU B 2 142 ? 102.077 108.427 121.117 1.00 43.93  143 B 1 
ATOM 1112 N N   . GLU B 2 143 ? 99.842  104.965 123.054 1.00 44.98  144 B 1 
ATOM 1113 C CA  . GLU B 2 143 ? 99.902  103.620 122.496 1.00 44.98  144 B 1 
ATOM 1114 C C   . GLU B 2 143 ? 98.553  102.923 122.582 1.00 44.98  144 B 1 
ATOM 1115 O O   . GLU B 2 143 ? 98.085  102.333 121.603 1.00 44.98  144 B 1 
ATOM 1116 C CB  . GLU B 2 143 ? 100.967 102.825 123.235 1.00 44.98  144 B 1 
ATOM 1117 C CG  . GLU B 2 143 ? 101.633 101.767 122.427 1.00 44.98  144 B 1 
ATOM 1118 C CD  . GLU B 2 143 ? 100.956 100.444 122.609 1.00 44.98  144 B 1 
ATOM 1119 O OE1 . GLU B 2 143 ? 100.412 100.221 123.707 1.00 44.98  144 B 1 
ATOM 1120 O OE2 . GLU B 2 143 ? 100.962 99.625  121.668 1.00 44.98  144 B 1 
ATOM 1121 N N   . PHE B 2 144 ? 97.914  102.998 123.744 1.00 43.47  145 B 1 
ATOM 1122 C CA  . PHE B 2 144 ? 96.610  102.390 123.960 1.00 43.47  145 B 1 
ATOM 1123 C C   . PHE B 2 144 ? 95.589  102.906 122.954 1.00 43.47  145 B 1 
ATOM 1124 O O   . PHE B 2 144 ? 94.953  102.125 122.232 1.00 43.47  145 B 1 
ATOM 1125 C CB  . PHE B 2 144 ? 96.202  102.696 125.398 1.00 43.47  145 B 1 
ATOM 1126 C CG  . PHE B 2 144 ? 94.849  102.232 125.786 1.00 43.47  145 B 1 
ATOM 1127 C CD1 . PHE B 2 144 ? 94.646  100.946 126.225 1.00 43.47  145 B 1 
ATOM 1128 C CD2 . PHE B 2 144 ? 93.795  103.108 125.798 1.00 43.47  145 B 1 
ATOM 1129 C CE1 . PHE B 2 144 ? 93.406  100.531 126.616 1.00 43.47  145 B 1 
ATOM 1130 C CE2 . PHE B 2 144 ? 92.558  102.704 126.203 1.00 43.47  145 B 1 
ATOM 1131 C CZ  . PHE B 2 144 ? 92.359  101.414 126.602 1.00 43.47  145 B 1 
ATOM 1132 N N   . LEU B 2 145 ? 95.448  104.228 122.868 1.00 46.54  146 B 1 
ATOM 1133 C CA  . LEU B 2 145 ? 94.440  104.811 121.995 1.00 46.54  146 B 1 
ATOM 1134 C C   . LEU B 2 145 ? 94.731  104.553 120.531 1.00 46.54  146 B 1 
ATOM 1135 O O   . LEU B 2 145 ? 93.799  104.375 119.743 1.00 46.54  146 B 1 
ATOM 1136 C CB  . LEU B 2 145 ? 94.336  106.306 122.236 1.00 46.54  146 B 1 
ATOM 1137 C CG  . LEU B 2 145 ? 93.747  106.695 123.577 1.00 46.54  146 B 1 
ATOM 1138 C CD1 . LEU B 2 145 ? 94.027  108.148 123.817 1.00 46.54  146 B 1 
ATOM 1139 C CD2 . LEU B 2 145 ? 92.264  106.424 123.576 1.00 46.54  146 B 1 
ATOM 1140 N N   . LYS B 2 146 ? 96.001  104.517 120.137 1.00 49.42  147 B 1 
ATOM 1141 C CA  . LYS B 2 146 ? 96.292  104.282 118.730 1.00 49.42  147 B 1 
ATOM 1142 C C   . LYS B 2 146 ? 96.050  102.831 118.351 1.00 49.42  147 B 1 
ATOM 1143 O O   . LYS B 2 146 ? 95.518  102.552 117.269 1.00 49.42  147 B 1 
ATOM 1144 C CB  . LYS B 2 146 ? 97.720  104.698 118.402 1.00 49.42  147 B 1 
ATOM 1145 C CG  . LYS B 2 146 ? 97.811  106.102 117.854 1.00 49.42  147 B 1 
ATOM 1146 C CD  . LYS B 2 146 ? 99.198  106.415 117.384 1.00 49.42  147 B 1 
ATOM 1147 C CE  . LYS B 2 146 ? 99.229  107.741 116.673 1.00 49.42  147 B 1 
ATOM 1148 N NZ  . LYS B 2 146 ? 100.623 108.171 116.403 1.00 49.42  147 B 1 
ATOM 1149 N N   . ASP B 2 147 ? 96.409  101.889 119.225 1.00 53.10  148 B 1 
ATOM 1150 C CA  . ASP B 2 147 ? 96.088  100.495 118.942 1.00 53.10  148 B 1 
ATOM 1151 C C   . ASP B 2 147 ? 94.592  100.298 118.811 1.00 53.10  148 B 1 
ATOM 1152 O O   . ASP B 2 147 ? 94.127  99.596  117.911 1.00 53.10  148 B 1 
ATOM 1153 C CB  . ASP B 2 147 ? 96.640  99.579  120.026 1.00 53.10  148 B 1 
ATOM 1154 C CG  . ASP B 2 147 ? 97.937  98.944  119.622 1.00 53.10  148 B 1 
ATOM 1155 O OD1 . ASP B 2 147 ? 98.463  99.342  118.564 1.00 53.10  148 B 1 
ATOM 1156 O OD2 . ASP B 2 147 ? 98.427  98.057  120.350 1.00 53.10  148 B 1 
ATOM 1157 N N   . MET B 2 148 ? 93.822  100.936 119.682 1.00 54.87  149 B 1 
ATOM 1158 C CA  . MET B 2 148 ? 92.375  100.826 119.572 1.00 54.87  149 B 1 
ATOM 1159 C C   . MET B 2 148 ? 91.844  101.446 118.288 1.00 54.87  149 B 1 
ATOM 1160 O O   . MET B 2 148 ? 91.014  100.845 117.604 1.00 54.87  149 B 1 
ATOM 1161 C CB  . MET B 2 148 ? 91.729  101.461 120.785 1.00 54.87  149 B 1 
ATOM 1162 C CG  . MET B 2 148 ? 91.883  100.631 122.004 1.00 54.87  149 B 1 
ATOM 1163 S SD  . MET B 2 148 ? 91.280  101.593 123.365 1.00 54.87  149 B 1 
ATOM 1164 C CE  . MET B 2 148 ? 89.588  101.812 122.943 1.00 54.87  149 B 1 
ATOM 1165 N N   . LYS B 2 149 ? 92.294  102.651 117.946 1.00 54.85  150 B 1 
ATOM 1166 C CA  . LYS B 2 149 ? 91.808  103.280 116.724 1.00 54.85  150 B 1 
ATOM 1167 C C   . LYS B 2 149 ? 92.182  102.470 115.492 1.00 54.85  150 B 1 
ATOM 1168 O O   . LYS B 2 149 ? 91.482  102.536 114.478 1.00 54.85  150 B 1 
ATOM 1169 C CB  . LYS B 2 149 ? 92.356  104.700 116.613 1.00 54.85  150 B 1 
ATOM 1170 C CG  . LYS B 2 149 ? 92.193  105.343 115.252 1.00 54.85  150 B 1 
ATOM 1171 C CD  . LYS B 2 149 ? 90.787  105.866 115.079 1.00 54.85  150 B 1 
ATOM 1172 C CE  . LYS B 2 149 ? 90.680  106.742 113.847 1.00 54.85  150 B 1 
ATOM 1173 N NZ  . LYS B 2 149 ? 89.280  107.136 113.534 1.00 54.85  150 B 1 
ATOM 1174 N N   . LYS B 2 150 ? 93.269  101.700 115.556 1.00 54.99  151 B 1 
ATOM 1175 C CA  . LYS B 2 150 ? 93.676  100.915 114.393 1.00 54.99  151 B 1 
ATOM 1176 C C   . LYS B 2 150 ? 92.646  99.850  114.048 1.00 54.99  151 B 1 
ATOM 1177 O O   . LYS B 2 150 ? 92.156  99.794  112.917 1.00 54.99  151 B 1 
ATOM 1178 C CB  . LYS B 2 150 ? 95.028  100.268 114.648 1.00 54.99  151 B 1 
ATOM 1179 C CG  . LYS B 2 150 ? 95.597  99.564  113.449 1.00 54.99  151 B 1 
ATOM 1180 C CD  . LYS B 2 150 ? 97.084  99.395  113.630 1.00 54.99  151 B 1 
ATOM 1181 C CE  . LYS B 2 150 ? 97.721  100.693 114.104 1.00 54.99  151 B 1 
ATOM 1182 N NZ  . LYS B 2 150 ? 97.301  101.869 113.296 1.00 54.99  151 B 1 
ATOM 1183 N N   . THR B 2 151 ? 92.293  99.009  115.013 1.00 55.37  152 B 1 
ATOM 1184 C CA  . THR B 2 151 ? 91.369  97.908  114.795 1.00 55.37  152 B 1 
ATOM 1185 C C   . THR B 2 151 ? 89.916  98.352  114.761 1.00 55.37  152 B 1 
ATOM 1186 O O   . THR B 2 151 ? 89.028  97.500  114.710 1.00 55.37  152 B 1 
ATOM 1187 C CB  . THR B 2 151 ? 91.539  96.861  115.890 1.00 55.37  152 B 1 
ATOM 1188 O OG1 . THR B 2 151 ? 91.054  97.390  117.126 1.00 55.37  152 B 1 
ATOM 1189 C CG2 . THR B 2 151 ? 92.999  96.534  116.057 1.00 55.37  152 B 1 
ATOM 1190 N N   . ARG B 2 152 ? 89.654  99.658  114.826 1.00 63.28  153 B 1 
ATOM 1191 C CA  . ARG B 2 152 ? 88.298  100.207 114.877 1.00 63.28  153 B 1 
ATOM 1192 C C   . ARG B 2 152 ? 87.490  99.616  116.023 1.00 63.28  153 B 1 
ATOM 1193 O O   . ARG B 2 152 ? 86.263  99.554  115.966 1.00 63.28  153 B 1 
ATOM 1194 C CB  . ARG B 2 152 ? 87.558  100.016 113.554 1.00 63.28  153 B 1 
ATOM 1195 C CG  . ARG B 2 152 ? 88.102  100.862 112.418 1.00 63.28  153 B 1 
ATOM 1196 C CD  . ARG B 2 152 ? 87.039  101.131 111.374 1.00 63.28  153 B 1 
ATOM 1197 N NE  . ARG B 2 152 ? 85.987  101.997 111.894 1.00 63.28  153 B 1 
ATOM 1198 C CZ  . ARG B 2 152 ? 84.815  101.563 112.341 1.00 63.28  153 B 1 
ATOM 1199 N NH1 . ARG B 2 152 ? 84.537  100.267 112.326 1.00 63.28  153 B 1 
ATOM 1200 N NH2 . ARG B 2 152 ? 83.917  102.425 112.801 1.00 63.28  153 B 1 
ATOM 1201 N N   . GLY B 2 153 ? 88.179  99.196  117.073 1.00 60.26  154 B 1 
ATOM 1202 C CA  . GLY B 2 153 ? 87.546  98.636  118.241 1.00 60.26  154 B 1 
ATOM 1203 C C   . GLY B 2 153 ? 88.613  98.160  119.193 1.00 60.26  154 B 1 
ATOM 1204 O O   . GLY B 2 153 ? 89.705  98.725  119.227 1.00 60.26  154 B 1 
ATOM 1205 N N   . ARG B 2 154 ? 88.321  97.113  119.953 1.00 64.20  155 B 1 
ATOM 1206 C CA  . ARG B 2 154 ? 89.292  96.534  120.871 1.00 64.20  155 B 1 
ATOM 1207 C C   . ARG B 2 154 ? 89.074  95.032  120.883 1.00 64.20  155 B 1 
ATOM 1208 O O   . ARG B 2 154 ? 88.037  94.564  121.357 1.00 64.20  155 B 1 
ATOM 1209 C CB  . ARG B 2 154 ? 89.128  97.116  122.264 1.00 64.20  155 B 1 
ATOM 1210 C CG  . ARG B 2 154 ? 90.147  96.630  123.237 1.00 64.20  155 B 1 
ATOM 1211 C CD  . ARG B 2 154 ? 89.861  97.202  124.581 1.00 64.20  155 B 1 
ATOM 1212 N NE  . ARG B 2 154 ? 90.728  96.612  125.576 1.00 64.20  155 B 1 
ATOM 1213 C CZ  . ARG B 2 154 ? 90.614  96.844  126.872 1.00 64.20  155 B 1 
ATOM 1214 N NH1 . ARG B 2 154 ? 89.652  97.636  127.317 1.00 64.20  155 B 1 
ATOM 1215 N NH2 . ARG B 2 154 ? 91.443  96.259  127.721 1.00 64.20  155 B 1 
ATOM 1216 N N   . LEU B 2 155 ? 90.053  94.286  120.384 1.00 79.77  156 B 1 
ATOM 1217 C CA  . LEU B 2 155 ? 89.861  92.893  119.990 1.00 79.77  156 B 1 
ATOM 1218 C C   . LEU B 2 155 ? 89.841  91.992  121.220 1.00 79.77  156 B 1 
ATOM 1219 O O   . LEU B 2 155 ? 90.750  92.040  122.052 1.00 79.77  156 B 1 
ATOM 1220 C CB  . LEU B 2 155 ? 90.954  92.462  119.016 1.00 79.77  156 B 1 
ATOM 1221 C CG  . LEU B 2 155 ? 92.367  92.215  119.547 1.00 79.77  156 B 1 
ATOM 1222 C CD1 . LEU B 2 155 ? 93.237  91.660  118.432 1.00 79.77  156 B 1 
ATOM 1223 C CD2 . LEU B 2 155 ? 92.995  93.461  120.155 1.00 79.77  156 B 1 
ATOM 1224 N N   . TYR B 2 156 ? 88.801  91.173  121.329 1.00 92.90  157 B 1 
ATOM 1225 C CA  . TYR B 2 156 ? 88.666  90.170  122.371 1.00 92.90  157 B 1 
ATOM 1226 C C   . TYR B 2 156 ? 88.471  88.811  121.704 1.00 92.90  157 B 1 
ATOM 1227 O O   . TYR B 2 156 ? 88.300  88.721  120.487 1.00 92.90  157 B 1 
ATOM 1228 C CB  . TYR B 2 156 ? 87.498  90.521  123.306 1.00 92.90  157 B 1 
ATOM 1229 C CG  . TYR B 2 156 ? 87.464  89.774  124.614 1.00 92.90  157 B 1 
ATOM 1230 C CD1 . TYR B 2 156 ? 88.479  89.923  125.538 1.00 92.90  157 B 1 
ATOM 1231 C CD2 . TYR B 2 156 ? 86.399  88.951  124.940 1.00 92.90  157 B 1 
ATOM 1232 C CE1 . TYR B 2 156 ? 88.457  89.256  126.741 1.00 92.90  157 B 1 
ATOM 1233 C CE2 . TYR B 2 156 ? 86.362  88.276  126.147 1.00 92.90  157 B 1 
ATOM 1234 C CZ  . TYR B 2 156 ? 87.398  88.434  127.047 1.00 92.90  157 B 1 
ATOM 1235 O OH  . TYR B 2 156 ? 87.381  87.771  128.257 1.00 92.90  157 B 1 
ATOM 1236 N N   . LEU B 2 157 ? 88.528  87.744  122.505 1.00 98.76  158 B 1 
ATOM 1237 C CA  . LEU B 2 157 ? 88.410  86.373  122.010 1.00 98.76  158 B 1 
ATOM 1238 C C   . LEU B 2 157 ? 87.327  85.643  122.811 1.00 98.76  158 B 1 
ATOM 1239 O O   . LEU B 2 157 ? 87.569  84.632  123.467 1.00 98.76  158 B 1 
ATOM 1240 C CB  . LEU B 2 157 ? 89.757  85.649  122.053 1.00 98.76  158 B 1 
ATOM 1241 C CG  . LEU B 2 157 ? 89.891  84.344  121.247 1.00 98.76  158 B 1 
ATOM 1242 C CD1 . LEU B 2 157 ? 91.335  84.168  120.835 1.00 98.76  158 B 1 
ATOM 1243 C CD2 . LEU B 2 157 ? 89.445  83.105  121.991 1.00 98.76  158 B 1 
ATOM 1244 N N   . ARG B 2 158 ? 86.128  86.228  122.818 1.00 103.43 159 B 1 
ATOM 1245 C CA  . ARG B 2 158 ? 84.927  85.716  123.478 1.00 103.43 159 B 1 
ATOM 1246 C C   . ARG B 2 158 ? 84.770  84.208  123.307 1.00 103.43 159 B 1 
ATOM 1247 O O   . ARG B 2 158 ? 85.189  83.652  122.286 1.00 103.43 159 B 1 
ATOM 1248 C CB  . ARG B 2 158 ? 83.688  86.432  122.935 1.00 103.43 159 B 1 
ATOM 1249 C CG  . ARG B 2 158 ? 83.656  87.954  123.159 1.00 103.43 159 B 1 
ATOM 1250 C CD  . ARG B 2 158 ? 84.500  88.743  122.150 1.00 103.43 159 B 1 
ATOM 1251 N NE  . ARG B 2 158 ? 84.286  90.186  122.254 1.00 103.43 159 B 1 
ATOM 1252 C CZ  . ARG B 2 158 ? 84.913  91.095  121.510 1.00 103.43 159 B 1 
ATOM 1253 N NH1 . ARG B 2 158 ? 85.807  90.713  120.611 1.00 103.43 159 B 1 
ATOM 1254 N NH2 . ARG B 2 158 ? 84.656  92.385  121.674 1.00 103.43 159 B 1 
ATOM 1255 N N   . PRO B 2 159 ? 84.128  83.521  124.268 1.00 110.06 160 B 1 
ATOM 1256 C CA  . PRO B 2 159 ? 84.398  82.091  124.487 1.00 110.06 160 B 1 
ATOM 1257 C C   . PRO B 2 159 ? 84.020  81.183  123.326 1.00 110.06 160 B 1 
ATOM 1258 O O   . PRO B 2 159 ? 82.981  80.517  123.346 1.00 110.06 160 B 1 
ATOM 1259 C CB  . PRO B 2 159 ? 83.554  81.764  125.728 1.00 110.06 160 B 1 
ATOM 1260 C CG  . PRO B 2 159 ? 83.257  83.076  126.363 1.00 110.06 160 B 1 
ATOM 1261 C CD  . PRO B 2 159 ? 83.143  84.038  125.225 1.00 110.06 160 B 1 
ATOM 1262 N N   . GLU B 2 160 ? 84.875  81.162  122.301 1.00 111.99 161 B 1 
ATOM 1263 C CA  . GLU B 2 160 ? 84.705  80.215  121.211 1.00 111.99 161 B 1 
ATOM 1264 C C   . GLU B 2 160 ? 85.099  78.801  121.609 1.00 111.99 161 B 1 
ATOM 1265 O O   . GLU B 2 160 ? 84.477  77.844  121.135 1.00 111.99 161 B 1 
ATOM 1266 C CB  . GLU B 2 160 ? 85.529  80.644  119.995 1.00 111.99 161 B 1 
ATOM 1267 C CG  . GLU B 2 160 ? 85.616  82.141  119.785 1.00 111.99 161 B 1 
ATOM 1268 C CD  . GLU B 2 160 ? 86.254  82.491  118.465 1.00 111.99 161 B 1 
ATOM 1269 O OE1 . GLU B 2 160 ? 86.938  83.533  118.387 1.00 111.99 161 B 1 
ATOM 1270 O OE2 . GLU B 2 160 ? 86.058  81.725  117.500 1.00 111.99 161 B 1 
ATOM 1271 N N   . LEU B 2 161 ? 86.110  78.642  122.462 1.00 104.42 162 B 1 
ATOM 1272 C CA  . LEU B 2 161 ? 86.520  77.310  122.882 1.00 104.42 162 B 1 
ATOM 1273 C C   . LEU B 2 161 ? 87.506  77.415  124.034 1.00 104.42 162 B 1 
ATOM 1274 O O   . LEU B 2 161 ? 88.322  78.337  124.073 1.00 104.42 162 B 1 
ATOM 1275 C CB  . LEU B 2 161 ? 87.163  76.529  121.728 1.00 104.42 162 B 1 
ATOM 1276 C CG  . LEU B 2 161 ? 87.907  75.262  122.167 1.00 104.42 162 B 1 
ATOM 1277 C CD1 . LEU B 2 161 ? 86.931  74.246  122.752 1.00 104.42 162 B 1 
ATOM 1278 C CD2 . LEU B 2 161 ? 88.701  74.652  121.024 1.00 104.42 162 B 1 
ATOM 1279 N N   . LEU B 2 162 ? 87.410  76.476  124.968 1.00 98.06  163 B 1 
ATOM 1280 C CA  . LEU B 2 162 ? 88.503  76.205  125.889 1.00 98.06  163 B 1 
ATOM 1281 C C   . LEU B 2 162 ? 89.492  75.273  125.202 1.00 98.06  163 B 1 
ATOM 1282 O O   . LEU B 2 162 ? 89.114  74.197  124.731 1.00 98.06  163 B 1 
ATOM 1283 C CB  . LEU B 2 162 ? 87.973  75.584  127.186 1.00 98.06  163 B 1 
ATOM 1284 C CG  . LEU B 2 162 ? 88.946  74.966  128.199 1.00 98.06  163 B 1 
ATOM 1285 C CD1 . LEU B 2 162 ? 88.410  75.095  129.616 1.00 98.06  163 B 1 
ATOM 1286 C CD2 . LEU B 2 162 ? 89.214  73.497  127.875 1.00 98.06  163 B 1 
ATOM 1287 N N   . ALA B 2 163 ? 90.752  75.688  125.135 1.00 84.16  164 B 1 
ATOM 1288 C CA  . ALA B 2 163 ? 91.750  74.917  124.408 1.00 84.16  164 B 1 
ATOM 1289 C C   . ALA B 2 163 ? 91.927  73.539  125.030 1.00 84.16  164 B 1 
ATOM 1290 O O   . ALA B 2 163 ? 91.754  73.362  126.239 1.00 84.16  164 B 1 
ATOM 1291 C CB  . ALA B 2 163 ? 93.081  75.662  124.387 1.00 84.16  164 B 1 
ATOM 1292 N N   . LYS B 2 164 ? 92.243  72.555  124.190 1.00 77.19  165 B 1 
ATOM 1293 C CA  . LYS B 2 164 ? 92.447  71.196  124.672 1.00 77.19  165 B 1 
ATOM 1294 C C   . LYS B 2 164 ? 93.835  71.047  125.272 1.00 77.19  165 B 1 
ATOM 1295 O O   . LYS B 2 164 ? 94.782  70.667  124.580 1.00 77.19  165 B 1 
ATOM 1296 C CB  . LYS B 2 164 ? 92.238  70.182  123.549 1.00 77.19  165 B 1 
ATOM 1297 C CG  . LYS B 2 164 ? 90.807  69.716  123.421 1.00 77.19  165 B 1 
ATOM 1298 C CD  . LYS B 2 164 ? 90.299  69.201  124.754 1.00 77.19  165 B 1 
ATOM 1299 C CE  . LYS B 2 164 ? 90.622  67.730  124.939 1.00 77.19  165 B 1 
ATOM 1300 N NZ  . LYS B 2 164 ? 90.561  67.314  126.365 1.00 77.19  165 B 1 
ATOM 1301 N N   . ARG B 2 165 ? 93.962  71.336  126.549 1.00 67.29  166 B 1 
ATOM 1302 C CA  . ARG B 2 165 ? 95.236  71.261  127.225 1.00 67.29  166 B 1 
ATOM 1303 C C   . ARG B 2 165 ? 95.324  69.989  128.043 1.00 67.29  166 B 1 
ATOM 1304 O O   . ARG B 2 165 ? 94.307  69.357  128.340 1.00 67.29  166 B 1 
ATOM 1305 C CB  . ARG B 2 165 ? 95.422  72.478  128.133 1.00 67.29  166 B 1 
ATOM 1306 C CG  . ARG B 2 165 ? 94.720  73.715  127.614 1.00 67.29  166 B 1 
ATOM 1307 C CD  . ARG B 2 165 ? 95.144  74.945  128.374 1.00 67.29  166 B 1 
ATOM 1308 N NE  . ARG B 2 165 ? 94.641  74.947  129.737 1.00 67.29  166 B 1 
ATOM 1309 C CZ  . ARG B 2 165 ? 95.061  75.787  130.669 1.00 67.29  166 B 1 
ATOM 1310 N NH2 . ARG B 2 165 ? 94.558  75.735  131.889 1.00 67.29  166 B 1 
ATOM 1311 N NH1 . ARG B 2 165 ? 95.993  76.678  130.380 1.00 67.29  166 B 1 
ATOM 1312 N N   . PRO B 2 166 ? 96.528  69.569  128.410 1.00 73.15  167 B 1 
ATOM 1313 C CA  . PRO B 2 166 ? 96.667  68.361  129.221 1.00 73.15  167 B 1 
ATOM 1314 C C   . PRO B 2 166 ? 95.987  68.528  130.567 1.00 73.15  167 B 1 
ATOM 1315 O O   . PRO B 2 166 ? 95.754  69.639  131.044 1.00 73.15  167 B 1 
ATOM 1316 C CB  . PRO B 2 166 ? 98.183  68.211  129.380 1.00 73.15  167 B 1 
ATOM 1317 C CG  . PRO B 2 166 ? 98.755  68.967  128.239 1.00 73.15  167 B 1 
ATOM 1318 C CD  . PRO B 2 166 ? 97.830  70.115  128.007 1.00 73.15  167 B 1 
ATOM 1319 N N   . CYS B 2 167 ? 95.656  67.400  131.177 1.00 79.96  168 B 1 
ATOM 1320 C CA  . CYS B 2 167 ? 95.116  67.379  132.529 1.00 79.96  168 B 1 
ATOM 1321 C C   . CYS B 2 167 ? 96.320  67.375  133.459 1.00 79.96  168 B 1 
ATOM 1322 O O   . CYS B 2 167 ? 97.228  66.551  133.321 1.00 79.96  168 B 1 
ATOM 1323 C CB  . CYS B 2 167 ? 94.196  66.181  132.746 1.00 79.96  168 B 1 
ATOM 1324 S SG  . CYS B 2 167 ? 94.990  64.598  133.155 1.00 79.96  168 B 1 
ATOM 1325 N N   . VAL B 2 168 ? 96.372  68.360  134.345 1.00 75.89  169 B 1 
ATOM 1326 C CA  . VAL B 2 168 ? 97.437  68.461  135.331 1.00 75.89  169 B 1 
ATOM 1327 C C   . VAL B 2 168 ? 97.063  69.556  136.314 1.00 75.89  169 B 1 
ATOM 1328 O O   . VAL B 2 168 ? 96.480  70.574  135.932 1.00 75.89  169 B 1 
ATOM 1329 C CB  . VAL B 2 168 ? 98.795  68.724  134.651 1.00 75.89  169 B 1 
ATOM 1330 C CG1 . VAL B 2 168 ? 98.750  70.026  133.901 1.00 75.89  169 B 1 
ATOM 1331 C CG2 . VAL B 2 168 ? 99.906  68.737  135.682 1.00 75.89  169 B 1 
ATOM 1332 N N   . ASP B 2 169 ? 97.383  69.341  137.585 1.00 70.94  170 B 1 
ATOM 1333 C CA  . ASP B 2 169 ? 97.074  70.333  138.608 1.00 70.94  170 B 1 
ATOM 1334 C C   . ASP B 2 169 ? 97.941  71.562  138.383 1.00 70.94  170 B 1 
ATOM 1335 O O   . ASP B 2 169 ? 99.153  71.525  138.618 1.00 70.94  170 B 1 
ATOM 1336 C CB  . ASP B 2 169 ? 97.296  69.753  139.998 1.00 70.94  170 B 1 
ATOM 1337 C CG  . ASP B 2 169 ? 96.489  70.471  141.060 1.00 70.94  170 B 1 
ATOM 1338 O OD1 . ASP B 2 169 ? 96.686  71.692  141.238 1.00 70.94  170 B 1 
ATOM 1339 O OD2 . ASP B 2 169 ? 95.650  69.816  141.712 1.00 70.94  170 B 1 
ATOM 1340 N N   . ILE B 2 170 ? 97.329  72.648  137.923 1.00 56.77  171 B 1 
ATOM 1341 C CA  . ILE B 2 170 ? 98.053  73.858  137.568 1.00 56.77  171 B 1 
ATOM 1342 C C   . ILE B 2 170 ? 97.253  75.054  138.058 1.00 56.77  171 B 1 
ATOM 1343 O O   . ILE B 2 170 ? 96.020  75.021  138.095 1.00 56.77  171 B 1 
ATOM 1344 C CB  . ILE B 2 170 ? 98.288  73.927  136.050 1.00 56.77  171 B 1 
ATOM 1345 C CG1 . ILE B 2 170 ? 99.656  74.514  135.764 1.00 56.77  171 B 1 
ATOM 1346 C CG2 . ILE B 2 170 ? 97.220  74.756  135.388 1.00 56.77  171 B 1 
ATOM 1347 C CD1 . ILE B 2 170 ? 100.765 73.601  136.181 1.00 56.77  171 B 1 
ATOM 1348 N N   . GLN B 2 171 ? 97.955  76.118  138.435 1.00 54.21  172 B 1 
ATOM 1349 C CA  . GLN B 2 171 ? 97.326  77.277  139.053 1.00 54.21  172 B 1 
ATOM 1350 C C   . GLN B 2 171 ? 97.596  78.519  138.224 1.00 54.21  172 B 1 
ATOM 1351 O O   . GLN B 2 171 ? 98.748  78.793  137.878 1.00 54.21  172 B 1 
ATOM 1352 C CB  . GLN B 2 171 ? 97.848  77.479  140.466 1.00 54.21  172 B 1 
ATOM 1353 C CG  . GLN B 2 171 ? 97.330  76.464  141.440 1.00 54.21  172 B 1 
ATOM 1354 C CD  . GLN B 2 171 ? 98.086  76.481  142.739 1.00 54.21  172 B 1 
ATOM 1355 O OE1 . GLN B 2 171 ? 99.206  75.986  142.823 1.00 54.21  172 B 1 
ATOM 1356 N NE2 . GLN B 2 171 ? 97.479  77.057  143.766 1.00 54.21  172 B 1 
ATOM 1357 N N   . GLU B 2 172 ? 96.543  79.274  137.915 1.00 57.54  173 B 1 
ATOM 1358 C CA  . GLU B 2 172 ? 96.665  80.464  137.087 1.00 57.54  173 B 1 
ATOM 1359 C C   . GLU B 2 172 ? 95.695  81.530  137.568 1.00 57.54  173 B 1 
ATOM 1360 O O   . GLU B 2 172 ? 94.852  81.291  138.433 1.00 57.54  173 B 1 
ATOM 1361 C CB  . GLU B 2 172 ? 96.388  80.157  135.619 1.00 57.54  173 B 1 
ATOM 1362 C CG  . GLU B 2 172 ? 97.188  79.030  135.054 1.00 57.54  173 B 1 
ATOM 1363 C CD  . GLU B 2 172 ? 96.639  78.564  133.738 1.00 57.54  173 B 1 
ATOM 1364 O OE1 . GLU B 2 172 ? 95.448  78.826  133.469 1.00 57.54  173 B 1 
ATOM 1365 O OE2 . GLU B 2 172 ? 97.394  77.939  132.971 1.00 57.54  173 B 1 
ATOM 1366 N N   . GLU B 2 173 ? 95.805  82.714  136.966 1.00 62.45  174 B 1 
ATOM 1367 C CA  . GLU B 2 173 ? 94.932  83.831  137.294 1.00 62.45  174 B 1 
ATOM 1368 C C   . GLU B 2 173 ? 93.471  83.529  137.027 1.00 62.45  174 B 1 
ATOM 1369 O O   . GLU B 2 173 ? 92.600  84.032  137.746 1.00 62.45  174 B 1 
ATOM 1370 C CB  . GLU B 2 173 ? 95.331  85.065  136.488 1.00 62.45  174 B 1 
ATOM 1371 C CG  . GLU B 2 173 ? 96.621  85.703  136.926 1.00 62.45  174 B 1 
ATOM 1372 C CD  . GLU B 2 173 ? 96.773  87.106  136.391 1.00 62.45  174 B 1 
ATOM 1373 O OE1 . GLU B 2 173 ? 96.509  87.308  135.191 1.00 62.45  174 B 1 
ATOM 1374 O OE2 . GLU B 2 173 ? 97.157  88.008  137.163 1.00 62.45  174 B 1 
ATOM 1375 N N   . ASN B 2 174 ? 93.178  82.728  136.011 1.00 62.33  175 B 1 
ATOM 1376 C CA  . ASN B 2 174 ? 91.793  82.386  135.752 1.00 62.33  175 B 1 
ATOM 1377 C C   . ASN B 2 174 ? 91.196  81.579  136.885 1.00 62.33  175 B 1 
ATOM 1378 O O   . ASN B 2 174 ? 89.979  81.597  137.063 1.00 62.33  175 B 1 
ATOM 1379 C CB  . ASN B 2 174 ? 91.686  81.643  134.436 1.00 62.33  175 B 1 
ATOM 1380 C CG  . ASN B 2 174 ? 92.053  82.517  133.266 1.00 62.33  175 B 1 
ATOM 1381 O OD1 . ASN B 2 174 ? 91.206  83.212  132.712 1.00 62.33  175 B 1 
ATOM 1382 N ND2 . ASN B 2 174 ? 93.328  82.514  132.902 1.00 62.33  175 B 1 
ATOM 1383 N N   . ASN B 2 175 ? 92.021  80.900  137.675 1.00 63.50  176 B 1 
ATOM 1384 C CA  . ASN B 2 175 ? 91.520  80.302  138.904 1.00 63.50  176 B 1 
ATOM 1385 C C   . ASN B 2 175 ? 90.915  81.362  139.811 1.00 63.50  176 B 1 
ATOM 1386 O O   . ASN B 2 175 ? 89.796  81.203  140.308 1.00 63.50  176 B 1 
ATOM 1387 C CB  . ASN B 2 175 ? 92.648  79.558  139.609 1.00 63.50  176 B 1 
ATOM 1388 C CG  . ASN B 2 175 ? 93.237  78.473  138.752 1.00 63.50  176 B 1 
ATOM 1389 O OD1 . ASN B 2 175 ? 92.825  78.279  137.615 1.00 63.50  176 B 1 
ATOM 1390 N ND2 . ASN B 2 175 ? 94.219  77.768  139.284 1.00 63.50  176 B 1 
ATOM 1391 N N   . MET B 2 176 ? 91.641  82.458  140.032 1.00 64.49  177 B 1 
ATOM 1392 C CA  . MET B 2 176 ? 91.123  83.524  140.880 1.00 64.49  177 B 1 
ATOM 1393 C C   . MET B 2 176 ? 89.894  84.163  140.262 1.00 64.49  177 B 1 
ATOM 1394 O O   . MET B 2 176 ? 88.938  84.497  140.967 1.00 64.49  177 B 1 
ATOM 1395 C CB  . MET B 2 176 ? 92.203  84.573  141.128 1.00 64.49  177 B 1 
ATOM 1396 C CG  . MET B 2 176 ? 93.028  84.326  142.369 1.00 64.49  177 B 1 
ATOM 1397 S SD  . MET B 2 176 ? 94.543  85.286  142.411 1.00 64.49  177 B 1 
ATOM 1398 C CE  . MET B 2 176 ? 95.603  84.294  141.371 1.00 64.49  177 B 1 
ATOM 1399 N N   . LYS B 2 177 ? 89.904  84.340  138.944 1.00 64.02  178 B 1 
ATOM 1400 C CA  . LYS B 2 177 ? 88.742  84.903  138.269 1.00 64.02  178 B 1 
ATOM 1401 C C   . LYS B 2 177 ? 87.515  84.025  138.472 1.00 64.02  178 B 1 
ATOM 1402 O O   . LYS B 2 177 ? 86.424  84.523  138.765 1.00 64.02  178 B 1 
ATOM 1403 C CB  . LYS B 2 177 ? 89.048  85.074  136.788 1.00 64.02  178 B 1 
ATOM 1404 C CG  . LYS B 2 177 ? 87.956  85.722  135.973 1.00 64.02  178 B 1 
ATOM 1405 C CD  . LYS B 2 177 ? 88.438  85.939  134.544 1.00 64.02  178 B 1 
ATOM 1406 C CE  . LYS B 2 177 ? 87.334  86.441  133.638 1.00 64.02  178 B 1 
ATOM 1407 N NZ  . LYS B 2 177 ? 86.885  87.805  133.998 1.00 64.02  178 B 1 
ATOM 1408 N N   . ALA B 2 178 ? 87.685  82.709  138.360 1.00 66.18  179 B 1 
ATOM 1409 C CA  . ALA B 2 178 ? 86.559  81.798  138.519 1.00 66.18  179 B 1 
ATOM 1410 C C   . ALA B 2 178 ? 86.089  81.742  139.964 1.00 66.18  179 B 1 
ATOM 1411 O O   . ALA B 2 178 ? 84.885  81.666  140.230 1.00 66.18  179 B 1 
ATOM 1412 C CB  . ALA B 2 178 ? 86.947  80.405  138.031 1.00 66.18  179 B 1 
ATOM 1413 N N   . LEU B 2 179 ? 87.020  81.759  140.912 1.00 65.66  180 B 1 
ATOM 1414 C CA  . LEU B 2 179 ? 86.615  81.766  142.309 1.00 65.66  180 B 1 
ATOM 1415 C C   . LEU B 2 179 ? 85.858  83.040  142.642 1.00 65.66  180 B 1 
ATOM 1416 O O   . LEU B 2 179 ? 84.902  83.018  143.421 1.00 65.66  180 B 1 
ATOM 1417 C CB  . LEU B 2 179 ? 87.835  81.599  143.206 1.00 65.66  180 B 1 
ATOM 1418 C CG  . LEU B 2 179 ? 88.435  80.203  143.084 1.00 65.66  180 B 1 
ATOM 1419 C CD1 . LEU B 2 179 ? 89.732  80.102  143.844 1.00 65.66  180 B 1 
ATOM 1420 C CD2 . LEU B 2 179 ? 87.446  79.184  143.587 1.00 65.66  180 B 1 
ATOM 1421 N N   . ALA B 2 180 ? 86.249  84.160  142.041 1.00 69.83  181 B 1 
ATOM 1422 C CA  . ALA B 2 180 ? 85.463  85.371  142.218 1.00 69.83  181 B 1 
ATOM 1423 C C   . ALA B 2 180 ? 84.094  85.219  141.582 1.00 69.83  181 B 1 
ATOM 1424 O O   . ALA B 2 180 ? 83.091  85.682  142.133 1.00 69.83  181 B 1 
ATOM 1425 C CB  . ALA B 2 180 ? 86.194  86.570  141.627 1.00 69.83  181 B 1 
ATOM 1426 N N   . GLY B 2 181 ? 84.036  84.573  140.419 1.00 74.05  182 B 1 
ATOM 1427 C CA  . GLY B 2 181 ? 82.758  84.355  139.767 1.00 74.05  182 B 1 
ATOM 1428 C C   . GLY B 2 181 ? 81.811  83.512  140.591 1.00 74.05  182 B 1 
ATOM 1429 O O   . GLY B 2 181 ? 80.594  83.680  140.503 1.00 74.05  182 B 1 
ATOM 1430 N N   . VAL B 2 182 ? 82.347  82.586  141.380 1.00 75.27  183 B 1 
ATOM 1431 C CA  . VAL B 2 182 ? 81.503  81.822  142.295 1.00 75.27  183 B 1 
ATOM 1432 C C   . VAL B 2 182 ? 81.200  82.611  143.564 1.00 75.27  183 B 1 
ATOM 1433 O O   . VAL B 2 182 ? 80.139  82.429  144.165 1.00 75.27  183 B 1 
ATOM 1434 C CB  . VAL B 2 182 ? 82.132  80.463  142.640 1.00 75.27  183 B 1 
ATOM 1435 C CG1 . VAL B 2 182 ? 83.275  80.629  143.605 1.00 75.27  183 B 1 
ATOM 1436 C CG2 . VAL B 2 182 ? 81.092  79.553  143.243 1.00 75.27  183 B 1 
ATOM 1437 N N   . PHE B 2 183 ? 82.111  83.484  143.992 1.00 75.65  184 B 1 
ATOM 1438 C CA  . PHE B 2 183 ? 81.829  84.325  145.148 1.00 75.65  184 B 1 
ATOM 1439 C C   . PHE B 2 183 ? 80.713  85.306  144.849 1.00 75.65  184 B 1 
ATOM 1440 O O   . PHE B 2 183 ? 79.945  85.669  145.744 1.00 75.65  184 B 1 
ATOM 1441 C CB  . PHE B 2 183 ? 83.087  85.084  145.555 1.00 75.65  184 B 1 
ATOM 1442 C CG  . PHE B 2 183 ? 83.010  85.717  146.912 1.00 75.65  184 B 1 
ATOM 1443 C CD1 . PHE B 2 183 ? 82.408  86.946  147.091 1.00 75.65  184 B 1 
ATOM 1444 C CD2 . PHE B 2 183 ? 83.577  85.097  148.004 1.00 75.65  184 B 1 
ATOM 1445 C CE1 . PHE B 2 183 ? 82.352  87.525  148.329 1.00 75.65  184 B 1 
ATOM 1446 C CE2 . PHE B 2 183 ? 83.526  85.677  149.244 1.00 75.65  184 B 1 
ATOM 1447 C CZ  . PHE B 2 183 ? 82.913  86.892  149.405 1.00 75.65  184 B 1 
ATOM 1448 N N   . PHE B 2 184 ? 80.608  85.737  143.598 1.00 76.09  185 B 1 
ATOM 1449 C CA  . PHE B 2 184 ? 79.737  86.852  143.259 1.00 76.09  185 B 1 
ATOM 1450 C C   . PHE B 2 184 ? 78.271  86.452  143.323 1.00 76.09  185 B 1 
ATOM 1451 O O   . PHE B 2 184 ? 77.412  87.269  143.673 1.00 76.09  185 B 1 
ATOM 1452 C CB  . PHE B 2 184 ? 80.113  87.369  141.872 1.00 76.09  185 B 1 
ATOM 1453 C CG  . PHE B 2 184 ? 79.235  88.462  141.367 1.00 76.09  185 B 1 
ATOM 1454 C CD1 . PHE B 2 184 ? 79.117  89.648  142.056 1.00 76.09  185 B 1 
ATOM 1455 C CD2 . PHE B 2 184 ? 78.551  88.316  140.178 1.00 76.09  185 B 1 
ATOM 1456 C CE1 . PHE B 2 184 ? 78.317  90.656  141.579 1.00 76.09  185 B 1 
ATOM 1457 C CE2 . PHE B 2 184 ? 77.750  89.324  139.698 1.00 76.09  185 B 1 
ATOM 1458 C CZ  . PHE B 2 184 ? 77.632  90.494  140.400 1.00 76.09  185 B 1 
ATOM 1459 N N   . ASP B 2 185 ? 77.965  85.204  142.992 1.00 82.31  186 B 1 
ATOM 1460 C CA  . ASP B 2 185 ? 76.589  84.732  142.981 1.00 82.31  186 B 1 
ATOM 1461 C C   . ASP B 2 185 ? 76.172  84.089  144.292 1.00 82.31  186 B 1 
ATOM 1462 O O   . ASP B 2 185 ? 75.020  83.659  144.409 1.00 82.31  186 B 1 
ATOM 1463 C CB  . ASP B 2 185 ? 76.398  83.738  141.842 1.00 82.31  186 B 1 
ATOM 1464 C CG  . ASP B 2 185 ? 77.393  82.612  141.901 1.00 82.31  186 B 1 
ATOM 1465 O OD1 . ASP B 2 185 ? 78.591  82.904  142.071 1.00 82.31  186 B 1 
ATOM 1466 O OD2 . ASP B 2 185 ? 76.983  81.439  141.799 1.00 82.31  186 B 1 
ATOM 1467 N N   . ARG B 2 186 ? 77.074  83.995  145.263 1.00 86.40  187 B 1 
ATOM 1468 C CA  . ARG B 2 186 ? 76.712  83.443  146.558 1.00 86.40  187 B 1 
ATOM 1469 C C   . ARG B 2 186 ? 75.608  84.278  147.190 1.00 86.40  187 B 1 
ATOM 1470 O O   . ARG B 2 186 ? 75.647  85.509  147.165 1.00 86.40  187 B 1 
ATOM 1471 C CB  . ARG B 2 186 ? 77.935  83.397  147.470 1.00 86.40  187 B 1 
ATOM 1472 C CG  . ARG B 2 186 ? 77.789  82.442  148.624 1.00 86.40  187 B 1 
ATOM 1473 C CD  . ARG B 2 186 ? 79.066  82.326  149.412 1.00 86.40  187 B 1 
ATOM 1474 N NE  . ARG B 2 186 ? 78.932  81.349  150.483 1.00 86.40  187 B 1 
ATOM 1475 C CZ  . ARG B 2 186 ? 79.869  81.106  151.391 1.00 86.40  187 B 1 
ATOM 1476 N NH2 . ARG B 2 186 ? 79.658  80.201  152.336 1.00 86.40  187 B 1 
ATOM 1477 N NH1 . ARG B 2 186 ? 81.017  81.765  151.356 1.00 86.40  187 B 1 
ATOM 1478 N N   . THR B 2 187 ? 74.607  83.602  147.741 1.00 92.38  188 B 1 
ATOM 1479 C CA  . THR B 2 187 ? 73.441  84.295  148.265 1.00 92.38  188 B 1 
ATOM 1480 C C   . THR B 2 187 ? 73.635  84.796  149.686 1.00 92.38  188 B 1 
ATOM 1481 O O   . THR B 2 187 ? 72.864  85.648  150.138 1.00 92.38  188 B 1 
ATOM 1482 C CB  . THR B 2 187 ? 72.214  83.380  148.220 1.00 92.38  188 B 1 
ATOM 1483 O OG1 . THR B 2 187 ? 72.209  82.647  146.990 1.00 92.38  188 B 1 
ATOM 1484 C CG2 . THR B 2 187 ? 70.941  84.202  148.309 1.00 92.38  188 B 1 
ATOM 1485 N N   . GLU B 2 188 ? 74.633  84.291  150.398 1.00 97.26  189 B 1 
ATOM 1486 C CA  . GLU B 2 188 ? 74.855  84.679  151.780 1.00 97.26  189 B 1 
ATOM 1487 C C   . GLU B 2 188 ? 76.315  84.439  152.112 1.00 97.26  189 B 1 
ATOM 1488 O O   . GLU B 2 188 ? 76.973  83.616  151.472 1.00 97.26  189 B 1 
ATOM 1489 C CB  . GLU B 2 188 ? 73.954  83.888  152.729 1.00 97.26  189 B 1 
ATOM 1490 C CG  . GLU B 2 188 ? 73.467  84.665  153.932 1.00 97.26  189 B 1 
ATOM 1491 C CD  . GLU B 2 188 ? 72.529  83.847  154.793 1.00 97.26  189 B 1 
ATOM 1492 O OE1 . GLU B 2 188 ? 72.802  82.646  154.987 1.00 97.26  189 B 1 
ATOM 1493 O OE2 . GLU B 2 188 ? 71.518  84.395  155.272 1.00 97.26  189 B 1 
ATOM 1494 N N   . LEU B 2 189 ? 76.820  85.165  153.102 1.00 97.91  190 B 1 
ATOM 1495 C CA  . LEU B 2 189 ? 78.204  85.040  153.531 1.00 97.91  190 B 1 
ATOM 1496 C C   . LEU B 2 189 ? 78.256  84.835  155.035 1.00 97.91  190 B 1 
ATOM 1497 O O   . LEU B 2 189 ? 77.630  85.587  155.787 1.00 97.91  190 B 1 
ATOM 1498 C CB  . LEU B 2 189 ? 79.012  86.274  153.136 1.00 97.91  190 B 1 
ATOM 1499 C CG  . LEU B 2 189 ? 79.048  86.551  151.636 1.00 97.91  190 B 1 
ATOM 1500 C CD1 . LEU B 2 189 ? 79.774  87.841  151.358 1.00 97.91  190 B 1 
ATOM 1501 C CD2 . LEU B 2 189 ? 79.703  85.399  150.910 1.00 97.91  190 B 1 
ATOM 1502 N N   . ASP B 2 190 ? 78.995  83.820  155.468 1.00 102.14 191 B 1 
ATOM 1503 C CA  . ASP B 2 190 ? 79.180  83.607  156.894 1.00 102.14 191 B 1 
ATOM 1504 C C   . ASP B 2 190 ? 80.237  84.558  157.430 1.00 102.14 191 B 1 
ATOM 1505 O O   . ASP B 2 190 ? 81.365  84.601  156.935 1.00 102.14 191 B 1 
ATOM 1506 C CB  . ASP B 2 190 ? 79.581  82.164  157.181 1.00 102.14 191 B 1 
ATOM 1507 C CG  . ASP B 2 190 ? 78.388  81.269  157.418 1.00 102.14 191 B 1 
ATOM 1508 O OD1 . ASP B 2 190 ? 77.248  81.728  157.195 1.00 102.14 191 B 1 
ATOM 1509 O OD2 . ASP B 2 190 ? 78.587  80.105  157.825 1.00 102.14 191 B 1 
ATOM 1510 N N   . ARG B 2 191 ? 79.860  85.319  158.450 1.00 105.31 192 B 1 
ATOM 1511 C CA  . ARG B 2 191 ? 80.734  86.348  158.991 1.00 105.31 192 B 1 
ATOM 1512 C C   . ARG B 2 191 ? 82.006  85.726  159.545 1.00 105.31 192 B 1 
ATOM 1513 O O   . ARG B 2 191 ? 81.979  84.629  160.109 1.00 105.31 192 B 1 
ATOM 1514 C CB  . ARG B 2 191 ? 80.001  87.130  160.076 1.00 105.31 192 B 1 
ATOM 1515 C CG  . ARG B 2 191 ? 80.808  88.219  160.732 1.00 105.31 192 B 1 
ATOM 1516 C CD  . ARG B 2 191 ? 81.369  87.731  162.042 1.00 105.31 192 B 1 
ATOM 1517 N NE  . ARG B 2 191 ? 81.951  88.809  162.831 1.00 105.31 192 B 1 
ATOM 1518 C CZ  . ARG B 2 191 ? 83.064  89.453  162.502 1.00 105.31 192 B 1 
ATOM 1519 N NH1 . ARG B 2 191 ? 83.708  89.138  161.388 1.00 105.31 192 B 1 
ATOM 1520 N NH2 . ARG B 2 191 ? 83.529  90.411  163.289 1.00 105.31 192 B 1 
ATOM 1521 N N   . LYS B 2 192 ? 83.123  86.427  159.361 1.00 102.30 193 B 1 
ATOM 1522 C CA  . LYS B 2 192 ? 84.428  85.987  159.845 1.00 102.30 193 B 1 
ATOM 1523 C C   . LYS B 2 192 ? 84.776  84.599  159.302 1.00 102.30 193 B 1 
ATOM 1524 O O   . LYS B 2 192 ? 85.112  83.671  160.038 1.00 102.30 193 B 1 
ATOM 1525 C CB  . LYS B 2 192 ? 84.478  86.014  161.374 1.00 102.30 193 B 1 
ATOM 1526 C CG  . LYS B 2 192 ? 85.854  85.754  161.940 1.00 102.30 193 B 1 
ATOM 1527 C CD  . LYS B 2 192 ? 86.855  86.742  161.393 1.00 102.30 193 B 1 
ATOM 1528 C CE  . LYS B 2 192 ? 86.631  88.101  162.010 1.00 102.30 193 B 1 
ATOM 1529 N NZ  . LYS B 2 192 ? 86.604  88.008  163.495 1.00 102.30 193 B 1 
ATOM 1530 N N   . GLU B 2 193 ? 84.677  84.472  157.986 1.00 98.33  194 B 1 
ATOM 1531 C CA  . GLU B 2 193 ? 85.133  83.287  157.286 1.00 98.33  194 B 1 
ATOM 1532 C C   . GLU B 2 193 ? 86.349  83.645  156.447 1.00 98.33  194 B 1 
ATOM 1533 O O   . GLU B 2 193 ? 86.644  84.817  156.202 1.00 98.33  194 B 1 
ATOM 1534 C CB  . GLU B 2 193 ? 84.035  82.693  156.400 1.00 98.33  194 B 1 
ATOM 1535 C CG  . GLU B 2 193 ? 83.603  83.596  155.272 1.00 98.33  194 B 1 
ATOM 1536 C CD  . GLU B 2 193 ? 82.805  82.864  154.218 1.00 98.33  194 B 1 
ATOM 1537 O OE1 . GLU B 2 193 ? 83.229  81.763  153.814 1.00 98.33  194 B 1 
ATOM 1538 O OE2 . GLU B 2 193 ? 81.743  83.376  153.808 1.00 98.33  194 B 1 
ATOM 1539 N N   . LYS B 2 194 ? 87.061  82.617  156.013 1.00 92.05  195 B 1 
ATOM 1540 C CA  . LYS B 2 194 ? 88.274  82.804  155.239 1.00 92.05  195 B 1 
ATOM 1541 C C   . LYS B 2 194 ? 87.945  82.875  153.759 1.00 92.05  195 B 1 
ATOM 1542 O O   . LYS B 2 194 ? 86.865  82.470  153.324 1.00 92.05  195 B 1 
ATOM 1543 C CB  . LYS B 2 194 ? 89.255  81.665  155.500 1.00 92.05  195 B 1 
ATOM 1544 C CG  . LYS B 2 194 ? 90.704  82.091  155.510 1.00 92.05  195 B 1 
ATOM 1545 C CD  . LYS B 2 194 ? 91.072  82.782  156.804 1.00 92.05  195 B 1 
ATOM 1546 C CE  . LYS B 2 194 ? 92.538  83.167  156.803 1.00 92.05  195 B 1 
ATOM 1547 N NZ  . LYS B 2 194 ? 92.960  83.729  158.107 1.00 92.05  195 B 1 
ATOM 1548 N N   . LEU B 2 195 ? 88.884  83.403  152.986 1.00 81.47  196 B 1 
ATOM 1549 C CA  . LEU B 2 195 ? 88.743  83.457  151.541 1.00 81.47  196 B 1 
ATOM 1550 C C   . LEU B 2 195 ? 89.659  82.444  150.877 1.00 81.47  196 B 1 
ATOM 1551 O O   . LEU B 2 195 ? 90.744  82.145  151.379 1.00 81.47  196 B 1 
ATOM 1552 C CB  . LEU B 2 195 ? 89.058  84.851  151.018 1.00 81.47  196 B 1 
ATOM 1553 C CG  . LEU B 2 195 ? 87.899  85.831  151.049 1.00 81.47  196 B 1 
ATOM 1554 C CD1 . LEU B 2 195 ? 88.279  87.035  150.243 1.00 81.47  196 B 1 
ATOM 1555 C CD2 . LEU B 2 195 ? 86.658  85.176  150.491 1.00 81.47  196 B 1 
ATOM 1556 N N   . THR B 2 196 ? 89.217  81.923  149.743 1.00 74.04  197 B 1 
ATOM 1557 C CA  . THR B 2 196 ? 90.013  80.978  148.980 1.00 74.04  197 B 1 
ATOM 1558 C C   . THR B 2 196 ? 90.887  81.648  147.939 1.00 74.04  197 B 1 
ATOM 1559 O O   . THR B 2 196 ? 91.696  80.965  147.307 1.00 74.04  197 B 1 
ATOM 1560 C CB  . THR B 2 196 ? 89.104  79.967  148.285 1.00 74.04  197 B 1 
ATOM 1561 O OG1 . THR B 2 196 ? 89.891  79.127  147.436 1.00 74.04  197 B 1 
ATOM 1562 C CG2 . THR B 2 196 ? 88.080  80.689  147.440 1.00 74.04  197 B 1 
ATOM 1563 N N   . PHE B 2 197 ? 90.770  82.961  147.764 1.00 68.81  198 B 1 
ATOM 1564 C CA  . PHE B 2 197 ? 91.413  83.632  146.647 1.00 68.81  198 B 1 
ATOM 1565 C C   . PHE B 2 197 ? 91.902  84.997  147.093 1.00 68.81  198 B 1 
ATOM 1566 O O   . PHE B 2 197 ? 91.409  85.562  148.069 1.00 68.81  198 B 1 
ATOM 1567 C CB  . PHE B 2 197 ? 90.452  83.777  145.474 1.00 68.81  198 B 1 
ATOM 1568 C CG  . PHE B 2 197 ? 89.362  84.764  145.721 1.00 68.81  198 B 1 
ATOM 1569 C CD1 . PHE B 2 197 ? 88.308  84.456  146.547 1.00 68.81  198 B 1 
ATOM 1570 C CD2 . PHE B 2 197 ? 89.387  85.998  145.116 1.00 68.81  198 B 1 
ATOM 1571 C CE1 . PHE B 2 197 ? 87.309  85.364  146.771 1.00 68.81  198 B 1 
ATOM 1572 C CE2 . PHE B 2 197 ? 88.389  86.903  145.336 1.00 68.81  198 B 1 
ATOM 1573 C CZ  . PHE B 2 197 ? 87.349  86.585  146.163 1.00 68.81  198 B 1 
ATOM 1574 N N   . THR B 2 198 ? 92.878  85.518  146.363 1.00 65.70  199 B 1 
ATOM 1575 C CA  . THR B 2 198 ? 93.416  86.844  146.611 1.00 65.70  199 B 1 
ATOM 1576 C C   . THR B 2 198 ? 93.190  87.722  145.391 1.00 65.70  199 B 1 
ATOM 1577 O O   . THR B 2 198 ? 92.596  87.304  144.399 1.00 65.70  199 B 1 
ATOM 1578 C CB  . THR B 2 198 ? 94.900  86.784  146.950 1.00 65.70  199 B 1 
ATOM 1579 O OG1 . THR B 2 198 ? 95.301  88.043  147.498 1.00 65.70  199 B 1 
ATOM 1580 C CG2 . THR B 2 198 ? 95.700  86.530  145.704 1.00 65.70  199 B 1 
ATOM 1581 N N   . GLU B 2 199 ? 93.689  88.949  145.467 1.00 63.23  200 B 1 
ATOM 1582 C CA  . GLU B 2 199 ? 93.430  89.946  144.441 1.00 63.23  200 B 1 
ATOM 1583 C C   . GLU B 2 199 ? 94.504  89.888  143.367 1.00 63.23  200 B 1 
ATOM 1584 O O   . GLU B 2 199 ? 95.692  89.770  143.672 1.00 63.23  200 B 1 
ATOM 1585 C CB  . GLU B 2 199 ? 93.373  91.340  145.055 1.00 63.23  200 B 1 
ATOM 1586 C CG  . GLU B 2 199 ? 94.678  91.791  145.654 1.00 63.23  200 B 1 
ATOM 1587 C CD  . GLU B 2 199 ? 94.531  93.058  146.468 1.00 63.23  200 B 1 
ATOM 1588 O OE1 . GLU B 2 199 ? 93.387  93.518  146.646 1.00 63.23  200 B 1 
ATOM 1589 O OE2 . GLU B 2 199 ? 95.561  93.595  146.930 1.00 63.23  200 B 1 
ATOM 1590 N N   . SER B 2 200 ? 94.079  89.989  142.114 1.00 56.56  201 B 1 
ATOM 1591 C CA  . SER B 2 200 ? 94.982  89.961  140.977 1.00 56.56  201 B 1 
ATOM 1592 C C   . SER B 2 200 ? 94.409  90.884  139.917 1.00 56.56  201 B 1 
ATOM 1593 O O   . SER B 2 200 ? 93.574  91.744  140.204 1.00 56.56  201 B 1 
ATOM 1594 C CB  . SER B 2 200 ? 95.169  88.544  140.434 1.00 56.56  201 B 1 
ATOM 1595 O OG  . SER B 2 200 ? 93.977  88.085  139.836 1.00 56.56  201 B 1 
ATOM 1596 N N   . THR B 2 201 ? 94.848  90.699  138.678 1.00 55.60  202 B 1 
ATOM 1597 C CA  . THR B 2 201 ? 94.442  91.586  137.598 1.00 55.60  202 B 1 
ATOM 1598 C C   . THR B 2 201 ? 92.945  91.595  137.340 1.00 55.60  202 B 1 
ATOM 1599 O O   . THR B 2 201 ? 92.486  92.462  136.594 1.00 55.60  202 B 1 
ATOM 1600 C CB  . THR B 2 201 ? 95.175  91.216  136.314 1.00 55.60  202 B 1 
ATOM 1601 O OG1 . THR B 2 201 ? 94.717  92.051  135.252 1.00 55.60  202 B 1 
ATOM 1602 C CG2 . THR B 2 201 ? 94.918  89.790  135.953 1.00 55.60  202 B 1 
ATOM 1603 N N   . HIS B 2 202 ? 92.174  90.673  137.916 1.00 55.83  203 B 1 
ATOM 1604 C CA  . HIS B 2 202 ? 90.728  90.702  137.795 1.00 55.83  203 B 1 
ATOM 1605 C C   . HIS B 2 202 ? 90.021  90.896  139.122 1.00 55.83  203 B 1 
ATOM 1606 O O   . HIS B 2 202 ? 88.796  91.034  139.131 1.00 55.83  203 B 1 
ATOM 1607 C CB  . HIS B 2 202 ? 90.206  89.407  137.166 1.00 55.83  203 B 1 
ATOM 1608 C CG  . HIS B 2 202 ? 90.914  89.013  135.915 1.00 55.83  203 B 1 
ATOM 1609 N ND1 . HIS B 2 202 ? 91.997  88.166  135.912 1.00 55.83  203 B 1 
ATOM 1610 C CD2 . HIS B 2 202 ? 90.688  89.340  134.624 1.00 55.83  203 B 1 
ATOM 1611 C CE1 . HIS B 2 202 ? 92.415  87.995  134.673 1.00 55.83  203 B 1 
ATOM 1612 N NE2 . HIS B 2 202 ? 91.637  88.695  133.871 1.00 55.83  203 B 1 
ATOM 1613 N N   . VAL B 2 203 ? 90.742  90.905  140.235 1.00 58.08  204 B 1 
ATOM 1614 C CA  . VAL B 2 203 ? 90.128  90.913  141.554 1.00 58.08  204 B 1 
ATOM 1615 C C   . VAL B 2 203 ? 90.744  92.010  142.406 1.00 58.08  204 B 1 
ATOM 1616 O O   . VAL B 2 203 ? 91.969  92.112  142.515 1.00 58.08  204 B 1 
ATOM 1617 C CB  . VAL B 2 203 ? 90.291  89.554  142.246 1.00 58.08  204 B 1 
ATOM 1618 C CG1 . VAL B 2 203 ? 89.411  89.493  143.460 1.00 58.08  204 B 1 
ATOM 1619 C CG2 . VAL B 2 203 ? 89.942  88.457  141.288 1.00 58.08  204 B 1 
ATOM 1620 N N   . GLU B 2 204 ? 89.889  92.808  143.034 1.00 63.16  205 B 1 
ATOM 1621 C CA  . GLU B 2 204 ? 90.309  93.870  143.931 1.00 63.16  205 B 1 
ATOM 1622 C C   . GLU B 2 204 ? 89.479  93.809  145.202 1.00 63.16  205 B 1 
ATOM 1623 O O   . GLU B 2 204 ? 88.317  93.401  145.179 1.00 63.16  205 B 1 
ATOM 1624 C CB  . GLU B 2 204 ? 90.153  95.230  143.282 1.00 63.16  205 B 1 
ATOM 1625 C CG  . GLU B 2 204 ? 90.534  96.383  144.167 1.00 63.16  205 B 1 
ATOM 1626 C CD  . GLU B 2 204 ? 92.024  96.491  144.367 1.00 63.16  205 B 1 
ATOM 1627 O OE1 . GLU B 2 204 ? 92.775  95.897  143.571 1.00 63.16  205 B 1 
ATOM 1628 O OE2 . GLU B 2 204 ? 92.449  97.181  145.313 1.00 63.16  205 B 1 
ATOM 1629 N N   . ILE B 2 205 ? 90.082  94.211  146.315 1.00 68.77  206 B 1 
ATOM 1630 C CA  . ILE B 2 205 ? 89.452  94.124  147.625 1.00 68.77  206 B 1 
ATOM 1631 C C   . ILE B 2 205 ? 89.727  95.405  148.395 1.00 68.77  206 B 1 
ATOM 1632 O O   . ILE B 2 205 ? 90.853  95.910  148.382 1.00 68.77  206 B 1 
ATOM 1633 C CB  . ILE B 2 205 ? 89.959  92.910  148.412 1.00 68.77  206 B 1 
ATOM 1634 C CG1 . ILE B 2 205 ? 89.341  91.639  147.850 1.00 68.77  206 B 1 
ATOM 1635 C CG2 . ILE B 2 205 ? 89.647  93.065  149.874 1.00 68.77  206 B 1 
ATOM 1636 C CD1 . ILE B 2 205 ? 89.935  90.394  148.422 1.00 68.77  206 B 1 
ATOM 1637 N N   . LYS B 2 206 ? 88.704  95.917  149.075 1.00 73.17  207 B 1 
ATOM 1638 C CA  . LYS B 2 206 ? 88.793  97.170  149.808 1.00 73.17  207 B 1 
ATOM 1639 C C   . LYS B 2 206 ? 88.209  96.990  151.199 1.00 73.17  207 B 1 
ATOM 1640 O O   . LYS B 2 206 ? 87.205  96.294  151.365 1.00 73.17  207 B 1 
ATOM 1641 C CB  . LYS B 2 206 ? 88.052  98.277  149.068 1.00 73.17  207 B 1 
ATOM 1642 C CG  . LYS B 2 206 ? 88.704  98.677  147.772 1.00 73.17  207 B 1 
ATOM 1643 C CD  . LYS B 2 206 ? 90.138  99.074  148.009 1.00 73.17  207 B 1 
ATOM 1644 C CE  . LYS B 2 206 ? 90.839  99.434  146.719 1.00 73.17  207 B 1 
ATOM 1645 N NZ  . LYS B 2 206 ? 92.238  99.850  146.979 1.00 73.17  207 B 1 
ATOM 1646 N N   . ASN B 2 207 ? 88.839  97.616  152.194 1.00 87.75  208 B 1 
ATOM 1647 C CA  . ASN B 2 207 ? 88.333  97.552  153.563 1.00 87.75  208 B 1 
ATOM 1648 C C   . ASN B 2 207 ? 87.234  98.579  153.806 1.00 87.75  208 B 1 
ATOM 1649 O O   . ASN B 2 207 ? 86.083  98.218  154.077 1.00 87.75  208 B 1 
ATOM 1650 C CB  . ASN B 2 207 ? 89.483  97.755  154.554 1.00 87.75  208 B 1 
ATOM 1651 C CG  . ASN B 2 207 ? 89.385  96.837  155.759 1.00 87.75  208 B 1 
ATOM 1652 O OD1 . ASN B 2 207 ? 88.302  96.378  156.114 1.00 87.75  208 B 1 
ATOM 1653 N ND2 . ASN B 2 207 ? 90.518  96.574  156.402 1.00 87.75  208 B 1 
ATOM 1654 N N   . PHE B 2 208 ? 87.581  99.863  153.723 1.00 90.37  209 B 1 
ATOM 1655 C CA  . PHE B 2 208 ? 86.650  100.986 153.865 1.00 90.37  209 B 1 
ATOM 1656 C C   . PHE B 2 208 ? 85.825  100.879 155.151 1.00 90.37  209 B 1 
ATOM 1657 O O   . PHE B 2 208 ? 84.602  100.760 155.136 1.00 90.37  209 B 1 
ATOM 1658 C CB  . PHE B 2 208 ? 85.729  101.089 152.649 1.00 90.37  209 B 1 
ATOM 1659 C CG  . PHE B 2 208 ? 86.397  101.640 151.429 1.00 90.37  209 B 1 
ATOM 1660 C CD1 . PHE B 2 208 ? 87.717  102.043 151.468 1.00 90.37  209 B 1 
ATOM 1661 C CD2 . PHE B 2 208 ? 85.701  101.761 150.244 1.00 90.37  209 B 1 
ATOM 1662 C CE1 . PHE B 2 208 ? 88.331  102.547 150.348 1.00 90.37  209 B 1 
ATOM 1663 C CE2 . PHE B 2 208 ? 86.311  102.265 149.123 1.00 90.37  209 B 1 
ATOM 1664 C CZ  . PHE B 2 208 ? 87.628  102.657 149.175 1.00 90.37  209 B 1 
ATOM 1665 N N   . SER B 2 209 ? 86.539  100.937 156.277 1.00 98.27  210 B 1 
ATOM 1666 C CA  . SER B 2 209 ? 85.913  100.871 157.601 1.00 98.27  210 B 1 
ATOM 1667 C C   . SER B 2 209 ? 85.429  102.267 157.977 1.00 98.27  210 B 1 
ATOM 1668 O O   . SER B 2 209 ? 85.811  102.844 158.998 1.00 98.27  210 B 1 
ATOM 1669 C CB  . SER B 2 209 ? 86.892  100.326 158.630 1.00 98.27  210 B 1 
ATOM 1670 O OG  . SER B 2 209 ? 87.593  99.205  158.122 1.00 98.27  210 B 1 
ATOM 1671 N N   . THR B 2 210 ? 84.546  102.804 157.141 1.00 103.30 211 B 1 
ATOM 1672 C CA  . THR B 2 210 ? 84.134  104.197 157.217 1.00 103.30 211 B 1 
ATOM 1673 C C   . THR B 2 210 ? 82.658  104.278 157.559 1.00 103.30 211 B 1 
ATOM 1674 O O   . THR B 2 210 ? 81.836  103.550 156.995 1.00 103.30 211 B 1 
ATOM 1675 C CB  . THR B 2 210 ? 84.404  104.933 155.901 1.00 103.30 211 B 1 
ATOM 1676 O OG1 . THR B 2 210 ? 85.817  104.994 155.667 1.00 103.30 211 B 1 
ATOM 1677 C CG2 . THR B 2 210 ? 83.839  106.334 155.949 1.00 103.30 211 B 1 
ATOM 1678 N N   . GLU B 2 211 ? 82.337  105.177 158.491 1.00 108.81 212 B 1 
ATOM 1679 C CA  . GLU B 2 211 ? 80.960  105.327 158.943 1.00 108.81 212 B 1 
ATOM 1680 C C   . GLU B 2 211 ? 80.068  105.794 157.805 1.00 108.81 212 B 1 
ATOM 1681 O O   . GLU B 2 211 ? 78.934  105.326 157.656 1.00 108.81 212 B 1 
ATOM 1682 C CB  . GLU B 2 211 ? 80.904  106.308 160.110 1.00 108.81 212 B 1 
ATOM 1683 C CG  . GLU B 2 211 ? 81.458  105.740 161.402 1.00 108.81 212 B 1 
ATOM 1684 C CD  . GLU B 2 211 ? 80.996  104.323 161.662 1.00 108.81 212 B 1 
ATOM 1685 O OE1 . GLU B 2 211 ? 81.665  103.382 161.189 1.00 108.81 212 B 1 
ATOM 1686 O OE2 . GLU B 2 211 ? 79.968  104.148 162.345 1.00 108.81 212 B 1 
ATOM 1687 N N   . ARG B 2 212 ? 80.571  106.713 156.982 1.00 109.60 213 B 1 
ATOM 1688 C CA  . ARG B 2 212 ? 79.821  107.161 155.815 1.00 109.60 213 B 1 
ATOM 1689 C C   . ARG B 2 212 ? 79.958  106.167 154.666 1.00 109.60 213 B 1 
ATOM 1690 O O   . ARG B 2 212 ? 78.966  105.583 154.217 1.00 109.60 213 B 1 
ATOM 1691 C CB  . ARG B 2 212 ? 80.297  108.555 155.385 1.00 109.60 213 B 1 
ATOM 1692 C CG  . ARG B 2 212 ? 81.806  108.759 155.476 1.00 109.60 213 B 1 
ATOM 1693 C CD  . ARG B 2 212 ? 82.261  109.994 154.716 1.00 109.60 213 B 1 
ATOM 1694 N NE  . ARG B 2 212 ? 83.689  109.945 154.410 1.00 109.60 213 B 1 
ATOM 1695 C CZ  . ARG B 2 212 ? 84.615  110.686 155.011 1.00 109.60 213 B 1 
ATOM 1696 N NH1 . ARG B 2 212 ? 84.266  111.557 155.945 1.00 109.60 213 B 1 
ATOM 1697 N NH2 . ARG B 2 212 ? 85.889  110.566 154.667 1.00 109.60 213 B 1 
ATOM 1698 N N   . LEU B 2 213 ? 81.186  105.986 154.167 1.00 99.35  214 B 1 
ATOM 1699 C CA  . LEU B 2 213 ? 81.518  105.055 153.090 1.00 99.35  214 B 1 
ATOM 1700 C C   . LEU B 2 213 ? 81.017  105.510 151.725 1.00 99.35  214 B 1 
ATOM 1701 O O   . LEU B 2 213 ? 81.451  104.981 150.701 1.00 99.35  214 B 1 
ATOM 1702 C CB  . LEU B 2 213 ? 80.970  103.660 153.397 1.00 99.35  214 B 1 
ATOM 1703 C CG  . LEU B 2 213 ? 81.098  102.590 152.311 1.00 99.35  214 B 1 
ATOM 1704 C CD1 . LEU B 2 213 ? 82.537  102.141 152.136 1.00 99.35  214 B 1 
ATOM 1705 C CD2 . LEU B 2 213 ? 80.204  101.411 152.630 1.00 99.35  214 B 1 
ATOM 1706 N N   . LEU B 2 214 ? 80.153  106.517 151.683 1.00 93.63  215 B 1 
ATOM 1707 C CA  . LEU B 2 214 ? 79.589  106.989 150.428 1.00 93.63  215 B 1 
ATOM 1708 C C   . LEU B 2 214 ? 80.396  108.118 149.825 1.00 93.63  215 B 1 
ATOM 1709 O O   . LEU B 2 214 ? 80.626  108.138 148.612 1.00 93.63  215 B 1 
ATOM 1710 C CB  . LEU B 2 214 ? 78.149  107.447 150.636 1.00 93.63  215 B 1 
ATOM 1711 C CG  . LEU B 2 214 ? 77.083  106.447 150.203 1.00 93.63  215 B 1 
ATOM 1712 C CD1 . LEU B 2 214 ? 77.362  105.082 150.794 1.00 93.63  215 B 1 
ATOM 1713 C CD2 . LEU B 2 214 ? 75.722  106.940 150.636 1.00 93.63  215 B 1 
ATOM 1714 N N   . GLN B 2 215 ? 80.845  109.055 150.651 1.00 94.50  216 B 1 
ATOM 1715 C CA  . GLN B 2 215 ? 81.776  110.055 150.165 1.00 94.50  216 B 1 
ATOM 1716 C C   . GLN B 2 215 ? 83.078  109.433 149.691 1.00 94.50  216 B 1 
ATOM 1717 O O   . GLN B 2 215 ? 83.736  110.003 148.817 1.00 94.50  216 B 1 
ATOM 1718 C CB  . GLN B 2 215 ? 82.051  111.082 151.262 1.00 94.50  216 B 1 
ATOM 1719 C CG  . GLN B 2 215 ? 81.004  112.173 151.338 1.00 94.50  216 B 1 
ATOM 1720 C CD  . GLN B 2 215 ? 80.666  112.726 149.977 1.00 94.50  216 B 1 
ATOM 1721 O OE1 . GLN B 2 215 ? 79.592  112.464 149.441 1.00 94.50  216 B 1 
ATOM 1722 N NE2 . GLN B 2 215 ? 81.583  113.495 149.405 1.00 94.50  216 B 1 
ATOM 1723 N N   . ARG B 2 216 ? 83.448  108.278 150.234 1.00 85.95  217 B 1 
ATOM 1724 C CA  . ARG B 2 216 ? 84.664  107.578 149.854 1.00 85.95  217 B 1 
ATOM 1725 C C   . ARG B 2 216 ? 84.482  106.787 148.567 1.00 85.95  217 B 1 
ATOM 1726 O O   . ARG B 2 216 ? 85.340  106.830 147.678 1.00 85.95  217 B 1 
ATOM 1727 C CB  . ARG B 2 216 ? 85.100  106.651 150.986 1.00 85.95  217 B 1 
ATOM 1728 C CG  . ARG B 2 216 ? 86.439  106.017 150.740 1.00 85.95  217 B 1 
ATOM 1729 C CD  . ARG B 2 216 ? 87.548  107.015 150.971 1.00 85.95  217 B 1 
ATOM 1730 N NE  . ARG B 2 216 ? 88.715  106.706 150.156 1.00 85.95  217 B 1 
ATOM 1731 C CZ  . ARG B 2 216 ? 89.872  107.351 150.236 1.00 85.95  217 B 1 
ATOM 1732 N NH2 . ARG B 2 216 ? 90.882  107.007 149.449 1.00 85.95  217 B 1 
ATOM 1733 N NH1 . ARG B 2 216 ? 90.021  108.340 151.106 1.00 85.95  217 B 1 
ATOM 1734 N N   . ILE B 2 217 ? 83.378  106.049 148.466 1.00 83.95  218 B 1 
ATOM 1735 C CA  . ILE B 2 217 ? 83.089  105.311 147.244 1.00 83.95  218 B 1 
ATOM 1736 C C   . ILE B 2 217 ? 82.934  106.264 146.072 1.00 83.95  218 B 1 
ATOM 1737 O O   . ILE B 2 217 ? 83.470  106.024 144.987 1.00 83.95  218 B 1 
ATOM 1738 C CB  . ILE B 2 217 ? 81.836  104.441 147.425 1.00 83.95  218 B 1 
ATOM 1739 C CG1 . ILE B 2 217 ? 81.468  103.778 146.109 1.00 83.95  218 B 1 
ATOM 1740 C CG2 . ILE B 2 217 ? 80.671  105.264 147.879 1.00 83.95  218 B 1 
ATOM 1741 C CD1 . ILE B 2 217 ? 80.284  102.875 146.233 1.00 83.95  218 B 1 
ATOM 1742 N N   . LYS B 2 218 ? 82.242  107.383 146.290 1.00 85.87  219 B 1 
ATOM 1743 C CA  . LYS B 2 218 ? 81.987  108.342 145.222 1.00 85.87  219 B 1 
ATOM 1744 C C   . LYS B 2 218 ? 83.273  108.866 144.596 1.00 85.87  219 B 1 
ATOM 1745 O O   . LYS B 2 218 ? 83.267  109.302 143.441 1.00 85.87  219 B 1 
ATOM 1746 C CB  . LYS B 2 218 ? 81.153  109.494 145.776 1.00 85.87  219 B 1 
ATOM 1747 C CG  . LYS B 2 218 ? 81.041  110.706 144.881 1.00 85.87  219 B 1 
ATOM 1748 C CD  . LYS B 2 218 ? 80.250  111.770 145.602 1.00 85.87  219 B 1 
ATOM 1749 C CE  . LYS B 2 218 ? 79.044  111.138 146.291 1.00 85.87  219 B 1 
ATOM 1750 N NZ  . LYS B 2 218 ? 78.152  112.117 146.971 1.00 85.87  219 B 1 
ATOM 1751 N N   . GLU B 2 219 ? 84.381  108.829 145.327 1.00 83.46  220 B 1 
ATOM 1752 C CA  . GLU B 2 219 ? 85.638  109.332 144.809 1.00 83.46  220 B 1 
ATOM 1753 C C   . GLU B 2 219 ? 86.627  108.241 144.436 1.00 83.46  220 B 1 
ATOM 1754 O O   . GLU B 2 219 ? 87.520  108.495 143.622 1.00 83.46  220 B 1 
ATOM 1755 C CB  . GLU B 2 219 ? 86.287  110.275 145.828 1.00 83.46  220 B 1 
ATOM 1756 C CG  . GLU B 2 219 ? 85.541  111.588 145.999 1.00 83.46  220 B 1 
ATOM 1757 C CD  . GLU B 2 219 ? 85.929  112.616 144.955 1.00 83.46  220 B 1 
ATOM 1758 O OE1 . GLU B 2 219 ? 86.120  112.232 143.783 1.00 83.46  220 B 1 
ATOM 1759 O OE2 . GLU B 2 219 ? 86.041  113.809 145.306 1.00 83.46  220 B 1 
ATOM 1760 N N   . ILE B 2 220 ? 86.498  107.038 144.984 1.00 75.23  221 B 1 
ATOM 1761 C CA  . ILE B 2 220 ? 87.455  105.980 144.684 1.00 75.23  221 B 1 
ATOM 1762 C C   . ILE B 2 220 ? 86.951  104.998 143.647 1.00 75.23  221 B 1 
ATOM 1763 O O   . ILE B 2 220 ? 87.776  104.348 142.990 1.00 75.23  221 B 1 
ATOM 1764 C CB  . ILE B 2 220 ? 87.871  105.217 145.956 1.00 75.23  221 B 1 
ATOM 1765 C CG1 . ILE B 2 220 ? 89.262  104.615 145.769 1.00 75.23  221 B 1 
ATOM 1766 C CG2 . ILE B 2 220 ? 86.876  104.119 146.250 1.00 75.23  221 B 1 
ATOM 1767 C CD1 . ILE B 2 220 ? 89.846  104.020 147.030 1.00 75.23  221 B 1 
ATOM 1768 N N   . LEU B 2 221 ? 85.648  104.870 143.463 1.00 65.74  222 B 1 
ATOM 1769 C CA  . LEU B 2 221 ? 85.104  103.859 142.575 1.00 65.74  222 B 1 
ATOM 1770 C C   . LEU B 2 221 ? 85.453  104.085 141.112 1.00 65.74  222 B 1 
ATOM 1771 O O   . LEU B 2 221 ? 85.846  103.128 140.443 1.00 65.74  222 B 1 
ATOM 1772 C CB  . LEU B 2 221 ? 83.587  103.793 142.713 1.00 65.74  222 B 1 
ATOM 1773 C CG  . LEU B 2 221 ? 82.928  102.981 141.601 1.00 65.74  222 B 1 
ATOM 1774 C CD1 . LEU B 2 221 ? 83.441  101.565 141.619 1.00 65.74  222 B 1 
ATOM 1775 C CD2 . LEU B 2 221 ? 81.430  102.993 141.750 1.00 65.74  222 B 1 
ATOM 1776 N N   . PRO B 2 222 ? 85.290  105.294 140.565 1.00 60.36  223 B 1 
ATOM 1777 C CA  . PRO B 2 222 ? 85.499  105.465 139.123 1.00 60.36  223 B 1 
ATOM 1778 C C   . PRO B 2 222 ? 86.880  105.085 138.644 1.00 60.36  223 B 1 
ATOM 1779 O O   . PRO B 2 222 ? 87.005  104.547 137.541 1.00 60.36  223 B 1 
ATOM 1780 C CB  . PRO B 2 222 ? 85.220  106.957 138.901 1.00 60.36  223 B 1 
ATOM 1781 C CG  . PRO B 2 222 ? 85.216  107.559 140.237 1.00 60.36  223 B 1 
ATOM 1782 C CD  . PRO B 2 222 ? 84.709  106.509 141.145 1.00 60.36  223 B 1 
ATOM 1783 N N   . GLN B 2 223 ? 87.924  105.310 139.430 1.00 57.19  224 B 1 
ATOM 1784 C CA  . GLN B 2 223 ? 89.233  104.918 138.934 1.00 57.19  224 B 1 
ATOM 1785 C C   . GLN B 2 223 ? 89.372  103.405 138.874 1.00 57.19  224 B 1 
ATOM 1786 O O   . GLN B 2 223 ? 89.990  102.885 137.943 1.00 57.19  224 B 1 
ATOM 1787 C CB  . GLN B 2 223 ? 90.335  105.564 139.764 1.00 57.19  224 B 1 
ATOM 1788 C CG  . GLN B 2 223 ? 90.600  104.968 141.099 1.00 57.19  224 B 1 
ATOM 1789 C CD  . GLN B 2 223 ? 91.688  105.726 141.824 1.00 57.19  224 B 1 
ATOM 1790 O OE1 . GLN B 2 223 ? 91.711  106.953 141.808 1.00 57.19  224 B 1 
ATOM 1791 N NE2 . GLN B 2 223 ? 92.597  105.001 142.461 1.00 57.19  224 B 1 
ATOM 1792 N N   . TYR B 2 224 ? 88.756  102.675 139.800 1.00 56.70  225 B 1 
ATOM 1793 C CA  . TYR B 2 224 ? 88.811  101.219 139.715 1.00 56.70  225 B 1 
ATOM 1794 C C   . TYR B 2 224 ? 87.901  100.679 138.617 1.00 56.70  225 B 1 
ATOM 1795 O O   . TYR B 2 224 ? 88.243  99.694  137.954 1.00 56.70  225 B 1 
ATOM 1796 C CB  . TYR B 2 224 ? 88.460  100.604 141.060 1.00 56.70  225 B 1 
ATOM 1797 C CG  . TYR B 2 224 ? 89.628  100.623 141.998 1.00 56.70  225 B 1 
ATOM 1798 C CD1 . TYR B 2 224 ? 90.718  99.804  141.779 1.00 56.70  225 B 1 
ATOM 1799 C CD2 . TYR B 2 224 ? 89.658  101.476 143.081 1.00 56.70  225 B 1 
ATOM 1800 C CE1 . TYR B 2 224 ? 91.799  99.820  142.621 1.00 56.70  225 B 1 
ATOM 1801 C CE2 . TYR B 2 224 ? 90.734  101.501 143.931 1.00 56.70  225 B 1 
ATOM 1802 C CZ  . TYR B 2 224 ? 91.804  100.670 143.695 1.00 56.70  225 B 1 
ATOM 1803 O OH  . TYR B 2 224 ? 92.885  100.688 144.540 1.00 56.70  225 B 1 
ATOM 1804 N N   . VAL B 2 225 ? 86.755  101.317 138.398 1.00 53.94  226 B 1 
ATOM 1805 C CA  . VAL B 2 225 ? 85.910  100.942 137.273 1.00 53.94  226 B 1 
ATOM 1806 C C   . VAL B 2 225 ? 86.658  101.137 135.967 1.00 53.94  226 B 1 
ATOM 1807 O O   . VAL B 2 225 ? 86.578  100.304 135.059 1.00 53.94  226 B 1 
ATOM 1808 C CB  . VAL B 2 225 ? 84.603  101.746 137.285 1.00 53.94  226 B 1 
ATOM 1809 C CG1 . VAL B 2 225 ? 83.964  101.687 135.934 1.00 53.94  226 B 1 
ATOM 1810 C CG2 . VAL B 2 225 ? 83.668  101.200 138.318 1.00 53.94  226 B 1 
ATOM 1811 N N   . SER B 2 226 ? 87.396  102.234 135.848 1.00 49.35  227 B 1 
ATOM 1812 C CA  . SER B 2 226 ? 88.150  102.452 134.625 1.00 49.35  227 B 1 
ATOM 1813 C C   . SER B 2 226 ? 89.282  101.451 134.502 1.00 49.35  227 B 1 
ATOM 1814 O O   . SER B 2 226 ? 89.545  100.937 133.411 1.00 49.35  227 B 1 
ATOM 1815 C CB  . SER B 2 226 ? 88.685  103.874 134.584 1.00 49.35  227 B 1 
ATOM 1816 O OG  . SER B 2 226 ? 89.173  104.180 133.293 1.00 49.35  227 B 1 
ATOM 1817 N N   . ALA B 2 227 ? 89.958  101.153 135.607 1.00 48.65  228 B 1 
ATOM 1818 C CA  . ALA B 2 227 ? 91.041  100.183 135.565 1.00 48.65  228 B 1 
ATOM 1819 C C   . ALA B 2 227 ? 90.536  98.832  135.103 1.00 48.65  228 B 1 
ATOM 1820 O O   . ALA B 2 227 ? 91.231  98.110  134.386 1.00 48.65  228 B 1 
ATOM 1821 C CB  . ALA B 2 227 ? 91.695  100.067 136.937 1.00 48.65  228 B 1 
ATOM 1822 N N   . PHE B 2 228 ? 89.316  98.477  135.490 1.00 50.01  229 B 1 
ATOM 1823 C CA  . PHE B 2 228 ? 88.780  97.187  135.073 1.00 50.01  229 B 1 
ATOM 1824 C C   . PHE B 2 228 ? 88.313  97.219  133.627 1.00 50.01  229 B 1 
ATOM 1825 O O   . PHE B 2 228 ? 88.712  96.370  132.826 1.00 50.01  229 B 1 
ATOM 1826 C CB  . PHE B 2 228 ? 87.642  96.775  135.992 1.00 50.01  229 B 1 
ATOM 1827 C CG  . PHE B 2 228 ? 88.104  96.203  137.277 1.00 50.01  229 B 1 
ATOM 1828 C CD1 . PHE B 2 228 ? 89.190  95.367  137.312 1.00 50.01  229 B 1 
ATOM 1829 C CD2 . PHE B 2 228 ? 87.475  96.517  138.449 1.00 50.01  229 B 1 
ATOM 1830 C CE1 . PHE B 2 228 ? 89.627  94.845  138.488 1.00 50.01  229 B 1 
ATOM 1831 C CE2 . PHE B 2 228 ? 87.910  95.998  139.624 1.00 50.01  229 B 1 
ATOM 1832 C CZ  . PHE B 2 228 ? 88.987  95.159  139.646 1.00 50.01  229 B 1 
ATOM 1833 N N   . ALA B 2 229 ? 87.478  98.194  133.269 1.00 47.66  230 B 1 
ATOM 1834 C CA  . ALA B 2 229 ? 86.930  98.235  131.920 1.00 47.66  230 B 1 
ATOM 1835 C C   . ALA B 2 229 ? 88.014  98.432  130.877 1.00 47.66  230 B 1 
ATOM 1836 O O   . ALA B 2 229 ? 87.806  98.116  129.704 1.00 47.66  230 B 1 
ATOM 1837 C CB  . ALA B 2 229 ? 85.891  99.343  131.804 1.00 47.66  230 B 1 
ATOM 1838 N N   . ASN B 2 230 ? 89.160  98.967  131.270 1.00 47.29  231 B 1 
ATOM 1839 C CA  . ASN B 2 230 ? 90.252  99.118  130.331 1.00 47.29  231 B 1 
ATOM 1840 C C   . ASN B 2 230 ? 91.153  97.900  130.274 1.00 47.29  231 B 1 
ATOM 1841 O O   . ASN B 2 230 ? 92.137  97.920  129.534 1.00 47.29  231 B 1 
ATOM 1842 C CB  . ASN B 2 230 ? 91.075  100.341 130.689 1.00 47.29  231 B 1 
ATOM 1843 C CG  . ASN B 2 230 ? 90.475  101.588 130.164 1.00 47.29  231 B 1 
ATOM 1844 O OD1 . ASN B 2 230 ? 89.922  101.597 129.077 1.00 47.29  231 B 1 
ATOM 1845 N ND2 . ASN B 2 230 ? 90.544  102.650 130.938 1.00 47.29  231 B 1 
ATOM 1846 N N   . THR B 2 231 ? 90.876  96.858  131.050 1.00 51.84  232 B 1 
ATOM 1847 C CA  . THR B 2 231 ? 91.631  95.617  130.899 1.00 51.84  232 B 1 
ATOM 1848 C C   . THR B 2 231 ? 90.848  94.448  131.495 1.00 51.84  232 B 1 
ATOM 1849 O O   . THR B 2 231 ? 90.848  94.249  132.710 1.00 51.84  232 B 1 
ATOM 1850 C CB  . THR B 2 231 ? 93.014  95.761  131.519 1.00 51.84  232 B 1 
ATOM 1851 O OG1 . THR B 2 231 ? 93.745  94.540  131.373 1.00 51.84  232 B 1 
ATOM 1852 C CG2 . THR B 2 231 ? 92.934  96.158  132.955 1.00 51.84  232 B 1 
ATOM 1853 N N   . ASP B 2 232 ? 90.184  93.679  130.630 1.00 56.92  233 B 1 
ATOM 1854 C CA  . ASP B 2 232 ? 89.750  92.327  130.967 1.00 56.92  233 B 1 
ATOM 1855 C C   . ASP B 2 232 ? 88.566  92.233  131.928 1.00 56.92  233 B 1 
ATOM 1856 O O   . ASP B 2 232 ? 88.148  91.126  132.274 1.00 56.92  233 B 1 
ATOM 1857 C CB  . ASP B 2 232 ? 90.926  91.550  131.560 1.00 56.92  233 B 1 
ATOM 1858 C CG  . ASP B 2 232 ? 90.898  90.086  131.199 1.00 56.92  233 B 1 
ATOM 1859 O OD1 . ASP B 2 232 ? 89.910  89.651  130.580 1.00 56.92  233 B 1 
ATOM 1860 O OD2 . ASP B 2 232 ? 91.853  89.364  131.557 1.00 56.92  233 B 1 
ATOM 1861 N N   . GLY B 2 233 ? 88.029  93.359  132.389 1.00 54.58  234 B 1 
ATOM 1862 C CA  . GLY B 2 233 ? 86.935  93.322  133.344 1.00 54.58  234 B 1 
ATOM 1863 C C   . GLY B 2 233 ? 87.338  92.722  134.674 1.00 54.58  234 B 1 
ATOM 1864 O O   . GLY B 2 233 ? 88.462  92.239  134.813 1.00 54.58  234 B 1 
ATOM 1865 N N   . GLY B 2 234 ? 86.454  92.738  135.663 1.00 56.39  235 B 1 
ATOM 1866 C CA  . GLY B 2 234 ? 86.802  92.132  136.932 1.00 56.39  235 B 1 
ATOM 1867 C C   . GLY B 2 234 ? 85.807  92.474  138.015 1.00 56.39  235 B 1 
ATOM 1868 O O   . GLY B 2 234 ? 84.747  93.047  137.757 1.00 56.39  235 B 1 
ATOM 1869 N N   . TYR B 2 235 ? 86.176  92.124  139.244 1.00 60.45  236 B 1 
ATOM 1870 C CA  . TYR B 2 235 ? 85.311  92.241  140.404 1.00 60.45  236 B 1 
ATOM 1871 C C   . TYR B 2 235 ? 85.951  93.137  141.454 1.00 60.45  236 B 1 
ATOM 1872 O O   . TYR B 2 235 ? 87.172  93.179  141.604 1.00 60.45  236 B 1 
ATOM 1873 C CB  . TYR B 2 235 ? 85.017  90.863  141.011 1.00 60.45  236 B 1 
ATOM 1874 C CG  . TYR B 2 235 ? 84.485  89.872  140.004 1.00 60.45  236 B 1 
ATOM 1875 C CD1 . TYR B 2 235 ? 85.347  89.073  139.274 1.00 60.45  236 B 1 
ATOM 1876 C CD2 . TYR B 2 235 ? 83.124  89.744  139.775 1.00 60.45  236 B 1 
ATOM 1877 C CE1 . TYR B 2 235 ? 84.875  88.181  138.345 1.00 60.45  236 B 1 
ATOM 1878 C CE2 . TYR B 2 235 ? 82.643  88.853  138.851 1.00 60.45  236 B 1 
ATOM 1879 C CZ  . TYR B 2 235 ? 83.524  88.073  138.137 1.00 60.45  236 B 1 
ATOM 1880 O OH  . TYR B 2 235 ? 83.056  87.176  137.208 1.00 60.45  236 B 1 
ATOM 1881 N N   . LEU B 2 236 ? 85.110  93.843  142.201 1.00 62.80  237 B 1 
ATOM 1882 C CA  . LEU B 2 236 ? 85.576  94.746  143.249 1.00 62.80  237 B 1 
ATOM 1883 C C   . LEU B 2 236 ? 84.722  94.532  144.489 1.00 62.80  237 B 1 
ATOM 1884 O O   . LEU B 2 236 ? 83.545  94.898  144.503 1.00 62.80  237 B 1 
ATOM 1885 C CB  . LEU B 2 236 ? 85.506  96.198  142.797 1.00 62.80  237 B 1 
ATOM 1886 C CG  . LEU B 2 236 ? 85.758  97.157  143.953 1.00 62.80  237 B 1 
ATOM 1887 C CD1 . LEU B 2 236 ? 87.115  96.871  144.546 1.00 62.80  237 B 1 
ATOM 1888 C CD2 . LEU B 2 236 ? 85.667  98.595  143.505 1.00 62.80  237 B 1 
ATOM 1889 N N   . PHE B 2 237 ? 85.319  93.966  145.533 1.00 68.03  238 B 1 
ATOM 1890 C CA  . PHE B 2 237 ? 84.611  93.594  146.748 1.00 68.03  238 B 1 
ATOM 1891 C C   . PHE B 2 237 ? 84.947  94.573  147.858 1.00 68.03  238 B 1 
ATOM 1892 O O   . PHE B 2 237 ? 86.104  94.971  148.011 1.00 68.03  238 B 1 
ATOM 1893 C CB  . PHE B 2 237 ? 84.980  92.177  147.176 1.00 68.03  238 B 1 
ATOM 1894 C CG  . PHE B 2 237 ? 84.693  91.145  146.139 1.00 68.03  238 B 1 
ATOM 1895 C CD1 . PHE B 2 237 ? 83.500  91.154  145.455 1.00 68.03  238 B 1 
ATOM 1896 C CD2 . PHE B 2 237 ? 85.619  90.170  145.844 1.00 68.03  238 B 1 
ATOM 1897 C CE1 . PHE B 2 237 ? 83.238  90.212  144.503 1.00 68.03  238 B 1 
ATOM 1898 C CE2 . PHE B 2 237 ? 85.358  89.227  144.890 1.00 68.03  238 B 1 
ATOM 1899 C CZ  . PHE B 2 237 ? 84.168  89.248  144.219 1.00 68.03  238 B 1 
ATOM 1900 N N   . ILE B 2 238 ? 83.936  94.952  148.630 1.00 81.81  239 B 1 
ATOM 1901 C CA  . ILE B 2 238 ? 84.089  95.895  149.728 1.00 81.81  239 B 1 
ATOM 1902 C C   . ILE B 2 238 ? 83.462  95.287  150.971 1.00 81.81  239 B 1 
ATOM 1903 O O   . ILE B 2 238 ? 82.356  94.738  150.910 1.00 81.81  239 B 1 
ATOM 1904 C CB  . ILE B 2 238 ? 83.449  97.249  149.400 1.00 81.81  239 B 1 
ATOM 1905 C CG1 . ILE B 2 238 ? 84.157  97.889  148.211 1.00 81.81  239 B 1 
ATOM 1906 C CG2 . ILE B 2 238 ? 83.501  98.150  150.605 1.00 81.81  239 B 1 
ATOM 1907 C CD1 . ILE B 2 238 ? 83.472  99.122  147.698 1.00 81.81  239 B 1 
ATOM 1908 N N   . GLY B 2 239 ? 84.160  95.390  152.095 1.00 91.03  240 B 1 
ATOM 1909 C CA  . GLY B 2 239 ? 83.670  94.844  153.344 1.00 91.03  240 B 1 
ATOM 1910 C C   . GLY B 2 239 ? 84.592  93.771  153.879 1.00 91.03  240 B 1 
ATOM 1911 O O   . GLY B 2 239 ? 84.298  93.114  154.882 1.00 91.03  240 B 1 
ATOM 1912 N N   . LEU B 2 240 ? 85.722  93.592  153.219 1.00 88.59  241 B 1 
ATOM 1913 C CA  . LEU B 2 240 ? 86.707  92.610  153.623 1.00 88.59  241 B 1 
ATOM 1914 C C   . LEU B 2 240 ? 87.857  93.353  154.283 1.00 88.59  241 B 1 
ATOM 1915 O O   . LEU B 2 240 ? 87.923  94.584  154.256 1.00 88.59  241 B 1 
ATOM 1916 C CB  . LEU B 2 240 ? 87.175  91.789  152.423 1.00 88.59  241 B 1 
ATOM 1917 C CG  . LEU B 2 240 ? 86.223  90.732  151.869 1.00 88.59  241 B 1 
ATOM 1918 C CD1 . LEU B 2 240 ? 85.017  91.357  151.223 1.00 88.59  241 B 1 
ATOM 1919 C CD2 . LEU B 2 240 ? 86.935  89.904  150.853 1.00 88.59  241 B 1 
ATOM 1920 N N   . ASN B 2 241 ? 88.773  92.604  154.885 1.00 96.76  242 B 1 
ATOM 1921 C CA  . ASN B 2 241 ? 89.930  93.242  155.487 1.00 96.76  242 B 1 
ATOM 1922 C C   . ASN B 2 241 ? 91.203  92.687  154.879 1.00 96.76  242 B 1 
ATOM 1923 O O   . ASN B 2 241 ? 91.153  91.767  154.057 1.00 96.76  242 B 1 
ATOM 1924 C CB  . ASN B 2 241 ? 89.934  93.057  157.003 1.00 96.76  242 B 1 
ATOM 1925 C CG  . ASN B 2 241 ? 90.101  91.619  157.410 1.00 96.76  242 B 1 
ATOM 1926 O OD1 . ASN B 2 241 ? 91.194  91.063  157.342 1.00 96.76  242 B 1 
ATOM 1927 N ND2 . ASN B 2 241 ? 89.015  91.007  157.853 1.00 96.76  242 B 1 
ATOM 1928 N N   . GLU B 2 242 ? 92.340  93.248  155.280 1.00 101.46 243 B 1 
ATOM 1929 C CA  . GLU B 2 242 ? 93.627  92.842  154.735 1.00 101.46 243 B 1 
ATOM 1930 C C   . GLU B 2 242 ? 93.882  91.356  154.924 1.00 101.46 243 B 1 
ATOM 1931 O O   . GLU B 2 242 ? 94.438  90.705  154.034 1.00 101.46 243 B 1 
ATOM 1932 C CB  . GLU B 2 242 ? 94.741  93.661  155.389 1.00 101.46 243 B 1 
ATOM 1933 C CG  . GLU B 2 242 ? 96.135  93.346  154.884 1.00 101.46 243 B 1 
ATOM 1934 C CD  . GLU B 2 242 ? 96.162  93.008  153.407 1.00 101.46 243 B 1 
ATOM 1935 O OE1 . GLU B 2 242 ? 95.708  93.839  152.593 1.00 101.46 243 B 1 
ATOM 1936 O OE2 . GLU B 2 242 ? 96.630  91.902  153.063 1.00 101.46 243 B 1 
ATOM 1937 N N   . ASP B 2 243 ? 93.466  90.800  156.047 1.00 101.00 244 B 1 
ATOM 1938 C CA  . ASP B 2 243 ? 93.722  89.401  156.327 1.00 101.00 244 B 1 
ATOM 1939 C C   . ASP B 2 243 ? 92.696  88.481  155.692 1.00 101.00 244 B 1 
ATOM 1940 O O   . ASP B 2 243 ? 92.622  87.308  156.066 1.00 101.00 244 B 1 
ATOM 1941 C CB  . ASP B 2 243 ? 93.773  89.198  157.836 1.00 101.00 244 B 1 
ATOM 1942 C CG  . ASP B 2 243 ? 94.527  90.311  158.532 1.00 101.00 244 B 1 
ATOM 1943 O OD1 . ASP B 2 243 ? 95.571  90.740  157.998 1.00 101.00 244 B 1 
ATOM 1944 O OD2 . ASP B 2 243 ? 94.071  90.766  159.602 1.00 101.00 244 B 1 
ATOM 1945 N N   . LYS B 2 244 ? 91.903  88.987  154.748 1.00 94.21  245 B 1 
ATOM 1946 C CA  . LYS B 2 244 ? 90.961  88.168  153.992 1.00 94.21  245 B 1 
ATOM 1947 C C   . LYS B 2 244 ? 89.884  87.569  154.887 1.00 94.21  245 B 1 
ATOM 1948 O O   . LYS B 2 244 ? 89.366  86.485  154.615 1.00 94.21  245 B 1 
ATOM 1949 C CB  . LYS B 2 244 ? 91.688  87.063  153.226 1.00 94.21  245 B 1 
ATOM 1950 C CG  . LYS B 2 244 ? 92.750  87.578  152.276 1.00 94.21  245 B 1 
ATOM 1951 C CD  . LYS B 2 244 ? 92.205  88.715  151.434 1.00 94.21  245 B 1 
ATOM 1952 C CE  . LYS B 2 244 ? 93.239  89.212  150.443 1.00 94.21  245 B 1 
ATOM 1953 N NZ  . LYS B 2 244 ? 92.779  90.451  149.768 1.00 94.21  245 B 1 
ATOM 1954 N N   . GLU B 2 245 ? 89.541  88.259  155.964 1.00 100.91 246 B 1 
ATOM 1955 C CA  . GLU B 2 245 ? 88.480  87.828  156.861 1.00 100.91 246 B 1 
ATOM 1956 C C   . GLU B 2 245 ? 87.256  88.683  156.569 1.00 100.91 246 B 1 
ATOM 1957 O O   . GLU B 2 245 ? 87.267  89.892  156.819 1.00 100.91 246 B 1 
ATOM 1958 C CB  . GLU B 2 245 ? 88.912  87.968  158.316 1.00 100.91 246 B 1 
ATOM 1959 C CG  . GLU B 2 245 ? 90.081  87.097  158.704 1.00 100.91 246 B 1 
ATOM 1960 C CD  . GLU B 2 245 ? 90.487  87.293  160.154 1.00 100.91 246 B 1 
ATOM 1961 O OE1 . GLU B 2 245 ? 89.917  88.183  160.821 1.00 100.91 246 B 1 
ATOM 1962 O OE2 . GLU B 2 245 ? 91.384  86.562  160.624 1.00 100.91 246 B 1 
ATOM 1963 N N   . ILE B 2 246 ? 86.205  88.059  156.037 1.00 94.54  247 B 1 
ATOM 1964 C CA  . ILE B 2 246 ? 85.001  88.802  155.688 1.00 94.54  247 B 1 
ATOM 1965 C C   . ILE B 2 246 ? 84.386  89.420  156.932 1.00 94.54  247 B 1 
ATOM 1966 O O   . ILE B 2 246 ? 84.013  88.719  157.879 1.00 94.54  247 B 1 
ATOM 1967 C CB  . ILE B 2 246 ? 84.002  87.888  154.971 1.00 94.54  247 B 1 
ATOM 1968 C CG1 . ILE B 2 246 ? 84.690  87.182  153.809 1.00 94.54  247 B 1 
ATOM 1969 C CG2 . ILE B 2 246 ? 82.799  88.682  154.518 1.00 94.54  247 B 1 
ATOM 1970 C CD1 . ILE B 2 246 ? 83.881  86.076  153.206 1.00 94.54  247 B 1 
ATOM 1971 N N   . ILE B 2 247 ? 84.284  90.747  156.933 1.00 96.02  248 B 1 
ATOM 1972 C CA  . ILE B 2 247 ? 83.662  91.483  158.027 1.00 96.02  248 B 1 
ATOM 1973 C C   . ILE B 2 247 ? 82.482  92.302  157.525 1.00 96.02  248 B 1 
ATOM 1974 O O   . ILE B 2 247 ? 81.445  92.391  158.189 1.00 96.02  248 B 1 
ATOM 1975 C CB  . ILE B 2 247 ? 84.676  92.382  158.748 1.00 96.02  248 B 1 
ATOM 1976 C CG1 . ILE B 2 247 ? 83.953  93.176  159.830 1.00 96.02  248 B 1 
ATOM 1977 C CG2 . ILE B 2 247 ? 85.372  93.299  157.763 1.00 96.02  248 B 1 
ATOM 1978 C CD1 . ILE B 2 247 ? 83.316  92.317  160.874 1.00 96.02  248 B 1 
ATOM 1979 N N   . GLY B 2 248 ? 82.639  92.933  156.373 1.00 98.37  249 B 1 
ATOM 1980 C CA  . GLY B 2 248 ? 81.594  93.780  155.849 1.00 98.37  249 B 1 
ATOM 1981 C C   . GLY B 2 248 ? 81.487  95.068  156.624 1.00 98.37  249 B 1 
ATOM 1982 O O   . GLY B 2 248 ? 82.143  95.285  157.646 1.00 98.37  249 B 1 
ATOM 1983 N N   . PHE B 2 249 ? 80.629  95.950  156.121 1.00 95.86  250 B 1 
ATOM 1984 C CA  . PHE B 2 249 ? 80.420  97.256  156.720 1.00 95.86  250 B 1 
ATOM 1985 C C   . PHE B 2 249 ? 79.022  97.315  157.316 1.00 95.86  250 B 1 
ATOM 1986 O O   . PHE B 2 249 ? 78.061  96.814  156.724 1.00 95.86  250 B 1 
ATOM 1987 C CB  . PHE B 2 249 ? 80.630  98.382  155.695 1.00 95.86  250 B 1 
ATOM 1988 C CG  . PHE B 2 249 ? 79.820  98.235  154.438 1.00 95.86  250 B 1 
ATOM 1989 C CD1 . PHE B 2 249 ? 80.259  97.439  153.398 1.00 95.86  250 B 1 
ATOM 1990 C CD2 . PHE B 2 249 ? 78.641  98.936  154.280 1.00 95.86  250 B 1 
ATOM 1991 C CE1 . PHE B 2 249 ? 79.515  97.318  152.242 1.00 95.86  250 B 1 
ATOM 1992 C CE2 . PHE B 2 249 ? 77.900  98.821  153.124 1.00 95.86  250 B 1 
ATOM 1993 C CZ  . PHE B 2 249 ? 78.338  98.013  152.106 1.00 95.86  250 B 1 
ATOM 1994 N N   . LYS B 2 250 ? 78.919  97.930  158.492 1.00 101.90 251 B 1 
ATOM 1995 C CA  . LYS B 2 250 ? 77.685  97.920  159.264 1.00 101.90 251 B 1 
ATOM 1996 C C   . LYS B 2 250 ? 76.647  98.838  158.640 1.00 101.90 251 B 1 
ATOM 1997 O O   . LYS B 2 250 ? 76.520  100.002 159.029 1.00 101.90 251 B 1 
ATOM 1998 C CB  . LYS B 2 250 ? 77.958  98.327  160.713 1.00 101.90 251 B 1 
ATOM 1999 C CG  . LYS B 2 250 ? 76.711  98.424  161.574 1.00 101.90 251 B 1 
ATOM 2000 C CD  . LYS B 2 250 ? 76.205  97.057  161.981 1.00 101.90 251 B 1 
ATOM 2001 C CE  . LYS B 2 250 ? 74.778  97.132  162.497 1.00 101.90 251 B 1 
ATOM 2002 N NZ  . LYS B 2 250 ? 73.806  97.240  161.381 1.00 101.90 251 B 1 
ATOM 2003 N N   . ALA B 2 251 ? 75.899  98.324  157.674 1.00 104.10 252 B 1 
ATOM 2004 C CA  . ALA B 2 251 ? 74.901  99.105  156.965 1.00 104.10 252 B 1 
ATOM 2005 C C   . ALA B 2 251 ? 73.524  98.522  157.232 1.00 104.10 252 B 1 
ATOM 2006 O O   . ALA B 2 251 ? 73.337  97.304  157.162 1.00 104.10 252 B 1 
ATOM 2007 C CB  . ALA B 2 251 ? 75.190  99.127  155.464 1.00 104.10 252 B 1 
ATOM 2008 N N   . GLU B 2 252 ? 72.573  99.392  157.549 1.00 110.72 253 B 1 
ATOM 2009 C CA  . GLU B 2 252 ? 71.183  99.009  157.731 1.00 110.72 253 B 1 
ATOM 2010 C C   . GLU B 2 252 ? 70.421  99.183  156.424 1.00 110.72 253 B 1 
ATOM 2011 O O   . GLU B 2 252 ? 70.876  99.854  155.495 1.00 110.72 253 B 1 
ATOM 2012 C CB  . GLU B 2 252 ? 70.524  99.851  158.821 1.00 110.72 253 B 1 
ATOM 2013 C CG  . GLU B 2 252 ? 70.555  101.326 158.496 1.00 110.72 253 B 1 
ATOM 2014 C CD  . GLU B 2 252 ? 69.464  102.124 159.165 1.00 110.72 253 B 1 
ATOM 2015 O OE1 . GLU B 2 252 ? 69.703  103.319 159.433 1.00 110.72 253 B 1 
ATOM 2016 O OE2 . GLU B 2 252 ? 68.375  101.566 159.421 1.00 110.72 253 B 1 
ATOM 2017 N N   . MET B 2 253 ? 69.244  98.570  156.368 1.00 110.28 254 B 1 
ATOM 2018 C CA  . MET B 2 253 ? 68.391  98.729  155.205 1.00 110.28 254 B 1 
ATOM 2019 C C   . MET B 2 253 ? 67.955  100.187 155.076 1.00 110.28 254 B 1 
ATOM 2020 O O   . MET B 2 253 ? 68.094  100.988 156.004 1.00 110.28 254 B 1 
ATOM 2021 C CB  . MET B 2 253 ? 67.181  97.803  155.304 1.00 110.28 254 B 1 
ATOM 2022 C CG  . MET B 2 253 ? 66.399  97.648  154.008 1.00 110.28 254 B 1 
ATOM 2023 S SD  . MET B 2 253 ? 67.434  97.615  152.533 1.00 110.28 254 B 1 
ATOM 2024 C CE  . MET B 2 253 ? 68.651  96.384  152.987 1.00 110.28 254 B 1 
ATOM 2025 N N   . SER B 2 254 ? 67.438  100.527 153.899 1.00 106.58 255 B 1 
ATOM 2026 C CA  . SER B 2 254 ? 67.089  101.866 153.446 1.00 106.58 255 B 1 
ATOM 2027 C C   . SER B 2 254 ? 68.318  102.666 153.032 1.00 106.58 255 B 1 
ATOM 2028 O O   . SER B 2 254 ? 68.164  103.771 152.517 1.00 106.58 255 B 1 
ATOM 2029 C CB  . SER B 2 254 ? 66.305  102.681 154.491 1.00 106.58 255 B 1 
ATOM 2030 O OG  . SER B 2 254 ? 67.195  103.237 155.443 1.00 106.58 255 B 1 
ATOM 2031 N N   . ASP B 2 255 ? 69.529  102.159 153.236 1.00 102.94 256 B 1 
ATOM 2032 C CA  . ASP B 2 255 ? 70.717  102.810 152.704 1.00 102.94 256 B 1 
ATOM 2033 C C   . ASP B 2 255 ? 71.330  102.060 151.542 1.00 102.94 256 B 1 
ATOM 2034 O O   . ASP B 2 255 ? 72.055  102.664 150.753 1.00 102.94 256 B 1 
ATOM 2035 C CB  . ASP B 2 255 ? 71.790  102.966 153.781 1.00 102.94 256 B 1 
ATOM 2036 C CG  . ASP B 2 255 ? 71.243  103.483 155.075 1.00 102.94 256 B 1 
ATOM 2037 O OD1 . ASP B 2 255 ? 70.888  104.677 155.149 1.00 102.94 256 B 1 
ATOM 2038 O OD2 . ASP B 2 255 ? 71.175  102.688 156.026 1.00 102.94 256 B 1 
ATOM 2039 N N   . LEU B 2 256 ? 71.089  100.754 151.438 1.00 99.29  257 B 1 
ATOM 2040 C CA  . LEU B 2 256 ? 71.680  100.002 150.342 1.00 99.29  257 B 1 
ATOM 2041 C C   . LEU B 2 256 ? 71.125  100.462 149.005 1.00 99.29  257 B 1 
ATOM 2042 O O   . LEU B 2 256 ? 71.865  100.529 148.018 1.00 99.29  257 B 1 
ATOM 2043 C CB  . LEU B 2 256 ? 71.447  98.509  150.543 1.00 99.29  257 B 1 
ATOM 2044 C CG  . LEU B 2 256 ? 72.647  97.799  151.173 1.00 99.29  257 B 1 
ATOM 2045 C CD1 . LEU B 2 256 ? 72.903  98.331  152.574 1.00 99.29  257 B 1 
ATOM 2046 C CD2 . LEU B 2 256 ? 72.448  96.294  151.195 1.00 99.29  257 B 1 
ATOM 2047 N N   . ASP B 2 257 ? 69.839  100.806 148.961 1.00 104.97 258 B 1 
ATOM 2048 C CA  . ASP B 2 257 ? 69.266  101.376 147.749 1.00 104.97 258 B 1 
ATOM 2049 C C   . ASP B 2 257 ? 69.916  102.713 147.419 1.00 104.97 258 B 1 
ATOM 2050 O O   . ASP B 2 257 ? 70.209  103.002 146.253 1.00 104.97 258 B 1 
ATOM 2051 C CB  . ASP B 2 257 ? 67.753  101.529 147.910 1.00 104.97 258 B 1 
ATOM 2052 C CG  . ASP B 2 257 ? 67.380  102.464 149.044 1.00 104.97 258 B 1 
ATOM 2053 O OD1 . ASP B 2 257 ? 68.224  102.662 149.947 1.00 104.97 258 B 1 
ATOM 2054 O OD2 . ASP B 2 257 ? 66.254  103.001 149.028 1.00 104.97 258 B 1 
ATOM 2055 N N   . ASP B 2 258 ? 70.163  103.538 148.438 1.00 100.14 259 B 1 
ATOM 2056 C CA  . ASP B 2 258 ? 70.824  104.816 148.208 1.00 100.14 259 B 1 
ATOM 2057 C C   . ASP B 2 258 ? 72.229  104.606 147.669 1.00 100.14 259 B 1 
ATOM 2058 O O   . ASP B 2 258 ? 72.650  105.280 146.724 1.00 100.14 259 B 1 
ATOM 2059 C CB  . ASP B 2 258 ? 70.865  105.619 149.506 1.00 100.14 259 B 1 
ATOM 2060 C CG  . ASP B 2 258 ? 71.428  107.013 149.319 1.00 100.14 259 B 1 
ATOM 2061 O OD1 . ASP B 2 258 ? 71.758  107.394 148.175 1.00 100.14 259 B 1 
ATOM 2062 O OD2 . ASP B 2 258 ? 71.508  107.745 150.326 1.00 100.14 259 B 1 
ATOM 2063 N N   . LEU B 2 259 ? 72.970  103.678 148.271 1.00 92.68  260 B 1 
ATOM 2064 C CA  . LEU B 2 259 ? 74.324  103.385 147.827 1.00 92.68  260 B 1 
ATOM 2065 C C   . LEU B 2 259 ? 74.330  102.901 146.388 1.00 92.68  260 B 1 
ATOM 2066 O O   . LEU B 2 259 ? 75.157  103.332 145.579 1.00 92.68  260 B 1 
ATOM 2067 C CB  . LEU B 2 259 ? 74.940  102.341 148.747 1.00 92.68  260 B 1 
ATOM 2068 C CG  . LEU B 2 259 ? 76.424  102.089 148.551 1.00 92.68  260 B 1 
ATOM 2069 C CD1 . LEU B 2 259 ? 77.102  101.866 149.891 1.00 92.68  260 B 1 
ATOM 2070 C CD2 . LEU B 2 259 ? 76.615  100.899 147.636 1.00 92.68  260 B 1 
ATOM 2071 N N   . GLU B 2 260 ? 73.406  102.004 146.046 1.00 92.39  261 B 1 
ATOM 2072 C CA  . GLU B 2 260 ? 73.315  101.531 144.671 1.00 92.39  261 B 1 
ATOM 2073 C C   . GLU B 2 260 ? 72.969  102.668 143.725 1.00 92.39  261 B 1 
ATOM 2074 O O   . GLU B 2 260 ? 73.483  102.736 142.603 1.00 92.39  261 B 1 
ATOM 2075 C CB  . GLU B 2 260 ? 72.275  100.419 144.571 1.00 92.39  261 B 1 
ATOM 2076 C CG  . GLU B 2 260 ? 72.089  99.870  143.171 1.00 92.39  261 B 1 
ATOM 2077 C CD  . GLU B 2 260 ? 71.630  98.429  143.173 1.00 92.39  261 B 1 
ATOM 2078 O OE1 . GLU B 2 260 ? 72.187  97.626  143.950 1.00 92.39  261 B 1 
ATOM 2079 O OE2 . GLU B 2 260 ? 70.707  98.098  142.403 1.00 92.39  261 B 1 
ATOM 2080 N N   . ARG B 2 261 ? 72.096  103.571 144.159 1.00 93.41  262 B 1 
ATOM 2081 C CA  . ARG B 2 261 ? 71.739  104.705 143.324 1.00 93.41  262 B 1 
ATOM 2082 C C   . ARG B 2 261 ? 72.947  105.590 143.068 1.00 93.41  262 B 1 
ATOM 2083 O O   . ARG B 2 261 ? 73.190  106.012 141.930 1.00 93.41  262 B 1 
ATOM 2084 C CB  . ARG B 2 261 ? 70.617  105.495 143.989 1.00 93.41  262 B 1 
ATOM 2085 C CG  . ARG B 2 261 ? 70.045  106.613 143.150 1.00 93.41  262 B 1 
ATOM 2086 C CD  . ARG B 2 261 ? 68.708  107.066 143.712 1.00 93.41  262 B 1 
ATOM 2087 N NE  . ARG B 2 261 ? 68.848  107.684 145.025 1.00 93.41  262 B 1 
ATOM 2088 C CZ  . ARG B 2 261 ? 68.681  107.042 146.176 1.00 93.41  262 B 1 
ATOM 2089 N NH2 . ARG B 2 261 ? 68.832  107.689 147.322 1.00 93.41  262 B 1 
ATOM 2090 N NH1 . ARG B 2 261 ? 68.366  105.755 146.184 1.00 93.41  262 B 1 
ATOM 2091 N N   . GLU B 2 262 ? 73.719  105.869 144.116 1.00 88.31  263 B 1 
ATOM 2092 C CA  . GLU B 2 262 ? 74.909  106.694 143.953 1.00 88.31  263 B 1 
ATOM 2093 C C   . GLU B 2 262 ? 75.928  106.003 143.065 1.00 88.31  263 B 1 
ATOM 2094 O O   . GLU B 2 262 ? 76.604  106.657 142.267 1.00 88.31  263 B 1 
ATOM 2095 C CB  . GLU B 2 262 ? 75.517  107.021 145.313 1.00 88.31  263 B 1 
ATOM 2096 C CG  . GLU B 2 262 ? 74.514  107.512 146.343 1.00 88.31  263 B 1 
ATOM 2097 C CD  . GLU B 2 262 ? 74.209  108.989 146.225 1.00 88.31  263 B 1 
ATOM 2098 O OE1 . GLU B 2 262 ? 74.044  109.478 145.091 1.00 88.31  263 B 1 
ATOM 2099 O OE2 . GLU B 2 262 ? 74.136  109.666 147.269 1.00 88.31  263 B 1 
ATOM 2100 N N   . ILE B 2 263 ? 76.042  104.681 143.176 1.00 78.29  264 B 1 
ATOM 2101 C CA  . ILE B 2 263 ? 76.984  103.946 142.339 1.00 78.29  264 B 1 
ATOM 2102 C C   . ILE B 2 263 ? 76.576  104.031 140.880 1.00 78.29  264 B 1 
ATOM 2103 O O   . ILE B 2 263 ? 77.410  104.252 139.996 1.00 78.29  264 B 1 
ATOM 2104 C CB  . ILE B 2 263 ? 77.090  102.488 142.800 1.00 78.29  264 B 1 
ATOM 2105 C CG1 . ILE B 2 263 ? 77.931  102.407 144.063 1.00 78.29  264 B 1 
ATOM 2106 C CG2 . ILE B 2 263 ? 77.679  101.638 141.703 1.00 78.29  264 B 1 
ATOM 2107 C CD1 . ILE B 2 263 ? 78.021  101.029 144.638 1.00 78.29  264 B 1 
ATOM 2108 N N   . GLU B 2 264 ? 75.290  103.831 140.601 1.00 77.54  265 B 1 
ATOM 2109 C CA  . GLU B 2 264 ? 74.841  103.905 139.220 1.00 77.54  265 B 1 
ATOM 2110 C C   . GLU B 2 264 ? 75.039  105.300 138.657 1.00 77.54  265 B 1 
ATOM 2111 O O   . GLU B 2 264 ? 75.489  105.452 137.515 1.00 77.54  265 B 1 
ATOM 2112 C CB  . GLU B 2 264 ? 73.377  103.499 139.109 1.00 77.54  265 B 1 
ATOM 2113 C CG  . GLU B 2 264 ? 72.965  103.171 137.688 1.00 77.54  265 B 1 
ATOM 2114 C CD  . GLU B 2 264 ? 72.366  104.352 136.962 1.00 77.54  265 B 1 
ATOM 2115 O OE1 . GLU B 2 264 ? 71.872  105.281 137.632 1.00 77.54  265 B 1 
ATOM 2116 O OE2 . GLU B 2 264 ? 72.398  104.353 135.715 1.00 77.54  265 B 1 
ATOM 2117 N N   . LYS B 2 265 ? 74.729  106.327 139.451 1.00 74.86  266 B 1 
ATOM 2118 C CA  . LYS B 2 265 ? 74.979  107.699 139.027 1.00 74.86  266 B 1 
ATOM 2119 C C   . LYS B 2 265 ? 76.452  107.914 138.712 1.00 74.86  266 B 1 
ATOM 2120 O O   . LYS B 2 265 ? 76.802  108.443 137.651 1.00 74.86  266 B 1 
ATOM 2121 C CB  . LYS B 2 265 ? 74.516  108.669 140.112 1.00 74.86  266 B 1 
ATOM 2122 C CG  . LYS B 2 265 ? 74.192  110.061 139.609 1.00 74.86  266 B 1 
ATOM 2123 C CD  . LYS B 2 265 ? 74.398  111.090 140.703 1.00 74.86  266 B 1 
ATOM 2124 C CE  . LYS B 2 265 ? 74.223  112.499 140.171 1.00 74.86  266 B 1 
ATOM 2125 N NZ  . LYS B 2 265 ? 74.862  113.523 141.042 1.00 74.86  266 B 1 
ATOM 2126 N N   . SER B 2 266 ? 77.328  107.488 139.623 1.00 70.85  267 B 1 
ATOM 2127 C CA  . SER B 2 266 ? 78.757  107.694 139.442 1.00 70.85  267 B 1 
ATOM 2128 C C   . SER B 2 266 ? 79.271  107.004 138.196 1.00 70.85  267 B 1 
ATOM 2129 O O   . SER B 2 266 ? 80.054  107.589 137.443 1.00 70.85  267 B 1 
ATOM 2130 C CB  . SER B 2 266 ? 79.516  107.184 140.658 1.00 70.85  267 B 1 
ATOM 2131 O OG  . SER B 2 266 ? 80.856  106.890 140.319 1.00 70.85  267 B 1 
ATOM 2132 N N   . ILE B 2 267 ? 78.838  105.770 137.952 1.00 66.66  268 B 1 
ATOM 2133 C CA  . ILE B 2 267 ? 79.369  105.053 136.803 1.00 66.66  268 B 1 
ATOM 2134 C C   . ILE B 2 267 ? 78.748  105.556 135.513 1.00 66.66  268 B 1 
ATOM 2135 O O   . ILE B 2 267 ? 79.354  105.437 134.445 1.00 66.66  268 B 1 
ATOM 2136 C CB  . ILE B 2 267 ? 79.174  103.546 136.985 1.00 66.66  268 B 1 
ATOM 2137 C CG1 . ILE B 2 267 ? 80.020  103.073 138.160 1.00 66.66  268 B 1 
ATOM 2138 C CG2 . ILE B 2 267 ? 79.578  102.811 135.736 1.00 66.66  268 B 1 
ATOM 2139 C CD1 . ILE B 2 267 ? 79.890  101.621 138.446 1.00 66.66  268 B 1 
ATOM 2140 N N   . ARG B 2 268 ? 77.556  106.138 135.573 1.00 69.04  269 B 1 
ATOM 2141 C CA  . ARG B 2 268 ? 77.015  106.749 134.372 1.00 69.04  269 B 1 
ATOM 2142 C C   . ARG B 2 268 ? 77.609  108.120 134.088 1.00 69.04  269 B 1 
ATOM 2143 O O   . ARG B 2 268 ? 77.560  108.569 132.940 1.00 69.04  269 B 1 
ATOM 2144 C CB  . ARG B 2 268 ? 75.497  106.841 134.474 1.00 69.04  269 B 1 
ATOM 2145 C CG  . ARG B 2 268 ? 74.815  105.540 134.125 1.00 69.04  269 B 1 
ATOM 2146 C CD  . ARG B 2 268 ? 75.225  105.067 132.738 1.00 69.04  269 B 1 
ATOM 2147 N NE  . ARG B 2 268 ? 74.663  103.758 132.424 1.00 69.04  269 B 1 
ATOM 2148 C CZ  . ARG B 2 268 ? 75.330  102.615 132.528 1.00 69.04  269 B 1 
ATOM 2149 N NH2 . ARG B 2 268 ? 74.735  101.469 132.233 1.00 69.04  269 B 1 
ATOM 2150 N NH1 . ARG B 2 268 ? 76.593  102.613 132.917 1.00 69.04  269 B 1 
ATOM 2151 N N   . LYS B 2 269 ? 78.185  108.785 135.088 1.00 66.51  270 B 1 
ATOM 2152 C CA  . LYS B 2 269 ? 78.837  110.063 134.838 1.00 66.51  270 B 1 
ATOM 2153 C C   . LYS B 2 269 ? 80.199  109.912 134.179 1.00 66.51  270 B 1 
ATOM 2154 O O   . LYS B 2 269 ? 80.671  110.862 133.547 1.00 66.51  270 B 1 
ATOM 2155 C CB  . LYS B 2 269 ? 78.992  110.841 136.143 1.00 66.51  270 B 1 
ATOM 2156 C CG  . LYS B 2 269 ? 77.791  111.697 136.497 1.00 66.51  270 B 1 
ATOM 2157 C CD  . LYS B 2 269 ? 77.530  111.709 137.995 1.00 66.51  270 B 1 
ATOM 2158 C CE  . LYS B 2 269 ? 78.783  112.056 138.780 1.00 66.51  270 B 1 
ATOM 2159 N NZ  . LYS B 2 269 ? 79.131  113.497 138.666 1.00 66.51  270 B 1 
ATOM 2160 N N   . MET B 2 270 ? 80.832  108.751 134.303 1.00 59.52  271 B 1 
ATOM 2161 C CA  . MET B 2 270 ? 82.180  108.568 133.787 1.00 59.52  271 B 1 
ATOM 2162 C C   . MET B 2 270 ? 82.184  108.644 132.264 1.00 59.52  271 B 1 
ATOM 2163 O O   . MET B 2 270 ? 81.423  107.934 131.605 1.00 59.52  271 B 1 
ATOM 2164 C CB  . MET B 2 270 ? 82.738  107.222 134.230 1.00 59.52  271 B 1 
ATOM 2165 C CG  . MET B 2 270 ? 83.173  107.165 135.672 1.00 59.52  271 B 1 
ATOM 2166 S SD  . MET B 2 270 ? 83.552  105.493 136.202 1.00 59.52  271 B 1 
ATOM 2167 C CE  . MET B 2 270 ? 84.488  104.914 134.799 1.00 59.52  271 B 1 
ATOM 2168 N N   . PRO B 2 271 ? 83.040  109.471 131.681 1.00 51.71  272 B 1 
ATOM 2169 C CA  . PRO B 2 271 ? 83.060  109.617 130.225 1.00 51.71  272 B 1 
ATOM 2170 C C   . PRO B 2 271 ? 83.507  108.347 129.532 1.00 51.71  272 B 1 
ATOM 2171 O O   . PRO B 2 271 ? 83.998  107.410 130.158 1.00 51.71  272 B 1 
ATOM 2172 C CB  . PRO B 2 271 ? 84.070  110.748 130.000 1.00 51.71  272 B 1 
ATOM 2173 C CG  . PRO B 2 271 ? 84.195  111.419 131.314 1.00 51.71  272 B 1 
ATOM 2174 C CD  . PRO B 2 271 ? 84.000  110.364 132.335 1.00 51.71  272 B 1 
ATOM 2175 N N   . VAL B 2 272 ? 83.308  108.315 128.218 1.00 53.54  273 B 1 
ATOM 2176 C CA  . VAL B 2 272 ? 83.685  107.174 127.396 1.00 53.54  273 B 1 
ATOM 2177 C C   . VAL B 2 272 ? 83.734  107.616 125.940 1.00 53.54  273 B 1 
ATOM 2178 O O   . VAL B 2 272 ? 83.000  108.506 125.513 1.00 53.54  273 B 1 
ATOM 2179 C CB  . VAL B 2 272 ? 82.709  105.995 127.574 1.00 53.54  273 B 1 
ATOM 2180 C CG1 . VAL B 2 272 ? 81.325  106.389 127.119 1.00 53.54  273 B 1 
ATOM 2181 C CG2 . VAL B 2 272 ? 83.195  104.785 126.821 1.00 53.54  273 B 1 
ATOM 2182 N N   . HIS B 2 273 ? 84.605  106.969 125.171 1.00 56.23  274 B 1 
ATOM 2183 C CA  . HIS B 2 273 ? 84.809  107.347 123.779 1.00 56.23  274 B 1 
ATOM 2184 C C   . HIS B 2 273 ? 84.977  106.094 122.941 1.00 56.23  274 B 1 
ATOM 2185 O O   . HIS B 2 273 ? 85.906  105.320 123.175 1.00 56.23  274 B 1 
ATOM 2186 C CB  . HIS B 2 273 ? 86.035  108.242 123.638 1.00 56.23  274 B 1 
ATOM 2187 C CG  . HIS B 2 273 ? 86.237  108.775 122.258 1.00 56.23  274 B 1 
ATOM 2188 N ND1 . HIS B 2 273 ? 86.968  108.105 121.304 1.00 56.23  274 B 1 
ATOM 2189 C CD2 . HIS B 2 273 ? 85.803  109.913 121.669 1.00 56.23  274 B 1 
ATOM 2190 C CE1 . HIS B 2 273 ? 86.982  108.809 120.188 1.00 56.23  274 B 1 
ATOM 2191 N NE2 . HIS B 2 273 ? 86.280  109.909 120.383 1.00 56.23  274 B 1 
ATOM 2192 N N   . HIS B 2 274 ? 84.104  105.915 121.955 1.00 62.56  275 B 1 
ATOM 2193 C CA  . HIS B 2 274 ? 84.040  104.688 121.172 1.00 62.56  275 B 1 
ATOM 2194 C C   . HIS B 2 274 ? 84.758  104.849 119.844 1.00 62.56  275 B 1 
ATOM 2195 O O   . HIS B 2 274 ? 84.643  105.890 119.193 1.00 62.56  275 B 1 
ATOM 2196 C CB  . HIS B 2 274 ? 82.595  104.291 120.895 1.00 62.56  275 B 1 
ATOM 2197 C CG  . HIS B 2 274 ? 81.839  103.857 122.103 1.00 62.56  275 B 1 
ATOM 2198 N ND1 . HIS B 2 274 ? 81.820  102.552 122.537 1.00 62.56  275 B 1 
ATOM 2199 C CD2 . HIS B 2 274 ? 81.052  104.551 122.956 1.00 62.56  275 B 1 
ATOM 2200 C CE1 . HIS B 2 274 ? 81.059  102.461 123.611 1.00 62.56  275 B 1 
ATOM 2201 N NE2 . HIS B 2 274 ? 80.583  103.661 123.887 1.00 62.56  275 B 1 
ATOM 2202 N N   . PHE B 2 275 ? 85.469  103.803 119.435 1.00 62.63  276 B 1 
ATOM 2203 C CA  . PHE B 2 275 ? 85.984  103.684 118.080 1.00 62.63  276 B 1 
ATOM 2204 C C   . PHE B 2 275 ? 85.295  102.573 117.301 1.00 62.63  276 B 1 
ATOM 2205 O O   . PHE B 2 275 ? 85.780  102.183 116.236 1.00 62.63  276 B 1 
ATOM 2206 C CB  . PHE B 2 275 ? 87.487  103.429 118.100 1.00 62.63  276 B 1 
ATOM 2207 C CG  . PHE B 2 275 ? 88.282  104.545 118.682 1.00 62.63  276 B 1 
ATOM 2208 C CD1 . PHE B 2 275 ? 88.683  105.602 117.901 1.00 62.63  276 B 1 
ATOM 2209 C CD2 . PHE B 2 275 ? 88.616  104.544 120.016 1.00 62.63  276 B 1 
ATOM 2210 C CE1 . PHE B 2 275 ? 89.410  106.632 118.440 1.00 62.63  276 B 1 
ATOM 2211 C CE2 . PHE B 2 275 ? 89.347  105.570 120.554 1.00 62.63  276 B 1 
ATOM 2212 C CZ  . PHE B 2 275 ? 89.739  106.617 119.766 1.00 62.63  276 B 1 
ATOM 2213 N N   . CYS B 2 276 ? 84.190  102.048 117.809 1.00 72.83  277 B 1 
ATOM 2214 C CA  . CYS B 2 276 ? 83.471  100.944 117.196 1.00 72.83  277 B 1 
ATOM 2215 C C   . CYS B 2 276 ? 82.202  101.466 116.529 1.00 72.83  277 B 1 
ATOM 2216 O O   . CYS B 2 276 ? 81.831  102.632 116.671 1.00 72.83  277 B 1 
ATOM 2217 C CB  . CYS B 2 276 ? 83.143  99.870  118.236 1.00 72.83  277 B 1 
ATOM 2218 S SG  . CYS B 2 276 ? 82.270  100.481 119.684 1.00 72.83  277 B 1 
ATOM 2219 N N   . MET B 2 277 ? 81.532  100.583 115.789 1.00 81.99  278 B 1 
ATOM 2220 C CA  . MET B 2 277 ? 80.342  100.990 115.052 1.00 81.99  278 B 1 
ATOM 2221 C C   . MET B 2 277 ? 79.214  101.358 115.999 1.00 81.99  278 B 1 
ATOM 2222 O O   . MET B 2 277 ? 78.777  102.512 116.052 1.00 81.99  278 B 1 
ATOM 2223 C CB  . MET B 2 277 ? 79.901  99.871  114.108 1.00 81.99  278 B 1 
ATOM 2224 C CG  . MET B 2 277 ? 78.791  100.280 113.161 1.00 81.99  278 B 1 
ATOM 2225 S SD  . MET B 2 277 ? 78.944  102.007 112.671 1.00 81.99  278 B 1 
ATOM 2226 C CE  . MET B 2 277 ? 80.574  102.007 111.931 1.00 81.99  278 B 1 
ATOM 2227 N N   . GLU B 2 278 ? 78.731  100.382 116.756 1.00 80.17  279 B 1 
ATOM 2228 C CA  . GLU B 2 278 ? 77.754  100.631 117.798 1.00 80.17  279 B 1 
ATOM 2229 C C   . GLU B 2 278 ? 78.390  101.460 118.904 1.00 80.17  279 B 1 
ATOM 2230 O O   . GLU B 2 278 ? 79.588  101.746 118.895 1.00 80.17  279 B 1 
ATOM 2231 C CB  . GLU B 2 278 ? 77.225  99.315  118.360 1.00 80.17  279 B 1 
ATOM 2232 C CG  . GLU B 2 278 ? 78.278  98.467  119.064 1.00 80.17  279 B 1 
ATOM 2233 C CD  . GLU B 2 278 ? 79.191  97.725  118.096 1.00 80.17  279 B 1 
ATOM 2234 O OE1 . GLU B 2 278 ? 79.510  98.297  117.031 1.00 80.17  279 B 1 
ATOM 2235 O OE2 . GLU B 2 278 ? 79.588  96.581  118.391 1.00 80.17  279 B 1 
ATOM 2236 N N   . LYS B 2 279 ? 77.573  101.875 119.859 1.00 74.20  280 B 1 
ATOM 2237 C CA  . LYS B 2 279 ? 78.062  102.641 120.999 1.00 74.20  280 B 1 
ATOM 2238 C C   . LYS B 2 279 ? 77.368  102.081 122.232 1.00 74.20  280 B 1 
ATOM 2239 O O   . LYS B 2 279 ? 76.281  102.525 122.603 1.00 74.20  280 B 1 
ATOM 2240 C CB  . LYS B 2 279 ? 77.801  104.122 120.813 1.00 74.20  280 B 1 
ATOM 2241 C CG  . LYS B 2 279 ? 78.108  104.632 119.416 1.00 74.20  280 B 1 
ATOM 2242 C CD  . LYS B 2 279 ? 79.404  105.409 119.375 1.00 74.20  280 B 1 
ATOM 2243 C CE  . LYS B 2 279 ? 79.654  105.988 117.994 1.00 74.20  280 B 1 
ATOM 2244 N NZ  . LYS B 2 279 ? 79.963  104.929 117.002 1.00 74.20  280 B 1 
ATOM 2245 N N   . LYS B 2 280 ? 77.997  101.099 122.864 1.00 69.24  281 B 1 
ATOM 2246 C CA  . LYS B 2 280 ? 77.406  100.487 124.036 1.00 69.24  281 B 1 
ATOM 2247 C C   . LYS B 2 280 ? 77.493  101.443 125.219 1.00 69.24  281 B 1 
ATOM 2248 O O   . LYS B 2 280 ? 77.892  102.604 125.098 1.00 69.24  281 B 1 
ATOM 2249 C CB  . LYS B 2 280 ? 78.102  99.171  124.363 1.00 69.24  281 B 1 
ATOM 2250 C CG  . LYS B 2 280 ? 78.214  98.223  123.191 1.00 69.24  281 B 1 
ATOM 2251 C CD  . LYS B 2 280 ? 76.846  97.888  122.619 1.00 69.24  281 B 1 
ATOM 2252 C CE  . LYS B 2 280 ? 76.082  96.937  123.516 1.00 69.24  281 B 1 
ATOM 2253 N NZ  . LYS B 2 280 ? 74.723  96.688  122.976 1.00 69.24  281 B 1 
ATOM 2254 N N   . LYS B 2 281 ? 77.091  100.946 126.375 1.00 66.17  282 B 1 
ATOM 2255 C CA  . LYS B 2 281 ? 77.335  101.603 127.642 1.00 66.17  282 B 1 
ATOM 2256 C C   . LYS B 2 281 ? 78.231  100.698 128.467 1.00 66.17  282 B 1 
ATOM 2257 O O   . LYS B 2 281 ? 78.581  99.594  128.050 1.00 66.17  282 B 1 
ATOM 2258 C CB  . LYS B 2 281 ? 76.028  101.887 128.376 1.00 66.17  282 B 1 
ATOM 2259 C CG  . LYS B 2 281 ? 75.268  100.638 128.733 1.00 66.17  282 B 1 
ATOM 2260 C CD  . LYS B 2 281 ? 73.897  100.969 129.274 1.00 66.17  282 B 1 
ATOM 2261 C CE  . LYS B 2 281 ? 73.133  99.705  129.629 1.00 66.17  282 B 1 
ATOM 2262 N NZ  . LYS B 2 281 ? 73.765  98.972  130.757 1.00 66.17  282 B 1 
ATOM 2263 N N   . ILE B 2 282 ? 78.616  101.169 129.644 1.00 65.38  283 B 1 
ATOM 2264 C CA  . ILE B 2 282 ? 79.482  100.363 130.490 1.00 65.38  283 B 1 
ATOM 2265 C C   . ILE B 2 282 ? 78.634  99.288  131.143 1.00 65.38  283 B 1 
ATOM 2266 O O   . ILE B 2 282 ? 77.897  99.555  132.096 1.00 65.38  283 B 1 
ATOM 2267 C CB  . ILE B 2 282 ? 80.208  101.217 131.539 1.00 65.38  283 B 1 
ATOM 2268 C CG1 . ILE B 2 282 ? 80.885  102.400 130.865 1.00 65.38  283 B 1 
ATOM 2269 C CG2 . ILE B 2 282 ? 81.255  100.395 132.236 1.00 65.38  283 B 1 
ATOM 2270 C CD1 . ILE B 2 282 ? 81.879  103.089 131.737 1.00 65.38  283 B 1 
ATOM 2271 N N   . ASN B 2 283 ? 78.714  98.071  130.626 1.00 68.94  284 B 1 
ATOM 2272 C CA  . ASN B 2 283 ? 77.939  96.986  131.199 1.00 68.94  284 B 1 
ATOM 2273 C C   . ASN B 2 283 ? 78.547  96.560  132.524 1.00 68.94  284 B 1 
ATOM 2274 O O   . ASN B 2 283 ? 79.714  96.175  132.594 1.00 68.94  284 B 1 
ATOM 2275 C CB  . ASN B 2 283 ? 77.890  95.807  130.234 1.00 68.94  284 B 1 
ATOM 2276 C CG  . ASN B 2 283 ? 76.940  94.726  130.687 1.00 68.94  284 B 1 
ATOM 2277 O OD1 . ASN B 2 283 ? 77.356  93.628  131.040 1.00 68.94  284 B 1 
ATOM 2278 N ND2 . ASN B 2 283 ? 75.652  95.033  130.680 1.00 68.94  284 B 1 
ATOM 2279 N N   . TYR B 2 284 ? 77.746  96.616  133.575 1.00 69.26  285 B 1 
ATOM 2280 C CA  . TYR B 2 284 ? 78.214  96.310  134.919 1.00 69.26  285 B 1 
ATOM 2281 C C   . TYR B 2 284 ? 77.018  95.809  135.716 1.00 69.26  285 B 1 
ATOM 2282 O O   . TYR B 2 284 ? 75.906  95.695  135.193 1.00 69.26  285 B 1 
ATOM 2283 C CB  . TYR B 2 284 ? 78.849  97.533  135.574 1.00 69.26  285 B 1 
ATOM 2284 C CG  . TYR B 2 284 ? 77.835  98.458  136.187 1.00 69.26  285 B 1 
ATOM 2285 C CD1 . TYR B 2 284 ? 76.892  99.100  135.404 1.00 69.26  285 B 1 
ATOM 2286 C CD2 . TYR B 2 284 ? 77.802  98.668  137.549 1.00 69.26  285 B 1 
ATOM 2287 C CE1 . TYR B 2 284 ? 75.955  99.934  135.962 1.00 69.26  285 B 1 
ATOM 2288 C CE2 . TYR B 2 284 ? 76.873  99.500  138.114 1.00 69.26  285 B 1 
ATOM 2289 C CZ  . TYR B 2 284 ? 75.951  100.130 137.315 1.00 69.26  285 B 1 
ATOM 2290 O OH  . TYR B 2 284 ? 75.016  100.963 137.871 1.00 69.26  285 B 1 
ATOM 2291 N N   . SER B 2 285 ? 77.254  95.501  136.987 1.00 69.70  286 B 1 
ATOM 2292 C CA  . SER B 2 285 ? 76.161  95.098  137.858 1.00 69.70  286 B 1 
ATOM 2293 C C   . SER B 2 285 ? 76.617  95.043  139.304 1.00 69.70  286 B 1 
ATOM 2294 O O   . SER B 2 285 ? 77.687  94.505  139.600 1.00 69.70  286 B 1 
ATOM 2295 C CB  . SER B 2 285 ? 75.611  93.746  137.419 1.00 69.70  286 B 1 
ATOM 2296 O OG  . SER B 2 285 ? 76.665  92.875  137.062 1.00 69.70  286 B 1 
ATOM 2297 N N   . CYS B 2 286 ? 75.818  95.588  140.208 1.00 77.97  287 B 1 
ATOM 2298 C CA  . CYS B 2 286 ? 76.135  95.558  141.623 1.00 77.97  287 B 1 
ATOM 2299 C C   . CYS B 2 286 ? 75.374  94.427  142.302 1.00 77.97  287 B 1 
ATOM 2300 O O   . CYS B 2 286 ? 74.562  93.730  141.692 1.00 77.97  287 B 1 
ATOM 2301 C CB  . CYS B 2 286 ? 75.813  96.896  142.279 1.00 77.97  287 B 1 
ATOM 2302 S SG  . CYS B 2 286 ? 76.273  96.970  144.016 1.00 77.97  287 B 1 
ATOM 2303 N N   . LYS B 2 287 ? 75.644  94.248  143.589 1.00 84.28  288 B 1 
ATOM 2304 C CA  . LYS B 2 287 ? 74.964  93.233  144.377 1.00 84.28  288 B 1 
ATOM 2305 C C   . LYS B 2 287 ? 75.405  93.375  145.822 1.00 84.28  288 B 1 
ATOM 2306 O O   . LYS B 2 287 ? 76.498  93.876  146.099 1.00 84.28  288 B 1 
ATOM 2307 C CB  . LYS B 2 287 ? 75.270  91.823  143.861 1.00 84.28  288 B 1 
ATOM 2308 C CG  . LYS B 2 287 ? 74.398  90.753  144.481 1.00 84.28  288 B 1 
ATOM 2309 C CD  . LYS B 2 287 ? 74.494  89.436  143.735 1.00 84.28  288 B 1 
ATOM 2310 C CE  . LYS B 2 287 ? 73.606  88.385  144.385 1.00 84.28  288 B 1 
ATOM 2311 N NZ  . LYS B 2 287 ? 73.745  87.052  143.740 1.00 84.28  288 B 1 
ATOM 2312 N N   . PHE B 2 288 ? 74.551  92.933  146.736 1.00 89.89  289 B 1 
ATOM 2313 C CA  . PHE B 2 288 ? 74.857  92.971  148.156 1.00 89.89  289 B 1 
ATOM 2314 C C   . PHE B 2 288 ? 74.632  91.597  148.757 1.00 89.89  289 B 1 
ATOM 2315 O O   . PHE B 2 288 ? 73.756  90.852  148.311 1.00 89.89  289 B 1 
ATOM 2316 C CB  . PHE B 2 288 ? 74.006  94.001  148.873 1.00 89.89  289 B 1 
ATOM 2317 C CG  . PHE B 2 288 ? 74.297  95.406  148.462 1.00 89.89  289 B 1 
ATOM 2318 C CD1 . PHE B 2 288 ? 73.685  95.955  147.357 1.00 89.89  289 B 1 
ATOM 2319 C CD2 . PHE B 2 288 ? 75.180  96.179  149.183 1.00 89.89  289 B 1 
ATOM 2320 C CE1 . PHE B 2 288 ? 73.951  97.250  146.979 1.00 89.89  289 B 1 
ATOM 2321 C CE2 . PHE B 2 288 ? 75.448  97.472  148.810 1.00 89.89  289 B 1 
ATOM 2322 C CZ  . PHE B 2 288 ? 74.832  98.009  147.708 1.00 89.89  289 B 1 
ATOM 2323 N N   . LEU B 2 289 ? 75.423  91.265  149.768 1.00 92.88  290 B 1 
ATOM 2324 C CA  . LEU B 2 289 ? 75.386  89.952  150.387 1.00 92.88  290 B 1 
ATOM 2325 C C   . LEU B 2 289 ? 75.384  90.098  151.900 1.00 92.88  290 B 1 
ATOM 2326 O O   . LEU B 2 289 ? 76.081  90.954  152.449 1.00 92.88  290 B 1 
ATOM 2327 C CB  . LEU B 2 289 ? 76.580  89.118  149.941 1.00 92.88  290 B 1 
ATOM 2328 C CG  . LEU B 2 289 ? 76.916  89.254  148.458 1.00 92.88  290 B 1 
ATOM 2329 C CD1 . LEU B 2 289 ? 78.185  88.507  148.141 1.00 92.88  290 B 1 
ATOM 2330 C CD2 . LEU B 2 289 ? 75.776  88.738  147.615 1.00 92.88  290 B 1 
ATOM 2331 N N   . GLY B 2 290 ? 74.594  89.262  152.567 1.00 99.27  291 B 1 
ATOM 2332 C CA  . GLY B 2 290 ? 74.553  89.286  154.014 1.00 99.27  291 B 1 
ATOM 2333 C C   . GLY B 2 290 ? 75.729  88.555  154.632 1.00 99.27  291 B 1 
ATOM 2334 O O   . GLY B 2 290 ? 76.320  87.654  154.041 1.00 99.27  291 B 1 
ATOM 2335 N N   . VAL B 2 291 ? 76.067  88.952  155.855 1.00 104.00 292 B 1 
ATOM 2336 C CA  . VAL B 2 291 ? 77.239  88.416  156.531 1.00 104.00 292 B 1 
ATOM 2337 C C   . VAL B 2 291 ? 76.798  87.777  157.841 1.00 104.00 292 B 1 
ATOM 2338 O O   . VAL B 2 291 ? 77.487  87.891  158.859 1.00 104.00 292 B 1 
ATOM 2339 C CB  . VAL B 2 291 ? 78.294  89.513  156.760 1.00 104.00 292 B 1 
ATOM 2340 C CG1 . VAL B 2 291 ? 77.741  90.601  157.659 1.00 104.00 292 B 1 
ATOM 2341 C CG2 . VAL B 2 291 ? 79.618  88.937  157.274 1.00 104.00 292 B 1 
ATOM 2342 N N   . TYR B 2 292 ? 75.616  87.157  157.833 1.00 107.68 293 B 1 
ATOM 2343 C CA  . TYR B 2 292 ? 74.977  86.589  159.018 1.00 107.68 293 B 1 
ATOM 2344 C C   . TYR B 2 292 ? 75.936  85.772  159.870 1.00 107.68 293 B 1 
ATOM 2345 O O   . TYR B 2 292 ? 76.449  84.738  159.435 1.00 107.68 293 B 1 
ATOM 2346 C CB  . TYR B 2 292 ? 73.803  85.719  158.584 1.00 107.68 293 B 1 
ATOM 2347 C CG  . TYR B 2 292 ? 72.666  86.496  157.983 1.00 107.68 293 B 1 
ATOM 2348 C CD1 . TYR B 2 292 ? 72.646  86.803  156.638 1.00 107.68 293 B 1 
ATOM 2349 C CD2 . TYR B 2 292 ? 71.607  86.917  158.769 1.00 107.68 293 B 1 
ATOM 2350 C CE1 . TYR B 2 292 ? 71.599  87.510  156.091 1.00 107.68 293 B 1 
ATOM 2351 C CE2 . TYR B 2 292 ? 70.559  87.626  158.236 1.00 107.68 293 B 1 
ATOM 2352 C CZ  . TYR B 2 292 ? 70.559  87.919  156.897 1.00 107.68 293 B 1 
ATOM 2353 O OH  . TYR B 2 292 ? 69.509  88.627  156.364 1.00 107.68 293 B 1 
ATOM 2354 N N   . ASP B 2 293 ? 76.189  86.255  161.088 1.00 112.61 294 B 1 
ATOM 2355 C CA  . ASP B 2 293 ? 77.129  85.595  161.985 1.00 112.61 294 B 1 
ATOM 2356 C C   . ASP B 2 293 ? 76.639  84.209  162.386 1.00 112.61 294 B 1 
ATOM 2357 O O   . ASP B 2 293 ? 77.231  83.202  161.985 1.00 112.61 294 B 1 
ATOM 2358 C CB  . ASP B 2 293 ? 77.372  86.462  163.224 1.00 112.61 294 B 1 
ATOM 2359 C CG  . ASP B 2 293 ? 78.301  85.805  164.224 1.00 112.61 294 B 1 
ATOM 2360 O OD1 . ASP B 2 293 ? 79.487  85.598  163.895 1.00 112.61 294 B 1 
ATOM 2361 O OD2 . ASP B 2 293 ? 77.848  85.511  165.349 1.00 112.61 294 B 1 
ATOM 2362 N N   . LYS B 2 294 ? 75.565  84.135  163.157 1.00 110.88 295 B 1 
ATOM 2363 C CA  . LYS B 2 294 ? 75.042  82.812  163.480 1.00 110.88 295 B 1 
ATOM 2364 C C   . LYS B 2 294 ? 73.548  82.686  163.251 1.00 110.88 295 B 1 
ATOM 2365 O O   . LYS B 2 294 ? 73.087  81.630  162.814 1.00 110.88 295 B 1 
ATOM 2366 C CB  . LYS B 2 294 ? 75.386  82.444  164.924 1.00 110.88 295 B 1 
ATOM 2367 C CG  . LYS B 2 294 ? 76.836  82.697  165.271 1.00 110.88 295 B 1 
ATOM 2368 C CD  . LYS B 2 294 ? 77.588  81.392  165.447 1.00 110.88 295 B 1 
ATOM 2369 C CE  . LYS B 2 294 ? 78.996  81.627  165.959 1.00 110.88 295 B 1 
ATOM 2370 N NZ  . LYS B 2 294 ? 79.860  80.420  165.816 1.00 110.88 295 B 1 
ATOM 2371 N N   . GLY B 2 295 ? 72.776  83.720  163.555 1.00 112.85 296 B 1 
ATOM 2372 C CA  . GLY B 2 295 ? 71.378  83.737  163.180 1.00 112.85 296 B 1 
ATOM 2373 C C   . GLY B 2 295 ? 70.908  85.127  162.817 1.00 112.85 296 B 1 
ATOM 2374 O O   . GLY B 2 295 ? 69.741  85.332  162.468 1.00 112.85 296 B 1 
ATOM 2375 N N   . SER B 2 296 ? 71.819  86.092  162.893 1.00 111.41 297 B 1 
ATOM 2376 C CA  . SER B 2 296 ? 71.482  87.495  162.737 1.00 111.41 297 B 1 
ATOM 2377 C C   . SER B 2 296 ? 72.403  88.147  161.721 1.00 111.41 297 B 1 
ATOM 2378 O O   . SER B 2 296 ? 73.519  87.678  161.471 1.00 111.41 297 B 1 
ATOM 2379 C CB  . SER B 2 296 ? 71.577  88.242  164.068 1.00 111.41 297 B 1 
ATOM 2380 O OG  . SER B 2 296 ? 71.727  89.631  163.846 1.00 111.41 297 B 1 
ATOM 2381 N N   . LEU B 2 297 ? 71.914  89.236  161.136 1.00 107.43 298 B 1 
ATOM 2382 C CA  . LEU B 2 297 ? 72.645  89.966  160.112 1.00 107.43 298 B 1 
ATOM 2383 C C   . LEU B 2 297 ? 73.578  90.970  160.769 1.00 107.43 298 B 1 
ATOM 2384 O O   . LEU B 2 297 ? 73.123  91.901  161.439 1.00 107.43 298 B 1 
ATOM 2385 C CB  . LEU B 2 297 ? 71.669  90.668  159.174 1.00 107.43 298 B 1 
ATOM 2386 C CG  . LEU B 2 297 ? 72.255  91.491  158.031 1.00 107.43 298 B 1 
ATOM 2387 C CD1 . LEU B 2 297 ? 71.412  91.328  156.785 1.00 107.43 298 B 1 
ATOM 2388 C CD2 . LEU B 2 297 ? 72.330  92.950  158.428 1.00 107.43 298 B 1 
ATOM 2389 N N   . CYS B 2 298 ? 74.879  90.783  160.581 1.00 109.86 299 B 1 
ATOM 2390 C CA  . CYS B 2 298 ? 75.850  91.737  161.095 1.00 109.86 299 B 1 
ATOM 2391 C C   . CYS B 2 298 ? 76.041  92.921  160.164 1.00 109.86 299 B 1 
ATOM 2392 O O   . CYS B 2 298 ? 76.341  94.025  160.627 1.00 109.86 299 B 1 
ATOM 2393 C CB  . CYS B 2 298 ? 77.199  91.049  161.324 1.00 109.86 299 B 1 
ATOM 2394 S SG  . CYS B 2 298 ? 77.248  89.946  162.757 1.00 109.86 299 B 1 
ATOM 2395 N N   . GLY B 2 299 ? 75.870  92.714  158.865 1.00 104.99 300 B 1 
ATOM 2396 C CA  . GLY B 2 299 ? 76.076  93.760  157.887 1.00 104.99 300 B 1 
ATOM 2397 C C   . GLY B 2 299 ? 76.018  93.233  156.470 1.00 104.99 300 B 1 
ATOM 2398 O O   . GLY B 2 299 ? 75.427  92.179  156.215 1.00 104.99 300 B 1 
ATOM 2399 N N   . TYR B 2 300 ? 76.650  93.943  155.541 1.00 99.11  301 B 1 
ATOM 2400 C CA  . TYR B 2 300 ? 76.583  93.580  154.137 1.00 99.11  301 B 1 
ATOM 2401 C C   . TYR B 2 300 ? 77.978  93.646  153.549 1.00 99.11  301 B 1 
ATOM 2402 O O   . TYR B 2 300 ? 78.930  94.082  154.200 1.00 99.11  301 B 1 
ATOM 2403 C CB  . TYR B 2 300 ? 75.639  94.496  153.364 1.00 99.11  301 B 1 
ATOM 2404 C CG  . TYR B 2 300 ? 74.189  94.125  153.505 1.00 99.11  301 B 1 
ATOM 2405 C CD1 . TYR B 2 300 ? 73.619  93.161  152.692 1.00 99.11  301 B 1 
ATOM 2406 C CD2 . TYR B 2 300 ? 73.385  94.743  154.450 1.00 99.11  301 B 1 
ATOM 2407 C CE1 . TYR B 2 300 ? 72.291  92.823  152.813 1.00 99.11  301 B 1 
ATOM 2408 C CE2 . TYR B 2 300 ? 72.057  94.411  154.581 1.00 99.11  301 B 1 
ATOM 2409 C CZ  . TYR B 2 300 ? 71.515  93.451  153.761 1.00 99.11  301 B 1 
ATOM 2410 O OH  . TYR B 2 300 ? 70.189  93.113  153.889 1.00 99.11  301 B 1 
ATOM 2411 N N   . VAL B 2 301 ? 78.091  93.192  152.303 1.00 92.27  302 B 1 
ATOM 2412 C CA  . VAL B 2 301 ? 79.322  93.299  151.529 1.00 92.27  302 B 1 
ATOM 2413 C C   . VAL B 2 301 ? 78.938  93.581  150.087 1.00 92.27  302 B 1 
ATOM 2414 O O   . VAL B 2 301 ? 78.448  92.689  149.388 1.00 92.27  302 B 1 
ATOM 2415 C CB  . VAL B 2 301 ? 80.182  92.030  151.613 1.00 92.27  302 B 1 
ATOM 2416 C CG1 . VAL B 2 301 ? 81.152  91.978  150.450 1.00 92.27  302 B 1 
ATOM 2417 C CG2 . VAL B 2 301 ? 80.927  91.996  152.931 1.00 92.27  302 B 1 
ATOM 2418 N N   . CYS B 2 302 ? 79.163  94.809  149.640 1.00 85.06  303 B 1 
ATOM 2419 C CA  . CYS B 2 302 ? 78.759  95.233  148.310 1.00 85.06  303 B 1 
ATOM 2420 C C   . CYS B 2 302 ? 79.744  94.691  147.285 1.00 85.06  303 B 1 
ATOM 2421 O O   . CYS B 2 302 ? 80.936  95.009  147.329 1.00 85.06  303 B 1 
ATOM 2422 C CB  . CYS B 2 302 ? 78.667  96.755  148.242 1.00 85.06  303 B 1 
ATOM 2423 S SG  . CYS B 2 302 ? 80.192  97.636  148.642 1.00 85.06  303 B 1 
ATOM 2424 N N   . ALA B 2 303 ? 79.250  93.866  146.372 1.00 74.74  304 B 1 
ATOM 2425 C CA  . ALA B 2 303 ? 80.074  93.250  145.348 1.00 74.74  304 B 1 
ATOM 2426 C C   . ALA B 2 303 ? 79.686  93.816  143.994 1.00 74.74  304 B 1 
ATOM 2427 O O   . ALA B 2 303 ? 78.509  93.800  143.623 1.00 74.74  304 B 1 
ATOM 2428 C CB  . ALA B 2 303 ? 79.921  91.732  145.360 1.00 74.74  304 B 1 
ATOM 2429 N N   . LEU B 2 304 ? 80.671  94.323  143.268 1.00 65.77  305 B 1 
ATOM 2430 C CA  . LEU B 2 304 ? 80.457  94.963  141.983 1.00 65.77  305 B 1 
ATOM 2431 C C   . LEU B 2 304 ? 81.237  94.220  140.917 1.00 65.77  305 B 1 
ATOM 2432 O O   . LEU B 2 304 ? 82.429  93.955  141.088 1.00 65.77  305 B 1 
ATOM 2433 C CB  . LEU B 2 304 ? 80.898  96.418  142.025 1.00 65.77  305 B 1 
ATOM 2434 C CG  . LEU B 2 304 ? 80.607  97.153  140.730 1.00 65.77  305 B 1 
ATOM 2435 C CD1 . LEU B 2 304 ? 79.126  97.413  140.622 1.00 65.77  305 B 1 
ATOM 2436 C CD2 . LEU B 2 304 ? 81.390  98.438  140.672 1.00 65.77  305 B 1 
ATOM 2437 N N   . ARG B 2 305 ? 80.573  93.895  139.816 1.00 63.93  306 B 1 
ATOM 2438 C CA  . ARG B 2 305 ? 81.197  93.190  138.707 1.00 63.93  306 B 1 
ATOM 2439 C C   . ARG B 2 305 ? 81.192  94.107  137.498 1.00 63.93  306 B 1 
ATOM 2440 O O   . ARG B 2 305 ? 80.140  94.625  137.113 1.00 63.93  306 B 1 
ATOM 2441 C CB  . ARG B 2 305 ? 80.464  91.885  138.410 1.00 63.93  306 B 1 
ATOM 2442 C CG  . ARG B 2 305 ? 80.872  91.202  137.129 1.00 63.93  306 B 1 
ATOM 2443 C CD  . ARG B 2 305 ? 79.961  90.017  136.853 1.00 63.93  306 B 1 
ATOM 2444 N NE  . ARG B 2 305 ? 79.989  89.624  135.450 1.00 63.93  306 B 1 
ATOM 2445 C CZ  . ARG B 2 305 ? 79.275  90.215  134.499 1.00 63.93  306 B 1 
ATOM 2446 N NH2 . ARG B 2 305 ? 79.362  89.803  133.244 1.00 63.93  306 B 1 
ATOM 2447 N NH1 . ARG B 2 305 ? 78.473  91.222  134.805 1.00 63.93  306 B 1 
ATOM 2448 N N   . VAL B 2 306 ? 82.366  94.316  136.913 1.00 55.96  307 B 1 
ATOM 2449 C CA  . VAL B 2 306 ? 82.541  95.201  135.772 1.00 55.96  307 B 1 
ATOM 2450 C C   . VAL B 2 306 ? 83.027  94.367  134.605 1.00 55.96  307 B 1 
ATOM 2451 O O   . VAL B 2 306 ? 83.975  93.587  134.746 1.00 55.96  307 B 1 
ATOM 2452 C CB  . VAL B 2 306 ? 83.535  96.326  136.071 1.00 55.96  307 B 1 
ATOM 2453 C CG1 . VAL B 2 306 ? 83.779  97.127  134.824 1.00 55.96  307 B 1 
ATOM 2454 C CG2 . VAL B 2 306 ? 83.008  97.201  137.172 1.00 55.96  307 B 1 
ATOM 2455 N N   . GLU B 2 307 ? 82.389  94.533  133.460 1.00 60.56  308 B 1 
ATOM 2456 C CA  . GLU B 2 307 ? 82.730  93.752  132.288 1.00 60.56  308 B 1 
ATOM 2457 C C   . GLU B 2 307 ? 83.656  94.542  131.380 1.00 60.56  308 B 1 
ATOM 2458 O O   . GLU B 2 307 ? 83.582  95.768  131.306 1.00 60.56  308 B 1 
ATOM 2459 C CB  . GLU B 2 307 ? 81.469  93.346  131.534 1.00 60.56  308 B 1 
ATOM 2460 C CG  . GLU B 2 307 ? 81.702  92.320  130.462 1.00 60.56  308 B 1 
ATOM 2461 C CD  . GLU B 2 307 ? 80.573  91.311  130.386 1.00 60.56  308 B 1 
ATOM 2462 O OE1 . GLU B 2 307 ? 79.851  91.153  131.394 1.00 60.56  308 B 1 
ATOM 2463 O OE2 . GLU B 2 307 ? 80.402  90.681  129.321 1.00 60.56  308 B 1 
ATOM 2464 N N   . ARG B 2 308 ? 84.540  93.823  130.695 1.00 63.69  309 B 1 
ATOM 2465 C CA  . ARG B 2 308 ? 85.516  94.464  129.831 1.00 63.69  309 B 1 
ATOM 2466 C C   . ARG B 2 308 ? 84.822  95.259  128.735 1.00 63.69  309 B 1 
ATOM 2467 O O   . ARG B 2 308 ? 83.814  94.828  128.175 1.00 63.69  309 B 1 
ATOM 2468 C CB  . ARG B 2 308 ? 86.443  93.420  129.220 1.00 63.69  309 B 1 
ATOM 2469 C CG  . ARG B 2 308 ? 87.038  93.819  127.892 1.00 63.69  309 B 1 
ATOM 2470 C CD  . ARG B 2 308 ? 88.064  92.800  127.461 1.00 63.69  309 B 1 
ATOM 2471 N NE  . ARG B 2 308 ? 88.844  93.256  126.317 1.00 63.69  309 B 1 
ATOM 2472 C CZ  . ARG B 2 308 ? 90.059  92.805  126.023 1.00 63.69  309 B 1 
ATOM 2473 N NH1 . ARG B 2 308 ? 90.626  91.891  126.794 1.00 63.69  309 B 1 
ATOM 2474 N NH2 . ARG B 2 308 ? 90.707  93.268  124.967 1.00 63.69  309 B 1 
ATOM 2475 N N   . PHE B 2 309 ? 85.365  96.432  128.438 1.00 62.27  310 B 1 
ATOM 2476 C CA  . PHE B 2 309 ? 84.742  97.378  127.528 1.00 62.27  310 B 1 
ATOM 2477 C C   . PHE B 2 309 ? 85.400  97.346  126.156 1.00 62.27  310 B 1 
ATOM 2478 O O   . PHE B 2 309 ? 86.540  96.924  125.990 1.00 62.27  310 B 1 
ATOM 2479 C CB  . PHE B 2 309 ? 84.817  98.789  128.100 1.00 62.27  310 B 1 
ATOM 2480 C CG  . PHE B 2 309 ? 83.740  99.688  127.606 1.00 62.27  310 B 1 
ATOM 2481 C CD1 . PHE B 2 309 ? 82.452  99.556  128.063 1.00 62.27  310 B 1 
ATOM 2482 C CD2 . PHE B 2 309 ? 84.016  100.657 126.667 1.00 62.27  310 B 1 
ATOM 2483 C CE1 . PHE B 2 309 ? 81.467  100.380 127.603 1.00 62.27  310 B 1 
ATOM 2484 C CE2 . PHE B 2 309 ? 83.037  101.480 126.207 1.00 62.27  310 B 1 
ATOM 2485 C CZ  . PHE B 2 309 ? 81.760  101.345 126.676 1.00 62.27  310 B 1 
ATOM 2486 N N   . CYS B 2 310 ? 84.661  97.844  125.170 1.00 65.90  311 B 1 
ATOM 2487 C CA  . CYS B 2 310 ? 85.087  97.805  123.784 1.00 65.90  311 B 1 
ATOM 2488 C C   . CYS B 2 310 ? 85.909  99.010  123.360 1.00 65.90  311 B 1 
ATOM 2489 O O   . CYS B 2 310 ? 86.647  98.922  122.377 1.00 65.90  311 B 1 
ATOM 2490 C CB  . CYS B 2 310 ? 83.866  97.717  122.859 1.00 65.90  311 B 1 
ATOM 2491 S SG  . CYS B 2 310 ? 82.849  99.206  122.875 1.00 65.90  311 B 1 
ATOM 2492 N N   . CYS B 2 311 ? 85.793  100.129 124.059 1.00 64.10  312 B 1 
ATOM 2493 C CA  . CYS B 2 311 ? 86.622  101.299 123.779 1.00 64.10  312 B 1 
ATOM 2494 C C   . CYS B 2 311 ? 87.066  101.884 125.116 1.00 64.10  312 B 1 
ATOM 2495 O O   . CYS B 2 311 ? 86.915  101.249 126.163 1.00 64.10  312 B 1 
ATOM 2496 C CB  . CYS B 2 311 ? 85.874  102.300 122.893 1.00 64.10  312 B 1 
ATOM 2497 S SG  . CYS B 2 311 ? 85.495  101.666 121.261 1.00 64.10  312 B 1 
ATOM 2498 N N   . ALA B 2 312 ? 87.636  103.082 125.090 1.00 50.19  313 B 1 
ATOM 2499 C CA  . ALA B 2 312 ? 88.297  103.592 126.275 1.00 50.19  313 B 1 
ATOM 2500 C C   . ALA B 2 312 ? 87.298  104.149 127.282 1.00 50.19  313 B 1 
ATOM 2501 O O   . ALA B 2 312 ? 86.213  104.619 126.924 1.00 50.19  313 B 1 
ATOM 2502 C CB  . ALA B 2 312 ? 89.306  104.674 125.903 1.00 50.19  313 B 1 
ATOM 2503 N N   . VAL B 2 313 ? 87.675  104.088 128.558 1.00 48.32  314 B 1 
ATOM 2504 C CA  . VAL B 2 313 ? 86.825  104.553 129.646 1.00 48.32  314 B 1 
ATOM 2505 C C   . VAL B 2 313 ? 87.648  105.444 130.566 1.00 48.32  314 B 1 
ATOM 2506 O O   . VAL B 2 313 ? 88.645  104.994 131.144 1.00 48.32  314 B 1 
ATOM 2507 C CB  . VAL B 2 313 ? 86.220  103.386 130.447 1.00 48.32  314 B 1 
ATOM 2508 C CG1 . VAL B 2 313 ? 85.191  103.918 131.415 1.00 48.32  314 B 1 
ATOM 2509 C CG2 . VAL B 2 313 ? 85.586  102.395 129.514 1.00 48.32  314 B 1 
ATOM 2510 N N   . PHE B 2 314 ? 87.220  106.689 130.719 1.00 47.11  315 B 1 
ATOM 2511 C CA  . PHE B 2 314 ? 87.912  107.674 131.532 1.00 47.11  315 B 1 
ATOM 2512 C C   . PHE B 2 314 ? 87.317  107.720 132.928 1.00 47.11  315 B 1 
ATOM 2513 O O   . PHE B 2 314 ? 86.161  107.361 133.139 1.00 47.11  315 B 1 
ATOM 2514 C CB  . PHE B 2 314 ? 87.815  109.062 130.909 1.00 47.11  315 B 1 
ATOM 2515 C CG  . PHE B 2 314 ? 88.449  109.162 129.570 1.00 47.11  315 B 1 
ATOM 2516 C CD1 . PHE B 2 314 ? 87.757  108.829 128.441 1.00 47.11  315 B 1 
ATOM 2517 C CD2 . PHE B 2 314 ? 89.740  109.595 129.441 1.00 47.11  315 B 1 
ATOM 2518 C CE1 . PHE B 2 314 ? 88.345  108.924 127.209 1.00 47.11  315 B 1 
ATOM 2519 C CE2 . PHE B 2 314 ? 90.326  109.686 128.212 1.00 47.11  315 B 1 
ATOM 2520 C CZ  . PHE B 2 314 ? 89.629  109.350 127.098 1.00 47.11  315 B 1 
ATOM 2521 N N   . ALA B 2 315 ? 88.126  108.151 133.887 1.00 51.37  316 B 1 
ATOM 2522 C CA  . ALA B 2 315 ? 87.592  108.467 135.197 1.00 51.37  316 B 1 
ATOM 2523 C C   . ALA B 2 315 ? 87.023  109.877 135.238 1.00 51.37  316 B 1 
ATOM 2524 O O   . ALA B 2 315 ? 86.011  110.121 135.903 1.00 51.37  316 B 1 
ATOM 2525 C CB  . ALA B 2 315 ? 88.673  108.305 136.260 1.00 51.37  316 B 1 
ATOM 2526 N N   . LYS B 2 316 ? 87.670  110.810 134.554 1.00 52.58  317 B 1 
ATOM 2527 C CA  . LYS B 2 316 ? 87.174  112.160 134.351 1.00 52.58  317 B 1 
ATOM 2528 C C   . LYS B 2 316 ? 87.664  112.603 132.985 1.00 52.58  317 B 1 
ATOM 2529 O O   . LYS B 2 316 ? 88.348  111.854 132.288 1.00 52.58  317 B 1 
ATOM 2530 C CB  . LYS B 2 316 ? 87.658  113.101 135.450 1.00 52.58  317 B 1 
ATOM 2531 C CG  . LYS B 2 316 ? 87.244  112.690 136.838 1.00 52.58  317 B 1 
ATOM 2532 C CD  . LYS B 2 316 ? 88.046  113.436 137.878 1.00 52.58  317 B 1 
ATOM 2533 C CE  . LYS B 2 316 ? 89.500  113.006 137.848 1.00 52.58  317 B 1 
ATOM 2534 N NZ  . LYS B 2 316 ? 90.319  113.724 138.861 1.00 52.58  317 B 1 
ATOM 2535 N N   . GLU B 2 317 ? 87.320  113.821 132.595 1.00 50.52  318 B 1 
ATOM 2536 C CA  . GLU B 2 317 ? 87.826  114.324 131.338 1.00 50.52  318 B 1 
ATOM 2537 C C   . GLU B 2 317 ? 89.344  114.392 131.388 1.00 50.52  318 B 1 
ATOM 2538 O O   . GLU B 2 317 ? 89.927  114.556 132.458 1.00 50.52  318 B 1 
ATOM 2539 C CB  . GLU B 2 317 ? 87.254  115.700 131.029 1.00 50.52  318 B 1 
ATOM 2540 C CG  . GLU B 2 317 ? 85.941  115.683 130.279 1.00 50.52  318 B 1 
ATOM 2541 C CD  . GLU B 2 317 ? 84.787  115.270 131.148 1.00 50.52  318 B 1 
ATOM 2542 O OE1 . GLU B 2 317 ? 83.809  114.711 130.607 1.00 50.52  318 B 1 
ATOM 2543 O OE2 . GLU B 2 317 ? 84.858  115.503 132.373 1.00 50.52  318 B 1 
ATOM 2544 N N   . PRO B 2 318 ? 90.004  114.241 130.246 1.00 47.10  319 B 1 
ATOM 2545 C CA  . PRO B 2 318 ? 91.467  114.281 130.230 1.00 47.10  319 B 1 
ATOM 2546 C C   . PRO B 2 318 ? 91.962  115.635 130.701 1.00 47.10  319 B 1 
ATOM 2547 O O   . PRO B 2 318 ? 91.361  116.668 130.410 1.00 47.10  319 B 1 
ATOM 2548 C CB  . PRO B 2 318 ? 91.809  114.029 128.761 1.00 47.10  319 B 1 
ATOM 2549 C CG  . PRO B 2 318 ? 90.586  113.448 128.174 1.00 47.10  319 B 1 
ATOM 2550 C CD  . PRO B 2 318 ? 89.450  114.061 128.902 1.00 47.10  319 B 1 
ATOM 2551 N N   . ASP B 2 319 ? 93.044  115.622 131.466 1.00 46.62  320 B 1 
ATOM 2552 C CA  . ASP B 2 319 ? 93.550  116.843 132.084 1.00 46.62  320 B 1 
ATOM 2553 C C   . ASP B 2 319 ? 94.518  117.533 131.126 1.00 46.62  320 B 1 
ATOM 2554 O O   . ASP B 2 319 ? 95.740  117.484 131.266 1.00 46.62  320 B 1 
ATOM 2555 C CB  . ASP B 2 319 ? 94.201  116.523 133.418 1.00 46.62  320 B 1 
ATOM 2556 C CG  . ASP B 2 319 ? 93.962  117.597 134.434 1.00 46.62  320 B 1 
ATOM 2557 O OD1 . ASP B 2 319 ? 93.469  118.669 134.034 1.00 46.62  320 B 1 
ATOM 2558 O OD2 . ASP B 2 319 ? 94.251  117.372 135.625 1.00 46.62  320 B 1 
ATOM 2559 N N   . SER B 2 320 ? 93.937  118.175 130.122 1.00 46.20  321 B 1 
ATOM 2560 C CA  . SER B 2 320 ? 94.694  118.886 129.109 1.00 46.20  321 B 1 
ATOM 2561 C C   . SER B 2 320 ? 94.047  120.234 128.851 1.00 46.20  321 B 1 
ATOM 2562 O O   . SER B 2 320 ? 92.838  120.316 128.631 1.00 46.20  321 B 1 
ATOM 2563 C CB  . SER B 2 320 ? 94.764  118.087 127.825 1.00 46.20  321 B 1 
ATOM 2564 O OG  . SER B 2 320 ? 95.036  118.928 126.731 1.00 46.20  321 B 1 
ATOM 2565 N N   . TRP B 2 321 ? 94.856  121.283 128.865 1.00 47.61  322 B 1 
ATOM 2566 C CA  . TRP B 2 321 ? 94.368  122.647 128.790 1.00 47.61  322 B 1 
ATOM 2567 C C   . TRP B 2 321 ? 94.878  123.336 127.535 1.00 47.61  322 B 1 
ATOM 2568 O O   . TRP B 2 321 ? 95.743  122.829 126.820 1.00 47.61  322 B 1 
ATOM 2569 C CB  . TRP B 2 321 ? 94.810  123.449 130.007 1.00 47.61  322 B 1 
ATOM 2570 C CG  . TRP B 2 321 ? 94.359  122.885 131.275 1.00 47.61  322 B 1 
ATOM 2571 C CD1 . TRP B 2 321 ? 95.024  122.001 132.056 1.00 47.61  322 B 1 
ATOM 2572 C CD2 . TRP B 2 321 ? 93.133  123.166 131.936 1.00 47.61  322 B 1 
ATOM 2573 N NE1 . TRP B 2 321 ? 94.287  121.713 133.171 1.00 47.61  322 B 1 
ATOM 2574 C CE2 . TRP B 2 321 ? 93.117  122.421 133.118 1.00 47.61  322 B 1 
ATOM 2575 C CE3 . TRP B 2 321 ? 92.044  123.983 131.641 1.00 47.61  322 B 1 
ATOM 2576 C CZ2 . TRP B 2 321 ? 92.059  122.463 134.001 1.00 47.61  322 B 1 
ATOM 2577 C CZ3 . TRP B 2 321 ? 91.001  124.025 132.512 1.00 47.61  322 B 1 
ATOM 2578 C CH2 . TRP B 2 321 ? 91.008  123.271 133.680 1.00 47.61  322 B 1 
ATOM 2579 N N   . HIS B 2 322 ? 94.332  124.519 127.287 1.00 53.40  323 B 1 
ATOM 2580 C CA  . HIS B 2 322 ? 94.794  125.374 126.208 1.00 53.40  323 B 1 
ATOM 2581 C C   . HIS B 2 322 ? 94.030  126.678 126.308 1.00 53.40  323 B 1 
ATOM 2582 O O   . HIS B 2 322 ? 92.878  126.701 126.747 1.00 53.40  323 B 1 
ATOM 2583 C CB  . HIS B 2 322 ? 94.574  124.741 124.841 1.00 53.40  323 B 1 
ATOM 2584 C CG  . HIS B 2 322 ? 93.169  124.850 124.348 1.00 53.40  323 B 1 
ATOM 2585 N ND1 . HIS B 2 322 ? 92.151  124.054 124.820 1.00 53.40  323 B 1 
ATOM 2586 C CD2 . HIS B 2 322 ? 92.615  125.643 123.406 1.00 53.40  323 B 1 
ATOM 2587 C CE1 . HIS B 2 322 ? 91.028  124.361 124.202 1.00 53.40  323 B 1 
ATOM 2588 N NE2 . HIS B 2 322 ? 91.282  125.323 123.337 1.00 53.40  323 B 1 
ATOM 2589 N N   . VAL B 2 323 ? 94.674  127.761 125.889 1.00 53.89  324 B 1 
ATOM 2590 C CA  . VAL B 2 323 ? 94.046  129.072 125.837 1.00 53.89  324 B 1 
ATOM 2591 C C   . VAL B 2 323 ? 93.558  129.297 124.417 1.00 53.89  324 B 1 
ATOM 2592 O O   . VAL B 2 323 ? 94.348  129.305 123.466 1.00 53.89  324 B 1 
ATOM 2593 C CB  . VAL B 2 323 ? 94.993  130.185 126.310 1.00 53.89  324 B 1 
ATOM 2594 C CG1 . VAL B 2 323 ? 96.155  130.354 125.382 1.00 53.89  324 B 1 
ATOM 2595 C CG2 . VAL B 2 323 ? 94.238  131.472 126.396 1.00 53.89  324 B 1 
ATOM 2596 N N   . LYS B 2 324 ? 92.244  129.434 124.267 1.00 63.12  325 B 1 
ATOM 2597 C CA  . LYS B 2 324 ? 91.657  129.535 122.940 1.00 63.12  325 B 1 
ATOM 2598 C C   . LYS B 2 324 ? 91.779  130.954 122.403 1.00 63.12  325 B 1 
ATOM 2599 O O   . LYS B 2 324 ? 92.525  131.205 121.453 1.00 63.12  325 B 1 
ATOM 2600 C CB  . LYS B 2 324 ? 90.189  129.110 122.991 1.00 63.12  325 B 1 
ATOM 2601 C CG  . LYS B 2 324 ? 89.448  129.326 121.697 1.00 63.12  325 B 1 
ATOM 2602 C CD  . LYS B 2 324 ? 89.682  128.193 120.719 1.00 63.12  325 B 1 
ATOM 2603 C CE  . LYS B 2 324 ? 88.791  127.005 121.043 1.00 63.12  325 B 1 
ATOM 2604 N NZ  . LYS B 2 324 ? 88.951  125.906 120.055 1.00 63.12  325 B 1 
ATOM 2605 N N   . ASP B 2 325 ? 91.076  131.892 123.021 1.00 66.52  326 B 1 
ATOM 2606 C CA  . ASP B 2 325 ? 91.237  133.308 122.731 1.00 66.52  326 B 1 
ATOM 2607 C C   . ASP B 2 325 ? 91.625  134.088 123.972 1.00 66.52  326 B 1 
ATOM 2608 O O   . ASP B 2 325 ? 92.635  134.800 123.974 1.00 66.52  326 B 1 
ATOM 2609 C CB  . ASP B 2 325 ? 89.938  133.851 122.133 1.00 66.52  326 B 1 
ATOM 2610 C CG  . ASP B 2 325 ? 88.739  133.376 122.886 1.00 66.52  326 B 1 
ATOM 2611 O OD1 . ASP B 2 325 ? 88.941  132.576 123.820 1.00 66.52  326 B 1 
ATOM 2612 O OD2 . ASP B 2 325 ? 87.611  133.790 122.558 1.00 66.52  326 B 1 
ATOM 2613 N N   . ASN B 2 326 ? 90.839  133.966 125.028 1.00 66.31  327 B 1 
ATOM 2614 C CA  . ASN B 2 326 ? 91.234  134.315 126.375 1.00 66.31  327 B 1 
ATOM 2615 C C   . ASN B 2 326 ? 90.555  133.311 127.285 1.00 66.31  327 B 1 
ATOM 2616 O O   . ASN B 2 326 ? 89.817  132.436 126.824 1.00 66.31  327 B 1 
ATOM 2617 C CB  . ASN B 2 326 ? 90.841  135.748 126.740 1.00 66.31  327 B 1 
ATOM 2618 C CG  . ASN B 2 326 ? 91.507  136.769 125.867 1.00 66.31  327 B 1 
ATOM 2619 O OD1 . ASN B 2 326 ? 90.909  137.782 125.516 1.00 66.31  327 B 1 
ATOM 2620 N ND2 . ASN B 2 326 ? 92.753  136.508 125.497 1.00 66.31  327 B 1 
ATOM 2621 N N   . ARG B 2 327 ? 90.785  133.448 128.588 1.00 67.44  328 B 1 
ATOM 2622 C CA  . ARG B 2 327 ? 90.123  132.591 129.559 1.00 67.44  328 B 1 
ATOM 2623 C C   . ARG B 2 327 ? 90.459  131.124 129.275 1.00 67.44  328 B 1 
ATOM 2624 O O   . ARG B 2 327 ? 89.640  130.367 128.757 1.00 67.44  328 B 1 
ATOM 2625 C CB  . ARG B 2 327 ? 88.613  132.840 129.538 1.00 67.44  328 B 1 
ATOM 2626 C CG  . ARG B 2 327 ? 87.864  132.276 130.722 1.00 67.44  328 B 1 
ATOM 2627 C CD  . ARG B 2 327 ? 86.376  132.454 130.522 1.00 67.44  328 B 1 
ATOM 2628 N NE  . ARG B 2 327 ? 86.008  132.220 129.126 1.00 67.44  328 B 1 
ATOM 2629 C CZ  . ARG B 2 327 ? 85.952  131.021 128.552 1.00 67.44  328 B 1 
ATOM 2630 N NH2 . ARG B 2 327 ? 85.610  130.913 127.276 1.00 67.44  328 B 1 
ATOM 2631 N NH1 . ARG B 2 327 ? 86.243  129.932 129.253 1.00 67.44  328 B 1 
ATOM 2632 N N   . VAL B 2 328 ? 91.724  130.789 129.539 1.00 58.10  329 B 1 
ATOM 2633 C CA  . VAL B 2 328 ? 92.306  129.478 129.266 1.00 58.10  329 B 1 
ATOM 2634 C C   . VAL B 2 328 ? 91.370  128.344 129.652 1.00 58.10  329 B 1 
ATOM 2635 O O   . VAL B 2 328 ? 90.927  128.248 130.800 1.00 58.10  329 B 1 
ATOM 2636 C CB  . VAL B 2 328 ? 93.649  129.323 129.996 1.00 58.10  329 B 1 
ATOM 2637 C CG1 . VAL B 2 328 ? 93.497  129.663 131.439 1.00 58.10  329 B 1 
ATOM 2638 C CG2 . VAL B 2 328 ? 94.110  127.912 129.887 1.00 58.10  329 B 1 
ATOM 2639 N N   . MET B 2 329 ? 91.070  127.482 128.693 1.00 60.16  330 B 1 
ATOM 2640 C CA  . MET B 2 329 ? 90.049  126.460 128.820 1.00 60.16  330 B 1 
ATOM 2641 C C   . MET B 2 329 ? 90.691  125.083 128.863 1.00 60.16  330 B 1 
ATOM 2642 O O   . MET B 2 329 ? 91.906  124.930 128.740 1.00 60.16  330 B 1 
ATOM 2643 C CB  . MET B 2 329 ? 89.055  126.560 127.666 1.00 60.16  330 B 1 
ATOM 2644 C CG  . MET B 2 329 ? 88.493  127.944 127.495 1.00 60.16  330 B 1 
ATOM 2645 S SD  . MET B 2 329 ? 87.223  128.051 126.234 1.00 60.16  330 B 1 
ATOM 2646 C CE  . MET B 2 329 ? 88.111  127.375 124.841 1.00 60.16  330 B 1 
ATOM 2647 N N   . GLN B 2 330 ? 89.854  124.073 129.044 1.00 51.13  331 B 1 
ATOM 2648 C CA  . GLN B 2 330 ? 90.284  122.688 129.051 1.00 51.13  331 B 1 
ATOM 2649 C C   . GLN B 2 330 ? 89.855  122.045 127.747 1.00 51.13  331 B 1 
ATOM 2650 O O   . GLN B 2 330 ? 88.730  122.257 127.291 1.00 51.13  331 B 1 
ATOM 2651 C CB  . GLN B 2 330 ? 89.690  121.933 130.236 1.00 51.13  331 B 1 
ATOM 2652 C CG  . GLN B 2 330 ? 90.056  120.473 130.299 1.00 51.13  331 B 1 
ATOM 2653 C CD  . GLN B 2 330 ? 89.496  119.803 131.531 1.00 51.13  331 B 1 
ATOM 2654 O OE1 . GLN B 2 330 ? 89.031  120.468 132.448 1.00 51.13  331 B 1 
ATOM 2655 N NE2 . GLN B 2 330 ? 89.555  118.484 131.567 1.00 51.13  331 B 1 
ATOM 2656 N N   . LEU B 2 331 ? 90.757  121.282 127.145 1.00 47.92  332 B 1 
ATOM 2657 C CA  . LEU B 2 331 ? 90.438  120.608 125.900 1.00 47.92  332 B 1 
ATOM 2658 C C   . LEU B 2 331 ? 89.288  119.642 126.115 1.00 47.92  332 B 1 
ATOM 2659 O O   . LEU B 2 331 ? 89.288  118.860 127.067 1.00 47.92  332 B 1 
ATOM 2660 C CB  . LEU B 2 331 ? 91.656  119.858 125.377 1.00 47.92  332 B 1 
ATOM 2661 C CG  . LEU B 2 331 ? 92.649  120.691 124.586 1.00 47.92  332 B 1 
ATOM 2662 C CD1 . LEU B 2 331 ? 93.834  119.857 124.184 1.00 47.92  332 B 1 
ATOM 2663 C CD2 . LEU B 2 331 ? 91.965  121.246 123.376 1.00 47.92  332 B 1 
ATOM 2664 N N   . THR B 2 332 ? 88.297  119.706 125.235 1.00 53.08  333 B 1 
ATOM 2665 C CA  . THR B 2 332 ? 87.224  118.738 125.297 1.00 53.08  333 B 1 
ATOM 2666 C C   . THR B 2 332 ? 87.770  117.345 125.009 1.00 53.08  333 B 1 
ATOM 2667 O O   . THR B 2 332 ? 88.882  117.173 124.505 1.00 53.08  333 B 1 
ATOM 2668 C CB  . THR B 2 332 ? 86.127  119.086 124.299 1.00 53.08  333 B 1 
ATOM 2669 O OG1 . THR B 2 332 ? 86.678  119.115 122.981 1.00 53.08  333 B 1 
ATOM 2670 C CG2 . THR B 2 332 ? 85.548  120.443 124.613 1.00 53.08  333 B 1 
ATOM 2671 N N   . ARG B 2 333 ? 86.965  116.339 125.336 1.00 53.07  334 B 1 
ATOM 2672 C CA  . ARG B 2 333 ? 87.397  114.962 125.141 1.00 53.07  334 B 1 
ATOM 2673 C C   . ARG B 2 333 ? 87.650  114.666 123.670 1.00 53.07  334 B 1 
ATOM 2674 O O   . ARG B 2 333 ? 88.662  114.047 123.319 1.00 53.07  334 B 1 
ATOM 2675 C CB  . ARG B 2 333 ? 86.344  114.018 125.714 1.00 53.07  334 B 1 
ATOM 2676 C CG  . ARG B 2 333 ? 86.782  112.590 125.864 1.00 53.07  334 B 1 
ATOM 2677 C CD  . ARG B 2 333 ? 85.639  111.753 126.377 1.00 53.07  334 B 1 
ATOM 2678 N NE  . ARG B 2 333 ? 84.530  111.724 125.430 1.00 53.07  334 B 1 
ATOM 2679 C CZ  . ARG B 2 333 ? 83.364  112.326 125.620 1.00 53.07  334 B 1 
ATOM 2680 N NH2 . ARG B 2 333 ? 82.422  112.241 124.700 1.00 53.07  334 B 1 
ATOM 2681 N NH1 . ARG B 2 333 ? 83.137  113.012 126.728 1.00 53.07  334 B 1 
ATOM 2682 N N   . LYS B 2 334 ? 86.760  115.125 122.796 1.00 53.86  335 B 1 
ATOM 2683 C CA  . LYS B 2 334 ? 86.887  114.815 121.380 1.00 53.86  335 B 1 
ATOM 2684 C C   . LYS B 2 334 ? 88.149  115.434 120.791 1.00 53.86  335 B 1 
ATOM 2685 O O   . LYS B 2 334 ? 88.892  114.774 120.057 1.00 53.86  335 B 1 
ATOM 2686 C CB  . LYS B 2 334 ? 85.652  115.303 120.636 1.00 53.86  335 B 1 
ATOM 2687 C CG  . LYS B 2 334 ? 85.483  114.692 119.267 1.00 53.86  335 B 1 
ATOM 2688 C CD  . LYS B 2 334 ? 84.104  114.984 118.713 1.00 53.86  335 B 1 
ATOM 2689 C CE  . LYS B 2 334 ? 83.998  116.432 118.278 1.00 53.86  335 B 1 
ATOM 2690 N NZ  . LYS B 2 334 ? 85.118  116.800 117.370 1.00 53.86  335 B 1 
ATOM 2691 N N   . GLU B 2 335 ? 88.407  116.705 121.107 1.00 55.59  336 B 1 
ATOM 2692 C CA  . GLU B 2 335 ? 89.629  117.354 120.641 1.00 55.59  336 B 1 
ATOM 2693 C C   . GLU B 2 335 ? 90.866  116.655 121.183 1.00 55.59  336 B 1 
ATOM 2694 O O   . GLU B 2 335 ? 91.862  116.488 120.467 1.00 55.59  336 B 1 
ATOM 2695 C CB  . GLU B 2 335 ? 89.637  118.818 121.064 1.00 55.59  336 B 1 
ATOM 2696 C CG  . GLU B 2 335 ? 88.454  119.619 120.591 1.00 55.59  336 B 1 
ATOM 2697 C CD  . GLU B 2 335 ? 88.310  120.922 121.346 1.00 55.59  336 B 1 
ATOM 2698 O OE1 . GLU B 2 335 ? 88.798  120.998 122.488 1.00 55.59  336 B 1 
ATOM 2699 O OE2 . GLU B 2 335 ? 87.718  121.872 120.799 1.00 55.59  336 B 1 
ATOM 2700 N N   . TRP B 2 336 ? 90.828  116.257 122.452 1.00 50.12  337 B 1 
ATOM 2701 C CA  . TRP B 2 336 ? 91.970  115.584 123.053 1.00 50.12  337 B 1 
ATOM 2702 C C   . TRP B 2 336 ? 92.295  114.298 122.312 1.00 50.12  337 B 1 
ATOM 2703 O O   . TRP B 2 336 ? 93.454  114.032 121.974 1.00 50.12  337 B 1 
ATOM 2704 C CB  . TRP B 2 336 ? 91.685  115.296 124.520 1.00 50.12  337 B 1 
ATOM 2705 C CG  . TRP B 2 336 ? 92.846  114.735 125.225 1.00 50.12  337 B 1 
ATOM 2706 C CD1 . TRP B 2 336 ? 93.900  115.423 125.718 1.00 50.12  337 B 1 
ATOM 2707 C CD2 . TRP B 2 336 ? 93.086  113.360 125.525 1.00 50.12  337 B 1 
ATOM 2708 N NE1 . TRP B 2 336 ? 94.786  114.567 126.310 1.00 50.12  337 B 1 
ATOM 2709 C CE2 . TRP B 2 336 ? 94.305  113.292 126.207 1.00 50.12  337 B 1 
ATOM 2710 C CE3 . TRP B 2 336 ? 92.388  112.183 125.288 1.00 50.12  337 B 1 
ATOM 2711 C CZ2 . TRP B 2 336 ? 94.841  112.102 126.650 1.00 50.12  337 B 1 
ATOM 2712 C CZ3 . TRP B 2 336 ? 92.922  111.002 125.734 1.00 50.12  337 B 1 
ATOM 2713 C CH2 . TRP B 2 336 ? 94.133  110.969 126.406 1.00 50.12  337 B 1 
ATOM 2714 N N   . ILE B 2 337 ? 91.279  113.487 122.036 1.00 50.32  338 B 1 
ATOM 2715 C CA  . ILE B 2 337 ? 91.566  112.234 121.360 1.00 50.32  338 B 1 
ATOM 2716 C C   . ILE B 2 337 ? 91.907  112.467 119.900 1.00 50.32  338 B 1 
ATOM 2717 O O   . ILE B 2 337 ? 92.626  111.668 119.293 1.00 50.32  338 B 1 
ATOM 2718 C CB  . ILE B 2 337 ? 90.405  111.249 121.542 1.00 50.32  338 B 1 
ATOM 2719 C CG1 . ILE B 2 337 ? 90.386  110.761 122.982 1.00 50.32  338 B 1 
ATOM 2720 C CG2 . ILE B 2 337 ? 90.555  110.081 120.623 1.00 50.32  338 B 1 
ATOM 2721 C CD1 . ILE B 2 337 ? 89.211  109.909 123.312 1.00 50.32  338 B 1 
ATOM 2722 N N   . GLN B 2 338 ? 91.450  113.567 119.310 1.00 53.77  339 B 1 
ATOM 2723 C CA  . GLN B 2 338 ? 91.907  113.842 117.955 1.00 53.77  339 B 1 
ATOM 2724 C C   . GLN B 2 338 ? 93.368  114.252 117.941 1.00 53.77  339 B 1 
ATOM 2725 O O   . GLN B 2 338 ? 94.078  113.967 116.974 1.00 53.77  339 B 1 
ATOM 2726 C CB  . GLN B 2 338 ? 91.046  114.912 117.297 1.00 53.77  339 B 1 
ATOM 2727 C CG  . GLN B 2 338 ? 89.627  114.458 117.050 1.00 53.77  339 B 1 
ATOM 2728 C CD  . GLN B 2 338 ? 88.872  115.385 116.125 1.00 53.77  339 B 1 
ATOM 2729 O OE1 . GLN B 2 338 ? 89.469  116.103 115.320 1.00 53.77  339 B 1 
ATOM 2730 N NE2 . GLN B 2 338 ? 87.548  115.379 116.237 1.00 53.77  339 B 1 
ATOM 2731 N N   . PHE B 2 339 ? 93.838  114.912 118.997 1.00 47.97  340 B 1 
ATOM 2732 C CA  . PHE B 2 339 ? 95.257  115.245 119.069 1.00 47.97  340 B 1 
ATOM 2733 C C   . PHE B 2 339 ? 96.088  114.021 119.410 1.00 47.97  340 B 1 
ATOM 2734 O O   . PHE B 2 339 ? 97.275  113.958 119.079 1.00 47.97  340 B 1 
ATOM 2735 C CB  . PHE B 2 339 ? 95.504  116.340 120.098 1.00 47.97  340 B 1 
ATOM 2736 C CG  . PHE B 2 339 ? 95.258  117.711 119.582 1.00 47.97  340 B 1 
ATOM 2737 C CD1 . PHE B 2 339 ? 95.583  118.039 118.290 1.00 47.97  340 B 1 
ATOM 2738 C CD2 . PHE B 2 339 ? 94.713  118.676 120.392 1.00 47.97  340 B 1 
ATOM 2739 C CE1 . PHE B 2 339 ? 95.355  119.300 117.812 1.00 47.97  340 B 1 
ATOM 2740 C CE2 . PHE B 2 339 ? 94.486  119.939 119.920 1.00 47.97  340 B 1 
ATOM 2741 C CZ  . PHE B 2 339 ? 94.807  120.251 118.629 1.00 47.97  340 B 1 
ATOM 2742 N N   . MET B 2 340 ? 95.492  113.048 120.090 1.00 47.57  341 B 1 
ATOM 2743 C CA  . MET B 2 340 ? 96.245  111.855 120.441 1.00 47.57  341 B 1 
ATOM 2744 C C   . MET B 2 340 ? 96.232  110.790 119.358 1.00 47.57  341 B 1 
ATOM 2745 O O   . MET B 2 340 ? 97.134  109.951 119.337 1.00 47.57  341 B 1 
ATOM 2746 C CB  . MET B 2 340 ? 95.713  111.252 121.735 1.00 47.57  341 B 1 
ATOM 2747 C CG  . MET B 2 340 ? 95.839  112.176 122.907 1.00 47.57  341 B 1 
ATOM 2748 S SD  . MET B 2 340 ? 97.537  112.473 123.405 1.00 47.57  341 B 1 
ATOM 2749 C CE  . MET B 2 340 ? 97.856  111.024 124.385 1.00 47.57  341 B 1 
ATOM 2750 N N   . VAL B 2 341 ? 95.257  110.796 118.458 1.00 52.44  342 B 1 
ATOM 2751 C CA  . VAL B 2 341 ? 95.082  109.720 117.498 1.00 52.44  342 B 1 
ATOM 2752 C C   . VAL B 2 341 ? 95.556  110.114 116.104 1.00 52.44  342 B 1 
ATOM 2753 O O   . VAL B 2 341 ? 96.261  109.346 115.451 1.00 52.44  342 B 1 
ATOM 2754 C CB  . VAL B 2 341 ? 93.615  109.253 117.462 1.00 52.44  342 B 1 
ATOM 2755 C CG1 . VAL B 2 341 ? 93.431  108.249 116.360 1.00 52.44  342 B 1 
ATOM 2756 C CG2 . VAL B 2 341 ? 93.223  108.662 118.784 1.00 52.44  342 B 1 
ATOM 2757 N N   . GLU B 2 342 ? 95.172  111.291 115.625 1.00 59.49  343 B 1 
ATOM 2758 C CA  . GLU B 2 342 ? 95.523  111.666 114.268 1.00 59.49  343 B 1 
ATOM 2759 C C   . GLU B 2 342 ? 97.007  111.987 114.160 1.00 59.49  343 B 1 
ATOM 2760 O O   . GLU B 2 342 ? 97.688  112.254 115.149 1.00 59.49  343 B 1 
ATOM 2761 C CB  . GLU B 2 342 ? 94.702  112.864 113.797 1.00 59.49  343 B 1 
ATOM 2762 C CG  . GLU B 2 342 ? 93.375  112.509 113.162 1.00 59.49  343 B 1 
ATOM 2763 C CD  . GLU B 2 342 ? 92.278  112.263 114.167 1.00 59.49  343 B 1 
ATOM 2764 O OE1 . GLU B 2 342 ? 92.536  112.396 115.379 1.00 59.49  343 B 1 
ATOM 2765 O OE2 . GLU B 2 342 ? 91.152  111.929 113.746 1.00 59.49  343 B 1 
ATOM 2766 N N   . ALA B 2 343 ? 97.499  111.957 112.926 1.00 74.89  344 B 1 
ATOM 2767 C CA  . ALA B 2 343 ? 98.855  112.344 112.576 1.00 74.89  344 B 1 
ATOM 2768 C C   . ALA B 2 343 ? 98.835  113.758 112.016 1.00 74.89  344 B 1 
ATOM 2769 O O   . ALA B 2 343 ? 97.802  114.270 111.593 1.00 74.89  344 B 1 
ATOM 2770 C CB  . ALA B 2 343 ? 99.456  111.357 111.580 1.00 74.89  344 B 1 
ATOM 2771 N N   . GLU B 2 344 ? 100.078 114.369 111.723 1.00 81.82  345 B 1 
ATOM 2772 C CA  . GLU B 2 344 ? 100.157 115.606 110.910 1.00 81.82  345 B 1 
ATOM 2773 C C   . GLU B 2 344 ? 100.230 115.294 109.425 1.00 81.82  345 B 1 
ATOM 2774 O O   . GLU B 2 344 ? 100.700 114.227 109.020 1.00 81.82  345 B 1 
ATOM 2775 C CB  . GLU B 2 344 ? 101.365 116.444 111.324 1.00 81.82  345 B 1 
ATOM 2776 C CG  . GLU B 2 344 ? 101.219 117.077 112.690 1.00 81.82  345 B 1 
ATOM 2777 C CD  . GLU B 2 344 ? 102.446 117.855 113.105 1.00 81.82  345 B 1 
ATOM 2778 O OE1 . GLU B 2 344 ? 102.712 117.943 114.316 1.00 81.82  345 B 1 
ATOM 2779 O OE2 . GLU B 2 344 ? 103.142 118.390 112.221 1.00 81.82  345 B 1 
ATOM 2780 N N   . PRO B 2 345 ? 99.766  116.223 108.583 1.00 85.87  346 B 1 
ATOM 2781 C CA  . PRO B 2 345 ? 99.698  115.957 107.139 1.00 85.87  346 B 1 
ATOM 2782 C C   . PRO B 2 345 ? 101.055 115.700 106.500 1.00 85.87  346 B 1 
ATOM 2783 O O   . PRO B 2 345 ? 101.273 114.624 105.937 1.00 85.87  346 B 1 
ATOM 2784 C CB  . PRO B 2 345 ? 99.046  117.228 106.581 1.00 85.87  346 B 1 
ATOM 2785 C CG  . PRO B 2 345 ? 99.181  118.258 107.667 1.00 85.87  346 B 1 
ATOM 2786 C CD  . PRO B 2 345 ? 99.162  117.515 108.948 1.00 85.87  346 B 1 
ATOM 2787 N N   . LYS B 2 346 ? 101.973 116.661 106.596 1.00 90.14  347 B 1 
ATOM 2788 C CA  . LYS B 2 346 ? 103.370 116.474 106.204 1.00 90.14  347 B 1 
ATOM 2789 C C   . LYS B 2 346 ? 103.486 116.031 104.741 1.00 90.14  347 B 1 
ATOM 2790 O O   . LYS B 2 346 ? 103.945 114.933 104.423 1.00 90.14  347 B 1 
ATOM 2791 C CB  . LYS B 2 346 ? 104.055 115.466 107.136 1.00 90.14  347 B 1 
ATOM 2792 C CG  . LYS B 2 346 ? 103.732 115.664 108.603 1.00 90.14  347 B 1 
ATOM 2793 C CD  . LYS B 2 346 ? 104.123 117.049 109.058 1.00 90.14  347 B 1 
ATOM 2794 C CE  . LYS B 2 346 ? 105.470 117.034 109.749 1.00 90.14  347 B 1 
ATOM 2795 N NZ  . LYS B 2 346 ? 106.073 118.394 109.803 1.00 90.14  347 B 1 
ATOM 2796 N N   . PHE B 2 347 ? 103.054 116.924 103.854 1.00 93.15  348 B 1 
ATOM 2797 C CA  . PHE B 2 347 ? 103.064 116.623 102.428 1.00 93.15  348 B 1 
ATOM 2798 C C   . PHE B 2 347 ? 104.483 116.591 101.871 1.00 93.15  348 B 1 
ATOM 2799 O O   . PHE B 2 347 ? 104.958 115.535 101.443 1.00 93.15  348 B 1 
ATOM 2800 C CB  . PHE B 2 347 ? 102.224 117.649 101.673 1.00 93.15  348 B 1 
ATOM 2801 C CG  . PHE B 2 347 ? 102.229 117.455 100.196 1.00 93.15  348 B 1 
ATOM 2802 C CD1 . PHE B 2 347 ? 101.462 116.463 99.616  1.00 93.15  348 B 1 
ATOM 2803 C CD2 . PHE B 2 347 ? 103.012 118.256 99.384  1.00 93.15  348 B 1 
ATOM 2804 C CE1 . PHE B 2 347 ? 101.468 116.280 98.248  1.00 93.15  348 B 1 
ATOM 2805 C CE2 . PHE B 2 347 ? 103.026 118.076 98.017  1.00 93.15  348 B 1 
ATOM 2806 C CZ  . PHE B 2 347 ? 102.254 117.087 97.446  1.00 93.15  348 B 1 
ATOM 2807 N N   . SER B 2 348 ? 105.165 117.737 101.881 1.00 89.72  349 B 1 
ATOM 2808 C CA  . SER B 2 348 ? 106.587 117.834 101.548 1.00 89.72  349 B 1 
ATOM 2809 C C   . SER B 2 348 ? 106.880 117.319 100.132 1.00 89.72  349 B 1 
ATOM 2810 O O   . SER B 2 348 ? 107.497 116.275 99.931  1.00 89.72  349 B 1 
ATOM 2811 C CB  . SER B 2 348 ? 107.433 117.091 102.587 1.00 89.72  349 B 1 
ATOM 2812 O OG  . SER B 2 348 ? 108.787 117.013 102.178 1.00 89.72  349 B 1 
ATOM 2813 N N   . SER B 2 349 ? 106.402 118.082 99.151  1.00 83.44  350 B 1 
ATOM 2814 C CA  . SER B 2 349 ? 106.742 117.824 97.757  1.00 83.44  350 B 1 
ATOM 2815 C C   . SER B 2 349 ? 108.259 117.835 97.552  1.00 83.44  350 B 1 
ATOM 2816 O O   . SER B 2 349 ? 109.033 118.238 98.420  1.00 83.44  350 B 1 
ATOM 2817 C CB  . SER B 2 349 ? 106.090 118.861 96.849  1.00 83.44  350 B 1 
ATOM 2818 O OG  . SER B 2 349 ? 106.795 118.966 95.628  1.00 83.44  350 B 1 
ATOM 2819 N N   . ALA B 2 350 ? 108.680 117.382 96.367  1.00 74.36  351 B 1 
ATOM 2820 C CA  . ALA B 2 350 ? 110.108 117.219 96.093  1.00 74.36  351 B 1 
ATOM 2821 C C   . ALA B 2 350 ? 110.825 118.557 96.059  1.00 74.36  351 B 1 
ATOM 2822 O O   . ALA B 2 350 ? 111.951 118.688 96.560  1.00 74.36  351 B 1 
ATOM 2823 C CB  . ALA B 2 350 ? 110.302 116.478 94.775  1.00 74.36  351 B 1 
ATOM 2824 N N   . TYR B 2 351 ? 110.187 119.563 95.467  1.00 71.36  352 B 1 
ATOM 2825 C CA  . TYR B 2 351 ? 110.766 120.897 95.446  1.00 71.36  352 B 1 
ATOM 2826 C C   . TYR B 2 351 ? 110.973 121.417 96.861  1.00 71.36  352 B 1 
ATOM 2827 O O   . TYR B 2 351 ? 112.042 121.938 97.195  1.00 71.36  352 B 1 
ATOM 2828 C CB  . TYR B 2 351 ? 109.871 121.830 94.637  1.00 71.36  352 B 1 
ATOM 2829 C CG  . TYR B 2 351 ? 110.498 123.166 94.383  1.00 71.36  352 B 1 
ATOM 2830 C CD1 . TYR B 2 351 ? 111.843 123.264 94.080  1.00 71.36  352 B 1 
ATOM 2831 C CD2 . TYR B 2 351 ? 109.747 124.328 94.413  1.00 71.36  352 B 1 
ATOM 2832 C CE1 . TYR B 2 351 ? 112.427 124.475 93.843  1.00 71.36  352 B 1 
ATOM 2833 C CE2 . TYR B 2 351 ? 110.324 125.548 94.168  1.00 71.36  352 B 1 
ATOM 2834 C CZ  . TYR B 2 351 ? 111.665 125.614 93.885  1.00 71.36  352 B 1 
ATOM 2835 O OH  . TYR B 2 351 ? 112.259 126.822 93.638  1.00 71.36  352 B 1 
ATOM 2836 N N   . GLU B 2 352 ? 109.964 121.263 97.714  1.00 78.57  353 B 1 
ATOM 2837 C CA  . GLU B 2 352 ? 110.120 121.684 99.097  1.00 78.57  353 B 1 
ATOM 2838 C C   . GLU B 2 352 ? 111.149 120.832 99.813  1.00 78.57  353 B 1 
ATOM 2839 O O   . GLU B 2 352 ? 111.863 121.320 100.694 1.00 78.57  353 B 1 
ATOM 2840 C CB  . GLU B 2 352 ? 108.789 121.614 99.827  1.00 78.57  353 B 1 
ATOM 2841 C CG  . GLU B 2 352 ? 107.671 122.245 99.077  1.00 78.57  353 B 1 
ATOM 2842 C CD  . GLU B 2 352 ? 106.362 121.546 99.325  1.00 78.57  353 B 1 
ATOM 2843 O OE1 . GLU B 2 352 ? 106.302 120.698 100.240 1.00 78.57  353 B 1 
ATOM 2844 O OE2 . GLU B 2 352 ? 105.392 121.843 98.602  1.00 78.57  353 B 1 
ATOM 2845 N N   . GLU B 2 353 ? 111.232 119.551 99.465  1.00 78.45  354 B 1 
ATOM 2846 C CA  . GLU B 2 353 ? 112.229 118.709 100.106 1.00 78.45  354 B 1 
ATOM 2847 C C   . GLU B 2 353 ? 113.628 119.238 99.850  1.00 78.45  354 B 1 
ATOM 2848 O O   . GLU B 2 353 ? 114.438 119.324 100.774 1.00 78.45  354 B 1 
ATOM 2849 C CB  . GLU B 2 353 ? 112.120 117.267 99.624  1.00 78.45  354 B 1 
ATOM 2850 C CG  . GLU B 2 353 ? 110.878 116.530 100.072 1.00 78.45  354 B 1 
ATOM 2851 C CD  . GLU B 2 353 ? 110.583 115.327 99.203  1.00 78.45  354 B 1 
ATOM 2852 O OE1 . GLU B 2 353 ? 109.693 115.411 98.335  1.00 78.45  354 B 1 
ATOM 2853 O OE2 . GLU B 2 353 ? 111.244 114.292 99.395  1.00 78.45  354 B 1 
ATOM 2854 N N   . VAL B 2 354 ? 113.926 119.622 98.609  1.00 74.86  355 B 1 
ATOM 2855 C CA  . VAL B 2 354 ? 115.270 120.127 98.344  1.00 74.86  355 B 1 
ATOM 2856 C C   . VAL B 2 354 ? 115.449 121.534 98.911  1.00 74.86  355 B 1 
ATOM 2857 O O   . VAL B 2 354 ? 116.532 121.876 99.409  1.00 74.86  355 B 1 
ATOM 2858 C CB  . VAL B 2 354 ? 115.580 120.080 96.841  1.00 74.86  355 B 1 
ATOM 2859 C CG1 . VAL B 2 354 ? 114.658 120.996 96.088  1.00 74.86  355 B 1 
ATOM 2860 C CG2 . VAL B 2 354 ? 117.005 120.482 96.605  1.00 74.86  355 B 1 
ATOM 2861 N N   . ILE B 2 355 ? 114.401 122.361 98.872  1.00 73.52  356 B 1 
ATOM 2862 C CA  . ILE B 2 355 ? 114.486 123.707 99.436  1.00 73.52  356 B 1 
ATOM 2863 C C   . ILE B 2 355 ? 114.779 123.674 100.928 1.00 73.52  356 B 1 
ATOM 2864 O O   . ILE B 2 355 ? 115.465 124.556 101.455 1.00 73.52  356 B 1 
ATOM 2865 C CB  . ILE B 2 355 ? 113.193 124.484 99.138  1.00 73.52  356 B 1 
ATOM 2866 C CG1 . ILE B 2 355 ? 113.232 125.048 97.721  1.00 73.52  356 B 1 
ATOM 2867 C CG2 . ILE B 2 355 ? 112.943 125.538 100.185 1.00 73.52  356 B 1 
ATOM 2868 C CD1 . ILE B 2 355 ? 111.963 125.713 97.322  1.00 73.52  356 B 1 
ATOM 2869 N N   . SER B 2 356 ? 114.266 122.676 101.634 1.00 75.79  357 B 1 
ATOM 2870 C CA  . SER B 2 356 ? 114.626 122.523 103.034 1.00 75.79  357 B 1 
ATOM 2871 C C   . SER B 2 356 ? 115.983 121.856 103.195 1.00 75.79  357 B 1 
ATOM 2872 O O   . SER B 2 356 ? 116.865 122.408 103.856 1.00 75.79  357 B 1 
ATOM 2873 C CB  . SER B 2 356 ? 113.557 121.715 103.768 1.00 75.79  357 B 1 
ATOM 2874 O OG  . SER B 2 356 ? 113.963 121.419 105.090 1.00 75.79  357 B 1 
ATOM 2875 N N   . GLN B 2 357 ? 116.196 120.710 102.546 1.00 83.39  358 B 1 
ATOM 2876 C CA  . GLN B 2 357 ? 117.413 119.922 102.706 1.00 83.39  358 B 1 
ATOM 2877 C C   . GLN B 2 357 ? 118.655 120.639 102.212 1.00 83.39  358 B 1 
ATOM 2878 O O   . GLN B 2 357 ? 119.759 120.108 102.367 1.00 83.39  358 B 1 
ATOM 2879 C CB  . GLN B 2 357 ? 117.262 118.591 101.972 1.00 83.39  358 B 1 
ATOM 2880 C CG  . GLN B 2 357 ? 116.597 117.486 102.780 1.00 83.39  358 B 1 
ATOM 2881 C CD  . GLN B 2 357 ? 117.450 116.999 103.934 1.00 83.39  358 B 1 
ATOM 2882 O OE1 . GLN B 2 357 ? 118.108 117.784 104.610 1.00 83.39  358 B 1 
ATOM 2883 N NE2 . GLN B 2 357 ? 117.438 115.691 104.167 1.00 83.39  358 B 1 
ATOM 2884 N N   . ILE B 2 358 ? 118.508 121.817 101.608 1.00 84.94  359 B 1 
ATOM 2885 C CA  . ILE B 2 358 ? 119.623 122.756 101.539 1.00 84.94  359 B 1 
ATOM 2886 C C   . ILE B 2 358 ? 120.106 123.136 102.940 1.00 84.94  359 B 1 
ATOM 2887 O O   . ILE B 2 358 ? 121.253 123.569 103.116 1.00 84.94  359 B 1 
ATOM 2888 C CB  . ILE B 2 358 ? 119.205 123.995 100.716 1.00 84.94  359 B 1 
ATOM 2889 C CG1 . ILE B 2 358 ? 119.056 123.636 99.228  1.00 84.94  359 B 1 
ATOM 2890 C CG2 . ILE B 2 358 ? 120.169 125.159 100.927 1.00 84.94  359 B 1 
ATOM 2891 C CD1 . ILE B 2 358 ? 120.375 123.554 98.467  1.00 84.94  359 B 1 
ATOM 2892 N N   . ASN B 2 359 ? 119.262 122.959 103.956 1.00 78.67  360 B 1 
ATOM 2893 C CA  . ASN B 2 359 ? 119.566 123.352 105.323 1.00 78.67  360 B 1 
ATOM 2894 C C   . ASN B 2 359 ? 120.263 122.272 106.135 1.00 78.67  360 B 1 
ATOM 2895 O O   . ASN B 2 359 ? 120.074 122.231 107.353 1.00 78.67  360 B 1 
ATOM 2896 C CB  . ASN B 2 359 ? 118.287 123.754 106.046 1.00 78.67  360 B 1 
ATOM 2897 C CG  . ASN B 2 359 ? 118.514 124.860 107.017 1.00 78.67  360 B 1 
ATOM 2898 O OD1 . ASN B 2 359 ? 119.395 124.776 107.867 1.00 78.67  360 B 1 
ATOM 2899 N ND2 . ASN B 2 359 ? 117.731 125.922 106.898 1.00 78.67  360 B 1 
ATOM 2900 N N   . THR B 2 360 ? 121.043 121.388 105.507 1.00 93.55  361 B 1 
ATOM 2901 C CA  . THR B 2 360 ? 121.762 120.387 106.292 1.00 93.55  361 B 1 
ATOM 2902 C C   . THR B 2 360 ? 122.970 120.997 106.991 1.00 93.55  361 B 1 
ATOM 2903 O O   . THR B 2 360 ? 123.138 120.835 108.205 1.00 93.55  361 B 1 
ATOM 2904 C CB  . THR B 2 360 ? 122.180 119.210 105.417 1.00 93.55  361 B 1 
ATOM 2905 O OG1 . THR B 2 360 ? 122.680 119.692 104.171 1.00 93.55  361 B 1 
ATOM 2906 C CG2 . THR B 2 360 ? 120.996 118.304 105.153 1.00 93.55  361 B 1 
ATOM 2907 N N   . SER B 2 361 ? 123.828 121.685 106.241 1.00 104.18 362 B 1 
ATOM 2908 C CA  . SER B 2 361 ? 124.890 122.528 106.791 1.00 104.18 362 B 1 
ATOM 2909 C C   . SER B 2 361 ? 125.825 121.745 107.714 1.00 104.18 362 B 1 
ATOM 2910 O O   . SER B 2 361 ? 125.946 122.015 108.910 1.00 104.18 362 B 1 
ATOM 2911 C CB  . SER B 2 361 ? 124.294 123.737 107.517 1.00 104.18 362 B 1 
ATOM 2912 O OG  . SER B 2 361 ? 125.256 124.766 107.689 1.00 104.18 362 B 1 
ATOM 2913 N N   . LEU B 2 362 ? 126.508 120.765 107.127 1.00 113.12 363 B 1 
ATOM 2914 C CA  . LEU B 2 362 ? 127.530 120.018 107.842 1.00 113.12 363 B 1 
ATOM 2915 C C   . LEU B 2 362 ? 128.711 120.941 108.133 1.00 113.12 363 B 1 
ATOM 2916 O O   . LEU B 2 362 ? 128.711 122.111 107.740 1.00 113.12 363 B 1 
ATOM 2917 C CB  . LEU B 2 362 ? 127.972 118.808 107.020 1.00 113.12 363 B 1 
ATOM 2918 C CG  . LEU B 2 362 ? 127.025 117.610 106.984 1.00 113.12 363 B 1 
ATOM 2919 C CD1 . LEU B 2 362 ? 125.820 117.899 106.110 1.00 113.12 363 B 1 
ATOM 2920 C CD2 . LEU B 2 362 ? 127.747 116.373 106.500 1.00 113.12 363 B 1 
ATOM 2921 N N   . PRO B 2 363 ? 129.754 120.448 108.813 1.00 120.80 364 B 1 
ATOM 2922 C CA  . PRO B 2 363 ? 130.941 121.291 109.010 1.00 120.80 364 B 1 
ATOM 2923 C C   . PRO B 2 363 ? 131.674 121.542 107.699 1.00 120.80 364 B 1 
ATOM 2924 O O   . PRO B 2 363 ? 132.778 121.034 107.482 1.00 120.80 364 B 1 
ATOM 2925 C CB  . PRO B 2 363 ? 131.794 120.475 109.992 1.00 120.80 364 B 1 
ATOM 2926 C CG  . PRO B 2 363 ? 130.844 119.545 110.645 1.00 120.80 364 B 1 
ATOM 2927 C CD  . PRO B 2 363 ? 129.832 119.209 109.604 1.00 120.80 364 B 1 
ATOM 2928 N N   . ALA B 2 364 ? 131.058 122.336 106.822 1.00 115.13 365 B 1 
ATOM 2929 C CA  . ALA B 2 364 ? 131.530 122.605 105.471 1.00 115.13 365 B 1 
ATOM 2930 C C   . ALA B 2 364 ? 130.714 123.763 104.906 1.00 115.13 365 B 1 
ATOM 2931 O O   . ALA B 2 364 ? 129.661 124.101 105.465 1.00 115.13 365 B 1 
ATOM 2932 C CB  . ALA B 2 364 ? 131.407 121.360 104.589 1.00 115.13 365 B 1 
ATOM 2933 N N   . PRO B 2 365 ? 131.158 124.395 103.811 1.00 108.05 366 B 1 
ATOM 2934 C CA  . PRO B 2 365 ? 130.543 125.663 103.390 1.00 108.05 366 B 1 
ATOM 2935 C C   . PRO B 2 365 ? 129.083 125.514 103.007 1.00 108.05 366 B 1 
ATOM 2936 O O   . PRO B 2 365 ? 128.222 126.213 103.555 1.00 108.05 366 B 1 
ATOM 2937 C CB  . PRO B 2 365 ? 131.391 126.085 102.184 1.00 108.05 366 B 1 
ATOM 2938 C CG  . PRO B 2 365 ? 132.655 125.307 102.304 1.00 108.05 366 B 1 
ATOM 2939 C CD  . PRO B 2 365 ? 132.259 124.003 102.920 1.00 108.05 366 B 1 
ATOM 2940 N N   . HIS B 2 366 ? 128.805 124.599 102.082 1.00 93.40  367 B 1 
ATOM 2941 C CA  . HIS B 2 366 ? 127.456 124.311 101.611 1.00 93.40  367 B 1 
ATOM 2942 C C   . HIS B 2 366 ? 126.781 125.605 101.156 1.00 93.40  367 B 1 
ATOM 2943 O O   . HIS B 2 366 ? 125.816 126.086 101.742 1.00 93.40  367 B 1 
ATOM 2944 C CB  . HIS B 2 366 ? 126.651 123.595 102.706 1.00 93.40  367 B 1 
ATOM 2945 C CG  . HIS B 2 366 ? 125.318 123.066 102.260 1.00 93.40  367 B 1 
ATOM 2946 N ND1 . HIS B 2 366 ? 124.690 122.023 102.905 1.00 93.40  367 B 1 
ATOM 2947 C CD2 . HIS B 2 366 ? 124.497 123.422 101.240 1.00 93.40  367 B 1 
ATOM 2948 C CE1 . HIS B 2 366 ? 123.545 121.761 102.300 1.00 93.40  367 B 1 
ATOM 2949 N NE2 . HIS B 2 366 ? 123.400 122.601 101.293 1.00 93.40  367 B 1 
ATOM 2950 N N   . SER B 2 367 ? 127.333 126.166 100.092 1.00 76.88  368 B 1 
ATOM 2951 C CA  . SER B 2 367 ? 126.794 127.406 99.562  1.00 76.88  368 B 1 
ATOM 2952 C C   . SER B 2 367 ? 125.494 127.093 98.830  1.00 76.88  368 B 1 
ATOM 2953 O O   . SER B 2 367 ? 124.960 125.984 98.903  1.00 76.88  368 B 1 
ATOM 2954 C CB  . SER B 2 367 ? 127.821 128.096 98.666  1.00 76.88  368 B 1 
ATOM 2955 O OG  . SER B 2 367 ? 127.247 129.207 98.004  1.00 76.88  368 B 1 
ATOM 2956 N N   . TRP B 2 368 ? 124.963 128.078 98.127  1.00 69.14  369 B 1 
ATOM 2957 C CA  . TRP B 2 368 ? 123.757 127.904 97.333  1.00 69.14  369 B 1 
ATOM 2958 C C   . TRP B 2 368 ? 122.551 127.579 98.201  1.00 69.14  369 B 1 
ATOM 2959 O O   . TRP B 2 368 ? 122.067 126.442 98.199  1.00 69.14  369 B 1 
ATOM 2960 C CB  . TRP B 2 368 ? 123.976 126.818 96.288  1.00 69.14  369 B 1 
ATOM 2961 C CG  . TRP B 2 368 ? 125.129 127.136 95.428  1.00 69.14  369 B 1 
ATOM 2962 C CD1 . TRP B 2 368 ? 125.307 128.261 94.686  1.00 69.14  369 B 1 
ATOM 2963 C CD2 . TRP B 2 368 ? 126.282 126.332 95.221  1.00 69.14  369 B 1 
ATOM 2964 N NE1 . TRP B 2 368 ? 126.503 128.208 94.025  1.00 69.14  369 B 1 
ATOM 2965 C CE2 . TRP B 2 368 ? 127.122 127.029 94.338  1.00 69.14  369 B 1 
ATOM 2966 C CE3 . TRP B 2 368 ? 126.688 125.085 95.695  1.00 69.14  369 B 1 
ATOM 2967 C CZ2 . TRP B 2 368 ? 128.341 126.523 93.919  1.00 69.14  369 B 1 
ATOM 2968 C CZ3 . TRP B 2 368 ? 127.904 124.581 95.277  1.00 69.14  369 B 1 
ATOM 2969 C CH2 . TRP B 2 368 ? 128.714 125.297 94.396  1.00 69.14  369 B 1 
ATOM 2970 N N   . PRO B 2 369 ? 122.068 128.542 98.977  1.00 69.40  370 B 1 
ATOM 2971 C CA  . PRO B 2 369 ? 120.765 128.396 99.621  1.00 69.40  370 B 1 
ATOM 2972 C C   . PRO B 2 369 ? 119.677 129.019 98.767  1.00 69.40  370 B 1 
ATOM 2973 O O   . PRO B 2 369 ? 119.803 130.149 98.293  1.00 69.40  370 B 1 
ATOM 2974 C CB  . PRO B 2 369 ? 120.947 129.174 100.922 1.00 69.40  370 B 1 
ATOM 2975 C CG  . PRO B 2 369 ? 121.854 130.288 100.509 1.00 69.40  370 B 1 
ATOM 2976 C CD  . PRO B 2 369 ? 122.743 129.776 99.405  1.00 69.40  370 B 1 
ATOM 2977 N N   . LEU B 2 370 ? 118.586 128.285 98.592  1.00 66.49  371 B 1 
ATOM 2978 C CA  . LEU B 2 370 ? 117.536 128.727 97.690  1.00 66.49  371 B 1 
ATOM 2979 C C   . LEU B 2 370 ? 116.543 129.687 98.323  1.00 66.49  371 B 1 
ATOM 2980 O O   . LEU B 2 370 ? 115.910 130.458 97.597  1.00 66.49  371 B 1 
ATOM 2981 C CB  . LEU B 2 370 ? 116.782 127.526 97.123  1.00 66.49  371 B 1 
ATOM 2982 C CG  . LEU B 2 370 ? 117.470 126.839 95.947  1.00 66.49  371 B 1 
ATOM 2983 C CD1 . LEU B 2 370 ? 118.707 126.093 96.390  1.00 66.49  371 B 1 
ATOM 2984 C CD2 . LEU B 2 370 ? 116.502 125.904 95.273  1.00 66.49  371 B 1 
ATOM 2985 N N   . LEU B 2 371 ? 116.388 129.676 99.640  1.00 59.50  372 B 1 
ATOM 2986 C CA  . LEU B 2 371 ? 115.457 130.582 100.292 1.00 59.50  372 B 1 
ATOM 2987 C C   . LEU B 2 371 ? 116.057 131.954 100.559 1.00 59.50  372 B 1 
ATOM 2988 O O   . LEU B 2 371 ? 115.507 132.711 101.358 1.00 59.50  372 B 1 
ATOM 2989 C CB  . LEU B 2 371 ? 114.958 129.971 101.596 1.00 59.50  372 B 1 
ATOM 2990 C CG  . LEU B 2 371 ? 113.959 128.843 101.393 1.00 59.50  372 B 1 
ATOM 2991 C CD1 . LEU B 2 371 ? 113.478 128.305 102.707 1.00 59.50  372 B 1 
ATOM 2992 C CD2 . LEU B 2 371 ? 112.809 129.363 100.590 1.00 59.50  372 B 1 
ATOM 2993 N N   . GLU B 2 372 ? 117.163 132.292 99.904  1.00 62.85  373 B 1 
ATOM 2994 C CA  . GLU B 2 372 ? 117.851 133.561 100.106 1.00 62.85  373 B 1 
ATOM 2995 C C   . GLU B 2 372 ? 118.272 134.149 98.771  1.00 62.85  373 B 1 
ATOM 2996 O O   . GLU B 2 372 ? 119.412 134.591 98.600  1.00 62.85  373 B 1 
ATOM 2997 C CB  . GLU B 2 372 ? 119.063 133.384 101.017 1.00 62.85  373 B 1 
ATOM 2998 C CG  . GLU B 2 372 ? 118.813 132.471 102.199 1.00 62.85  373 B 1 
ATOM 2999 C CD  . GLU B 2 372 ? 120.081 132.104 102.941 1.00 62.85  373 B 1 
ATOM 3000 O OE1 . GLU B 2 372 ? 121.179 132.454 102.465 1.00 62.85  373 B 1 
ATOM 3001 O OE2 . GLU B 2 372 ? 119.981 131.456 104.003 1.00 62.85  373 B 1 
ATOM 3002 N N   . TRP B 2 373 ? 117.367 134.156 97.804  1.00 62.46  374 B 1 
ATOM 3003 C CA  . TRP B 2 373 ? 117.677 134.525 96.434  1.00 62.46  374 B 1 
ATOM 3004 C C   . TRP B 2 373 ? 116.944 135.804 96.055  1.00 62.46  374 B 1 
ATOM 3005 O O   . TRP B 2 373 ? 115.950 136.177 96.678  1.00 62.46  374 B 1 
ATOM 3006 C CB  . TRP B 2 373 ? 117.295 133.383 95.489  1.00 62.46  374 B 1 
ATOM 3007 C CG  . TRP B 2 373 ? 117.855 133.488 94.122  1.00 62.46  374 B 1 
ATOM 3008 C CD1 . TRP B 2 373 ? 119.086 133.096 93.708  1.00 62.46  374 B 1 
ATOM 3009 C CD2 . TRP B 2 373 ? 117.189 134.003 92.974  1.00 62.46  374 B 1 
ATOM 3010 N NE1 . TRP B 2 373 ? 119.235 133.351 92.373  1.00 62.46  374 B 1 
ATOM 3011 C CE2 . TRP B 2 373 ? 118.078 133.907 91.900  1.00 62.46  374 B 1 
ATOM 3012 C CE3 . TRP B 2 373 ? 115.925 134.546 92.755  1.00 62.46  374 B 1 
ATOM 3013 C CZ2 . TRP B 2 373 ? 117.747 134.329 90.630  1.00 62.46  374 B 1 
ATOM 3014 C CZ3 . TRP B 2 373 ? 115.601 134.965 91.503  1.00 62.46  374 B 1 
ATOM 3015 C CH2 . TRP B 2 373 ? 116.503 134.853 90.450  1.00 62.46  374 B 1 
ATOM 3016 N N   . GLN B 2 374 ? 117.444 136.481 95.023  1.00 69.51  375 B 1 
ATOM 3017 C CA  . GLN B 2 374 ? 116.814 137.716 94.577  1.00 69.51  375 B 1 
ATOM 3018 C C   . GLN B 2 374 ? 117.310 138.086 93.188  1.00 69.51  375 B 1 
ATOM 3019 O O   . GLN B 2 374 ? 118.477 137.870 92.865  1.00 69.51  375 B 1 
ATOM 3020 C CB  . GLN B 2 374 ? 117.108 138.857 95.548  1.00 69.51  375 B 1 
ATOM 3021 C CG  . GLN B 2 374 ? 118.573 138.998 95.855  1.00 69.51  375 B 1 
ATOM 3022 C CD  . GLN B 2 374 ? 118.902 140.319 96.495  1.00 69.51  375 B 1 
ATOM 3023 O OE1 . GLN B 2 374 ? 118.127 141.267 96.418  1.00 69.51  375 B 1 
ATOM 3024 N NE2 . GLN B 2 374 ? 120.056 140.391 97.138  1.00 69.51  375 B 1 
ATOM 3025 N N   . ARG B 2 375 ? 116.414 138.650 92.377  1.00 72.99  376 B 1 
ATOM 3026 C CA  . ARG B 2 375 ? 116.821 139.211 91.094  1.00 72.99  376 B 1 
ATOM 3027 C C   . ARG B 2 375 ? 117.508 140.555 91.284  1.00 72.99  376 B 1 
ATOM 3028 O O   . ARG B 2 375 ? 118.694 140.712 90.980  1.00 72.99  376 B 1 
ATOM 3029 C CB  . ARG B 2 375 ? 115.606 139.387 90.183  1.00 72.99  376 B 1 
ATOM 3030 C CG  . ARG B 2 375 ? 115.361 138.288 89.184  1.00 72.99  376 B 1 
ATOM 3031 C CD  . ARG B 2 375 ? 113.871 138.099 88.979  1.00 72.99  376 B 1 
ATOM 3032 N NE  . ARG B 2 375 ? 113.273 137.298 90.042  1.00 72.99  376 B 1 
ATOM 3033 C CZ  . ARG B 2 375 ? 111.995 137.358 90.397  1.00 72.99  376 B 1 
ATOM 3034 N NH1 . ARG B 2 375 ? 111.171 138.198 89.788  1.00 72.99  376 B 1 
ATOM 3035 N NH2 . ARG B 2 375 ? 111.542 136.583 91.369  1.00 72.99  376 B 1 
ATOM 3036 N N   . GLN B 2 376 ? 116.769 141.537 91.786  1.00 78.74  377 B 1 
ATOM 3037 C CA  . GLN B 2 376 ? 117.288 142.887 91.938  1.00 78.74  377 B 1 
ATOM 3038 C C   . GLN B 2 376 ? 118.335 142.918 93.038  1.00 78.74  377 B 1 
ATOM 3039 O O   . GLN B 2 376 ? 117.997 142.962 94.224  1.00 78.74  377 B 1 
ATOM 3040 C CB  . GLN B 2 376 ? 116.137 143.838 92.251  1.00 78.74  377 B 1 
ATOM 3041 C CG  . GLN B 2 376 ? 116.541 145.244 92.635  1.00 78.74  377 B 1 
ATOM 3042 C CD  . GLN B 2 376 ? 117.329 145.952 91.565  1.00 78.74  377 B 1 
ATOM 3043 O OE1 . GLN B 2 376 ? 118.528 146.174 91.715  1.00 78.74  377 B 1 
ATOM 3044 N NE2 . GLN B 2 376 ? 116.665 146.314 90.476  1.00 78.74  377 B 1 
ATOM 3045 N N   . ARG B 2 377 ? 119.607 142.910 92.645  1.00 78.37  378 B 1 
ATOM 3046 C CA  . ARG B 2 377 ? 120.717 142.879 93.589  1.00 78.37  378 B 1 
ATOM 3047 C C   . ARG B 2 377 ? 121.351 144.248 93.784  1.00 78.37  378 B 1 
ATOM 3048 O O   . ARG B 2 377 ? 122.569 144.342 93.954  1.00 78.37  378 B 1 
ATOM 3049 C CB  . ARG B 2 377 ? 121.774 141.871 93.141  1.00 78.37  378 B 1 
ATOM 3050 C CG  . ARG B 2 377 ? 121.209 140.622 92.511  1.00 78.37  378 B 1 
ATOM 3051 C CD  . ARG B 2 377 ? 122.300 139.624 92.178  1.00 78.37  378 B 1 
ATOM 3052 N NE  . ARG B 2 377 ? 122.610 138.754 93.305  1.00 78.37  378 B 1 
ATOM 3053 C CZ  . ARG B 2 377 ? 121.841 137.745 93.697  1.00 78.37  378 B 1 
ATOM 3054 N NH2 . ARG B 2 377 ? 122.196 136.997 94.732  1.00 78.37  378 B 1 
ATOM 3055 N NH1 . ARG B 2 377 ? 120.711 137.488 93.055  1.00 78.37  378 B 1 
ATOM 3056 N N   . HIS B 2 378 ? 120.558 145.316 93.742  1.00 86.30  379 B 1 
ATOM 3057 C CA  . HIS B 2 378 ? 121.078 146.666 93.965  1.00 86.30  379 B 1 
ATOM 3058 C C   . HIS B 2 378 ? 120.051 147.457 94.769  1.00 86.30  379 B 1 
ATOM 3059 O O   . HIS B 2 378 ? 119.180 148.118 94.199  1.00 86.30  379 B 1 
ATOM 3060 C CB  . HIS B 2 378 ? 121.400 147.358 92.649  1.00 86.30  379 B 1 
ATOM 3061 C CG  . HIS B 2 378 ? 121.943 148.741 92.817  1.00 86.30  379 B 1 
ATOM 3062 N ND1 . HIS B 2 378 ? 123.152 148.997 93.427  1.00 86.30  379 B 1 
ATOM 3063 C CD2 . HIS B 2 378 ? 121.432 149.947 92.477  1.00 86.30  379 B 1 
ATOM 3064 C CE1 . HIS B 2 378 ? 123.366 150.300 93.444  1.00 86.30  379 B 1 
ATOM 3065 N NE2 . HIS B 2 378 ? 122.338 150.899 92.875  1.00 86.30  379 B 1 
ATOM 3066 N N   . HIS B 2 379 ? 120.166 147.394 96.090  1.00 83.57  380 B 1 
ATOM 3067 C CA  . HIS B 2 379 ? 119.415 148.255 96.987  1.00 83.57  380 B 1 
ATOM 3068 C C   . HIS B 2 379 ? 120.383 148.956 97.918  1.00 83.57  380 B 1 
ATOM 3069 O O   . HIS B 2 379 ? 121.464 148.445 98.211  1.00 83.57  380 B 1 
ATOM 3070 C CB  . HIS B 2 379 ? 118.405 147.480 97.834  1.00 83.57  380 B 1 
ATOM 3071 C CG  . HIS B 2 379 ? 117.255 146.931 97.061  1.00 83.57  380 B 1 
ATOM 3072 N ND1 . HIS B 2 379 ? 117.211 145.627 96.621  1.00 83.57  380 B 1 
ATOM 3073 C CD2 . HIS B 2 379 ? 116.101 147.509 96.654  1.00 83.57  380 B 1 
ATOM 3074 C CE1 . HIS B 2 379 ? 116.076 145.424 95.977  1.00 83.57  380 B 1 
ATOM 3075 N NE2 . HIS B 2 379 ? 115.386 146.550 95.980  1.00 83.57  380 B 1 
ATOM 3076 N N   . CYS B 2 380 ? 119.967 150.112 98.413  1.00 90.00  381 B 1 
ATOM 3077 C CA  . CYS B 2 380 ? 120.694 150.758 99.494  1.00 90.00  381 B 1 
ATOM 3078 C C   . CYS B 2 380 ? 122.125 151.083 99.078  1.00 90.00  381 B 1 
ATOM 3079 O O   . CYS B 2 380 ? 123.055 150.372 99.480  1.00 90.00  381 B 1 
ATOM 3080 C CB  . CYS B 2 380 ? 120.695 149.865 100.728 1.00 90.00  381 B 1 
ATOM 3081 S SG  . CYS B 2 380 ? 121.038 150.801 102.194 1.00 90.00  381 B 1 
ATOM 3082 N N   . PRO B 2 381 ? 122.317 152.140 98.258  1.00 93.25  382 B 1 
ATOM 3083 C CA  . PRO B 2 381 ? 123.566 152.357 97.504  1.00 93.25  382 B 1 
ATOM 3084 C C   . PRO B 2 381 ? 124.878 152.025 98.194  1.00 93.25  382 B 1 
ATOM 3085 O O   . PRO B 2 381 ? 125.680 151.253 97.659  1.00 93.25  382 B 1 
ATOM 3086 C CB  . PRO B 2 381 ? 123.503 153.856 97.189  1.00 93.25  382 B 1 
ATOM 3087 C CG  . PRO B 2 381 ? 122.056 154.153 97.111  1.00 93.25  382 B 1 
ATOM 3088 C CD  . PRO B 2 381 ? 121.387 153.272 98.123  1.00 93.25  382 B 1 
ATOM 3089 N N   . GLY B 2 382 ? 125.115 152.581 99.374  1.00 90.04  383 B 1 
ATOM 3090 C CA  . GLY B 2 382 ? 126.341 152.235 100.053 1.00 90.04  383 B 1 
ATOM 3091 C C   . GLY B 2 382 ? 126.144 150.997 100.892 1.00 90.04  383 B 1 
ATOM 3092 O O   . GLY B 2 382 ? 125.718 151.085 102.044 1.00 90.04  383 B 1 
ATOM 3093 N N   . LEU B 2 383 ? 126.472 149.841 100.324 1.00 89.52  384 B 1 
ATOM 3094 C CA  . LEU B 2 383 ? 126.302 148.557 100.993 1.00 89.52  384 B 1 
ATOM 3095 C C   . LEU B 2 383 ? 126.805 147.467 100.055 1.00 89.52  384 B 1 
ATOM 3096 O O   . LEU B 2 383 ? 127.176 147.731 98.908  1.00 89.52  384 B 1 
ATOM 3097 C CB  . LEU B 2 383 ? 124.847 148.307 101.387 1.00 89.52  384 B 1 
ATOM 3098 C CG  . LEU B 2 383 ? 124.556 148.545 102.869 1.00 89.52  384 B 1 
ATOM 3099 C CD1 . LEU B 2 383 ? 123.144 148.135 103.243 1.00 89.52  384 B 1 
ATOM 3100 C CD2 . LEU B 2 383 ? 125.596 147.825 103.714 1.00 89.52  384 B 1 
ATOM 3101 N N   . SER B 2 384 ? 126.826 146.239 100.563 1.00 84.13  385 B 1 
ATOM 3102 C CA  . SER B 2 384 ? 127.128 145.067 99.761  1.00 84.13  385 B 1 
ATOM 3103 C C   . SER B 2 384 ? 125.830 144.325 99.443  1.00 84.13  385 B 1 
ATOM 3104 O O   . SER B 2 384 ? 124.732 144.773 99.785  1.00 84.13  385 B 1 
ATOM 3105 C CB  . SER B 2 384 ? 128.132 144.173 100.488 1.00 84.13  385 B 1 
ATOM 3106 O OG  . SER B 2 384 ? 128.088 142.849 99.982  1.00 84.13  385 B 1 
ATOM 3107 N N   . GLY B 2 385 ? 125.947 143.179 98.778  1.00 80.94  386 B 1 
ATOM 3108 C CA  . GLY B 2 385 ? 124.785 142.353 98.512  1.00 80.94  386 B 1 
ATOM 3109 C C   . GLY B 2 385 ? 124.498 141.386 99.642  1.00 80.94  386 B 1 
ATOM 3110 O O   . GLY B 2 385 ? 124.624 140.169 99.480  1.00 80.94  386 B 1 
ATOM 3111 N N   . ARG B 2 386 ? 124.099 141.918 100.792 1.00 74.77  387 B 1 
ATOM 3112 C CA  . ARG B 2 386 ? 123.997 141.138 102.012 1.00 74.77  387 B 1 
ATOM 3113 C C   . ARG B 2 386 ? 122.626 141.203 102.661 1.00 74.77  387 B 1 
ATOM 3114 O O   . ARG B 2 386 ? 122.511 140.893 103.848 1.00 74.77  387 B 1 
ATOM 3115 C CB  . ARG B 2 386 ? 125.047 141.620 103.012 1.00 74.77  387 B 1 
ATOM 3116 C CG  . ARG B 2 386 ? 124.976 143.114 103.215 1.00 74.77  387 B 1 
ATOM 3117 C CD  . ARG B 2 386 ? 125.934 143.583 104.274 1.00 74.77  387 B 1 
ATOM 3118 N NE  . ARG B 2 386 ? 125.546 144.887 104.786 1.00 74.77  387 B 1 
ATOM 3119 C CZ  . ARG B 2 386 ? 124.463 145.091 105.527 1.00 74.77  387 B 1 
ATOM 3120 N NH1 . ARG B 2 386 ? 123.679 144.072 105.843 1.00 74.77  387 B 1 
ATOM 3121 N NH2 . ARG B 2 386 ? 124.164 146.306 105.961 1.00 74.77  387 B 1 
ATOM 3122 N N   . ILE B 2 387 ? 121.599 141.628 101.934 1.00 64.58  388 B 1 
ATOM 3123 C CA  . ILE B 2 387 ? 120.243 141.756 102.443 1.00 64.58  388 B 1 
ATOM 3124 C C   . ILE B 2 387 ? 119.296 141.501 101.287 1.00 64.58  388 B 1 
ATOM 3125 O O   . ILE B 2 387 ? 119.341 142.216 100.283 1.00 64.58  388 B 1 
ATOM 3126 C CB  . ILE B 2 387 ? 119.984 143.150 103.038 1.00 64.58  388 B 1 
ATOM 3127 C CG1 . ILE B 2 387 ? 120.843 143.381 104.268 1.00 64.58  388 B 1 
ATOM 3128 C CG2 . ILE B 2 387 ? 118.535 143.305 103.409 1.00 64.58  388 B 1 
ATOM 3129 C CD1 . ILE B 2 387 ? 120.480 142.480 105.399 1.00 64.58  388 B 1 
ATOM 3130 N N   . THR B 2 388 ? 118.424 140.513 101.428 1.00 60.03  389 B 1 
ATOM 3131 C CA  . THR B 2 388 ? 117.513 140.132 100.357 1.00 60.03  389 B 1 
ATOM 3132 C C   . THR B 2 388 ? 116.141 140.724 100.638 1.00 60.03  389 B 1 
ATOM 3133 O O   . THR B 2 388 ? 115.374 140.169 101.425 1.00 60.03  389 B 1 
ATOM 3134 C CB  . THR B 2 388 ? 117.422 138.619 100.232 1.00 60.03  389 B 1 
ATOM 3135 O OG1 . THR B 2 388 ? 116.542 138.119 101.240 1.00 60.03  389 B 1 
ATOM 3136 C CG2 . THR B 2 388 ? 118.781 138.005 100.442 1.00 60.03  389 B 1 
ATOM 3137 N N   . TYR B 2 389 ? 115.831 141.838 99.987  1.00 63.13  390 B 1 
ATOM 3138 C CA  . TYR B 2 389 ? 114.513 142.460 100.066 1.00 63.13  390 B 1 
ATOM 3139 C C   . TYR B 2 389 ? 113.585 141.630 99.197  1.00 63.13  390 B 1 
ATOM 3140 O O   . TYR B 2 389 ? 113.623 141.714 97.971  1.00 63.13  390 B 1 
ATOM 3141 C CB  . TYR B 2 389 ? 114.575 143.907 99.601  1.00 63.13  390 B 1 
ATOM 3142 C CG  . TYR B 2 389 ? 115.639 144.716 100.299 1.00 63.13  390 B 1 
ATOM 3143 C CD1 . TYR B 2 389 ? 116.956 144.680 99.877  1.00 63.13  390 B 1 
ATOM 3144 C CD2 . TYR B 2 389 ? 115.323 145.536 101.361 1.00 63.13  390 B 1 
ATOM 3145 C CE1 . TYR B 2 389 ? 117.920 145.408 100.505 1.00 63.13  390 B 1 
ATOM 3146 C CE2 . TYR B 2 389 ? 116.284 146.272 101.994 1.00 63.13  390 B 1 
ATOM 3147 C CZ  . TYR B 2 389 ? 117.579 146.205 101.561 1.00 63.13  390 B 1 
ATOM 3148 O OH  . TYR B 2 389 ? 118.547 146.943 102.187 1.00 63.13  390 B 1 
ATOM 3149 N N   . THR B 2 390 ? 112.756 140.819 99.825  1.00 62.03  391 B 1 
ATOM 3150 C CA  . THR B 2 390 ? 112.258 139.630 99.152  1.00 62.03  391 B 1 
ATOM 3151 C C   . THR B 2 390 ? 111.114 139.826 98.168  1.00 62.03  391 B 1 
ATOM 3152 O O   . THR B 2 390 ? 111.194 139.303 97.050  1.00 62.03  391 B 1 
ATOM 3153 C CB  . THR B 2 390 ? 111.841 138.590 100.176 1.00 62.03  391 B 1 
ATOM 3154 O OG1 . THR B 2 390 ? 113.010 137.986 100.739 1.00 62.03  391 B 1 
ATOM 3155 C CG2 . THR B 2 390 ? 111.018 137.549 99.509  1.00 62.03  391 B 1 
ATOM 3156 N N   . PRO B 2 391 ? 110.017 140.485 98.539  1.00 63.70  392 B 1 
ATOM 3157 C CA  . PRO B 2 391 ? 108.885 140.572 97.603  1.00 63.70  392 B 1 
ATOM 3158 C C   . PRO B 2 391 ? 109.245 141.197 96.262  1.00 63.70  392 B 1 
ATOM 3159 O O   . PRO B 2 391 ? 108.678 140.804 95.237  1.00 63.70  392 B 1 
ATOM 3160 C CB  . PRO B 2 391 ? 107.861 141.404 98.379  1.00 63.70  392 B 1 
ATOM 3161 C CG  . PRO B 2 391 ? 108.182 141.126 99.791  1.00 63.70  392 B 1 
ATOM 3162 C CD  . PRO B 2 391 ? 109.672 141.023 99.859  1.00 63.70  392 B 1 
ATOM 3163 N N   . GLU B 2 392 ? 110.157 142.168 96.237  1.00 71.29  393 B 1 
ATOM 3164 C CA  . GLU B 2 392 ? 110.822 142.634 95.020  1.00 71.29  393 B 1 
ATOM 3165 C C   . GLU B 2 392 ? 109.932 143.425 94.074  1.00 71.29  393 B 1 
ATOM 3166 O O   . GLU B 2 392 ? 110.425 144.042 93.128  1.00 71.29  393 B 1 
ATOM 3167 C CB  . GLU B 2 392 ? 111.419 141.465 94.241  1.00 71.29  393 B 1 
ATOM 3168 C CG  . GLU B 2 392 ? 112.624 140.832 94.876  1.00 71.29  393 B 1 
ATOM 3169 C CD  . GLU B 2 392 ? 113.163 139.713 94.040  1.00 71.29  393 B 1 
ATOM 3170 O OE1 . GLU B 2 392 ? 112.506 139.360 93.047  1.00 71.29  393 B 1 
ATOM 3171 O OE2 . GLU B 2 392 ? 114.248 139.193 94.357  1.00 71.29  393 B 1 
ATOM 3172 N N   . ASN B 2 393 ? 108.667 143.429 94.315  1.00 74.65  394 B 1 
ATOM 3173 C CA  . ASN B 2 393 ? 107.747 144.293 93.602  1.00 74.65  394 B 1 
ATOM 3174 C C   . ASN B 2 393 ? 106.959 145.142 94.567  1.00 74.65  394 B 1 
ATOM 3175 O O   . ASN B 2 393 ? 106.760 146.330 94.318  1.00 74.65  394 B 1 
ATOM 3176 C CB  . ASN B 2 393 ? 106.796 143.471 92.744  1.00 74.65  394 B 1 
ATOM 3177 C CG  . ASN B 2 393 ? 107.328 143.248 91.357  1.00 74.65  394 B 1 
ATOM 3178 O OD1 . ASN B 2 393 ? 108.090 144.060 90.840  1.00 74.65  394 B 1 
ATOM 3179 N ND2 . ASN B 2 393 ? 106.936 142.139 90.742  1.00 74.65  394 B 1 
ATOM 3180 N N   . LEU B 2 394 ? 106.530 144.560 95.680  1.00 71.73  395 B 1 
ATOM 3181 C CA  . LEU B 2 394 ? 105.975 145.365 96.751  1.00 71.73  395 B 1 
ATOM 3182 C C   . LEU B 2 394 ? 107.035 146.289 97.327  1.00 71.73  395 B 1 
ATOM 3183 O O   . LEU B 2 394 ? 106.760 147.459 97.603  1.00 71.73  395 B 1 
ATOM 3184 C CB  . LEU B 2 394 ? 105.394 144.458 97.825  1.00 71.73  395 B 1 
ATOM 3185 C CG  . LEU B 2 394 ? 104.572 145.195 98.871  1.00 71.73  395 B 1 
ATOM 3186 C CD1 . LEU B 2 394 ? 103.740 146.266 98.204  1.00 71.73  395 B 1 
ATOM 3187 C CD2 . LEU B 2 394 ? 103.688 144.222 99.620  1.00 71.73  395 B 1 
ATOM 3188 N N   . CYS B 2 395 ? 108.261 145.790 97.486  1.00 76.64  396 B 1 
ATOM 3189 C CA  . CYS B 2 395 ? 109.325 146.629 98.024  1.00 76.64  396 B 1 
ATOM 3190 C C   . CYS B 2 395 ? 109.708 147.729 97.042  1.00 76.64  396 B 1 
ATOM 3191 O O   . CYS B 2 395 ? 109.924 148.877 97.444  1.00 76.64  396 B 1 
ATOM 3192 C CB  . CYS B 2 395 ? 110.536 145.777 98.388  1.00 76.64  396 B 1 
ATOM 3193 S SG  . CYS B 2 395 ? 111.634 145.420 97.016  1.00 76.64  396 B 1 
ATOM 3194 N N   . ARG B 2 396 ? 109.780 147.407 95.751  1.00 76.39  397 B 1 
ATOM 3195 C CA  . ARG B 2 396 ? 110.123 148.424 94.763  1.00 76.39  397 B 1 
ATOM 3196 C C   . ARG B 2 396 ? 109.071 149.523 94.727  1.00 76.39  397 B 1 
ATOM 3197 O O   . ARG B 2 396 ? 109.396 150.715 94.763  1.00 76.39  397 B 1 
ATOM 3198 C CB  . ARG B 2 396 ? 110.282 147.789 93.382  1.00 76.39  397 B 1 
ATOM 3199 C CG  . ARG B 2 396 ? 110.797 148.755 92.329  1.00 76.39  397 B 1 
ATOM 3200 C CD  . ARG B 2 396 ? 110.151 148.535 90.963  1.00 76.39  397 B 1 
ATOM 3201 N NE  . ARG B 2 396 ? 109.894 147.126 90.679  1.00 76.39  397 B 1 
ATOM 3202 C CZ  . ARG B 2 396 ? 110.800 146.284 90.190  1.00 76.39  397 B 1 
ATOM 3203 N NH1 . ARG B 2 396 ? 112.030 146.703 89.935  1.00 76.39  397 B 1 
ATOM 3204 N NH2 . ARG B 2 396 ? 110.477 145.020 89.961  1.00 76.39  397 B 1 
ATOM 3205 N N   . LYS B 2 397 ? 107.799 149.137 94.664  1.00 77.18  398 B 1 
ATOM 3206 C CA  . LYS B 2 397 ? 106.744 150.139 94.629  1.00 77.18  398 B 1 
ATOM 3207 C C   . LYS B 2 397 ? 106.716 150.952 95.914  1.00 77.18  398 B 1 
ATOM 3208 O O   . LYS B 2 397 ? 106.571 152.179 95.877  1.00 77.18  398 B 1 
ATOM 3209 C CB  . LYS B 2 397 ? 105.398 149.468 94.365  1.00 77.18  398 B 1 
ATOM 3210 C CG  . LYS B 2 397 ? 105.324 148.821 92.995  1.00 77.18  398 B 1 
ATOM 3211 C CD  . LYS B 2 397 ? 103.998 148.113 92.745  1.00 77.18  398 B 1 
ATOM 3212 C CE  . LYS B 2 397 ? 103.907 146.801 93.501  1.00 77.18  398 B 1 
ATOM 3213 N NZ  . LYS B 2 397 ? 102.725 145.999 93.085  1.00 77.18  398 B 1 
ATOM 3214 N N   . LEU B 2 398 ? 106.888 150.297 97.062  1.00 76.71  399 B 1 
ATOM 3215 C CA  . LEU B 2 398 ? 106.902 151.033 98.319  1.00 76.71  399 B 1 
ATOM 3216 C C   . LEU B 2 398 ? 108.108 151.949 98.416  1.00 76.71  399 B 1 
ATOM 3217 O O   . LEU B 2 398 ? 108.096 152.908 99.191  1.00 76.71  399 B 1 
ATOM 3218 C CB  . LEU B 2 398 ? 106.890 150.071 99.500  1.00 76.71  399 B 1 
ATOM 3219 C CG  . LEU B 2 398 ? 105.617 149.261 99.692  1.00 76.71  399 B 1 
ATOM 3220 C CD1 . LEU B 2 398 ? 105.732 148.458 100.968 1.00 76.71  399 B 1 
ATOM 3221 C CD2 . LEU B 2 398 ? 104.411 150.176 99.724  1.00 76.71  399 B 1 
ATOM 3222 N N   . PHE B 2 399 ? 109.163 151.665 97.661  1.00 76.16  400 B 1 
ATOM 3223 C CA  . PHE B 2 399 ? 110.303 152.565 97.670  1.00 76.16  400 B 1 
ATOM 3224 C C   . PHE B 2 399 ? 110.104 153.712 96.698  1.00 76.16  400 B 1 
ATOM 3225 O O   . PHE B 2 399 ? 110.691 154.783 96.881  1.00 76.16  400 B 1 
ATOM 3226 C CB  . PHE B 2 399 ? 111.586 151.820 97.313  1.00 76.16  400 B 1 
ATOM 3227 C CG  . PHE B 2 399 ? 112.084 150.896 98.384  1.00 76.16  400 B 1 
ATOM 3228 C CD1 . PHE B 2 399 ? 111.367 150.680 99.540  1.00 76.16  400 B 1 
ATOM 3229 C CD2 . PHE B 2 399 ? 113.288 150.243 98.224  1.00 76.16  400 B 1 
ATOM 3230 C CE1 . PHE B 2 399 ? 111.836 149.829 100.505 1.00 76.16  400 B 1 
ATOM 3231 C CE2 . PHE B 2 399 ? 113.762 149.397 99.190  1.00 76.16  400 B 1 
ATOM 3232 C CZ  . PHE B 2 399 ? 113.034 149.189 100.333 1.00 76.16  400 B 1 
ATOM 3233 N N   . LEU B 2 400 ? 109.304 153.502 95.652  1.00 79.76  401 B 1 
ATOM 3234 C CA  . LEU B 2 400 ? 109.040 154.555 94.682  1.00 79.76  401 B 1 
ATOM 3235 C C   . LEU B 2 400 ? 108.348 155.725 95.360  1.00 79.76  401 B 1 
ATOM 3236 O O   . LEU B 2 400 ? 108.921 156.811 95.473  1.00 79.76  401 B 1 
ATOM 3237 C CB  . LEU B 2 400 ? 108.180 154.038 93.531  1.00 79.76  401 B 1 
ATOM 3238 C CG  . LEU B 2 400 ? 108.460 154.729 92.198  1.00 79.76  401 B 1 
ATOM 3239 C CD1 . LEU B 2 400 ? 109.870 154.409 91.740  1.00 79.76  401 B 1 
ATOM 3240 C CD2 . LEU B 2 400 ? 107.447 154.323 91.149  1.00 79.76  401 B 1 
ATOM 3241 N N   . GLN B 2 401 ? 107.125 155.512 95.824  1.00 84.71  402 B 1 
ATOM 3242 C CA  . GLN B 2 401 ? 106.504 156.488 96.697  1.00 84.71  402 B 1 
ATOM 3243 C C   . GLN B 2 401 ? 107.121 156.365 98.082  1.00 84.71  402 B 1 
ATOM 3244 O O   . GLN B 2 401 ? 107.881 155.439 98.369  1.00 84.71  402 B 1 
ATOM 3245 C CB  . GLN B 2 401 ? 104.997 156.278 96.751  1.00 84.71  402 B 1 
ATOM 3246 C CG  . GLN B 2 401 ? 104.374 156.011 95.408  1.00 84.71  402 B 1 
ATOM 3247 C CD  . GLN B 2 401 ? 104.273 154.536 95.135  1.00 84.71  402 B 1 
ATOM 3248 O OE1 . GLN B 2 401 ? 104.373 153.724 96.053  1.00 84.71  402 B 1 
ATOM 3249 N NE2 . GLN B 2 401 ? 104.076 154.173 93.872  1.00 84.71  402 B 1 
ATOM 3250 N N   . HIS B 2 402 ? 106.781 157.304 98.961  1.00 84.04  403 B 1 
ATOM 3251 C CA  . HIS B 2 402 ? 107.235 157.264 100.345 1.00 84.04  403 B 1 
ATOM 3252 C C   . HIS B 2 402 ? 108.764 157.305 100.394 1.00 84.04  403 B 1 
ATOM 3253 O O   . HIS B 2 402 ? 109.438 156.396 100.881 1.00 84.04  403 B 1 
ATOM 3254 C CB  . HIS B 2 402 ? 106.681 156.019 101.039 1.00 84.04  403 B 1 
ATOM 3255 C CG  . HIS B 2 402 ? 105.263 155.719 100.673 1.00 84.04  403 B 1 
ATOM 3256 N ND1 . HIS B 2 402 ? 104.205 156.497 101.086 1.00 84.04  403 B 1 
ATOM 3257 C CD2 . HIS B 2 402 ? 104.731 154.736 99.909  1.00 84.04  403 B 1 
ATOM 3258 C CE1 . HIS B 2 402 ? 103.081 156.001 100.600 1.00 84.04  403 B 1 
ATOM 3259 N NE2 . HIS B 2 402 ? 103.372 154.932 99.883  1.00 84.04  403 B 1 
ATOM 3260 N N   . GLU B 2 403 ? 109.282 158.403 99.838  1.00 87.51  404 B 1 
ATOM 3261 C CA  . GLU B 2 403 ? 110.711 158.533 99.570  1.00 87.51  404 B 1 
ATOM 3262 C C   . GLU B 2 403 ? 111.557 158.350 100.820 1.00 87.51  404 B 1 
ATOM 3263 O O   . GLU B 2 403 ? 112.633 157.745 100.754 1.00 87.51  404 B 1 
ATOM 3264 C CB  . GLU B 2 403 ? 110.993 159.891 98.929  1.00 87.51  404 B 1 
ATOM 3265 C CG  . GLU B 2 403 ? 110.298 161.053 99.608  1.00 87.51  404 B 1 
ATOM 3266 C CD  . GLU B 2 403 ? 108.918 161.300 99.044  1.00 87.51  404 B 1 
ATOM 3267 O OE1 . GLU B 2 403 ? 108.213 160.308 98.773  1.00 87.51  404 B 1 
ATOM 3268 O OE2 . GLU B 2 403 ? 108.542 162.474 98.869  1.00 87.51  404 B 1 
ATOM 3269 N N   . GLY B 2 404 ? 111.086 158.831 101.971 1.00 83.93  405 B 1 
ATOM 3270 C CA  . GLY B 2 404 ? 111.847 158.637 103.189 1.00 83.93  405 B 1 
ATOM 3271 C C   . GLY B 2 404 ? 111.959 157.196 103.624 1.00 83.93  405 B 1 
ATOM 3272 O O   . GLY B 2 404 ? 112.824 156.875 104.444 1.00 83.93  405 B 1 
ATOM 3273 N N   . LEU B 2 405 ? 111.111 156.320 103.081 1.00 80.23  406 B 1 
ATOM 3274 C CA  . LEU B 2 405 ? 111.111 154.924 103.500 1.00 80.23  406 B 1 
ATOM 3275 C C   . LEU B 2 405 ? 112.418 154.234 103.146 1.00 80.23  406 B 1 
ATOM 3276 O O   . LEU B 2 405 ? 112.974 153.491 103.962 1.00 80.23  406 B 1 
ATOM 3277 C CB  . LEU B 2 405 ? 109.939 154.188 102.862 1.00 80.23  406 B 1 
ATOM 3278 C CG  . LEU B 2 405 ? 110.066 152.667 102.827 1.00 80.23  406 B 1 
ATOM 3279 C CD1 . LEU B 2 405 ? 110.216 152.099 104.216 1.00 80.23  406 B 1 
ATOM 3280 C CD2 . LEU B 2 405 ? 108.866 152.065 102.143 1.00 80.23  406 B 1 
ATOM 3281 N N   . LYS B 2 406 ? 112.913 154.443 101.929 1.00 80.78  407 B 1 
ATOM 3282 C CA  . LYS B 2 406 ? 114.129 153.758 101.514 1.00 80.78  407 B 1 
ATOM 3283 C C   . LYS B 2 406 ? 115.316 154.231 102.334 1.00 80.78  407 B 1 
ATOM 3284 O O   . LYS B 2 406 ? 116.169 153.434 102.740 1.00 80.78  407 B 1 
ATOM 3285 C CB  . LYS B 2 406 ? 114.369 153.975 100.022 1.00 80.78  407 B 1 
ATOM 3286 C CG  . LYS B 2 406 ? 115.525 153.175 99.457  1.00 80.78  407 B 1 
ATOM 3287 C CD  . LYS B 2 406 ? 115.651 153.384 97.959  1.00 80.78  407 B 1 
ATOM 3288 C CE  . LYS B 2 406 ? 116.926 152.766 97.422  1.00 80.78  407 B 1 
ATOM 3289 N NZ  . LYS B 2 406 ? 117.036 151.332 97.789  1.00 80.78  407 B 1 
ATOM 3290 N N   . GLN B 2 407 ? 115.375 155.530 102.609 1.00 83.71  408 B 1 
ATOM 3291 C CA  . GLN B 2 407 ? 116.460 156.043 103.430 1.00 83.71  408 B 1 
ATOM 3292 C C   . GLN B 2 407 ? 116.374 155.506 104.848 1.00 83.71  408 B 1 
ATOM 3293 O O   . GLN B 2 407 ? 117.398 155.175 105.457 1.00 83.71  408 B 1 
ATOM 3294 C CB  . GLN B 2 407 ? 116.445 157.566 103.433 1.00 83.71  408 B 1 
ATOM 3295 C CG  . GLN B 2 407 ? 117.781 158.157 103.800 1.00 83.71  408 B 1 
ATOM 3296 C CD  . GLN B 2 407 ? 117.923 159.579 103.341 1.00 83.71  408 B 1 
ATOM 3297 O OE1 . GLN B 2 407 ? 116.980 160.364 103.425 1.00 83.71  408 B 1 
ATOM 3298 N NE2 . GLN B 2 407 ? 119.104 159.926 102.848 1.00 83.71  408 B 1 
ATOM 3299 N N   . LEU B 2 408 ? 115.162 155.414 105.390 1.00 79.91  409 B 1 
ATOM 3300 C CA  . LEU B 2 408 ? 115.000 154.866 106.728 1.00 79.91  409 B 1 
ATOM 3301 C C   . LEU B 2 408 ? 115.424 153.408 106.776 1.00 79.91  409 B 1 
ATOM 3302 O O   . LEU B 2 408 ? 116.081 152.976 107.728 1.00 79.91  409 B 1 
ATOM 3303 C CB  . LEU B 2 408 ? 113.554 155.010 107.174 1.00 79.91  409 B 1 
ATOM 3304 C CG  . LEU B 2 408 ? 113.292 154.358 108.515 1.00 79.91  409 B 1 
ATOM 3305 C CD1 . LEU B 2 408 ? 114.283 154.890 109.510 1.00 79.91  409 B 1 
ATOM 3306 C CD2 . LEU B 2 408 ? 111.886 154.659 108.949 1.00 79.91  409 B 1 
ATOM 3307 N N   . ILE B 2 409 ? 115.068 152.640 105.749 1.00 78.90  410 B 1 
ATOM 3308 C CA  . ILE B 2 409 ? 115.446 151.234 105.709 1.00 78.90  410 B 1 
ATOM 3309 C C   . ILE B 2 409 ? 116.952 151.087 105.595 1.00 78.90  410 B 1 
ATOM 3310 O O   . ILE B 2 409 ? 117.542 150.197 106.215 1.00 78.90  410 B 1 
ATOM 3311 C CB  . ILE B 2 409 ? 114.716 150.524 104.559 1.00 78.90  410 B 1 
ATOM 3312 C CG1 . ILE B 2 409 ? 113.273 150.265 104.956 1.00 78.90  410 B 1 
ATOM 3313 C CG2 . ILE B 2 409 ? 115.385 149.221 104.236 1.00 78.90  410 B 1 
ATOM 3314 C CD1 . ILE B 2 409 ? 113.155 149.396 106.171 1.00 78.90  410 B 1 
ATOM 3315 N N   . CYS B 2 410 ? 117.602 151.944 104.812 1.00 83.24  411 B 1 
ATOM 3316 C CA  . CYS B 2 410 ? 119.059 151.924 104.787 1.00 83.24  411 B 1 
ATOM 3317 C C   . CYS B 2 410 ? 119.665 152.252 106.139 1.00 83.24  411 B 1 
ATOM 3318 O O   . CYS B 2 410 ? 120.568 151.545 106.597 1.00 83.24  411 B 1 
ATOM 3319 C CB  . CYS B 2 410 ? 119.597 152.899 103.747 1.00 83.24  411 B 1 
ATOM 3320 S SG  . CYS B 2 410 ? 119.614 152.241 102.088 1.00 83.24  411 B 1 
ATOM 3321 N N   . GLU B 2 411 ? 119.199 153.313 106.788 1.00 79.68  412 B 1 
ATOM 3322 C CA  . GLU B 2 411 ? 119.772 153.667 108.075 1.00 79.68  412 B 1 
ATOM 3323 C C   . GLU B 2 411 ? 119.432 152.646 109.146 1.00 79.68  412 B 1 
ATOM 3324 O O   . GLU B 2 411 ? 120.068 152.644 110.203 1.00 79.68  412 B 1 
ATOM 3325 C CB  . GLU B 2 411 ? 119.311 155.057 108.501 1.00 79.68  412 B 1 
ATOM 3326 C CG  . GLU B 2 411 ? 117.896 155.122 109.007 1.00 79.68  412 B 1 
ATOM 3327 C CD  . GLU B 2 411 ? 117.632 156.394 109.788 1.00 79.68  412 B 1 
ATOM 3328 O OE1 . GLU B 2 411 ? 118.012 157.476 109.291 1.00 79.68  412 B 1 
ATOM 3329 O OE2 . GLU B 2 411 ? 117.040 156.318 110.887 1.00 79.68  412 B 1 
ATOM 3330 N N   . GLU B 2 412 ? 118.448 151.786 108.901 1.00 73.15  413 B 1 
ATOM 3331 C CA  . GLU B 2 412 ? 118.172 150.707 109.840 1.00 73.15  413 B 1 
ATOM 3332 C C   . GLU B 2 412 ? 119.037 149.485 109.563 1.00 73.15  413 B 1 
ATOM 3333 O O   . GLU B 2 412 ? 119.560 148.869 110.495 1.00 73.15  413 B 1 
ATOM 3334 C CB  . GLU B 2 412 ? 116.701 150.322 109.780 1.00 73.15  413 B 1 
ATOM 3335 C CG  . GLU B 2 412 ? 116.174 149.791 111.081 1.00 73.15  413 B 1 
ATOM 3336 C CD  . GLU B 2 412 ? 115.972 150.894 112.086 1.00 73.15  413 B 1 
ATOM 3337 O OE1 . GLU B 2 412 ? 115.219 151.836 111.775 1.00 73.15  413 B 1 
ATOM 3338 O OE2 . GLU B 2 412 ? 116.567 150.827 113.180 1.00 73.15  413 B 1 
ATOM 3339 N N   . MET B 2 413 ? 119.215 149.135 108.291 1.00 73.38  414 B 1 
ATOM 3340 C CA  . MET B 2 413 ? 119.875 147.899 107.900 1.00 73.38  414 B 1 
ATOM 3341 C C   . MET B 2 413 ? 121.390 148.009 107.906 1.00 73.38  414 B 1 
ATOM 3342 O O   . MET B 2 413 ? 122.061 147.190 107.270 1.00 73.38  414 B 1 
ATOM 3343 C CB  . MET B 2 413 ? 119.400 147.468 106.513 1.00 73.38  414 B 1 
ATOM 3344 C CG  . MET B 2 413 ? 117.930 147.162 106.431 1.00 73.38  414 B 1 
ATOM 3345 S SD  . MET B 2 413 ? 117.473 145.824 107.532 1.00 73.38  414 B 1 
ATOM 3346 C CE  . MET B 2 413 ? 115.758 146.225 107.826 1.00 73.38  414 B 1 
ATOM 3347 N N   . SER B 2 414 ? 121.949 148.996 108.603 1.00 72.59  415 B 1 
ATOM 3348 C CA  . SER B 2 414 ? 123.395 149.178 108.566 1.00 72.59  415 B 1 
ATOM 3349 C C   . SER B 2 414 ? 124.105 148.149 109.434 1.00 72.59  415 B 1 
ATOM 3350 O O   . SER B 2 414 ? 125.108 147.560 109.016 1.00 72.59  415 B 1 
ATOM 3351 C CB  . SER B 2 414 ? 123.754 150.593 109.009 1.00 72.59  415 B 1 
ATOM 3352 O OG  . SER B 2 414 ? 125.141 150.836 108.860 1.00 72.59  415 B 1 
ATOM 3353 N N   . SER B 2 415 ? 123.606 147.922 110.643 1.00 73.85  416 B 1 
ATOM 3354 C CA  . SER B 2 415 ? 124.270 147.033 111.594 1.00 73.85  416 B 1 
ATOM 3355 C C   . SER B 2 415 ? 123.695 145.626 111.543 1.00 73.85  416 B 1 
ATOM 3356 O O   . SER B 2 415 ? 123.091 145.146 112.497 1.00 73.85  416 B 1 
ATOM 3357 C CB  . SER B 2 415 ? 124.169 147.612 112.996 1.00 73.85  416 B 1 
ATOM 3358 O OG  . SER B 2 415 ? 122.961 147.214 113.612 1.00 73.85  416 B 1 
ATOM 3359 N N   . VAL B 2 416 ? 123.879 144.953 110.413 1.00 69.91  417 B 1 
ATOM 3360 C CA  . VAL B 2 416 ? 123.430 143.579 110.238 1.00 69.91  417 B 1 
ATOM 3361 C C   . VAL B 2 416 ? 124.399 142.864 109.310 1.00 69.91  417 B 1 
ATOM 3362 O O   . VAL B 2 416 ? 124.618 143.297 108.176 1.00 69.91  417 B 1 
ATOM 3363 C CB  . VAL B 2 416 ? 121.987 143.519 109.703 1.00 69.91  417 B 1 
ATOM 3364 C CG1 . VAL B 2 416 ? 121.876 144.216 108.375 1.00 69.91  417 B 1 
ATOM 3365 C CG2 . VAL B 2 416 ? 121.557 142.092 109.559 1.00 69.91  417 B 1 
ATOM 3366 N N   . ARG B 2 417 ? 125.001 141.779 109.802 1.00 70.63  418 B 1 
ATOM 3367 C CA  . ARG B 2 417 ? 125.932 141.017 108.977 1.00 70.63  418 B 1 
ATOM 3368 C C   . ARG B 2 417 ? 125.234 140.447 107.752 1.00 70.63  418 B 1 
ATOM 3369 O O   . ARG B 2 417 ? 125.686 140.643 106.621 1.00 70.63  418 B 1 
ATOM 3370 C CB  . ARG B 2 417 ? 126.565 139.889 109.790 1.00 70.63  418 B 1 
ATOM 3371 C CG  . ARG B 2 417 ? 127.883 140.226 110.439 1.00 70.63  418 B 1 
ATOM 3372 C CD  . ARG B 2 417 ? 127.667 140.932 111.746 1.00 70.63  418 B 1 
ATOM 3373 N NE  . ARG B 2 417 ? 126.814 140.153 112.633 1.00 70.63  418 B 1 
ATOM 3374 C CZ  . ARG B 2 417 ? 127.185 139.027 113.232 1.00 70.63  418 B 1 
ATOM 3375 N NH1 . ARG B 2 417 ? 128.402 138.537 113.035 1.00 70.63  418 B 1 
ATOM 3376 N NH2 . ARG B 2 417 ? 126.337 138.390 114.029 1.00 70.63  418 B 1 
ATOM 3377 N N   . LYS B 2 418 ? 124.132 139.735 107.962 1.00 62.80  419 B 1 
ATOM 3378 C CA  . LYS B 2 418 ? 123.398 139.111 106.867 1.00 62.80  419 B 1 
ATOM 3379 C C   . LYS B 2 418 ? 121.998 138.805 107.353 1.00 62.80  419 B 1 
ATOM 3380 O O   . LYS B 2 418 ? 121.832 138.145 108.381 1.00 62.80  419 B 1 
ATOM 3381 C CB  . LYS B 2 418 ? 124.081 137.840 106.395 1.00 62.80  419 B 1 
ATOM 3382 C CG  . LYS B 2 418 ? 123.148 136.898 105.660 1.00 62.80  419 B 1 
ATOM 3383 C CD  . LYS B 2 418 ? 123.925 135.790 104.990 1.00 62.80  419 B 1 
ATOM 3384 C CE  . LYS B 2 418 ? 124.906 135.177 105.969 1.00 62.80  419 B 1 
ATOM 3385 N NZ  . LYS B 2 418 ? 125.907 134.308 105.293 1.00 62.80  419 B 1 
ATOM 3386 N N   . GLY B 2 419 ? 121.002 139.272 106.617 1.00 54.12  420 B 1 
ATOM 3387 C CA  . GLY B 2 419 ? 119.628 139.057 106.995 1.00 54.12  420 B 1 
ATOM 3388 C C   . GLY B 2 419 ? 118.734 139.087 105.784 1.00 54.12  420 B 1 
ATOM 3389 O O   . GLY B 2 419 ? 119.223 139.104 104.655 1.00 54.12  420 B 1 
ATOM 3390 N N   . SER B 2 420 ? 117.427 139.062 105.991 1.00 47.25  421 B 1 
ATOM 3391 C CA  . SER B 2 420 ? 116.528 139.147 104.855 1.00 47.25  421 B 1 
ATOM 3392 C C   . SER B 2 420 ? 115.171 139.657 105.280 1.00 47.25  421 B 1 
ATOM 3393 O O   . SER B 2 420 ? 114.359 138.876 105.773 1.00 47.25  421 B 1 
ATOM 3394 C CB  . SER B 2 420 ? 116.371 137.777 104.212 1.00 47.25  421 B 1 
ATOM 3395 O OG  . SER B 2 420 ? 115.934 136.836 105.166 1.00 47.25  421 B 1 
ATOM 3396 N N   . LEU B 2 421 ? 114.881 140.930 105.076 1.00 46.01  422 B 1 
ATOM 3397 C CA  . LEU B 2 421 ? 113.596 141.444 105.512 1.00 46.01  422 B 1 
ATOM 3398 C C   . LEU B 2 421 ? 112.574 141.215 104.416 1.00 46.01  422 B 1 
ATOM 3399 O O   . LEU B 2 421 ? 112.917 141.148 103.237 1.00 46.01  422 B 1 
ATOM 3400 C CB  . LEU B 2 421 ? 113.652 142.921 105.884 1.00 46.01  422 B 1 
ATOM 3401 C CG  . LEU B 2 421 ? 113.736 143.927 104.762 1.00 46.01  422 B 1 
ATOM 3402 C CD1 . LEU B 2 421 ? 113.335 145.264 105.299 1.00 46.01  422 B 1 
ATOM 3403 C CD2 . LEU B 2 421 ? 115.150 143.957 104.256 1.00 46.01  422 B 1 
ATOM 3404 N N   . ILE B 2 422 ? 111.322 141.064 104.825 1.00 44.24  423 B 1 
ATOM 3405 C CA  . ILE B 2 422 ? 110.232 140.631 103.969 1.00 44.24  423 B 1 
ATOM 3406 C C   . ILE B 2 422 ? 109.086 141.603 104.172 1.00 44.24  423 B 1 
ATOM 3407 O O   . ILE B 2 422 ? 108.478 141.635 105.246 1.00 44.24  423 B 1 
ATOM 3408 C CB  . ILE B 2 422 ? 109.806 139.200 104.296 1.00 44.24  423 B 1 
ATOM 3409 C CG1 . ILE B 2 422 ? 110.990 138.263 104.121 1.00 44.24  423 B 1 
ATOM 3410 C CG2 . ILE B 2 422 ? 108.676 138.762 103.406 1.00 44.24  423 B 1 
ATOM 3411 C CD1 . ILE B 2 422 ? 110.780 136.940 104.721 1.00 44.24  423 B 1 
ATOM 3412 N N   . PHE B 2 423 ? 108.802 142.411 103.161 1.00 50.34  424 B 1 
ATOM 3413 C CA  . PHE B 2 423 ? 107.746 143.396 103.286 1.00 50.34  424 B 1 
ATOM 3414 C C   . PHE B 2 423 ? 106.384 142.735 103.168 1.00 50.34  424 B 1 
ATOM 3415 O O   . PHE B 2 423 ? 106.266 141.523 103.012 1.00 50.34  424 B 1 
ATOM 3416 C CB  . PHE B 2 423 ? 107.902 144.484 102.235 1.00 50.34  424 B 1 
ATOM 3417 C CG  . PHE B 2 423 ? 108.836 145.569 102.646 1.00 50.34  424 B 1 
ATOM 3418 C CD1 . PHE B 2 423 ? 110.199 145.377 102.621 1.00 50.34  424 B 1 
ATOM 3419 C CD2 . PHE B 2 423 ? 108.348 146.777 103.072 1.00 50.34  424 B 1 
ATOM 3420 C CE1 . PHE B 2 423 ? 111.048 146.375 103.015 1.00 50.34  424 B 1 
ATOM 3421 C CE2 . PHE B 2 423 ? 109.188 147.766 103.461 1.00 50.34  424 B 1 
ATOM 3422 C CZ  . PHE B 2 423 ? 110.540 147.569 103.434 1.00 50.34  424 B 1 
ATOM 3423 N N   . SER B 2 424 ? 105.345 143.555 103.263 1.00 53.09  425 B 1 
ATOM 3424 C CA  . SER B 2 424 ? 103.988 143.089 103.049 1.00 53.09  425 B 1 
ATOM 3425 C C   . SER B 2 424 ? 103.048 144.276 103.090 1.00 53.09  425 B 1 
ATOM 3426 O O   . SER B 2 424 ? 103.289 145.246 103.808 1.00 53.09  425 B 1 
ATOM 3427 C CB  . SER B 2 424 ? 103.566 142.065 104.098 1.00 53.09  425 B 1 
ATOM 3428 O OG  . SER B 2 424 ? 102.156 142.004 104.182 1.00 53.09  425 B 1 
ATOM 3429 N N   . ARG B 2 425 ? 101.975 144.184 102.310 1.00 59.25  426 B 1 
ATOM 3430 C CA  . ARG B 2 425 ? 100.919 145.179 102.408 1.00 59.25  426 B 1 
ATOM 3431 C C   . ARG B 2 425 ? 100.332 145.216 103.806 1.00 59.25  426 B 1 
ATOM 3432 O O   . ARG B 2 425 ? 99.974  146.288 104.303 1.00 59.25  426 B 1 
ATOM 3433 C CB  . ARG B 2 425 ? 99.830  144.885 101.386 1.00 59.25  426 B 1 
ATOM 3434 C CG  . ARG B 2 425 ? 98.806  145.985 101.268 1.00 59.25  426 B 1 
ATOM 3435 C CD  . ARG B 2 425 ? 99.447  147.277 100.804 1.00 59.25  426 B 1 
ATOM 3436 N NE  . ARG B 2 425 ? 99.802  147.234 99.394  1.00 59.25  426 B 1 
ATOM 3437 C CZ  . ARG B 2 425 ? 100.333 148.256 98.742  1.00 59.25  426 B 1 
ATOM 3438 N NH2 . ARG B 2 425 ? 100.632 148.140 97.457  1.00 59.25  426 B 1 
ATOM 3439 N NH1 . ARG B 2 425 ? 100.566 149.392 99.381  1.00 59.25  426 B 1 
ATOM 3440 N N   . SER B 2 426 ? 100.216 144.060 104.448 1.00 58.05  427 B 1 
ATOM 3441 C CA  . SER B 2 426 ? 99.882  143.993 105.861 1.00 58.05  427 B 1 
ATOM 3442 C C   . SER B 2 426 ? 100.124 142.582 106.365 1.00 58.05  427 B 1 
ATOM 3443 O O   . SER B 2 426 ? 99.565  141.627 105.825 1.00 58.05  427 B 1 
ATOM 3444 C CB  . SER B 2 426 ? 98.435  144.404 106.106 1.00 58.05  427 B 1 
ATOM 3445 O OG  . SER B 2 426 ? 98.030  144.005 107.402 1.00 58.05  427 B 1 
ATOM 3446 N N   . TRP B 2 427 ? 100.948 142.435 107.393 1.00 52.71  428 B 1 
ATOM 3447 C CA  . TRP B 2 427 ? 101.247 141.109 107.903 1.00 52.71  428 B 1 
ATOM 3448 C C   . TRP B 2 427 ? 100.111 140.530 108.723 1.00 52.71  428 B 1 
ATOM 3449 O O   . TRP B 2 427 ? 100.019 139.307 108.847 1.00 52.71  428 B 1 
ATOM 3450 C CB  . TRP B 2 427 ? 102.513 141.151 108.744 1.00 52.71  428 B 1 
ATOM 3451 C CG  . TRP B 2 427 ? 103.709 140.763 107.991 1.00 52.71  428 B 1 
ATOM 3452 C CD1 . TRP B 2 427 ? 104.564 141.587 107.357 1.00 52.71  428 B 1 
ATOM 3453 C CD2 . TRP B 2 427 ? 104.198 139.441 107.788 1.00 52.71  428 B 1 
ATOM 3454 N NE1 . TRP B 2 427 ? 105.564 140.869 106.764 1.00 52.71  428 B 1 
ATOM 3455 C CE2 . TRP B 2 427 ? 105.359 139.544 107.017 1.00 52.71  428 B 1 
ATOM 3456 C CE3 . TRP B 2 427 ? 103.766 138.181 108.186 1.00 52.71  428 B 1 
ATOM 3457 C CZ2 . TRP B 2 427 ? 106.092 138.440 106.632 1.00 52.71  428 B 1 
ATOM 3458 C CZ3 . TRP B 2 427 ? 104.498 137.087 107.805 1.00 52.71  428 B 1 
ATOM 3459 C CH2 . TRP B 2 427 ? 105.647 137.221 107.036 1.00 52.71  428 B 1 
ATOM 3460 N N   . SER B 2 428 ? 99.239  141.373 109.263 1.00 59.23  429 B 1 
ATOM 3461 C CA  . SER B 2 428 ? 98.125  140.886 110.062 1.00 59.23  429 B 1 
ATOM 3462 C C   . SER B 2 428 ? 97.193  140.020 109.233 1.00 59.23  429 B 1 
ATOM 3463 O O   . SER B 2 428 ? 96.681  139.007 109.717 1.00 59.23  429 B 1 
ATOM 3464 C CB  . SER B 2 428 ? 97.372  142.066 110.656 1.00 59.23  429 B 1 
ATOM 3465 O OG  . SER B 2 428 ? 97.237  143.088 109.688 1.00 59.23  429 B 1 
ATOM 3466 N N   . VAL B 2 429 ? 96.961  140.402 107.979 1.00 60.77  430 B 1 
ATOM 3467 C CA  . VAL B 2 429 ? 96.068  139.618 107.139 1.00 60.77  430 B 1 
ATOM 3468 C C   . VAL B 2 429 ? 96.785  138.405 106.575 1.00 60.77  430 B 1 
ATOM 3469 O O   . VAL B 2 429 ? 96.143  137.435 106.161 1.00 60.77  430 B 1 
ATOM 3470 C CB  . VAL B 2 429 ? 95.478  140.488 106.020 1.00 60.77  430 B 1 
ATOM 3471 C CG1 . VAL B 2 429 ? 96.574  141.000 105.127 1.00 60.77  430 B 1 
ATOM 3472 C CG2 . VAL B 2 429 ? 94.484  139.692 105.221 1.00 60.77  430 B 1 
ATOM 3473 N N   . ASP B 2 430 ? 98.115  138.429 106.538 1.00 58.53  431 B 1 
ATOM 3474 C CA  . ASP B 2 430 ? 98.841  137.248 106.098 1.00 58.53  431 B 1 
ATOM 3475 C C   . ASP B 2 430 ? 98.890  136.181 107.173 1.00 58.53  431 B 1 
ATOM 3476 O O   . ASP B 2 430 ? 99.316  135.057 106.894 1.00 58.53  431 B 1 
ATOM 3477 C CB  . ASP B 2 430 ? 100.257 137.617 105.673 1.00 58.53  431 B 1 
ATOM 3478 C CG  . ASP B 2 430 ? 100.288 138.358 104.361 1.00 58.53  431 B 1 
ATOM 3479 O OD1 . ASP B 2 430 ? 99.205  138.613 103.801 1.00 58.53  431 B 1 
ATOM 3480 O OD2 . ASP B 2 430 ? 101.391 138.690 103.886 1.00 58.53  431 B 1 
ATOM 3481 N N   . LEU B 2 431 ? 98.485  136.510 108.396 1.00 55.25  432 B 1 
ATOM 3482 C CA  . LEU B 2 431 ? 98.405  135.546 109.478 1.00 55.25  432 B 1 
ATOM 3483 C C   . LEU B 2 431 ? 96.969  135.252 109.873 1.00 55.25  432 B 1 
ATOM 3484 O O   . LEU B 2 431 ? 96.728  134.666 110.930 1.00 55.25  432 B 1 
ATOM 3485 C CB  . LEU B 2 431 ? 99.197  136.043 110.684 1.00 55.25  432 B 1 
ATOM 3486 C CG  . LEU B 2 431 ? 100.691 136.256 110.445 1.00 55.25  432 B 1 
ATOM 3487 C CD1 . LEU B 2 431 ? 101.314 136.965 111.617 1.00 55.25  432 B 1 
ATOM 3488 C CD2 . LEU B 2 431 ? 101.385 134.937 110.204 1.00 55.25  432 B 1 
ATOM 3489 N N   . GLY B 2 432 ? 96.012  135.644 109.044 1.00 62.90  433 B 1 
ATOM 3490 C CA  . GLY B 2 432 ? 94.617  135.441 109.365 1.00 62.90  433 B 1 
ATOM 3491 C C   . GLY B 2 432 ? 94.187  136.267 110.553 1.00 62.90  433 B 1 
ATOM 3492 O O   . GLY B 2 432 ? 93.870  135.726 111.613 1.00 62.90  433 B 1 
ATOM 3493 N N   . LEU B 2 433 ? 94.177  137.585 110.389 1.00 64.33  434 B 1 
ATOM 3494 C CA  . LEU B 2 433 ? 93.857  138.495 111.475 1.00 64.33  434 B 1 
ATOM 3495 C C   . LEU B 2 433 ? 93.127  139.701 110.905 1.00 64.33  434 B 1 
ATOM 3496 O O   . LEU B 2 433 ? 93.026  139.880 109.689 1.00 64.33  434 B 1 
ATOM 3497 C CB  . LEU B 2 433 ? 95.124  138.912 112.222 1.00 64.33  434 B 1 
ATOM 3498 C CG  . LEU B 2 433 ? 95.550  137.989 113.356 1.00 64.33  434 B 1 
ATOM 3499 C CD1 . LEU B 2 433 ? 97.012  138.173 113.660 1.00 64.33  434 B 1 
ATOM 3500 C CD2 . LEU B 2 433 ? 94.722  138.272 114.580 1.00 64.33  434 B 1 
ATOM 3501 N N   . GLN B 2 434 ? 92.623  140.544 111.794 1.00 73.16  435 B 1 
ATOM 3502 C CA  . GLN B 2 434 ? 91.910  141.738 111.382 1.00 73.16  435 B 1 
ATOM 3503 C C   . GLN B 2 434 ? 92.894  142.817 110.966 1.00 73.16  435 B 1 
ATOM 3504 O O   . GLN B 2 434 ? 93.758  143.222 111.747 1.00 73.16  435 B 1 
ATOM 3505 C CB  . GLN B 2 434 ? 91.013  142.252 112.507 1.00 73.16  435 B 1 
ATOM 3506 C CG  . GLN B 2 434 ? 89.822  141.369 112.751 1.00 73.16  435 B 1 
ATOM 3507 C CD  . GLN B 2 434 ? 89.067  141.083 111.475 1.00 73.16  435 B 1 
ATOM 3508 O OE1 . GLN B 2 434 ? 88.986  139.938 111.031 1.00 73.16  435 B 1 
ATOM 3509 N NE2 . GLN B 2 434 ? 88.515  142.125 110.870 1.00 73.16  435 B 1 
ATOM 3510 N N   . GLU B 2 435 ? 92.753  143.281 109.735 1.00 78.44  436 B 1 
ATOM 3511 C CA  . GLU B 2 435 ? 93.527  144.399 109.223 1.00 78.44  436 B 1 
ATOM 3512 C C   . GLU B 2 435 ? 92.923  145.707 109.700 1.00 78.44  436 B 1 
ATOM 3513 O O   . GLU B 2 435 ? 91.700  145.837 109.798 1.00 78.44  436 B 1 
ATOM 3514 C CB  . GLU B 2 435 ? 93.553  144.401 107.699 1.00 78.44  436 B 1 
ATOM 3515 C CG  . GLU B 2 435 ? 94.313  145.573 107.128 1.00 78.44  436 B 1 
ATOM 3516 C CD  . GLU B 2 435 ? 94.287  145.606 105.615 1.00 78.44  436 B 1 
ATOM 3517 O OE1 . GLU B 2 435 ? 93.664  144.708 105.011 1.00 78.44  436 B 1 
ATOM 3518 O OE2 . GLU B 2 435 ? 94.877  146.542 105.031 1.00 78.44  436 B 1 
ATOM 3519 N N   . ASN B 2 436 ? 93.783  146.673 110.001 1.00 78.06  437 B 1 
ATOM 3520 C CA  . ASN B 2 436 ? 93.368  148.052 110.194 1.00 78.06  437 B 1 
ATOM 3521 C C   . ASN B 2 436 ? 94.027  148.913 109.127 1.00 78.06  437 B 1 
ATOM 3522 O O   . ASN B 2 436 ? 95.238  148.836 108.911 1.00 78.06  437 B 1 
ATOM 3523 C CB  . ASN B 2 436 ? 93.716  148.543 111.596 1.00 78.06  437 B 1 
ATOM 3524 C CG  . ASN B 2 436 ? 95.191  148.634 111.820 1.00 78.06  437 B 1 
ATOM 3525 O OD1 . ASN B 2 436 ? 95.954  147.835 111.286 1.00 78.06  437 B 1 
ATOM 3526 N ND2 . ASN B 2 436 ? 95.612  149.605 112.616 1.00 78.06  437 B 1 
ATOM 3527 N N   . HIS B 2 437 ? 93.222  149.722 108.448 1.00 82.40  438 B 1 
ATOM 3528 C CA  . HIS B 2 437 ? 93.664  150.376 107.227 1.00 82.40  438 B 1 
ATOM 3529 C C   . HIS B 2 437 ? 94.676  151.484 107.456 1.00 82.40  438 B 1 
ATOM 3530 O O   . HIS B 2 437 ? 95.227  152.001 106.481 1.00 82.40  438 B 1 
ATOM 3531 C CB  . HIS B 2 437 ? 92.461  150.939 106.465 1.00 82.40  438 B 1 
ATOM 3532 C CG  . HIS B 2 437 ? 91.608  149.887 105.830 1.00 82.40  438 B 1 
ATOM 3533 N ND1 . HIS B 2 437 ? 91.648  149.613 104.480 1.00 82.40  438 B 1 
ATOM 3534 C CD2 . HIS B 2 437 ? 90.703  149.031 106.361 1.00 82.40  438 B 1 
ATOM 3535 C CE1 . HIS B 2 437 ? 90.799  148.638 104.207 1.00 82.40  438 B 1 
ATOM 3536 N NE2 . HIS B 2 437 ? 90.213  148.268 105.331 1.00 82.40  438 B 1 
ATOM 3537 N N   . LYS B 2 438 ? 94.940  151.866 108.699 1.00 77.61  439 B 1 
ATOM 3538 C CA  . LYS B 2 438 ? 95.881  152.954 108.906 1.00 77.61  439 B 1 
ATOM 3539 C C   . LYS B 2 438 ? 97.329  152.493 108.857 1.00 77.61  439 B 1 
ATOM 3540 O O   . LYS B 2 438 ? 98.228  153.333 108.963 1.00 77.61  439 B 1 
ATOM 3541 C CB  . LYS B 2 438 ? 95.605  153.642 110.238 1.00 77.61  439 B 1 
ATOM 3542 C CG  . LYS B 2 438 ? 94.143  153.671 110.636 1.00 77.61  439 B 1 
ATOM 3543 C CD  . LYS B 2 438 ? 93.275  154.351 109.596 1.00 77.61  439 B 1 
ATOM 3544 C CE  . LYS B 2 438 ? 93.444  155.855 109.619 1.00 77.61  439 B 1 
ATOM 3545 N NZ  . LYS B 2 438 ? 92.491  156.507 108.682 1.00 77.61  439 B 1 
ATOM 3546 N N   . VAL B 2 439 ? 97.585  151.198 108.706 1.00 68.85  440 B 1 
ATOM 3547 C CA  . VAL B 2 439 ? 98.946  150.679 108.663 1.00 68.85  440 B 1 
ATOM 3548 C C   . VAL B 2 439 ? 99.440  150.717 107.231 1.00 68.85  440 B 1 
ATOM 3549 O O   . VAL B 2 439 ? 98.864  150.071 106.352 1.00 68.85  440 B 1 
ATOM 3550 C CB  . VAL B 2 439 ? 99.012  149.251 109.225 1.00 68.85  440 B 1 
ATOM 3551 N N   . LEU B 2 440 ? 100.515 151.463 106.993 1.00 66.14  441 B 1 
ATOM 3552 C CA  . LEU B 2 440 ? 101.012 151.613 105.632 1.00 66.14  441 B 1 
ATOM 3553 C C   . LEU B 2 440 ? 101.526 150.291 105.088 1.00 66.14  441 B 1 
ATOM 3554 O O   . LEU B 2 440 ? 101.034 149.787 104.075 1.00 66.14  441 B 1 
ATOM 3555 C CB  . LEU B 2 440 ? 102.109 152.668 105.583 1.00 66.14  441 B 1 
ATOM 3556 C CG  . LEU B 2 440 ? 102.655 152.797 104.170 1.00 66.14  441 B 1 
ATOM 3557 C CD1 . LEU B 2 440 ? 101.522 153.153 103.243 1.00 66.14  441 B 1 
ATOM 3558 C CD2 . LEU B 2 440 ? 103.756 153.822 104.109 1.00 66.14  441 B 1 
ATOM 3559 N N   . CYS B 2 441 ? 102.528 149.719 105.742 1.00 57.45  442 B 1 
ATOM 3560 C CA  . CYS B 2 441 ? 103.092 148.455 105.313 1.00 57.45  442 B 1 
ATOM 3561 C C   . CYS B 2 441 ? 103.698 147.778 106.533 1.00 57.45  442 B 1 
ATOM 3562 O O   . CYS B 2 441 ? 103.419 148.155 107.672 1.00 57.45  442 B 1 
ATOM 3563 C CB  . CYS B 2 441 ? 104.115 148.665 104.193 1.00 57.45  442 B 1 
ATOM 3564 S SG  . CYS B 2 441 ? 105.705 149.262 104.754 1.00 57.45  442 B 1 
ATOM 3565 N N   . ASP B 2 442 ? 104.520 146.768 106.296 1.00 51.77  443 B 1 
ATOM 3566 C CA  . ASP B 2 442 ? 105.147 146.037 107.381 1.00 51.77  443 B 1 
ATOM 3567 C C   . ASP B 2 442 ? 106.511 145.566 106.915 1.00 51.77  443 B 1 
ATOM 3568 O O   . ASP B 2 442 ? 106.986 145.937 105.843 1.00 51.77  443 B 1 
ATOM 3569 C CB  . ASP B 2 442 ? 104.294 144.853 107.825 1.00 51.77  443 B 1 
ATOM 3570 C CG  . ASP B 2 442 ? 103.202 145.251 108.787 1.00 51.77  443 B 1 
ATOM 3571 O OD1 . ASP B 2 442 ? 103.371 146.263 109.492 1.00 51.77  443 B 1 
ATOM 3572 O OD2 . ASP B 2 442 ? 102.180 144.538 108.853 1.00 51.77  443 B 1 
ATOM 3573 N N   . ALA B 2 443 ? 107.143 144.746 107.738 1.00 41.52  444 B 1 
ATOM 3574 C CA  . ALA B 2 443 ? 108.419 144.160 107.381 1.00 41.52  444 B 1 
ATOM 3575 C C   . ALA B 2 443 ? 108.733 143.086 108.398 1.00 41.52  444 B 1 
ATOM 3576 O O   . ALA B 2 443 ? 108.038 142.936 109.400 1.00 41.52  444 B 1 
ATOM 3577 C CB  . ALA B 2 443 ? 109.528 145.203 107.334 1.00 41.52  444 B 1 
ATOM 3578 N N   . LEU B 2 444 ? 109.784 142.326 108.133 1.00 38.61  445 B 1 
ATOM 3579 C CA  . LEU B 2 444 ? 110.160 141.260 109.050 1.00 38.61  445 B 1 
ATOM 3580 C C   . LEU B 2 444 ? 111.643 141.000 108.880 1.00 38.61  445 B 1 
ATOM 3581 O O   . LEU B 2 444 ? 112.044 140.248 107.995 1.00 38.61  445 B 1 
ATOM 3582 C CB  . LEU B 2 444 ? 109.345 140.008 108.779 1.00 38.61  445 B 1 
ATOM 3583 C CG  . LEU B 2 444 ? 109.507 138.865 109.767 1.00 38.61  445 B 1 
ATOM 3584 C CD1 . LEU B 2 444 ? 108.994 139.275 111.114 1.00 38.61  445 B 1 
ATOM 3585 C CD2 . LEU B 2 444 ? 108.749 137.674 109.268 1.00 38.61  445 B 1 
ATOM 3586 N N   . LEU B 2 445 ? 112.448 141.596 109.734 1.00 40.19  446 B 1 
ATOM 3587 C CA  . LEU B 2 445 ? 113.888 141.475 109.637 1.00 40.19  446 B 1 
ATOM 3588 C C   . LEU B 2 445 ? 114.323 140.211 110.356 1.00 40.19  446 B 1 
ATOM 3589 O O   . LEU B 2 445 ? 114.060 140.052 111.549 1.00 40.19  446 B 1 
ATOM 3590 C CB  . LEU B 2 445 ? 114.560 142.699 110.237 1.00 40.19  446 B 1 
ATOM 3591 C CG  . LEU B 2 445 ? 116.052 142.542 110.454 1.00 40.19  446 B 1 
ATOM 3592 C CD1 . LEU B 2 445 ? 116.700 142.109 109.164 1.00 40.19  446 B 1 
ATOM 3593 C CD2 . LEU B 2 445 ? 116.621 143.854 110.922 1.00 40.19  446 B 1 
ATOM 3594 N N   . ILE B 2 446 ? 114.987 139.324 109.637 1.00 40.94  447 B 1 
ATOM 3595 C CA  . ILE B 2 446 ? 115.391 138.030 110.159 1.00 40.94  447 B 1 
ATOM 3596 C C   . ILE B 2 446 ? 116.884 137.903 109.921 1.00 40.94  447 B 1 
ATOM 3597 O O   . ILE B 2 446 ? 117.309 137.402 108.876 1.00 40.94  447 B 1 
ATOM 3598 C CB  . ILE B 2 446 ? 114.632 136.889 109.492 1.00 40.94  447 B 1 
ATOM 3599 C CG1 . ILE B 2 446 ? 113.153 136.998 109.819 1.00 40.94  447 B 1 
ATOM 3600 C CG2 . ILE B 2 446 ? 115.173 135.581 109.946 1.00 40.94  447 B 1 
ATOM 3601 C CD1 . ILE B 2 446 ? 112.347 135.887 109.265 1.00 40.94  447 B 1 
ATOM 3602 N N   . SER B 2 447 ? 117.685 138.332 110.887 1.00 52.12  448 B 1 
ATOM 3603 C CA  . SER B 2 447 ? 119.132 138.296 110.778 1.00 52.12  448 B 1 
ATOM 3604 C C   . SER B 2 447 ? 119.689 137.153 111.615 1.00 52.12  448 B 1 
ATOM 3605 O O   . SER B 2 447 ? 118.952 136.362 112.198 1.00 52.12  448 B 1 
ATOM 3606 C CB  . SER B 2 447 ? 119.723 139.634 111.209 1.00 52.12  448 B 1 
ATOM 3607 O OG  . SER B 2 447 ? 119.069 140.117 112.365 1.00 52.12  448 B 1 
ATOM 3608 N N   . GLN B 2 448 ? 121.016 137.068 111.683 1.00 62.44  449 B 1 
ATOM 3609 C CA  . GLN B 2 448 ? 121.640 135.966 112.408 1.00 62.44  449 B 1 
ATOM 3610 C C   . GLN B 2 448 ? 121.410 136.089 113.910 1.00 62.44  449 B 1 
ATOM 3611 O O   . GLN B 2 448 ? 120.777 135.228 114.529 1.00 62.44  449 B 1 
ATOM 3612 C CB  . GLN B 2 448 ? 123.131 135.921 112.094 1.00 62.44  449 B 1 
ATOM 3613 C CG  . GLN B 2 448 ? 123.434 135.865 110.619 1.00 62.44  449 B 1 
ATOM 3614 C CD  . GLN B 2 448 ? 124.768 135.223 110.340 1.00 62.44  449 B 1 
ATOM 3615 O OE1 . GLN B 2 448 ? 125.786 135.902 110.239 1.00 62.44  449 B 1 
ATOM 3616 N NE2 . GLN B 2 448 ? 124.774 133.904 110.217 1.00 62.44  449 B 1 
ATOM 3617 N N   . ASP B 2 449 ? 121.929 137.144 114.514 1.00 65.21  450 B 1 
ATOM 3618 C CA  . ASP B 2 449 ? 121.614 137.515 115.880 1.00 65.21  450 B 1 
ATOM 3619 C C   . ASP B 2 449 ? 120.453 138.500 115.850 1.00 65.21  450 B 1 
ATOM 3620 O O   . ASP B 2 449 ? 119.855 138.733 114.798 1.00 65.21  450 B 1 
ATOM 3621 C CB  . ASP B 2 449 ? 122.861 138.086 116.543 1.00 65.21  450 B 1 
ATOM 3622 C CG  . ASP B 2 449 ? 123.638 138.989 115.611 1.00 65.21  450 B 1 
ATOM 3623 O OD1 . ASP B 2 449 ? 123.010 139.594 114.715 1.00 65.21  450 B 1 
ATOM 3624 O OD2 . ASP B 2 449 ? 124.876 139.076 115.753 1.00 65.21  450 B 1 
ATOM 3625 N N   . SER B 2 450 ? 120.160 139.127 116.989 1.00 60.09  451 B 1 
ATOM 3626 C CA  . SER B 2 450 ? 119.072 140.098 117.020 1.00 60.09  451 B 1 
ATOM 3627 C C   . SER B 2 450 ? 117.751 139.487 116.571 1.00 60.09  451 B 1 
ATOM 3628 O O   . SER B 2 450 ? 117.426 139.560 115.381 1.00 60.09  451 B 1 
ATOM 3629 C CB  . SER B 2 450 ? 119.401 141.307 116.149 1.00 60.09  451 B 1 
ATOM 3630 O OG  . SER B 2 450 ? 118.438 142.327 116.341 1.00 60.09  451 B 1 
ATOM 3631 N N   . PRO B 2 451 ? 117.029 138.816 117.467 1.00 52.89  452 B 1 
ATOM 3632 C CA  . PRO B 2 451 ? 115.812 138.072 117.098 1.00 52.89  452 B 1 
ATOM 3633 C C   . PRO B 2 451 ? 114.869 138.892 116.237 1.00 52.89  452 B 1 
ATOM 3634 O O   . PRO B 2 451 ? 114.900 140.129 116.285 1.00 52.89  452 B 1 
ATOM 3635 C CB  . PRO B 2 451 ? 115.174 137.774 118.457 1.00 52.89  452 B 1 
ATOM 3636 C CG  . PRO B 2 451 ? 115.695 138.833 119.335 1.00 52.89  452 B 1 
ATOM 3637 C CD  . PRO B 2 451 ? 117.105 139.022 118.916 1.00 52.89  452 B 1 
ATOM 3638 N N   . PRO B 2 452 ? 114.016 138.233 115.457 1.00 44.61  453 B 1 
ATOM 3639 C CA  . PRO B 2 452 ? 113.298 138.912 114.371 1.00 44.61  453 B 1 
ATOM 3640 C C   . PRO B 2 452 ? 112.477 140.095 114.847 1.00 44.61  453 B 1 
ATOM 3641 O O   . PRO B 2 452 ? 111.972 140.112 115.969 1.00 44.61  453 B 1 
ATOM 3642 C CB  . PRO B 2 452 ? 112.407 137.808 113.799 1.00 44.61  453 B 1 
ATOM 3643 C CG  . PRO B 2 452 ? 112.404 136.732 114.812 1.00 44.61  453 B 1 
ATOM 3644 C CD  . PRO B 2 452 ? 113.713 136.799 115.493 1.00 44.61  453 B 1 
ATOM 3645 N N   . VAL B 2 453 ? 112.375 141.099 113.989 1.00 42.37  454 B 1 
ATOM 3646 C CA  . VAL B 2 453 ? 111.711 142.353 114.310 1.00 42.37  454 B 1 
ATOM 3647 C C   . VAL B 2 453 ? 110.601 142.596 113.306 1.00 42.37  454 B 1 
ATOM 3648 O O   . VAL B 2 453 ? 110.715 142.256 112.129 1.00 42.37  454 B 1 
ATOM 3649 C CB  . VAL B 2 453 ? 112.711 143.521 114.311 1.00 42.37  454 B 1 
ATOM 3650 C CG1 . VAL B 2 453 ? 112.036 144.784 114.737 1.00 42.37  454 B 1 
ATOM 3651 C CG2 . VAL B 2 453 ? 113.857 143.212 115.234 1.00 42.37  454 B 1 
ATOM 3652 N N   . LEU B 2 454 ? 109.518 143.191 113.779 1.00 42.82  455 B 1 
ATOM 3653 C CA  . LEU B 2 454 ? 108.355 143.461 112.943 1.00 42.82  455 B 1 
ATOM 3654 C C   . LEU B 2 454 ? 108.172 144.967 112.859 1.00 42.82  455 B 1 
ATOM 3655 O O   . LEU B 2 454 ? 107.430 145.547 113.654 1.00 42.82  455 B 1 
ATOM 3656 C CB  . LEU B 2 454 ? 107.111 142.805 113.509 1.00 42.82  455 B 1 
ATOM 3657 C CG  . LEU B 2 454 ? 105.861 143.050 112.676 1.00 42.82  455 B 1 
ATOM 3658 C CD1 . LEU B 2 454 ? 105.907 142.239 111.413 1.00 42.82  455 B 1 
ATOM 3659 C CD2 . LEU B 2 454 ? 104.622 142.745 113.460 1.00 42.82  455 B 1 
ATOM 3660 N N   . TYR B 2 455 ? 108.833 145.603 111.902 1.00 47.94  456 B 1 
ATOM 3661 C CA  . TYR B 2 455 ? 108.625 147.021 111.680 1.00 47.94  456 B 1 
ATOM 3662 C C   . TYR B 2 455 ? 107.210 147.250 111.186 1.00 47.94  456 B 1 
ATOM 3663 O O   . TYR B 2 455 ? 106.721 146.512 110.330 1.00 47.94  456 B 1 
ATOM 3664 C CB  . TYR B 2 455 ? 109.613 147.553 110.656 1.00 47.94  456 B 1 
ATOM 3665 C CG  . TYR B 2 455 ? 111.048 147.381 111.037 1.00 47.94  456 B 1 
ATOM 3666 C CD1 . TYR B 2 455 ? 111.709 148.346 111.760 1.00 47.94  456 B 1 
ATOM 3667 C CD2 . TYR B 2 455 ? 111.745 146.260 110.656 1.00 47.94  456 B 1 
ATOM 3668 C CE1 . TYR B 2 455 ? 113.020 148.195 112.099 1.00 47.94  456 B 1 
ATOM 3669 C CE2 . TYR B 2 455 ? 113.056 146.099 110.989 1.00 47.94  456 B 1 
ATOM 3670 C CZ  . TYR B 2 455 ? 113.689 147.066 111.712 1.00 47.94  456 B 1 
ATOM 3671 O OH  . TYR B 2 455 ? 115.005 146.906 112.052 1.00 47.94  456 B 1 
ATOM 3672 N N   . THR B 2 456 ? 106.553 148.272 111.715 1.00 53.87  457 B 1 
ATOM 3673 C CA  . THR B 2 456 ? 105.250 148.706 111.226 1.00 53.87  457 B 1 
ATOM 3674 C C   . THR B 2 456 ? 105.361 150.177 110.869 1.00 53.87  457 B 1 
ATOM 3675 O O   . THR B 2 456 ? 105.748 150.994 111.710 1.00 53.87  457 B 1 
ATOM 3676 C CB  . THR B 2 456 ? 104.157 148.491 112.263 1.00 53.87  457 B 1 
ATOM 3677 O OG1 . THR B 2 456 ? 104.217 149.545 113.228 1.00 53.87  457 B 1 
ATOM 3678 C CG2 . THR B 2 456 ? 104.342 147.171 112.957 1.00 53.87  457 B 1 
ATOM 3679 N N   . PHE B 2 457 ? 105.028 150.517 109.634 1.00 58.09  458 B 1 
ATOM 3680 C CA  . PHE B 2 457 ? 105.125 151.888 109.170 1.00 58.09  458 B 1 
ATOM 3681 C C   . PHE B 2 457 ? 103.743 152.460 108.893 1.00 58.09  458 B 1 
ATOM 3682 O O   . PHE B 2 457 ? 102.838 151.762 108.432 1.00 58.09  458 B 1 
ATOM 3683 C CB  . PHE B 2 457 ? 105.988 151.967 107.918 1.00 58.09  458 B 1 
ATOM 3684 C CG  . PHE B 2 457 ? 107.327 151.321 108.071 1.00 58.09  458 B 1 
ATOM 3685 C CD1 . PHE B 2 457 ? 108.323 151.932 108.795 1.00 58.09  458 B 1 
ATOM 3686 C CD2 . PHE B 2 457 ? 107.595 150.109 107.480 1.00 58.09  458 B 1 
ATOM 3687 C CE1 . PHE B 2 457 ? 109.553 151.344 108.930 1.00 58.09  458 B 1 
ATOM 3688 C CE2 . PHE B 2 457 ? 108.826 149.521 107.612 1.00 58.09  458 B 1 
ATOM 3689 C CZ  . PHE B 2 457 ? 109.803 150.137 108.339 1.00 58.09  458 B 1 
ATOM 3690 N N   . HIS B 2 458 ? 103.593 153.744 109.173 1.00 73.81  459 B 1 
ATOM 3691 C CA  . HIS B 2 458 ? 102.316 154.423 109.034 1.00 73.81  459 B 1 
ATOM 3692 C C   . HIS B 2 458 ? 102.577 155.912 109.084 1.00 73.81  459 B 1 
ATOM 3693 O O   . HIS B 2 458 ? 103.594 156.352 109.624 1.00 73.81  459 B 1 
ATOM 3694 C CB  . HIS B 2 458 ? 101.354 154.040 110.153 1.00 73.81  459 B 1 
ATOM 3695 C CG  . HIS B 2 458 ? 101.618 154.769 111.431 1.00 73.81  459 B 1 
ATOM 3696 N ND1 . HIS B 2 458 ? 100.980 155.941 111.767 1.00 73.81  459 B 1 
ATOM 3697 C CD2 . HIS B 2 458 ? 102.475 154.505 112.443 1.00 73.81  459 B 1 
ATOM 3698 C CE1 . HIS B 2 458 ? 101.421 156.359 112.939 1.00 73.81  459 B 1 
ATOM 3699 N NE2 . HIS B 2 458 ? 102.330 155.505 113.370 1.00 73.81  459 B 1 
ATOM 3700 N N   . MET B 2 459 ? 101.647 156.684 108.533 1.00 86.50  460 B 1 
ATOM 3701 C CA  . MET B 2 459 ? 101.697 158.139 108.639 1.00 86.50  460 B 1 
ATOM 3702 C C   . MET B 2 459 ? 100.350 158.604 109.179 1.00 86.50  460 B 1 
ATOM 3703 O O   . MET B 2 459 ? 99.461  158.996 108.423 1.00 86.50  460 B 1 
ATOM 3704 C CB  . MET B 2 459 ? 102.028 158.772 107.301 1.00 86.50  460 B 1 
ATOM 3705 C CG  . MET B 2 459 ? 101.179 158.274 106.153 1.00 86.50  460 B 1 
ATOM 3706 S SD  . MET B 2 459 ? 101.971 158.495 104.549 1.00 86.50  460 B 1 
ATOM 3707 C CE  . MET B 2 459 ? 102.620 156.858 104.262 1.00 86.50  460 B 1 
ATOM 3708 N N   . VAL B 2 460 ? 100.205 158.558 110.501 1.00 88.78  461 B 1 
ATOM 3709 C CA  . VAL B 2 460 ? 99.031  159.102 111.170 1.00 88.78  461 B 1 
ATOM 3710 C C   . VAL B 2 460 ? 99.442  159.623 112.537 1.00 88.78  461 B 1 
ATOM 3711 O O   . VAL B 2 460 ? 99.780  158.841 113.429 1.00 88.78  461 B 1 
ATOM 3712 C CB  . VAL B 2 460 ? 97.913  158.056 111.305 1.00 88.78  461 B 1 
ATOM 3713 C CG1 . VAL B 2 460 ? 96.864  158.558 112.268 1.00 88.78  461 B 1 
ATOM 3714 C CG2 . VAL B 2 460 ? 97.284  157.756 109.954 1.00 88.78  461 B 1 
ATOM 3715 N N   . GLN B 2 461 ? 99.381  160.935 112.728 1.00 95.80  462 B 1 
ATOM 3716 C CA  . GLN B 2 461 ? 99.814  161.538 113.989 1.00 95.80  462 B 1 
ATOM 3717 C C   . GLN B 2 461 ? 98.666  161.629 114.994 1.00 95.80  462 B 1 
ATOM 3718 O O   . GLN B 2 461 ? 98.430  162.669 115.606 1.00 95.80  462 B 1 
ATOM 3719 C CB  . GLN B 2 461 ? 100.408 162.913 113.716 1.00 95.80  462 B 1 
ATOM 3720 C CG  . GLN B 2 461 ? 101.153 163.518 114.894 1.00 95.80  462 B 1 
ATOM 3721 C CD  . GLN B 2 461 ? 101.411 165.001 114.722 1.00 95.80  462 B 1 
ATOM 3722 O OE1 . GLN B 2 461 ? 101.000 165.603 113.730 1.00 95.80  462 B 1 
ATOM 3723 N NE2 . GLN B 2 461 ? 102.084 165.603 115.695 1.00 95.80  462 B 1 
ATOM 3724 N N   . ASP B 2 462 ? 97.934  160.541 115.169 1.00 98.45  463 B 1 
ATOM 3725 C CA  . ASP B 2 462 ? 96.904  160.504 116.204 1.00 98.45  463 B 1 
ATOM 3726 C C   . ASP B 2 462 ? 96.973  159.266 117.083 1.00 98.45  463 B 1 
ATOM 3727 O O   . ASP B 2 462 ? 96.787  159.375 118.298 1.00 98.45  463 B 1 
ATOM 3728 C CB  . ASP B 2 462 ? 95.513  160.602 115.560 1.00 98.45  463 B 1 
ATOM 3729 C CG  . ASP B 2 462 ? 94.410  160.834 116.578 1.00 98.45  463 B 1 
ATOM 3730 O OD1 . ASP B 2 462 ? 94.723  161.074 117.763 1.00 98.45  463 B 1 
ATOM 3731 O OD2 . ASP B 2 462 ? 93.225  160.773 116.190 1.00 98.45  463 B 1 
ATOM 3732 N N   . GLU B 2 463 ? 97.253  158.102 116.512 1.00 92.65  464 B 1 
ATOM 3733 C CA  . GLU B 2 463 ? 97.180  156.850 117.240 1.00 92.65  464 B 1 
ATOM 3734 C C   . GLU B 2 463 ? 98.571  156.429 117.687 1.00 92.65  464 B 1 
ATOM 3735 O O   . GLU B 2 463 ? 99.539  157.187 117.590 1.00 92.65  464 B 1 
ATOM 3736 C CB  . GLU B 2 463 ? 96.524  155.769 116.385 1.00 92.65  464 B 1 
ATOM 3737 C CG  . GLU B 2 463 ? 95.041  155.944 116.195 1.00 92.65  464 B 1 
ATOM 3738 C CD  . GLU B 2 463 ? 94.725  156.894 115.073 1.00 92.65  464 B 1 
ATOM 3739 O OE1 . GLU B 2 463 ? 93.655  156.756 114.448 1.00 92.65  464 B 1 
ATOM 3740 O OE2 . GLU B 2 463 ? 95.555  157.784 114.816 1.00 92.65  464 B 1 
ATOM 3741 N N   . GLU B 2 464 ? 98.672  155.204 118.190 1.00 85.06  465 B 1 
ATOM 3742 C CA  . GLU B 2 464 ? 99.934  154.694 118.697 1.00 85.06  465 B 1 
ATOM 3743 C C   . GLU B 2 464 ? 100.285 153.375 118.021 1.00 85.06  465 B 1 
ATOM 3744 O O   . GLU B 2 464 ? 101.460 153.097 117.764 1.00 85.06  465 B 1 
ATOM 3745 C CB  . GLU B 2 464 ? 99.861  154.529 120.215 1.00 85.06  465 B 1 
ATOM 3746 C CG  . GLU B 2 464 ? 98.961  153.400 120.675 1.00 85.06  465 B 1 
ATOM 3747 C CD  . GLU B 2 464 ? 97.503  153.784 120.673 1.00 85.06  465 B 1 
ATOM 3748 O OE1 . GLU B 2 464 ? 97.156  154.771 119.993 1.00 85.06  465 B 1 
ATOM 3749 O OE2 . GLU B 2 464 ? 96.707  153.107 121.355 1.00 85.06  465 B 1 
ATOM 3750 N N   . PHE B 2 465 ? 99.275  152.557 117.732 1.00 75.73  466 B 1 
ATOM 3751 C CA  . PHE B 2 465 ? 99.462  151.305 117.004 1.00 75.73  466 B 1 
ATOM 3752 C C   . PHE B 2 465 ? 100.264 150.287 117.798 1.00 75.73  466 B 1 
ATOM 3753 O O   . PHE B 2 465 ? 100.879 149.391 117.225 1.00 75.73  466 B 1 
ATOM 3754 C CB  . PHE B 2 465 ? 100.126 151.550 115.651 1.00 75.73  466 B 1 
ATOM 3755 C CG  . PHE B 2 465 ? 99.236  152.217 114.668 1.00 75.73  466 B 1 
ATOM 3756 C CD1 . PHE B 2 465 ? 99.001  153.571 114.744 1.00 75.73  466 B 1 
ATOM 3757 C CD2 . PHE B 2 465 ? 98.623  151.490 113.674 1.00 75.73  466 B 1 
ATOM 3758 C CE1 . PHE B 2 465 ? 98.176  154.186 113.844 1.00 75.73  466 B 1 
ATOM 3759 C CE2 . PHE B 2 465 ? 97.802  152.099 112.773 1.00 75.73  466 B 1 
ATOM 3760 C CZ  . PHE B 2 465 ? 97.578  153.449 112.856 1.00 75.73  466 B 1 
ATOM 3761 N N   . LYS B 2 466 ? 100.270 150.406 119.123 1.00 66.63  467 B 1 
ATOM 3762 C CA  . LYS B 2 466 ? 100.948 149.403 119.932 1.00 66.63  467 B 1 
ATOM 3763 C C   . LYS B 2 466 ? 100.168 148.099 119.944 1.00 66.63  467 B 1 
ATOM 3764 O O   . LYS B 2 466 ? 100.751 147.016 119.806 1.00 66.63  467 B 1 
ATOM 3765 C CB  . LYS B 2 466 ? 101.152 149.925 121.351 1.00 66.63  467 B 1 
ATOM 3766 C CG  . LYS B 2 466 ? 102.228 150.990 121.465 1.00 66.63  467 B 1 
ATOM 3767 C CD  . LYS B 2 466 ? 102.039 151.827 122.709 1.00 66.63  467 B 1 
ATOM 3768 C CE  . LYS B 2 466 ? 101.953 150.958 123.937 1.00 66.63  467 B 1 
ATOM 3769 N NZ  . LYS B 2 466 ? 101.800 151.771 125.168 1.00 66.63  467 B 1 
ATOM 3770 N N   . GLY B 2 467 ? 98.848  148.183 120.099 1.00 62.56  468 B 1 
ATOM 3771 C CA  . GLY B 2 467 ? 98.046  146.975 120.170 1.00 62.56  468 B 1 
ATOM 3772 C C   . GLY B 2 467 ? 98.126  146.157 118.901 1.00 62.56  468 B 1 
ATOM 3773 O O   . GLY B 2 467 ? 98.310  144.938 118.947 1.00 62.56  468 B 1 
ATOM 3774 N N   . TYR B 2 468 ? 98.015  146.819 117.751 1.00 60.98  469 B 1 
ATOM 3775 C CA  . TYR B 2 468 ? 98.104  146.125 116.474 1.00 60.98  469 B 1 
ATOM 3776 C C   . TYR B 2 468 ? 99.435  145.401 116.338 1.00 60.98  469 B 1 
ATOM 3777 O O   . TYR B 2 468 ? 99.481  144.199 116.046 1.00 60.98  469 B 1 
ATOM 3778 C CB  . TYR B 2 468 ? 97.930  147.122 115.335 1.00 60.98  469 B 1 
ATOM 3779 C CG  . TYR B 2 468 ? 98.191  146.533 113.976 1.00 60.98  469 B 1 
ATOM 3780 C CD1 . TYR B 2 468 ? 97.197  145.850 113.305 1.00 60.98  469 B 1 
ATOM 3781 C CD2 . TYR B 2 468 ? 99.427  146.657 113.362 1.00 60.98  469 B 1 
ATOM 3782 C CE1 . TYR B 2 468 ? 97.421  145.311 112.062 1.00 60.98  469 B 1 
ATOM 3783 C CE2 . TYR B 2 468 ? 99.660  146.113 112.124 1.00 60.98  469 B 1 
ATOM 3784 C CZ  . TYR B 2 468 ? 98.651  145.445 111.476 1.00 60.98  469 B 1 
ATOM 3785 O OH  . TYR B 2 468 ? 98.863  144.898 110.235 1.00 60.98  469 B 1 
ATOM 3786 N N   . SER B 2 469 ? 100.531 146.132 116.528 1.00 57.17  470 B 1 
ATOM 3787 C CA  . SER B 2 469 ? 101.846 145.553 116.308 1.00 57.17  470 B 1 
ATOM 3788 C C   . SER B 2 469 ? 102.106 144.410 117.267 1.00 57.17  470 B 1 
ATOM 3789 O O   . SER B 2 469 ? 102.650 143.375 116.871 1.00 57.17  470 B 1 
ATOM 3790 C CB  . SER B 2 469 ? 102.918 146.621 116.458 1.00 57.17  470 B 1 
ATOM 3791 O OG  . SER B 2 469 ? 103.339 146.711 117.803 1.00 57.17  470 B 1 
ATOM 3792 N N   . THR B 2 470 ? 101.722 144.567 118.532 1.00 54.86  471 B 1 
ATOM 3793 C CA  . THR B 2 470 ? 101.997 143.502 119.488 1.00 54.86  471 B 1 
ATOM 3794 C C   . THR B 2 470 ? 101.154 142.273 119.204 1.00 54.86  471 B 1 
ATOM 3795 O O   . THR B 2 470 ? 101.650 141.147 119.308 1.00 54.86  471 B 1 
ATOM 3796 C CB  . THR B 2 470 ? 101.783 143.990 120.911 1.00 54.86  471 B 1 
ATOM 3797 O OG1 . THR B 2 470 ? 100.443 144.466 121.054 1.00 54.86  471 B 1 
ATOM 3798 C CG2 . THR B 2 470 ? 102.766 145.091 121.239 1.00 54.86  471 B 1 
ATOM 3799 N N   . GLN B 2 471 ? 99.881  142.454 118.842 1.00 52.42  472 B 1 
ATOM 3800 C CA  . GLN B 2 471 ? 99.080  141.301 118.451 1.00 52.42  472 B 1 
ATOM 3801 C C   . GLN B 2 471 ? 99.695  140.588 117.259 1.00 52.42  472 B 1 
ATOM 3802 O O   . GLN B 2 471 ? 99.760  139.353 117.233 1.00 52.42  472 B 1 
ATOM 3803 C CB  . GLN B 2 471 ? 97.652  141.723 118.130 1.00 52.42  472 B 1 
ATOM 3804 C CG  . GLN B 2 471 ? 96.874  142.194 119.330 1.00 52.42  472 B 1 
ATOM 3805 C CD  . GLN B 2 471 ? 96.670  141.093 120.344 1.00 52.42  472 B 1 
ATOM 3806 O OE1 . GLN B 2 471 ? 96.509  139.929 119.990 1.00 52.42  472 B 1 
ATOM 3807 N NE2 . GLN B 2 471 ? 96.668  141.458 121.614 1.00 52.42  472 B 1 
ATOM 3808 N N   . THR B 2 472 ? 100.171 141.344 116.272 1.00 49.77  473 B 1 
ATOM 3809 C CA  . THR B 2 472 ? 100.751 140.706 115.099 1.00 49.77  473 B 1 
ATOM 3810 C C   . THR B 2 472 ? 102.029 139.965 115.449 1.00 49.77  473 B 1 
ATOM 3811 O O   . THR B 2 472 ? 102.256 138.854 114.963 1.00 49.77  473 B 1 
ATOM 3812 C CB  . THR B 2 472 ? 101.014 141.735 114.009 1.00 49.77  473 B 1 
ATOM 3813 O OG1 . THR B 2 472 ? 99.881  142.600 113.897 1.00 49.77  473 B 1 
ATOM 3814 C CG2 . THR B 2 472 ? 101.232 141.049 112.691 1.00 49.77  473 B 1 
ATOM 3815 N N   . ALA B 2 473 ? 102.872 140.547 116.298 1.00 43.88  474 B 1 
ATOM 3816 C CA  . ALA B 2 473 ? 104.110 139.869 116.666 1.00 43.88  474 B 1 
ATOM 3817 C C   . ALA B 2 473 ? 103.820 138.605 117.452 1.00 43.88  474 B 1 
ATOM 3818 O O   . ALA B 2 473 ? 104.443 137.563 117.225 1.00 43.88  474 B 1 
ATOM 3819 C CB  . ALA B 2 473 ? 105.010 140.801 117.469 1.00 43.88  474 B 1 
ATOM 3820 N N   . LEU B 2 474 ? 102.867 138.677 118.375 1.00 41.18  475 B 1 
ATOM 3821 C CA  . LEU B 2 474 ? 102.461 137.500 119.126 1.00 41.18  475 B 1 
ATOM 3822 C C   . LEU B 2 474 ? 101.988 136.401 118.195 1.00 41.18  475 B 1 
ATOM 3823 O O   . LEU B 2 474 ? 102.413 135.244 118.308 1.00 41.18  475 B 1 
ATOM 3824 C CB  . LEU B 2 474 ? 101.358 137.884 120.103 1.00 41.18  475 B 1 
ATOM 3825 C CG  . LEU B 2 474 ? 100.874 136.860 121.110 1.00 41.18  475 B 1 
ATOM 3826 C CD1 . LEU B 2 474 ? 100.322 137.609 122.282 1.00 41.18  475 B 1 
ATOM 3827 C CD2 . LEU B 2 474 ? 99.806  135.985 120.514 1.00 41.18  475 B 1 
ATOM 3828 N N   . THR B 2 475 ? 101.095 136.742 117.270 1.00 39.76  476 B 1 
ATOM 3829 C CA  . THR B 2 475 ? 100.543 135.724 116.394 1.00 39.76  476 B 1 
ATOM 3830 C C   . THR B 2 475 ? 101.615 135.137 115.500 1.00 39.76  476 B 1 
ATOM 3831 O O   . THR B 2 475 ? 101.603 133.938 115.222 1.00 39.76  476 B 1 
ATOM 3832 C CB  . THR B 2 475 ? 99.416  136.300 115.558 1.00 39.76  476 B 1 
ATOM 3833 O OG1 . THR B 2 475 ? 98.277  136.514 116.396 1.00 39.76  476 B 1 
ATOM 3834 C CG2 . THR B 2 475 ? 99.047  135.339 114.469 1.00 39.76  476 B 1 
ATOM 3835 N N   . LEU B 2 476 ? 102.555 135.960 115.047 1.00 37.63  477 B 1 
ATOM 3836 C CA  . LEU B 2 476 ? 103.629 135.436 114.215 1.00 37.63  477 B 1 
ATOM 3837 C C   . LEU B 2 476 ? 104.500 134.471 114.995 1.00 37.63  477 B 1 
ATOM 3838 O O   . LEU B 2 476 ? 104.898 133.427 114.472 1.00 37.63  477 B 1 
ATOM 3839 C CB  . LEU B 2 476 ? 104.466 136.577 113.657 1.00 37.63  477 B 1 
ATOM 3840 C CG  . LEU B 2 476 ? 105.879 136.242 113.196 1.00 37.63  477 B 1 
ATOM 3841 C CD1 . LEU B 2 476 ? 105.896 135.154 112.165 1.00 37.63  477 B 1 
ATOM 3842 C CD2 . LEU B 2 476 ? 106.493 137.479 112.625 1.00 37.63  477 B 1 
ATOM 3843 N N   . LYS B 2 477 ? 104.805 134.797 116.245 1.00 34.51  478 B 1 
ATOM 3844 C CA  . LYS B 2 477 ? 105.593 133.890 117.069 1.00 34.51  478 B 1 
ATOM 3845 C C   . LYS B 2 477 ? 104.883 132.556 117.242 1.00 34.51  478 B 1 
ATOM 3846 O O   . LYS B 2 477 ? 105.478 131.483 117.052 1.00 34.51  478 B 1 
ATOM 3847 C CB  . LYS B 2 477 ? 105.852 134.536 118.420 1.00 34.51  478 B 1 
ATOM 3848 C CG  . LYS B 2 477 ? 106.197 133.573 119.494 1.00 34.51  478 B 1 
ATOM 3849 C CD  . LYS B 2 477 ? 106.107 134.245 120.825 1.00 34.51  478 B 1 
ATOM 3850 C CE  . LYS B 2 477 ? 106.823 133.427 121.860 1.00 34.51  478 B 1 
ATOM 3851 N NZ  . LYS B 2 477 ? 106.687 131.991 121.558 1.00 34.51  478 B 1 
ATOM 3852 N N   . GLN B 2 478 ? 103.599 132.606 117.588 1.00 35.47  479 B 1 
ATOM 3853 C CA  . GLN B 2 478 ? 102.856 131.372 117.807 1.00 35.47  479 B 1 
ATOM 3854 C C   . GLN B 2 478 ? 102.751 130.557 116.529 1.00 35.47  479 B 1 
ATOM 3855 O O   . GLN B 2 478 ? 102.906 129.333 116.555 1.00 35.47  479 B 1 
ATOM 3856 C CB  . GLN B 2 478 ? 101.473 131.684 118.357 1.00 35.47  479 B 1 
ATOM 3857 C CG  . GLN B 2 478 ? 101.496 132.138 119.788 1.00 35.47  479 B 1 
ATOM 3858 C CD  . GLN B 2 478 ? 100.121 132.257 120.371 1.00 35.47  479 B 1 
ATOM 3859 O OE1 . GLN B 2 478 ? 99.190  132.700 119.705 1.00 35.47  479 B 1 
ATOM 3860 N NE2 . GLN B 2 478 ? 99.974  131.841 121.619 1.00 35.47  479 B 1 
ATOM 3861 N N   . LYS B 2 479 ? 102.492 131.214 115.401 1.00 35.75  480 B 1 
ATOM 3862 C CA  . LYS B 2 479 ? 102.367 130.489 114.145 1.00 35.75  480 B 1 
ATOM 3863 C C   . LYS B 2 479 ? 103.684 129.852 113.754 1.00 35.75  480 B 1 
ATOM 3864 O O   . LYS B 2 479 ? 103.707 128.704 113.310 1.00 35.75  480 B 1 
ATOM 3865 C CB  . LYS B 2 479 ? 101.879 131.416 113.039 1.00 35.75  480 B 1 
ATOM 3866 C CG  . LYS B 2 479 ? 100.489 131.964 113.247 1.00 35.75  480 B 1 
ATOM 3867 C CD  . LYS B 2 479 ? 99.457  130.879 113.296 1.00 35.75  480 B 1 
ATOM 3868 C CE  . LYS B 2 479 ? 98.079  131.482 113.433 1.00 35.75  480 B 1 
ATOM 3869 N NZ  . LYS B 2 479 ? 97.023  130.441 113.506 1.00 35.75  480 B 1 
ATOM 3870 N N   . LEU B 2 480 ? 104.793 130.579 113.913 1.00 33.72  481 B 1 
ATOM 3871 C CA  . LEU B 2 480 ? 106.106 129.999 113.664 1.00 33.72  481 B 1 
ATOM 3872 C C   . LEU B 2 480 ? 106.284 128.712 114.444 1.00 33.72  481 B 1 
ATOM 3873 O O   . LEU B 2 480 ? 106.506 127.646 113.863 1.00 33.72  481 B 1 
ATOM 3874 C CB  . LEU B 2 480 ? 107.202 130.988 114.048 1.00 33.72  481 B 1 
ATOM 3875 C CG  . LEU B 2 480 ? 107.712 132.023 113.055 1.00 33.72  481 B 1 
ATOM 3876 C CD1 . LEU B 2 480 ? 108.850 132.775 113.676 1.00 33.72  481 B 1 
ATOM 3877 C CD2 . LEU B 2 480 ? 108.159 131.374 111.783 1.00 33.72  481 B 1 
ATOM 3878 N N   . ALA B 2 481 ? 106.107 128.782 115.762 1.00 35.58  482 B 1 
ATOM 3879 C CA  . ALA B 2 481 ? 106.448 127.640 116.603 1.00 35.58  482 B 1 
ATOM 3880 C C   . ALA B 2 481 ? 105.459 126.488 116.443 1.00 35.58  482 B 1 
ATOM 3881 O O   . ALA B 2 481 ? 105.828 125.323 116.617 1.00 35.58  482 B 1 
ATOM 3882 C CB  . ALA B 2 481 ? 106.538 128.078 118.060 1.00 35.58  482 B 1 
ATOM 3883 N N   . LYS B 2 482 ? 104.199 126.778 116.119 1.00 36.34  483 B 1 
ATOM 3884 C CA  . LYS B 2 482 ? 103.200 125.718 116.070 1.00 36.34  483 B 1 
ATOM 3885 C C   . LYS B 2 482 ? 102.964 125.137 114.690 1.00 36.34  483 B 1 
ATOM 3886 O O   . LYS B 2 482 ? 102.465 124.015 114.594 1.00 36.34  483 B 1 
ATOM 3887 C CB  . LYS B 2 482 ? 101.851 126.200 116.596 1.00 36.34  483 B 1 
ATOM 3888 C CG  . LYS B 2 482 ? 101.704 126.231 118.093 1.00 36.34  483 B 1 
ATOM 3889 C CD  . LYS B 2 482 ? 100.360 126.816 118.443 1.00 36.34  483 B 1 
ATOM 3890 C CE  . LYS B 2 482 ? 99.245  125.902 117.980 1.00 36.34  483 B 1 
ATOM 3891 N NZ  . LYS B 2 482 ? 97.904  126.414 118.379 1.00 36.34  483 B 1 
ATOM 3892 N N   . ILE B 2 483 ? 103.269 125.864 113.620 1.00 37.33  484 B 1 
ATOM 3893 C CA  . ILE B 2 483 ? 103.034 125.390 112.271 1.00 37.33  484 B 1 
ATOM 3894 C C   . ILE B 2 483 ? 104.322 125.330 111.469 1.00 37.33  484 B 1 
ATOM 3895 O O   . ILE B 2 483 ? 104.557 124.367 110.737 1.00 37.33  484 B 1 
ATOM 3896 C CB  . ILE B 2 483 ? 101.998 126.267 111.556 1.00 37.33  484 B 1 
ATOM 3897 C CG1 . ILE B 2 483 ? 100.765 126.421 112.424 1.00 37.33  484 B 1 
ATOM 3898 C CG2 . ILE B 2 483 ? 101.576 125.627 110.285 1.00 37.33  484 B 1 
ATOM 3899 C CD1 . ILE B 2 483 ? 99.719  127.260 111.784 1.00 37.33  484 B 1 
ATOM 3900 N N   . GLY B 2 484 ? 105.175 126.338 111.593 1.00 36.94  485 B 1 
ATOM 3901 C CA  . GLY B 2 484 ? 106.446 126.220 110.929 1.00 36.94  485 B 1 
ATOM 3902 C C   . GLY B 2 484 ? 107.338 125.152 111.504 1.00 36.94  485 B 1 
ATOM 3903 O O   . GLY B 2 484 ? 108.295 124.743 110.843 1.00 36.94  485 B 1 
ATOM 3904 N N   . GLY B 2 485 ? 107.061 124.692 112.710 1.00 37.60  486 B 1 
ATOM 3905 C CA  . GLY B 2 485 ? 107.895 123.669 113.277 1.00 37.60  486 B 1 
ATOM 3906 C C   . GLY B 2 485 ? 109.240 124.145 113.754 1.00 37.60  486 B 1 
ATOM 3907 O O   . GLY B 2 485 ? 110.185 123.352 113.775 1.00 37.60  486 B 1 
ATOM 3908 N N   . TYR B 2 486 ? 109.375 125.414 114.111 1.00 35.81  487 B 1 
ATOM 3909 C CA  . TYR B 2 486 ? 110.619 125.858 114.712 1.00 35.81  487 B 1 
ATOM 3910 C C   . TYR B 2 486 ? 110.693 125.352 116.142 1.00 35.81  487 B 1 
ATOM 3911 O O   . TYR B 2 486 ? 109.750 125.514 116.918 1.00 35.81  487 B 1 
ATOM 3912 C CB  . TYR B 2 486 ? 110.738 127.377 114.649 1.00 35.81  487 B 1 
ATOM 3913 C CG  . TYR B 2 486 ? 112.110 127.860 115.021 1.00 35.81  487 B 1 
ATOM 3914 C CD1 . TYR B 2 486 ? 113.233 127.171 114.620 1.00 35.81  487 B 1 
ATOM 3915 C CD2 . TYR B 2 486 ? 112.288 129.012 115.750 1.00 35.81  487 B 1 
ATOM 3916 C CE1 . TYR B 2 486 ? 114.485 127.602 114.962 1.00 35.81  487 B 1 
ATOM 3917 C CE2 . TYR B 2 486 ? 113.537 129.446 116.081 1.00 35.81  487 B 1 
ATOM 3918 C CZ  . TYR B 2 486 ? 114.623 128.741 115.692 1.00 35.81  487 B 1 
ATOM 3919 O OH  . TYR B 2 486 ? 115.865 129.194 116.034 1.00 35.81  487 B 1 
ATOM 3920 N N   . THR B 2 487 ? 111.812 124.719 116.480 1.00 37.99  488 B 1 
ATOM 3921 C CA  . THR B 2 487 ? 111.947 123.973 117.721 1.00 37.99  488 B 1 
ATOM 3922 C C   . THR B 2 487 ? 112.863 124.651 118.725 1.00 37.99  488 B 1 
ATOM 3923 O O   . THR B 2 487 ? 113.517 123.966 119.510 1.00 37.99  488 B 1 
ATOM 3924 C CB  . THR B 2 487 ? 112.463 122.569 117.428 1.00 37.99  488 B 1 
ATOM 3925 O OG1 . THR B 2 487 ? 113.519 122.646 116.464 1.00 37.99  488 B 1 
ATOM 3926 C CG2 . THR B 2 487 ? 111.351 121.708 116.877 1.00 37.99  488 B 1 
ATOM 3927 N N   . LYS B 2 488 ? 112.946 125.966 118.714 1.00 38.16  489 B 1 
ATOM 3928 C CA  . LYS B 2 488 ? 113.761 126.673 119.684 1.00 38.16  489 B 1 
ATOM 3929 C C   . LYS B 2 488 ? 112.961 127.833 120.255 1.00 38.16  489 B 1 
ATOM 3930 O O   . LYS B 2 488 ? 111.844 128.111 119.824 1.00 38.16  489 B 1 
ATOM 3931 C CB  . LYS B 2 488 ? 115.063 127.144 119.050 1.00 38.16  489 B 1 
ATOM 3932 C CG  . LYS B 2 488 ? 115.865 126.034 118.443 1.00 38.16  489 B 1 
ATOM 3933 C CD  . LYS B 2 488 ? 116.291 125.050 119.489 1.00 38.16  489 B 1 
ATOM 3934 C CE  . LYS B 2 488 ? 117.146 123.962 118.885 1.00 38.16  489 B 1 
ATOM 3935 N NZ  . LYS B 2 488 ? 117.662 123.039 119.918 1.00 38.16  489 B 1 
ATOM 3936 N N   . LYS B 2 489 ? 113.545 128.513 121.233 1.00 39.51  490 B 1 
ATOM 3937 C CA  . LYS B 2 489 ? 112.886 129.626 121.892 1.00 39.51  490 B 1 
ATOM 3938 C C   . LYS B 2 489 ? 112.999 130.862 121.018 1.00 39.51  490 B 1 
ATOM 3939 O O   . LYS B 2 489 ? 114.051 131.113 120.430 1.00 39.51  490 B 1 
ATOM 3940 C CB  . LYS B 2 489 ? 113.512 129.881 123.256 1.00 39.51  490 B 1 
ATOM 3941 C CG  . LYS B 2 489 ? 113.753 128.633 124.057 1.00 39.51  490 B 1 
ATOM 3942 C CD  . LYS B 2 489 ? 114.248 128.981 125.432 1.00 39.51  490 B 1 
ATOM 3943 C CE  . LYS B 2 489 ? 114.934 127.803 126.059 1.00 39.51  490 B 1 
ATOM 3944 N NZ  . LYS B 2 489 ? 115.495 128.135 127.385 1.00 39.51  490 B 1 
ATOM 3945 N N   . VAL B 2 490 ? 111.917 131.628 120.930 1.00 42.89  491 B 1 
ATOM 3946 C CA  . VAL B 2 490 ? 111.859 132.792 120.061 1.00 42.89  491 B 1 
ATOM 3947 C C   . VAL B 2 490 ? 111.121 133.914 120.759 1.00 42.89  491 B 1 
ATOM 3948 O O   . VAL B 2 490 ? 110.224 133.674 121.572 1.00 42.89  491 B 1 
ATOM 3949 C CB  . VAL B 2 490 ? 111.155 132.489 118.728 1.00 42.89  491 B 1 
ATOM 3950 C CG1 . VAL B 2 490 ? 111.908 131.478 117.975 1.00 42.89  491 B 1 
ATOM 3951 C CG2 . VAL B 2 490 ? 109.774 131.997 118.985 1.00 42.89  491 B 1 
ATOM 3952 N N   . CYS B 2 491 ? 111.492 135.136 120.427 1.00 48.72  492 B 1 
ATOM 3953 C CA  . CYS B 2 491 ? 110.662 136.299 120.659 1.00 48.72  492 B 1 
ATOM 3954 C C   . CYS B 2 491 ? 110.668 137.106 119.376 1.00 48.72  492 B 1 
ATOM 3955 O O   . CYS B 2 491 ? 111.700 137.206 118.714 1.00 48.72  492 B 1 
ATOM 3956 C CB  . CYS B 2 491 ? 111.170 137.138 121.815 1.00 48.72  492 B 1 
ATOM 3957 S SG  . CYS B 2 491 ? 112.804 137.820 121.545 1.00 48.72  492 B 1 
ATOM 3958 N N   . VAL B 2 492 ? 109.513 137.639 119.004 1.00 44.48  493 B 1 
ATOM 3959 C CA  . VAL B 2 492 ? 109.388 138.501 117.839 1.00 44.48  493 B 1 
ATOM 3960 C C   . VAL B 2 492 ? 109.334 139.931 118.351 1.00 44.48  493 B 1 
ATOM 3961 O O   . VAL B 2 492 ? 108.314 140.361 118.899 1.00 44.48  493 B 1 
ATOM 3962 C CB  . VAL B 2 492 ? 108.153 138.157 116.998 1.00 44.48  493 B 1 
ATOM 3963 N N   . MET B 2 493 ? 110.426 140.670 118.184 1.00 46.41  494 B 1 
ATOM 3964 C CA  . MET B 2 493 ? 110.507 142.033 118.689 1.00 46.41  494 B 1 
ATOM 3965 C C   . MET B 2 493 ? 109.607 142.940 117.859 1.00 46.41  494 B 1 
ATOM 3966 O O   . MET B 2 493 ? 108.874 142.490 116.978 1.00 46.41  494 B 1 
ATOM 3967 C CB  . MET B 2 493 ? 111.952 142.504 118.697 1.00 46.41  494 B 1 
ATOM 3968 C CG  . MET B 2 493 ? 112.752 141.893 119.803 1.00 46.41  494 B 1 
ATOM 3969 S SD  . MET B 2 493 ? 111.819 141.905 121.335 1.00 46.41  494 B 1 
ATOM 3970 C CE  . MET B 2 493 ? 113.069 141.345 122.477 1.00 46.41  494 B 1 
ATOM 3971 N N   . THR B 2 494 ? 109.637 144.238 118.139 1.00 44.58  495 B 1 
ATOM 3972 C CA  . THR B 2 494 ? 108.742 145.147 117.445 1.00 44.58  495 B 1 
ATOM 3973 C C   . THR B 2 494 ? 109.405 146.508 117.324 1.00 44.58  495 B 1 
ATOM 3974 O O   . THR B 2 494 ? 110.277 146.851 118.119 1.00 44.58  495 B 1 
ATOM 3975 C CB  . THR B 2 494 ? 107.410 145.277 118.182 1.00 44.58  495 B 1 
ATOM 3976 O OG1 . THR B 2 494 ? 106.942 143.977 118.546 1.00 44.58  495 B 1 
ATOM 3977 C CG2 . THR B 2 494 ? 106.377 145.917 117.289 1.00 44.58  495 B 1 
ATOM 3978 N N   . LYS B 2 495 ? 108.997 147.262 116.311 1.00 50.95  496 B 1 
ATOM 3979 C CA  . LYS B 2 495 ? 109.381 148.652 116.143 1.00 50.95  496 B 1 
ATOM 3980 C C   . LYS B 2 495 ? 108.282 149.347 115.365 1.00 50.95  496 B 1 
ATOM 3981 O O   . LYS B 2 495 ? 107.682 148.748 114.472 1.00 50.95  496 B 1 
ATOM 3982 C CB  . LYS B 2 495 ? 110.695 148.796 115.391 1.00 50.95  496 B 1 
ATOM 3983 C CG  . LYS B 2 495 ? 111.927 148.541 116.202 1.00 50.95  496 B 1 
ATOM 3984 C CD  . LYS B 2 495 ? 113.087 149.280 115.579 1.00 50.95  496 B 1 
ATOM 3985 C CE  . LYS B 2 495 ? 114.391 148.953 116.251 1.00 50.95  496 B 1 
ATOM 3986 N NZ  . LYS B 2 495 ? 115.517 149.675 115.597 1.00 50.95  496 B 1 
ATOM 3987 N N   . ILE B 2 496 ? 108.017 150.603 115.690 1.00 59.19  497 B 1 
ATOM 3988 C CA  . ILE B 2 496 ? 107.003 151.377 114.992 1.00 59.19  497 B 1 
ATOM 3989 C C   . ILE B 2 496 ? 107.635 152.669 114.509 1.00 59.19  497 B 1 
ATOM 3990 O O   . ILE B 2 496 ? 108.479 153.246 115.201 1.00 59.19  497 B 1 
ATOM 3991 C CB  . ILE B 2 496 ? 105.795 151.663 115.889 1.00 59.19  497 B 1 
ATOM 3992 C CG1 . ILE B 2 496 ? 105.504 150.449 116.756 1.00 59.19  497 B 1 
ATOM 3993 C CG2 . ILE B 2 496 ? 104.594 151.987 115.039 1.00 59.19  497 B 1 
ATOM 3994 C CD1 . ILE B 2 496 ? 104.294 150.615 117.620 1.00 59.19  497 B 1 
ATOM 3995 N N   . PHE B 2 497 ? 107.228 153.122 113.331 1.00 63.12  498 B 1 
ATOM 3996 C CA  . PHE B 2 497 ? 107.805 154.302 112.715 1.00 63.12  498 B 1 
ATOM 3997 C C   . PHE B 2 497 ? 106.709 155.197 112.167 1.00 63.12  498 B 1 
ATOM 3998 O O   . PHE B 2 497 ? 105.691 154.714 111.664 1.00 63.12  498 B 1 
ATOM 3999 C CB  . PHE B 2 497 ? 108.760 153.918 111.603 1.00 63.12  498 B 1 
ATOM 4000 C CG  . PHE B 2 497 ? 110.086 153.456 112.090 1.00 63.12  498 B 1 
ATOM 4001 C CD1 . PHE B 2 497 ? 111.015 154.357 112.542 1.00 63.12  498 B 1 
ATOM 4002 C CD2 . PHE B 2 497 ? 110.406 152.122 112.096 1.00 63.12  498 B 1 
ATOM 4003 C CE1 . PHE B 2 497 ? 112.237 153.936 112.987 1.00 63.12  498 B 1 
ATOM 4004 C CE2 . PHE B 2 497 ? 111.626 151.698 112.542 1.00 63.12  498 B 1 
ATOM 4005 C CZ  . PHE B 2 497 ? 112.539 152.604 112.987 1.00 63.12  498 B 1 
ATOM 4006 N N   . TYR B 2 498 ? 106.920 156.501 112.274 1.00 80.87  499 B 1 
ATOM 4007 C CA  . TYR B 2 498 ? 106.032 157.476 111.670 1.00 80.87  499 B 1 
ATOM 4008 C C   . TYR B 2 498 ? 106.659 158.013 110.394 1.00 80.87  499 B 1 
ATOM 4009 O O   . TYR B 2 498 ? 107.875 158.205 110.320 1.00 80.87  499 B 1 
ATOM 4010 C CB  . TYR B 2 498 ? 105.750 158.617 112.636 1.00 80.87  499 B 1 
ATOM 4011 C CG  . TYR B 2 498 ? 104.863 159.673 112.050 1.00 80.87  499 B 1 
ATOM 4012 C CD1 . TYR B 2 498 ? 103.610 159.352 111.555 1.00 80.87  499 B 1 
ATOM 4013 C CD2 . TYR B 2 498 ? 105.268 160.990 112.003 1.00 80.87  499 B 1 
ATOM 4014 C CE1 . TYR B 2 498 ? 102.793 160.310 111.024 1.00 80.87  499 B 1 
ATOM 4015 C CE2 . TYR B 2 498 ? 104.455 161.954 111.484 1.00 80.87  499 B 1 
ATOM 4016 C CZ  . TYR B 2 498 ? 103.219 161.611 110.988 1.00 80.87  499 B 1 
ATOM 4017 O OH  . TYR B 2 498 ? 102.402 162.578 110.459 1.00 80.87  499 B 1 
ATOM 4018 N N   . LEU B 2 499 ? 105.825 158.249 109.388 1.00 88.17  500 B 1 
ATOM 4019 C CA  . LEU B 2 499 ? 106.316 158.516 108.042 1.00 88.17  500 B 1 
ATOM 4020 C C   . LEU B 2 499 ? 105.555 159.683 107.409 1.00 88.17  500 B 1 
ATOM 4021 O O   . LEU B 2 499 ? 104.992 159.575 106.319 1.00 88.17  500 B 1 
ATOM 4022 C CB  . LEU B 2 499 ? 106.239 157.241 107.211 1.00 88.17  500 B 1 
ATOM 4023 C CG  . LEU B 2 499 ? 106.623 157.314 105.743 1.00 88.17  500 B 1 
ATOM 4024 C CD1 . LEU B 2 499 ? 107.839 158.197 105.611 1.00 88.17  500 B 1 
ATOM 4025 C CD2 . LEU B 2 499 ? 106.919 155.932 105.228 1.00 88.17  500 B 1 
ATOM 4026 N N   . SER B 2 500 ? 105.494 160.811 108.115 1.00 91.22  501 B 1 
ATOM 4027 C CA  . SER B 2 500 ? 104.932 162.012 107.521 1.00 91.22  501 B 1 
ATOM 4028 C C   . SER B 2 500 ? 105.733 162.411 106.289 1.00 91.22  501 B 1 
ATOM 4029 O O   . SER B 2 500 ? 106.939 162.168 106.217 1.00 91.22  501 B 1 
ATOM 4030 C CB  . SER B 2 500 ? 104.937 163.164 108.516 1.00 91.22  501 B 1 
ATOM 4031 O OG  . SER B 2 500 ? 106.233 163.729 108.622 1.00 91.22  501 B 1 
ATOM 4032 N N   . PRO B 2 501 ? 105.082 163.031 105.309 1.00 96.79  502 B 1 
ATOM 4033 C CA  . PRO B 2 501 ? 105.817 163.513 104.138 1.00 96.79  502 B 1 
ATOM 4034 C C   . PRO B 2 501 ? 106.839 164.557 104.549 1.00 96.79  502 B 1 
ATOM 4035 O O   . PRO B 2 501 ? 106.579 165.403 105.407 1.00 96.79  502 B 1 
ATOM 4036 C CB  . PRO B 2 501 ? 104.722 164.112 103.250 1.00 96.79  502 B 1 
ATOM 4037 C CG  . PRO B 2 501 ? 103.458 163.520 103.742 1.00 96.79  502 B 1 
ATOM 4038 C CD  . PRO B 2 501 ? 103.648 163.329 105.211 1.00 96.79  502 B 1 
ATOM 4039 N N   . GLU B 2 502 ? 108.013 164.490 103.925 1.00 101.51 503 B 1 
ATOM 4040 C CA  . GLU B 2 502 ? 109.134 165.360 104.270 1.00 101.51 503 B 1 
ATOM 4041 C C   . GLU B 2 502 ? 109.583 165.124 105.717 1.00 101.51 503 B 1 
ATOM 4042 O O   . GLU B 2 502 ? 109.578 166.018 106.565 1.00 101.51 503 B 1 
ATOM 4043 C CB  . GLU B 2 502 ? 108.761 166.829 104.039 1.00 101.51 503 B 1 
ATOM 4044 C CG  . GLU B 2 502 ? 108.343 167.171 102.613 1.00 101.51 503 B 1 
ATOM 4045 C CD  . GLU B 2 502 ? 109.471 167.040 101.598 1.00 101.51 503 B 1 
ATOM 4046 O OE1 . GLU B 2 502 ? 109.572 167.910 100.709 1.00 101.51 503 B 1 
ATOM 4047 O OE2 . GLU B 2 502 ? 110.247 166.068 101.673 1.00 101.51 503 B 1 
ATOM 4048 N N   . GLY B 2 503 ? 109.978 163.878 105.969 1.00 95.54  504 B 1 
ATOM 4049 C CA  . GLY B 2 503 ? 110.570 163.500 107.239 1.00 95.54  504 B 1 
ATOM 4050 C C   . GLY B 2 503 ? 110.316 162.055 107.603 1.00 95.54  504 B 1 
ATOM 4051 O O   . GLY B 2 503 ? 109.166 161.613 107.672 1.00 95.54  504 B 1 
ATOM 4052 N N   . MET B 2 504 ? 111.395 161.316 107.874 1.00 95.98  505 B 1 
ATOM 4053 C CA  . MET B 2 504 ? 111.352 159.864 108.080 1.00 95.98  505 B 1 
ATOM 4054 C C   . MET B 2 504 ? 112.126 159.515 109.353 1.00 95.98  505 B 1 
ATOM 4055 O O   . MET B 2 504 ? 113.296 159.128 109.326 1.00 95.98  505 B 1 
ATOM 4056 C CB  . MET B 2 504 ? 111.909 159.164 106.836 1.00 95.98  505 B 1 
ATOM 4057 C CG  . MET B 2 504 ? 113.338 159.570 106.485 1.00 95.98  505 B 1 
ATOM 4058 S SD  . MET B 2 504 ? 113.483 161.344 106.169 1.00 95.98  505 B 1 
ATOM 4059 C CE  . MET B 2 504 ? 112.365 161.554 104.789 1.00 95.98  505 B 1 
ATOM 4060 N N   . THR B 2 505 ? 111.457 159.648 110.489 1.00 88.85  506 B 1 
ATOM 4061 C CA  . THR B 2 505 ? 112.086 159.466 111.789 1.00 88.85  506 B 1 
ATOM 4062 C C   . THR B 2 505 ? 110.951 159.209 112.778 1.00 88.85  506 B 1 
ATOM 4063 O O   . THR B 2 505 ? 109.878 158.735 112.390 1.00 88.85  506 B 1 
ATOM 4064 C CB  . THR B 2 505 ? 112.967 160.676 112.171 1.00 88.85  506 B 1 
ATOM 4065 O OG1 . THR B 2 505 ? 113.715 161.138 111.040 1.00 88.85  506 B 1 
ATOM 4066 C CG2 . THR B 2 505 ? 113.986 160.288 113.246 1.00 88.85  506 B 1 
ATOM 4067 N N   . SER B 2 506 ? 111.193 159.499 114.051 1.00 83.42  507 B 1 
ATOM 4068 C CA  . SER B 2 506 ? 110.164 159.415 115.075 1.00 83.42  507 B 1 
ATOM 4069 C C   . SER B 2 506 ? 109.708 157.969 115.251 1.00 83.42  507 B 1 
ATOM 4070 O O   . SER B 2 506 ? 108.560 157.607 115.000 1.00 83.42  507 B 1 
ATOM 4071 C CB  . SER B 2 506 ? 108.989 160.339 114.737 1.00 83.42  507 B 1 
ATOM 4072 O OG  . SER B 2 506 ? 108.233 160.665 115.891 1.00 83.42  507 B 1 
ATOM 4073 N N   . CYS B 2 507 ? 110.655 157.138 115.673 1.00 75.00  508 B 1 
ATOM 4074 C CA  . CYS B 2 507 ? 110.327 155.771 116.039 1.00 75.00  508 B 1 
ATOM 4075 C C   . CYS B 2 507 ? 109.441 155.809 117.271 1.00 75.00  508 B 1 
ATOM 4076 O O   . CYS B 2 507 ? 109.930 155.962 118.391 1.00 75.00  508 B 1 
ATOM 4077 C CB  . CYS B 2 507 ? 111.602 154.974 116.301 1.00 75.00  508 B 1 
ATOM 4078 S SG  . CYS B 2 507 ? 111.365 153.434 117.185 1.00 75.00  508 B 1 
ATOM 4079 N N   . GLN B 2 508 ? 108.133 155.658 117.074 1.00 71.34  509 B 1 
ATOM 4080 C CA  . GLN B 2 508 ? 107.201 155.889 118.169 1.00 71.34  509 B 1 
ATOM 4081 C C   . GLN B 2 508 ? 107.261 154.792 119.222 1.00 71.34  509 B 1 
ATOM 4082 O O   . GLN B 2 508 ? 106.639 154.925 120.281 1.00 71.34  509 B 1 
ATOM 4083 C CB  . GLN B 2 508 ? 105.781 156.026 117.630 1.00 71.34  509 B 1 
ATOM 4084 C CG  . GLN B 2 508 ? 105.539 157.294 116.848 1.00 71.34  509 B 1 
ATOM 4085 C CD  . GLN B 2 508 ? 104.148 157.352 116.263 1.00 71.34  509 B 1 
ATOM 4086 O OE1 . GLN B 2 508 ? 103.916 157.998 115.244 1.00 71.34  509 B 1 
ATOM 4087 N NE2 . GLN B 2 508 ? 103.210 156.670 116.903 1.00 71.34  509 B 1 
ATOM 4088 N N   . TYR B 2 509 ? 107.974 153.702 118.959 1.00 64.66  510 B 1 
ATOM 4089 C CA  . TYR B 2 509 ? 108.031 152.610 119.915 1.00 64.66  510 B 1 
ATOM 4090 C C   . TYR B 2 509 ? 109.166 151.675 119.549 1.00 64.66  510 B 1 
ATOM 4091 O O   . TYR B 2 509 ? 109.423 151.435 118.370 1.00 64.66  510 B 1 
ATOM 4092 C CB  . TYR B 2 509 ? 106.715 151.844 119.950 1.00 64.66  510 B 1 
ATOM 4093 C CG  . TYR B 2 509 ? 106.552 150.989 121.173 1.00 64.66  510 B 1 
ATOM 4094 C CD1 . TYR B 2 509 ? 106.565 151.557 122.431 1.00 64.66  510 B 1 
ATOM 4095 C CD2 . TYR B 2 509 ? 106.347 149.624 121.071 1.00 64.66  510 B 1 
ATOM 4096 C CE1 . TYR B 2 509 ? 106.404 150.791 123.556 1.00 64.66  510 B 1 
ATOM 4097 C CE2 . TYR B 2 509 ? 106.181 148.848 122.195 1.00 64.66  510 B 1 
ATOM 4098 C CZ  . TYR B 2 509 ? 106.209 149.440 123.434 1.00 64.66  510 B 1 
ATOM 4099 O OH  . TYR B 2 509 ? 106.047 148.685 124.566 1.00 64.66  510 B 1 
ATOM 4100 N N   . ASP B 2 510 ? 109.834 151.144 120.564 1.00 58.90  511 B 1 
ATOM 4101 C CA  . ASP B 2 510 ? 110.933 150.202 120.371 1.00 58.90  511 B 1 
ATOM 4102 C C   . ASP B 2 510 ? 110.790 149.135 121.446 1.00 58.90  511 B 1 
ATOM 4103 O O   . ASP B 2 510 ? 111.152 149.360 122.601 1.00 58.90  511 B 1 
ATOM 4104 C CB  . ASP B 2 510 ? 112.280 150.895 120.458 1.00 58.90  511 B 1 
ATOM 4105 C CG  . ASP B 2 510 ? 113.432 149.920 120.470 1.00 58.90  511 B 1 
ATOM 4106 O OD1 . ASP B 2 510 ? 113.579 149.157 119.498 1.00 58.90  511 B 1 
ATOM 4107 O OD2 . ASP B 2 510 ? 114.191 149.912 121.459 1.00 58.90  511 B 1 
ATOM 4108 N N   . LEU B 2 511 ? 110.268 147.977 121.061 1.00 52.17  512 B 1 
ATOM 4109 C CA  . LEU B 2 511 ? 109.957 146.948 122.038 1.00 52.17  512 B 1 
ATOM 4110 C C   . LEU B 2 511 ? 111.191 146.305 122.642 1.00 52.17  512 B 1 
ATOM 4111 O O   . LEU B 2 511 ? 111.069 145.632 123.666 1.00 52.17  512 B 1 
ATOM 4112 C CB  . LEU B 2 511 ? 109.092 145.879 121.393 1.00 52.17  512 B 1 
ATOM 4113 C CG  . LEU B 2 511 ? 108.629 144.745 122.289 1.00 52.17  512 B 1 
ATOM 4114 C CD1 . LEU B 2 511 ? 107.916 145.319 123.469 1.00 52.17  512 B 1 
ATOM 4115 C CD2 . LEU B 2 511 ? 107.716 143.845 121.507 1.00 52.17  512 B 1 
ATOM 4116 N N   . ARG B 2 512 ? 112.366 146.483 122.049 1.00 56.74  513 B 1 
ATOM 4117 C CA  . ARG B 2 512 ? 113.542 145.814 122.590 1.00 56.74  513 B 1 
ATOM 4118 C C   . ARG B 2 512 ? 114.052 146.505 123.844 1.00 56.74  513 B 1 
ATOM 4119 O O   . ARG B 2 512 ? 114.518 145.841 124.774 1.00 56.74  513 B 1 
ATOM 4120 C CB  . ARG B 2 512 ? 114.648 145.741 121.550 1.00 56.74  513 B 1 
ATOM 4121 C CG  . ARG B 2 512 ? 115.916 145.137 122.105 1.00 56.74  513 B 1 
ATOM 4122 C CD  . ARG B 2 512 ? 116.567 144.222 121.105 1.00 56.74  513 B 1 
ATOM 4123 N NE  . ARG B 2 512 ? 117.795 143.648 121.630 1.00 56.74  513 B 1 
ATOM 4124 C CZ  . ARG B 2 512 ? 118.623 142.894 120.919 1.00 56.74  513 B 1 
ATOM 4125 N NH1 . ARG B 2 512 ? 118.356 142.633 119.650 1.00 56.74  513 B 1 
ATOM 4126 N NH2 . ARG B 2 512 ? 119.723 142.407 121.473 1.00 56.74  513 B 1 
ATOM 4127 N N   . SER B 2 513 ? 114.020 147.831 123.879 1.00 58.84  514 B 1 
ATOM 4128 C CA  . SER B 2 513 ? 114.365 148.544 125.106 1.00 58.84  514 B 1 
ATOM 4129 C C   . SER B 2 513 ? 113.123 148.833 125.938 1.00 58.84  514 B 1 
ATOM 4130 O O   . SER B 2 513 ? 112.892 149.945 126.405 1.00 58.84  514 B 1 
ATOM 4131 C CB  . SER B 2 513 ? 115.106 149.828 124.763 1.00 58.84  514 B 1 
ATOM 4132 O OG  . SER B 2 513 ? 114.429 150.535 123.740 1.00 58.84  514 B 1 
ATOM 4133 N N   . GLN B 2 514 ? 112.299 147.810 126.115 1.00 57.58  515 B 1 
ATOM 4134 C CA  . GLN B 2 514 ? 111.160 147.903 127.015 1.00 57.58  515 B 1 
ATOM 4135 C C   . GLN B 2 514 ? 110.922 146.649 127.830 1.00 57.58  515 B 1 
ATOM 4136 O O   . GLN B 2 514 ? 110.324 146.744 128.905 1.00 57.58  515 B 1 
ATOM 4137 C CB  . GLN B 2 514 ? 109.890 148.225 126.228 1.00 57.58  515 B 1 
ATOM 4138 C CG  . GLN B 2 514 ? 109.920 149.581 125.597 1.00 57.58  515 B 1 
ATOM 4139 C CD  . GLN B 2 514 ? 109.669 150.661 126.603 1.00 57.58  515 B 1 
ATOM 4140 O OE1 . GLN B 2 514 ? 108.526 151.034 126.858 1.00 57.58  515 B 1 
ATOM 4141 N NE2 . GLN B 2 514 ? 110.738 151.161 127.205 1.00 57.58  515 B 1 
ATOM 4142 N N   . VAL B 2 515 ? 111.360 145.486 127.373 1.00 50.86  516 B 1 
ATOM 4143 C CA  . VAL B 2 515 ? 111.056 144.220 128.018 1.00 50.86  516 B 1 
ATOM 4144 C C   . VAL B 2 515 ? 112.295 143.350 127.954 1.00 50.86  516 B 1 
ATOM 4145 O O   . VAL B 2 515 ? 113.038 143.380 126.970 1.00 50.86  516 B 1 
ATOM 4146 C CB  . VAL B 2 515 ? 109.866 143.514 127.349 1.00 50.86  516 B 1 
ATOM 4147 C CG1 . VAL B 2 515 ? 108.645 144.398 127.375 1.00 50.86  516 B 1 
ATOM 4148 C CG2 . VAL B 2 515 ? 110.218 143.155 125.936 1.00 50.86  516 B 1 
ATOM 4149 N N   . ILE B 2 516 ? 112.510 142.577 128.998 1.00 51.43  517 B 1 
ATOM 4150 C CA  . ILE B 2 516 ? 113.672 141.712 129.119 1.00 51.43  517 B 1 
ATOM 4151 C C   . ILE B 2 516 ? 113.231 140.269 128.958 1.00 51.43  517 B 1 
ATOM 4152 O O   . ILE B 2 516 ? 112.136 139.888 129.386 1.00 51.43  517 B 1 
ATOM 4153 C CB  . ILE B 2 516 ? 114.373 141.942 130.468 1.00 51.43  517 B 1 
ATOM 4154 C CG1 . ILE B 2 516 ? 115.565 141.005 130.627 1.00 51.43  517 B 1 
ATOM 4155 C CG2 . ILE B 2 516 ? 113.381 141.795 131.595 1.00 51.43  517 B 1 
ATOM 4156 C CD1 . ILE B 2 516 ? 116.650 141.234 129.638 1.00 51.43  517 B 1 
ATOM 4157 N N   . TYR B 2 517 ? 114.076 139.473 128.319 1.00 50.86  518 B 1 
ATOM 4158 C CA  . TYR B 2 517 ? 113.872 138.047 128.123 1.00 50.86  518 B 1 
ATOM 4159 C C   . TYR B 2 517 ? 115.070 137.321 128.699 1.00 50.86  518 B 1 
ATOM 4160 O O   . TYR B 2 517 ? 116.081 137.958 129.012 1.00 50.86  518 B 1 
ATOM 4161 C CB  . TYR B 2 517 ? 113.730 137.709 126.647 1.00 50.86  518 B 1 
ATOM 4162 C CG  . TYR B 2 517 ? 112.377 137.995 126.075 1.00 50.86  518 B 1 
ATOM 4163 C CD1 . TYR B 2 517 ? 111.991 139.283 125.803 1.00 50.86  518 B 1 
ATOM 4164 C CD2 . TYR B 2 517 ? 111.493 136.976 125.796 1.00 50.86  518 B 1 
ATOM 4165 C CE1 . TYR B 2 517 ? 110.769 139.551 125.276 1.00 50.86  518 B 1 
ATOM 4166 C CE2 . TYR B 2 517 ? 110.267 137.234 125.272 1.00 50.86  518 B 1 
ATOM 4167 C CZ  . TYR B 2 517 ? 109.909 138.526 125.015 1.00 50.86  518 B 1 
ATOM 4168 O OH  . TYR B 2 517 ? 108.678 138.806 124.485 1.00 50.86  518 B 1 
ATOM 4169 N N   . PRO B 2 518 ? 115.011 136.006 128.847 1.00 49.43  519 B 1 
ATOM 4170 C CA  . PRO B 2 518 ? 116.180 135.265 129.317 1.00 49.43  519 B 1 
ATOM 4171 C C   . PRO B 2 518 ? 117.338 135.404 128.345 1.00 49.43  519 B 1 
ATOM 4172 O O   . PRO B 2 518 ? 117.210 135.931 127.241 1.00 49.43  519 B 1 
ATOM 4173 C CB  . PRO B 2 518 ? 115.680 133.824 129.389 1.00 49.43  519 B 1 
ATOM 4174 C CG  . PRO B 2 518 ? 114.237 133.948 129.552 1.00 49.43  519 B 1 
ATOM 4175 C CD  . PRO B 2 518 ? 113.819 135.158 128.780 1.00 49.43  519 B 1 
ATOM 4176 N N   . GLU B 2 519 ? 118.496 134.914 128.778 1.00 54.38  520 B 1 
ATOM 4177 C CA  . GLU B 2 519 ? 119.700 135.095 127.981 1.00 54.38  520 B 1 
ATOM 4178 C C   . GLU B 2 519 ? 119.634 134.332 126.671 1.00 54.38  520 B 1 
ATOM 4179 O O   . GLU B 2 519 ? 120.352 134.672 125.728 1.00 54.38  520 B 1 
ATOM 4180 C CB  . GLU B 2 519 ? 120.923 134.663 128.777 1.00 54.38  520 B 1 
ATOM 4181 C CG  . GLU B 2 519 ? 122.190 135.400 128.405 1.00 54.38  520 B 1 
ATOM 4182 C CD  . GLU B 2 519 ? 123.308 135.189 129.414 1.00 54.38  520 B 1 
ATOM 4183 O OE1 . GLU B 2 519 ? 123.550 136.097 130.233 1.00 54.38  520 B 1 
ATOM 4184 O OE2 . GLU B 2 519 ? 123.946 134.116 129.389 1.00 54.38  520 B 1 
ATOM 4185 N N   . SER B 2 520 ? 118.786 133.310 126.585 1.00 49.11  521 B 1 
ATOM 4186 C CA  . SER B 2 520 ? 118.779 132.420 125.434 1.00 49.11  521 B 1 
ATOM 4187 C C   . SER B 2 520 ? 117.820 132.847 124.336 1.00 49.11  521 B 1 
ATOM 4188 O O   . SER B 2 520 ? 117.961 132.379 123.205 1.00 49.11  521 B 1 
ATOM 4189 C CB  . SER B 2 520 ? 118.418 131.011 125.871 1.00 49.11  521 B 1 
ATOM 4190 O OG  . SER B 2 520 ? 117.018 130.901 125.983 1.00 49.11  521 B 1 
ATOM 4191 N N   . TYR B 2 521 ? 116.855 133.711 124.628 1.00 46.18  522 B 1 
ATOM 4192 C CA  . TYR B 2 521 ? 115.930 134.158 123.599 1.00 46.18  522 B 1 
ATOM 4193 C C   . TYR B 2 521 ? 116.572 135.090 122.587 1.00 46.18  522 B 1 
ATOM 4194 O O   . TYR B 2 521 ? 115.937 135.411 121.581 1.00 46.18  522 B 1 
ATOM 4195 C CB  . TYR B 2 521 ? 114.743 134.860 124.238 1.00 46.18  522 B 1 
ATOM 4196 C CG  . TYR B 2 521 ? 113.671 133.927 124.712 1.00 46.18  522 B 1 
ATOM 4197 C CD1 . TYR B 2 521 ? 113.950 132.926 125.618 1.00 46.18  522 B 1 
ATOM 4198 C CD2 . TYR B 2 521 ? 112.376 134.059 124.270 1.00 46.18  522 B 1 
ATOM 4199 C CE1 . TYR B 2 521 ? 112.969 132.077 126.060 1.00 46.18  522 B 1 
ATOM 4200 C CE2 . TYR B 2 521 ? 111.393 133.218 124.710 1.00 46.18  522 B 1 
ATOM 4201 C CZ  . TYR B 2 521 ? 111.695 132.231 125.602 1.00 46.18  522 B 1 
ATOM 4202 O OH  . TYR B 2 521 ? 110.709 131.390 126.032 1.00 46.18  522 B 1 
ATOM 4203 N N   . TYR B 2 522 ? 117.802 135.530 122.821 1.00 56.93  523 B 1 
ATOM 4204 C CA  . TYR B 2 522 ? 118.454 136.518 121.978 1.00 56.93  523 B 1 
ATOM 4205 C C   . TYR B 2 522 ? 119.350 135.902 120.918 1.00 56.93  523 B 1 
ATOM 4206 O O   . TYR B 2 522 ? 120.120 136.626 120.285 1.00 56.93  523 B 1 
ATOM 4207 C CB  . TYR B 2 522 ? 119.268 137.481 122.835 1.00 56.93  523 B 1 
ATOM 4208 C CG  . TYR B 2 522 ? 118.430 138.456 123.613 1.00 56.93  523 B 1 
ATOM 4209 C CD1 . TYR B 2 522 ? 117.513 139.267 122.978 1.00 56.93  523 B 1 
ATOM 4210 C CD2 . TYR B 2 522 ? 118.562 138.571 124.983 1.00 56.93  523 B 1 
ATOM 4211 C CE1 . TYR B 2 522 ? 116.750 140.159 123.681 1.00 56.93  523 B 1 
ATOM 4212 C CE2 . TYR B 2 522 ? 117.803 139.462 125.694 1.00 56.93  523 B 1 
ATOM 4213 C CZ  . TYR B 2 522 ? 116.900 140.254 125.037 1.00 56.93  523 B 1 
ATOM 4214 O OH  . TYR B 2 522 ? 116.142 141.148 125.746 1.00 56.93  523 B 1 
ATOM 4215 N N   . PHE B 2 523 ? 119.272 134.595 120.702 1.00 66.48  524 B 1 
ATOM 4216 C CA  . PHE B 2 523 ? 120.104 133.931 119.707 1.00 66.48  524 B 1 
ATOM 4217 C C   . PHE B 2 523 ? 119.239 133.057 118.817 1.00 66.48  524 B 1 
ATOM 4218 O O   . PHE B 2 523 ? 118.980 131.896 119.149 1.00 66.48  524 B 1 
ATOM 4219 C CB  . PHE B 2 523 ? 121.192 133.092 120.373 1.00 66.48  524 B 1 
ATOM 4220 C CG  . PHE B 2 523 ? 122.056 133.866 121.310 1.00 66.48  524 B 1 
ATOM 4221 C CD1 . PHE B 2 523 ? 122.636 135.054 120.912 1.00 66.48  524 B 1 
ATOM 4222 C CD2 . PHE B 2 523 ? 122.307 133.399 122.580 1.00 66.48  524 B 1 
ATOM 4223 C CE1 . PHE B 2 523 ? 123.442 135.770 121.772 1.00 66.48  524 B 1 
ATOM 4224 C CE2 . PHE B 2 523 ? 123.114 134.113 123.447 1.00 66.48  524 B 1 
ATOM 4225 C CZ  . PHE B 2 523 ? 123.681 135.298 123.042 1.00 66.48  524 B 1 
ATOM 4226 N N   . THR B 2 524 ? 118.824 133.592 117.683 1.00 59.57  525 B 1 
ATOM 4227 C CA  . THR B 2 524 ? 118.089 132.829 116.693 1.00 59.57  525 B 1 
ATOM 4228 C C   . THR B 2 524 ? 119.076 132.185 115.728 1.00 59.57  525 B 1 
ATOM 4229 O O   . THR B 2 524 ? 120.292 132.357 115.847 1.00 59.57  525 B 1 
ATOM 4230 C CB  . THR B 2 524 ? 117.087 133.722 115.971 1.00 59.57  525 B 1 
ATOM 4231 O OG1 . THR B 2 524 ? 117.734 134.935 115.569 1.00 59.57  525 B 1 
ATOM 4232 C CG2 . THR B 2 524 ? 115.930 134.044 116.883 1.00 59.57  525 B 1 
ATOM 4233 N N   . ARG B 2 525 ? 118.550 131.435 114.763 1.00 52.76  526 B 1 
ATOM 4234 C CA  . ARG B 2 525 ? 119.399 130.686 113.853 1.00 52.76  526 B 1 
ATOM 4235 C C   . ARG B 2 525 ? 119.231 131.068 112.394 1.00 52.76  526 B 1 
ATOM 4236 O O   . ARG B 2 525 ? 120.099 130.746 111.584 1.00 52.76  526 B 1 
ATOM 4237 C CB  . ARG B 2 525 ? 119.162 129.185 114.027 1.00 52.76  526 B 1 
ATOM 4238 C CG  . ARG B 2 525 ? 119.648 128.686 115.376 1.00 52.76  526 B 1 
ATOM 4239 C CD  . ARG B 2 525 ? 119.743 127.184 115.419 1.00 52.76  526 B 1 
ATOM 4240 N NE  . ARG B 2 525 ? 118.435 126.553 115.408 1.00 52.76  526 B 1 
ATOM 4241 C CZ  . ARG B 2 525 ? 118.243 125.241 115.452 1.00 52.76  526 B 1 
ATOM 4242 N NH1 . ARG B 2 525 ? 119.282 124.422 115.497 1.00 52.76  526 B 1 
ATOM 4243 N NH2 . ARG B 2 525 ? 117.012 124.750 115.439 1.00 52.76  526 B 1 
ATOM 4244 N N   . ARG B 2 526 ? 118.130 131.706 112.030 1.00 54.55  527 B 1 
ATOM 4245 C CA  . ARG B 2 526 ? 118.042 132.484 110.799 1.00 54.55  527 B 1 
ATOM 4246 C C   . ARG B 2 526 ? 117.978 131.661 109.524 1.00 54.55  527 B 1 
ATOM 4247 O O   . ARG B 2 526 ? 117.622 132.190 108.471 1.00 54.55  527 B 1 
ATOM 4248 C CB  . ARG B 2 526 ? 119.235 133.429 110.698 1.00 54.55  527 B 1 
ATOM 4249 C CG  . ARG B 2 526 ? 119.110 134.445 109.593 1.00 54.55  527 B 1 
ATOM 4250 C CD  . ARG B 2 526 ? 120.460 134.827 109.052 1.00 54.55  527 B 1 
ATOM 4251 N NE  . ARG B 2 526 ? 121.018 133.792 108.197 1.00 54.55  527 B 1 
ATOM 4252 C CZ  . ARG B 2 526 ? 120.677 133.628 106.929 1.00 54.55  527 B 1 
ATOM 4253 N NH2 . ARG B 2 526 ? 121.231 132.669 106.209 1.00 54.55  527 B 1 
ATOM 4254 N NH1 . ARG B 2 526 ? 119.776 134.430 106.384 1.00 54.55  527 B 1 
ATOM 4255 N N   . LYS B 2 527 ? 118.265 130.370 109.596 1.00 54.67  528 B 1 
ATOM 4256 C CA  . LYS B 2 527 ? 117.972 129.483 108.486 1.00 54.67  528 B 1 
ATOM 4257 C C   . LYS B 2 527 ? 116.787 128.602 108.779 1.00 54.67  528 B 1 
ATOM 4258 O O   . LYS B 2 527 ? 115.980 128.349 107.889 1.00 54.67  528 B 1 
ATOM 4259 C CB  . LYS B 2 527 ? 119.173 128.595 108.159 1.00 54.67  528 B 1 
ATOM 4260 C CG  . LYS B 2 527 ? 120.492 129.302 108.243 1.00 54.67  528 B 1 
ATOM 4261 C CD  . LYS B 2 527 ? 121.555 128.582 107.443 1.00 54.67  528 B 1 
ATOM 4262 C CE  . LYS B 2 527 ? 121.343 128.776 105.957 1.00 54.67  528 B 1 
ATOM 4263 N NZ  . LYS B 2 527 ? 122.548 128.383 105.181 1.00 54.67  528 B 1 
ATOM 4264 N N   . TYR B 2 528 ? 116.665 128.153 110.020 1.00 49.48  529 B 1 
ATOM 4265 C CA  . TYR B 2 528 ? 115.483 127.447 110.458 1.00 49.48  529 B 1 
ATOM 4266 C C   . TYR B 2 528 ? 114.305 128.378 110.652 1.00 49.48  529 B 1 
ATOM 4267 O O   . TYR B 2 528 ? 113.162 127.944 110.503 1.00 49.48  529 B 1 
ATOM 4268 C CB  . TYR B 2 528 ? 115.784 126.698 111.749 1.00 49.48  529 B 1 
ATOM 4269 C CG  . TYR B 2 528 ? 116.876 125.680 111.597 1.00 49.48  529 B 1 
ATOM 4270 C CD1 . TYR B 2 528 ? 118.200 126.028 111.754 1.00 49.48  529 B 1 
ATOM 4271 C CD2 . TYR B 2 528 ? 116.581 124.365 111.293 1.00 49.48  529 B 1 
ATOM 4272 C CE1 . TYR B 2 528 ? 119.198 125.099 111.615 1.00 49.48  529 B 1 
ATOM 4273 C CE2 . TYR B 2 528 ? 117.573 123.430 111.153 1.00 49.48  529 B 1 
ATOM 4274 C CZ  . TYR B 2 528 ? 118.879 123.805 111.316 1.00 49.48  529 B 1 
ATOM 4275 O OH  . TYR B 2 528 ? 119.875 122.874 111.173 1.00 49.48  529 B 1 
ATOM 4276 N N   . LEU B 2 529 ? 114.552 129.646 110.967 1.00 46.76  530 B 1 
ATOM 4277 C CA  . LEU B 2 529 ? 113.470 130.618 110.931 1.00 46.76  530 B 1 
ATOM 4278 C C   . LEU B 2 529 ? 112.956 130.808 109.518 1.00 46.76  530 B 1 
ATOM 4279 O O   . LEU B 2 529 ? 111.764 131.030 109.314 1.00 46.76  530 B 1 
ATOM 4280 C CB  . LEU B 2 529 ? 113.922 131.949 111.507 1.00 46.76  530 B 1 
ATOM 4281 C CG  . LEU B 2 529 ? 113.910 131.998 113.018 1.00 46.76  530 B 1 
ATOM 4282 C CD1 . LEU B 2 529 ? 114.569 133.258 113.491 1.00 46.76  530 B 1 
ATOM 4283 C CD2 . LEU B 2 529 ? 112.484 131.966 113.459 1.00 46.76  530 B 1 
ATOM 4284 N N   . LEU B 2 530 ? 113.829 130.715 108.528 1.00 46.11  531 B 1 
ATOM 4285 C CA  . LEU B 2 530 ? 113.355 130.837 107.160 1.00 46.11  531 B 1 
ATOM 4286 C C   . LEU B 2 530 ? 112.523 129.627 106.759 1.00 46.11  531 B 1 
ATOM 4287 O O   . LEU B 2 530 ? 111.463 129.776 106.146 1.00 46.11  531 B 1 
ATOM 4288 C CB  . LEU B 2 530 ? 114.535 131.032 106.220 1.00 46.11  531 B 1 
ATOM 4289 C CG  . LEU B 2 530 ? 115.030 132.471 106.243 1.00 46.11  531 B 1 
ATOM 4290 C CD1 . LEU B 2 530 ? 116.162 132.659 105.278 1.00 46.11  531 B 1 
ATOM 4291 C CD2 . LEU B 2 530 ? 113.892 133.388 105.908 1.00 46.11  531 B 1 
ATOM 4292 N N   . LYS B 2 531 ? 112.986 128.424 107.097 1.00 48.10  532 B 1 
ATOM 4293 C CA  . LYS B 2 531 ? 112.188 127.232 106.850 1.00 48.10  532 B 1 
ATOM 4294 C C   . LYS B 2 531 ? 110.846 127.325 107.556 1.00 48.10  532 B 1 
ATOM 4295 O O   . LYS B 2 531 ? 109.803 126.984 106.988 1.00 48.10  532 B 1 
ATOM 4296 C CB  . LYS B 2 531 ? 112.942 125.995 107.320 1.00 48.10  532 B 1 
ATOM 4297 C CG  . LYS B 2 531 ? 114.096 125.619 106.448 1.00 48.10  532 B 1 
ATOM 4298 C CD  . LYS B 2 531 ? 114.927 124.529 107.087 1.00 48.10  532 B 1 
ATOM 4299 C CE  . LYS B 2 531 ? 114.053 123.496 107.749 1.00 48.10  532 B 1 
ATOM 4300 N NZ  . LYS B 2 531 ? 113.101 122.911 106.782 1.00 48.10  532 B 1 
ATOM 4301 N N   . ALA B 2 532 ? 110.857 127.793 108.800 1.00 43.03  533 B 1 
ATOM 4302 C CA  . ALA B 2 532 ? 109.627 127.884 109.569 1.00 43.03  533 B 1 
ATOM 4303 C C   . ALA B 2 532 ? 108.681 128.911 108.973 1.00 43.03  533 B 1 
ATOM 4304 O O   . ALA B 2 532 ? 107.474 128.681 108.912 1.00 43.03  533 B 1 
ATOM 4305 C CB  . ALA B 2 532 ? 109.948 128.228 111.016 1.00 43.03  533 B 1 
ATOM 4306 N N   . LEU B 2 533 ? 109.206 130.044 108.522 1.00 42.92  534 B 1 
ATOM 4307 C CA  . LEU B 2 533 ? 108.349 131.045 107.906 1.00 42.92  534 B 1 
ATOM 4308 C C   . LEU B 2 533 ? 107.781 130.538 106.591 1.00 42.92  534 B 1 
ATOM 4309 O O   . LEU B 2 533 ? 106.610 130.778 106.278 1.00 42.92  534 B 1 
ATOM 4310 C CB  . LEU B 2 533 ? 109.125 132.336 107.693 1.00 42.92  534 B 1 
ATOM 4311 C CG  . LEU B 2 533 ? 108.265 133.486 107.210 1.00 42.92  534 B 1 
ATOM 4312 C CD1 . LEU B 2 533 ? 107.187 133.727 108.213 1.00 42.92  534 B 1 
ATOM 4313 C CD2 . LEU B 2 533 ? 109.105 134.707 107.046 1.00 42.92  534 B 1 
ATOM 4314 N N   . PHE B 2 534 ? 108.590 129.819 105.819 1.00 46.10  535 B 1 
ATOM 4315 C CA  . PHE B 2 534 ? 108.100 129.238 104.579 1.00 46.10  535 B 1 
ATOM 4316 C C   . PHE B 2 534 ? 106.967 128.263 104.848 1.00 46.10  535 B 1 
ATOM 4317 O O   . PHE B 2 534 ? 105.907 128.338 104.221 1.00 46.10  535 B 1 
ATOM 4318 C CB  . PHE B 2 534 ? 109.250 128.551 103.851 1.00 46.10  535 B 1 
ATOM 4319 C CG  . PHE B 2 534 ? 108.883 128.018 102.504 1.00 46.10  535 B 1 
ATOM 4320 C CD1 . PHE B 2 534 ? 108.570 128.873 101.471 1.00 46.10  535 B 1 
ATOM 4321 C CD2 . PHE B 2 534 ? 108.890 126.667 102.258 1.00 46.10  535 B 1 
ATOM 4322 C CE1 . PHE B 2 534 ? 108.244 128.388 100.235 1.00 46.10  535 B 1 
ATOM 4323 C CE2 . PHE B 2 534 ? 108.562 126.184 101.021 1.00 46.10  535 B 1 
ATOM 4324 C CZ  . PHE B 2 534 ? 108.243 127.047 100.009 1.00 46.10  535 B 1 
ATOM 4325 N N   . LYS B 2 535 ? 107.165 127.351 105.796 1.00 44.51  536 B 1 
ATOM 4326 C CA  . LYS B 2 535 ? 106.136 126.362 106.082 1.00 44.51  536 B 1 
ATOM 4327 C C   . LYS B 2 535 ? 104.896 127.002 106.683 1.00 44.51  536 B 1 
ATOM 4328 O O   . LYS B 2 535 ? 103.778 126.555 106.424 1.00 44.51  536 B 1 
ATOM 4329 C CB  . LYS B 2 535 ? 106.676 125.292 107.017 1.00 44.51  536 B 1 
ATOM 4330 C CG  . LYS B 2 535 ? 107.825 124.508 106.461 1.00 44.51  536 B 1 
ATOM 4331 C CD  . LYS B 2 535 ? 108.098 123.330 107.352 1.00 44.51  536 B 1 
ATOM 4332 C CE  . LYS B 2 535 ? 109.443 122.726 107.063 1.00 44.51  536 B 1 
ATOM 4333 N NZ  . LYS B 2 535 ? 109.922 121.943 108.235 1.00 44.51  536 B 1 
ATOM 4334 N N   . ALA B 2 536 ? 105.065 128.043 107.490 1.00 44.22  537 B 1 
ATOM 4335 C CA  . ALA B 2 536 ? 103.907 128.706 108.069 1.00 44.22  537 B 1 
ATOM 4336 C C   . ALA B 2 536 ? 103.096 129.402 106.996 1.00 44.22  537 B 1 
ATOM 4337 O O   . ALA B 2 536 ? 101.867 129.300 106.971 1.00 44.22  537 B 1 
ATOM 4338 C CB  . ALA B 2 536 ? 104.348 129.702 109.132 1.00 44.22  537 B 1 
ATOM 4339 N N   . LEU B 2 537 ? 103.764 130.116 106.094 1.00 48.38  538 B 1 
ATOM 4340 C CA  . LEU B 2 537 ? 103.033 130.774 105.025 1.00 48.38  538 B 1 
ATOM 4341 C C   . LEU B 2 537 ? 102.364 129.763 104.112 1.00 48.38  538 B 1 
ATOM 4342 O O   . LEU B 2 537 ? 101.231 129.982 103.676 1.00 48.38  538 B 1 
ATOM 4343 C CB  . LEU B 2 537 ? 103.968 131.672 104.228 1.00 48.38  538 B 1 
ATOM 4344 C CG  . LEU B 2 537 ? 104.639 132.762 105.049 1.00 48.38  538 B 1 
ATOM 4345 C CD1 . LEU B 2 537 ? 105.385 133.687 104.138 1.00 48.38  538 B 1 
ATOM 4346 C CD2 . LEU B 2 537 ? 103.619 133.524 105.846 1.00 48.38  538 B 1 
ATOM 4347 N N   . LYS B 2 538 ? 103.035 128.650 103.829 1.00 54.80  539 B 1 
ATOM 4348 C CA  . LYS B 2 538 ? 102.420 127.607 103.022 1.00 54.80  539 B 1 
ATOM 4349 C C   . LYS B 2 538 ? 101.175 127.062 103.698 1.00 54.80  539 B 1 
ATOM 4350 O O   . LYS B 2 538 ? 100.110 126.970 103.081 1.00 54.80  539 B 1 
ATOM 4351 C CB  . LYS B 2 538 ? 103.418 126.486 102.777 1.00 54.80  539 B 1 
ATOM 4352 C CG  . LYS B 2 538 ? 102.877 125.383 101.925 1.00 54.80  539 B 1 
ATOM 4353 C CD  . LYS B 2 538 ? 103.972 124.416 101.540 1.00 54.80  539 B 1 
ATOM 4354 C CE  . LYS B 2 538 ? 103.538 123.577 100.373 1.00 54.80  539 B 1 
ATOM 4355 N NZ  . LYS B 2 538 ? 103.135 124.458 99.249  1.00 54.80  539 B 1 
ATOM 4356 N N   . ARG B 2 539 ? 101.287 126.717 104.979 1.00 50.77  540 B 1 
ATOM 4357 C CA  . ARG B 2 539 ? 100.172 126.115 105.692 1.00 50.77  540 B 1 
ATOM 4358 C C   . ARG B 2 539 ? 99.025  127.093 105.877 1.00 50.77  540 B 1 
ATOM 4359 O O   . ARG B 2 539 ? 97.871  126.674 105.990 1.00 50.77  540 B 1 
ATOM 4360 C CB  . ARG B 2 539 ? 100.644 125.608 107.043 1.00 50.77  540 B 1 
ATOM 4361 C CG  . ARG B 2 539 ? 101.669 124.497 106.974 1.00 50.77  540 B 1 
ATOM 4362 C CD  . ARG B 2 539 ? 100.971 123.170 106.944 1.00 50.77  540 B 1 
ATOM 4363 N NE  . ARG B 2 539 ? 99.955  123.113 107.984 1.00 50.77  540 B 1 
ATOM 4364 C CZ  . ARG B 2 539 ? 100.180 122.724 109.229 1.00 50.77  540 B 1 
ATOM 4365 N NH1 . ARG B 2 539 ? 101.395 122.348 109.597 1.00 50.77  540 B 1 
ATOM 4366 N NH2 . ARG B 2 539 ? 99.188  122.713 110.104 1.00 50.77  540 B 1 
ATOM 4367 N N   . LEU B 2 540 ? 99.315  128.387 105.941 1.00 48.90  541 B 1 
ATOM 4368 C CA  . LEU B 2 540 ? 98.260  129.386 106.021 1.00 48.90  541 B 1 
ATOM 4369 C C   . LEU B 2 540 ? 97.720  129.787 104.660 1.00 48.90  541 B 1 
ATOM 4370 O O   . LEU B 2 540 ? 96.767  130.568 104.599 1.00 48.90  541 B 1 
ATOM 4371 C CB  . LEU B 2 540 ? 98.754  130.635 106.742 1.00 48.90  541 B 1 
ATOM 4372 C CG  . LEU B 2 540 ? 99.098  130.518 108.215 1.00 48.90  541 B 1 
ATOM 4373 C CD1 . LEU B 2 540 ? 99.828  131.753 108.641 1.00 48.90  541 B 1 
ATOM 4374 C CD2 . LEU B 2 540 ? 97.842  130.370 109.010 1.00 48.90  541 B 1 
ATOM 4375 N N   . LYS B 2 541 ? 98.311  129.292 103.577 1.00 54.90  542 B 1 
ATOM 4376 C CA  . LYS B 2 541 ? 97.831  129.588 102.231 1.00 54.90  542 B 1 
ATOM 4377 C C   . LYS B 2 541 ? 97.942  131.073 101.908 1.00 54.90  542 B 1 
ATOM 4378 O O   . LYS B 2 541 ? 97.105  131.637 101.204 1.00 54.90  542 B 1 
ATOM 4379 C CB  . LYS B 2 541 ? 96.394  129.108 102.044 1.00 54.90  542 B 1 
ATOM 4380 C CG  . LYS B 2 541 ? 96.198  127.639 102.305 1.00 54.90  542 B 1 
ATOM 4381 C CD  . LYS B 2 541 ? 95.522  126.977 101.122 1.00 54.90  542 B 1 
ATOM 4382 C CE  . LYS B 2 541 ? 94.093  127.456 100.978 1.00 54.90  542 B 1 
ATOM 4383 N NZ  . LYS B 2 541 ? 93.327  126.613 100.030 1.00 54.90  542 B 1 
ATOM 4384 N N   . SER B 2 542 ? 98.981  131.720 102.427 1.00 53.85  543 B 1 
ATOM 4385 C CA  . SER B 2 542 ? 99.230  133.120 102.124 1.00 53.85  543 B 1 
ATOM 4386 C C   . SER B 2 542 ? 100.564 133.314 101.423 1.00 53.85  543 B 1 
ATOM 4387 O O   . SER B 2 542 ? 100.950 134.446 101.132 1.00 53.85  543 B 1 
ATOM 4388 C CB  . SER B 2 542 ? 99.172  133.964 103.393 1.00 53.85  543 B 1 
ATOM 4389 O OG  . SER B 2 542 ? 99.879  133.340 104.444 1.00 53.85  543 B 1 
ATOM 4390 N N   . LEU B 2 543 ? 101.268 132.228 101.134 1.00 53.20  544 B 1 
ATOM 4391 C CA  . LEU B 2 543 ? 102.556 132.291 100.457 1.00 53.20  544 B 1 
ATOM 4392 C C   . LEU B 2 543 ? 102.300 132.718 99.022  1.00 53.20  544 B 1 
ATOM 4393 O O   . LEU B 2 543 ? 101.744 131.958 98.231  1.00 53.20  544 B 1 
ATOM 4394 C CB  . LEU B 2 543 ? 103.256 130.942 100.531 1.00 53.20  544 B 1 
ATOM 4395 C CG  . LEU B 2 543 ? 104.517 130.731 99.707  1.00 53.20  544 B 1 
ATOM 4396 C CD1 . LEU B 2 543 ? 105.545 131.754 100.068 1.00 53.20  544 B 1 
ATOM 4397 C CD2 . LEU B 2 543 ? 105.056 129.351 99.965  1.00 53.20  544 B 1 
ATOM 4398 N N   . ARG B 2 544 ? 102.668 133.952 98.687  1.00 58.70  545 B 1 
ATOM 4399 C CA  . ARG B 2 544 ? 102.467 134.460 97.335  1.00 58.70  545 B 1 
ATOM 4400 C C   . ARG B 2 544 ? 103.774 134.796 96.634  1.00 58.70  545 B 1 
ATOM 4401 O O   . ARG B 2 544 ? 104.047 134.259 95.556  1.00 58.70  545 B 1 
ATOM 4402 C CB  . ARG B 2 544 ? 101.557 135.687 97.380  1.00 58.70  545 B 1 
ATOM 4403 C CG  . ARG B 2 544 ? 100.170 135.380 97.868  1.00 58.70  545 B 1 
ATOM 4404 C CD  . ARG B 2 544 ? 99.415  136.646 98.138  1.00 58.70  545 B 1 
ATOM 4405 N NE  . ARG B 2 544 ? 100.155 137.487 99.066  1.00 58.70  545 B 1 
ATOM 4406 C CZ  . ARG B 2 544 ? 99.985  137.459 100.380 1.00 58.70  545 B 1 
ATOM 4407 N NH1 . ARG B 2 544 ? 99.097  136.632 100.910 1.00 58.70  545 B 1 
ATOM 4408 N NH2 . ARG B 2 544 ? 100.697 138.258 101.160 1.00 58.70  545 B 1 
ATOM 4409 N N   . ASP B 2 545 ? 104.596 135.662 97.216  1.00 59.99  546 B 1 
ATOM 4410 C CA  . ASP B 2 545 ? 105.756 136.205 96.527  1.00 59.99  546 B 1 
ATOM 4411 C C   . ASP B 2 545 ? 107.040 136.145 97.330  1.00 59.99  546 B 1 
ATOM 4412 O O   . ASP B 2 545 ? 108.116 136.210 96.726  1.00 59.99  546 B 1 
ATOM 4413 C CB  . ASP B 2 545 ? 105.506 137.664 96.126  1.00 59.99  546 B 1 
ATOM 4414 C CG  . ASP B 2 545 ? 106.262 138.060 94.879  1.00 59.99  546 B 1 
ATOM 4415 O OD1 . ASP B 2 545 ? 107.226 137.358 94.519  1.00 59.99  546 B 1 
ATOM 4416 O OD2 . ASP B 2 545 ? 105.898 139.080 94.258  1.00 59.99  546 B 1 
ATOM 4417 N N   . GLN B 2 546 ? 106.972 136.046 98.654  1.00 52.54  547 B 1 
ATOM 4418 C CA  . GLN B 2 546 ? 108.157 135.875 99.475  1.00 52.54  547 B 1 
ATOM 4419 C C   . GLN B 2 546 ? 108.944 134.671 98.963  1.00 52.54  547 B 1 
ATOM 4420 O O   . GLN B 2 546 ? 108.384 133.748 98.369  1.00 52.54  547 B 1 
ATOM 4421 C CB  . GLN B 2 546 ? 107.754 135.630 100.923 1.00 52.54  547 B 1 
ATOM 4422 C CG  . GLN B 2 546 ? 106.855 136.660 101.556 1.00 52.54  547 B 1 
ATOM 4423 C CD  . GLN B 2 546 ? 105.402 136.383 101.237 1.00 52.54  547 B 1 
ATOM 4424 O OE1 . GLN B 2 546 ? 105.078 135.314 100.738 1.00 52.54  547 B 1 
ATOM 4425 N NE2 . GLN B 2 546 ? 104.519 137.306 101.577 1.00 52.54  547 B 1 
ATOM 4426 N N   . PHE B 2 547 ? 110.256 134.675 99.184  1.00 52.99  548 B 1 
ATOM 4427 C CA  . PHE B 2 547 ? 111.101 133.589 98.698  1.00 52.99  548 B 1 
ATOM 4428 C C   . PHE B 2 547 ? 110.990 133.467 97.175  1.00 52.99  548 B 1 
ATOM 4429 O O   . PHE B 2 547 ? 110.233 132.657 96.656  1.00 52.99  548 B 1 
ATOM 4430 C CB  . PHE B 2 547 ? 110.741 132.269 99.380  1.00 52.99  548 B 1 
ATOM 4431 C CG  . PHE B 2 547 ? 110.560 132.383 100.846 1.00 52.99  548 B 1 
ATOM 4432 C CD1 . PHE B 2 547 ? 111.634 132.618 101.665 1.00 52.99  548 B 1 
ATOM 4433 C CD2 . PHE B 2 547 ? 109.318 132.250 101.402 1.00 52.99  548 B 1 
ATOM 4434 C CE1 . PHE B 2 547 ? 111.469 132.719 103.012 1.00 52.99  548 B 1 
ATOM 4435 C CE2 . PHE B 2 547 ? 109.145 132.351 102.745 1.00 52.99  548 B 1 
ATOM 4436 C CZ  . PHE B 2 547 ? 110.223 132.586 103.556 1.00 52.99  548 B 1 
ATOM 4437 N N   . SER B 2 548 ? 111.658 134.395 96.487  1.00 60.53  549 B 1 
ATOM 4438 C CA  . SER B 2 548 ? 111.481 134.571 95.047  1.00 60.53  549 B 1 
ATOM 4439 C C   . SER B 2 548 ? 111.602 133.264 94.258  1.00 60.53  549 B 1 
ATOM 4440 O O   . SER B 2 548 ? 110.636 132.829 93.625  1.00 60.53  549 B 1 
ATOM 4441 C CB  . SER B 2 548 ? 112.493 135.594 94.538  1.00 60.53  549 B 1 
ATOM 4442 O OG  . SER B 2 548 ? 112.050 136.912 94.807  1.00 60.53  549 B 1 
ATOM 4443 N N   . PHE B 2 549 ? 112.780 132.634 94.285  1.00 58.93  550 B 1 
ATOM 4444 C CA  . PHE B 2 549 ? 113.146 131.517 93.401  1.00 58.93  550 B 1 
ATOM 4445 C C   . PHE B 2 549 ? 112.612 131.659 91.979  1.00 58.93  550 B 1 
ATOM 4446 O O   . PHE B 2 549 ? 111.822 130.826 91.535  1.00 58.93  550 B 1 
ATOM 4447 C CB  . PHE B 2 549 ? 112.772 130.121 93.957  1.00 58.93  550 B 1 
ATOM 4448 C CG  . PHE B 2 549 ? 111.404 129.993 94.588  1.00 58.93  550 B 1 
ATOM 4449 C CD1 . PHE B 2 549 ? 110.257 129.932 93.827  1.00 58.93  550 B 1 
ATOM 4450 C CD2 . PHE B 2 549 ? 111.283 129.900 95.960  1.00 58.93  550 B 1 
ATOM 4451 C CE1 . PHE B 2 549 ? 109.021 129.811 94.423  1.00 58.93  550 B 1 
ATOM 4452 C CE2 . PHE B 2 549 ? 110.048 129.746 96.556  1.00 58.93  550 B 1 
ATOM 4453 C CZ  . PHE B 2 549 ? 108.918 129.720 95.789  1.00 58.93  550 B 1 
ATOM 4454 N N   . ALA B 2 550 ? 113.056 132.700 91.268  1.00 61.47  551 B 1 
ATOM 4455 C CA  . ALA B 2 550 ? 112.437 133.130 90.017  1.00 61.47  551 B 1 
ATOM 4456 C C   . ALA B 2 550 ? 112.260 131.990 89.028  1.00 61.47  551 B 1 
ATOM 4457 O O   . ALA B 2 550 ? 113.114 131.113 88.894  1.00 61.47  551 B 1 
ATOM 4458 C CB  . ALA B 2 550 ? 113.264 134.238 89.364  1.00 61.47  551 B 1 
ATOM 4459 N N   . GLU B 2 551 ? 111.129 132.032 88.330  1.00 63.09  552 B 1 
ATOM 4460 C CA  . GLU B 2 551 ? 110.624 130.939 87.521  1.00 63.09  552 B 1 
ATOM 4461 C C   . GLU B 2 551 ? 110.955 131.107 86.044  1.00 63.09  552 B 1 
ATOM 4462 O O   . GLU B 2 551 ? 110.706 130.206 85.239  1.00 63.09  552 B 1 
ATOM 4463 C CB  . GLU B 2 551 ? 109.118 130.819 87.740  1.00 63.09  552 B 1 
ATOM 4464 C CG  . GLU B 2 551 ? 108.363 132.135 87.585  1.00 63.09  552 B 1 
ATOM 4465 C CD  . GLU B 2 551 ? 107.803 132.363 86.190  1.00 63.09  552 B 1 
ATOM 4466 O OE1 . GLU B 2 551 ? 107.638 131.377 85.445  1.00 63.09  552 B 1 
ATOM 4467 O OE2 . GLU B 2 551 ? 107.514 133.528 85.842  1.00 63.09  552 B 1 
ATOM 4468 N N   . ASN B 2 552 ? 111.553 132.238 85.681  1.00 58.51  553 B 1 
ATOM 4469 C CA  . ASN B 2 552 ? 111.933 132.464 84.295  1.00 58.51  553 B 1 
ATOM 4470 C C   . ASN B 2 552 ? 112.914 131.417 83.796  1.00 58.51  553 B 1 
ATOM 4471 O O   . ASN B 2 552 ? 112.922 131.104 82.606  1.00 58.51  553 B 1 
ATOM 4472 C CB  . ASN B 2 552 ? 112.527 133.857 84.142  1.00 58.51  553 B 1 
ATOM 4473 C CG  . ASN B 2 552 ? 111.504 134.871 83.711  1.00 58.51  553 B 1 
ATOM 4474 O OD1 . ASN B 2 552 ? 110.333 134.546 83.535  1.00 58.51  553 B 1 
ATOM 4475 N ND2 . ASN B 2 552 ? 111.936 136.112 83.542  1.00 58.51  553 B 1 
ATOM 4476 N N   . LEU B 2 553 ? 113.736 130.862 84.677  1.00 53.75  554 B 1 
ATOM 4477 C CA  . LEU B 2 553 ? 114.538 129.714 84.288  1.00 53.75  554 B 1 
ATOM 4478 C C   . LEU B 2 553 ? 113.719 128.439 84.347  1.00 53.75  554 B 1 
ATOM 4479 O O   . LEU B 2 553 ? 113.884 127.549 83.506  1.00 53.75  554 B 1 
ATOM 4480 C CB  . LEU B 2 553 ? 115.755 129.593 85.190  1.00 53.75  554 B 1 
ATOM 4481 C CG  . LEU B 2 553 ? 116.634 128.408 84.824  1.00 53.75  554 B 1 
ATOM 4482 C CD1 . LEU B 2 553 ? 117.531 128.779 83.679  1.00 53.75  554 B 1 
ATOM 4483 C CD2 . LEU B 2 553 ? 117.444 127.960 86.013  1.00 53.75  554 B 1 
ATOM 4484 N N   . TYR B 2 554 ? 112.827 128.336 85.332  1.00 55.88  555 B 1 
ATOM 4485 C CA  . TYR B 2 554 ? 111.962 127.170 85.417  1.00 55.88  555 B 1 
ATOM 4486 C C   . TYR B 2 554 ? 111.058 127.071 84.201  1.00 55.88  555 B 1 
ATOM 4487 O O   . TYR B 2 554 ? 110.881 125.986 83.640  1.00 55.88  555 B 1 
ATOM 4488 C CB  . TYR B 2 554 ? 111.135 127.226 86.693  1.00 55.88  555 B 1 
ATOM 4489 C CG  . TYR B 2 554 ? 111.943 127.005 87.935  1.00 55.88  555 B 1 
ATOM 4490 C CD1 . TYR B 2 554 ? 113.177 126.392 87.874  1.00 55.88  555 B 1 
ATOM 4491 C CD2 . TYR B 2 554 ? 111.471 127.402 89.166  1.00 55.88  555 B 1 
ATOM 4492 C CE1 . TYR B 2 554 ? 113.921 126.189 89.004  1.00 55.88  555 B 1 
ATOM 4493 C CE2 . TYR B 2 554 ? 112.205 127.203 90.297  1.00 55.88  555 B 1 
ATOM 4494 C CZ  . TYR B 2 554 ? 113.430 126.595 90.212  1.00 55.88  555 B 1 
ATOM 4495 O OH  . TYR B 2 554 ? 114.172 126.394 91.346  1.00 55.88  555 B 1 
ATOM 4496 N N   . GLN B 2 555 ? 110.488 128.191 83.765  1.00 57.17  556 B 1 
ATOM 4497 C CA  . GLN B 2 555 ? 109.629 128.146 82.591  1.00 57.17  556 B 1 
ATOM 4498 C C   . GLN B 2 555 ? 110.393 127.734 81.342  1.00 57.17  556 B 1 
ATOM 4499 O O   . GLN B 2 555 ? 109.835 127.055 80.477  1.00 57.17  556 B 1 
ATOM 4500 C CB  . GLN B 2 555 ? 108.964 129.492 82.365  1.00 57.17  556 B 1 
ATOM 4501 C CG  . GLN B 2 555 ? 108.343 129.604 81.002  1.00 57.17  556 B 1 
ATOM 4502 C CD  . GLN B 2 555 ? 107.568 130.876 80.833  1.00 57.17  556 B 1 
ATOM 4503 O OE1 . GLN B 2 555 ? 107.374 131.625 81.787  1.00 57.17  556 B 1 
ATOM 4504 N NE2 . GLN B 2 555 ? 107.110 131.131 79.617  1.00 57.17  556 B 1 
ATOM 4505 N N   . ILE B 2 556 ? 111.654 128.132 81.216  1.00 53.34  557 B 1 
ATOM 4506 C CA  . ILE B 2 556 ? 112.447 127.657 80.091  1.00 53.34  557 B 1 
ATOM 4507 C C   . ILE B 2 556 ? 112.677 126.162 80.194  1.00 53.34  557 B 1 
ATOM 4508 O O   . ILE B 2 556 ? 112.483 125.423 79.224  1.00 53.34  557 B 1 
ATOM 4509 C CB  . ILE B 2 556 ? 113.784 128.407 80.003  1.00 53.34  557 B 1 
ATOM 4510 C CG1 . ILE B 2 556 ? 113.616 129.740 79.293  1.00 53.34  557 B 1 
ATOM 4511 C CG2 . ILE B 2 556 ? 114.823 127.559 79.311  1.00 53.34  557 B 1 
ATOM 4512 C CD1 . ILE B 2 556 ? 114.881 130.528 79.252  1.00 53.34  557 B 1 
ATOM 4513 N N   . ILE B 2 557 ? 113.105 125.691 81.362  1.00 53.70  558 B 1 
ATOM 4514 C CA  . ILE B 2 557 ? 113.516 124.300 81.470  1.00 53.70  558 B 1 
ATOM 4515 C C   . ILE B 2 557 ? 112.327 123.360 81.397  1.00 53.70  558 B 1 
ATOM 4516 O O   . ILE B 2 557 ? 112.456 122.218 80.944  1.00 53.70  558 B 1 
ATOM 4517 C CB  . ILE B 2 557 ? 114.305 124.096 82.764  1.00 53.70  558 B 1 
ATOM 4518 C CG1 . ILE B 2 557 ? 115.686 124.714 82.629  1.00 53.70  558 B 1 
ATOM 4519 C CG2 . ILE B 2 557 ? 114.398 122.636 83.092  1.00 53.70  558 B 1 
ATOM 4520 C CD1 . ILE B 2 557 ? 116.398 124.817 83.937  1.00 53.70  558 B 1 
ATOM 4521 N N   . GLY B 2 558 ? 111.158 123.808 81.832  1.00 56.22  559 B 1 
ATOM 4522 C CA  . GLY B 2 558 ? 109.975 122.978 81.840  1.00 56.22  559 B 1 
ATOM 4523 C C   . GLY B 2 558 ? 109.507 122.549 83.208  1.00 56.22  559 B 1 
ATOM 4524 O O   . GLY B 2 558 ? 108.619 121.696 83.298  1.00 56.22  559 B 1 
ATOM 4525 N N   . ILE B 2 559 ? 110.083 123.104 84.273  1.00 60.34  560 B 1 
ATOM 4526 C CA  . ILE B 2 559 ? 109.627 122.784 85.609  1.00 60.34  560 B 1 
ATOM 4527 C C   . ILE B 2 559 ? 108.412 123.636 85.963  1.00 60.34  560 B 1 
ATOM 4528 O O   . ILE B 2 559 ? 108.261 124.776 85.514  1.00 60.34  560 B 1 
ATOM 4529 C CB  . ILE B 2 559 ? 110.768 122.988 86.612  1.00 60.34  560 B 1 
ATOM 4530 C CG1 . ILE B 2 559 ? 112.014 122.279 86.101  1.00 60.34  560 B 1 
ATOM 4531 C CG2 . ILE B 2 559 ? 110.393 122.441 87.951  1.00 60.34  560 B 1 
ATOM 4532 C CD1 . ILE B 2 559 ? 113.137 122.252 87.082  1.00 60.34  560 B 1 
ATOM 4533 N N   . ASP B 2 560 ? 107.533 123.067 86.773  1.00 75.90  561 B 1 
ATOM 4534 C CA  . ASP B 2 560 ? 106.240 123.674 87.041  1.00 75.90  561 B 1 
ATOM 4535 C C   . ASP B 2 560 ? 106.308 124.554 88.290  1.00 75.90  561 B 1 
ATOM 4536 O O   . ASP B 2 560 ? 107.380 124.809 88.842  1.00 75.90  561 B 1 
ATOM 4537 C CB  . ASP B 2 560 ? 105.184 122.583 87.162  1.00 75.90  561 B 1 
ATOM 4538 C CG  . ASP B 2 560 ? 105.688 121.387 87.932  1.00 75.90  561 B 1 
ATOM 4539 O OD1 . ASP B 2 560 ? 106.916 121.302 88.132  1.00 75.90  561 B 1 
ATOM 4540 O OD2 . ASP B 2 560 ? 104.865 120.540 88.340  1.00 75.90  561 B 1 
ATOM 4541 N N   . CYS B 2 561 ? 105.147 125.009 88.760  1.00 87.80  562 B 1 
ATOM 4542 C CA  . CYS B 2 561 ? 105.059 125.921 89.892  1.00 87.80  562 B 1 
ATOM 4543 C C   . CYS B 2 561 ? 105.574 125.258 91.171  1.00 87.80  562 B 1 
ATOM 4544 O O   . CYS B 2 561 ? 105.969 124.088 91.187  1.00 87.80  562 B 1 
ATOM 4545 C CB  . CYS B 2 561 ? 103.618 126.387 90.087  1.00 87.80  562 B 1 
ATOM 4546 S SG  . CYS B 2 561 ? 102.961 127.359 88.715  1.00 87.80  562 B 1 
ATOM 4547 N N   . PHE B 2 562 ? 105.568 126.029 92.260  1.00 90.82  563 B 1 
ATOM 4548 C CA  . PHE B 2 562 ? 106.169 125.559 93.503  1.00 90.82  563 B 1 
ATOM 4549 C C   . PHE B 2 562 ? 105.385 124.386 94.080  1.00 90.82  563 B 1 
ATOM 4550 O O   . PHE B 2 562 ? 105.935 123.290 94.210  1.00 90.82  563 B 1 
ATOM 4551 C CB  . PHE B 2 562 ? 106.308 126.695 94.536  1.00 90.82  563 B 1 
ATOM 4552 C CG  . PHE B 2 562 ? 105.061 127.526 94.745  1.00 90.82  563 B 1 
ATOM 4553 C CD1 . PHE B 2 562 ? 104.706 128.522 93.850  1.00 90.82  563 B 1 
ATOM 4554 C CD2 . PHE B 2 562 ? 104.268 127.333 95.865  1.00 90.82  563 B 1 
ATOM 4555 C CE1 . PHE B 2 562 ? 103.568 129.280 94.051  1.00 90.82  563 B 1 
ATOM 4556 C CE2 . PHE B 2 562 ? 103.130 128.082 96.068  1.00 90.82  563 B 1 
ATOM 4557 C CZ  . PHE B 2 562 ? 102.782 129.061 95.164  1.00 90.82  563 B 1
[truncated: 3,314 more chars]
