# Supplementary material for: Type II tRNA cleavage by SLFN14 endoribonuclease variants linked to inherited thrombocytopenia drives global translational repression
Source: PLoS Biol. 2026 May 29;24(5):e3003830. doi: 10.1371/journal.pbio.3003830 (PMC13245857; doi:10.1371/journal.pbio.3003830)
Supplement: S2 Data — (ZIP) [file pbio.3003830.s007.zip › templates/fold_slfn14_leu_taa_template_hit_2_chains_a_b.cif]

data_6rr9
#
_entry.id 6rr9
#
loop_
_chem_comp.formula
_chem_comp.formula_weight
_chem_comp.id
_chem_comp.mon_nstd_flag
_chem_comp.name
_chem_comp.pdbx_synonyms
_chem_comp.type
"C3 H7 N O2"     89.093  ALA y ALANINE         ?                               "L-peptide linking" 
"C6 H15 N4 O2 1" 175.209 ARG y ARGININE        ?                               "L-peptide linking" 
"C4 H8 N2 O3"    132.118 ASN y ASPARAGINE      ?                               "L-peptide linking" 
"C4 H7 N O4"     133.103 ASP y "ASPARTIC ACID" ?                               "L-peptide linking" 
"C3 H7 N O2 S"   121.158 CYS y CYSTEINE        ?                               "L-peptide linking" 
"C5 H10 N2 O3"   146.144 GLN y GLUTAMINE       ?                               "L-peptide linking" 
"C5 H9 N O4"     147.129 GLU y "GLUTAMIC ACID" ?                               "L-peptide linking" 
"C2 H5 N O2"     75.067  GLY y GLYCINE         ?                               "peptide linking"   
"C3 H8 O3"       92.094  GOL . GLYCEROL        "GLYCERIN; PROPANE-1,2,3-TRIOL" non-polymer         
"C6 H10 N3 O2 1" 156.162 HIS y HISTIDINE       ?                               "L-peptide linking" 
"C6 H13 N O2"    131.173 ILE y ISOLEUCINE      ?                               "L-peptide linking" 
"C6 H13 N O2"    131.173 LEU y LEUCINE         ?                               "L-peptide linking" 
"C6 H15 N2 O2 1" 147.195 LYS y LYSINE          ?                               "L-peptide linking" 
"C5 H11 N O2 S"  149.211 MET y METHIONINE      ?                               "L-peptide linking" 
"C9 H11 N O2"    165.189 PHE y PHENYLALANINE   ?                               "L-peptide linking" 
"C5 H9 N O2"     115.130 PRO y PROLINE         ?                               "L-peptide linking" 
"C3 H7 N O3"     105.093 SER y SERINE          ?                               "L-peptide linking" 
"O4 S -2"        96.063  SO4 . "SULFATE ION"   ?                               non-polymer         
"C4 H9 N O3"     119.119 THR y THREONINE       ?                               "L-peptide linking" 
"C11 H12 N2 O2"  204.225 TRP y TRYPTOPHAN      ?                               "L-peptide linking" 
"C9 H11 N O3"    181.189 TYR y TYROSINE        ?                               "L-peptide linking" 
"C5 H11 N O2"    117.146 VAL y VALINE          ?                               "L-peptide linking" 
"Zn 2"           65.409  ZN  . "ZINC ION"      ?                               non-polymer         
#
loop_
_chem_comp_atom.atom_id
_chem_comp_atom.charge
_chem_comp_atom.comp_id
_chem_comp_atom.pdbx_leaving_atom_flag
_chem_comp_atom.pdbx_model_Cartn_x_ideal
_chem_comp_atom.pdbx_model_Cartn_y_ideal
_chem_comp_atom.pdbx_model_Cartn_z_ideal
_chem_comp_atom.pdbx_ordinal
_chem_comp_atom.type_symbol
N    ? ALA ? ? ? ? 1   N  
CA   ? ALA ? ? ? ? 2   C  
C    ? ALA ? ? ? ? 3   C  
O    ? ALA ? ? ? ? 4   O  
CB   ? ALA ? ? ? ? 5   C  
OXT  ? ALA ? ? ? ? 6   O  
H    ? ALA ? ? ? ? 7   H  
H2   ? ALA ? ? ? ? 8   H  
HA   ? ALA ? ? ? ? 9   H  
HB1  ? ALA ? ? ? ? 10  H  
HB2  ? ALA ? ? ? ? 11  H  
HB3  ? ALA ? ? ? ? 12  H  
HXT  ? ALA ? ? ? ? 13  H  
N    ? ARG ? ? ? ? 14  N  
CA   ? ARG ? ? ? ? 15  C  
C    ? ARG ? ? ? ? 16  C  
O    ? ARG ? ? ? ? 17  O  
CB   ? ARG ? ? ? ? 18  C  
CG   ? ARG ? ? ? ? 19  C  
CD   ? ARG ? ? ? ? 20  C  
NE   ? ARG ? ? ? ? 21  N  
CZ   ? ARG ? ? ? ? 22  C  
NH1  ? ARG ? ? ? ? 23  N  
NH2  ? ARG ? ? ? ? 24  N  
OXT  ? ARG ? ? ? ? 25  O  
H    ? ARG ? ? ? ? 26  H  
H2   ? ARG ? ? ? ? 27  H  
HA   ? ARG ? ? ? ? 28  H  
HB2  ? ARG ? ? ? ? 29  H  
HB3  ? ARG ? ? ? ? 30  H  
HG2  ? ARG ? ? ? ? 31  H  
HG3  ? ARG ? ? ? ? 32  H  
HD2  ? ARG ? ? ? ? 33  H  
HD3  ? ARG ? ? ? ? 34  H  
HE   ? ARG ? ? ? ? 35  H  
HH11 ? ARG ? ? ? ? 36  H  
HH12 ? ARG ? ? ? ? 37  H  
HH21 ? ARG ? ? ? ? 38  H  
HH22 ? ARG ? ? ? ? 39  H  
HXT  ? ARG ? ? ? ? 40  H  
N    ? ASN ? ? ? ? 41  N  
CA   ? ASN ? ? ? ? 42  C  
C    ? ASN ? ? ? ? 43  C  
O    ? ASN ? ? ? ? 44  O  
CB   ? ASN ? ? ? ? 45  C  
CG   ? ASN ? ? ? ? 46  C  
OD1  ? ASN ? ? ? ? 47  O  
ND2  ? ASN ? ? ? ? 48  N  
OXT  ? ASN ? ? ? ? 49  O  
H    ? ASN ? ? ? ? 50  H  
H2   ? ASN ? ? ? ? 51  H  
HA   ? ASN ? ? ? ? 52  H  
HB2  ? ASN ? ? ? ? 53  H  
HB3  ? ASN ? ? ? ? 54  H  
HD21 ? ASN ? ? ? ? 55  H  
HD22 ? ASN ? ? ? ? 56  H  
HXT  ? ASN ? ? ? ? 57  H  
N    ? ASP ? ? ? ? 58  N  
CA   ? ASP ? ? ? ? 59  C  
C    ? ASP ? ? ? ? 60  C  
O    ? ASP ? ? ? ? 61  O  
CB   ? ASP ? ? ? ? 62  C  
CG   ? ASP ? ? ? ? 63  C  
OD1  ? ASP ? ? ? ? 64  O  
OD2  ? ASP ? ? ? ? 65  O  
OXT  ? ASP ? ? ? ? 66  O  
H    ? ASP ? ? ? ? 67  H  
H2   ? ASP ? ? ? ? 68  H  
HA   ? ASP ? ? ? ? 69  H  
HB2  ? ASP ? ? ? ? 70  H  
HB3  ? ASP ? ? ? ? 71  H  
HD2  ? ASP ? ? ? ? 72  H  
HXT  ? ASP ? ? ? ? 73  H  
N    ? CYS ? ? ? ? 74  N  
CA   ? CYS ? ? ? ? 75  C  
C    ? CYS ? ? ? ? 76  C  
O    ? CYS ? ? ? ? 77  O  
CB   ? CYS ? ? ? ? 78  C  
SG   ? CYS ? ? ? ? 79  S  
OXT  ? CYS ? ? ? ? 80  O  
H    ? CYS ? ? ? ? 81  H  
H2   ? CYS ? ? ? ? 82  H  
HA   ? CYS ? ? ? ? 83  H  
HB2  ? CYS ? ? ? ? 84  H  
HB3  ? CYS ? ? ? ? 85  H  
HG   ? CYS ? ? ? ? 86  H  
HXT  ? CYS ? ? ? ? 87  H  
N    ? GLN ? ? ? ? 88  N  
CA   ? GLN ? ? ? ? 89  C  
C    ? GLN ? ? ? ? 90  C  
O    ? GLN ? ? ? ? 91  O  
CB   ? GLN ? ? ? ? 92  C  
CG   ? GLN ? ? ? ? 93  C  
CD   ? GLN ? ? ? ? 94  C  
OE1  ? GLN ? ? ? ? 95  O  
NE2  ? GLN ? ? ? ? 96  N  
OXT  ? GLN ? ? ? ? 97  O  
H    ? GLN ? ? ? ? 98  H  
H2   ? GLN ? ? ? ? 99  H  
HA   ? GLN ? ? ? ? 100 H  
HB2  ? GLN ? ? ? ? 101 H  
HB3  ? GLN ? ? ? ? 102 H  
HG2  ? GLN ? ? ? ? 103 H  
HG3  ? GLN ? ? ? ? 104 H  
HE21 ? GLN ? ? ? ? 105 H  
HE22 ? GLN ? ? ? ? 106 H  
HXT  ? GLN ? ? ? ? 107 H  
N    ? GLU ? ? ? ? 108 N  
CA   ? GLU ? ? ? ? 109 C  
C    ? GLU ? ? ? ? 110 C  
O    ? GLU ? ? ? ? 111 O  
CB   ? GLU ? ? ? ? 112 C  
CG   ? GLU ? ? ? ? 113 C  
CD   ? GLU ? ? ? ? 114 C  
OE1  ? GLU ? ? ? ? 115 O  
OE2  ? GLU ? ? ? ? 116 O  
OXT  ? GLU ? ? ? ? 117 O  
H    ? GLU ? ? ? ? 118 H  
H2   ? GLU ? ? ? ? 119 H  
HA   ? GLU ? ? ? ? 120 H  
HB2  ? GLU ? ? ? ? 121 H  
HB3  ? GLU ? ? ? ? 122 H  
HG2  ? GLU ? ? ? ? 123 H  
HG3  ? GLU ? ? ? ? 124 H  
HE2  ? GLU ? ? ? ? 125 H  
HXT  ? GLU ? ? ? ? 126 H  
N    ? GLY ? ? ? ? 127 N  
CA   ? GLY ? ? ? ? 128 C  
C    ? GLY ? ? ? ? 129 C  
O    ? GLY ? ? ? ? 130 O  
OXT  ? GLY ? ? ? ? 131 O  
H    ? GLY ? ? ? ? 132 H  
H2   ? GLY ? ? ? ? 133 H  
HA2  ? GLY ? ? ? ? 134 H  
HA3  ? GLY ? ? ? ? 135 H  
HXT  ? GLY ? ? ? ? 136 H  
C1   ? GOL ? ? ? ? 137 C  
O1   ? GOL ? ? ? ? 138 O  
C2   ? GOL ? ? ? ? 139 C  
O2   ? GOL ? ? ? ? 140 O  
C3   ? GOL ? ? ? ? 141 C  
O3   ? GOL ? ? ? ? 142 O  
H11  ? GOL ? ? ? ? 143 H  
H12  ? GOL ? ? ? ? 144 H  
HO1  ? GOL ? ? ? ? 145 H  
H2   ? GOL ? ? ? ? 146 H  
HO2  ? GOL ? ? ? ? 147 H  
H31  ? GOL ? ? ? ? 148 H  
H32  ? GOL ? ? ? ? 149 H  
HO3  ? GOL ? ? ? ? 150 H  
N    ? HIS ? ? ? ? 151 N  
CA   ? HIS ? ? ? ? 152 C  
C    ? HIS ? ? ? ? 153 C  
O    ? HIS ? ? ? ? 154 O  
CB   ? HIS ? ? ? ? 155 C  
CG   ? HIS ? ? ? ? 156 C  
ND1  ? HIS ? ? ? ? 157 N  
CD2  ? HIS ? ? ? ? 158 C  
CE1  ? HIS ? ? ? ? 159 C  
NE2  ? HIS ? ? ? ? 160 N  
OXT  ? HIS ? ? ? ? 161 O  
H    ? HIS ? ? ? ? 162 H  
H2   ? HIS ? ? ? ? 163 H  
HA   ? HIS ? ? ? ? 164 H  
HB2  ? HIS ? ? ? ? 165 H  
HB3  ? HIS ? ? ? ? 166 H  
HD1  ? HIS ? ? ? ? 167 H  
HD2  ? HIS ? ? ? ? 168 H  
HE1  ? HIS ? ? ? ? 169 H  
HE2  ? HIS ? ? ? ? 170 H  
HXT  ? HIS ? ? ? ? 171 H  
N    ? ILE ? ? ? ? 172 N  
CA   ? ILE ? ? ? ? 173 C  
C    ? ILE ? ? ? ? 174 C  
O    ? ILE ? ? ? ? 175 O  
CB   ? ILE ? ? ? ? 176 C  
CG1  ? ILE ? ? ? ? 177 C  
CG2  ? ILE ? ? ? ? 178 C  
CD1  ? ILE ? ? ? ? 179 C  
OXT  ? ILE ? ? ? ? 180 O  
H    ? ILE ? ? ? ? 181 H  
H2   ? ILE ? ? ? ? 182 H  
HA   ? ILE ? ? ? ? 183 H  
HB   ? ILE ? ? ? ? 184 H  
HG12 ? ILE ? ? ? ? 185 H  
HG13 ? ILE ? ? ? ? 186 H  
HG21 ? ILE ? ? ? ? 187 H  
HG22 ? ILE ? ? ? ? 188 H  
HG23 ? ILE ? ? ? ? 189 H  
HD11 ? ILE ? ? ? ? 190 H  
HD12 ? ILE ? ? ? ? 191 H  
HD13 ? ILE ? ? ? ? 192 H  
HXT  ? ILE ? ? ? ? 193 H  
N    ? LEU ? ? ? ? 194 N  
CA   ? LEU ? ? ? ? 195 C  
C    ? LEU ? ? ? ? 196 C  
O    ? LEU ? ? ? ? 197 O  
CB   ? LEU ? ? ? ? 198 C  
CG   ? LEU ? ? ? ? 199 C  
CD1  ? LEU ? ? ? ? 200 C  
CD2  ? LEU ? ? ? ? 201 C  
OXT  ? LEU ? ? ? ? 202 O  
H    ? LEU ? ? ? ? 203 H  
H2   ? LEU ? ? ? ? 204 H  
HA   ? LEU ? ? ? ? 205 H  
HB2  ? LEU ? ? ? ? 206 H  
HB3  ? LEU ? ? ? ? 207 H  
HG   ? LEU ? ? ? ? 208 H  
HD11 ? LEU ? ? ? ? 209 H  
HD12 ? LEU ? ? ? ? 210 H  
HD13 ? LEU ? ? ? ? 211 H  
HD21 ? LEU ? ? ? ? 212 H  
HD22 ? LEU ? ? ? ? 213 H  
HD23 ? LEU ? ? ? ? 214 H  
HXT  ? LEU ? ? ? ? 215 H  
N    ? LYS ? ? ? ? 216 N  
CA   ? LYS ? ? ? ? 217 C  
C    ? LYS ? ? ? ? 218 C  
O    ? LYS ? ? ? ? 219 O  
CB   ? LYS ? ? ? ? 220 C  
CG   ? LYS ? ? ? ? 221 C  
CD   ? LYS ? ? ? ? 222 C  
CE   ? LYS ? ? ? ? 223 C  
NZ   ? LYS ? ? ? ? 224 N  
OXT  ? LYS ? ? ? ? 225 O  
H    ? LYS ? ? ? ? 226 H  
H2   ? LYS ? ? ? ? 227 H  
HA   ? LYS ? ? ? ? 228 H  
HB2  ? LYS ? ? ? ? 229 H  
HB3  ? LYS ? ? ? ? 230 H  
HG2  ? LYS ? ? ? ? 231 H  
HG3  ? LYS ? ? ? ? 232 H  
HD2  ? LYS ? ? ? ? 233 H  
HD3  ? LYS ? ? ? ? 234 H  
HE2  ? LYS ? ? ? ? 235 H  
HE3  ? LYS ? ? ? ? 236 H  
HZ1  ? LYS ? ? ? ? 237 H  
HZ2  ? LYS ? ? ? ? 238 H  
HZ3  ? LYS ? ? ? ? 239 H  
HXT  ? LYS ? ? ? ? 240 H  
N    ? MET ? ? ? ? 241 N  
CA   ? MET ? ? ? ? 242 C  
C    ? MET ? ? ? ? 243 C  
O    ? MET ? ? ? ? 244 O  
CB   ? MET ? ? ? ? 245 C  
CG   ? MET ? ? ? ? 246 C  
SD   ? MET ? ? ? ? 247 S  
CE   ? MET ? ? ? ? 248 C  
OXT  ? MET ? ? ? ? 249 O  
H    ? MET ? ? ? ? 250 H  
H2   ? MET ? ? ? ? 251 H  
HA   ? MET ? ? ? ? 252 H  
HB2  ? MET ? ? ? ? 253 H  
HB3  ? MET ? ? ? ? 254 H  
HG2  ? MET ? ? ? ? 255 H  
HG3  ? MET ? ? ? ? 256 H  
HE1  ? MET ? ? ? ? 257 H  
HE2  ? MET ? ? ? ? 258 H  
HE3  ? MET ? ? ? ? 259 H  
HXT  ? MET ? ? ? ? 260 H  
N    ? PHE ? ? ? ? 261 N  
CA   ? PHE ? ? ? ? 262 C  
C    ? PHE ? ? ? ? 263 C  
O    ? PHE ? ? ? ? 264 O  
CB   ? PHE ? ? ? ? 265 C  
CG   ? PHE ? ? ? ? 266 C  
CD1  ? PHE ? ? ? ? 267 C  
CD2  ? PHE ? ? ? ? 268 C  
CE1  ? PHE ? ? ? ? 269 C  
CE2  ? PHE ? ? ? ? 270 C  
CZ   ? PHE ? ? ? ? 271 C  
OXT  ? PHE ? ? ? ? 272 O  
H    ? PHE ? ? ? ? 273 H  
H2   ? PHE ? ? ? ? 274 H  
HA   ? PHE ? ? ? ? 275 H  
HB2  ? PHE ? ? ? ? 276 H  
HB3  ? PHE ? ? ? ? 277 H  
HD1  ? PHE ? ? ? ? 278 H  
HD2  ? PHE ? ? ? ? 279 H  
HE1  ? PHE ? ? ? ? 280 H  
HE2  ? PHE ? ? ? ? 281 H  
HZ   ? PHE ? ? ? ? 282 H  
HXT  ? PHE ? ? ? ? 283 H  
N    ? PRO ? ? ? ? 284 N  
CA   ? PRO ? ? ? ? 285 C  
C    ? PRO ? ? ? ? 286 C  
O    ? PRO ? ? ? ? 287 O  
CB   ? PRO ? ? ? ? 288 C  
CG   ? PRO ? ? ? ? 289 C  
CD   ? PRO ? ? ? ? 290 C  
OXT  ? PRO ? ? ? ? 291 O  
H    ? PRO ? ? ? ? 292 H  
HA   ? PRO ? ? ? ? 293 H  
HB2  ? PRO ? ? ? ? 294 H  
HB3  ? PRO ? ? ? ? 295 H  
HG2  ? PRO ? ? ? ? 296 H  
HG3  ? PRO ? ? ? ? 297 H  
HD2  ? PRO ? ? ? ? 298 H  
HD3  ? PRO ? ? ? ? 299 H  
HXT  ? PRO ? ? ? ? 300 H  
N    ? SER ? ? ? ? 301 N  
CA   ? SER ? ? ? ? 302 C  
C    ? SER ? ? ? ? 303 C  
O    ? SER ? ? ? ? 304 O  
CB   ? SER ? ? ? ? 305 C  
OG   ? SER ? ? ? ? 306 O  
OXT  ? SER ? ? ? ? 307 O  
H    ? SER ? ? ? ? 308 H  
H2   ? SER ? ? ? ? 309 H  
HA   ? SER ? ? ? ? 310 H  
HB2  ? SER ? ? ? ? 311 H  
HB3  ? SER ? ? ? ? 312 H  
HG   ? SER ? ? ? ? 313 H  
HXT  ? SER ? ? ? ? 314 H  
S    ? SO4 ? ? ? ? 315 S  
O1   ? SO4 ? ? ? ? 316 O  
O2   ? SO4 ? ? ? ? 317 O  
O3   ? SO4 ? ? ? ? 318 O  
O4   ? SO4 ? ? ? ? 319 O  
N    ? THR ? ? ? ? 320 N  
CA   ? THR ? ? ? ? 321 C  
C    ? THR ? ? ? ? 322 C  
O    ? THR ? ? ? ? 323 O  
CB   ? THR ? ? ? ? 324 C  
OG1  ? THR ? ? ? ? 325 O  
CG2  ? THR ? ? ? ? 326 C  
OXT  ? THR ? ? ? ? 327 O  
H    ? THR ? ? ? ? 328 H  
H2   ? THR ? ? ? ? 329 H  
HA   ? THR ? ? ? ? 330 H  
HB   ? THR ? ? ? ? 331 H  
HG1  ? THR ? ? ? ? 332 H  
HG21 ? THR ? ? ? ? 333 H  
HG22 ? THR ? ? ? ? 334 H  
HG23 ? THR ? ? ? ? 335 H  
HXT  ? THR ? ? ? ? 336 H  
N    ? TRP ? ? ? ? 337 N  
CA   ? TRP ? ? ? ? 338 C  
C    ? TRP ? ? ? ? 339 C  
O    ? TRP ? ? ? ? 340 O  
CB   ? TRP ? ? ? ? 341 C  
CG   ? TRP ? ? ? ? 342 C  
CD1  ? TRP ? ? ? ? 343 C  
CD2  ? TRP ? ? ? ? 344 C  
NE1  ? TRP ? ? ? ? 345 N  
CE2  ? TRP ? ? ? ? 346 C  
CE3  ? TRP ? ? ? ? 347 C  
CZ2  ? TRP ? ? ? ? 348 C  
CZ3  ? TRP ? ? ? ? 349 C  
CH2  ? TRP ? ? ? ? 350 C  
OXT  ? TRP ? ? ? ? 351 O  
H    ? TRP ? ? ? ? 352 H  
H2   ? TRP ? ? ? ? 353 H  
HA   ? TRP ? ? ? ? 354 H  
HB2  ? TRP ? ? ? ? 355 H  
HB3  ? TRP ? ? ? ? 356 H  
HD1  ? TRP ? ? ? ? 357 H  
HE1  ? TRP ? ? ? ? 358 H  
HE3  ? TRP ? ? ? ? 359 H  
HZ2  ? TRP ? ? ? ? 360 H  
HZ3  ? TRP ? ? ? ? 361 H  
HH2  ? TRP ? ? ? ? 362 H  
HXT  ? TRP ? ? ? ? 363 H  
N    ? TYR ? ? ? ? 364 N  
CA   ? TYR ? ? ? ? 365 C  
C    ? TYR ? ? ? ? 366 C  
O    ? TYR ? ? ? ? 367 O  
CB   ? TYR ? ? ? ? 368 C  
CG   ? TYR ? ? ? ? 369 C  
CD1  ? TYR ? ? ? ? 370 C  
CD2  ? TYR ? ? ? ? 371 C  
CE1  ? TYR ? ? ? ? 372 C  
CE2  ? TYR ? ? ? ? 373 C  
CZ   ? TYR ? ? ? ? 374 C  
OH   ? TYR ? ? ? ? 375 O  
OXT  ? TYR ? ? ? ? 376 O  
H    ? TYR ? ? ? ? 377 H  
H2   ? TYR ? ? ? ? 378 H  
HA   ? TYR ? ? ? ? 379 H  
HB2  ? TYR ? ? ? ? 380 H  
HB3  ? TYR ? ? ? ? 381 H  
HD1  ? TYR ? ? ? ? 382 H  
HD2  ? TYR ? ? ? ? 383 H  
HE1  ? TYR ? ? ? ? 384 H  
HE2  ? TYR ? ? ? ? 385 H  
HH   ? TYR ? ? ? ? 386 H  
HXT  ? TYR ? ? ? ? 387 H  
N    ? VAL ? ? ? ? 388 N  
CA   ? VAL ? ? ? ? 389 C  
C    ? VAL ? ? ? ? 390 C  
O    ? VAL ? ? ? ? 391 O  
CB   ? VAL ? ? ? ? 392 C  
CG1  ? VAL ? ? ? ? 393 C  
CG2  ? VAL ? ? ? ? 394 C  
OXT  ? VAL ? ? ? ? 395 O  
H    ? VAL ? ? ? ? 396 H  
H2   ? VAL ? ? ? ? 397 H  
HA   ? VAL ? ? ? ? 398 H  
HB   ? VAL ? ? ? ? 399 H  
HG11 ? VAL ? ? ? ? 400 H  
HG12 ? VAL ? ? ? ? 401 H  
HG13 ? VAL ? ? ? ? 402 H  
HG21 ? VAL ? ? ? ? 403 H  
HG22 ? VAL ? ? ? ? 404 H  
HG23 ? VAL ? ? ? ? 405 H  
HXT  ? VAL ? ? ? ? 406 H  
ZN   ? ZN  ? ? ? ? 407 ZN 
#
loop_
_chem_comp_bond.atom_id_1
_chem_comp_bond.atom_id_2
_chem_comp_bond.comp_id
_chem_comp_bond.pdbx_aromatic_flag
_chem_comp_bond.pdbx_stereo_config
_chem_comp_bond.value_order
N   CA   ALA N N sing 
N   H    ALA N N sing 
N   H2   ALA N N sing 
CA  C    ALA N N sing 
CA  CB   ALA N N sing 
CA  HA   ALA N N sing 
C   O    ALA N N doub 
C   OXT  ALA N N sing 
CB  HB1  ALA N N sing 
CB  HB2  ALA N N sing 
CB  HB3  ALA N N sing 
OXT HXT  ALA N N sing 
N   CA   ARG N N sing 
N   H    ARG N N sing 
N   H2   ARG N N sing 
CA  C    ARG N N sing 
CA  CB   ARG N N sing 
CA  HA   ARG N N sing 
C   O    ARG N N doub 
C   OXT  ARG N N sing 
CB  CG   ARG N N sing 
CB  HB2  ARG N N sing 
CB  HB3  ARG N N sing 
CG  CD   ARG N N sing 
CG  HG2  ARG N N sing 
CG  HG3  ARG N N sing 
CD  NE   ARG N N sing 
CD  HD2  ARG N N sing 
CD  HD3  ARG N N sing 
NE  CZ   ARG N N sing 
NE  HE   ARG N N sing 
CZ  NH1  ARG N N sing 
CZ  NH2  ARG N N doub 
NH1 HH11 ARG N N sing 
NH1 HH12 ARG N N sing 
NH2 HH21 ARG N N sing 
NH2 HH22 ARG N N sing 
OXT HXT  ARG N N sing 
N   CA   ASN N N sing 
N   H    ASN N N sing 
N   H2   ASN N N sing 
CA  C    ASN N N sing 
CA  CB   ASN N N sing 
CA  HA   ASN N N sing 
C   O    ASN N N doub 
C   OXT  ASN N N sing 
CB  CG   ASN N N sing 
CB  HB2  ASN N N sing 
CB  HB3  ASN N N sing 
CG  OD1  ASN N N doub 
CG  ND2  ASN N N sing 
ND2 HD21 ASN N N sing 
ND2 HD22 ASN N N sing 
OXT HXT  ASN N N sing 
N   CA   ASP N N sing 
N   H    ASP N N sing 
N   H2   ASP N N sing 
CA  C    ASP N N sing 
CA  CB   ASP N N sing 
CA  HA   ASP N N sing 
C   O    ASP N N doub 
C   OXT  ASP N N sing 
CB  CG   ASP N N sing 
CB  HB2  ASP N N sing 
CB  HB3  ASP N N sing 
CG  OD1  ASP N N doub 
CG  OD2  ASP N N sing 
OD2 HD2  ASP N N sing 
OXT HXT  ASP N N sing 
N   CA   CYS N N sing 
N   H    CYS N N sing 
N   H2   CYS N N sing 
CA  C    CYS N N sing 
CA  CB   CYS N N sing 
CA  HA   CYS N N sing 
C   O    CYS N N doub 
C   OXT  CYS N N sing 
CB  SG   CYS N N sing 
CB  HB2  CYS N N sing 
CB  HB3  CYS N N sing 
SG  HG   CYS N N sing 
OXT HXT  CYS N N sing 
N   CA   GLN N N sing 
N   H    GLN N N sing 
N   H2   GLN N N sing 
CA  C    GLN N N sing 
CA  CB   GLN N N sing 
CA  HA   GLN N N sing 
C   O    GLN N N doub 
C   OXT  GLN N N sing 
CB  CG   GLN N N sing 
CB  HB2  GLN N N sing 
CB  HB3  GLN N N sing 
CG  CD   GLN N N sing 
CG  HG2  GLN N N sing 
CG  HG3  GLN N N sing 
CD  OE1  GLN N N doub 
CD  NE2  GLN N N sing 
NE2 HE21 GLN N N sing 
NE2 HE22 GLN N N sing 
OXT HXT  GLN N N sing 
N   CA   GLU N N sing 
N   H    GLU N N sing 
N   H2   GLU N N sing 
CA  C    GLU N N sing 
CA  CB   GLU N N sing 
CA  HA   GLU N N sing 
C   O    GLU N N doub 
C   OXT  GLU N N sing 
CB  CG   GLU N N sing 
CB  HB2  GLU N N sing 
CB  HB3  GLU N N sing 
CG  CD   GLU N N sing 
CG  HG2  GLU N N sing 
CG  HG3  GLU N N sing 
CD  OE1  GLU N N doub 
CD  OE2  GLU N N sing 
OE2 HE2  GLU N N sing 
OXT HXT  GLU N N sing 
N   CA   GLY N N sing 
N   H    GLY N N sing 
N   H2   GLY N N sing 
CA  C    GLY N N sing 
CA  HA2  GLY N N sing 
CA  HA3  GLY N N sing 
C   O    GLY N N doub 
C   OXT  GLY N N sing 
OXT HXT  GLY N N sing 
C1  O1   GOL N N sing 
C1  C2   GOL N N sing 
C1  H11  GOL N N sing 
C1  H12  GOL N N sing 
O1  HO1  GOL N N sing 
C2  O2   GOL N N sing 
C2  C3   GOL N N sing 
C2  H2   GOL N N sing 
O2  HO2  GOL N N sing 
C3  O3   GOL N N sing 
C3  H31  GOL N N sing 
C3  H32  GOL N N sing 
O3  HO3  GOL N N sing 
N   CA   HIS N N sing 
N   H    HIS N N sing 
N   H2   HIS N N sing 
CA  C    HIS N N sing 
CA  CB   HIS N N sing 
CA  HA   HIS N N sing 
C   O    HIS N N doub 
C   OXT  HIS N N sing 
CB  CG   HIS N N sing 
CB  HB2  HIS N N sing 
CB  HB3  HIS N N sing 
CG  ND1  HIS Y N sing 
CG  CD2  HIS Y N doub 
ND1 CE1  HIS Y N doub 
ND1 HD1  HIS N N sing 
CD2 NE2  HIS Y N sing 
CD2 HD2  HIS N N sing 
CE1 NE2  HIS Y N sing 
CE1 HE1  HIS N N sing 
NE2 HE2  HIS N N sing 
OXT HXT  HIS N N sing 
N   CA   ILE N N sing 
N   H    ILE N N sing 
N   H2   ILE N N sing 
CA  C    ILE N N sing 
CA  CB   ILE N N sing 
CA  HA   ILE N N sing 
C   O    ILE N N doub 
C   OXT  ILE N N sing 
CB  CG1  ILE N N sing 
CB  CG2  ILE N N sing 
CB  HB   ILE N N sing 
CG1 CD1  ILE N N sing 
CG1 HG12 ILE N N sing 
CG1 HG13 ILE N N sing 
CG2 HG21 ILE N N sing 
CG2 HG22 ILE N N sing 
CG2 HG23 ILE N N sing 
CD1 HD11 ILE N N sing 
CD1 HD12 ILE N N sing 
CD1 HD13 ILE N N sing 
OXT HXT  ILE N N sing 
N   CA   LEU N N sing 
N   H    LEU N N sing 
N   H2   LEU N N sing 
CA  C    LEU N N sing 
CA  CB   LEU N N sing 
CA  HA   LEU N N sing 
C   O    LEU N N doub 
C   OXT  LEU N N sing 
CB  CG   LEU N N sing 
CB  HB2  LEU N N sing 
CB  HB3  LEU N N sing 
CG  CD1  LEU N N sing 
CG  CD2  LEU N N sing 
CG  HG   LEU N N sing 
CD1 HD11 LEU N N sing 
CD1 HD12 LEU N N sing 
CD1 HD13 LEU N N sing 
CD2 HD21 LEU N N sing 
CD2 HD22 LEU N N sing 
CD2 HD23 LEU N N sing 
OXT HXT  LEU N N sing 
N   CA   LYS N N sing 
N   H    LYS N N sing 
N   H2   LYS N N sing 
CA  C    LYS N N sing 
CA  CB   LYS N N sing 
CA  HA   LYS N N sing 
C   O    LYS N N doub 
C   OXT  LYS N N sing 
CB  CG   LYS N N sing 
CB  HB2  LYS N N sing 
CB  HB3  LYS N N sing 
CG  CD   LYS N N sing 
CG  HG2  LYS N N sing 
CG  HG3  LYS N N sing 
CD  CE   LYS N N sing 
CD  HD2  LYS N N sing 
CD  HD3  LYS N N sing 
CE  NZ   LYS N N sing 
CE  HE2  LYS N N sing 
CE  HE3  LYS N N sing 
NZ  HZ1  LYS N N sing 
NZ  HZ2  LYS N N sing 
NZ  HZ3  LYS N N sing 
OXT HXT  LYS N N sing 
N   CA   MET N N sing 
N   H    MET N N sing 
N   H2   MET N N sing 
CA  C    MET N N sing 
CA  CB   MET N N sing 
CA  HA   MET N N sing 
C   O    MET N N doub 
C   OXT  MET N N sing 
CB  CG   MET N N sing 
CB  HB2  MET N N sing 
CB  HB3  MET N N sing 
CG  SD   MET N N sing 
CG  HG2  MET N N sing 
CG  HG3  MET N N sing 
SD  CE   MET N N sing 
CE  HE1  MET N N sing 
CE  HE2  MET N N sing 
CE  HE3  MET N N sing 
OXT HXT  MET N N sing 
N   CA   PHE N N sing 
N   H    PHE N N sing 
N   H2   PHE N N sing 
CA  C    PHE N N sing 
CA  CB   PHE N N sing 
CA  HA   PHE N N sing 
C   O    PHE N N doub 
C   OXT  PHE N N sing 
CB  CG   PHE N N sing 
CB  HB2  PHE N N sing 
CB  HB3  PHE N N sing 
CG  CD1  PHE Y N doub 
CG  CD2  PHE Y N sing 
CD1 CE1  PHE Y N sing 
CD1 HD1  PHE N N sing 
CD2 CE2  PHE Y N doub 
CD2 HD2  PHE N N sing 
CE1 CZ   PHE Y N doub 
CE1 HE1  PHE N N sing 
CE2 CZ   PHE Y N sing 
CE2 HE2  PHE N N sing 
CZ  HZ   PHE N N sing 
OXT HXT  PHE N N sing 
N   CA   PRO N N sing 
N   CD   PRO N N sing 
N   H    PRO N N sing 
CA  C    PRO N N sing 
CA  CB   PRO N N sing 
CA  HA   PRO N N sing 
C   O    PRO N N doub 
C   OXT  PRO N N sing 
CB  CG   PRO N N sing 
CB  HB2  PRO N N sing 
CB  HB3  PRO N N sing 
CG  CD   PRO N N sing 
CG  HG2  PRO N N sing 
CG  HG3  PRO N N sing 
CD  HD2  PRO N N sing 
CD  HD3  PRO N N sing 
OXT HXT  PRO N N sing 
N   CA   SER N N sing 
N   H    SER N N sing 
N   H2   SER N N sing 
CA  C    SER N N sing 
CA  CB   SER N N sing 
CA  HA   SER N N sing 
C   O    SER N N doub 
C   OXT  SER N N sing 
CB  OG   SER N N sing 
CB  HB2  SER N N sing 
CB  HB3  SER N N sing 
OG  HG   SER N N sing 
OXT HXT  SER N N sing 
S   O1   SO4 N N doub 
S   O2   SO4 N N doub 
S   O3   SO4 N N sing 
S   O4   SO4 N N sing 
N   CA   THR N N sing 
N   H    THR N N sing 
N   H2   THR N N sing 
CA  C    THR N N sing 
CA  CB   THR N N sing 
CA  HA   THR N N sing 
C   O    THR N N doub 
C   OXT  THR N N sing 
CB  OG1  THR N N sing 
CB  CG2  THR N N sing 
CB  HB   THR N N sing 
OG1 HG1  THR N N sing 
CG2 HG21 THR N N sing 
CG2 HG22 THR N N sing 
CG2 HG23 THR N N sing 
OXT HXT  THR N N sing 
N   CA   TRP N N sing 
N   H    TRP N N sing 
N   H2   TRP N N sing 
CA  C    TRP N N sing 
CA  CB   TRP N N sing 
CA  HA   TRP N N sing 
C   O    TRP N N doub 
C   OXT  TRP N N sing 
CB  CG   TRP N N sing 
CB  HB2  TRP N N sing 
CB  HB3  TRP N N sing 
CG  CD1  TRP Y N doub 
CG  CD2  TRP Y N sing 
CD1 NE1  TRP Y N sing 
CD1 HD1  TRP N N sing 
CD2 CE2  TRP Y N doub 
CD2 CE3  TRP Y N sing 
NE1 CE2  TRP Y N sing 
NE1 HE1  TRP N N sing 
CE2 CZ2  TRP Y N sing 
CE3 CZ3  TRP Y N doub 
CE3 HE3  TRP N N sing 
CZ2 CH2  TRP Y N doub 
CZ2 HZ2  TRP N N sing 
CZ3 CH2  TRP Y N sing 
CZ3 HZ3  TRP N N sing 
CH2 HH2  TRP N N sing 
OXT HXT  TRP N N sing 
N   CA   TYR N N sing 
N   H    TYR N N sing 
N   H2   TYR N N sing 
CA  C    TYR N N sing 
CA  CB   TYR N N sing 
CA  HA   TYR N N sing 
C   O    TYR N N doub 
C   OXT  TYR N N sing 
CB  CG   TYR N N sing 
CB  HB2  TYR N N sing 
CB  HB3  TYR N N sing 
CG  CD1  TYR Y N doub 
CG  CD2  TYR Y N sing 
CD1 CE1  TYR Y N sing 
CD1 HD1  TYR N N sing 
CD2 CE2  TYR Y N doub 
CD2 HD2  TYR N N sing 
CE1 CZ   TYR Y N doub 
CE1 HE1  TYR N N sing 
CE2 CZ   TYR Y N sing 
CE2 HE2  TYR N N sing 
CZ  OH   TYR N N sing 
OH  HH   TYR N N sing 
OXT HXT  TYR N N sing 
N   CA   VAL N N sing 
N   H    VAL N N sing 
N   H2   VAL N N sing 
CA  C    VAL N N sing 
CA  CB   VAL N N sing 
CA  HA   VAL N N sing 
C   O    VAL N N doub 
C   OXT  VAL N N sing 
CB  CG1  VAL N N sing 
CB  CG2  VAL N N sing 
CB  HB   VAL N N sing 
CG1 HG11 VAL N N sing 
CG1 HG12 VAL N N sing 
CG1 HG13 VAL N N sing 
CG2 HG21 VAL N N sing 
CG2 HG22 VAL N N sing 
CG2 HG23 VAL N N sing 
OXT HXT  VAL N N sing 
#
_entity.id               1
_entity.pdbx_description "Schlafen family member 5"
_entity.type             polymer
#
_entity_poly.entity_id      1
_entity_poly.pdbx_strand_id A
_entity_poly.type           polypeptide(L)
#
loop_
_entity_poly_seq.entity_id
_entity_poly_seq.hetero
_entity_poly_seq.mon_id
_entity_poly_seq.num
1 n MET 1   
1 n SER 2   
1 n LEU 3   
1 n ARG 4   
1 n ILE 5   
1 n ASP 6   
1 n VAL 7   
1 n ASP 8   
1 n THR 9   
1 n ASN 10  
1 n PHE 11  
1 n PRO 12  
1 n GLU 13  
1 n CYS 14  
1 n VAL 15  
1 n VAL 16  
1 n ASP 17  
1 n ALA 18  
1 n GLY 19  
1 n LYS 20  
1 n VAL 21  
1 n THR 22  
1 n LEU 23  
1 n GLY 24  
1 n THR 25  
1 n GLN 26  
1 n GLN 27  
1 n ARG 28  
1 n GLN 29  
1 n GLU 30  
1 n MET 31  
1 n ASP 32  
1 n PRO 33  
1 n ARG 34  
1 n LEU 35  
1 n ARG 36  
1 n GLU 37  
1 n LYS 38  
1 n GLN 39  
1 n ASN 40  
1 n GLU 41  
1 n ILE 42  
1 n ILE 43  
1 n LEU 44  
1 n ARG 45  
1 n ALA 46  
1 n VAL 47  
1 n CYS 48  
1 n ALA 49  
1 n LEU 50  
1 n LEU 51  
1 n ASN 52  
1 n SER 53  
1 n GLY 54  
1 n GLY 55  
1 n GLY 56  
1 n ILE 57  
1 n ILE 58  
1 n LYS 59  
1 n ALA 60  
1 n GLU 61  
1 n ILE 62  
1 n GLU 63  
1 n ASN 64  
1 n LYS 65  
1 n GLY 66  
1 n TYR 67  
1 n ASN 68  
1 n TYR 69  
1 n GLU 70  
1 n ARG 71  
1 n HIS 72  
1 n GLY 73  
1 n VAL 74  
1 n GLY 75  
1 n LEU 76  
1 n ASP 77  
1 n VAL 78  
1 n PRO 79  
1 n PRO 80  
1 n ILE 81  
1 n PHE 82  
1 n ARG 83  
1 n SER 84  
1 n HIS 85  
1 n LEU 86  
1 n ASP 87  
1 n LYS 88  
1 n MET 89  
1 n GLN 90  
1 n LYS 91  
1 n GLU 92  
1 n ASN 93  
1 n HIS 94  
1 n PHE 95  
1 n LEU 96  
1 n ILE 97  
1 n PHE 98  
1 n VAL 99  
1 n LYS 100 
1 n SER 101 
1 n TRP 102 
1 n ASN 103 
1 n THR 104 
1 n GLU 105 
1 n ALA 106 
1 n GLY 107 
1 n VAL 108 
1 n PRO 109 
1 n LEU 110 
1 n ALA 111 
1 n THR 112 
1 n LEU 113 
1 n CYS 114 
1 n SER 115 
1 n ASN 116 
1 n LEU 117 
1 n TYR 118 
1 n HIS 119 
1 n ARG 120 
1 n GLU 121 
1 n ARG 122 
1 n THR 123 
1 n SER 124 
1 n THR 125 
1 n ASP 126 
1 n VAL 127 
1 n MET 128 
1 n ASP 129 
1 n SER 130 
1 n GLN 131 
1 n GLU 132 
1 n ALA 133 
1 n LEU 134 
1 n ALA 135 
1 n PHE 136 
1 n LEU 137 
1 n LYS 138 
1 n CYS 139 
1 n ARG 140 
1 n THR 141 
1 n GLN 142 
1 n THR 143 
1 n PRO 144 
1 n THR 145 
1 n ASN 146 
1 n ILE 147 
1 n ASN 148 
1 n VAL 149 
1 n SER 150 
1 n ASN 151 
1 n SER 152 
1 n LEU 153 
1 n GLY 154 
1 n PRO 155 
1 n GLN 156 
1 n ALA 157 
1 n ALA 158 
1 n GLN 159 
1 n GLY 160 
1 n SER 161 
1 n VAL 162 
1 n GLN 163 
1 n TYR 164 
1 n GLU 165 
1 n GLY 166 
1 n ASN 167 
1 n ILE 168 
1 n ASN 169 
1 n VAL 170 
1 n SER 171 
1 n ALA 172 
1 n ALA 173 
1 n ALA 174 
1 n LEU 175 
1 n PHE 176 
1 n ASP 177 
1 n ARG 178 
1 n LYS 179 
1 n ARG 180 
1 n LEU 181 
1 n GLN 182 
1 n TYR 183 
1 n LEU 184 
1 n GLU 185 
1 n LYS 186 
1 n LEU 187 
1 n ASN 188 
1 n LEU 189 
1 n PRO 190 
1 n GLU 191 
1 n SER 192 
1 n THR 193 
1 n HIS 194 
1 n VAL 195 
1 n GLU 196 
1 n PHE 197 
1 n VAL 198 
1 n MET 199 
1 n PHE 200 
1 n SER 201 
1 n THR 202 
1 n ASP 203 
1 n VAL 204 
1 n SER 205 
1 n HIS 206 
1 n CYS 207 
1 n VAL 208 
1 n LYS 209 
1 n ASP 210 
1 n ARG 211 
1 n LEU 212 
1 n PRO 213 
1 n LYS 214 
1 n CYS 215 
1 n VAL 216 
1 n SER 217 
1 n ALA 218 
1 n PHE 219 
1 n ALA 220 
1 n ASN 221 
1 n THR 222 
1 n GLU 223 
1 n GLY 224 
1 n GLY 225 
1 n TYR 226 
1 n VAL 227 
1 n PHE 228 
1 n PHE 229 
1 n GLY 230 
1 n VAL 231 
1 n HIS 232 
1 n ASP 233 
1 n GLU 234 
1 n THR 235 
1 n CYS 236 
1 n GLN 237 
1 n VAL 238 
1 n ILE 239 
1 n GLY 240 
1 n CYS 241 
1 n GLU 242 
1 n LYS 243 
1 n GLU 244 
1 n LYS 245 
1 n ILE 246 
1 n ASP 247 
1 n LEU 248 
1 n THR 249 
1 n SER 250 
1 n LEU 251 
1 n ARG 252 
1 n ALA 253 
1 n SER 254 
1 n ILE 255 
1 n ASP 256 
1 n GLY 257 
1 n CYS 258 
1 n ILE 259 
1 n LYS 260 
1 n LYS 261 
1 n LEU 262 
1 n PRO 263 
1 n VAL 264 
1 n HIS 265 
1 n HIS 266 
1 n PHE 267 
1 n CYS 268 
1 n THR 269 
1 n GLN 270 
1 n ARG 271 
1 n PRO 272 
1 n GLU 273 
1 n ILE 274 
1 n LYS 275 
1 n TYR 276 
1 n VAL 277 
1 n LEU 278 
1 n ASN 279 
1 n PHE 280 
1 n LEU 281 
1 n GLU 282 
1 n VAL 283 
1 n HIS 284 
1 n ASP 285 
1 n LYS 286 
1 n GLY 287 
1 n ALA 288 
1 n LEU 289 
1 n ARG 290 
1 n GLY 291 
1 n TYR 292 
1 n VAL 293 
1 n CYS 294 
1 n ALA 295 
1 n ILE 296 
1 n LYS 297 
1 n VAL 298 
1 n GLU 299 
1 n LYS 300 
1 n PHE 301 
1 n CYS 302 
1 n CYS 303 
1 n ALA 304 
1 n VAL 305 
1 n PHE 306 
1 n ALA 307 
1 n LYS 308 
1 n VAL 309 
1 n PRO 310 
1 n SER 311 
1 n SER 312 
1 n TRP 313 
1 n GLN 314 
1 n VAL 315 
1 n LYS 316 
1 n ASP 317 
1 n ASN 318 
1 n ARG 319 
1 n VAL 320 
1 n ARG 321 
1 n GLN 322 
1 n LEU 323 
1 n PRO 324 
1 n THR 325 
1 n ARG 326 
1 n GLU 327 
1 n TRP 328 
1 n THR 329 
1 n ALA 330 
1 n TRP 331 
1 n MET 332 
1 n MET 333 
1 n GLU 334 
1 n ALA 335 
1 n ASP 336 
1 n LEU 337 
1 n GLU 338 
1 n HIS 339 
1 n HIS 340 
1 n HIS 341 
1 n HIS 342 
1 n HIS 343 
1 n HIS 344 
#
_exptl.method "X-RAY DIFFRACTION"
#
_pdbx_audit_revision_history.revision_date 2020-07-08
#
_pdbx_database_status.recvd_initial_deposition_date 2020-07-08
#
loop_
_pdbx_poly_seq_scheme.asym_id
_pdbx_poly_seq_scheme.auth_seq_num
_pdbx_poly_seq_scheme.entity_id
_pdbx_poly_seq_scheme.hetero
_pdbx_poly_seq_scheme.mon_id
_pdbx_poly_seq_scheme.pdb_ins_code
_pdbx_poly_seq_scheme.pdb_seq_num
_pdbx_poly_seq_scheme.pdb_strand_id
_pdbx_poly_seq_scheme.seq_id
A 1   1 n MET . 1   A 1   
A 2   1 n SER . 2   A 2   
A 3   1 n LEU . 3   A 3   
A 4   1 n ARG . 4   A 4   
A 5   1 n ILE . 5   A 5   
A 6   1 n ASP . 6   A 6   
A 7   1 n VAL . 7   A 7   
A 8   1 n ASP . 8   A 8   
A 9   1 n THR . 9   A 9   
A 10  1 n ASN . 10  A 10  
A 11  1 n PHE . 11  A 11  
A 12  1 n PRO . 12  A 12  
A 13  1 n GLU . 13  A 13  
A 14  1 n CYS . 14  A 14  
A 15  1 n VAL . 15  A 15  
A 16  1 n VAL . 16  A 16  
A 17  1 n ASP . 17  A 17  
A 18  1 n ALA . 18  A 18  
A 19  1 n GLY . 19  A 19  
A 20  1 n LYS . 20  A 20  
A 21  1 n VAL . 21  A 21  
A 22  1 n THR . 22  A 22  
A 23  1 n LEU . 23  A 23  
A 24  1 n GLY . 24  A 24  
A 25  1 n THR . 25  A 25  
A 26  1 n GLN . 26  A 26  
A 27  1 n GLN . 27  A 27  
A 28  1 n ARG . 28  A 28  
A 29  1 n GLN . 29  A 29  
A 30  1 n GLU . 30  A 30  
A 31  1 n MET . 31  A 31  
A 32  1 n ASP . 32  A 32  
A 33  1 n PRO . 33  A 33  
A 34  1 n ARG . 34  A 34  
A 35  1 n LEU . 35  A 35  
A 36  1 n ARG . 36  A 36  
A 37  1 n GLU . 37  A 37  
A 38  1 n LYS . 38  A 38  
A 39  1 n GLN . 39  A 39  
A 40  1 n ASN . 40  A 40  
A 41  1 n GLU . 41  A 41  
A 42  1 n ILE . 42  A 42  
A 43  1 n ILE . 43  A 43  
A 44  1 n LEU . 44  A 44  
A 45  1 n ARG . 45  A 45  
A 46  1 n ALA . 46  A 46  
A 47  1 n VAL . 47  A 47  
A 48  1 n CYS . 48  A 48  
A 49  1 n ALA . 49  A 49  
A 50  1 n LEU . 50  A 50  
A 51  1 n LEU . 51  A 51  
A 52  1 n ASN . 52  A 52  
A 53  1 n SER . 53  A 53  
A 54  1 n GLY . 54  A 54  
A 55  1 n GLY . 55  A 55  
A 56  1 n GLY . 56  A 56  
A 57  1 n ILE . 57  A 57  
A 58  1 n ILE . 58  A 58  
A 59  1 n LYS . 59  A 59  
A 60  1 n ALA . 60  A 60  
A 61  1 n GLU . 61  A 61  
A 62  1 n ILE . 62  A 62  
A 63  1 n GLU . 63  A 63  
A 64  1 n ASN . 64  A 64  
A 65  1 n LYS . 65  A 65  
A 66  1 n GLY . 66  A 66  
A 67  1 n TYR . 67  A 67  
A 68  1 n ASN . 68  A 68  
A 69  1 n TYR . 69  A 69  
A 70  1 n GLU . 70  A 70  
A 71  1 n ARG . 71  A 71  
A 72  1 n HIS . 72  A 72  
A 73  1 n GLY . 73  A 73  
A 74  1 n VAL . 74  A 74  
A 75  1 n GLY . 75  A 75  
A 76  1 n LEU . 76  A 76  
A 77  1 n ASP . 77  A 77  
A 78  1 n VAL . 78  A 78  
A 79  1 n PRO . 79  A 79  
A 80  1 n PRO . 80  A 80  
A 81  1 n ILE . 81  A 81  
A 82  1 n PHE . 82  A 82  
A 83  1 n ARG . 83  A 83  
A 84  1 n SER . 84  A 84  
A 85  1 n HIS . 85  A 85  
A 86  1 n LEU . 86  A 86  
A 87  1 n ASP . 87  A 87  
A 88  1 n LYS . 88  A 88  
A 89  1 n MET . 89  A 89  
A 90  1 n GLN . 90  A 90  
A 91  1 n LYS . 91  A 91  
A 92  1 n GLU . 92  A 92  
A 93  1 n ASN . 93  A 93  
A 94  1 n HIS . 94  A 94  
A 95  1 n PHE . 95  A 95  
A 96  1 n LEU . 96  A 96  
A 97  1 n ILE . 97  A 97  
A 98  1 n PHE . 98  A 98  
A 99  1 n VAL . 99  A 99  
A 100 1 n LYS . 100 A 100 
A 101 1 n SER . 101 A 101 
A 102 1 n TRP . 102 A 102 
A 103 1 n ASN . 103 A 103 
A 104 1 n THR . 104 A 104 
A 105 1 n GLU . 105 A 105 
A 106 1 n ALA . 106 A 106 
A 107 1 n GLY . 107 A 107 
A 108 1 n VAL . 108 A 108 
A 109 1 n PRO . 109 A 109 
A 110 1 n LEU . 110 A 110 
A 111 1 n ALA . 111 A 111 
A 112 1 n THR . 112 A 112 
A 113 1 n LEU . 113 A 113 
A 114 1 n CYS . 114 A 114 
A 115 1 n SER . 115 A 115 
A 116 1 n ASN . 116 A 116 
A 117 1 n LEU . 117 A 117 
A 118 1 n TYR . 118 A 118 
A 119 1 n HIS . 119 A 119 
A 120 1 n ARG . 120 A 120 
A 121 1 n GLU . 121 A 121 
A 122 1 n ARG . 122 A 122 
A 123 1 n THR . 123 A 123 
A 124 1 n SER . 124 A 124 
A 125 1 n THR . 125 A 125 
A 126 1 n ASP . 126 A 126 
A 127 1 n VAL . 127 A 127 
A 128 1 n MET . 128 A 128 
A 129 1 n ASP . 129 A 129 
A 130 1 n SER . 130 A 130 
A 131 1 n GLN . 131 A 131 
A 132 1 n GLU . 132 A 132 
A 133 1 n ALA . 133 A 133 
A 134 1 n LEU . 134 A 134 
A 135 1 n ALA . 135 A 135 
A 136 1 n PHE . 136 A 136 
A 137 1 n LEU . 137 A 137 
A 138 1 n LYS . 138 A 138 
A 139 1 n CYS . 139 A 139 
A 140 1 n ARG . 140 A 140 
A 141 1 n THR . 141 A 141 
A 142 1 n GLN . 142 A 142 
A 143 1 n THR . 143 A 143 
A 144 1 n PRO . 144 A 144 
A ?   1 n THR . 145 A 145 
A ?   1 n ASN . 146 A 146 
A ?   1 n ILE . 147 A 147 
A ?   1 n ASN . 148 A 148 
A ?   1 n VAL . 149 A 149 
A ?   1 n SER . 150 A 150 
A ?   1 n ASN . 151 A 151 
A ?   1 n SER . 152 A 152 
A ?   1 n LEU . 153 A 153 
A ?   1 n GLY . 154 A 154 
A ?   1 n PRO . 155 A 155 
A ?   1 n GLN . 156 A 156 
A ?   1 n ALA . 157 A 157 
A ?   1 n ALA . 158 A 158 
A ?   1 n GLN . 159 A 159 
A ?   1 n GLY . 160 A 160 
A ?   1 n SER . 161 A 161 
A ?   1 n VAL . 162 A 162 
A ?   1 n GLN . 163 A 163 
A ?   1 n TYR . 164 A 164 
A ?   1 n GLU . 165 A 165 
A ?   1 n GLY . 166 A 166 
A ?   1 n ASN . 167 A 167 
A ?   1 n ILE . 168 A 168 
A 169 1 n ASN . 169 A 169 
A 170 1 n VAL . 170 A 170 
A 171 1 n SER . 171 A 171 
A 172 1 n ALA . 172 A 172 
A 173 1 n ALA . 173 A 173 
A 174 1 n ALA . 174 A 174 
A 175 1 n LEU . 175 A 175 
A 176 1 n PHE . 176 A 176 
A 177 1 n ASP . 177 A 177 
A 178 1 n ARG . 178 A 178 
A 179 1 n LYS . 179 A 179 
A 180 1 n ARG . 180 A 180 
A 181 1 n LEU . 181 A 181 
A 182 1 n GLN . 182 A 182 
A 183 1 n TYR . 183 A 183 
A 184 1 n LEU . 184 A 184 
A 185 1 n GLU . 185 A 185 
A 186 1 n LYS . 186 A 186 
A 187 1 n LEU . 187 A 187 
A 188 1 n ASN . 188 A 188 
A 189 1 n LEU . 189 A 189 
A 190 1 n PRO . 190 A 190 
A 191 1 n GLU . 191 A 191 
A 192 1 n SER . 192 A 192 
A 193 1 n THR . 193 A 193 
A 194 1 n HIS . 194 A 194 
A 195 1 n VAL . 195 A 195 
A 196 1 n GLU . 196 A 196 
A 197 1 n PHE . 197 A 197 
A 198 1 n VAL . 198 A 198 
A 199 1 n MET . 199 A 199 
A 200 1 n PHE . 200 A 200 
A 201 1 n SER . 201 A 201 
A 202 1 n THR . 202 A 202 
A 203 1 n ASP . 203 A 203 
A 204 1 n VAL . 204 A 204 
A 205 1 n SER . 205 A 205 
A 206 1 n HIS . 206 A 206 
A 207 1 n CYS . 207 A 207 
A 208 1 n VAL . 208 A 208 
A 209 1 n LYS . 209 A 209 
A 210 1 n ASP . 210 A 210 
A 211 1 n ARG . 211 A 211 
A 212 1 n LEU . 212 A 212 
A 213 1 n PRO . 213 A 213 
A 214 1 n LYS . 214 A 214 
A 215 1 n CYS . 215 A 215 
A 216 1 n VAL . 216 A 216 
A 217 1 n SER . 217 A 217 
A 218 1 n ALA . 218 A 218 
A 219 1 n PHE . 219 A 219 
A 220 1 n ALA . 220 A 220 
A 221 1 n ASN . 221 A 221 
A 222 1 n THR . 222 A 222 
A 223 1 n GLU . 223 A 223 
A 224 1 n GLY . 224 A 224 
A 225 1 n GLY . 225 A 225 
A 226 1 n TYR . 226 A 226 
A 227 1 n VAL . 227 A 227 
A 228 1 n PHE . 228 A 228 
A 229 1 n PHE . 229 A 229 
A 230 1 n GLY . 230 A 230 
A 231 1 n VAL . 231 A 231 
A 232 1 n HIS . 232 A 232 
A 233 1 n ASP . 233 A 233 
A 234 1 n GLU . 234 A 234 
A 235 1 n THR . 235 A 235 
A 236 1 n CYS . 236 A 236 
A 237 1 n GLN . 237 A 237 
A 238 1 n VAL . 238 A 238 
A 239 1 n ILE . 239 A 239 
A 240 1 n GLY . 240 A 240 
A 241 1 n CYS . 241 A 241 
A 242 1 n GLU . 242 A 242 
A 243 1 n LYS . 243 A 243 
A 244 1 n GLU . 244 A 244 
A 245 1 n LYS . 245 A 245 
A 246 1 n ILE . 246 A 246 
A 247 1 n ASP . 247 A 247 
A 248 1 n LEU . 248 A 248 
A 249 1 n THR . 249 A 249 
A 250 1 n SER . 250 A 250 
A 251 1 n LEU . 251 A 251 
A 252 1 n ARG . 252 A 252 
A 253 1 n ALA . 253 A 253 
A 254 1 n SER . 254 A 254 
A 255 1 n ILE . 255 A 255 
A 256 1 n ASP . 256 A 256 
A 257 1 n GLY . 257 A 257 
A 258 1 n CYS . 258 A 258 
A 259 1 n ILE . 259 A 259 
A 260 1 n LYS . 260 A 260 
A 261 1 n LYS . 261 A 261 
A 262 1 n LEU . 262 A 262 
A 263 1 n PRO . 263 A 263 
A 264 1 n VAL . 264 A 264 
A 265 1 n HIS . 265 A 265 
A 266 1 n HIS . 266 A 266 
A 267 1 n PHE . 267 A 267 
A 268 1 n CYS . 268 A 268 
A 269 1 n THR . 269 A 269 
A 270 1 n GLN . 270 A 270 
A 271 1 n ARG . 271 A 271 
A 272 1 n PRO . 272 A 272 
A 273 1 n GLU . 273 A 273 
A 274 1 n ILE . 274 A 274 
A 275 1 n LYS . 275 A 275 
A 276 1 n TYR . 276 A 276 
A 277 1 n VAL . 277 A 277 
A 278 1 n LEU . 278 A 278 
A 279 1 n ASN . 279 A 279 
A 280 1 n PHE . 280 A 280 
A 281 1 n LEU . 281 A 281 
A 282 1 n GLU . 282 A 282 
A 283 1 n VAL . 283 A 283 
A 284 1 n HIS . 284 A 284 
A 285 1 n ASP . 285 A 285 
A 286 1 n LYS . 286 A 286 
A 287 1 n GLY . 287 A 287 
A 288 1 n ALA . 288 A 288 
A 289 1 n LEU . 289 A 289 
A 290 1 n ARG . 290 A 290 
A 291 1 n GLY . 291 A 291 
A 292 1 n TYR . 292 A 292 
A 293 1 n VAL . 293 A 293 
A 294 1 n CYS . 294 A 294 
A 295 1 n ALA . 295 A 295 
A 296 1 n ILE . 296 A 296 
A 297 1 n LYS . 297 A 297 
A 298 1 n VAL . 298 A 298 
A 299 1 n GLU . 299 A 299 
A 300 1 n LYS . 300 A 300 
A 301 1 n PHE . 301 A 301 
A 302 1 n CYS . 302 A 302 
A 303 1 n CYS . 303 A 303 
A 304 1 n ALA . 304 A 304 
A 305 1 n VAL . 305 A 305 
A 306 1 n PHE . 306 A 306 
A 307 1 n ALA . 307 A 307 
A 308 1 n LYS . 308 A 308 
A 309 1 n VAL . 309 A 309 
A 310 1 n PRO . 310 A 310 
A 311 1 n SER . 311 A 311 
A 312 1 n SER . 312 A 312 
A 313 1 n TRP . 313 A 313 
A 314 1 n GLN . 314 A 314 
A 315 1 n VAL . 315 A 315 
A 316 1 n LYS . 316 A 316 
A 317 1 n ASP . 317 A 317 
A 318 1 n ASN . 318 A 318 
A 319 1 n ARG . 319 A 319 
A 320 1 n VAL . 320 A 320 
A 321 1 n ARG . 321 A 321 
A 322 1 n GLN . 322 A 322 
A 323 1 n LEU . 323 A 323 
A 324 1 n PRO . 324 A 324 
A 325 1 n THR . 325 A 325 
A 326 1 n ARG . 326 A 326 
A 327 1 n GLU . 327 A 327 
A 328 1 n TRP . 328 A 328 
A 329 1 n THR . 329 A 329 
A 330 1 n ALA . 330 A 330 
A 331 1 n TRP . 331 A 331 
A 332 1 n MET . 332 A 332 
A 333 1 n MET . 333 A 333 
A 334 1 n GLU . 334 A 334 
A 335 1 n ALA . 335 A 335 
A ?   1 n ASP . 336 A 336 
A ?   1 n LEU . 337 A 337 
A ?   1 n GLU . 338 A 338 
A ?   1 n HIS . 339 A 339 
A ?   1 n HIS . 340 A 340 
A ?   1 n HIS . 341 A 341 
A ?   1 n HIS . 342 A 342 
A ?   1 n HIS . 343 A 343 
A ?   1 n HIS . 344 A 344 
#
_pdbx_struct_assembly.details            author_and_software_defined_assembly
_pdbx_struct_assembly.id                 1
_pdbx_struct_assembly.method_details     PISA
_pdbx_struct_assembly.oligomeric_count   1
_pdbx_struct_assembly.oligomeric_details monomeric
#
_pdbx_struct_assembly_gen.assembly_id     1
_pdbx_struct_assembly_gen.asym_id_list    A,B,C,D,E,F,G,H
_pdbx_struct_assembly_gen.oper_expression 1
#
_pdbx_struct_oper_list.id                 1
_pdbx_struct_oper_list.matrix[1][1]       1.0000000000
_pdbx_struct_oper_list.matrix[1][2]       0.0000000000
_pdbx_struct_oper_list.matrix[1][3]       0.0000000000
_pdbx_struct_oper_list.matrix[2][1]       0.0000000000
_pdbx_struct_oper_list.matrix[2][2]       1.0000000000
_pdbx_struct_oper_list.matrix[2][3]       0.0000000000
_pdbx_struct_oper_list.matrix[3][1]       0.0000000000
_pdbx_struct_oper_list.matrix[3][2]       0.0000000000
_pdbx_struct_oper_list.matrix[3][3]       1.0000000000
_pdbx_struct_oper_list.name               1_555
_pdbx_struct_oper_list.symmetry_operation x,y,z
_pdbx_struct_oper_list.type               "identity operation"
_pdbx_struct_oper_list.vector[1]          0.0000000000
_pdbx_struct_oper_list.vector[2]          0.0000000000
_pdbx_struct_oper_list.vector[3]          0.0000000000
#
_refine.ls_d_res_high 3.43
#
_software.classification other
_software.name           "DeepMind Structure Class"
_software.pdbx_ordinal   1
_software.version        2.0.0
#
_struct_asym.entity_id 1
_struct_asym.id        A
#
loop_
_atom_site.group_PDB
_atom_site.id
_atom_site.type_symbol
_atom_site.label_atom_id
_atom_site.label_alt_id
_atom_site.label_comp_id
_atom_site.label_asym_id
_atom_site.label_entity_id
_atom_site.label_seq_id
_atom_site.pdbx_PDB_ins_code
_atom_site.Cartn_x
_atom_site.Cartn_y
_atom_site.Cartn_z
_atom_site.occupancy
_atom_site.B_iso_or_equiv
_atom_site.auth_seq_id
_atom_site.auth_asym_id
_atom_site.pdbx_PDB_model_num
ATOM 1    N N   . MET A 1 1   ? -42.122 53.535 6.150   1.00 82.75  1   A 1 
ATOM 2    C CA  . MET A 1 1   ? -41.410 54.055 7.345   1.00 86.31  1   A 1 
ATOM 3    C C   . MET A 1 1   ? -40.490 55.202 6.919   1.00 85.46  1   A 1 
ATOM 4    O O   . MET A 1 1   ? -39.794 55.042 5.916   1.00 90.43  1   A 1 
ATOM 5    C CB  . MET A 1 1   ? -40.578 52.957 8.015   1.00 76.70  1   A 1 
ATOM 6    C CG  . MET A 1 1   ? -39.783 52.137 7.028   1.00 72.93  1   A 1 
ATOM 7    S SD  . MET A 1 1   ? -38.799 50.818 7.736   1.00 76.37  1   A 1 
ATOM 8    C CE  . MET A 1 1   ? -40.074 49.597 8.031   1.00 63.77  1   A 1 
ATOM 9    N N   . SER A 1 2   ? -40.619 56.236 7.583   1.00 70.09  2   A 1 
ATOM 10   C CA  . SER A 1 2   ? -39.680 57.381 7.504   1.00 73.59  2   A 1 
ATOM 11   C C   . SER A 1 2   ? -39.988 58.507 6.500   1.00 83.05  2   A 1 
ATOM 12   O O   . SER A 1 2   ? -41.074 59.096 6.546   1.00 74.61  2   A 1 
ATOM 13   C CB  . SER A 1 2   ? -38.225 56.995 7.491   1.00 65.41  2   A 1 
ATOM 14   O OG  . SER A 1 2   ? -37.981 55.881 8.314   1.00 54.52  2   A 1 
ATOM 15   N N   . LEU A 1 3   ? -39.052 58.747 5.626   1.00 85.40  3   A 1 
ATOM 16   C CA  . LEU A 1 3   ? -38.926 59.910 4.747   1.00 74.12  3   A 1 
ATOM 17   C C   . LEU A 1 3   ? -39.535 59.676 3.364   1.00 80.93  3   A 1 
ATOM 18   O O   . LEU A 1 3   ? -39.622 58.541 2.876   1.00 81.81  3   A 1 
ATOM 19   C CB  . LEU A 1 3   ? -37.442 60.267 4.590   1.00 62.96  3   A 1 
ATOM 20   C CG  . LEU A 1 3   ? -36.595 59.159 3.942   1.00 55.47  3   A 1 
ATOM 21   C CD1 . LEU A 1 3   ? -36.320 59.537 2.495   1.00 70.00  3   A 1 
ATOM 22   C CD2 . LEU A 1 3   ? -35.309 58.763 4.670   1.00 46.98  3   A 1 
ATOM 23   N N   . ARG A 1 4   ? -39.911 60.778 2.713   1.00 83.07  4   A 1 
ATOM 24   C CA  . ARG A 1 4   ? -40.525 60.756 1.387   1.00 77.32  4   A 1 
ATOM 25   C C   . ARG A 1 4   ? -39.489 61.160 0.338   1.00 70.26  4   A 1 
ATOM 26   O O   . ARG A 1 4   ? -38.971 62.279 0.366   1.00 71.32  4   A 1 
ATOM 27   C CB  . ARG A 1 4   ? -41.742 61.682 1.346   0.00 74.40  4   A 1 
ATOM 28   C CG  . ARG A 1 4   ? -42.990 61.087 1.997   0.00 74.09  4   A 1 
ATOM 29   C CD  . ARG A 1 4   ? -43.623 62.051 2.994   0.00 73.90  4   A 1 
ATOM 30   N NE  . ARG A 1 4   ? -44.950 61.615 3.425   0.00 73.34  4   A 1 
ATOM 31   C CZ  . ARG A 1 4   ? -46.092 62.140 2.990   0.00 73.02  4   A 1 
ATOM 32   N NH1 . ARG A 1 4   ? -46.078 63.133 2.113   0.00 72.74  4   A 1 
ATOM 33   N NH2 . ARG A 1 4   ? -47.250 61.675 3.441   0.00 73.05  4   A 1 
ATOM 34   N N   . ILE A 1 5   ? -39.198 60.244 -0.580  1.00 70.05  5   A 1 
ATOM 35   C CA  . ILE A 1 5   ? -38.210 60.413 -1.642  1.00 68.20  5   A 1 
ATOM 36   C C   . ILE A 1 5   ? -38.944 60.518 -2.982  1.00 68.12  5   A 1 
ATOM 37   O O   . ILE A 1 5   ? -39.669 59.592 -3.379  1.00 61.91  5   A 1 
ATOM 38   C CB  . ILE A 1 5   ? -37.199 59.256 -1.637  1.00 66.58  5   A 1 
ATOM 39   C CG1 . ILE A 1 5   ? -36.370 59.249 -2.899  1.00 71.99  5   A 1 
ATOM 40   C CG2 . ILE A 1 5   ? -37.860 57.919 -1.470  1.00 71.66  5   A 1 
ATOM 41   C CD1 . ILE A 1 5   ? -35.298 58.204 -2.863  1.00 73.83  5   A 1 
ATOM 42   N N   . ASP A 1 6   ? -38.746 61.648 -3.682  1.00 75.99  6   A 1 
ATOM 43   C CA  . ASP A 1 6   ? -39.577 62.047 -4.820  1.00 75.52  6   A 1 
ATOM 44   C C   . ASP A 1 6   ? -38.993 61.525 -6.126  1.00 76.36  6   A 1 
ATOM 45   O O   . ASP A 1 6   ? -37.799 61.693 -6.396  1.00 76.28  6   A 1 
ATOM 46   C CB  . ASP A 1 6   ? -39.719 63.573 -4.886  1.00 62.20  6   A 1 
ATOM 47   C CG  . ASP A 1 6   ? -41.065 64.058 -4.388  0.00 70.05  6   A 1 
ATOM 48   O OD1 . ASP A 1 6   ? -42.054 63.307 -4.514  0.00 71.03  6   A 1 
ATOM 49   O OD2 . ASP A 1 6   ? -41.133 65.193 -3.871  0.00 70.05  6   A 1 
ATOM 50   N N   . VAL A 1 7   ? -39.844 60.905 -6.936  1.00 76.52  7   A 1 
ATOM 51   C CA  . VAL A 1 7   ? -39.464 60.360 -8.233  1.00 82.96  7   A 1 
ATOM 52   C C   . VAL A 1 7   ? -40.492 60.847 -9.251  1.00 88.41  7   A 1 
ATOM 53   O O   . VAL A 1 7   ? -41.632 61.158 -8.892  1.00 85.70  7   A 1 
ATOM 54   C CB  . VAL A 1 7   ? -39.354 58.805 -8.168  1.00 75.45  7   A 1 
ATOM 55   C CG1 . VAL A 1 7   ? -40.585 58.192 -7.545  1.00 71.82  7   A 1 
ATOM 56   C CG2 . VAL A 1 7   ? -39.131 58.190 -9.533  1.00 79.59  7   A 1 
ATOM 57   N N   . ASP A 1 8   ? -40.076 60.974 -10.518 1.00 95.43  8   A 1 
ATOM 58   C CA  . ASP A 1 8   ? -40.966 61.421 -11.598 1.00 96.92  8   A 1 
ATOM 59   C C   . ASP A 1 8   ? -40.723 60.610 -12.865 1.00 94.55  8   A 1 
ATOM 60   O O   . ASP A 1 8   ? -39.650 60.682 -13.479 1.00 87.23  8   A 1 
ATOM 61   C CB  . ASP A 1 8   ? -40.788 62.915 -11.875 1.00 100.39 8   A 1 
ATOM 62   C CG  . ASP A 1 8   ? -39.341 63.287 -12.132 1.00 100.26 8   A 1 
ATOM 63   O OD1 . ASP A 1 8   ? -38.436 62.617 -11.573 1.00 90.78  8   A 1 
ATOM 64   O OD2 . ASP A 1 8   ? -39.114 64.242 -12.906 1.00 103.48 8   A 1 
ATOM 65   N N   . THR A 1 9   ? -41.735 59.857 -13.273 1.00 96.96  9   A 1 
ATOM 66   C CA  . THR A 1 9   ? -41.582 58.911 -14.373 1.00 95.97  9   A 1 
ATOM 67   C C   . THR A 1 9   ? -41.857 59.557 -15.722 1.00 98.52  9   A 1 
ATOM 68   O O   . THR A 1 9   ? -42.535 58.983 -16.574 1.00 96.14  9   A 1 
ATOM 69   C CB  . THR A 1 9   ? -42.503 57.720 -14.157 1.00 92.04  9   A 1 
ATOM 70   O OG1 . THR A 1 9   ? -42.584 56.970 -15.380 1.00 90.82  9   A 1 
ATOM 71   C CG2 . THR A 1 9   ? -43.900 58.203 -13.718 1.00 84.37  9   A 1 
ATOM 72   N N   . ASN A 1 10  ? -41.363 60.778 -15.901 1.00 100.37 10  A 1 
ATOM 73   C CA  . ASN A 1 10  ? -41.577 61.456 -17.204 1.00 97.72  10  A 1 
ATOM 74   C C   . ASN A 1 10  ? -40.812 60.678 -18.280 1.00 97.12  10  A 1 
ATOM 75   O O   . ASN A 1 10  ? -39.926 59.889 -17.925 1.00 97.03  10  A 1 
ATOM 76   C CB  . ASN A 1 10  ? -41.148 62.925 -17.159 0.00 96.89  10  A 1 
ATOM 77   C CG  . ASN A 1 10  ? -41.388 63.570 -15.810 0.00 97.93  10  A 1 
ATOM 78   O OD1 . ASN A 1 10  ? -40.809 63.157 -14.808 0.00 97.33  10  A 1 
ATOM 79   N ND2 . ASN A 1 10  ? -42.239 64.583 -15.776 0.00 98.87  10  A 1 
ATOM 80   N N   . PHE A 1 11  ? -41.171 60.873 -19.544 1.00 89.89  11  A 1 
ATOM 81   C CA  . PHE A 1 11  ? -40.456 60.210 -20.664 1.00 83.13  11  A 1 
ATOM 82   C C   . PHE A 1 11  ? -40.388 58.696 -20.456 0.00 81.40  11  A 1 
ATOM 83   O O   . PHE A 1 11  ? -41.366 58.097 -20.004 1.00 84.03  11  A 1 
ATOM 84   C CB  . PHE A 1 11  ? -39.056 60.807 -20.832 0.00 83.14  11  A 1 
ATOM 85   C CG  . PHE A 1 11  ? -38.810 61.470 -22.163 0.00 81.92  11  A 1 
ATOM 86   C CD1 . PHE A 1 11  ? -39.802 62.215 -22.781 0.00 82.35  11  A 1 
ATOM 87   C CD2 . PHE A 1 11  ? -37.585 61.350 -22.801 0.00 80.07  11  A 1 
ATOM 88   C CE1 . PHE A 1 11  ? -39.575 62.824 -24.005 0.00 82.06  11  A 1 
ATOM 89   C CE2 . PHE A 1 11  ? -37.359 61.960 -24.025 0.00 80.55  11  A 1 
ATOM 90   C CZ  . PHE A 1 11  ? -38.355 62.696 -24.625 0.00 81.37  11  A 1 
ATOM 91   N N   . PRO A 1 12  ? -39.225 58.065 -20.715 1.00 70.29  12  A 1 
ATOM 92   C CA  . PRO A 1 12  ? -39.083 56.620 -20.630 1.00 73.92  12  A 1 
ATOM 93   C C   . PRO A 1 12  ? -38.719 56.189 -19.209 1.00 80.55  12  A 1 
ATOM 94   O O   . PRO A 1 12  ? -39.448 56.513 -18.304 1.00 84.47  12  A 1 
ATOM 95   C CB  . PRO A 1 12  ? -37.883 56.399 -21.544 1.00 71.35  12  A 1 
ATOM 96   C CG  . PRO A 1 12  ? -37.009 57.578 -21.241 1.00 75.27  12  A 1 
ATOM 97   C CD  . PRO A 1 12  ? -37.967 58.723 -21.017 1.00 70.73  12  A 1 
ATOM 98   N N   . GLU A 1 13  ? -37.611 55.470 -19.047 1.00 83.27  13  A 1 
ATOM 99   C CA  . GLU A 1 13  ? -37.261 55.054 -17.683 1.00 72.19  13  A 1 
ATOM 100  C C   . GLU A 1 13  ? -37.516 56.169 -16.665 1.00 74.71  13  A 1 
ATOM 101  O O   . GLU A 1 13  ? -37.652 57.345 -17.024 1.00 80.39  13  A 1 
ATOM 102  C CB  . GLU A 1 13  ? -35.780 54.604 -17.610 1.00 65.80  13  A 1 
ATOM 103  C CG  . GLU A 1 13  ? -35.492 53.102 -17.972 1.00 69.26  13  A 1 
ATOM 104  C CD  . GLU A 1 13  ? -33.990 52.690 -17.936 1.00 69.58  13  A 1 
ATOM 105  O OE1 . GLU A 1 13  ? -33.670 51.507 -17.645 1.00 72.19  13  A 1 
ATOM 106  O OE2 . GLU A 1 13  ? -33.125 53.539 -18.222 1.00 63.55  13  A 1 
ATOM 107  N N   . CYS A 1 14  ? -37.935 55.745 -15.383 1.00 70.89  14  A 1 
ATOM 108  C CA  . CYS A 1 14  ? -38.245 56.660 -14.295 1.00 75.04  14  A 1 
ATOM 109  C C   . CYS A 1 14  ? -36.965 57.016 -13.557 1.00 71.27  14  A 1 
ATOM 110  O O   . CYS A 1 14  ? -35.978 56.268 -13.578 1.00 66.28  14  A 1 
ATOM 111  C CB  . CYS A 1 14  ? -39.264 56.042 -13.336 1.00 77.86  14  A 1 
ATOM 112  S SG  . CYS A 1 14  ? -39.024 54.256 -13.086 1.00 66.68  14  A 1 
ATOM 113  N N   . VAL A 1 15  ? -36.980 58.180 -12.912 1.00 71.10  15  A 1 
ATOM 114  C CA  . VAL A 1 15  ? -35.777 58.714 -12.277 1.00 71.86  15  A 1 
ATOM 115  C C   . VAL A 1 15  ? -36.040 59.120 -10.837 1.00 77.67  15  A 1 
ATOM 116  O O   . VAL A 1 15  ? -36.712 60.127 -10.562 1.00 79.59  15  A 1 
ATOM 117  C CB  . VAL A 1 15  ? -35.182 59.871 -13.065 1.00 73.71  15  A 1 
ATOM 118  C CG1 . VAL A 1 15  ? -34.363 59.305 -14.201 1.00 69.34  15  A 1 
ATOM 119  C CG2 . VAL A 1 15  ? -36.326 60.731 -13.594 1.00 79.63  15  A 1 
ATOM 120  N N   . VAL A 1 16  ? -35.456 58.362 -9.927  1.00 74.78  16  A 1 
ATOM 121  C CA  . VAL A 1 16  ? -35.573 58.595 -8.504  1.00 71.64  16  A 1 
ATOM 122  C C   . VAL A 1 16  ? -34.537 59.630 -8.101  1.00 73.87  16  A 1 
ATOM 123  O O   . VAL A 1 16  ? -33.361 59.533 -8.471  1.00 70.65  16  A 1 
ATOM 124  C CB  . VAL A 1 16  ? -35.379 57.278 -7.745  1.00 70.48  16  A 1 
ATOM 125  C CG1 . VAL A 1 16  ? -35.922 57.401 -6.357  1.00 79.96  16  A 1 
ATOM 126  C CG2 . VAL A 1 16  ? -36.070 56.156 -8.485  1.00 63.34  16  A 1 
ATOM 127  N N   . ASP A 1 17  ? -34.970 60.613 -7.333  1.00 72.72  17  A 1 
ATOM 128  C CA  . ASP A 1 17  ? -34.142 61.751 -6.970  1.00 73.11  17  A 1 
ATOM 129  C C   . ASP A 1 17  ? -33.635 61.571 -5.541  1.00 75.34  17  A 1 
ATOM 130  O O   . ASP A 1 17  ? -34.328 61.920 -4.584  1.00 77.89  17  A 1 
ATOM 131  C CB  . ASP A 1 17  ? -34.961 63.023 -7.123  1.00 76.98  17  A 1 
ATOM 132  C CG  . ASP A 1 17  ? -34.118 64.214 -7.469  1.00 84.26  17  A 1 
ATOM 133  O OD1 . ASP A 1 17  ? -33.053 64.402 -6.826  1.00 83.96  17  A 1 
ATOM 134  O OD2 . ASP A 1 17  ? -34.524 64.949 -8.400  1.00 85.41  17  A 1 
ATOM 135  N N   . ALA A 1 18  ? -32.413 61.036 -5.392  1.00 76.92  18  A 1 
ATOM 136  C CA  . ALA A 1 18  ? -31.792 60.910 -4.072  1.00 74.01  18  A 1 
ATOM 137  C C   . ALA A 1 18  ? -31.293 62.243 -3.512  1.00 87.36  18  A 1 
ATOM 138  O O   . ALA A 1 18  ? -31.011 62.321 -2.313  1.00 86.36  18  A 1 
ATOM 139  C CB  . ALA A 1 18  ? -30.634 59.899 -4.099  1.00 54.98  18  A 1 
ATOM 140  N N   . GLY A 1 19  ? -31.170 63.292 -4.333  1.00 93.80  19  A 1 
ATOM 141  C CA  . GLY A 1 19  ? -30.781 64.602 -3.818  1.00 94.51  19  A 1 
ATOM 142  C C   . GLY A 1 19  ? -29.352 64.683 -3.280  1.00 96.43  19  A 1 
ATOM 143  O O   . GLY A 1 19  ? -28.422 64.010 -3.752  1.00 91.84  19  A 1 
ATOM 144  N N   . LYS A 1 20  ? -29.177 65.543 -2.275  1.00 89.01  20  A 1 
ATOM 145  C CA  . LYS A 1 20  ? -27.849 65.795 -1.738  1.00 84.06  20  A 1 
ATOM 146  C C   . LYS A 1 20  ? -27.262 64.514 -1.163  1.00 84.26  20  A 1 
ATOM 147  O O   . LYS A 1 20  ? -27.959 63.735 -0.510  1.00 87.58  20  A 1 
ATOM 148  C CB  . LYS A 1 20  ? -27.908 66.895 -0.673  1.00 82.14  20  A 1 
ATOM 149  C CG  . LYS A 1 20  ? -28.457 68.219 -1.178  0.00 87.20  20  A 1 
ATOM 150  C CD  . LYS A 1 20  ? -28.159 69.347 -0.205  0.00 87.81  20  A 1 
ATOM 151  C CE  . LYS A 1 20  ? -28.897 70.619 -0.588  0.00 87.82  20  A 1 
ATOM 152  N NZ  . LYS A 1 20  ? -30.372 70.468 -0.449  0.00 87.95  20  A 1 
ATOM 153  N N   . VAL A 1 21  ? -25.972 64.302 -1.412  1.00 84.62  21  A 1 
ATOM 154  C CA  . VAL A 1 21  ? -25.291 63.060 -1.058  1.00 86.45  21  A 1 
ATOM 155  C C   . VAL A 1 21  ? -23.795 63.337 -0.971  1.00 91.98  21  A 1 
ATOM 156  O O   . VAL A 1 21  ? -23.231 64.001 -1.838  1.00 103.45 21  A 1 
ATOM 157  C CB  . VAL A 1 21  ? -25.590 61.957 -2.101  1.00 85.97  21  A 1 
ATOM 158  C CG1 . VAL A 1 21  ? -24.443 60.971 -2.179  1.00 81.96  21  A 1 
ATOM 159  C CG2 . VAL A 1 21  ? -26.883 61.240 -1.775  1.00 85.91  21  A 1 
ATOM 160  N N   . THR A 1 22  ? -23.148 62.821 0.066   1.00 91.44  22  A 1 
ATOM 161  C CA  . THR A 1 22  ? -21.692 62.763 0.089   1.00 94.03  22  A 1 
ATOM 162  C C   . THR A 1 22  ? -21.261 61.396 -0.425  1.00 96.51  22  A 1 
ATOM 163  O O   . THR A 1 22  ? -21.960 60.403 -0.220  1.00 101.53 22  A 1 
ATOM 164  C CB  . THR A 1 22  ? -21.149 63.008 1.499   1.00 96.68  22  A 1 
ATOM 165  O OG1 . THR A 1 22  ? -21.528 64.321 1.931   1.00 94.39  22  A 1 
ATOM 166  C CG2 . THR A 1 22  ? -19.624 62.873 1.545   1.00 96.95  22  A 1 
ATOM 167  N N   . LEU A 1 23  ? -20.117 61.343 -1.109  1.00 97.76  23  A 1 
ATOM 168  C CA  . LEU A 1 23  ? -19.713 60.128 -1.812  1.00 100.53 23  A 1 
ATOM 169  C C   . LEU A 1 23  ? -18.264 59.764 -1.515  1.00 93.93  23  A 1 
ATOM 170  O O   . LEU A 1 23  ? -17.526 60.525 -0.890  1.00 93.24  23  A 1 
ATOM 171  C CB  . LEU A 1 23  ? -19.918 60.280 -3.322  1.00 105.01 23  A 1 
ATOM 172  C CG  . LEU A 1 23  ? -21.376 60.192 -3.748  1.00 96.24  23  A 1 
ATOM 173  C CD1 . LEU A 1 23  ? -21.543 60.621 -5.190  1.00 97.58  23  A 1 
ATOM 174  C CD2 . LEU A 1 23  ? -21.809 58.762 -3.554  1.00 87.75  23  A 1 
ATOM 175  N N   . GLY A 1 24  ? -17.873 58.575 -1.975  1.00 92.88  24  A 1 
ATOM 176  C CA  . GLY A 1 24  ? -16.534 58.054 -1.778  1.00 101.41 24  A 1 
ATOM 177  C C   . GLY A 1 24  ? -16.412 57.194 -0.530  1.00 103.50 24  A 1 
ATOM 178  O O   . GLY A 1 24  ? -17.234 57.247 0.380   1.00 104.90 24  A 1 
ATOM 179  N N   . THR A 1 25  ? -15.354 56.376 -0.490  1.00 100.53 25  A 1 
ATOM 180  C CA  . THR A 1 25  ? -15.108 55.576 0.709   1.00 96.70  25  A 1 
ATOM 181  C C   . THR A 1 25  ? -14.676 56.458 1.876   1.00 99.67  25  A 1 
ATOM 182  O O   . THR A 1 25  ? -15.390 56.580 2.877   1.00 98.83  25  A 1 
ATOM 183  C CB  . THR A 1 25  ? -14.061 54.485 0.451   1.00 93.91  25  A 1 
ATOM 184  O OG1 . THR A 1 25  ? -12.747 55.046 0.522   1.00 102.93 25  A 1 
ATOM 185  C CG2 . THR A 1 25  ? -14.270 53.807 -0.884  1.00 92.79  25  A 1 
ATOM 186  N N   . GLN A 1 26  ? -13.510 57.096 1.758   1.00 109.12 26  A 1 
ATOM 187  C CA  . GLN A 1 26  ? -12.949 57.820 2.893   1.00 107.74 26  A 1 
ATOM 188  C C   . GLN A 1 26  ? -13.907 58.900 3.403   1.00 111.82 26  A 1 
ATOM 189  O O   . GLN A 1 26  ? -14.244 58.915 4.589   1.00 119.12 26  A 1 
ATOM 190  C CB  . GLN A 1 26  ? -11.573 58.397 2.533   1.00 96.83  26  A 1 
ATOM 191  C CG  . GLN A 1 26  ? -10.479 57.341 2.502   0.00 104.06 26  A 1 
ATOM 192  C CD  . GLN A 1 26  ? -9.087  57.931 2.432   0.00 102.01 26  A 1 
ATOM 193  O OE1 . GLN A 1 26  ? -8.918  59.146 2.323   0.00 101.94 26  A 1 
ATOM 194  N NE2 . GLN A 1 26  ? -8.077  57.071 2.499   0.00 101.52 26  A 1 
ATOM 195  N N   . GLN A 1 27  ? -14.404 59.786 2.526   1.00 107.40 27  A 1 
ATOM 196  C CA  . GLN A 1 27  ? -15.142 60.939 3.054   1.00 111.66 27  A 1 
ATOM 197  C C   . GLN A 1 27  ? -16.609 60.661 3.370   1.00 115.01 27  A 1 
ATOM 198  O O   . GLN A 1 27  ? -17.277 61.551 3.911   1.00 115.81 27  A 1 
ATOM 199  C CB  . GLN A 1 27  ? -15.060 62.160 2.124   1.00 113.86 27  A 1 
ATOM 200  C CG  . GLN A 1 27  ? -15.437 61.920 0.704   1.00 105.46 27  A 1 
ATOM 201  C CD  . GLN A 1 27  ? -14.297 61.308 -0.063  1.00 102.56 27  A 1 
ATOM 202  O OE1 . GLN A 1 27  ? -14.131 60.086 -0.091  1.00 94.28  27  A 1 
ATOM 203  N NE2 . GLN A 1 27  ? -13.476 62.158 -0.664  1.00 102.58 27  A 1 
ATOM 204  N N   . ARG A 1 28  ? -17.138 59.475 3.046   1.00 116.98 28  A 1 
ATOM 205  C CA  . ARG A 1 28  ? -18.386 59.042 3.674   1.00 113.68 28  A 1 
ATOM 206  C C   . ARG A 1 28  ? -18.133 58.455 5.055   1.00 121.05 28  A 1 
ATOM 207  O O   . ARG A 1 28  ? -19.064 58.385 5.869   1.00 122.36 28  A 1 
ATOM 208  C CB  . ARG A 1 28  ? -19.136 58.019 2.799   1.00 108.79 28  A 1 
ATOM 209  C CG  . ARG A 1 28  ? -20.073 58.627 1.728   1.00 101.70 28  A 1 
ATOM 210  C CD  . ARG A 1 28  ? -20.920 57.586 0.970   1.00 82.78  28  A 1 
ATOM 211  N NE  . ARG A 1 28  ? -21.833 56.879 1.859   1.00 80.22  28  A 1 
ATOM 212  C CZ  . ARG A 1 28  ? -22.974 57.378 2.334   1.00 81.41  28  A 1 
ATOM 213  N NH1 . ARG A 1 28  ? -23.361 58.610 2.019   1.00 76.56  28  A 1 
ATOM 214  N NH2 . ARG A 1 28  ? -23.725 56.639 3.142   1.00 78.26  28  A 1 
ATOM 215  N N   . GLN A 1 29  ? -16.882 58.051 5.324   1.00 125.45 29  A 1 
ATOM 216  C CA  . GLN A 1 29  ? -16.438 57.544 6.619   1.00 123.45 29  A 1 
ATOM 217  C C   . GLN A 1 29  ? -16.043 58.665 7.585   1.00 120.12 29  A 1 
ATOM 218  O O   . GLN A 1 29  ? -15.942 58.432 8.795   1.00 116.41 29  A 1 
ATOM 219  C CB  . GLN A 1 29  ? -15.274 56.580 6.385   1.00 110.15 29  A 1 
ATOM 220  C CG  . GLN A 1 29  ? -14.522 56.157 7.606   1.00 118.06 29  A 1 
ATOM 221  C CD  . GLN A 1 29  ? -13.201 55.538 7.248   1.00 136.04 29  A 1 
ATOM 222  O OE1 . GLN A 1 29  ? -12.901 55.330 6.068   1.00 133.14 29  A 1 
ATOM 223  N NE2 . GLN A 1 29  ? -12.394 55.238 8.261   1.00 154.16 29  A 1 
ATOM 224  N N   . GLU A 1 30  ? -15.833 59.878 7.084   1.00 117.90 30  A 1 
ATOM 225  C CA  . GLU A 1 30  ? -15.682 61.054 7.927   1.00 116.33 30  A 1 
ATOM 226  C C   . GLU A 1 30  ? -16.914 61.948 7.838   1.00 116.58 30  A 1 
ATOM 227  O O   . GLU A 1 30  ? -16.828 63.163 8.026   1.00 124.88 30  A 1 
ATOM 228  C CB  . GLU A 1 30  ? -14.416 61.831 7.560   1.00 129.01 30  A 1 
ATOM 229  C CG  . GLU A 1 30  ? -14.399 62.419 6.140   1.00 134.96 30  A 1 
ATOM 230  C CD  . GLU A 1 30  ? -13.047 63.026 5.747   1.00 133.80 30  A 1 
ATOM 231  O OE1 . GLU A 1 30  ? -12.203 63.235 6.644   1.00 140.87 30  A 1 
ATOM 232  O OE2 . GLU A 1 30  ? -12.831 63.294 4.541   1.00 126.85 30  A 1 
ATOM 233  N N   . MET A 1 31  ? -18.064 61.359 7.531   1.00 112.43 31  A 1 
ATOM 234  C CA  . MET A 1 31  ? -19.320 62.084 7.583   1.00 113.33 31  A 1 
ATOM 235  C C   . MET A 1 31  ? -19.864 62.095 9.009   1.00 112.82 31  A 1 
ATOM 236  O O   . MET A 1 31  ? -19.351 61.421 9.906   1.00 112.21 31  A 1 
ATOM 237  C CB  . MET A 1 31  ? -20.348 61.445 6.657   1.00 113.76 31  A 1 
ATOM 238  C CG  . MET A 1 31  ? -20.163 61.724 5.191   1.00 114.02 31  A 1 
ATOM 239  S SD  . MET A 1 31  ? -21.416 60.814 4.264   1.00 116.01 31  A 1 
ATOM 240  C CE  . MET A 1 31  ? -22.917 61.658 4.798   1.00 103.17 31  A 1 
ATOM 241  N N   . ASP A 1 32  ? -20.914 62.890 9.213   1.00 110.36 32  A 1 
ATOM 242  C CA  . ASP A 1 32  ? -21.801 62.746 10.361  1.00 110.00 32  A 1 
ATOM 243  C C   . ASP A 1 32  ? -22.260 61.289 10.358  1.00 114.77 32  A 1 
ATOM 244  O O   . ASP A 1 32  ? -22.963 60.886 9.419   1.00 118.39 32  A 1 
ATOM 245  C CB  . ASP A 1 32  ? -22.982 63.725 10.230  1.00 107.43 32  A 1 
ATOM 246  C CG  . ASP A 1 32  ? -23.889 63.772 11.465  1.00 101.26 32  A 1 
ATOM 247  O OD1 . ASP A 1 32  ? -23.826 62.869 12.321  1.00 98.50  32  A 1 
ATOM 248  O OD2 . ASP A 1 32  ? -24.700 64.720 11.559  1.00 98.93  32  A 1 
ATOM 249  N N   . PRO A 1 33  ? -21.857 60.448 11.331  1.00 115.76 33  A 1 
ATOM 250  C CA  . PRO A 1 33  ? -22.328 59.052 11.312  1.00 111.69 33  A 1 
ATOM 251  C C   . PRO A 1 33  ? -23.836 58.938 11.159  1.00 111.37 33  A 1 
ATOM 252  O O   . PRO A 1 33  ? -24.299 58.034 10.455  1.00 113.34 33  A 1 
ATOM 253  C CB  . PRO A 1 33  ? -21.838 58.497 12.658  1.00 112.69 33  A 1 
ATOM 254  C CG  . PRO A 1 33  ? -20.638 59.287 12.966  1.00 113.81 33  A 1 
ATOM 255  C CD  . PRO A 1 33  ? -20.957 60.688 12.474  1.00 119.37 33  A 1 
ATOM 256  N N   . ARG A 1 34  ? -24.613 59.861 11.746  1.00 108.66 34  A 1 
ATOM 257  C CA  . ARG A 1 34  ? -26.065 59.911 11.589  1.00 108.82 34  A 1 
ATOM 258  C C   . ARG A 1 34  ? -26.502 60.688 10.341  1.00 102.03 34  A 1 
ATOM 259  O O   . ARG A 1 34  ? -27.564 61.332 10.333  1.00 99.45  34  A 1 
ATOM 260  C CB  . ARG A 1 34  ? -26.705 60.494 12.850  1.00 112.78 34  A 1 
ATOM 261  C CG  . ARG A 1 34  ? -26.139 59.912 14.146  0.00 112.71 34  A 1 
ATOM 262  C CD  . ARG A 1 34  ? -26.158 58.382 14.150  0.00 114.93 34  A 1 
ATOM 263  N NE  . ARG A 1 34  ? -25.237 57.829 15.142  0.00 116.10 34  A 1 
ATOM 264  C CZ  . ARG A 1 34  ? -25.031 56.529 15.337  0.00 117.23 34  A 1 
ATOM 265  N NH1 . ARG A 1 34  ? -25.685 55.634 14.610  0.00 118.11 34  A 1 
ATOM 266  N NH2 . ARG A 1 34  ? -24.170 56.124 16.260  0.00 117.59 34  A 1 
ATOM 267  N N   . LEU A 1 35  ? -25.689 60.653 9.291   1.00 98.01  35  A 1 
ATOM 268  C CA  . LEU A 1 35  ? -26.080 61.087 7.958   1.00 91.29  35  A 1 
ATOM 269  C C   . LEU A 1 35  ? -25.440 60.250 6.870   1.00 88.47  35  A 1 
ATOM 270  O O   . LEU A 1 35  ? -25.997 60.174 5.771   1.00 84.41  35  A 1 
ATOM 271  C CB  . LEU A 1 35  ? -25.720 62.554 7.735   1.00 91.87  35  A 1 
ATOM 272  C CG  . LEU A 1 35  ? -26.651 63.256 6.762   1.00 84.21  35  A 1 
ATOM 273  C CD1 . LEU A 1 35  ? -27.920 63.664 7.499   1.00 74.92  35  A 1 
ATOM 274  C CD2 . LEU A 1 35  ? -25.952 64.433 6.120   1.00 81.53  35  A 1 
ATOM 275  N N   . ARG A 1 36  ? -24.289 59.619 7.126   1.00 93.87  36  A 1 
ATOM 276  C CA  . ARG A 1 36  ? -23.876 58.495 6.297   1.00 95.99  36  A 1 
ATOM 277  C C   . ARG A 1 36  ? -24.918 57.386 6.350   1.00 95.09  36  A 1 
ATOM 278  O O   . ARG A 1 36  ? -25.059 56.625 5.385   1.00 91.56  36  A 1 
ATOM 279  C CB  . ARG A 1 36  ? -22.501 57.969 6.728   1.00 94.58  36  A 1 
ATOM 280  C CG  . ARG A 1 36  ? -22.442 57.292 8.078   0.00 104.93 36  A 1 
ATOM 281  C CD  . ARG A 1 36  ? -21.006 56.931 8.416   0.00 109.76 36  A 1 
ATOM 282  N NE  . ARG A 1 36  ? -20.858 56.444 9.783   0.00 112.75 36  A 1 
ATOM 283  C CZ  . ARG A 1 36  ? -19.695 56.355 10.418  0.00 114.05 36  A 1 
ATOM 284  N NH1 . ARG A 1 36  ? -18.576 56.721 9.808   0.00 115.89 36  A 1 
ATOM 285  N NH2 . ARG A 1 36  ? -19.650 55.899 11.662  0.00 114.80 36  A 1 
ATOM 286  N N   . GLU A 1 37  ? -25.663 57.294 7.466   1.00 97.46  37  A 1 
ATOM 287  C CA  . GLU A 1 37  ? -26.815 56.398 7.586   1.00 90.82  37  A 1 
ATOM 288  C C   . GLU A 1 37  ? -28.034 56.961 6.862   1.00 83.23  37  A 1 
ATOM 289  O O   . GLU A 1 37  ? -28.718 56.240 6.129   1.00 79.98  37  A 1 
ATOM 290  C CB  . GLU A 1 37  ? -27.175 56.168 9.060   1.00 96.78  37  A 1 
ATOM 291  C CG  . GLU A 1 37  ? -26.077 55.626 9.989   1.00 110.89 37  A 1 
ATOM 292  C CD  . GLU A 1 37  ? -26.394 55.857 11.498  1.00 123.96 37  A 1 
ATOM 293  O OE1 . GLU A 1 37  ? -27.527 56.284 11.832  1.00 121.13 37  A 1 
ATOM 294  O OE2 . GLU A 1 37  ? -25.505 55.624 12.356  1.00 123.91 37  A 1 
ATOM 295  N N   . LYS A 1 38  ? -28.336 58.244 7.085   1.00 83.67  38  A 1 
ATOM 296  C CA  . LYS A 1 38  ? -29.529 58.848 6.499   1.00 79.46  38  A 1 
ATOM 297  C C   . LYS A 1 38  ? -29.501 58.781 4.983   1.00 77.66  38  A 1 
ATOM 298  O O   . LYS A 1 38  ? -30.511 58.457 4.346   1.00 74.44  38  A 1 
ATOM 299  C CB  . LYS A 1 38  ? -29.658 60.299 6.939   1.00 78.61  38  A 1 
ATOM 300  C CG  . LYS A 1 38  ? -30.638 61.077 6.093   1.00 70.34  38  A 1 
ATOM 301  C CD  . LYS A 1 38  ? -32.041 60.929 6.620   1.00 68.82  38  A 1 
ATOM 302  C CE  . LYS A 1 38  ? -33.046 61.493 5.636   1.00 65.78  38  A 1 
ATOM 303  N NZ  . LYS A 1 38  ? -32.557 62.718 4.955   1.00 58.90  38  A 1 
ATOM 304  N N   . GLN A 1 39  ? -28.360 59.103 4.386   1.00 80.25  39  A 1 
ATOM 305  C CA  . GLN A 1 39  ? -28.267 59.065 2.937   1.00 79.54  39  A 1 
ATOM 306  C C   . GLN A 1 39  ? -28.308 57.630 2.434   1.00 72.48  39  A 1 
ATOM 307  O O   . GLN A 1 39  ? -29.202 57.265 1.660   1.00 69.37  39  A 1 
ATOM 308  C CB  . GLN A 1 39  ? -27.005 59.790 2.480   1.00 83.26  39  A 1 
ATOM 309  C CG  . GLN A 1 39  ? -27.166 61.297 2.504   1.00 80.30  39  A 1 
ATOM 310  C CD  . GLN A 1 39  ? -25.846 62.012 2.371   1.00 86.53  39  A 1 
ATOM 311  O OE1 . GLN A 1 39  ? -24.817 61.389 2.090   1.00 84.40  39  A 1 
ATOM 312  N NE2 . GLN A 1 39  ? -25.856 63.325 2.596   1.00 85.26  39  A 1 
ATOM 313  N N   . ASN A 1 40  ? -27.379 56.784 2.903   1.00 68.18  40  A 1 
ATOM 314  C CA  . ASN A 1 40  ? -27.295 55.410 2.401   1.00 71.82  40  A 1 
ATOM 315  C C   . ASN A 1 40  ? -28.645 54.687 2.383   1.00 70.17  40  A 1 
ATOM 316  O O   . ASN A 1 40  ? -28.798 53.698 1.651   1.00 63.77  40  A 1 
ATOM 317  C CB  . ASN A 1 40  ? -26.304 54.595 3.236   1.00 70.58  40  A 1 
ATOM 318  C CG  . ASN A 1 40  ? -25.915 53.272 2.579   1.00 63.01  40  A 1 
ATOM 319  O OD1 . ASN A 1 40  ? -24.804 53.113 2.082   1.00 70.03  40  A 1 
ATOM 320  N ND2 . ASN A 1 40  ? -26.833 52.327 2.574   1.00 56.64  40  A 1 
ATOM 321  N N   . GLU A 1 41  ? -29.628 55.162 3.160   1.00 68.91  41  A 1 
ATOM 322  C CA  . GLU A 1 41  ? -30.947 54.533 3.184   1.00 64.64  41  A 1 
ATOM 323  C C   . GLU A 1 41  ? -31.771 54.924 1.969   1.00 62.15  41  A 1 
ATOM 324  O O   . GLU A 1 41  ? -32.342 54.059 1.291   1.00 57.73  41  A 1 
ATOM 325  C CB  . GLU A 1 41  ? -31.692 54.914 4.462   1.00 69.29  41  A 1 
ATOM 326  C CG  . GLU A 1 41  ? -33.123 54.379 4.546   1.00 63.90  41  A 1 
ATOM 327  C CD  . GLU A 1 41  ? -33.198 52.857 4.686   1.00 58.93  41  A 1 
ATOM 328  O OE1 . GLU A 1 41  ? -32.167 52.196 4.947   1.00 52.49  41  A 1 
ATOM 329  O OE2 . GLU A 1 41  ? -34.310 52.320 4.533   1.00 60.49  41  A 1 
ATOM 330  N N   . ILE A 1 42  ? -31.849 56.229 1.697   1.00 66.73  42  A 1 
ATOM 331  C CA  . ILE A 1 42  ? -32.607 56.730 0.552   1.00 64.11  42  A 1 
ATOM 332  C C   . ILE A 1 42  ? -32.132 56.070 -0.731  1.00 58.66  42  A 1 
ATOM 333  O O   . ILE A 1 42  ? -32.936 55.755 -1.613  1.00 54.05  42  A 1 
ATOM 334  C CB  . ILE A 1 42  ? -32.490 58.259 0.489   1.00 54.43  42  A 1 
ATOM 335  C CG1 . ILE A 1 42  ? -32.360 58.779 1.910   1.00 60.30  42  A 1 
ATOM 336  C CG2 . ILE A 1 42  ? -33.717 58.843 -0.087  1.00 46.57  42  A 1 
ATOM 337  C CD1 . ILE A 1 42  ? -32.338 60.250 2.016   1.00 62.40  42  A 1 
ATOM 338  N N   . ILE A 1 43  ? -30.825 55.814 -0.838  1.00 61.50  43  A 1 
ATOM 339  C CA  . ILE A 1 43  ? -30.302 55.062 -1.979  1.00 61.07  43  A 1 
ATOM 340  C C   . ILE A 1 43  ? -30.873 53.648 -2.004  1.00 58.07  43  A 1 
ATOM 341  O O   . ILE A 1 43  ? -31.425 53.200 -3.021  1.00 55.60  43  A 1 
ATOM 342  C CB  . ILE A 1 43  ? -28.762 55.033 -1.959  1.00 57.86  43  A 1 
ATOM 343  C CG1 . ILE A 1 43  ? -28.175 56.434 -2.131  1.00 57.20  43  A 1 
ATOM 344  C CG2 . ILE A 1 43  ? -28.261 54.154 -3.079  1.00 54.65  43  A 1 
ATOM 345  C CD1 . ILE A 1 43  ? -28.562 57.103 -3.449  1.00 58.29  43  A 1 
ATOM 346  N N   . LEU A 1 44  ? -30.738 52.918 -0.888  1.00 57.32  44  A 1 
ATOM 347  C CA  . LEU A 1 44  ? -31.144 51.515 -0.886  1.00 53.11  44  A 1 
ATOM 348  C C   . LEU A 1 44  ? -32.649 51.339 -1.074  1.00 54.34  44  A 1 
ATOM 349  O O   . LEU A 1 44  ? -33.078 50.323 -1.630  1.00 52.81  44  A 1 
ATOM 350  C CB  . LEU A 1 44  ? -30.673 50.814 0.385   1.00 50.04  44  A 1 
ATOM 351  C CG  . LEU A 1 44  ? -29.227 50.303 0.312   1.00 54.58  44  A 1 
ATOM 352  C CD1 . LEU A 1 44  ? -28.930 49.291 1.390   1.00 50.64  44  A 1 
ATOM 353  C CD2 . LEU A 1 44  ? -28.918 49.698 -1.035  1.00 55.89  44  A 1 
ATOM 354  N N   . ARG A 1 45  ? -33.409 52.348 -0.670  1.00 55.12  45  A 1 
ATOM 355  C CA  . ARG A 1 45  ? -34.876 52.320 -0.833  1.00 47.44  45  A 1 
ATOM 356  C C   . ARG A 1 45  ? -35.186 52.571 -2.297  1.00 50.54  45  A 1 
ATOM 357  O O   . ARG A 1 45  ? -36.094 51.952 -2.782  1.00 49.94  45  A 1 
ATOM 358  C CB  . ARG A 1 45  ? -35.521 53.456 -0.047  1.00 50.31  45  A 1 
ATOM 359  C CG  . ARG A 1 45  ? -35.361 53.324 1.456   1.00 57.06  45  A 1 
ATOM 360  C CD  . ARG A 1 45  ? -36.656 53.625 2.172   1.00 55.76  45  A 1 
ATOM 361  N NE  . ARG A 1 45  ? -36.424 53.950 3.562   1.00 54.15  45  A 1 
ATOM 362  C CZ  . ARG A 1 45  ? -37.291 54.604 4.298   1.00 59.60  45  A 1 
ATOM 363  N NH1 . ARG A 1 45  ? -38.433 54.988 3.762   1.00 59.96  45  A 1 
ATOM 364  N NH2 . ARG A 1 45  ? -37.022 54.871 5.559   1.00 60.30  45  A 1 
ATOM 365  N N   . ALA A 1 46  ? -34.452 53.470 -2.951  1.00 55.42  46  A 1 
ATOM 366  C CA  . ALA A 1 46  ? -34.710 53.780 -4.375  1.00 51.20  46  A 1 
ATOM 367  C C   . ALA A 1 46  ? -34.116 52.681 -5.245  1.00 44.64  46  A 1 
ATOM 368  O O   . ALA A 1 46  ? -34.712 52.346 -6.253  1.00 44.43  46  A 1 
ATOM 369  C CB  . ALA A 1 46  ? -34.150 55.125 -4.723  1.00 47.46  46  A 1 
ATOM 370  N N   . VAL A 1 47  ? -32.977 52.129 -4.851  1.00 41.09  47  A 1 
ATOM 371  C CA  . VAL A 1 47  ? -32.431 51.003 -5.653  1.00 50.99  47  A 1 
ATOM 372  C C   . VAL A 1 47  ? -33.462 49.881 -5.590  1.00 51.69  47  A 1 
ATOM 373  O O   . VAL A 1 47  ? -33.852 49.376 -6.631  1.00 48.91  47  A 1 
ATOM 374  C CB  . VAL A 1 47  ? -31.065 50.533 -5.136  1.00 49.97  47  A 1 
ATOM 375  C CG1 . VAL A 1 47  ? -30.722 49.159 -5.662  1.00 44.57  47  A 1 
ATOM 376  C CG2 . VAL A 1 47  ? -29.968 51.517 -5.481  1.00 42.61  47  A 1 
ATOM 377  N N   . CYS A 1 48  ? -33.954 49.563 -4.399  1.00 50.66  48  A 1 
ATOM 378  C CA  . CYS A 1 48  ? -34.977 48.498 -4.269  1.00 48.93  48  A 1 
ATOM 379  C C   . CYS A 1 48  ? -36.263 48.908 -4.984  1.00 46.84  48  A 1 
ATOM 380  O O   . CYS A 1 48  ? -36.933 48.052 -5.535  1.00 43.94  48  A 1 
ATOM 381  C CB  . CYS A 1 48  ? -35.326 48.265 -2.814  1.00 43.56  48  A 1 
ATOM 382  S SG  . CYS A 1 48  ? -36.625 47.027 -2.671  1.00 39.56  48  A 1 
ATOM 383  N N   . ALA A 1 49  ? -36.571 50.197 -4.938  1.00 43.71  49  A 1 
ATOM 384  C CA  . ALA A 1 49  ? -37.787 50.699 -5.596  1.00 43.64  49  A 1 
ATOM 385  C C   . ALA A 1 49  ? -37.769 50.208 -7.033  1.00 48.08  49  A 1 
ATOM 386  O O   . ALA A 1 49  ? -38.537 49.326 -7.358  1.00 47.21  49  A 1 
ATOM 387  C CB  . ALA A 1 49  ? -37.790 52.195 -5.547  1.00 41.30  49  A 1 
ATOM 388  N N   . LEU A 1 50  ? -36.811 50.685 -7.820  1.00 50.00  50  A 1 
ATOM 389  C CA  . LEU A 1 50  ? -36.702 50.345 -9.261  1.00 44.05  50  A 1 
ATOM 390  C C   . LEU A 1 50  ? -36.382 48.869 -9.484  1.00 39.13  50  A 1 
ATOM 391  O O   . LEU A 1 50  ? -36.643 48.401 -10.561 1.00 43.03  50  A 1 
ATOM 392  C CB  . LEU A 1 50  ? -35.646 51.252 -9.881  1.00 44.10  50  A 1 
ATOM 393  C CG  . LEU A 1 50  ? -35.631 52.656 -9.297  1.00 45.01  50  A 1 
ATOM 394  C CD1 . LEU A 1 50  ? -34.231 53.214 -9.284  1.00 52.09  50  A 1 
ATOM 395  C CD2 . LEU A 1 50  ? -36.555 53.564 -10.072 1.00 42.51  50  A 1 
ATOM 396  N N   . LEU A 1 51  ? -35.751 48.198 -8.540  1.00 35.67  51  A 1 
ATOM 397  C CA  . LEU A 1 51  ? -35.506 46.756 -8.715  1.00 41.34  51  A 1 
ATOM 398  C C   . LEU A 1 51  ? -36.867 46.101 -8.953  1.00 42.39  51  A 1 
ATOM 399  O O   . LEU A 1 51  ? -36.926 45.159 -9.726  1.00 47.75  51  A 1 
ATOM 400  C CB  . LEU A 1 51  ? -34.927 46.255 -7.393  1.00 47.29  51  A 1 
ATOM 401  C CG  . LEU A 1 51  ? -33.430 46.003 -7.340  1.00 42.03  51  A 1 
ATOM 402  C CD1 . LEU A 1 51  ? -33.169 44.526 -7.180  1.00 45.54  51  A 1 
ATOM 403  C CD2 . LEU A 1 51  ? -32.762 46.518 -8.584  1.00 43.32  51  A 1 
ATOM 404  N N   . ASN A 1 52  ? -37.919 46.654 -8.347  1.00 43.64  52  A 1 
ATOM 405  C CA  . ASN A 1 52  ? -39.268 46.107 -8.407  1.00 45.26  52  A 1 
ATOM 406  C C   . ASN A 1 52  ? -40.213 46.951 -9.278  1.00 48.03  52  A 1 
ATOM 407  O O   . ASN A 1 52  ? -41.432 46.944 -9.068  1.00 46.64  52  A 1 
ATOM 408  C CB  . ASN A 1 52  ? -39.802 45.934 -6.982  1.00 42.08  52  A 1 
ATOM 409  C CG  . ASN A 1 52  ? -39.065 44.833 -6.195  1.00 39.46  52  A 1 
ATOM 410  O OD1 . ASN A 1 52  ? -38.907 43.723 -6.698  1.00 33.52  52  A 1 
ATOM 411  N ND2 . ASN A 1 52  ? -38.626 45.141 -4.958  1.00 35.27  52  A 1 
ATOM 412  N N   . SER A 1 53  ? -39.678 47.673 -10.269 1.00 44.84  53  A 1 
ATOM 413  C CA  . SER A 1 53  ? -40.506 48.475 -11.168 1.00 40.67  53  A 1 
ATOM 414  C C   . SER A 1 53  ? -39.851 48.575 -12.539 1.00 49.86  53  A 1 
ATOM 415  O O   . SER A 1 53  ? -39.921 49.617 -13.205 1.00 49.81  53  A 1 
ATOM 416  C CB  . SER A 1 53  ? -40.765 49.866 -10.604 1.00 38.06  53  A 1 
ATOM 417  O OG  . SER A 1 53  ? -41.071 49.760 -9.240  1.00 39.06  53  A 1 
ATOM 418  N N   . GLY A 1 54  ? -39.176 47.491 -12.957 1.00 48.38  54  A 1 
ATOM 419  C CA  . GLY A 1 54  ? -38.656 47.344 -14.304 1.00 45.80  54  A 1 
ATOM 420  C C   . GLY A 1 54  ? -37.341 48.027 -14.598 1.00 46.11  54  A 1 
ATOM 421  O O   . GLY A 1 54  ? -36.742 47.760 -15.646 1.00 59.05  54  A 1 
ATOM 422  N N   . GLY A 1 55  ? -36.864 48.894 -13.729 1.00 45.07  55  A 1 
ATOM 423  C CA  . GLY A 1 55  ? -35.596 49.523 -13.986 1.00 47.91  55  A 1 
ATOM 424  C C   . GLY A 1 55  ? -35.745 51.015 -13.905 1.00 48.39  55  A 1 
ATOM 425  O O   . GLY A 1 55  ? -36.869 51.525 -13.989 1.00 49.06  55  A 1 
ATOM 426  N N   . GLY A 1 56  ? -34.630 51.713 -13.733 1.00 48.91  56  A 1 
ATOM 427  C CA  . GLY A 1 56  ? -34.678 53.157 -13.634 1.00 56.08  56  A 1 
ATOM 428  C C   . GLY A 1 56  ? -33.285 53.732 -13.564 1.00 54.70  56  A 1 
ATOM 429  O O   . GLY A 1 56  ? -32.302 53.063 -13.877 1.00 52.98  56  A 1 
ATOM 430  N N   . ILE A 1 57  ? -33.220 54.995 -13.166 1.00 54.21  57  A 1 
ATOM 431  C CA  . ILE A 1 57  ? -31.957 55.675 -12.922 1.00 63.46  57  A 1 
ATOM 432  C C   . ILE A 1 57  ? -32.132 56.508 -11.672 1.00 65.91  57  A 1 
ATOM 433  O O   . ILE A 1 57  ? -33.135 57.217 -11.548 1.00 68.94  57  A 1 
ATOM 434  C CB  . ILE A 1 57  ? -31.548 56.608 -14.085 1.00 70.24  57  A 1 
ATOM 435  C CG1 . ILE A 1 57  ? -31.965 56.070 -15.444 1.00 69.58  57  A 1 
ATOM 436  C CG2 . ILE A 1 57  ? -30.045 56.854 -14.094 1.00 69.79  57  A 1 
ATOM 437  C CD1 . ILE A 1 57  ? -31.531 56.990 -16.568 1.00 70.66  57  A 1 
ATOM 438  N N   . ILE A 1 58  ? -31.146 56.482 -10.772 1.00 66.24  58  A 1 
ATOM 439  C CA  . ILE A 1 58  ? -31.170 57.342 -9.583  1.00 73.14  58  A 1 
ATOM 440  C C   . ILE A 1 58  ? -30.256 58.548 -9.796  1.00 73.36  58  A 1 
ATOM 441  O O   . ILE A 1 58  ? -29.034 58.392 -9.926  1.00 68.03  58  A 1 
ATOM 442  C CB  . ILE A 1 58  ? -30.755 56.585 -8.315  1.00 70.42  58  A 1 
ATOM 443  C CG1 . ILE A 1 58  ? -31.115 55.109 -8.414  1.00 64.50  58  A 1 
ATOM 444  C CG2 . ILE A 1 58  ? -31.414 57.214 -7.100  1.00 62.48  58  A 1 
ATOM 445  C CD1 . ILE A 1 58  ? -30.713 54.348 -7.181  1.00 57.53  58  A 1 
ATOM 446  N N   . LYS A 1 59  ? -30.842 59.754 -9.798  1.00 72.55  59  A 1 
ATOM 447  C CA  . LYS A 1 59  ? -30.069 60.987 -9.915  1.00 72.04  59  A 1 
ATOM 448  C C   . LYS A 1 59  ? -29.699 61.446 -8.506  1.00 78.37  59  A 1 
ATOM 449  O O   . LYS A 1 59  ? -30.560 61.515 -7.620  1.00 74.38  59  A 1 
ATOM 450  C CB  . LYS A 1 59  ? -30.838 62.079 -10.692 1.00 66.77  59  A 1 
ATOM 451  C CG  . LYS A 1 59  ? -30.842 63.524 -10.109 1.00 78.89  59  A 1 
ATOM 452  C CD  . LYS A 1 59  ? -31.689 64.548 -10.924 1.00 78.75  59  A 1 
ATOM 453  C CE  . LYS A 1 59  ? -31.558 66.000 -10.379 1.00 84.17  59  A 1 
ATOM 454  N NZ  . LYS A 1 59  ? -32.046 67.109 -11.289 1.00 85.79  59  A 1 
ATOM 455  N N   . ALA A 1 60  ? -28.399 61.701 -8.293  1.00 90.38  60  A 1 
ATOM 456  C CA  . ALA A 1 60  ? -27.849 62.187 -7.029  1.00 88.09  60  A 1 
ATOM 457  C C   . ALA A 1 60  ? -27.026 63.440 -7.278  1.00 90.02  60  A 1 
ATOM 458  O O   . ALA A 1 60  ? -26.321 63.541 -8.287  1.00 89.04  60  A 1 
ATOM 459  C CB  . ALA A 1 60  ? -26.962 61.141 -6.345  1.00 81.74  60  A 1 
ATOM 460  N N   . GLU A 1 61  ? -27.106 64.384 -6.351  1.00 90.58  61  A 1 
ATOM 461  C CA  . GLU A 1 61  ? -26.400 65.654 -6.453  1.00 97.28  61  A 1 
ATOM 462  C C   . GLU A 1 61  ? -25.262 65.642 -5.437  1.00 97.34  61  A 1 
ATOM 463  O O   . GLU A 1 61  ? -25.519 65.578 -4.229  1.00 97.34  61  A 1 
ATOM 464  C CB  . GLU A 1 61  ? -27.372 66.809 -6.212  1.00 99.40  61  A 1 
ATOM 465  C CG  . GLU A 1 61  ? -26.927 68.157 -6.728  1.00 102.86 61  A 1 
ATOM 466  C CD  . GLU A 1 61  ? -28.107 69.080 -6.971  1.00 112.00 61  A 1 
ATOM 467  O OE1 . GLU A 1 61  ? -28.917 68.804 -7.893  1.00 114.78 61  A 1 
ATOM 468  O OE2 . GLU A 1 61  ? -28.244 70.063 -6.215  1.00 108.83 61  A 1 
ATOM 469  N N   . ILE A 1 62  ? -24.011 65.682 -5.926  1.00 94.56  62  A 1 
ATOM 470  C CA  . ILE A 1 62  ? -22.860 65.423 -5.059  1.00 93.56  62  A 1 
ATOM 471  C C   . ILE A 1 62  ? -22.646 66.583 -4.095  1.00 103.98 62  A 1 
ATOM 472  O O   . ILE A 1 62  ? -22.782 67.760 -4.460  1.00 112.08 62  A 1 
ATOM 473  C CB  . ILE A 1 62  ? -21.586 65.148 -5.874  1.00 85.84  62  A 1 
ATOM 474  C CG1 . ILE A 1 62  ? -21.808 63.992 -6.836  1.00 85.17  62  A 1 
ATOM 475  C CG2 . ILE A 1 62  ? -20.425 64.810 -4.943  1.00 91.39  62  A 1 
ATOM 476  C CD1 . ILE A 1 62  ? -20.527 63.328 -7.257  1.00 90.20  62  A 1 
ATOM 477  N N   . GLU A 1 63  ? -22.317 66.244 -2.841  1.00 105.95 63  A 1 
ATOM 478  C CA  . GLU A 1 63  ? -22.039 67.240 -1.796  1.00 104.04 63  A 1 
ATOM 479  C C   . GLU A 1 63  ? -20.553 67.587 -1.805  1.00 109.40 63  A 1 
ATOM 480  O O   . GLU A 1 63  ? -20.171 68.699 -2.180  1.00 112.72 63  A 1 
ATOM 481  C CB  . GLU A 1 63  ? -22.490 66.723 -0.423  1.00 97.10  63  A 1 
ATOM 482  C CG  . GLU A 1 63  ? -23.902 67.157 0.002   1.00 99.08  63  A 1 
ATOM 483  C CD  . GLU A 1 63  ? -24.326 66.593 1.365   1.00 95.76  63  A 1 
ATOM 484  O OE1 . GLU A 1 63  ? -23.730 65.582 1.807   1.00 93.61  63  A 1 
ATOM 485  O OE2 . GLU A 1 63  ? -25.253 67.164 1.991   1.00 87.43  63  A 1 
ATOM 486  N N   . ASN A 1 64  ? -19.705 66.631 -1.411  1.00 108.60 64  A 1 
ATOM 487  C CA  . ASN A 1 64  ? -18.275 66.890 -1.272  1.00 116.81 64  A 1 
ATOM 488  C C   . ASN A 1 64  ? -17.666 67.332 -2.601  1.00 127.84 64  A 1 
ATOM 489  O O   . ASN A 1 64  ? -17.566 66.539 -3.548  1.00 127.78 64  A 1 
ATOM 490  C CB  . ASN A 1 64  ? -17.546 65.658 -0.720  1.00 114.25 64  A 1 
ATOM 491  C CG  . ASN A 1 64  ? -17.747 64.431 -1.575  1.00 108.27 64  A 1 
ATOM 492  O OD1 . ASN A 1 64  ? -18.716 63.690 -1.411  1.00 103.30 64  A 1 
ATOM 493  N ND2 . ASN A 1 64  ? -16.834 64.219 -2.510  1.00 110.80 64  A 1 
ATOM 494  N N   . LYS A 1 65  ? -17.283 68.614 -2.669  1.00 129.79 65  A 1 
ATOM 495  C CA  . LYS A 1 65  ? -16.653 69.184 -3.855  1.00 118.43 65  A 1 
ATOM 496  C C   . LYS A 1 65  ? -15.467 68.330 -4.285  1.00 112.26 65  A 1 
ATOM 497  O O   . LYS A 1 65  ? -14.827 67.661 -3.468  1.00 108.97 65  A 1 
ATOM 498  C CB  . LYS A 1 65  ? -16.188 70.613 -3.561  0.00 119.67 65  A 1 
ATOM 499  C CG  . LYS A 1 65  ? -17.172 71.432 -2.735  0.00 121.27 65  A 1 
ATOM 500  C CD  . LYS A 1 65  ? -16.459 72.485 -1.894  0.00 123.41 65  A 1 
ATOM 501  C CE  . LYS A 1 65  ? -15.562 71.843 -0.844  0.00 124.05 65  A 1 
ATOM 502  N NZ  . LYS A 1 65  ? -14.907 72.854 0.034   0.00 125.86 65  A 1 
ATOM 503  N N   . GLY A 1 66  ? -15.182 68.342 -5.582  1.00 105.77 66  A 1 
ATOM 504  C CA  . GLY A 1 66  ? -13.996 67.649 -6.063  1.00 111.49 66  A 1 
ATOM 505  C C   . GLY A 1 66  ? -13.957 66.179 -5.711  1.00 114.74 66  A 1 
ATOM 506  O O   . GLY A 1 66  ? -12.899 65.651 -5.342  1.00 105.57 66  A 1 
ATOM 507  N N   . TYR A 1 67  ? -15.105 65.515 -5.767  1.00 119.20 67  A 1 
ATOM 508  C CA  . TYR A 1 67  ? -15.124 64.062 -5.780  1.00 114.20 67  A 1 
ATOM 509  C C   . TYR A 1 67  ? -14.486 63.575 -7.080  1.00 107.75 67  A 1 
ATOM 510  O O   . TYR A 1 67  ? -14.695 64.162 -8.146  1.00 106.59 67  A 1 
ATOM 511  C CB  . TYR A 1 67  ? -16.573 63.567 -5.655  1.00 112.47 67  A 1 
ATOM 512  C CG  . TYR A 1 67  ? -16.743 62.067 -5.715  1.00 108.65 67  A 1 
ATOM 513  C CD1 . TYR A 1 67  ? -16.665 61.294 -4.570  1.00 110.41 67  A 1 
ATOM 514  C CD2 . TYR A 1 67  ? -16.960 61.419 -6.922  1.00 112.20 67  A 1 
ATOM 515  C CE1 . TYR A 1 67  ? -16.809 59.907 -4.623  1.00 111.39 67  A 1 
ATOM 516  C CE2 . TYR A 1 67  ? -17.102 60.034 -6.989  1.00 113.30 67  A 1 
ATOM 517  C CZ  . TYR A 1 67  ? -17.027 59.281 -5.835  1.00 112.15 67  A 1 
ATOM 518  O OH  . TYR A 1 67  ? -17.167 57.908 -5.892  1.00 102.13 67  A 1 
ATOM 519  N N   . ASN A 1 68  ? -13.673 62.526 -6.995  1.00 100.75 68  A 1 
ATOM 520  C CA  . ASN A 1 68  ? -13.158 61.856 -8.186  1.00 101.04 68  A 1 
ATOM 521  C C   . ASN A 1 68  ? -13.500 60.379 -8.072  1.00 102.30 68  A 1 
ATOM 522  O O   . ASN A 1 68  ? -13.240 59.762 -7.039  1.00 104.99 68  A 1 
ATOM 523  C CB  . ASN A 1 68  ? -11.643 62.059 -8.356  1.00 88.71  68  A 1 
ATOM 524  C CG  . ASN A 1 68  ? -11.124 61.450 -9.642  0.00 88.27  68  A 1 
ATOM 525  O OD1 . ASN A 1 68  ? -10.845 60.254 -9.710  0.00 89.68  68  A 1 
ATOM 526  N ND2 . ASN A 1 68  ? -11.013 62.270 -10.679 0.00 83.04  68  A 1 
ATOM 527  N N   . TYR A 1 69  ? -14.088 59.807 -9.120  1.00 100.73 69  A 1 
ATOM 528  C CA  . TYR A 1 69  ? -14.724 58.505 -8.954  1.00 102.71 69  A 1 
ATOM 529  C C   . TYR A 1 69  ? -13.698 57.384 -8.816  1.00 99.94  69  A 1 
ATOM 530  O O   . TYR A 1 69  ? -13.673 56.676 -7.805  1.00 101.39 69  A 1 
ATOM 531  C CB  . TYR A 1 69  ? -15.689 58.226 -10.110 1.00 111.92 69  A 1 
ATOM 532  C CG  . TYR A 1 69  ? -16.377 56.879 -9.978  1.00 120.02 69  A 1 
ATOM 533  C CD1 . TYR A 1 69  ? -17.183 56.589 -8.874  1.00 113.99 69  A 1 
ATOM 534  C CD2 . TYR A 1 69  ? -16.206 55.884 -10.946 1.00 119.62 69  A 1 
ATOM 535  C CE1 . TYR A 1 69  ? -17.807 55.346 -8.742  1.00 109.09 69  A 1 
ATOM 536  C CE2 . TYR A 1 69  ? -16.825 54.636 -10.819 1.00 115.73 69  A 1 
ATOM 537  C CZ  . TYR A 1 69  ? -17.623 54.375 -9.715  1.00 104.92 69  A 1 
ATOM 538  O OH  . TYR A 1 69  ? -18.231 53.145 -9.589  1.00 98.93  69  A 1 
ATOM 539  N N   . GLU A 1 70  ? -12.846 57.190 -9.824  1.00 96.04  70  A 1 
ATOM 540  C CA  . GLU A 1 70  ? -11.914 56.069 -9.746  1.00 93.46  70  A 1 
ATOM 541  C C   . GLU A 1 70  ? -10.906 56.230 -8.624  1.00 101.74 70  A 1 
ATOM 542  O O   . GLU A 1 70  ? -10.058 55.341 -8.445  1.00 101.22 70  A 1 
ATOM 543  C CB  . GLU A 1 70  ? -11.162 55.889 -11.068 0.00 100.11 70  A 1 
ATOM 544  C CG  . GLU A 1 70  ? -12.033 55.524 -12.251 0.00 101.55 70  A 1 
ATOM 545  C CD  . GLU A 1 70  ? -12.692 56.730 -12.872 0.00 102.61 70  A 1 
ATOM 546  O OE1 . GLU A 1 70  ? -13.717 56.552 -13.562 1.00 104.87 70  A 1 
ATOM 547  O OE2 . GLU A 1 70  ? -12.180 57.852 -12.669 1.00 98.35  70  A 1 
ATOM 548  N N   . ARG A 1 71  ? -10.997 57.336 -7.868  1.00 103.25 71  A 1 
ATOM 549  C CA  . ARG A 1 71  ? -10.000 57.711 -6.873  1.00 98.22  71  A 1 
ATOM 550  C C   . ARG A 1 71  ? -10.532 57.993 -5.473  1.00 96.37  71  A 1 
ATOM 551  O O   . ARG A 1 71  ? -9.723  58.229 -4.574  1.00 96.45  71  A 1 
ATOM 552  C CB  . ARG A 1 71  ? -9.221  58.949 -7.335  1.00 82.07  71  A 1 
ATOM 553  C CG  . ARG A 1 71  ? -8.047  58.597 -8.172  1.00 73.63  71  A 1 
ATOM 554  C CD  . ARG A 1 71  ? -7.315  59.810 -8.589  1.00 68.22  71  A 1 
ATOM 555  N NE  . ARG A 1 71  ? -5.973  59.427 -8.991  1.00 68.62  71  A 1 
ATOM 556  C CZ  . ARG A 1 71  ? -5.500  59.494 -10.231 1.00 76.82  71  A 1 
ATOM 557  N NH1 . ARG A 1 71  ? -6.233  59.975 -11.244 1.00 77.89  71  A 1 
ATOM 558  N NH2 . ARG A 1 71  ? -4.253  59.109 -10.448 1.00 78.91  71  A 1 
ATOM 559  N N   . HIS A 1 72  ? -11.841 58.008 -5.256  1.00 101.46 72  A 1 
ATOM 560  C CA  . HIS A 1 72  ? -12.397 58.137 -3.914  1.00 107.24 72  A 1 
ATOM 561  C C   . HIS A 1 72  ? -13.212 56.913 -3.477  1.00 109.02 72  A 1 
ATOM 562  O O   . HIS A 1 72  ? -13.590 56.834 -2.301  1.00 105.26 72  A 1 
ATOM 563  C CB  . HIS A 1 72  ? -13.281 59.404 -3.803  1.00 109.39 72  A 1 
ATOM 564  C CG  . HIS A 1 72  ? -12.545 60.724 -3.886  1.00 112.77 72  A 1 
ATOM 565  N ND1 . HIS A 1 72  ? -11.195 60.834 -4.150  1.00 109.26 72  A 1 
ATOM 566  C CD2 . HIS A 1 72  ? -13.002 61.999 -3.767  1.00 111.43 72  A 1 
ATOM 567  C CE1 . HIS A 1 72  ? -10.849 62.113 -4.159  1.00 104.72 72  A 1 
ATOM 568  N NE2 . HIS A 1 72  ? -11.928 62.841 -3.937  1.00 105.23 72  A 1 
ATOM 569  N N   . GLY A 1 73  ? -13.474 55.956 -4.376  1.00 107.51 73  A 1 
ATOM 570  C CA  . GLY A 1 73  ? -14.405 54.875 -4.099  1.00 107.47 73  A 1 
ATOM 571  C C   . GLY A 1 73  ? -15.866 55.330 -4.141  1.00 110.78 73  A 1 
ATOM 572  O O   . GLY A 1 73  ? -16.181 56.509 -4.327  1.00 103.40 73  A 1 
ATOM 573  N N   . VAL A 1 74  ? -16.772 54.364 -3.977  1.00 114.43 74  A 1 
ATOM 574  C CA  . VAL A 1 74  ? -18.206 54.649 -3.973  1.00 107.31 74  A 1 
ATOM 575  C C   . VAL A 1 74  ? -18.735 54.799 -2.550  1.00 103.60 74  A 1 
ATOM 576  O O   . VAL A 1 74  ? -19.590 55.651 -2.291  1.00 96.50  74  A 1 
ATOM 577  C CB  . VAL A 1 74  ? -18.999 53.575 -4.765  1.00 95.62  74  A 1 
ATOM 578  C CG1 . VAL A 1 74  ? -18.308 53.232 -6.086  1.00 94.90  74  A 1 
ATOM 579  C CG2 . VAL A 1 74  ? -19.351 52.338 -3.951  1.00 98.87  74  A 1 
ATOM 580  N N   . GLY A 1 75  ? -18.205 53.997 -1.619  1.00 98.03  75  A 1 
ATOM 581  C CA  . GLY A 1 75  ? -18.500 54.140 -0.200  1.00 91.58  75  A 1 
ATOM 582  C C   . GLY A 1 75  ? -19.945 53.925 0.192   1.00 92.56  75  A 1 
ATOM 583  O O   . GLY A 1 75  ? -20.394 54.474 1.207   1.00 81.05  75  A 1 
ATOM 584  N N   . LEU A 1 76  ? -20.690 53.138 -0.584  1.00 95.99  76  A 1 
ATOM 585  C CA  . LEU A 1 76  ? -22.089 52.851 -0.300  1.00 76.58  76  A 1 
ATOM 586  C C   . LEU A 1 76  ? -22.248 51.386 0.066   1.00 77.70  76  A 1 
ATOM 587  O O   . LEU A 1 76  ? -21.712 50.504 -0.620  1.00 76.08  76  A 1 
ATOM 588  C CB  . LEU A 1 76  ? -22.989 53.203 -1.484  1.00 67.48  76  A 1 
ATOM 589  C CG  . LEU A 1 76  ? -23.400 54.679 -1.448  1.00 71.39  76  A 1 
ATOM 590  C CD1 . LEU A 1 76  ? -24.597 54.976 -2.320  1.00 62.74  76  A 1 
ATOM 591  C CD2 . LEU A 1 76  ? -23.693 55.120 -0.043  1.00 76.38  76  A 1 
ATOM 592  N N   . ASP A 1 77  ? -22.979 51.143 1.158   1.00 83.78  77  A 1 
ATOM 593  C CA  . ASP A 1 77  ? -23.284 49.796 1.634   1.00 86.19  77  A 1 
ATOM 594  C C   . ASP A 1 77  ? -24.505 49.271 0.881   1.00 76.91  77  A 1 
ATOM 595  O O   . ASP A 1 77  ? -25.629 49.753 1.069   1.00 72.63  77  A 1 
ATOM 596  C CB  . ASP A 1 77  ? -23.524 49.800 3.144   1.00 92.62  77  A 1 
ATOM 597  C CG  . ASP A 1 77  ? -23.441 48.397 3.758   1.00 111.55 77  A 1 
ATOM 598  O OD1 . ASP A 1 77  ? -23.218 47.422 3.000   1.00 109.01 77  A 1 
ATOM 599  O OD2 . ASP A 1 77  ? -23.606 48.266 4.995   1.00 116.79 77  A 1 
ATOM 600  N N   . VAL A 1 78  ? -24.284 48.281 0.029   1.00 71.23  78  A 1 
ATOM 601  C CA  . VAL A 1 78  ? -25.336 47.778 -0.836  1.00 64.40  78  A 1 
ATOM 602  C C   . VAL A 1 78  ? -25.395 46.275 -0.623  1.00 62.94  78  A 1 
ATOM 603  O O   . VAL A 1 78  ? -24.349 45.621 -0.518  1.00 65.28  78  A 1 
ATOM 604  C CB  . VAL A 1 78  ? -25.074 48.170 -2.297  1.00 65.27  78  A 1 
ATOM 605  C CG1 . VAL A 1 78  ? -25.681 47.173 -3.259  1.00 64.59  78  A 1 
ATOM 606  C CG2 . VAL A 1 78  ? -25.621 49.560 -2.546  1.00 62.84  78  A 1 
ATOM 607  N N   . PRO A 1 79  ? -26.582 45.704 -0.495  1.00 58.48  79  A 1 
ATOM 608  C CA  . PRO A 1 79  ? -26.702 44.265 -0.341  1.00 58.06  79  A 1 
ATOM 609  C C   . PRO A 1 79  ? -25.951 43.560 -1.445  1.00 61.17  79  A 1 
ATOM 610  O O   . PRO A 1 79  ? -25.802 44.093 -2.553  1.00 63.72  79  A 1 
ATOM 611  C CB  . PRO A 1 79  ? -28.208 44.015 -0.459  1.00 56.89  79  A 1 
ATOM 612  C CG  . PRO A 1 79  ? -28.815 45.285 -0.049  1.00 59.31  79  A 1 
ATOM 613  C CD  . PRO A 1 79  ? -27.881 46.383 -0.446  1.00 58.34  79  A 1 
ATOM 614  N N   . PRO A 1 80  ? -25.466 42.397 -1.186  1.00 62.51  80  A 1 
ATOM 615  C CA  . PRO A 1 80  ? -24.634 41.722 -2.180  1.00 71.26  80  A 1 
ATOM 616  C C   . PRO A 1 80  ? -25.410 41.363 -3.445  1.00 70.67  80  A 1 
ATOM 617  O O   . PRO A 1 80  ? -25.009 41.751 -4.552  1.00 73.96  80  A 1 
ATOM 618  C CB  . PRO A 1 80  ? -24.140 40.480 -1.427  1.00 76.49  80  A 1 
ATOM 619  C CG  . PRO A 1 80  ? -24.303 40.829 0.032   1.00 71.49  80  A 1 
ATOM 620  C CD  . PRO A 1 80  ? -25.535 41.661 0.081   1.00 66.57  80  A 1 
ATOM 621  N N   . ILE A 1 81  ? -26.531 40.649 -3.305  1.00 66.54  81  A 1 
ATOM 622  C CA  . ILE A 1 81  ? -27.236 40.195 -4.496  1.00 64.41  81  A 1 
ATOM 623  C C   . ILE A 1 81  ? -27.824 41.372 -5.273  1.00 60.15  81  A 1 
ATOM 624  O O   . ILE A 1 81  ? -28.125 41.236 -6.462  1.00 57.41  81  A 1 
ATOM 625  C CB  . ILE A 1 81  ? -28.285 39.125 -4.112  1.00 60.96  81  A 1 
ATOM 626  C CG1 . ILE A 1 81  ? -28.656 38.283 -5.339  1.00 62.96  81  A 1 
ATOM 627  C CG2 . ILE A 1 81  ? -29.513 39.740 -3.467  1.00 64.42  81  A 1 
ATOM 628  C CD1 . ILE A 1 81  ? -29.326 36.964 -5.031  1.00 63.17  81  A 1 
ATOM 629  N N   . PHE A 1 82  ? -27.943 42.545 -4.647  1.00 58.14  82  A 1 
ATOM 630  C CA  . PHE A 1 82  ? -28.348 43.735 -5.383  1.00 57.97  82  A 1 
ATOM 631  C C   . PHE A 1 82  ? -27.315 44.155 -6.410  1.00 69.80  82  A 1 
ATOM 632  O O   . PHE A 1 82  ? -27.683 44.764 -7.419  1.00 74.30  82  A 1 
ATOM 633  C CB  . PHE A 1 82  ? -28.545 44.935 -4.466  1.00 59.14  82  A 1 
ATOM 634  C CG  . PHE A 1 82  ? -29.907 45.047 -3.877  1.00 61.86  82  A 1 
ATOM 635  C CD1 . PHE A 1 82  ? -30.741 43.937 -3.794  1.00 62.26  82  A 1 
ATOM 636  C CD2 . PHE A 1 82  ? -30.352 46.274 -3.390  1.00 56.38  82  A 1 
ATOM 637  C CE1 . PHE A 1 82  ? -31.997 44.048 -3.227  1.00 63.56  82  A 1 
ATOM 638  C CE2 . PHE A 1 82  ? -31.599 46.398 -2.823  1.00 54.38  82  A 1 
ATOM 639  C CZ  . PHE A 1 82  ? -32.428 45.286 -2.739  1.00 58.59  82  A 1 
ATOM 640  N N   . ARG A 1 83  ? -26.019 43.912 -6.153  1.00 72.85  83  A 1 
ATOM 641  C CA  . ARG A 1 83  ? -25.002 44.593 -6.953  1.00 66.68  83  A 1 
ATOM 642  C C   . ARG A 1 83  ? -24.937 44.055 -8.374  1.00 62.89  83  A 1 
ATOM 643  O O   . ARG A 1 83  ? -24.624 44.818 -9.297  1.00 63.77  83  A 1 
ATOM 644  C CB  . ARG A 1 83  ? -23.639 44.533 -6.269  1.00 67.85  83  A 1 
ATOM 645  C CG  . ARG A 1 83  ? -23.265 45.892 -5.636  1.00 77.90  83  A 1 
ATOM 646  C CD  . ARG A 1 83  ? -21.881 45.894 -4.971  1.00 91.57  83  A 1 
ATOM 647  N NE  . ARG A 1 83  ? -21.683 44.739 -4.085  1.00 93.55  83  A 1 
ATOM 648  C CZ  . ARG A 1 83  ? -22.098 44.673 -2.819  1.00 83.76  83  A 1 
ATOM 649  N NH1 . ARG A 1 83  ? -22.739 45.701 -2.268  1.00 81.75  83  A 1 
ATOM 650  N NH2 . ARG A 1 83  ? -21.877 43.577 -2.101  1.00 78.13  83  A 1 
ATOM 651  N N   . SER A 1 84  ? -25.313 42.791 -8.589  1.00 58.70  84  A 1 
ATOM 652  C CA  . SER A 1 84  ? -25.423 42.243 -9.943  1.00 59.58  84  A 1 
ATOM 653  C C   . SER A 1 84  ? -26.391 43.019 -10.853 1.00 59.66  84  A 1 
ATOM 654  O O   . SER A 1 84  ? -26.695 42.555 -11.959 1.00 56.64  84  A 1 
ATOM 655  C CB  . SER A 1 84  ? -25.838 40.764 -9.871  1.00 59.78  84  A 1 
ATOM 656  O OG  . SER A 1 84  ? -26.249 40.276 -11.147 1.00 57.37  84  A 1 
ATOM 657  N N   . HIS A 1 85  ? -26.869 44.203 -10.402 1.00 66.42  85  A 1 
ATOM 658  C CA  . HIS A 1 85  ? -27.855 45.049 -11.092 1.00 67.77  85  A 1 
ATOM 659  C C   . HIS A 1 85  ? -27.445 46.518 -11.136 1.00 66.56  85  A 1 
ATOM 660  O O   . HIS A 1 85  ? -28.297 47.381 -11.401 1.00 60.90  85  A 1 
ATOM 661  C CB  . HIS A 1 85  ? -29.238 44.982 -10.421 1.00 54.63  85  A 1 
ATOM 662  C CG  . HIS A 1 85  ? -29.872 43.640 -10.482 1.00 50.14  85  A 1 
ATOM 663  N ND1 . HIS A 1 85  ? -30.885 43.344 -11.361 1.00 50.70  85  A 1 
ATOM 664  C CD2 . HIS A 1 85  ? -29.636 42.507 -9.780  1.00 55.35  85  A 1 
ATOM 665  C CE1 . HIS A 1 85  ? -31.244 42.080 -11.203 1.00 55.33  85  A 1 
ATOM 666  N NE2 . HIS A 1 85  ? -30.500 41.549 -10.251 1.00 54.72  85  A 1 
ATOM 667  N N   . LEU A 1 86  ? -26.183 46.829 -10.865 1.00 68.98  86  A 1 
ATOM 668  C CA  . LEU A 1 86  ? -25.803 48.175 -10.454 1.00 79.74  86  A 1 
ATOM 669  C C   . LEU A 1 86  ? -24.627 48.697 -11.273 1.00 90.75  86  A 1 
ATOM 670  O O   . LEU A 1 86  ? -23.471 48.320 -11.040 1.00 92.99  86  A 1 
ATOM 671  C CB  . LEU A 1 86  ? -25.493 48.182 -8.968  1.00 76.08  86  A 1 
ATOM 672  C CG  . LEU A 1 86  ? -26.816 48.202 -8.235  1.00 66.25  86  A 1 
ATOM 673  C CD1 . LEU A 1 86  ? -26.583 47.993 -6.747  1.00 65.42  86  A 1 
ATOM 674  C CD2 . LEU A 1 86  ? -27.483 49.537 -8.556  1.00 58.56  86  A 1 
ATOM 675  N N   . ASP A 1 87  ? -24.935 49.589 -12.211 1.00 83.70  87  A 1 
ATOM 676  C CA  . ASP A 1 87  ? -23.941 50.341 -12.958 1.00 81.85  87  A 1 
ATOM 677  C C   . ASP A 1 87  ? -23.930 51.757 -12.395 1.00 85.09  87  A 1 
ATOM 678  O O   . ASP A 1 87  ? -24.901 52.506 -12.556 1.00 83.80  87  A 1 
ATOM 679  C CB  . ASP A 1 87  ? -24.271 50.329 -14.447 1.00 91.63  87  A 1 
ATOM 680  C CG  . ASP A 1 87  ? -23.201 50.998 -15.294 1.00 109.88 87  A 1 
ATOM 681  O OD1 . ASP A 1 87  ? -22.181 51.457 -14.721 1.00 111.51 87  A 1 
ATOM 682  O OD2 . ASP A 1 87  ? -23.387 51.067 -16.536 1.00 114.03 87  A 1 
ATOM 683  N N   . LYS A 1 88  ? -22.846 52.114 -11.718 1.00 88.27  88  A 1 
ATOM 684  C CA  . LYS A 1 88  ? -22.682 53.438 -11.138 1.00 88.40  88  A 1 
ATOM 685  C C   . LYS A 1 88  ? -21.764 54.263 -12.036 1.00 89.90  88  A 1 
ATOM 686  O O   . LYS A 1 88  ? -20.937 53.705 -12.765 1.00 88.07  88  A 1 
ATOM 687  C CB  . LYS A 1 88  ? -22.131 53.326 -9.704  1.00 85.71  88  A 1 
ATOM 688  C CG  . LYS A 1 88  ? -21.151 52.150 -9.483  1.00 83.98  88  A 1 
ATOM 689  C CD  . LYS A 1 88  ? -21.192 51.526 -8.067  1.00 75.21  88  A 1 
ATOM 690  C CE  . LYS A 1 88  ? -22.167 50.360 -7.955  1.00 67.34  88  A 1 
ATOM 691  N NZ  . LYS A 1 88  ? -22.080 49.646 -6.639  1.00 68.26  88  A 1 
ATOM 692  N N   . MET A 1 89  ? -21.942 55.590 -12.017 1.00 88.71  89  A 1 
ATOM 693  C CA  . MET A 1 89  ? -21.147 56.468 -12.880 1.00 87.74  89  A 1 
ATOM 694  C C   . MET A 1 89  ? -21.413 57.939 -12.558 1.00 88.67  89  A 1 
ATOM 695  O O   . MET A 1 89  ? -22.427 58.288 -11.944 1.00 84.50  89  A 1 
ATOM 696  C CB  . MET A 1 89  ? -21.430 56.195 -14.354 1.00 88.15  89  A 1 
ATOM 697  C CG  . MET A 1 89  ? -22.517 57.041 -14.946 1.00 86.36  89  A 1 
ATOM 698  S SD  . MET A 1 89  ? -22.344 56.868 -16.711 1.00 103.36 89  A 1 
ATOM 699  C CE  . MET A 1 89  ? -20.559 57.035 -16.868 1.00 102.65 89  A 1 
ATOM 700  N N   . GLN A 1 90  ? -20.444 58.777 -12.933 1.00 95.92  90  A 1 
ATOM 701  C CA  . GLN A 1 90  ? -20.407 60.211 -12.544 1.00 96.77  90  A 1 
ATOM 702  C C   . GLN A 1 90  ? -20.638 61.174 -13.707 1.00 95.22  90  A 1 
ATOM 703  O O   . GLN A 1 90  ? -20.544 60.763 -14.861 1.00 92.79  90  A 1 
ATOM 704  C CB  . GLN A 1 90  ? -19.003 60.518 -12.028 1.00 99.53  90  A 1 
ATOM 705  C CG  . GLN A 1 90  ? -18.962 61.535 -10.903 1.00 101.31 90  A 1 
ATOM 706  C CD  . GLN A 1 90  ? -17.625 61.512 -10.217 1.00 102.75 90  A 1 
ATOM 707  O OE1 . GLN A 1 90  ? -16.934 60.501 -10.206 1.00 99.67  90  A 1 
ATOM 708  N NE2 . GLN A 1 90  ? -17.250 62.640 -9.646  1.00 103.66 90  A 1 
ATOM 709  N N   . LYS A 1 91  ? -20.877 62.436 -13.358 1.00 89.66  91  A 1 
ATOM 710  C CA  . LYS A 1 91  ? -21.090 63.536 -14.324 1.00 88.39  91  A 1 
ATOM 711  C C   . LYS A 1 91  ? -21.008 64.862 -13.561 1.00 93.54  91  A 1 
ATOM 712  O O   . LYS A 1 91  ? -22.002 65.248 -12.939 1.00 99.09  91  A 1 
ATOM 713  C CB  . LYS A 1 91  ? -22.440 63.360 -15.020 1.00 81.60  91  A 1 
ATOM 714  C CG  . LYS A 1 91  ? -22.371 62.876 -16.462 0.00 89.32  91  A 1 
ATOM 715  C CD  . LYS A 1 91  ? -21.189 63.435 -17.226 0.00 90.06  91  A 1 
ATOM 716  C CE  . LYS A 1 91  ? -21.588 64.454 -18.272 0.00 90.36  91  A 1 
ATOM 717  N NZ  . LYS A 1 91  ? -20.435 64.856 -19.113 0.00 90.76  91  A 1 
ATOM 718  N N   . GLU A 1 92  ? -19.840 65.501 -13.562 1.00 87.20  92  A 1 
ATOM 719  C CA  . GLU A 1 92  ? -19.699 66.812 -12.893 1.00 92.38  92  A 1 
ATOM 720  C C   . GLU A 1 92  ? -20.186 66.664 -11.458 1.00 93.86  92  A 1 
ATOM 721  O O   . GLU A 1 92  ? -20.109 65.561 -10.931 1.00 88.91  92  A 1 
ATOM 722  C CB  . GLU A 1 92  ? -20.580 67.838 -13.603 1.00 93.90  92  A 1 
ATOM 723  C CG  . GLU A 1 92  ? -20.479 67.776 -15.116 0.00 93.59  92  A 1 
ATOM 724  C CD  . GLU A 1 92  ? -19.909 69.026 -15.764 0.00 94.71  92  A 1 
ATOM 725  O OE1 . GLU A 1 92  ? -19.193 68.892 -16.776 0.00 94.91  92  A 1 
ATOM 726  O OE2 . GLU A 1 92  ? -20.183 70.131 -15.255 0.00 95.13  92  A 1 
ATOM 727  N N   . ASN A 1 93  ? -20.880 67.664 -10.972 1.00 98.33  93  A 1 
ATOM 728  C CA  . ASN A 1 93  ? -21.364 67.601 -9.601  1.00 93.66  93  A 1 
ATOM 729  C C   . ASN A 1 93  ? -22.764 66.992 -9.635  1.00 100.27 93  A 1 
ATOM 730  O O   . ASN A 1 93  ? -23.773 67.651 -9.379  1.00 105.36 93  A 1 
ATOM 731  C CB  . ASN A 1 93  ? -21.344 68.979 -8.957  0.00 97.38  93  A 1 
ATOM 732  C CG  . ASN A 1 93  ? -19.956 69.384 -8.504  0.00 97.84  93  A 1 
ATOM 733  O OD1 . ASN A 1 93  ? -19.503 68.985 -7.431  0.00 99.53  93  A 1 
ATOM 734  N ND2 . ASN A 1 93  ? -19.275 70.185 -9.316  0.00 97.72  93  A 1 
ATOM 735  N N   . HIS A 1 94  ? -22.797 65.706 -9.999  1.00 96.28  94  A 1 
ATOM 736  C CA  . HIS A 1 94  ? -23.984 64.860 -10.122 1.00 93.93  94  A 1 
ATOM 737  C C   . HIS A 1 94  ? -23.504 63.419 -10.339 1.00 90.54  94  A 1 
ATOM 738  O O   . HIS A 1 94  ? -22.420 63.201 -10.888 1.00 89.01  94  A 1 
ATOM 739  C CB  . HIS A 1 94  ? -24.904 65.328 -11.275 1.00 93.07  94  A 1 
ATOM 740  C CG  . HIS A 1 94  ? -26.007 66.277 -10.865 1.00 99.75  94  A 1 
ATOM 741  N ND1 . HIS A 1 94  ? -27.048 65.910 -10.034 1.00 97.12  94  A 1 
ATOM 742  C CD2 . HIS A 1 94  ? -26.253 67.566 -11.215 1.00 101.97 94  A 1 
ATOM 743  C CE1 . HIS A 1 94  ? -27.873 66.932 -9.877  1.00 94.33  94  A 1 
ATOM 744  N NE2 . HIS A 1 94  ? -27.412 67.950 -10.579 1.00 95.11  94  A 1 
ATOM 745  N N   . PHE A 1 95  ? -24.309 62.441 -9.887  1.00 89.26  95  A 1 
ATOM 746  C CA  . PHE A 1 95  ? -23.939 61.021 -9.857  1.00 85.89  95  A 1 
ATOM 747  C C   . PHE A 1 95  ? -25.153 60.169 -10.214 1.00 81.50  95  A 1 
ATOM 748  O O   . PHE A 1 95  ? -26.252 60.421 -9.713  1.00 78.18  95  A 1 
ATOM 749  C CB  . PHE A 1 95  ? -23.414 60.611 -8.454  1.00 89.82  95  A 1 
ATOM 750  C CG  . PHE A 1 95  ? -22.805 59.207 -8.379  1.00 88.81  95  A 1 
ATOM 751  C CD1 . PHE A 1 95  ? -23.603 58.075 -8.312  1.00 86.77  95  A 1 
ATOM 752  C CD2 . PHE A 1 95  ? -21.427 59.029 -8.324  1.00 94.01  95  A 1 
ATOM 753  C CE1 . PHE A 1 95  ? -23.037 56.788 -8.235  1.00 83.51  95  A 1 
ATOM 754  C CE2 . PHE A 1 95  ? -20.859 57.747 -8.244  1.00 90.52  95  A 1 
ATOM 755  C CZ  . PHE A 1 95  ? -21.669 56.631 -8.203  1.00 84.93  95  A 1 
ATOM 756  N N   . LEU A 1 96  ? -24.951 59.140 -11.050 1.00 79.08  96  A 1 
ATOM 757  C CA  . LEU A 1 96  ? -26.046 58.311 -11.561 1.00 79.47  96  A 1 
ATOM 758  C C   . LEU A 1 96  ? -25.886 56.824 -11.212 1.00 79.19  96  A 1 
ATOM 759  O O   . LEU A 1 96  ? -24.800 56.244 -11.372 1.00 73.64  96  A 1 
ATOM 760  C CB  . LEU A 1 96  ? -26.186 58.443 -13.101 1.00 72.96  96  A 1 
ATOM 761  C CG  . LEU A 1 96  ? -26.449 59.764 -13.832 1.00 66.14  96  A 1 
ATOM 762  C CD1 . LEU A 1 96  ? -27.302 59.500 -15.061 1.00 69.17  96  A 1 
ATOM 763  C CD2 . LEU A 1 96  ? -27.108 60.811 -12.957 1.00 69.28  96  A 1 
ATOM 764  N N   . ILE A 1 97  ? -26.986 56.195 -10.769 1.00 75.58  97  A 1 
ATOM 765  C CA  . ILE A 1 97  ? -27.071 54.739 -10.659 1.00 73.51  97  A 1 
ATOM 766  C C   . ILE A 1 97  ? -28.164 54.235 -11.588 1.00 68.50  97  A 1 
ATOM 767  O O   . ILE A 1 97  ? -29.317 54.692 -11.526 1.00 59.57  97  A 1 
ATOM 768  C CB  . ILE A 1 97  ? -27.350 54.241 -9.231  1.00 68.68  97  A 1 
ATOM 769  C CG1 . ILE A 1 97  ? -26.751 55.181 -8.205  1.00 65.41  97  A 1 
ATOM 770  C CG2 . ILE A 1 97  ? -26.759 52.819 -9.057  1.00 61.58  97  A 1 
ATOM 771  C CD1 . ILE A 1 97  ? -26.936 54.713 -6.793  1.00 67.90  97  A 1 
ATOM 772  N N   . PHE A 1 98  ? -27.796 53.272 -12.418 1.00 68.89  98  A 1 
ATOM 773  C CA  . PHE A 1 98  ? -28.704 52.585 -13.317 1.00 64.71  98  A 1 
ATOM 774  C C   . PHE A 1 98  ? -29.078 51.264 -12.656 1.00 62.63  98  A 1 
ATOM 775  O O   . PHE A 1 98  ? -28.193 50.496 -12.254 1.00 67.33  98  A 1 
ATOM 776  C CB  . PHE A 1 98  ? -28.036 52.388 -14.687 1.00 73.65  98  A 1 
ATOM 777  C CG  . PHE A 1 98  ? -27.521 53.689 -15.312 1.00 74.85  98  A 1 
ATOM 778  C CD1 . PHE A 1 98  ? -28.371 54.516 -16.052 1.00 68.50  98  A 1 
ATOM 779  C CD2 . PHE A 1 98  ? -26.206 54.086 -15.145 1.00 73.21  98  A 1 
ATOM 780  C CE1 . PHE A 1 98  ? -27.925 55.694 -16.602 1.00 60.18  98  A 1 
ATOM 781  C CE2 . PHE A 1 98  ? -25.762 55.271 -15.695 1.00 72.85  98  A 1 
ATOM 782  C CZ  . PHE A 1 98  ? -26.625 56.072 -16.424 1.00 67.59  98  A 1 
ATOM 783  N N   . VAL A 1 99  ? -30.384 51.033 -12.491 1.00 59.49  99  A 1 
ATOM 784  C CA  . VAL A 1 99  ? -30.916 49.847 -11.826 1.00 49.22  99  A 1 
ATOM 785  C C   . VAL A 1 99  ? -31.610 49.027 -12.889 1.00 43.83  99  A 1 
ATOM 786  O O   . VAL A 1 99  ? -32.604 49.480 -13.465 1.00 41.82  99  A 1 
ATOM 787  C CB  . VAL A 1 99  ? -31.902 50.198 -10.705 1.00 47.64  99  A 1 
ATOM 788  C CG1 . VAL A 1 99  ? -32.042 49.031 -9.739  1.00 49.62  99  A 1 
ATOM 789  C CG2 . VAL A 1 99  ? -31.486 51.446 -9.979  1.00 55.52  99  A 1 
ATOM 790  N N   . LYS A 1 100 ? -31.081 47.834 -13.159 1.00 47.00  100 A 1 
ATOM 791  C CA  . LYS A 1 100 ? -31.736 46.888 -14.051 1.00 49.69  100 A 1 
ATOM 792  C C   . LYS A 1 100 ? -32.837 46.159 -13.290 1.00 50.82  100 A 1 
ATOM 793  O O   . LYS A 1 100 ? -32.640 45.778 -12.135 1.00 52.45  100 A 1 
ATOM 794  C CB  . LYS A 1 100 ? -30.722 45.878 -14.597 1.00 45.11  100 A 1 
ATOM 795  C CG  . LYS A 1 100 ? -29.757 46.444 -15.625 0.00 49.96  100 A 1 
ATOM 796  C CD  . LYS A 1 100 ? -28.824 45.364 -16.154 0.00 52.36  100 A 1 
ATOM 797  C CE  . LYS A 1 100 ? -27.773 44.989 -15.118 0.00 56.30  100 A 1 
ATOM 798  N NZ  . LYS A 1 100 ? -26.815 46.101 -14.862 0.00 60.82  100 A 1 
ATOM 799  N N   . SER A 1 101 ? -33.998 45.981 -13.935 1.00 43.63  101 A 1 
ATOM 800  C CA  . SER A 1 101 ? -35.091 45.185 -13.376 1.00 47.19  101 A 1 
ATOM 801  C C   . SER A 1 101 ? -34.594 43.960 -12.620 1.00 51.60  101 A 1 
ATOM 802  O O   . SER A 1 101 ? -33.695 43.255 -13.079 1.00 55.93  101 A 1 
ATOM 803  C CB  . SER A 1 101 ? -36.021 44.705 -14.491 1.00 61.08  101 A 1 
ATOM 804  O OG  . SER A 1 101 ? -36.579 43.409 -14.197 1.00 61.17  101 A 1 
ATOM 805  N N   . TRP A 1 102 ? -35.224 43.680 -11.475 1.00 53.19  102 A 1 
ATOM 806  C CA  . TRP A 1 102 ? -34.806 42.550 -10.643 1.00 55.36  102 A 1 
ATOM 807  C C   . TRP A 1 102 ? -34.993 41.216 -11.385 1.00 56.42  102 A 1 
ATOM 808  O O   . TRP A 1 102 ? -34.144 40.312 -11.296 1.00 51.06  102 A 1 
ATOM 809  C CB  . TRP A 1 102 ? -35.566 42.624 -9.306  1.00 49.59  102 A 1 
ATOM 810  C CG  . TRP A 1 102 ? -35.412 41.474 -8.327  1.00 49.66  102 A 1 
ATOM 811  C CD1 . TRP A 1 102 ? -36.270 40.416 -8.165  1.00 46.06  102 A 1 
ATOM 812  C CD2 . TRP A 1 102 ? -34.379 41.301 -7.352  1.00 49.38  102 A 1 
ATOM 813  N NE1 . TRP A 1 102 ? -35.825 39.597 -7.167  1.00 46.28  102 A 1 
ATOM 814  C CE2 . TRP A 1 102 ? -34.661 40.106 -6.655  1.00 50.49  102 A 1 
ATOM 815  C CE3 . TRP A 1 102 ? -33.239 42.031 -7.007  1.00 50.43  102 A 1 
ATOM 816  C CZ2 . TRP A 1 102 ? -33.838 39.618 -5.635  1.00 55.46  102 A 1 
ATOM 817  C CZ3 . TRP A 1 102 ? -32.419 41.547 -5.996  1.00 52.89  102 A 1 
ATOM 818  C CH2 . TRP A 1 102 ? -32.723 40.349 -5.324  1.00 59.64  102 A 1 
ATOM 819  N N   . ASN A 1 103 ? -36.065 41.109 -12.176 1.00 58.98  103 A 1 
ATOM 820  C CA  . ASN A 1 103 ? -36.296 39.958 -13.053 1.00 57.48  103 A 1 
ATOM 821  C C   . ASN A 1 103 ? -36.130 38.646 -12.301 1.00 50.99  103 A 1 
ATOM 822  O O   . ASN A 1 103 ? -35.526 37.704 -12.795 1.00 51.86  103 A 1 
ATOM 823  C CB  . ASN A 1 103 ? -35.384 40.000 -14.281 1.00 54.14  103 A 1 
ATOM 824  C CG  . ASN A 1 103 ? -36.064 40.605 -15.494 0.00 55.79  103 A 1 
ATOM 825  O OD1 . ASN A 1 103 ? -36.058 41.820 -15.684 0.00 56.25  103 A 1 
ATOM 826  N ND2 . ASN A 1 103 ? -36.656 39.755 -16.325 0.00 55.69  103 A 1 
ATOM 827  N N   . THR A 1 104 ? -36.663 38.606 -11.082 1.00 54.74  104 A 1 
ATOM 828  C CA  . THR A 1 104 ? -36.757 37.394 -10.242 1.00 60.05  104 A 1 
ATOM 829  C C   . THR A 1 104 ? -35.396 36.704 -10.041 1.00 58.02  104 A 1 
ATOM 830  O O   . THR A 1 104 ? -35.302 35.469 -9.970  1.00 52.56  104 A 1 
ATOM 831  C CB  . THR A 1 104 ? -37.809 36.392 -10.779 1.00 57.17  104 A 1 
ATOM 832  O OG1 . THR A 1 104 ? -37.213 35.492 -11.715 1.00 60.25  104 A 1 
ATOM 833  C CG2 . THR A 1 104 ? -39.014 37.110 -11.449 1.00 49.53  104 A 1 
ATOM 834  N N   . GLU A 1 105 ? -34.336 37.516 -9.903  1.00 60.00  105 A 1 
ATOM 835  C CA  . GLU A 1 105 ? -33.011 36.990 -9.570  1.00 63.93  105 A 1 
ATOM 836  C C   . GLU A 1 105 ? -33.034 36.247 -8.235  1.00 61.72  105 A 1 
ATOM 837  O O   . GLU A 1 105 ? -33.476 36.788 -7.215  1.00 60.29  105 A 1 
ATOM 838  C CB  . GLU A 1 105 ? -31.968 38.116 -9.519  1.00 64.40  105 A 1 
ATOM 839  C CG  . GLU A 1 105 ? -30.684 37.709 -8.756  1.00 67.50  105 A 1 
ATOM 840  C CD  . GLU A 1 105 ? -29.411 38.415 -9.234  1.00 70.52  105 A 1 
ATOM 841  O OE1 . GLU A 1 105 ? -29.407 39.064 -10.315 1.00 66.44  105 A 1 
ATOM 842  O OE2 . GLU A 1 105 ? -28.396 38.295 -8.516  1.00 73.04  105 A 1 
ATOM 843  N N   . ALA A 1 106 ? -32.523 35.011 -8.254  1.00 63.38  106 A 1 
ATOM 844  C CA  . ALA A 1 106 ? -32.445 34.036 -7.151  1.00 59.27  106 A 1 
ATOM 845  C C   . ALA A 1 106 ? -33.753 33.274 -7.003  1.00 56.49  106 A 1 
ATOM 846  O O   . ALA A 1 106 ? -33.931 32.574 -5.995  1.00 62.85  106 A 1 
ATOM 847  C CB  . ALA A 1 106 ? -32.062 34.650 -5.796  1.00 54.04  106 A 1 
ATOM 848  N N   . GLY A 1 107 ? -34.666 33.366 -7.971  1.00 53.40  107 A 1 
ATOM 849  C CA  . GLY A 1 107 ? -35.967 32.735 -7.835  1.00 61.22  107 A 1 
ATOM 850  C C   . GLY A 1 107 ? -36.869 33.376 -6.808  1.00 58.44  107 A 1 
ATOM 851  O O   . GLY A 1 107 ? -37.991 32.887 -6.594  1.00 55.87  107 A 1 
ATOM 852  N N   . VAL A 1 108 ? -36.393 34.443 -6.170  1.00 55.33  108 A 1 
ATOM 853  C CA  . VAL A 1 108 ? -37.183 35.246 -5.245  1.00 44.92  108 A 1 
ATOM 854  C C   . VAL A 1 108 ? -37.881 36.333 -6.059  1.00 43.15  108 A 1 
ATOM 855  O O   . VAL A 1 108 ? -37.194 37.131 -6.708  1.00 42.38  108 A 1 
ATOM 856  C CB  . VAL A 1 108 ? -36.278 35.851 -4.169  1.00 41.85  108 A 1 
ATOM 857  C CG1 . VAL A 1 108 ? -36.917 37.075 -3.533  1.00 45.48  108 A 1 
ATOM 858  C CG2 . VAL A 1 108 ? -35.926 34.781 -3.139  1.00 41.05  108 A 1 
ATOM 859  N N   . PRO A 1 109 ? -39.218 36.381 -6.081  1.00 42.25  109 A 1 
ATOM 860  C CA  . PRO A 1 109 ? -39.899 37.255 -7.052  1.00 41.30  109 A 1 
ATOM 861  C C   . PRO A 1 109 ? -39.616 38.738 -6.901  1.00 45.03  109 A 1 
ATOM 862  O O   . PRO A 1 109 ? -39.924 39.481 -7.837  1.00 50.52  109 A 1 
ATOM 863  C CB  . PRO A 1 109 ? -41.382 36.959 -6.814  1.00 40.70  109 A 1 
ATOM 864  C CG  . PRO A 1 109 ? -41.400 35.579 -6.274  1.00 45.62  109 A 1 
ATOM 865  C CD  . PRO A 1 109 ? -40.158 35.437 -5.445  1.00 43.52  109 A 1 
ATOM 866  N N   . LEU A 1 110 ? -39.048 39.213 -5.789  1.00 44.46  110 A 1 
ATOM 867  C CA  . LEU A 1 110 ? -38.851 40.652 -5.637  1.00 44.57  110 A 1 
ATOM 868  C C   . LEU A 1 110 ? -37.677 41.005 -4.727  1.00 44.01  110 A 1 
ATOM 869  O O   . LEU A 1 110 ? -37.160 40.192 -3.936  1.00 44.91  110 A 1 
ATOM 870  C CB  . LEU A 1 110 ? -40.103 41.357 -5.108  1.00 40.55  110 A 1 
ATOM 871  C CG  . LEU A 1 110 ? -40.350 41.284 -3.617  1.00 33.42  110 A 1 
ATOM 872  C CD1 . LEU A 1 110 ? -41.343 42.300 -3.152  1.00 30.89  110 A 1 
ATOM 873  C CD2 . LEU A 1 110 ? -40.854 39.935 -3.322  1.00 37.10  110 A 1 
ATOM 874  N N   . ALA A 1 111 ? -37.285 42.271 -4.843  1.00 40.65  111 A 1 
ATOM 875  C CA  . ALA A 1 111 ? -36.187 42.805 -4.067  1.00 41.22  111 A 1 
ATOM 876  C C   . ALA A 1 111 ? -36.735 43.306 -2.750  1.00 41.32  111 A 1 
ATOM 877  O O   . ALA A 1 111 ? -37.747 44.020 -2.711  1.00 40.89  111 A 1 
ATOM 878  C CB  . ALA A 1 111 ? -35.468 43.927 -4.806  1.00 44.36  111 A 1 
ATOM 879  N N   . THR A 1 112 ? -36.073 42.901 -1.683  1.00 39.51  112 A 1 
ATOM 880  C CA  . THR A 1 112 ? -36.480 43.218 -0.332  1.00 37.34  112 A 1 
ATOM 881  C C   . THR A 1 112 ? -35.259 43.739 0.398   1.00 41.69  112 A 1 
ATOM 882  O O   . THR A 1 112 ? -34.224 43.064 0.437   1.00 47.94  112 A 1 
ATOM 883  C CB  . THR A 1 112 ? -37.003 41.979 0.391   1.00 38.25  112 A 1 
ATOM 884  O OG1 . THR A 1 112 ? -37.868 41.217 -0.465  1.00 38.64  112 A 1 
ATOM 885  C CG2 . THR A 1 112 ? -37.747 42.409 1.596   1.00 37.01  112 A 1 
ATOM 886  N N   . LEU A 1 113 ? -35.360 44.937 0.961   1.00 37.80  113 A 1 
ATOM 887  C CA  . LEU A 1 113 ? -34.295 45.386 1.845   1.00 34.80  113 A 1 
ATOM 888  C C   . LEU A 1 113 ? -34.193 44.483 3.055   1.00 36.02  113 A 1 
ATOM 889  O O   . LEU A 1 113 ? -33.113 43.974 3.362   1.00 44.26  113 A 1 
ATOM 890  C CB  . LEU A 1 113 ? -34.520 46.817 2.291   1.00 34.86  113 A 1 
ATOM 891  C CG  . LEU A 1 113 ? -34.408 47.779 1.150   1.00 39.16  113 A 1 
ATOM 892  C CD1 . LEU A 1 113 ? -34.567 49.198 1.697   1.00 42.64  113 A 1 
ATOM 893  C CD2 . LEU A 1 113 ? -33.065 47.514 0.504   1.00 40.94  113 A 1 
ATOM 894  N N   . CYS A 1 114 ? -35.310 44.265 3.754   1.00 33.03  114 A 1 
ATOM 895  C CA  . CYS A 1 114 ? -35.293 43.506 5.002   1.00 36.52  114 A 1 
ATOM 896  C C   . CYS A 1 114 ? -36.658 42.884 5.256   1.00 33.72  114 A 1 
ATOM 897  O O   . CYS A 1 114 ? -37.663 43.597 5.274   1.00 32.82  114 A 1 
ATOM 898  C CB  . CYS A 1 114 ? -34.893 44.402 6.178   1.00 34.77  114 A 1 
ATOM 899  S SG  . CYS A 1 114 ? -35.103 43.641 7.812   1.00 42.29  114 A 1 
ATOM 900  N N   . SER A 1 115 ? -36.686 41.565 5.480   1.00 29.82  115 A 1 
ATOM 901  C CA  . SER A 1 115 ? -37.966 40.873 5.575   1.00 29.63  115 A 1 
ATOM 902  C C   . SER A 1 115 ? -38.692 41.169 6.884   1.00 30.44  115 A 1 
ATOM 903  O O   . SER A 1 115 ? -39.921 41.081 6.938   1.00 28.56  115 A 1 
ATOM 904  C CB  . SER A 1 115 ? -37.757 39.370 5.425   1.00 29.95  115 A 1 
ATOM 905  O OG  . SER A 1 115 ? -37.137 38.836 6.581   1.00 32.86  115 A 1 
ATOM 906  N N   . ASN A 1 116 ? -37.958 41.529 7.936   1.00 33.48  116 A 1 
ATOM 907  C CA  . ASN A 1 116 ? -38.462 41.584 9.316   1.00 33.01  116 A 1 
ATOM 908  C C   . ASN A 1 116 ? -39.085 40.275 9.749   1.00 31.93  116 A 1 
ATOM 909  O O   . ASN A 1 116 ? -39.944 40.274 10.632  1.00 33.68  116 A 1 
ATOM 910  C CB  . ASN A 1 116 ? -39.475 42.704 9.535   1.00 31.60  116 A 1 
ATOM 911  C CG  . ASN A 1 116 ? -38.939 44.035 9.157   1.00 34.89  116 A 1 
ATOM 912  O OD1 . ASN A 1 116 ? -37.833 44.411 9.544   1.00 37.92  116 A 1 
ATOM 913  N ND2 . ASN A 1 116 ? -39.701 44.757 8.355   1.00 36.45  116 A 1 
ATOM 914  N N   . LEU A 1 117 ? -38.679 39.166 9.123   1.00 32.34  117 A 1 
ATOM 915  C CA  . LEU A 1 117 ? -39.120 37.827 9.502   1.00 32.37  117 A 1 
ATOM 916  C C   . LEU A 1 117 ? -37.977 37.197 10.264  1.00 31.41  117 A 1 
ATOM 917  O O   . LEU A 1 117 ? -37.007 36.759 9.651   1.00 37.23  117 A 1 
ATOM 918  C CB  . LEU A 1 117 ? -39.482 36.987 8.281   1.00 29.27  117 A 1 
ATOM 919  C CG  . LEU A 1 117 ? -40.949 37.067 7.890   1.00 25.03  117 A 1 
ATOM 920  C CD1 . LEU A 1 117 ? -41.284 35.920 7.045   1.00 24.12  117 A 1 
ATOM 921  C CD2 . LEU A 1 117 ? -41.796 37.039 9.118   1.00 26.71  117 A 1 
ATOM 922  N N   . TYR A 1 118 ? -38.083 37.150 11.594  1.00 28.50  118 A 1 
ATOM 923  C CA  . TYR A 1 118 ? -36.994 36.640 12.416  1.00 32.69  118 A 1 
ATOM 924  C C   . TYR A 1 118 ? -37.187 35.177 12.767  1.00 35.17  118 A 1 
ATOM 925  O O   . TYR A 1 118 ? -38.310 34.683 12.826  1.00 39.19  118 A 1 
ATOM 926  C CB  . TYR A 1 118 ? -36.852 37.444 13.698  1.00 33.15  118 A 1 
ATOM 927  C CG  . TYR A 1 118 ? -36.380 38.857 13.452  1.00 37.96  118 A 1 
ATOM 928  C CD1 . TYR A 1 118 ? -35.037 39.157 13.250  1.00 38.59  118 A 1 
ATOM 929  C CD2 . TYR A 1 118 ? -37.282 39.892 13.418  1.00 38.71  118 A 1 
ATOM 930  C CE1 . TYR A 1 118 ? -34.634 40.456 13.023  1.00 39.60  118 A 1 
ATOM 931  C CE2 . TYR A 1 118 ? -36.884 41.176 13.198  1.00 37.77  118 A 1 
ATOM 932  C CZ  . TYR A 1 118 ? -35.580 41.463 13.001  1.00 37.98  118 A 1 
ATOM 933  O OH  . TYR A 1 118 ? -35.273 42.788 12.785  1.00 44.43  118 A 1 
ATOM 934  N N   . HIS A 1 119 ? -36.079 34.479 12.990  1.00 34.79  119 A 1 
ATOM 935  C CA  . HIS A 1 119 ? -36.163 33.160 13.596  1.00 38.74  119 A 1 
ATOM 936  C C   . HIS A 1 119 ? -34.875 32.880 14.340  1.00 41.72  119 A 1 
ATOM 937  O O   . HIS A 1 119 ? -33.798 33.254 13.880  1.00 48.42  119 A 1 
ATOM 938  C CB  . HIS A 1 119 ? -36.411 32.054 12.579  1.00 42.15  119 A 1 
ATOM 939  C CG  . HIS A 1 119 ? -35.169 31.583 11.895  1.00 52.48  119 A 1 
ATOM 940  N ND1 . HIS A 1 119 ? -34.283 32.452 11.287  1.00 55.61  119 A 1 
ATOM 941  C CD2 . HIS A 1 119 ? -34.669 30.336 11.711  1.00 57.14  119 A 1 
ATOM 942  C CE1 . HIS A 1 119 ? -33.290 31.759 10.758  1.00 66.62  119 A 1 
ATOM 943  N NE2 . HIS A 1 119 ? -33.504 30.474 10.995  1.00 71.93  119 A 1 
ATOM 944  N N   . ARG A 1 120 ? -35.003 32.203 15.475  1.00 41.27  120 A 1 
ATOM 945  C CA  . ARG A 1 120 ? -33.915 31.971 16.419  1.00 43.05  120 A 1 
ATOM 946  C C   . ARG A 1 120 ? -33.442 30.537 16.270  1.00 52.29  120 A 1 
ATOM 947  O O   . ARG A 1 120 ? -34.092 29.616 16.762  1.00 58.61  120 A 1 
ATOM 948  C CB  . ARG A 1 120 ? -34.393 32.223 17.842  1.00 41.65  120 A 1 
ATOM 949  C CG  . ARG A 1 120 ? -33.487 31.695 18.920  1.00 44.61  120 A 1 
ATOM 950  C CD  . ARG A 1 120 ? -33.868 32.191 20.301  1.00 39.14  120 A 1 
ATOM 951  N NE  . ARG A 1 120 ? -32.700 32.114 21.165  1.00 45.67  120 A 1 
ATOM 952  C CZ  . ARG A 1 120 ? -31.792 33.078 21.270  1.00 50.04  120 A 1 
ATOM 953  N NH1 . ARG A 1 120 ? -31.946 34.211 20.601  1.00 49.94  120 A 1 
ATOM 954  N NH2 . ARG A 1 120 ? -30.737 32.920 22.058  1.00 55.22  120 A 1 
ATOM 955  N N   . GLU A 1 121 ? -32.310 30.344 15.606  1.00 58.29  121 A 1 
ATOM 956  C CA  . GLU A 1 121 ? -31.700 29.028 15.470  1.00 68.03  121 A 1 
ATOM 957  C C   . GLU A 1 121 ? -30.532 28.918 16.444  1.00 68.42  121 A 1 
ATOM 958  O O   . GLU A 1 121 ? -29.689 29.823 16.508  1.00 70.08  121 A 1 
ATOM 959  C CB  . GLU A 1 121 ? -31.234 28.804 14.029  1.00 83.24  121 A 1 
ATOM 960  C CG  . GLU A 1 121 ? -30.425 29.992 13.459  1.00 91.67  121 A 1 
ATOM 961  C CD  . GLU A 1 121 ? -30.034 29.822 11.986  1.00 101.51 121 A 1 
ATOM 962  O OE1 . GLU A 1 121 ? -29.947 28.655 11.523  1.00 103.88 121 A 1 
ATOM 963  O OE2 . GLU A 1 121 ? -29.837 30.860 11.294  1.00 96.05  121 A 1 
ATOM 964  N N   . ARG A 1 122 ? -30.499 27.823 17.211  1.00 63.65  122 A 1 
ATOM 965  C CA  . ARG A 1 122 ? -29.474 27.571 18.239  1.00 65.68  122 A 1 
ATOM 966  C C   . ARG A 1 122 ? -29.478 28.728 19.241  1.00 60.08  122 A 1 
ATOM 967  O O   . ARG A 1 122 ? -30.508 28.956 19.901  1.00 57.04  122 A 1 
ATOM 968  C CB  . ARG A 1 122 ? -28.138 27.276 17.537  1.00 65.38  122 A 1 
ATOM 969  C CG  . ARG A 1 122 ? -27.028 26.703 18.423  0.00 62.14  122 A 1 
ATOM 970  C CD  . ARG A 1 122 ? -27.536 25.785 19.538  0.00 60.94  122 A 1 
ATOM 971  N NE  . ARG A 1 122 ? -28.526 24.811 19.080  0.00 60.55  122 A 1 
ATOM 972  C CZ  . ARG A 1 122 ? -29.389 24.192 19.880  0.00 59.43  122 A 1 
ATOM 973  N NH2 . ARG A 1 122 ? -30.255 23.322 19.379  0.00 59.51  122 A 1 
ATOM 974  N NH1 . ARG A 1 122 ? -29.389 24.450 21.180  0.00 58.59  122 A 1 
ATOM 975  N N   . THR A 1 123 ? -28.394 29.482 19.403  1.00 57.64  123 A 1 
ATOM 976  C CA  . THR A 1 123 ? -28.301 30.457 20.482  1.00 59.20  123 A 1 
ATOM 977  C C   . THR A 1 123 ? -28.461 31.895 20.001  1.00 63.35  123 A 1 
ATOM 978  O O   . THR A 1 123 ? -28.035 32.829 20.697  1.00 66.12  123 A 1 
ATOM 979  C CB  . THR A 1 123 ? -26.962 30.290 21.192  1.00 62.40  123 A 1 
ATOM 980  O OG1 . THR A 1 123 ? -25.917 30.861 20.385  1.00 67.86  123 A 1 
ATOM 981  C CG2 . THR A 1 123 ? -26.683 28.814 21.374  1.00 61.15  123 A 1 
ATOM 982  N N   . SER A 1 124 ? -29.081 32.097 18.838  1.00 56.21  124 A 1 
ATOM 983  C CA  . SER A 1 124 ? -28.897 33.338 18.099  1.00 53.51  124 A 1 
ATOM 984  C C   . SER A 1 124 ? -30.104 33.656 17.229  1.00 55.66  124 A 1 
ATOM 985  O O   . SER A 1 124 ? -30.522 32.821 16.420  1.00 59.53  124 A 1 
ATOM 986  C CB  . SER A 1 124 ? -27.644 33.236 17.230  1.00 62.13  124 A 1 
ATOM 987  O OG  . SER A 1 124 ? -27.736 34.067 16.086  1.00 64.39  124 A 1 
ATOM 988  N N   . THR A 1 125 ? -30.612 34.889 17.366  1.00 53.86  125 A 1 
ATOM 989  C CA  . THR A 1 125 ? -31.790 35.399 16.658  1.00 47.87  125 A 1 
ATOM 990  C C   . THR A 1 125 ? -31.352 36.229 15.440  1.00 57.74  125 A 1 
ATOM 991  O O   . THR A 1 125 ? -30.775 37.311 15.591  1.00 60.11  125 A 1 
ATOM 992  C CB  . THR A 1 125 ? -32.630 36.237 17.621  1.00 39.95  125 A 1 
ATOM 993  O OG1 . THR A 1 125 ? -33.328 35.384 18.516  1.00 38.89  125 A 1 
ATOM 994  C CG2 . THR A 1 125 ? -33.616 37.084 16.909  1.00 41.07  125 A 1 
ATOM 995  N N   . ASP A 1 126 ? -31.637 35.730 14.232  1.00 62.27  126 A 1 
ATOM 996  C CA  . ASP A 1 126 ? -31.347 36.429 12.980  1.00 63.12  126 A 1 
ATOM 997  C C   . ASP A 1 126 ? -32.645 36.754 12.245  1.00 54.75  126 A 1 
ATOM 998  O O   . ASP A 1 126 ? -33.665 36.065 12.388  1.00 52.57  126 A 1 
ATOM 999  C CB  . ASP A 1 126 ? -30.516 35.577 12.003  1.00 71.24  126 A 1 
ATOM 1000 C CG  . ASP A 1 126 ? -29.494 34.715 12.693  1.00 75.66  126 A 1 
ATOM 1001 O OD1 . ASP A 1 126 ? -28.583 35.260 13.360  1.00 75.66  126 A 1 
ATOM 1002 O OD2 . ASP A 1 126 ? -29.620 33.474 12.545  1.00 79.48  126 A 1 
ATOM 1003 N N   . VAL A 1 127 ? -32.581 37.741 11.389  1.00 47.29  127 A 1 
ATOM 1004 C CA  . VAL A 1 127 ? -33.621 37.852 10.381  1.00 41.79  127 A 1 
ATOM 1005 C C   . VAL A 1 127 ? -33.320 36.897 9.226   1.00 40.86  127 A 1 
ATOM 1006 O O   . VAL A 1 127 ? -32.179 36.469 9.014   1.00 41.68  127 A 1 
ATOM 1007 C CB  . VAL A 1 127 ? -33.758 39.322 9.953   1.00 35.86  127 A 1 
ATOM 1008 C CG1 . VAL A 1 127 ? -32.416 39.886 9.711   1.00 40.50  127 A 1 
ATOM 1009 C CG2 . VAL A 1 127 ? -34.631 39.455 8.736   1.00 37.45  127 A 1 
ATOM 1010 N N   . MET A 1 128 ? -34.379 36.458 8.552   1.00 39.94  128 A 1 
ATOM 1011 C CA  . MET A 1 128 ? -34.247 35.700 7.322   1.00 41.44  128 A 1 
ATOM 1012 C C   . MET A 1 128 ? -34.077 36.673 6.160   1.00 44.85  128 A 1 
ATOM 1013 O O   . MET A 1 128 ? -34.839 37.636 6.033   1.00 44.29  128 A 1 
ATOM 1014 C CB  . MET A 1 128 ? -35.478 34.834 7.088   1.00 37.30  128 A 1 
ATOM 1015 C CG  . MET A 1 128 ? -35.974 34.067 8.276   1.00 37.63  128 A 1 
ATOM 1016 S SD  . MET A 1 128 ? -37.652 33.482 7.919   1.00 40.23  128 A 1 
ATOM 1017 C CE  . MET A 1 128 ? -38.423 33.469 9.545   1.00 30.03  128 A 1 
ATOM 1018 N N   . ASP A 1 129 ? -33.054 36.446 5.339   1.00 50.18  129 A 1 
ATOM 1019 C CA  . ASP A 1 129 ? -32.943 37.123 4.056   1.00 53.56  129 A 1 
ATOM 1020 C C   . ASP A 1 129 ? -34.013 36.587 3.107   1.00 52.65  129 A 1 
ATOM 1021 O O   . ASP A 1 129 ? -34.630 35.547 3.362   1.00 48.46  129 A 1 
ATOM 1022 C CB  . ASP A 1 129 ? -31.540 36.937 3.476   1.00 58.05  129 A 1 
ATOM 1023 C CG  . ASP A 1 129 ? -31.180 35.463 3.248   1.00 58.13  129 A 1 
ATOM 1024 O OD1 . ASP A 1 129 ? -31.982 34.582 3.629   1.00 56.98  129 A 1 
ATOM 1025 O OD2 . ASP A 1 129 ? -30.095 35.176 2.685   1.00 58.92  129 A 1 
ATOM 1026 N N   . SER A 1 130 ? -34.255 37.301 2.002   1.00 55.09  130 A 1 
ATOM 1027 C CA  . SER A 1 130 ? -35.440 36.925 1.242   1.00 52.53  130 A 1 
ATOM 1028 C C   . SER A 1 130 ? -35.285 35.537 0.634   1.00 45.00  130 A 1 
ATOM 1029 O O   . SER A 1 130 ? -36.286 34.878 0.360   1.00 50.58  130 A 1 
ATOM 1030 C CB  . SER A 1 130 ? -35.831 38.010 0.205   1.00 53.15  130 A 1 
ATOM 1031 O OG  . SER A 1 130 ? -34.751 38.688 -0.405  1.00 59.94  130 A 1 
ATOM 1032 N N   . GLN A 1 131 ? -34.066 35.038 0.516   1.00 44.35  131 A 1 
ATOM 1033 C CA  . GLN A 1 131 ? -33.876 33.613 0.278   1.00 48.42  131 A 1 
ATOM 1034 C C   . GLN A 1 131 ? -34.534 32.768 1.375   1.00 47.48  131 A 1 
ATOM 1035 O O   . GLN A 1 131 ? -35.409 31.940 1.099   1.00 43.77  131 A 1 
ATOM 1036 C CB  . GLN A 1 131 ? -32.377 33.318 0.196   1.00 58.03  131 A 1 
ATOM 1037 C CG  . GLN A 1 131 ? -31.729 33.719 -1.111  1.00 63.59  131 A 1 
ATOM 1038 C CD  . GLN A 1 131 ? -32.015 32.706 -2.201  1.00 74.69  131 A 1 
ATOM 1039 O OE1 . GLN A 1 131 ? -32.773 31.749 -1.990  1.00 71.77  131 A 1 
ATOM 1040 N NE2 . GLN A 1 131 ? -31.424 32.910 -3.377  1.00 70.42  131 A 1 
ATOM 1041 N N   . GLU A 1 132 ? -34.098 32.958 2.632   1.00 49.89  132 A 1 
ATOM 1042 C CA  . GLU A 1 132 ? -34.584 32.161 3.766   1.00 47.97  132 A 1 
ATOM 1043 C C   . GLU A 1 132 ? -36.108 32.235 3.888   1.00 50.73  132 A 1 
ATOM 1044 O O   . GLU A 1 132 ? -36.796 31.206 3.989   1.00 41.76  132 A 1 
ATOM 1045 C CB  . GLU A 1 132 ? -33.929 32.655 5.070   1.00 43.86  132 A 1 
ATOM 1046 C CG  . GLU A 1 132 ? -32.583 32.040 5.530   1.00 49.48  132 A 1 
ATOM 1047 C CD  . GLU A 1 132 ? -31.785 32.952 6.537   1.00 57.01  132 A 1 
ATOM 1048 O OE1 . GLU A 1 132 ? -31.429 34.079 6.147   1.00 57.33  132 A 1 
ATOM 1049 O OE2 . GLU A 1 132 ? -31.501 32.574 7.711   1.00 58.84  132 A 1 
ATOM 1050 N N   . ALA A 1 133 ? -36.647 33.465 3.886   1.00 53.22  133 A 1 
ATOM 1051 C CA  . ALA A 1 133 ? -38.061 33.699 4.143   1.00 40.23  133 A 1 
ATOM 1052 C C   . ALA A 1 133 ? -38.934 33.117 3.051   1.00 42.50  133 A 1 
ATOM 1053 O O   . ALA A 1 133 ? -40.055 32.689 3.334   1.00 42.59  133 A 1 
ATOM 1054 C CB  . ALA A 1 133 ? -38.330 35.194 4.282   1.00 33.30  133 A 1 
ATOM 1055 N N   . LEU A 1 134 ? -38.456 33.092 1.805   1.00 43.90  134 A 1 
ATOM 1056 C CA  . LEU A 1 134 ? -39.255 32.483 0.744   1.00 46.42  134 A 1 
ATOM 1057 C C   . LEU A 1 134 ? -39.536 31.013 1.036   1.00 48.51  134 A 1 
ATOM 1058 O O   . LEU A 1 134 ? -40.653 30.524 0.810   1.00 45.89  134 A 1 
ATOM 1059 C CB  . LEU A 1 134 ? -38.561 32.629 -0.605  1.00 42.90  134 A 1 
ATOM 1060 C CG  . LEU A 1 134 ? -39.346 32.033 -1.771  1.00 43.65  134 A 1 
ATOM 1061 C CD1 . LEU A 1 134 ? -40.757 32.606 -1.875  1.00 46.82  134 A 1 
ATOM 1062 C CD2 . LEU A 1 134 ? -38.588 32.271 -3.045  1.00 50.80  134 A 1 
ATOM 1063 N N   . ALA A 1 135 ? -38.544 30.297 1.562   1.00 48.90  135 A 1 
ATOM 1064 C CA  . ALA A 1 135 ? -38.742 28.882 1.849   1.00 46.40  135 A 1 
ATOM 1065 C C   . ALA A 1 135 ? -39.655 28.677 3.058   1.00 46.11  135 A 1 
ATOM 1066 O O   . ALA A 1 135 ? -40.565 27.842 3.025   1.00 45.93  135 A 1 
ATOM 1067 C CB  . ALA A 1 135 ? -37.390 28.216 2.060   1.00 45.07  135 A 1 
ATOM 1068 N N   . PHE A 1 136 ? -39.417 29.426 4.143   1.00 50.69  136 A 1 
ATOM 1069 C CA  . PHE A 1 136 ? -40.250 29.328 5.346   1.00 45.92  136 A 1 
ATOM 1070 C C   . PHE A 1 136 ? -41.690 29.701 5.050   1.00 42.87  136 A 1 
ATOM 1071 O O   . PHE A 1 136 ? -42.610 29.110 5.613   1.00 41.77  136 A 1 
ATOM 1072 C CB  . PHE A 1 136 ? -39.643 30.211 6.445   1.00 43.29  136 A 1 
ATOM 1073 C CG  . PHE A 1 136 ? -40.599 30.653 7.521   1.00 35.26  136 A 1 
ATOM 1074 C CD1 . PHE A 1 136 ? -40.788 29.884 8.651   1.00 38.51  136 A 1 
ATOM 1075 C CD2 . PHE A 1 136 ? -41.226 31.888 7.445   1.00 33.69  136 A 1 
ATOM 1076 C CE1 . PHE A 1 136 ? -41.634 30.318 9.665   1.00 42.97  136 A 1 
ATOM 1077 C CE2 . PHE A 1 136 ? -42.070 32.330 8.445   1.00 31.72  136 A 1 
ATOM 1078 C CZ  . PHE A 1 136 ? -42.278 31.549 9.558   1.00 37.47  136 A 1 
ATOM 1079 N N   . LEU A 1 137 ? -41.907 30.653 4.142   1.00 46.62  137 A 1 
ATOM 1080 C CA  . LEU A 1 137 ? -43.266 30.952 3.703   1.00 47.80  137 A 1 
ATOM 1081 C C   . LEU A 1 137 ? -43.839 29.812 2.859   1.00 55.64  137 A 1 
ATOM 1082 O O   . LEU A 1 137 ? -45.005 29.435 3.036   1.00 59.97  137 A 1 
ATOM 1083 C CB  . LEU A 1 137 ? -43.287 32.279 2.944   1.00 39.47  137 A 1 
ATOM 1084 C CG  . LEU A 1 137 ? -43.151 33.477 3.880   1.00 29.46  137 A 1 
ATOM 1085 C CD1 . LEU A 1 137 ? -43.129 34.795 3.143   1.00 25.42  137 A 1 
ATOM 1086 C CD2 . LEU A 1 137 ? -44.277 33.455 4.821   1.00 28.75  137 A 1 
ATOM 1087 N N   . LYS A 1 138 ? -43.040 29.230 1.951   1.00 52.26  138 A 1 
ATOM 1088 C CA  . LYS A 1 138 ? -43.501 28.027 1.261   1.00 49.06  138 A 1 
ATOM 1089 C C   . LYS A 1 138 ? -43.761 26.877 2.249   1.00 57.52  138 A 1 
ATOM 1090 O O   . LYS A 1 138 ? -44.677 26.077 2.042   1.00 63.07  138 A 1 
ATOM 1091 C CB  . LYS A 1 138 ? -42.493 27.614 0.179   1.00 42.90  138 A 1 
ATOM 1092 C CG  . LYS A 1 138 ? -42.269 28.639 -0.929  1.00 47.15  138 A 1 
ATOM 1093 C CD  . LYS A 1 138 ? -42.376 28.044 -2.343  1.00 48.01  138 A 1 
ATOM 1094 C CE  . LYS A 1 138 ? -43.800 27.588 -2.628  0.00 50.86  138 A 1 
ATOM 1095 N NZ  . LYS A 1 138 ? -43.967 27.093 -4.021  0.00 52.52  138 A 1 
ATOM 1096 N N   . CYS A 1 139 ? -42.994 26.788 3.339   1.00 58.59  139 A 1 
ATOM 1097 C CA  . CYS A 1 139 ? -43.080 25.649 4.251   1.00 57.76  139 A 1 
ATOM 1098 C C   . CYS A 1 139 ? -44.123 25.829 5.343   1.00 56.27  139 A 1 
ATOM 1099 O O   . CYS A 1 139 ? -44.439 24.864 6.034   1.00 64.68  139 A 1 
ATOM 1100 C CB  . CYS A 1 139 ? -41.700 25.369 4.890   1.00 65.70  139 A 1 
ATOM 1101 S SG  . CYS A 1 139 ? -41.605 24.132 6.271   1.00 80.89  139 A 1 
ATOM 1102 N N   . ARG A 1 140 ? -44.650 27.028 5.544   1.00 56.04  140 A 1 
ATOM 1103 C CA  . ARG A 1 140 ? -45.752 27.213 6.483   1.00 62.25  140 A 1 
ATOM 1104 C C   . ARG A 1 140 ? -47.071 27.419 5.770   1.00 64.69  140 A 1 
ATOM 1105 O O   . ARG A 1 140 ? -48.097 27.640 6.429   1.00 63.58  140 A 1 
ATOM 1106 C CB  . ARG A 1 140 ? -45.482 28.384 7.427   1.00 53.01  140 A 1 
ATOM 1107 C CG  . ARG A 1 140 ? -44.343 28.108 8.332   1.00 48.96  140 A 1 
ATOM 1108 C CD  . ARG A 1 140 ? -44.605 28.671 9.655   1.00 43.19  140 A 1 
ATOM 1109 N NE  . ARG A 1 140 ? -44.077 27.785 10.664  1.00 50.31  140 A 1 
ATOM 1110 C CZ  . ARG A 1 140 ? -43.999 28.114 11.938  1.00 54.01  140 A 1 
ATOM 1111 N NH1 . ARG A 1 140 ? -44.373 29.330 12.318  1.00 47.94  140 A 1 
ATOM 1112 N NH2 . ARG A 1 140 ? -43.528 27.245 12.816  1.00 55.36  140 A 1 
ATOM 1113 N N   . THR A 1 141 ? -47.060 27.336 4.445   1.00 61.81  141 A 1 
ATOM 1114 C CA  . THR A 1 141 ? -48.239 27.458 3.622   1.00 59.89  141 A 1 
ATOM 1115 C C   . THR A 1 141 ? -49.087 26.184 3.679   1.00 70.49  141 A 1 
ATOM 1116 O O   . THR A 1 141 ? -50.195 26.153 3.133   1.00 66.91  141 A 1 
ATOM 1117 C CB  . THR A 1 141 ? -47.777 27.783 2.202   1.00 58.93  141 A 1 
ATOM 1118 O OG1 . THR A 1 141 ? -48.791 28.498 1.514   1.00 68.26  141 A 1 
ATOM 1119 C CG2 . THR A 1 141 ? -47.530 26.511 1.431   1.00 67.15  141 A 1 
ATOM 1120 N N   . GLN A 1 142 ? -48.599 25.152 4.377   1.00 78.38  142 A 1 
ATOM 1121 C CA  . GLN A 1 142 ? -49.272 23.871 4.579   1.00 83.34  142 A 1 
ATOM 1122 C C   . GLN A 1 142 ? -49.764 23.739 6.019   1.00 92.71  142 A 1 
ATOM 1123 O O   . GLN A 1 142 ? -49.061 24.119 6.968   1.00 87.81  142 A 1 
ATOM 1124 C CB  . GLN A 1 142 ? -48.314 22.728 4.287   1.00 78.21  142 A 1 
ATOM 1125 C CG  . GLN A 1 142 ? -47.240 23.113 3.308   1.00 76.03  142 A 1 
ATOM 1126 C CD  . GLN A 1 142 ? -47.581 22.708 1.914   1.00 88.23  142 A 1 
ATOM 1127 O OE1 . GLN A 1 142 ? -48.418 21.827 1.705   1.00 91.20  142 A 1 
ATOM 1128 N NE2 . GLN A 1 142 ? -46.930 23.335 0.936   1.00 92.53  142 A 1 
ATOM 1129 N N   . THR A 1 143 ? -50.995 23.138 6.188   1.00 104.78 143 A 1 
ATOM 1130 C CA  . THR A 1 143 ? -51.673 22.996 7.474   1.00 118.02 143 A 1 
ATOM 1131 C C   . THR A 1 143 ? -51.461 21.594 8.063   1.00 122.24 143 A 1 
ATOM 1132 O O   . THR A 1 143 ? -51.169 20.637 7.331   1.00 117.71 143 A 1 
ATOM 1133 C CB  . THR A 1 143 ? -53.176 23.299 7.306   1.00 118.12 143 A 1 
ATOM 1134 O OG1 . THR A 1 143 ? -53.910 22.958 8.493   1.00 117.73 143 A 1 
ATOM 1135 C CG2 . THR A 1 143 ? -53.753 22.559 6.097   1.00 118.36 143 A 1 
ATOM 1136 N N   . PRO A 1 144 ? -51.549 21.439 9.403   1.00 121.72 144 A 1 
ATOM 1137 C CA  . PRO A 1 144 ? -51.477 20.113 10.030  1.00 122.56 144 A 1 
ATOM 1138 C C   . PRO A 1 144 ? -52.521 19.123 9.507   1.00 122.68 144 A 1 
ATOM 1139 O O   . PRO A 1 144 ? -53.213 18.502 10.320  1.00 123.54 144 A 1 
ATOM 1140 C CB  . PRO A 1 144 ? -51.723 20.417 11.521  1.00 121.44 144 A 1 
ATOM 1141 C CG  . PRO A 1 144 ? -52.283 21.812 11.566  1.00 115.52 144 A 1 
ATOM 1142 C CD  . PRO A 1 144 ? -51.624 22.505 10.419  1.00 116.55 144 A 1 
ATOM 1143 N N   . ASN A 1 169 ? -38.908 22.564 26.471  1.00 51.27  169 A 1 
ATOM 1144 C CA  . ASN A 1 169 ? -37.834 22.472 27.484  1.00 65.96  169 A 1 
ATOM 1145 C C   . ASN A 1 169 ? -38.388 22.722 28.889  1.00 63.13  169 A 1 
ATOM 1146 O O   . ASN A 1 169 ? -38.983 23.777 29.124  1.00 59.92  169 A 1 
ATOM 1147 C CB  . ASN A 1 169 ? -36.718 23.484 27.174  1.00 71.89  169 A 1 
ATOM 1148 C CG  . ASN A 1 169 ? -35.440 23.258 27.996  1.00 74.97  169 A 1 
ATOM 1149 O OD1 . ASN A 1 169 ? -35.393 22.451 28.947  1.00 67.25  169 A 1 
ATOM 1150 N ND2 . ASN A 1 169 ? -34.393 23.996 27.629  1.00 73.23  169 A 1 
ATOM 1151 N N   . VAL A 1 170 ? -38.176 21.788 29.829  1.00 63.39  170 A 1 
ATOM 1152 C CA  . VAL A 1 170 ? -38.925 21.827 31.092  1.00 56.30  170 A 1 
ATOM 1153 C C   . VAL A 1 170 ? -38.283 22.770 32.100  1.00 49.48  170 A 1 
ATOM 1154 O O   . VAL A 1 170 ? -38.975 23.531 32.784  1.00 44.04  170 A 1 
ATOM 1155 C CB  . VAL A 1 170 ? -39.073 20.420 31.688  1.00 49.47  170 A 1 
ATOM 1156 C CG1 . VAL A 1 170 ? -37.695 19.696 31.770  1.00 50.45  170 A 1 
ATOM 1157 C CG2 . VAL A 1 170 ? -39.754 20.544 33.035  1.00 41.34  170 A 1 
ATOM 1158 N N   . SER A 1 171 ? -36.961 22.690 32.246  1.00 54.19  171 A 1 
ATOM 1159 C CA  . SER A 1 171 ? -36.242 23.573 33.150  1.00 50.41  171 A 1 
ATOM 1160 C C   . SER A 1 171 ? -36.624 25.010 32.875  1.00 46.26  171 A 1 
ATOM 1161 O O   . SER A 1 171 ? -37.008 25.765 33.774  1.00 43.34  171 A 1 
ATOM 1162 C CB  . SER A 1 171 ? -34.745 23.379 32.942  1.00 58.02  171 A 1 
ATOM 1163 O OG  . SER A 1 171 ? -34.460 22.018 32.651  1.00 63.03  171 A 1 
ATOM 1164 N N   . ALA A 1 172 ? -36.536 25.387 31.611  1.00 50.19  172 A 1 
ATOM 1165 C CA  . ALA A 1 172 ? -36.977 26.675 31.111  1.00 48.47  172 A 1 
ATOM 1166 C C   . ALA A 1 172 ? -38.312 27.101 31.701  1.00 41.37  172 A 1 
ATOM 1167 O O   . ALA A 1 172 ? -38.483 28.251 32.089  1.00 38.53  172 A 1 
ATOM 1168 C CB  . ALA A 1 172 ? -37.073 26.607 29.585  1.00 52.52  172 A 1 
ATOM 1169 N N   . ALA A 1 173 ? -39.265 26.187 31.769  1.00 45.97  173 A 1 
ATOM 1170 C CA  . ALA A 1 173 ? -40.594 26.567 32.212  1.00 44.13  173 A 1 
ATOM 1171 C C   . ALA A 1 173 ? -40.733 26.529 33.715  1.00 44.38  173 A 1 
ATOM 1172 O O   . ALA A 1 173 ? -41.659 27.140 34.246  1.00 48.06  173 A 1 
ATOM 1173 C CB  . ALA A 1 173 ? -41.656 25.674 31.577  1.00 43.72  173 A 1 
ATOM 1174 N N   . ALA A 1 174 ? -39.841 25.829 34.410  1.00 45.37  174 A 1 
ATOM 1175 C CA  . ALA A 1 174 ? -39.762 25.992 35.858  1.00 47.47  174 A 1 
ATOM 1176 C C   . ALA A 1 174 ? -39.341 27.406 36.205  1.00 49.06  174 A 1 
ATOM 1177 O O   . ALA A 1 174 ? -40.008 28.089 36.994  1.00 50.78  174 A 1 
ATOM 1178 C CB  . ALA A 1 174 ? -38.778 24.991 36.465  1.00 48.48  174 A 1 
ATOM 1179 N N   . LEU A 1 175 ? -38.223 27.856 35.618  1.00 47.44  175 A 1 
ATOM 1180 C CA  . LEU A 1 175 ? -37.766 29.228 35.811  1.00 47.04  175 A 1 
ATOM 1181 C C   . LEU A 1 175 ? -38.827 30.248 35.395  1.00 43.32  175 A 1 
ATOM 1182 O O   . LEU A 1 175 ? -38.905 31.334 35.968  1.00 45.45  175 A 1 
ATOM 1183 C CB  . LEU A 1 175 ? -36.455 29.448 35.047  1.00 38.47  175 A 1 
ATOM 1184 C CG  . LEU A 1 175 ? -35.980 30.880 34.750  1.00 32.07  175 A 1 
ATOM 1185 C CD1 . LEU A 1 175 ? -35.794 31.699 35.990  1.00 34.25  175 A 1 
ATOM 1186 C CD2 . LEU A 1 175 ? -34.676 30.837 34.006  1.00 37.18  175 A 1 
ATOM 1187 N N   . PHE A 1 176 ? -39.674 29.926 34.433  1.00 42.47  176 A 1 
ATOM 1188 C CA  . PHE A 1 176 ? -40.582 30.960 33.986  1.00 40.48  176 A 1 
ATOM 1189 C C   . PHE A 1 176 ? -41.640 31.281 35.019  1.00 41.82  176 A 1 
ATOM 1190 O O   . PHE A 1 176 ? -42.228 32.356 34.965  1.00 41.68  176 A 1 
ATOM 1191 C CB  . PHE A 1 176 ? -41.246 30.570 32.677  1.00 42.17  176 A 1 
ATOM 1192 C CG  . PHE A 1 176 ? -42.224 31.565 32.224  1.00 39.87  176 A 1 
ATOM 1193 C CD1 . PHE A 1 176 ? -41.802 32.748 31.674  1.00 42.47  176 A 1 
ATOM 1194 C CD2 . PHE A 1 176 ? -43.566 31.360 32.419  1.00 42.97  176 A 1 
ATOM 1195 C CE1 . PHE A 1 176 ? -42.718 33.704 31.285  1.00 46.86  176 A 1 
ATOM 1196 C CE2 . PHE A 1 176 ? -44.482 32.299 32.026  1.00 45.37  176 A 1 
ATOM 1197 C CZ  . PHE A 1 176 ? -44.062 33.479 31.461  1.00 45.91  176 A 1 
ATOM 1198 N N   . ASP A 1 177 ? -41.918 30.390 35.948  1.00 47.88  177 A 1 
ATOM 1199 C CA  . ASP A 1 177 ? -42.838 30.734 37.025  1.00 58.73  177 A 1 
ATOM 1200 C C   . ASP A 1 177 ? -42.184 30.511 38.381  1.00 59.82  177 A 1 
ATOM 1201 O O   . ASP A 1 177 ? -42.797 30.008 39.330  1.00 66.76  177 A 1 
ATOM 1202 C CB  . ASP A 1 177 ? -44.198 30.014 36.912  1.00 70.96  177 A 1 
ATOM 1203 C CG  . ASP A 1 177 ? -44.095 28.507 36.594  1.00 69.94  177 A 1 
ATOM 1204 O OD1 . ASP A 1 177 ? -43.439 27.775 37.381  1.00 67.74  177 A 1 
ATOM 1205 O OD2 . ASP A 1 177 ? -44.730 28.060 35.585  1.00 62.41  177 A 1 
ATOM 1206 N N   . ARG A 1 178 ? -40.925 30.920 38.484  1.00 53.68  178 A 1 
ATOM 1207 C CA  . ARG A 1 178 ? -40.359 31.216 39.783  1.00 56.74  178 A 1 
ATOM 1208 C C   . ARG A 1 178 ? -41.096 32.413 40.344  1.00 63.08  178 A 1 
ATOM 1209 O O   . ARG A 1 178 ? -41.977 32.965 39.680  1.00 64.75  178 A 1 
ATOM 1210 C CB  . ARG A 1 178 ? -38.875 31.503 39.663  1.00 53.08  178 A 1 
ATOM 1211 C CG  . ARG A 1 178 ? -38.111 30.290 39.277  1.00 51.01  178 A 1 
ATOM 1212 C CD  . ARG A 1 178 ? -37.778 29.549 40.524  1.00 63.93  178 A 1 
ATOM 1213 N NE  . ARG A 1 178 ? -36.871 30.372 41.292  1.00 64.04  178 A 1 
ATOM 1214 C CZ  . ARG A 1 178 ? -35.586 30.473 41.000  1.00 59.58  178 A 1 
ATOM 1215 N NH1 . ARG A 1 178 ? -35.108 29.772 39.980  1.00 52.55  178 A 1 
ATOM 1216 N NH2 . ARG A 1 178 ? -34.789 31.253 41.727  1.00 60.04  178 A 1 
ATOM 1217 N N   . LYS A 1 179 ? -40.768 32.826 41.560  1.00 65.35  179 A 1 
ATOM 1218 C CA  . LYS A 1 179 ? -41.347 34.051 42.084  1.00 64.07  179 A 1 
ATOM 1219 C C   . LYS A 1 179 ? -40.318 34.952 42.731  1.00 67.61  179 A 1 
ATOM 1220 O O   . LYS A 1 179 ? -40.586 36.152 42.863  1.00 69.71  179 A 1 
ATOM 1221 C CB  . LYS A 1 179 ? -42.465 33.745 43.090  1.00 71.00  179 A 1 
ATOM 1222 C CG  . LYS A 1 179 ? -43.709 33.036 42.503  1.00 71.28  179 A 1 
ATOM 1223 C CD  . LYS A 1 179 ? -43.938 31.704 43.266  1.00 73.78  179 A 1 
ATOM 1224 C CE  . LYS A 1 179 ? -42.980 30.577 42.792  1.00 80.42  179 A 1 
ATOM 1225 N NZ  . LYS A 1 179 ? -42.838 29.399 43.731  1.00 70.02  179 A 1 
ATOM 1226 N N   . ARG A 1 180 ? -39.147 34.428 43.108  1.00 67.26  180 A 1 
ATOM 1227 C CA  . ARG A 1 180 ? -38.028 35.222 43.595  1.00 61.56  180 A 1 
ATOM 1228 C C   . ARG A 1 180 ? -36.783 34.848 42.804  1.00 55.65  180 A 1 
ATOM 1229 O O   . ARG A 1 180 ? -36.712 33.773 42.209  1.00 58.80  180 A 1 
ATOM 1230 C CB  . ARG A 1 180 ? -37.788 35.002 45.106  1.00 63.35  180 A 1 
ATOM 1231 C CG  . ARG A 1 180 ? -38.999 35.347 45.987  1.00 79.63  180 A 1 
ATOM 1232 C CD  . ARG A 1 180 ? -38.661 35.481 47.472  1.00 89.39  180 A 1 
ATOM 1233 N NE  . ARG A 1 180 ? -39.816 35.946 48.249  1.00 98.01  180 A 1 
ATOM 1234 C CZ  . ARG A 1 180 ? -39.804 36.136 49.569  1.00 107.03 180 A 1 
ATOM 1235 N NH1 . ARG A 1 180 ? -38.682 35.932 50.260  1.00 106.86 180 A 1 
ATOM 1236 N NH2 . ARG A 1 180 ? -40.907 36.547 50.200  1.00 99.38  180 A 1 
ATOM 1237 N N   . LEU A 1 181 ? -35.799 35.746 42.800  1.00 56.74  181 A 1 
ATOM 1238 C CA  . LEU A 1 181 ? -34.473 35.467 42.243  1.00 63.20  181 A 1 
ATOM 1239 C C   . LEU A 1 181 ? -33.413 36.217 43.051  1.00 61.95  181 A 1 
ATOM 1240 O O   . LEU A 1 181 ? -33.720 37.160 43.777  1.00 65.63  181 A 1 
ATOM 1241 C CB  . LEU A 1 181 ? -34.398 35.846 40.750  1.00 66.74  181 A 1 
ATOM 1242 C CG  . LEU A 1 181 ? -35.021 34.919 39.686  1.00 58.75  181 A 1 
ATOM 1243 C CD1 . LEU A 1 181 ? -35.443 35.675 38.423  1.00 46.08  181 A 1 
ATOM 1244 C CD2 . LEU A 1 181 ? -34.046 33.807 39.327  1.00 55.70  181 A 1 
ATOM 1245 N N   . GLN A 1 182 ? -32.154 35.801 42.933  1.00 59.87  182 A 1 
ATOM 1246 C CA  . GLN A 1 182 ? -31.081 36.396 43.725  1.00 62.47  182 A 1 
ATOM 1247 C C   . GLN A 1 182 ? -30.090 37.122 42.828  1.00 59.72  182 A 1 
ATOM 1248 O O   . GLN A 1 182 ? -29.418 36.494 42.007  1.00 48.51  182 A 1 
ATOM 1249 C CB  . GLN A 1 182 ? -30.341 35.344 44.549  1.00 71.62  182 A 1 
ATOM 1250 C CG  . GLN A 1 182 ? -31.006 35.016 45.914  1.00 94.92  182 A 1 
ATOM 1251 C CD  . GLN A 1 182 ? -31.111 36.210 46.888  1.00 93.14  182 A 1 
ATOM 1252 O OE1 . GLN A 1 182 ? -30.152 36.980 47.066  1.00 87.45  182 A 1 
ATOM 1253 N NE2 . GLN A 1 182 ? -32.288 36.358 47.523  1.00 86.72  182 A 1 
ATOM 1254 N N   . TYR A 1 183 ? -29.984 38.439 43.015  1.00 63.46  183 A 1 
ATOM 1255 C CA  . TYR A 1 183 ? -28.961 39.252 42.358  1.00 54.29  183 A 1 
ATOM 1256 C C   . TYR A 1 183 ? -27.671 38.492 42.128  1.00 37.46  183 A 1 
ATOM 1257 O O   . TYR A 1 183 ? -27.131 37.869 43.028  1.00 42.06  183 A 1 
ATOM 1258 C CB  . TYR A 1 183 ? -28.661 40.489 43.195  1.00 70.79  183 A 1 
ATOM 1259 C CG  . TYR A 1 183 ? -28.028 41.574 42.392  1.00 69.26  183 A 1 
ATOM 1260 C CD1 . TYR A 1 183 ? -26.768 41.410 41.842  1.00 57.32  183 A 1 
ATOM 1261 C CD2 . TYR A 1 183 ? -28.730 42.714 42.061  1.00 67.97  183 A 1 
ATOM 1262 C CE1 . TYR A 1 183 ? -26.192 42.385 41.059  1.00 61.14  183 A 1 
ATOM 1263 C CE2 . TYR A 1 183 ? -28.191 43.672 41.260  1.00 71.74  183 A 1 
ATOM 1264 C CZ  . TYR A 1 183 ? -26.924 43.535 40.769  1.00 75.59  183 A 1 
ATOM 1265 O OH  . TYR A 1 183 ? -26.422 44.541 39.980  1.00 74.90  183 A 1 
ATOM 1266 N N   . LEU A 1 184 ? -27.199 38.537 40.906  1.00 41.54  184 A 1 
ATOM 1267 C CA  . LEU A 1 184 ? -26.005 37.860 40.415  1.00 53.77  184 A 1 
ATOM 1268 C C   . LEU A 1 184 ? -26.115 36.339 40.425  1.00 51.95  184 A 1 
ATOM 1269 O O   . LEU A 1 184 ? -25.153 35.676 40.005  1.00 47.87  184 A 1 
ATOM 1270 C CB  . LEU A 1 184 ? -24.738 38.268 41.182  1.00 63.34  184 A 1 
ATOM 1271 C CG  . LEU A 1 184 ? -24.116 39.659 40.940  1.00 67.23  184 A 1 
ATOM 1272 C CD1 . LEU A 1 184 ? -22.622 39.747 41.350  1.00 66.62  184 A 1 
ATOM 1273 C CD2 . LEU A 1 184 ? -24.297 40.063 39.500  1.00 61.04  184 A 1 
ATOM 1274 N N   . GLU A 1 185 ? -27.248 35.765 40.869  1.00 49.34  185 A 1 
ATOM 1275 C CA  . GLU A 1 185 ? -27.446 34.317 40.832  1.00 46.46  185 A 1 
ATOM 1276 C C   . GLU A 1 185 ? -27.307 33.783 39.412  1.00 53.15  185 A 1 
ATOM 1277 O O   . GLU A 1 185 ? -28.073 34.159 38.519  1.00 52.67  185 A 1 
ATOM 1278 C CB  . GLU A 1 185 ? -28.812 33.956 41.410  1.00 46.13  185 A 1 
ATOM 1279 C CG  . GLU A 1 185 ? -29.589 32.856 40.711  1.00 54.84  185 A 1 
ATOM 1280 C CD  . GLU A 1 185 ? -30.990 32.651 41.317  1.00 61.59  185 A 1 
ATOM 1281 O OE1 . GLU A 1 185 ? -31.677 33.655 41.624  1.00 58.53  185 A 1 
ATOM 1282 O OE2 . GLU A 1 185 ? -31.401 31.479 41.501  1.00 62.81  185 A 1 
ATOM 1283 N N   . LYS A 1 186 ? -26.309 32.917 39.205  1.00 57.95  186 A 1 
ATOM 1284 C CA  . LYS A 1 186 ? -26.029 32.321 37.896  1.00 56.84  186 A 1 
ATOM 1285 C C   . LYS A 1 186 ? -26.933 31.117 37.672  1.00 65.72  186 A 1 
ATOM 1286 O O   . LYS A 1 186 ? -26.675 30.040 38.215  1.00 68.78  186 A 1 
ATOM 1287 C CB  . LYS A 1 186 ? -24.571 31.895 37.787  1.00 50.16  186 A 1 
ATOM 1288 C CG  . LYS A 1 186 ? -24.240 31.247 36.467  1.00 51.59  186 A 1 
ATOM 1289 C CD  . LYS A 1 186 ? -22.724 31.168 36.261  1.00 70.10  186 A 1 
ATOM 1290 C CE  . LYS A 1 186 ? -21.994 32.465 36.687  1.00 65.11  186 A 1 
ATOM 1291 N NZ  . LYS A 1 186 ? -20.551 32.523 36.263  1.00 59.36  186 A 1 
ATOM 1292 N N   . LEU A 1 187 ? -27.968 31.282 36.844  1.00 69.74  187 A 1 
ATOM 1293 C CA  . LEU A 1 187 ? -28.949 30.229 36.630  1.00 62.07  187 A 1 
ATOM 1294 C C   . LEU A 1 187 ? -28.358 29.062 35.856  1.00 63.27  187 A 1 
ATOM 1295 O O   . LEU A 1 187 ? -27.398 29.188 35.086  1.00 59.12  187 A 1 
ATOM 1296 C CB  . LEU A 1 187 ? -30.159 30.731 35.859  1.00 56.41  187 A 1 
ATOM 1297 C CG  . LEU A 1 187 ? -30.765 32.012 36.358  1.00 45.88  187 A 1 
ATOM 1298 C CD1 . LEU A 1 187 ? -30.302 33.041 35.395  1.00 46.23  187 A 1 
ATOM 1299 C CD2 . LEU A 1 187 ? -32.260 31.893 36.349  1.00 37.55  187 A 1 
ATOM 1300 N N   . ASN A 1 188 ? -29.006 27.918 36.049  1.00 68.07  188 A 1 
ATOM 1301 C CA  . ASN A 1 188 ? -28.621 26.610 35.545  1.00 73.46  188 A 1 
ATOM 1302 C C   . ASN A 1 188 ? -28.798 26.477 34.036  1.00 67.78  188 A 1 
ATOM 1303 O O   . ASN A 1 188 ? -28.240 25.549 33.439  1.00 67.88  188 A 1 
ATOM 1304 C CB  . ASN A 1 188 ? -29.473 25.596 36.314  1.00 75.38  188 A 1 
ATOM 1305 C CG  . ASN A 1 188 ? -30.954 26.049 36.436  1.00 81.66  188 A 1 
ATOM 1306 O OD1 . ASN A 1 188 ? -31.356 26.695 37.425  1.00 85.45  188 A 1 
ATOM 1307 N ND2 . ASN A 1 188 ? -31.768 25.680 35.440  1.00 77.55  188 A 1 
ATOM 1308 N N   . LEU A 1 189 ? -29.484 27.428 33.413  1.00 59.54  189 A 1 
ATOM 1309 C CA  . LEU A 1 189 ? -30.208 27.229 32.168  1.00 52.18  189 A 1 
ATOM 1310 C C   . LEU A 1 189 ? -29.578 28.024 31.035  1.00 48.76  189 A 1 
ATOM 1311 O O   . LEU A 1 189 ? -29.732 29.251 30.989  1.00 51.60  189 A 1 
ATOM 1312 C CB  . LEU A 1 189 ? -31.655 27.660 32.386  1.00 48.49  189 A 1 
ATOM 1313 C CG  . LEU A 1 189 ? -32.520 27.820 31.161  1.00 45.22  189 A 1 
ATOM 1314 C CD1 . LEU A 1 189 ? -32.853 26.445 30.640  1.00 51.24  189 A 1 
ATOM 1315 C CD2 . LEU A 1 189 ? -33.746 28.621 31.495  1.00 35.22  189 A 1 
ATOM 1316 N N   . PRO A 1 190 ? -28.874 27.400 30.106  1.00 47.88  190 A 1 
ATOM 1317 C CA  . PRO A 1 190 ? -28.238 28.170 29.029  1.00 51.64  190 A 1 
ATOM 1318 C C   . PRO A 1 190 ? -29.219 28.688 27.982  1.00 48.95  190 A 1 
ATOM 1319 O O   . PRO A 1 190 ? -30.288 28.118 27.761  1.00 49.73  190 A 1 
ATOM 1320 C CB  . PRO A 1 190 ? -27.256 27.162 28.412  1.00 51.74  190 A 1 
ATOM 1321 C CG  . PRO A 1 190 ? -27.706 25.815 28.884  1.00 44.55  190 A 1 
ATOM 1322 C CD  . PRO A 1 190 ? -28.330 26.040 30.216  1.00 50.22  190 A 1 
ATOM 1323 N N   . GLU A 1 191 ? -28.834 29.789 27.327  1.00 51.20  191 A 1 
ATOM 1324 C CA  . GLU A 1 191 ? -29.542 30.245 26.132  1.00 49.96  191 A 1 
ATOM 1325 C C   . GLU A 1 191 ? -29.592 29.114 25.111  1.00 50.22  191 A 1 
ATOM 1326 O O   . GLU A 1 191 ? -28.607 28.394 24.916  1.00 48.80  191 A 1 
ATOM 1327 C CB  . GLU A 1 191 ? -28.861 31.496 25.520  1.00 51.79  191 A 1 
ATOM 1328 C CG  . GLU A 1 191 ? -29.455 32.875 25.974  1.00 50.88  191 A 1 
ATOM 1329 C CD  . GLU A 1 191 ? -28.864 34.119 25.264  1.00 51.62  191 A 1 
ATOM 1330 O OE1 . GLU A 1 191 ? -27.753 34.038 24.681  1.00 54.60  191 A 1 
ATOM 1331 O OE2 . GLU A 1 191 ? -29.527 35.185 25.303  1.00 43.24  191 A 1 
ATOM 1332 N N   . SER A 1 192 ? -30.755 28.942 24.478  1.00 52.55  192 A 1 
ATOM 1333 C CA  . SER A 1 192 ? -30.946 27.923 23.441  1.00 52.17  192 A 1 
ATOM 1334 C C   . SER A 1 192 ? -32.075 28.364 22.514  1.00 49.52  192 A 1 
ATOM 1335 O O   . SER A 1 192 ? -32.510 29.520 22.539  1.00 46.84  192 A 1 
ATOM 1336 C CB  . SER A 1 192 ? -31.246 26.556 24.057  1.00 51.18  192 A 1 
ATOM 1337 O OG  . SER A 1 192 ? -32.388 26.647 24.898  1.00 55.82  192 A 1 
ATOM 1338 N N   . THR A 1 193 ? -32.566 27.423 21.705  1.00 47.00  193 A 1 
ATOM 1339 C CA  . THR A 1 193 ? -33.595 27.715 20.719  1.00 42.79  193 A 1 
ATOM 1340 C C   . THR A 1 193 ? -34.926 28.015 21.362  1.00 43.01  193 A 1 
ATOM 1341 O O   . THR A 1 193 ? -35.866 28.424 20.670  1.00 42.96  193 A 1 
ATOM 1342 C CB  . THR A 1 193 ? -33.765 26.543 19.784  1.00 44.60  193 A 1 
ATOM 1343 O OG1 . THR A 1 193 ? -32.496 25.925 19.595  1.00 61.26  193 A 1 
ATOM 1344 C CG2 . THR A 1 193 ? -34.199 27.038 18.451  1.00 47.81  193 A 1 
ATOM 1345 N N   . HIS A 1 194 ? -35.020 27.805 22.662  1.00 43.30  194 A 1 
ATOM 1346 C CA  . HIS A 1 194 ? -36.205 28.120 23.424  1.00 43.04  194 A 1 
ATOM 1347 C C   . HIS A 1 194 ? -35.965 29.141 24.518  1.00 44.08  194 A 1 
ATOM 1348 O O   . HIS A 1 194 ? -36.942 29.650 25.090  1.00 40.13  194 A 1 
ATOM 1349 C CB  . HIS A 1 194 ? -36.774 26.837 24.031  1.00 46.03  194 A 1 
ATOM 1350 C CG  . HIS A 1 194 ? -37.037 25.788 23.012  1.00 47.74  194 A 1 
ATOM 1351 N ND1 . HIS A 1 194 ? -38.254 25.666 22.379  1.00 53.57  194 A 1 
ATOM 1352 C CD2 . HIS A 1 194 ? -36.231 24.845 22.475  1.00 49.03  194 A 1 
ATOM 1353 C CE1 . HIS A 1 194 ? -38.192 24.679 21.502  1.00 57.37  194 A 1 
ATOM 1354 N NE2 . HIS A 1 194 ? -36.977 24.161 21.543  1.00 58.18  194 A 1 
ATOM 1355 N N   . VAL A 1 195 ? -34.702 29.479 24.796  1.00 47.07  195 A 1 
ATOM 1356 C CA  . VAL A 1 195 ? -34.324 30.387 25.872  1.00 44.62  195 A 1 
ATOM 1357 C C   . VAL A 1 195 ? -33.430 31.498 25.316  1.00 43.24  195 A 1 
ATOM 1358 O O   . VAL A 1 195 ? -32.406 31.210 24.684  1.00 40.12  195 A 1 
ATOM 1359 C CB  . VAL A 1 195 ? -33.618 29.615 27.000  1.00 42.07  195 A 1 
ATOM 1360 C CG1 . VAL A 1 195 ? -32.783 30.548 27.807  1.00 51.89  195 A 1 
ATOM 1361 C CG2 . VAL A 1 195 ? -34.633 28.965 27.892  1.00 37.39  195 A 1 
ATOM 1362 N N   . GLU A 1 196 ? -33.832 32.768 25.531  1.00 43.02  196 A 1 
ATOM 1363 C CA  . GLU A 1 196 ? -33.013 33.934 25.189  1.00 46.07  196 A 1 
ATOM 1364 C C   . GLU A 1 196 ? -32.957 34.912 26.346  1.00 46.43  196 A 1 
ATOM 1365 O O   . GLU A 1 196 ? -34.001 35.328 26.870  1.00 42.44  196 A 1 
ATOM 1366 C CB  . GLU A 1 196 ? -33.504 34.706 23.967  1.00 46.19  196 A 1 
ATOM 1367 C CG  . GLU A 1 196 ? -32.438 35.691 23.472  1.00 50.90  196 A 1 
ATOM 1368 C CD  . GLU A 1 196 ? -32.946 36.703 22.445  1.00 61.70  196 A 1 
ATOM 1369 O OE1 . GLU A 1 196 ? -34.146 37.062 22.530  1.00 57.37  196 A 1 
ATOM 1370 O OE2 . GLU A 1 196 ? -32.136 37.147 21.574  1.00 61.85  196 A 1 
ATOM 1371 N N   . PHE A 1 197 ? -31.730 35.301 26.698  1.00 45.32  197 A 1 
ATOM 1372 C CA  . PHE A 1 197 ? -31.446 36.233 27.779  1.00 46.46  197 A 1 
ATOM 1373 C C   . PHE A 1 197 ? -30.975 37.558 27.184  1.00 48.87  197 A 1 
ATOM 1374 O O   . PHE A 1 197 ? -30.016 37.588 26.402  1.00 51.82  197 A 1 
ATOM 1375 C CB  . PHE A 1 197 ? -30.368 35.675 28.720  1.00 50.09  197 A 1 
ATOM 1376 C CG  . PHE A 1 197 ? -30.742 34.392 29.445  1.00 47.43  197 A 1 
ATOM 1377 C CD1 . PHE A 1 197 ? -31.964 34.257 30.090  1.00 44.08  197 A 1 
ATOM 1378 C CD2 . PHE A 1 197 ? -29.838 33.329 29.495  1.00 44.31  197 A 1 
ATOM 1379 C CE1 . PHE A 1 197 ? -32.274 33.083 30.757  1.00 41.04  197 A 1 
ATOM 1380 C CE2 . PHE A 1 197 ? -30.141 32.163 30.143  1.00 40.66  197 A 1 
ATOM 1381 C CZ  . PHE A 1 197 ? -31.357 32.038 30.785  1.00 42.85  197 A 1 
ATOM 1382 N N   . VAL A 1 198 ? -31.634 38.646 27.576  1.00 41.93  198 A 1 
ATOM 1383 C CA  . VAL A 1 198 ? -31.426 39.966 27.002  1.00 40.11  198 A 1 
ATOM 1384 C C   . VAL A 1 198 ? -31.436 40.948 28.149  1.00 47.85  198 A 1 
ATOM 1385 O O   . VAL A 1 198 ? -32.209 40.765 29.094  1.00 47.52  198 A 1 
ATOM 1386 C CB  . VAL A 1 198 ? -32.536 40.313 26.000  1.00 46.04  198 A 1 
ATOM 1387 C CG1 . VAL A 1 198 ? -32.568 41.780 25.748  1.00 56.40  198 A 1 
ATOM 1388 C CG2 . VAL A 1 198 ? -32.325 39.586 24.700  1.00 53.75  198 A 1 
ATOM 1389 N N   . MET A 1 199 ? -30.606 42.002 28.075  1.00 56.22  199 A 1 
ATOM 1390 C CA  . MET A 1 199 ? -30.420 42.913 29.208  1.00 58.72  199 A 1 
ATOM 1391 C C   . MET A 1 199 ? -30.997 44.311 29.019  1.00 61.02  199 A 1 
ATOM 1392 O O   . MET A 1 199 ? -30.900 44.902 27.938  1.00 67.14  199 A 1 
ATOM 1393 C CB  . MET A 1 199 ? -28.953 43.026 29.584  1.00 54.26  199 A 1 
ATOM 1394 C CG  . MET A 1 199 ? -28.719 42.197 30.811  1.00 53.88  199 A 1 
ATOM 1395 S SD  . MET A 1 199 ? -27.333 42.684 31.799  1.00 55.24  199 A 1 
ATOM 1396 C CE  . MET A 1 199 ? -26.085 42.614 30.500  1.00 63.00  199 A 1 
ATOM 1397 N N   . PHE A 1 200 ? -31.556 44.835 30.118  1.00 54.43  200 A 1 
ATOM 1398 C CA  . PHE A 1 200 ? -32.246 46.115 30.115  1.00 57.77  200 A 1 
ATOM 1399 C C   . PHE A 1 200 ? -31.315 47.256 29.727  1.00 73.37  200 A 1 
ATOM 1400 O O   . PHE A 1 200 ? -30.221 47.390 30.279  1.00 73.91  200 A 1 
ATOM 1401 C CB  . PHE A 1 200 ? -32.820 46.385 31.501  1.00 59.46  200 A 1 
ATOM 1402 C CG  . PHE A 1 200 ? -34.074 45.632 31.795  1.00 55.89  200 A 1 
ATOM 1403 C CD1 . PHE A 1 200 ? -35.250 45.943 31.140  1.00 54.26  200 A 1 
ATOM 1404 C CD2 . PHE A 1 200 ? -34.090 44.644 32.746  1.00 54.25  200 A 1 
ATOM 1405 C CE1 . PHE A 1 200 ? -36.406 45.264 31.404  1.00 47.54  200 A 1 
ATOM 1406 C CE2 . PHE A 1 200 ? -35.247 43.961 33.013  1.00 53.37  200 A 1 
ATOM 1407 C CZ  . PHE A 1 200 ? -36.407 44.272 32.333  1.00 49.31  200 A 1 
ATOM 1408 N N   . SER A 1 201 ? -31.764 48.102 28.796  1.00 89.28  201 A 1 
ATOM 1409 C CA  . SER A 1 201 ? -31.095 49.378 28.537  1.00 93.07  201 A 1 
ATOM 1410 C C   . SER A 1 201 ? -31.338 50.290 29.742  1.00 91.59  201 A 1 
ATOM 1411 O O   . SER A 1 201 ? -31.868 49.875 30.780  1.00 89.49  201 A 1 
ATOM 1412 C CB  . SER A 1 201 ? -31.574 50.004 27.218  1.00 92.95  201 A 1 
ATOM 1413 O OG  . SER A 1 201 ? -32.681 50.900 27.376  1.00 82.58  201 A 1 
ATOM 1414 N N   . THR A 1 202 ? -30.953 51.560 29.624  1.00 91.12  202 A 1 
ATOM 1415 C CA  . THR A 1 202 ? -31.216 52.478 30.728  1.00 93.25  202 A 1 
ATOM 1416 C C   . THR A 1 202 ? -32.710 52.773 30.845  1.00 93.17  202 A 1 
ATOM 1417 O O   . THR A 1 202 ? -33.267 52.787 31.955  1.00 83.77  202 A 1 
ATOM 1418 C CB  . THR A 1 202 ? -30.413 53.759 30.539  1.00 93.23  202 A 1 
ATOM 1419 O OG1 . THR A 1 202 ? -29.021 53.425 30.459  1.00 91.88  202 A 1 
ATOM 1420 C CG2 . THR A 1 202 ? -30.638 54.699 31.721  1.00 92.59  202 A 1 
ATOM 1421 N N   . ASP A 1 203 ? -33.370 53.009 29.706  1.00 93.41  203 A 1 
ATOM 1422 C CA  . ASP A 1 203 ? -34.825 53.055 29.662  1.00 91.10  203 A 1 
ATOM 1423 C C   . ASP A 1 203 ? -35.349 51.632 29.562  1.00 85.89  203 A 1 
ATOM 1424 O O   . ASP A 1 203 ? -34.899 50.851 28.715  1.00 84.03  203 A 1 
ATOM 1425 C CB  . ASP A 1 203 ? -35.321 53.903 28.483  1.00 86.45  203 A 1 
ATOM 1426 C CG  . ASP A 1 203 ? -36.804 54.306 28.617  1.00 81.95  203 A 1 
ATOM 1427 O OD1 . ASP A 1 203 ? -37.524 53.713 29.456  1.00 79.46  203 A 1 
ATOM 1428 O OD2 . ASP A 1 203 ? -37.247 55.228 27.888  1.00 78.06  203 A 1 
ATOM 1429 N N   . VAL A 1 204 ? -36.285 51.290 30.442  1.00 81.01  204 A 1 
ATOM 1430 C CA  . VAL A 1 204 ? -36.844 49.949 30.411  1.00 75.47  204 A 1 
ATOM 1431 C C   . VAL A 1 204 ? -37.907 49.830 29.327  1.00 70.04  204 A 1 
ATOM 1432 O O   . VAL A 1 204 ? -37.811 48.962 28.452  1.00 67.39  204 A 1 
ATOM 1433 C CB  . VAL A 1 204 ? -37.360 49.562 31.805  1.00 73.81  204 A 1 
ATOM 1434 C CG1 . VAL A 1 204 ? -38.502 48.575 31.709  1.00 67.62  204 A 1 
ATOM 1435 C CG2 . VAL A 1 204 ? -36.206 48.943 32.567  1.00 71.71  204 A 1 
ATOM 1436 N N   . SER A 1 205 ? -38.905 50.714 29.324  1.00 66.84  205 A 1 
ATOM 1437 C CA  . SER A 1 205 ? -39.869 50.682 28.230  1.00 71.80  205 A 1 
ATOM 1438 C C   . SER A 1 205 ? -39.168 50.841 26.874  1.00 79.01  205 A 1 
ATOM 1439 O O   . SER A 1 205 ? -39.199 49.929 26.039  1.00 81.97  205 A 1 
ATOM 1440 C CB  . SER A 1 205 ? -40.949 51.747 28.423  1.00 75.65  205 A 1 
ATOM 1441 O OG  . SER A 1 205 ? -40.671 52.900 27.642  1.00 87.51  205 A 1 
ATOM 1442 N N   . HIS A 1 206 ? -38.484 51.976 26.642  1.00 76.16  206 A 1 
ATOM 1443 C CA  . HIS A 1 206 ? -37.899 52.085 25.289  1.00 74.24  206 A 1 
ATOM 1444 C C   . HIS A 1 206 ? -36.764 51.115 25.024  1.00 78.38  206 A 1 
ATOM 1445 O O   . HIS A 1 206 ? -36.157 51.332 23.958  1.00 83.84  206 A 1 
ATOM 1446 C CB  . HIS A 1 206 ? -37.401 53.504 24.993  1.00 85.85  206 A 1 
ATOM 1447 C CG  . HIS A 1 206 ? -38.372 54.329 24.208  1.00 95.73  206 A 1 
ATOM 1448 N ND1 . HIS A 1 206 ? -39.665 54.564 24.633  1.00 101.53 206 A 1 
ATOM 1449 C CD2 . HIS A 1 206 ? -38.245 54.966 23.019  1.00 93.19  206 A 1 
ATOM 1450 C CE1 . HIS A 1 206 ? -40.291 55.312 23.741  1.00 101.17 206 A 1 
ATOM 1451 N NE2 . HIS A 1 206 ? -39.452 55.570 22.752  1.00 100.57 206 A 1 
ATOM 1452 N N   . CYS A 1 207 ? -36.433 50.156 25.898  1.00 77.63  207 A 1 
ATOM 1453 C CA  . CYS A 1 207 ? -35.667 48.980 25.486  1.00 72.52  207 A 1 
ATOM 1454 C C   . CYS A 1 207 ? -36.620 47.880 25.066  1.00 56.65  207 A 1 
ATOM 1455 O O   . CYS A 1 207 ? -36.598 47.432 23.919  1.00 51.32  207 A 1 
ATOM 1456 C CB  . CYS A 1 207 ? -34.755 48.453 26.600  1.00 73.34  207 A 1 
ATOM 1457 S SG  . CYS A 1 207 ? -33.816 46.945 26.104  1.00 72.08  207 A 1 
ATOM 1458 N N   . VAL A 1 208 ? -37.469 47.457 25.996  1.00 56.93  208 A 1 
ATOM 1459 C CA  . VAL A 1 208 ? -38.418 46.382 25.729  1.00 57.36  208 A 1 
ATOM 1460 C C   . VAL A 1 208 ? -39.366 46.754 24.592  1.00 53.26  208 A 1 
ATOM 1461 O O   . VAL A 1 208 ? -39.722 45.906 23.769  1.00 48.42  208 A 1 
ATOM 1462 C CB  . VAL A 1 208 ? -39.169 46.024 27.023  1.00 54.73  208 A 1 
ATOM 1463 C CG1 . VAL A 1 208 ? -40.502 45.346 26.739  1.00 43.72  208 A 1 
ATOM 1464 C CG2 . VAL A 1 208 ? -38.278 45.141 27.899  1.00 53.54  208 A 1 
ATOM 1465 N N   . LYS A 1 209 ? -39.765 48.021 24.498  1.00 53.41  209 A 1 
ATOM 1466 C CA  . LYS A 1 209 ? -40.618 48.398 23.383  1.00 44.92  209 A 1 
ATOM 1467 C C   . LYS A 1 209 ? -39.922 48.176 22.056  1.00 45.89  209 A 1 
ATOM 1468 O O   . LYS A 1 209 ? -40.598 47.960 21.053  1.00 44.74  209 A 1 
ATOM 1469 C CB  . LYS A 1 209 ? -41.074 49.855 23.494  1.00 59.90  209 A 1 
ATOM 1470 C CG  . LYS A 1 209 ? -42.455 50.063 24.140  1.00 64.11  209 A 1 
ATOM 1471 C CD  . LYS A 1 209 ? -43.135 51.368 23.700  1.00 64.34  209 A 1 
ATOM 1472 C CE  . LYS A 1 209 ? -42.528 52.591 24.363  1.00 79.99  209 A 1 
ATOM 1473 N NZ  . LYS A 1 209 ? -43.559 53.545 24.858  1.00 87.65  209 A 1 
ATOM 1474 N N   . ASP A 1 210 ? -38.585 48.211 22.015  1.00 53.22  210 A 1 
ATOM 1475 C CA  . ASP A 1 210 ? -37.861 47.929 20.767  1.00 57.32  210 A 1 
ATOM 1476 C C   . ASP A 1 210 ? -37.343 46.490 20.657  1.00 58.45  210 A 1 
ATOM 1477 O O   . ASP A 1 210 ? -37.536 45.845 19.618  1.00 56.26  210 A 1 
ATOM 1478 C CB  . ASP A 1 210 ? -36.666 48.866 20.578  1.00 52.76  210 A 1 
ATOM 1479 C CG  . ASP A 1 210 ? -35.555 48.222 19.721  1.00 57.72  210 A 1 
ATOM 1480 O OD1 . ASP A 1 210 ? -35.830 47.506 18.729  1.00 58.94  210 A 1 
ATOM 1481 O OD2 . ASP A 1 210 ? -34.375 48.362 20.077  1.00 64.70  210 A 1 
ATOM 1482 N N   . ARG A 1 211 ? -36.610 45.990 21.664  1.00 57.21  211 A 1 
ATOM 1483 C CA  . ARG A 1 211 ? -36.005 44.660 21.543  1.00 51.12  211 A 1 
ATOM 1484 C C   . ARG A 1 211 ? -37.055 43.562 21.415  1.00 45.24  211 A 1 
ATOM 1485 O O   . ARG A 1 211 ? -36.797 42.548 20.760  1.00 42.18  211 A 1 
ATOM 1486 C CB  . ARG A 1 211 ? -35.078 44.387 22.738  1.00 57.72  211 A 1 
ATOM 1487 C CG  . ARG A 1 211 ? -34.226 43.139 22.624  1.00 49.86  211 A 1 
ATOM 1488 C CD  . ARG A 1 211 ? -33.489 43.153 21.337  1.00 55.57  211 A 1 
ATOM 1489 N NE  . ARG A 1 211 ? -32.986 41.829 21.010  1.00 71.29  211 A 1 
ATOM 1490 C CZ  . ARG A 1 211 ? -31.769 41.404 21.328  1.00 77.99  211 A 1 
ATOM 1491 N NH1 . ARG A 1 211 ? -30.945 42.230 21.968  1.00 74.05  211 A 1 
ATOM 1492 N NH2 . ARG A 1 211 ? -31.369 40.172 20.988  1.00 75.45  211 A 1 
ATOM 1493 N N   . LEU A 1 212 ? -38.254 43.763 21.993  1.00 44.42  212 A 1 
ATOM 1494 C CA  . LEU A 1 212 ? -39.247 42.688 22.038  1.00 40.21  212 A 1 
ATOM 1495 C C   . LEU A 1 212 ? -39.609 42.163 20.659  1.00 37.40  212 A 1 
ATOM 1496 O O   . LEU A 1 212 ? -39.395 40.965 20.403  1.00 39.14  212 A 1 
ATOM 1497 C CB  . LEU A 1 212 ? -40.497 43.129 22.809  1.00 31.23  212 A 1 
ATOM 1498 C CG  . LEU A 1 212 ? -41.500 42.009 23.141  1.00 26.33  212 A 1 
ATOM 1499 C CD1 . LEU A 1 212 ? -40.837 40.760 23.743  1.00 25.64  212 A 1 
ATOM 1500 C CD2 . LEU A 1 212 ? -42.613 42.495 24.048  1.00 27.15  212 A 1 
ATOM 1501 N N   . PRO A 1 213 ? -40.146 42.965 19.738  1.00 33.15  213 A 1 
ATOM 1502 C CA  . PRO A 1 213 ? -40.797 42.366 18.570  1.00 30.37  213 A 1 
ATOM 1503 C C   . PRO A 1 213 ? -39.907 41.437 17.811  1.00 32.59  213 A 1 
ATOM 1504 O O   . PRO A 1 213 ? -40.399 40.421 17.306  1.00 34.21  213 A 1 
ATOM 1505 C CB  . PRO A 1 213 ? -41.193 43.579 17.737  1.00 32.11  213 A 1 
ATOM 1506 C CG  . PRO A 1 213 ? -41.432 44.618 18.756  1.00 33.45  213 A 1 
ATOM 1507 C CD  . PRO A 1 213 ? -40.315 44.423 19.736  1.00 37.52  213 A 1 
ATOM 1508 N N   . LYS A 1 214 ? -38.602 41.721 17.761  1.00 33.78  214 A 1 
ATOM 1509 C CA  . LYS A 1 214 ? -37.681 40.774 17.139  1.00 35.72  214 A 1 
ATOM 1510 C C   . LYS A 1 214 ? -37.768 39.414 17.816  1.00 31.09  214 A 1 
ATOM 1511 O O   . LYS A 1 214 ? -37.835 38.382 17.147  1.00 28.06  214 A 1 
ATOM 1512 C CB  . LYS A 1 214 ? -36.253 41.309 17.190  1.00 38.99  214 A 1 
ATOM 1513 C CG  . LYS A 1 214 ? -36.005 42.532 16.326  1.00 38.95  214 A 1 
ATOM 1514 C CD  . LYS A 1 214 ? -34.641 43.117 16.625  1.00 43.58  214 A 1 
ATOM 1515 C CE  . LYS A 1 214 ? -34.596 44.567 16.209  1.00 53.69  214 A 1 
ATOM 1516 N NZ  . LYS A 1 214 ? -33.243 45.129 16.431  1.00 66.23  214 A 1 
ATOM 1517 N N   . CYS A 1 215 ? -37.800 39.407 19.146  1.00 34.90  215 A 1 
ATOM 1518 C CA  . CYS A 1 215 ? -37.879 38.164 19.900  1.00 35.95  215 A 1 
ATOM 1519 C C   . CYS A 1 215 ? -39.180 37.444 19.617  1.00 33.95  215 A 1 
ATOM 1520 O O   . CYS A 1 215 ? -39.178 36.270 19.235  1.00 37.61  215 A 1 
ATOM 1521 C CB  . CYS A 1 215 ? -37.750 38.438 21.401  1.00 41.60  215 A 1 
ATOM 1522 S SG  . CYS A 1 215 ? -36.161 39.125 21.964  1.00 61.07  215 A 1 
ATOM 1523 N N   . VAL A 1 216 ? -40.308 38.131 19.829  1.00 31.37  216 A 1 
ATOM 1524 C CA  . VAL A 1 216 ? -41.617 37.519 19.597  1.00 32.07  216 A 1 
ATOM 1525 C C   . VAL A 1 216 ? -41.697 36.931 18.193  1.00 32.25  216 A 1 
ATOM 1526 O O   . VAL A 1 216 ? -42.111 35.777 18.006  1.00 28.89  216 A 1 
ATOM 1527 C CB  . VAL A 1 216 ? -42.728 38.548 19.842  1.00 26.41  216 A 1 
ATOM 1528 C CG1 . VAL A 1 216 ? -44.054 38.077 19.263  1.00 28.21  216 A 1 
ATOM 1529 C CG2 . VAL A 1 216 ? -42.824 38.782 21.299  1.00 24.36  216 A 1 
ATOM 1530 N N   . SER A 1 217 ? -41.280 37.713 17.187  1.00 28.29  217 A 1 
ATOM 1531 C CA  . SER A 1 217 ? -41.271 37.209 15.822  1.00 27.45  217 A 1 
ATOM 1532 C C   . SER A 1 217 ? -40.414 35.968 15.718  1.00 30.97  217 A 1 
ATOM 1533 O O   . SER A 1 217 ? -40.827 34.969 15.128  1.00 32.37  217 A 1 
ATOM 1534 C CB  . SER A 1 217 ? -40.763 38.263 14.845  1.00 27.97  217 A 1 
ATOM 1535 O OG  . SER A 1 217 ? -40.563 37.687 13.554  1.00 28.14  217 A 1 
ATOM 1536 N N   . ALA A 1 218 ? -39.205 36.019 16.274  1.00 32.29  218 A 1 
ATOM 1537 C CA  . ALA A 1 218 ? -38.320 34.866 16.219  1.00 30.69  218 A 1 
ATOM 1538 C C   . ALA A 1 218 ? -39.010 33.636 16.773  1.00 33.05  218 A 1 
ATOM 1539 O O   . ALA A 1 218 ? -39.282 32.689 16.039  1.00 38.52  218 A 1 
ATOM 1540 C CB  . ALA A 1 218 ? -37.038 35.149 16.980  1.00 34.20  218 A 1 
ATOM 1541 N N   . PHE A 1 219 ? -39.394 33.675 18.046  1.00 35.08  219 A 1 
ATOM 1542 C CA  . PHE A 1 219 ? -39.964 32.498 18.706  1.00 36.28  219 A 1 
ATOM 1543 C C   . PHE A 1 219 ? -41.228 31.978 18.008  1.00 34.89  219 A 1 
ATOM 1544 O O   . PHE A 1 219 ? -41.377 30.770 17.808  1.00 34.61  219 A 1 
ATOM 1545 C CB  . PHE A 1 219 ? -40.255 32.840 20.162  1.00 35.55  219 A 1 
ATOM 1546 C CG  . PHE A 1 219 ? -39.072 32.733 21.028  1.00 32.05  219 A 1 
ATOM 1547 C CD1 . PHE A 1 219 ? -38.230 31.655 20.912  1.00 35.47  219 A 1 
ATOM 1548 C CD2 . PHE A 1 219 ? -38.765 33.726 21.912  1.00 30.95  219 A 1 
ATOM 1549 C CE1 . PHE A 1 219 ? -37.127 31.556 21.704  1.00 35.77  219 A 1 
ATOM 1550 C CE2 . PHE A 1 219 ? -37.659 33.631 22.688  1.00 31.03  219 A 1 
ATOM 1551 C CZ  . PHE A 1 219 ? -36.849 32.546 22.594  1.00 31.43  219 A 1 
ATOM 1552 N N   . ALA A 1 220 ? -42.167 32.864 17.657  1.00 31.77  220 A 1 
ATOM 1553 C CA  . ALA A 1 220 ? -43.353 32.415 16.933  1.00 30.80  220 A 1 
ATOM 1554 C C   . ALA A 1 220 ? -42.978 31.625 15.687  1.00 34.75  220 A 1 
ATOM 1555 O O   . ALA A 1 220 ? -43.546 30.561 15.420  1.00 39.45  220 A 1 
ATOM 1556 C CB  . ALA A 1 220 ? -44.228 33.605 16.555  1.00 30.08  220 A 1 
ATOM 1557 N N   . ASN A 1 221 ? -42.005 32.116 14.923  1.00 35.87  221 A 1 
ATOM 1558 C CA  . ASN A 1 221 ? -41.639 31.513 13.649  1.00 35.36  221 A 1 
ATOM 1559 C C   . ASN A 1 221 ? -40.771 30.267 13.808  1.00 34.70  221 A 1 
ATOM 1560 O O   . ASN A 1 221 ? -40.586 29.533 12.835  1.00 37.39  221 A 1 
ATOM 1561 C CB  . ASN A 1 221 ? -40.916 32.554 12.765  1.00 35.87  221 A 1 
ATOM 1562 C CG  . ASN A 1 221 ? -41.792 33.794 12.441  1.00 32.42  221 A 1 
ATOM 1563 O OD1 . ASN A 1 221 ? -42.995 33.785 12.660  1.00 35.65  221 A 1 
ATOM 1564 N ND2 . ASN A 1 221 ? -41.179 34.847 11.910  1.00 28.47  221 A 1 
ATOM 1565 N N   . THR A 1 222 ? -40.253 29.988 14.994  1.00 34.00  222 A 1 
ATOM 1566 C CA  . THR A 1 222 ? -39.272 28.929 15.154  1.00 38.09  222 A 1 
ATOM 1567 C C   . THR A 1 222 ? -39.471 28.216 16.491  1.00 41.13  222 A 1 
ATOM 1568 O O   . THR A 1 222 ? -38.650 28.292 17.434  1.00 38.68  222 A 1 
ATOM 1569 C CB  . THR A 1 222 ? -37.828 29.453 15.029  1.00 35.92  222 A 1 
ATOM 1570 O OG1 . THR A 1 222 ? -36.924 28.446 15.491  1.00 42.29  222 A 1 
ATOM 1571 C CG2 . THR A 1 222 ? -37.568 30.604 15.902  1.00 33.61  222 A 1 
ATOM 1572 N N   . GLU A 1 223 ? -40.576 27.493 16.603  1.00 42.12  223 A 1 
ATOM 1573 C CA  . GLU A 1 223 ? -40.784 26.560 17.712  1.00 41.25  223 A 1 
ATOM 1574 C C   . GLU A 1 223 ? -41.020 27.192 19.085  1.00 38.77  223 A 1 
ATOM 1575 O O   . GLU A 1 223 ? -41.064 26.456 20.044  1.00 43.23  223 A 1 
ATOM 1576 C CB  . GLU A 1 223 ? -39.606 25.580 17.860  1.00 46.24  223 A 1 
ATOM 1577 C CG  . GLU A 1 223 ? -40.058 24.133 17.898  1.00 60.75  223 A 1 
ATOM 1578 C CD  . GLU A 1 223 ? -40.471 23.642 16.471  1.00 70.44  223 A 1 
ATOM 1579 O OE1 . GLU A 1 223 ? -41.651 23.218 16.258  1.00 73.73  223 A 1 
ATOM 1580 O OE2 . GLU A 1 223 ? -39.626 23.731 15.541  1.00 69.60  223 A 1 
ATOM 1581 N N   . GLY A 1 224 ? -41.181 28.502 19.207  1.00 38.40  224 A 1 
ATOM 1582 C CA  . GLY A 1 224 ? -41.609 29.109 20.451  1.00 35.08  224 A 1 
ATOM 1583 C C   . GLY A 1 224 ? -40.547 29.047 21.535  1.00 35.24  224 A 1 
ATOM 1584 O O   . GLY A 1 224 ? -39.616 28.242 21.487  1.00 36.06  224 A 1 
ATOM 1585 N N   . GLY A 1 225 ? -40.687 29.923 22.530  1.00 33.67  225 A 1 
ATOM 1586 C CA  . GLY A 1 225 ? -39.666 30.010 23.567  1.00 37.94  225 A 1 
ATOM 1587 C C   . GLY A 1 225 ? -39.902 31.122 24.581  1.00 38.47  225 A 1 
ATOM 1588 O O   . GLY A 1 225 ? -41.013 31.664 24.705  1.00 36.35  225 A 1 
ATOM 1589 N N   . TYR A 1 226 ? -38.814 31.453 25.308  1.00 37.21  226 A 1 
ATOM 1590 C CA  . TYR A 1 226 ? -38.825 32.328 26.483  1.00 36.44  226 A 1 
ATOM 1591 C C   . TYR A 1 226 ? -37.804 33.461 26.353  1.00 38.47  226 A 1 
ATOM 1592 O O   . TYR A 1 226 ? -36.614 33.211 26.120  1.00 35.13  226 A 1 
ATOM 1593 C CB  . TYR A 1 226 ? -38.497 31.531 27.742  1.00 38.01  226 A 1 
ATOM 1594 C CG  . TYR A 1 226 ? -39.518 30.488 28.119  1.00 42.76  226 A 1 
ATOM 1595 C CD1 . TYR A 1 226 ? -40.744 30.870 28.641  1.00 44.28  226 A 1 
ATOM 1596 C CD2 . TYR A 1 226 ? -39.244 29.123 28.024  1.00 40.15  226 A 1 
ATOM 1597 C CE1 . TYR A 1 226 ? -41.683 29.942 29.022  1.00 41.35  226 A 1 
ATOM 1598 C CE2 . TYR A 1 226 ? -40.196 28.179 28.407  1.00 39.46  226 A 1 
ATOM 1599 C CZ  . TYR A 1 226 ? -41.421 28.611 28.897  1.00 41.84  226 A 1 
ATOM 1600 O OH  . TYR A 1 226 ? -42.407 27.734 29.288  1.00 45.58  226 A 1 
ATOM 1601 N N   . VAL A 1 227 ? -38.245 34.705 26.537  1.00 35.65  227 A 1 
ATOM 1602 C CA  . VAL A 1 227 ? -37.314 35.825 26.582  1.00 34.40  227 A 1 
ATOM 1603 C C   . VAL A 1 227 ? -37.254 36.330 28.011  1.00 37.99  227 A 1 
ATOM 1604 O O   . VAL A 1 227 ? -38.273 36.684 28.624  1.00 33.00  227 A 1 
ATOM 1605 C CB  . VAL A 1 227 ? -37.668 36.946 25.600  1.00 32.36  227 A 1 
ATOM 1606 C CG1 . VAL A 1 227 ? -38.857 37.730 26.057  1.00 33.00  227 A 1 
ATOM 1607 C CG2 . VAL A 1 227 ? -36.473 37.845 25.425  1.00 39.37  227 A 1 
ATOM 1608 N N   . PHE A 1 228 ? -36.056 36.317 28.550  1.00 43.31  228 A 1 
ATOM 1609 C CA  . PHE A 1 228 ? -35.822 36.710 29.921  1.00 41.19  228 A 1 
ATOM 1610 C C   . PHE A 1 228 ? -35.113 38.044 29.874  1.00 42.21  228 A 1 
ATOM 1611 O O   . PHE A 1 228 ? -33.938 38.110 29.492  1.00 41.08  228 A 1 
ATOM 1612 C CB  . PHE A 1 228 ? -35.030 35.632 30.634  1.00 40.16  228 A 1 
ATOM 1613 C CG  . PHE A 1 228 ? -35.893 34.522 31.111  1.00 37.24  228 A 1 
ATOM 1614 C CD1 . PHE A 1 228 ? -37.036 34.806 31.853  1.00 33.10  228 A 1 
ATOM 1615 C CD2 . PHE A 1 228 ? -35.611 33.208 30.773  1.00 32.99  228 A 1 
ATOM 1616 C CE1 . PHE A 1 228 ? -37.848 33.787 32.284  1.00 35.90  228 A 1 
ATOM 1617 C CE2 . PHE A 1 228 ? -36.433 32.184 31.191  1.00 30.27  228 A 1 
ATOM 1618 C CZ  . PHE A 1 228 ? -37.550 32.470 31.949  1.00 34.31  228 A 1 
ATOM 1619 N N   . PHE A 1 229 ? -35.858 39.100 30.217  1.00 42.89  229 A 1 
ATOM 1620 C CA  . PHE A 1 229 ? -35.384 40.475 30.157  1.00 42.90  229 A 1 
ATOM 1621 C C   . PHE A 1 229 ? -34.742 40.854 31.478  1.00 43.80  229 A 1 
ATOM 1622 O O   . PHE A 1 229 ? -35.371 40.755 32.538  1.00 45.36  229 A 1 
ATOM 1623 C CB  . PHE A 1 229 ? -36.521 41.435 29.845  1.00 44.97  229 A 1 
ATOM 1624 C CG  . PHE A 1 229 ? -36.677 41.715 28.391  1.00 46.49  229 A 1 
ATOM 1625 C CD1 . PHE A 1 229 ? -35.580 42.016 27.614  1.00 44.39  229 A 1 
ATOM 1626 C CD2 . PHE A 1 229 ? -37.915 41.709 27.805  1.00 44.14  229 A 1 
ATOM 1627 C CE1 . PHE A 1 229 ? -35.720 42.288 26.300  1.00 42.24  229 A 1 
ATOM 1628 C CE2 . PHE A 1 229 ? -38.044 41.976 26.481  1.00 42.82  229 A 1 
ATOM 1629 C CZ  . PHE A 1 229 ? -36.942 42.269 25.732  1.00 43.53  229 A 1 
ATOM 1630 N N   . GLY A 1 230 ? -33.500 41.300 31.409  1.00 43.15  230 A 1 
ATOM 1631 C CA  . GLY A 1 230 ? -32.751 41.570 32.610  1.00 48.94  230 A 1 
ATOM 1632 C C   . GLY A 1 230 ? -31.995 40.363 33.114  1.00 41.71  230 A 1 
ATOM 1633 O O   . GLY A 1 230 ? -32.001 40.080 34.311  1.00 42.68  230 A 1 
ATOM 1634 N N   . VAL A 1 231 ? -31.337 39.652 32.208  1.00 35.95  231 A 1 
ATOM 1635 C CA  . VAL A 1 231 ? -30.462 38.542 32.551  1.00 37.36  231 A 1 
ATOM 1636 C C   . VAL A 1 231 ? -29.260 38.599 31.623  1.00 42.12  231 A 1 
ATOM 1637 O O   . VAL A 1 231 ? -29.428 38.648 30.404  1.00 48.34  231 A 1 
ATOM 1638 C CB  . VAL A 1 231 ? -31.185 37.193 32.416  1.00 40.62  231 A 1 
ATOM 1639 C CG1 . VAL A 1 231 ? -30.194 36.058 32.523  1.00 38.86  231 A 1 
ATOM 1640 C CG2 . VAL A 1 231 ? -32.319 37.078 33.452  1.00 38.85  231 A 1 
ATOM 1641 N N   . HIS A 1 232 ? -28.054 38.632 32.182  1.00 43.30  232 A 1 
ATOM 1642 C CA  . HIS A 1 232 ? -26.871 38.708 31.338  1.00 47.39  232 A 1 
ATOM 1643 C C   . HIS A 1 232 ? -26.761 37.419 30.541  1.00 50.27  232 A 1 
ATOM 1644 O O   . HIS A 1 232 ? -27.027 36.341 31.069  1.00 51.84  232 A 1 
ATOM 1645 C CB  . HIS A 1 232 ? -25.619 38.933 32.194  1.00 53.11  232 A 1 
ATOM 1646 C CG  . HIS A 1 232 ? -24.386 39.241 31.397  1.00 58.27  232 A 1 
ATOM 1647 N ND1 . HIS A 1 232 ? -23.833 40.500 31.335  1.00 59.37  232 A 1 
ATOM 1648 C CD2 . HIS A 1 232 ? -23.613 38.453 30.611  1.00 60.29  232 A 1 
ATOM 1649 C CE1 . HIS A 1 232 ? -22.773 40.475 30.544  1.00 67.94  232 A 1 
ATOM 1650 N NE2 . HIS A 1 232 ? -22.616 39.244 30.095  1.00 64.44  232 A 1 
ATOM 1651 N N   . ASP A 1 233 ? -26.403 37.512 29.257  1.00 50.63  233 A 1 
ATOM 1652 C CA  . ASP A 1 233 ? -26.303 36.265 28.500  1.00 53.10  233 A 1 
ATOM 1653 C C   . ASP A 1 233 ? -25.000 35.530 28.815  1.00 60.75  233 A 1 
ATOM 1654 O O   . ASP A 1 233 ? -25.016 34.489 29.477  1.00 63.18  233 A 1 
ATOM 1655 C CB  . ASP A 1 233 ? -26.513 36.481 26.987  1.00 63.84  233 A 1 
ATOM 1656 C CG  . ASP A 1 233 ? -25.677 37.604 26.385  1.00 73.80  233 A 1 
ATOM 1657 O OD1 . ASP A 1 233 ? -24.765 38.128 27.061  1.00 75.34  233 A 1 
ATOM 1658 O OD2 . ASP A 1 233 ? -25.943 37.948 25.200  1.00 72.80  233 A 1 
ATOM 1659 N N   . GLU A 1 234 ? -23.851 36.070 28.409  1.00 68.11  234 A 1 
ATOM 1660 C CA  . GLU A 1 234 ? -22.593 35.311 28.461  1.00 75.67  234 A 1 
ATOM 1661 C C   . GLU A 1 234 ? -22.310 34.602 29.800  1.00 67.42  234 A 1 
ATOM 1662 O O   . GLU A 1 234 ? -21.408 33.764 29.879  1.00 71.15  234 A 1 
ATOM 1663 C CB  . GLU A 1 234 ? -21.422 36.243 28.089  1.00 77.42  234 A 1 
ATOM 1664 C CG  . GLU A 1 234 ? -21.332 36.577 26.580  1.00 84.69  234 A 1 
ATOM 1665 C CD  . GLU A 1 234 ? -20.477 37.825 26.260  1.00 99.56  234 A 1 
ATOM 1666 O OE1 . GLU A 1 234 ? -20.116 38.580 27.201  1.00 97.32  234 A 1 
ATOM 1667 O OE2 . GLU A 1 234 ? -20.169 38.046 25.056  1.00 91.95  234 A 1 
ATOM 1668 N N   . THR A 1 235 ? -23.074 34.904 30.856  1.00 61.26  235 A 1 
ATOM 1669 C CA  . THR A 1 235 ? -22.859 34.304 32.172  1.00 66.55  235 A 1 
ATOM 1670 C C   . THR A 1 235 ? -24.132 33.745 32.796  1.00 60.56  235 A 1 
ATOM 1671 O O   . THR A 1 235 ? -24.092 33.283 33.942  1.00 58.50  235 A 1 
ATOM 1672 C CB  . THR A 1 235 ? -22.234 35.321 33.164  1.00 72.09  235 A 1 
ATOM 1673 O OG1 . THR A 1 235 ? -23.180 36.347 33.537  1.00 59.31  235 A 1 
ATOM 1674 C CG2 . THR A 1 235 ? -20.971 35.967 32.575  1.00 72.56  235 A 1 
ATOM 1675 N N   . CYS A 1 236 ? -25.254 33.796 32.093  1.00 57.51  236 A 1 
ATOM 1676 C CA  . CYS A 1 236 ? -26.539 33.367 32.623  1.00 50.60  236 A 1 
ATOM 1677 C C   . CYS A 1 236 ? -26.775 33.874 34.033  1.00 50.82  236 A 1 
ATOM 1678 O O   . CYS A 1 236 ? -27.418 33.180 34.813  1.00 54.27  236 A 1 
ATOM 1679 C CB  . CYS A 1 236 ? -26.648 31.842 32.602  1.00 49.39  236 A 1 
ATOM 1680 S SG  . CYS A 1 236 ? -26.400 31.098 30.966  1.00 51.88  236 A 1 
ATOM 1681 N N   . GLN A 1 237 ? -26.264 35.053 34.380  1.00 46.94  237 A 1 
ATOM 1682 C CA  . GLN A 1 237 ? -26.495 35.621 35.704  1.00 49.72  237 A 1 
ATOM 1683 C C   . GLN A 1 237 ? -27.775 36.428 35.718  1.00 44.28  237 A 1 
ATOM 1684 O O   . GLN A 1 237 ? -28.038 37.167 34.769  1.00 48.96  237 A 1 
ATOM 1685 C CB  . GLN A 1 237 ? -25.354 36.546 36.105  1.00 57.74  237 A 1 
ATOM 1686 C CG  . GLN A 1 237 ? -24.058 35.861 36.383  1.00 63.78  237 A 1 
ATOM 1687 C CD  . GLN A 1 237 ? -23.170 36.686 37.276  1.00 63.86  237 A 1 
ATOM 1688 O OE1 . GLN A 1 237 ? -22.107 37.144 36.846  1.00 64.06  237 A 1 
ATOM 1689 N NE2 . GLN A 1 237 ? -23.597 36.883 38.534  1.00 51.91  237 A 1 
ATOM 1690 N N   . VAL A 1 238 ? -28.557 36.316 36.805  1.00 40.33  238 A 1 
ATOM 1691 C CA  . VAL A 1 238 ? -29.649 37.288 37.014  1.00 43.35  238 A 1 
ATOM 1692 C C   . VAL A 1 238 ? -29.001 38.675 37.110  1.00 46.42  238 A 1 
ATOM 1693 O O   . VAL A 1 238 ? -27.799 38.795 37.352  1.00 51.05  238 A 1 
ATOM 1694 C CB  . VAL A 1 238 ? -30.528 36.962 38.243  1.00 38.36  238 A 1 
ATOM 1695 C CG1 . VAL A 1 238 ? -31.186 38.175 38.839  1.00 38.10  238 A 1 
ATOM 1696 C CG2 . VAL A 1 238 ? -31.656 36.038 37.861  1.00 36.24  238 A 1 
ATOM 1697 N N   . ILE A 1 239 ? -29.733 39.783 36.712  1.00 44.60  239 A 1 
ATOM 1698 C CA  . ILE A 1 239 ? -29.303 41.163 37.056  1.00 43.73  239 A 1 
ATOM 1699 C C   . ILE A 1 239 ? -30.532 41.895 37.569  1.00 47.18  239 A 1 
ATOM 1700 O O   . ILE A 1 239 ? -30.700 41.959 38.771  1.00 54.17  239 A 1 
ATOM 1701 C CB  . ILE A 1 239 ? -28.665 41.839 35.849  1.00 46.85  239 A 1 
ATOM 1702 C CG1 . ILE A 1 239 ? -27.544 40.963 35.310  1.00 42.91  239 A 1 
ATOM 1703 C CG2 . ILE A 1 239 ? -28.144 43.200 36.244  1.00 51.94  239 A 1 
ATOM 1704 C CD1 . ILE A 1 239 ? -26.195 41.535 35.572  1.00 46.12  239 A 1 
ATOM 1705 N N   . GLY A 1 240 ? -31.420 42.313 36.582  1.00 47.10  240 A 1 
ATOM 1706 C CA  . GLY A 1 240 ? -32.636 42.996 36.935  1.00 54.81  240 A 1 
ATOM 1707 C C   . GLY A 1 240 ? -32.654 44.430 36.471  1.00 62.16  240 A 1 
ATOM 1708 O O   . GLY A 1 240 ? -32.309 44.719 35.325  1.00 60.39  240 A 1 
ATOM 1709 N N   . CYS A 1 241 ? -33.038 45.336 37.371  1.00 71.13  241 A 1 
ATOM 1710 C CA  . CYS A 1 241 ? -33.255 46.758 37.095  1.00 74.56  241 A 1 
ATOM 1711 C C   . CYS A 1 241 ? -33.756 47.399 38.382  1.00 77.96  241 A 1 
ATOM 1712 O O   . CYS A 1 241 ? -34.403 46.711 39.171  1.00 81.28  241 A 1 
ATOM 1713 C CB  . CYS A 1 241 ? -34.290 46.957 35.985  1.00 72.02  241 A 1 
ATOM 1714 S SG  . CYS A 1 241 ? -35.993 46.467 36.483  1.00 58.06  241 A 1 
ATOM 1715 N N   . GLU A 1 242 ? -33.504 48.686 38.626  1.00 73.63  242 A 1 
ATOM 1716 C CA  . GLU A 1 242 ? -33.972 49.275 39.882  1.00 74.86  242 A 1 
ATOM 1717 C C   . GLU A 1 242 ? -35.491 49.188 39.979  1.00 69.81  242 A 1 
ATOM 1718 O O   . GLU A 1 242 ? -36.207 49.425 39.009  1.00 68.32  242 A 1 
ATOM 1719 C CB  . GLU A 1 242 ? -33.484 50.718 40.025  1.00 74.42  242 A 1 
ATOM 1720 C CG  . GLU A 1 242 ? -32.006 50.775 40.424  0.00 77.96  242 A 1 
ATOM 1721 C CD  . GLU A 1 242 ? -31.484 52.181 40.638  0.00 79.59  242 A 1 
ATOM 1722 O OE1 . GLU A 1 242 ? -32.223 53.144 40.350  0.00 79.30  242 A 1 
ATOM 1723 O OE2 . GLU A 1 242 ? -30.327 52.319 41.091  0.00 81.74  242 A 1 
ATOM 1724 N N   . LYS A 1 243 ? -35.985 48.811 41.152  1.00 75.26  243 A 1 
ATOM 1725 C CA  . LYS A 1 243 ? -37.388 48.445 41.299  1.00 80.71  243 A 1 
ATOM 1726 C C   . LYS A 1 243 ? -38.291 49.657 41.135  1.00 82.10  243 A 1 
ATOM 1727 O O   . LYS A 1 243 ? -39.515 49.568 41.282  1.00 67.68  243 A 1 
ATOM 1728 C CB  . LYS A 1 243 ? -37.623 47.787 42.657  1.00 83.11  243 A 1 
ATOM 1729 C CG  . LYS A 1 243 ? -37.188 48.633 43.840  1.00 87.73  243 A 1 
ATOM 1730 C CD  . LYS A 1 243 ? -37.716 48.056 45.144  0.00 86.83  243 A 1 
ATOM 1731 C CE  . LYS A 1 243 ? -37.314 48.912 46.334  0.00 88.99  243 A 1 
ATOM 1732 N NZ  . LYS A 1 243 ? -37.853 48.364 47.611  0.00 87.09  243 A 1 
ATOM 1733 N N   . GLU A 1 244 ? -37.679 50.788 40.815  1.00 92.65  244 A 1 
ATOM 1734 C CA  . GLU A 1 244 ? -38.357 52.068 40.719  1.00 98.20  244 A 1 
ATOM 1735 C C   . GLU A 1 244 ? -38.354 52.664 39.327  1.00 97.40  244 A 1 
ATOM 1736 O O   . GLU A 1 244 ? -39.281 53.412 39.000  1.00 101.08 244 A 1 
ATOM 1737 C CB  . GLU A 1 244 ? -37.708 53.072 41.675  1.00 107.85 244 A 1 
ATOM 1738 C CG  . GLU A 1 244 ? -37.624 52.544 43.079  1.00 110.29 244 A 1 
ATOM 1739 C CD  . GLU A 1 244 ? -38.984 52.129 43.589  1.00 113.78 244 A 1 
ATOM 1740 O OE1 . GLU A 1 244 ? -40.002 52.706 43.124  1.00 113.84 244 A 1 
ATOM 1741 O OE2 . GLU A 1 244 ? -39.032 51.218 44.447  1.00 119.43 244 A 1 
ATOM 1742 N N   . LYS A 1 245 ? -37.328 52.375 38.511  1.00 86.69  245 A 1 
ATOM 1743 C CA  . LYS A 1 245 ? -37.282 52.792 37.119  1.00 79.84  245 A 1 
ATOM 1744 C C   . LYS A 1 245 ? -38.125 51.885 36.183  1.00 77.72  245 A 1 
ATOM 1745 O O   . LYS A 1 245 ? -37.938 51.925 34.955  1.00 76.80  245 A 1 
ATOM 1746 C CB  . LYS A 1 245 ? -35.820 52.887 36.658  1.00 78.49  245 A 1 
ATOM 1747 C CG  . LYS A 1 245 ? -35.136 51.572 36.353  1.00 79.33  245 A 1 
ATOM 1748 C CD  . LYS A 1 245 ? -33.690 51.760 35.907  1.00 81.49  245 A 1 
ATOM 1749 C CE  . LYS A 1 245 ? -33.203 50.538 35.105  1.00 87.52  245 A 1 
ATOM 1750 N NZ  . LYS A 1 245 ? -33.554 50.585 33.649  1.00 89.34  245 A 1 
ATOM 1751 N N   . ILE A 1 246 ? -39.051 51.081 36.732  1.00 75.28  246 A 1 
ATOM 1752 C CA  . ILE A 1 246 ? -40.057 50.371 35.947  1.00 73.22  246 A 1 
ATOM 1753 C C   . ILE A 1 246 ? -41.367 50.337 36.718  1.00 64.64  246 A 1 
ATOM 1754 O O   . ILE A 1 246 ? -41.405 50.452 37.944  1.00 64.93  246 A 1 
ATOM 1755 C CB  . ILE A 1 246 ? -39.671 48.920 35.569  1.00 79.83  246 A 1 
ATOM 1756 C CG1 . ILE A 1 246 ? -40.094 47.937 36.651  1.00 72.52  246 A 1 
ATOM 1757 C CG2 . ILE A 1 246 ? -38.193 48.764 35.333  1.00 78.69  246 A 1 
ATOM 1758 C CD1 . ILE A 1 246 ? -39.847 46.533 36.239  1.00 60.64  246 A 1 
ATOM 1759 N N   . ASP A 1 247 ? -42.446 50.151 35.972  1.00 63.22  247 A 1 
ATOM 1760 C CA  . ASP A 1 247 ? -43.794 50.228 36.516  1.00 74.27  247 A 1 
ATOM 1761 C C   . ASP A 1 247 ? -44.594 49.076 35.934  1.00 75.94  247 A 1 
ATOM 1762 O O   . ASP A 1 247 ? -45.010 49.130 34.774  1.00 78.29  247 A 1 
ATOM 1763 C CB  . ASP A 1 247 ? -44.448 51.572 36.193  1.00 74.70  247 A 1 
ATOM 1764 C CG  . ASP A 1 247 ? -45.894 51.639 36.653  1.00 89.05  247 A 1 
ATOM 1765 O OD1 . ASP A 1 247 ? -46.766 51.025 35.987  1.00 84.22  247 A 1 
ATOM 1766 O OD2 . ASP A 1 247 ? -46.154 52.282 37.696  1.00 104.63 247 A 1 
ATOM 1767 N N   . LEU A 1 248 ? -44.843 48.055 36.752  1.00 72.26  248 A 1 
ATOM 1768 C CA  . LEU A 1 248 ? -45.353 46.801 36.217  1.00 67.84  248 A 1 
ATOM 1769 C C   . LEU A 1 248 ? -46.756 46.957 35.646  1.00 73.68  248 A 1 
ATOM 1770 O O   . LEU A 1 248 ? -47.160 46.176 34.776  1.00 76.37  248 A 1 
ATOM 1771 C CB  . LEU A 1 248 ? -45.343 45.716 37.297  1.00 67.02  248 A 1 
ATOM 1772 C CG  . LEU A 1 248 ? -44.197 45.601 38.329  1.00 65.38  248 A 1 
ATOM 1773 C CD1 . LEU A 1 248 ? -44.262 44.267 39.061  1.00 60.68  248 A 1 
ATOM 1774 C CD2 . LEU A 1 248 ? -42.807 45.835 37.795  1.00 58.97  248 A 1 
ATOM 1775 N N   . THR A 1 249 ? -47.516 47.950 36.113  1.00 82.57  249 A 1 
ATOM 1776 C CA  . THR A 1 249 ? -48.911 48.049 35.685  1.00 85.90  249 A 1 
ATOM 1777 C C   . THR A 1 249 ? -49.005 48.538 34.246  1.00 76.57  249 A 1 
ATOM 1778 O O   . THR A 1 249 ? -49.891 48.103 33.497  1.00 69.78  249 A 1 
ATOM 1779 C CB  . THR A 1 249 ? -49.709 48.973 36.620  1.00 89.17  249 A 1 
ATOM 1780 O OG1 . THR A 1 249 ? -49.528 48.575 37.992  1.00 101.63 249 A 1 
ATOM 1781 C CG2 . THR A 1 249 ? -51.201 48.906 36.285  1.00 74.83  249 A 1 
ATOM 1782 N N   . SER A 1 250 ? -48.097 49.443 33.847  1.00 75.17  250 A 1 
ATOM 1783 C CA  . SER A 1 250 ? -48.079 49.999 32.494  1.00 73.17  250 A 1 
ATOM 1784 C C   . SER A 1 250 ? -47.201 49.201 31.552  1.00 69.48  250 A 1 
ATOM 1785 O O   . SER A 1 250 ? -47.486 49.139 30.350  1.00 65.61  250 A 1 
ATOM 1786 C CB  . SER A 1 250 ? -47.582 51.452 32.496  1.00 73.70  250 A 1 
ATOM 1787 O OG  . SER A 1 250 ? -46.161 51.524 32.421  1.00 73.91  250 A 1 
ATOM 1788 N N   . LEU A 1 251 ? -46.129 48.604 32.068  1.00 69.14  251 A 1 
ATOM 1789 C CA  . LEU A 1 251 ? -45.275 47.819 31.198  1.00 60.98  251 A 1 
ATOM 1790 C C   . LEU A 1 251 ? -45.998 46.594 30.677  1.00 55.18  251 A 1 
ATOM 1791 O O   . LEU A 1 251 ? -45.639 46.083 29.620  1.00 56.47  251 A 1 
ATOM 1792 C CB  . LEU A 1 251 ? -44.005 47.401 31.912  1.00 57.54  251 A 1 
ATOM 1793 C CG  . LEU A 1 251 ? -42.959 47.174 30.850  1.00 48.13  251 A 1 
ATOM 1794 C CD1 . LEU A 1 251 ? -42.722 48.506 30.185  1.00 52.12  251 A 1 
ATOM 1795 C CD2 . LEU A 1 251 ? -41.706 46.613 31.471  1.00 52.71  251 A 1 
ATOM 1796 N N   . ARG A 1 252 ? -47.012 46.101 31.384  1.00 52.98  252 A 1 
ATOM 1797 C CA  . ARG A 1 252 ? -47.795 45.035 30.780  1.00 56.96  252 A 1 
ATOM 1798 C C   . ARG A 1 252 ? -48.705 45.591 29.701  1.00 56.37  252 A 1 
ATOM 1799 O O   . ARG A 1 252 ? -48.913 44.951 28.664  1.00 60.52  252 A 1 
ATOM 1800 C CB  . ARG A 1 252 ? -48.621 44.276 31.813  1.00 66.53  252 A 1 
ATOM 1801 C CG  . ARG A 1 252 ? -49.374 43.081 31.192  1.00 68.66  252 A 1 
ATOM 1802 C CD  . ARG A 1 252 ? -50.215 42.362 32.210  1.00 72.53  252 A 1 
ATOM 1803 N NE  . ARG A 1 252 ? -49.566 42.351 33.522  1.00 79.68  252 A 1 
ATOM 1804 C CZ  . ARG A 1 252 ? -48.749 41.391 33.954  1.00 80.04  252 A 1 
ATOM 1805 N NH1 . ARG A 1 252 ? -48.478 40.355 33.165  1.00 82.58  252 A 1 
ATOM 1806 N NH2 . ARG A 1 252 ? -48.204 41.467 35.172  1.00 72.36  252 A 1 
ATOM 1807 N N   . ALA A 1 253 ? -49.268 46.772 29.927  1.00 57.35  253 A 1 
ATOM 1808 C CA  . ALA A 1 253 ? -50.042 47.415 28.874  1.00 59.83  253 A 1 
ATOM 1809 C C   . ALA A 1 253 ? -49.191 47.586 27.626  1.00 55.84  253 A 1 
ATOM 1810 O O   . ALA A 1 253 ? -49.445 46.960 26.593  1.00 53.06  253 A 1 
ATOM 1811 C CB  . ALA A 1 253 ? -50.580 48.764 29.357  1.00 69.11  253 A 1 
ATOM 1812 N N   . SER A 1 254 ? -48.134 48.390 27.727  1.00 56.53  254 A 1 
ATOM 1813 C CA  . SER A 1 254 ? -47.280 48.658 26.576  1.00 58.12  254 A 1 
ATOM 1814 C C   . SER A 1 254 ? -46.711 47.384 25.950  1.00 56.73  254 A 1 
ATOM 1815 O O   . SER A 1 254 ? -46.484 47.356 24.733  1.00 56.52  254 A 1 
ATOM 1816 C CB  . SER A 1 254 ? -46.166 49.599 26.998  1.00 61.73  254 A 1 
ATOM 1817 O OG  . SER A 1 254 ? -45.787 49.296 28.327  1.00 66.28  254 A 1 
ATOM 1818 N N   . ILE A 1 255 ? -46.467 46.328 26.748  1.00 56.10  255 A 1 
ATOM 1819 C CA  . ILE A 1 255 ? -46.055 45.037 26.187  1.00 44.97  255 A 1 
ATOM 1820 C C   . ILE A 1 255 ? -47.197 44.417 25.404  1.00 41.60  255 A 1 
ATOM 1821 O O   . ILE A 1 255 ? -47.018 43.962 24.272  1.00 41.60  255 A 1 
ATOM 1822 C CB  . ILE A 1 255 ? -45.535 44.090 27.285  1.00 37.27  255 A 1 
ATOM 1823 C CG1 . ILE A 1 255 ? -44.099 44.465 27.664  1.00 39.72  255 A 1 
ATOM 1824 C CG2 . ILE A 1 255 ? -45.662 42.662 26.864  1.00 33.44  255 A 1 
ATOM 1825 C CD1 . ILE A 1 255 ? -43.341 43.414 28.432  1.00 38.17  255 A 1 
ATOM 1826 N N   . ASP A 1 256 ? -48.395 44.433 25.964  1.00 41.96  256 A 1 
ATOM 1827 C CA  . ASP A 1 256 ? -49.495 43.869 25.202  1.00 47.84  256 A 1 
ATOM 1828 C C   . ASP A 1 256 ? -49.876 44.733 24.005  1.00 49.70  256 A 1 
ATOM 1829 O O   . ASP A 1 256 ? -50.433 44.223 23.020  1.00 52.48  256 A 1 
ATOM 1830 C CB  . ASP A 1 256 ? -50.725 43.642 26.071  1.00 48.31  256 A 1 
ATOM 1831 C CG  . ASP A 1 256 ? -51.772 42.833 25.336  1.00 48.49  256 A 1 
ATOM 1832 O OD1 . ASP A 1 256 ? -51.514 41.623 25.149  1.00 53.80  256 A 1 
ATOM 1833 O OD2 . ASP A 1 256 ? -52.806 43.401 24.904  1.00 39.43  256 A 1 
ATOM 1834 N N   . GLY A 1 257 ? -49.632 46.038 24.067  1.00 48.46  257 A 1 
ATOM 1835 C CA  . GLY A 1 257 ? -49.923 46.827 22.883  1.00 54.21  257 A 1 
ATOM 1836 C C   . GLY A 1 257 ? -48.923 46.589 21.787  1.00 49.32  257 A 1 
ATOM 1837 O O   . GLY A 1 257 ? -49.245 46.724 20.597  1.00 47.67  257 A 1 
ATOM 1838 N N   . CYS A 1 258 ? -47.729 46.185 22.172  1.00 47.78  258 A 1 
ATOM 1839 C CA  . CYS A 1 258 ? -46.685 45.960 21.207  1.00 45.18  258 A 1 
ATOM 1840 C C   . CYS A 1 258 ? -46.922 44.652 20.466  1.00 40.06  258 A 1 
ATOM 1841 O O   . CYS A 1 258 ? -46.847 44.611 19.233  1.00 40.15  258 A 1 
ATOM 1842 C CB  . CYS A 1 258 ? -45.349 46.014 21.946  1.00 42.48  258 A 1 
ATOM 1843 S SG  . CYS A 1 258 ? -44.030 45.143 21.223  1.00 43.26  258 A 1 
ATOM 1844 N N   . ILE A 1 259 ? -47.291 43.595 21.189  1.00 36.96  259 A 1 
ATOM 1845 C CA  . ILE A 1 259 ? -47.489 42.304 20.537  1.00 41.76  259 A 1 
ATOM 1846 C C   . ILE A 1 259 ? -48.756 42.288 19.675  1.00 45.23  259 A 1 
ATOM 1847 O O   . ILE A 1 259 ? -48.773 41.694 18.583  1.00 43.10  259 A 1 
ATOM 1848 C CB  . ILE A 1 259 ? -47.466 41.176 21.579  1.00 33.87  259 A 1 
ATOM 1849 C CG1 . ILE A 1 259 ? -46.194 41.319 22.397  1.00 27.97  259 A 1 
ATOM 1850 C CG2 . ILE A 1 259 ? -47.543 39.836 20.922  1.00 31.25  259 A 1 
ATOM 1851 C CD1 . ILE A 1 259 ? -45.735 40.074 23.012  1.00 26.12  259 A 1 
ATOM 1852 N N   . LYS A 1 260 ? -49.826 42.946 20.117  1.00 45.45  260 A 1 
ATOM 1853 C CA  . LYS A 1 260 ? -50.988 42.920 19.240  1.00 48.06  260 A 1 
ATOM 1854 C C   . LYS A 1 260 ? -50.812 43.811 18.019  1.00 48.73  260 A 1 
ATOM 1855 O O   . LYS A 1 260 ? -51.570 43.660 17.051  1.00 51.77  260 A 1 
ATOM 1856 C CB  . LYS A 1 260 ? -52.264 43.255 20.023  1.00 55.13  260 A 1 
ATOM 1857 C CG  . LYS A 1 260 ? -52.811 42.031 20.845  1.00 58.90  260 A 1 
ATOM 1858 C CD  . LYS A 1 260 ? -53.979 42.391 21.759  1.00 52.75  260 A 1 
ATOM 1859 C CE  . LYS A 1 260 ? -54.266 41.299 22.772  1.00 57.50  260 A 1 
ATOM 1860 N NZ  . LYS A 1 260 ? -55.209 41.737 23.867  1.00 56.42  260 A 1 
ATOM 1861 N N   . LYS A 1 261 ? -49.796 44.680 18.019  1.00 48.77  261 A 1 
ATOM 1862 C CA  . LYS A 1 261 ? -49.429 45.482 16.855  1.00 45.73  261 A 1 
ATOM 1863 C C   . LYS A 1 261 ? -48.577 44.722 15.833  1.00 41.33  261 A 1 
ATOM 1864 O O   . LYS A 1 261 ? -48.364 45.233 14.727  1.00 37.83  261 A 1 
ATOM 1865 C CB  . LYS A 1 261 ? -48.676 46.744 17.314  1.00 42.84  261 A 1 
ATOM 1866 C CG  . LYS A 1 261 ? -49.543 47.992 17.402  1.00 42.08  261 A 1 
ATOM 1867 C CD  . LYS A 1 261 ? -48.741 49.206 17.839  0.00 44.07  261 A 1 
ATOM 1868 C CE  . LYS A 1 261 ? -49.656 50.290 18.388  0.00 43.72  261 A 1 
ATOM 1869 N NZ  . LYS A 1 261 ? -50.697 50.695 17.403  0.00 43.47  261 A 1 
ATOM 1870 N N   . LEU A 1 262 ? -48.094 43.530 16.154  1.00 38.69  262 A 1 
ATOM 1871 C CA  . LEU A 1 262 ? -47.163 42.862 15.253  1.00 37.59  262 A 1 
ATOM 1872 C C   . LEU A 1 262 ? -47.876 42.427 13.978  1.00 37.09  262 A 1 
ATOM 1873 O O   . LEU A 1 262 ? -48.932 41.796 14.051  1.00 47.60  262 A 1 
ATOM 1874 C CB  . LEU A 1 262 ? -46.534 41.659 15.931  1.00 34.17  262 A 1 
ATOM 1875 C CG  . LEU A 1 262 ? -45.633 42.047 17.081  1.00 31.16  262 A 1 
ATOM 1876 C CD1 . LEU A 1 262 ? -44.614 40.974 17.277  1.00 28.67  262 A 1 
ATOM 1877 C CD2 . LEU A 1 262 ? -44.986 43.375 16.818  1.00 31.21  262 A 1 
ATOM 1878 N N   . PRO A 1 263 ? -47.347 42.743 12.802  1.00 28.52  263 A 1 
ATOM 1879 C CA  . PRO A 1 263 ? -47.956 42.244 11.572  1.00 31.75  263 A 1 
ATOM 1880 C C   . PRO A 1 263 ? -47.764 40.747 11.476  1.00 34.62  263 A 1 
ATOM 1881 O O   . PRO A 1 263 ? -46.655 40.243 11.655  1.00 35.46  263 A 1 
ATOM 1882 C CB  . PRO A 1 263 ? -47.178 42.969 10.471  1.00 31.80  263 A 1 
ATOM 1883 C CG  . PRO A 1 263 ? -46.515 44.073 11.140  1.00 31.63  263 A 1 
ATOM 1884 C CD  . PRO A 1 263 ? -46.206 43.604 12.509  1.00 31.93  263 A 1 
ATOM 1885 N N   . VAL A 1 264 ? -48.848 40.031 11.198  1.00 36.93  264 A 1 
ATOM 1886 C CA  . VAL A 1 264 ? -48.775 38.598 10.958  1.00 35.44  264 A 1 
ATOM 1887 C C   . VAL A 1 264 ? -49.531 38.291 9.680   1.00 35.44  264 A 1 
ATOM 1888 O O   . VAL A 1 264 ? -50.515 38.961 9.355   1.00 47.85  264 A 1 
ATOM 1889 C CB  . VAL A 1 264 ? -49.334 37.797 12.145  1.00 29.71  264 A 1 
ATOM 1890 C CG1 . VAL A 1 264 ? -48.686 38.274 13.419  1.00 32.56  264 A 1 
ATOM 1891 C CG2 . VAL A 1 264 ? -50.789 37.959 12.234  1.00 30.26  264 A 1 
ATOM 1892 N N   . HIS A 1 265 ? -49.057 37.325 8.923   1.00 30.99  265 A 1 
ATOM 1893 C CA  . HIS A 1 265 ? -49.815 36.878 7.774   1.00 38.97  265 A 1 
ATOM 1894 C C   . HIS A 1 265 ? -50.192 35.427 7.995   1.00 51.13  265 A 1 
ATOM 1895 O O   . HIS A 1 265 ? -49.370 34.623 8.457   1.00 46.18  265 A 1 
ATOM 1896 C CB  . HIS A 1 265 ? -49.055 37.028 6.474   1.00 41.98  265 A 1 
ATOM 1897 C CG  . HIS A 1 265 ? -49.793 36.504 5.283   1.00 48.47  265 A 1 
ATOM 1898 N ND1 . HIS A 1 265 ? -49.482 35.304 4.677   1.00 60.16  265 A 1 
ATOM 1899 C CD2 . HIS A 1 265 ? -50.831 37.018 4.583   1.00 49.04  265 A 1 
ATOM 1900 C CE1 . HIS A 1 265 ? -50.294 35.100 3.655   1.00 63.74  265 A 1 
ATOM 1901 N NE2 . HIS A 1 265 ? -51.118 36.128 3.572   1.00 54.59  265 A 1 
ATOM 1902 N N   . HIS A 1 266 ? -51.450 35.114 7.676   1.00 62.05  266 A 1 
ATOM 1903 C CA  . HIS A 1 266 ? -52.036 33.797 7.881   1.00 56.30  266 A 1 
ATOM 1904 C C   . HIS A 1 266 ? -52.210 33.050 6.565   1.00 63.33  266 A 1 
ATOM 1905 O O   . HIS A 1 266 ? -52.619 33.634 5.551   1.00 65.36  266 A 1 
ATOM 1906 C CB  . HIS A 1 266 ? -53.391 33.908 8.562   1.00 56.60  266 A 1 
ATOM 1907 C CG  . HIS A 1 266 ? -53.298 34.040 10.040  1.00 58.64  266 A 1 
ATOM 1908 N ND1 . HIS A 1 266 ? -52.979 32.978 10.855  1.00 57.23  266 A 1 
ATOM 1909 C CD2 . HIS A 1 266 ? -53.493 35.102 10.857  1.00 64.50  266 A 1 
ATOM 1910 C CE1 . HIS A 1 266 ? -52.968 33.382 12.112  1.00 59.12  266 A 1 
ATOM 1911 N NE2 . HIS A 1 266 ? -53.284 34.665 12.142  1.00 61.76  266 A 1 
ATOM 1912 N N   . PHE A 1 267 ? -51.908 31.749 6.597   1.00 63.55  267 A 1 
ATOM 1913 C CA  . PHE A 1 267 ? -52.268 30.830 5.523   1.00 65.47  267 A 1 
ATOM 1914 C C   . PHE A 1 267 ? -53.486 29.988 5.862   1.00 67.61  267 A 1 
ATOM 1915 O O   . PHE A 1 267 ? -54.300 29.691 4.978   1.00 66.78  267 A 1 
ATOM 1916 C CB  . PHE A 1 267 ? -51.080 29.920 5.195   1.00 63.31  267 A 1 
ATOM 1917 C CG  . PHE A 1 267 ? -49.824 30.678 4.873   1.00 62.44  267 A 1 
ATOM 1918 C CD1 . PHE A 1 267 ? -49.782 31.535 3.783   1.00 61.24  267 A 1 
ATOM 1919 C CD2 . PHE A 1 267 ? -48.699 30.544 5.652   1.00 56.49  267 A 1 
ATOM 1920 C CE1 . PHE A 1 267 ? -48.652 32.236 3.484   1.00 51.97  267 A 1 
ATOM 1921 C CE2 . PHE A 1 267 ? -47.568 31.242 5.346   1.00 52.91  267 A 1 
ATOM 1922 C CZ  . PHE A 1 267 ? -47.543 32.086 4.261   1.00 48.92  267 A 1 
ATOM 1923 N N   . CYS A 1 268 ? -53.643 29.653 7.137   1.00 72.89  268 A 1 
ATOM 1924 C CA  . CYS A 1 268 ? -54.689 28.771 7.618   1.00 79.28  268 A 1 
ATOM 1925 C C   . CYS A 1 268 ? -56.035 29.494 7.711   1.00 86.91  268 A 1 
ATOM 1926 O O   . CYS A 1 268 ? -56.165 30.710 7.509   1.00 83.06  268 A 1 
ATOM 1927 C CB  . CYS A 1 268 ? -54.327 28.208 8.992   1.00 79.05  268 A 1 
ATOM 1928 S SG  . CYS A 1 268 ? -54.621 29.422 10.339  1.00 78.89  268 A 1 
ATOM 1929 N N   . THR A 1 269 ? -57.039 28.699 8.064   1.00 93.35  269 A 1 
ATOM 1930 C CA  . THR A 1 269 ? -58.404 29.157 8.248   1.00 85.74  269 A 1 
ATOM 1931 C C   . THR A 1 269 ? -58.618 29.686 9.660   1.00 88.97  269 A 1 
ATOM 1932 O O   . THR A 1 269 ? -59.203 30.763 9.837   1.00 84.72  269 A 1 
ATOM 1933 C CB  . THR A 1 269 ? -59.326 27.984 7.948   1.00 91.58  269 A 1 
ATOM 1934 O OG1 . THR A 1 269 ? -58.791 26.801 8.575   1.00 89.14  269 A 1 
ATOM 1935 C CG2 . THR A 1 269 ? -59.387 27.757 6.434   1.00 83.46  269 A 1 
ATOM 1936 N N   . GLN A 1 270 ? -58.094 28.949 10.659  1.00 89.48  270 A 1 
ATOM 1937 C CA  . GLN A 1 270 ? -58.317 29.221 12.081  1.00 82.30  270 A 1 
ATOM 1938 C C   . GLN A 1 270 ? -58.018 30.678 12.446  1.00 87.61  270 A 1 
ATOM 1939 O O   . GLN A 1 270 ? -58.869 31.367 13.028  1.00 93.06  270 A 1 
ATOM 1940 C CB  . GLN A 1 270 ? -57.470 28.272 12.940  1.00 72.00  270 A 1 
ATOM 1941 C CG  . GLN A 1 270 ? -57.769 26.794 12.773  0.00 80.92  270 A 1 
ATOM 1942 C CD  . GLN A 1 270 ? -56.814 26.117 11.813  0.00 82.45  270 A 1 
ATOM 1943 O OE1 . GLN A 1 270 ? -56.717 26.489 10.644  0.00 83.32  270 A 1 
ATOM 1944 N NE2 . GLN A 1 270 ? -56.087 25.122 12.310  0.00 81.51  270 A 1 
ATOM 1945 N N   . ARG A 1 271 ? -56.786 31.165 12.132  1.00 77.66  271 A 1 
ATOM 1946 C CA  . ARG A 1 271 ? -56.446 32.587 12.262  1.00 72.10  271 A 1 
ATOM 1947 C C   . ARG A 1 271 ? -56.473 33.092 13.721  1.00 69.17  271 A 1 
ATOM 1948 O O   . ARG A 1 271 ? -57.343 33.895 14.093  1.00 67.38  271 A 1 
ATOM 1949 C CB  . ARG A 1 271 ? -57.379 33.363 11.305  1.00 74.09  271 A 1 
ATOM 1950 C CG  . ARG A 1 271 ? -57.368 34.904 11.338  1.00 79.11  271 A 1 
ATOM 1951 C CD  . ARG A 1 271 ? -58.379 35.479 10.321  1.00 85.06  271 A 1 
ATOM 1952 N NE  . ARG A 1 271 ? -57.792 36.169 9.154   1.00 103.35 271 A 1 
ATOM 1953 C CZ  . ARG A 1 271 ? -57.449 35.630 7.978   1.00 93.49  271 A 1 
ATOM 1954 N NH1 . ARG A 1 271 ? -57.513 34.300 7.818   1.00 85.77  271 A 1 
ATOM 1955 N NH2 . ARG A 1 271 ? -56.967 36.424 7.000   1.00 75.62  271 A 1 
ATOM 1956 N N   . PRO A 1 272 ? -55.497 32.655 14.598  1.00 59.92  272 A 1 
ATOM 1957 C CA  . PRO A 1 272 ? -55.501 33.092 16.003  1.00 51.62  272 A 1 
ATOM 1958 C C   . PRO A 1 272 ? -54.917 34.468 16.237  1.00 54.76  272 A 1 
ATOM 1959 O O   . PRO A 1 272 ? -54.769 35.260 15.305  1.00 64.95  272 A 1 
ATOM 1960 C CB  . PRO A 1 272 ? -54.615 32.049 16.689  1.00 47.40  272 A 1 
ATOM 1961 C CG  . PRO A 1 272 ? -53.659 31.692 15.667  1.00 53.10  272 A 1 
ATOM 1962 C CD  . PRO A 1 272 ? -54.455 31.638 14.383  1.00 58.75  272 A 1 
ATOM 1963 N N   . GLU A 1 273 ? -54.606 34.758 17.500  1.00 56.03  273 A 1 
ATOM 1964 C CA  . GLU A 1 273 ? -53.658 35.787 17.893  1.00 55.96  273 A 1 
ATOM 1965 C C   . GLU A 1 273 ? -52.319 35.112 18.172  1.00 48.61  273 A 1 
ATOM 1966 O O   . GLU A 1 273 ? -52.184 33.889 18.081  1.00 49.65  273 A 1 
ATOM 1967 C CB  . GLU A 1 273 ? -54.142 36.549 19.134  1.00 64.17  273 A 1 
ATOM 1968 C CG  . GLU A 1 273 ? -55.440 37.343 18.973  1.00 66.99  273 A 1 
ATOM 1969 C CD  . GLU A 1 273 ? -55.735 38.267 20.172  1.00 77.70  273 A 1 
ATOM 1970 O OE1 . GLU A 1 273 ? -55.507 37.865 21.346  1.00 72.95  273 A 1 
ATOM 1971 O OE2 . GLU A 1 273 ? -56.184 39.410 19.927  1.00 79.26  273 A 1 
ATOM 1972 N N   . ILE A 1 274 ? -51.318 35.905 18.527  1.00 41.46  274 A 1 
ATOM 1973 C CA  . ILE A 1 274 ? -50.106 35.322 19.077  1.00 40.90  274 A 1 
ATOM 1974 C C   . ILE A 1 274 ? -50.400 35.025 20.535  1.00 37.23  274 A 1 
ATOM 1975 O O   . ILE A 1 274 ? -50.790 35.920 21.286  1.00 36.60  274 A 1 
ATOM 1976 C CB  . ILE A 1 274 ? -48.902 36.253 18.910  1.00 39.22  274 A 1 
ATOM 1977 C CG1 . ILE A 1 274 ? -48.949 36.903 17.526  1.00 37.92  274 A 1 
ATOM 1978 C CG2 . ILE A 1 274 ? -47.606 35.456 19.057  1.00 35.59  274 A 1 
ATOM 1979 C CD1 . ILE A 1 274 ? -48.214 38.237 17.421  1.00 36.04  274 A 1 
ATOM 1980 N N   . LYS A 1 275 ? -50.307 33.760 20.915  1.00 36.92  275 A 1 
ATOM 1981 C CA  . LYS A 1 275 ? -50.521 33.400 22.301  1.00 36.66  275 A 1 
ATOM 1982 C C   . LYS A 1 275 ? -49.212 33.608 23.036  1.00 38.79  275 A 1 
ATOM 1983 O O   . LYS A 1 275 ? -48.176 33.087 22.607  1.00 37.44  275 A 1 
ATOM 1984 C CB  . LYS A 1 275 ? -50.990 31.951 22.423  0.00 43.21  275 A 1 
ATOM 1985 C CG  . LYS A 1 275 ? -52.373 31.696 21.846  0.00 45.14  275 A 1 
ATOM 1986 C CD  . LYS A 1 275 ? -52.773 30.237 21.974  0.00 43.52  275 A 1 
ATOM 1987 C CE  . LYS A 1 275 ? -54.167 30.002 21.416  0.00 44.70  275 A 1 
ATOM 1988 N NZ  . LYS A 1 275 ? -54.567 28.569 21.512  0.00 47.79  275 A 1 
ATOM 1989 N N   . TYR A 1 276 ? -49.258 34.385 24.129  1.00 41.53  276 A 1 
ATOM 1990 C CA  . TYR A 1 276 ? -48.070 34.711 24.918  1.00 39.76  276 A 1 
ATOM 1991 C C   . TYR A 1 276 ? -48.406 34.920 26.392  1.00 42.19  276 A 1 
ATOM 1992 O O   . TYR A 1 276 ? -49.567 35.087 26.767  1.00 46.29  276 A 1 
ATOM 1993 C CB  . TYR A 1 276 ? -47.402 35.963 24.402  1.00 35.17  276 A 1 
ATOM 1994 C CG  . TYR A 1 276 ? -48.024 37.243 24.890  1.00 34.42  276 A 1 
ATOM 1995 C CD1 . TYR A 1 276 ? -49.233 37.699 24.380  1.00 36.62  276 A 1 
ATOM 1996 C CD2 . TYR A 1 276 ? -47.376 38.025 25.838  1.00 36.86  276 A 1 
ATOM 1997 C CE1 . TYR A 1 276 ? -49.784 38.923 24.807  1.00 39.29  276 A 1 
ATOM 1998 C CE2 . TYR A 1 276 ? -47.910 39.230 26.271  1.00 40.52  276 A 1 
ATOM 1999 C CZ  . TYR A 1 276 ? -49.112 39.681 25.758  1.00 39.20  276 A 1 
ATOM 2000 O OH  . TYR A 1 276 ? -49.614 40.881 26.218  1.00 34.00  276 A 1 
ATOM 2001 N N   . VAL A 1 277 ? -47.364 34.970 27.225  1.00 41.09  277 A 1 
ATOM 2002 C CA  . VAL A 1 277 ? -47.528 34.987 28.683  1.00 44.63  277 A 1 
ATOM 2003 C C   . VAL A 1 277 ? -46.401 35.790 29.344  1.00 43.60  277 A 1 
ATOM 2004 O O   . VAL A 1 277 ? -45.219 35.514 29.124  1.00 41.14  277 A 1 
ATOM 2005 C CB  . VAL A 1 277 ? -47.576 33.546 29.226  1.00 43.00  277 A 1 
ATOM 2006 C CG1 . VAL A 1 277 ? -47.417 33.535 30.701  1.00 46.97  277 A 1 
ATOM 2007 C CG2 . VAL A 1 277 ? -48.888 32.913 28.878  1.00 41.78  277 A 1 
ATOM 2008 N N   . LEU A 1 278 ? -46.764 36.750 30.199  1.00 43.76  278 A 1 
ATOM 2009 C CA  . LEU A 1 278 ? -45.814 37.711 30.758  1.00 51.55  278 A 1 
ATOM 2010 C C   . LEU A 1 278 ? -45.753 37.616 32.278  1.00 57.34  278 A 1 
ATOM 2011 O O   . LEU A 1 278 ? -46.738 37.909 32.965  1.00 63.33  278 A 1 
ATOM 2012 C CB  . LEU A 1 278 ? -46.204 39.135 30.368  1.00 54.20  278 A 1 
ATOM 2013 C CG  . LEU A 1 278 ? -45.539 40.248 31.171  1.00 46.84  278 A 1 
ATOM 2014 C CD1 . LEU A 1 278 ? -44.077 40.274 30.848  1.00 43.96  278 A 1 
ATOM 2015 C CD2 . LEU A 1 278 ? -46.177 41.569 30.834  1.00 52.04  278 A 1 
ATOM 2016 N N   . ASN A 1 279 ? -44.589 37.285 32.813  1.00 52.34  279 A 1 
ATOM 2017 C CA  . ASN A 1 279 ? -44.432 37.271 34.256  1.00 51.42  279 A 1 
ATOM 2018 C C   . ASN A 1 279 ? -43.292 38.172 34.687  1.00 57.58  279 A 1 
ATOM 2019 O O   . ASN A 1 279 ? -42.281 38.303 33.983  1.00 54.14  279 A 1 
ATOM 2020 C CB  . ASN A 1 279 ? -44.188 35.874 34.747  1.00 48.73  279 A 1 
ATOM 2021 C CG  . ASN A 1 279 ? -45.400 35.052 34.630  1.00 55.85  279 A 1 
ATOM 2022 O OD1 . ASN A 1 279 ? -46.501 35.602 34.563  1.00 59.66  279 A 1 
ATOM 2023 N ND2 . ASN A 1 279 ? -45.242 33.729 34.598  1.00 59.76  279 A 1 
ATOM 2024 N N   . PHE A 1 280 ? -43.464 38.786 35.861  1.00 58.25  280 A 1 
ATOM 2025 C CA  . PHE A 1 280 ? -42.450 39.653 36.452  1.00 49.80  280 A 1 
ATOM 2026 C C   . PHE A 1 280 ? -41.765 38.907 37.592  1.00 48.06  280 A 1 
ATOM 2027 O O   . PHE A 1 280 ? -42.336 38.729 38.670  1.00 52.91  280 A 1 
ATOM 2028 C CB  . PHE A 1 280 ? -43.072 40.953 36.942  1.00 47.89  280 A 1 
ATOM 2029 C CG  . PHE A 1 280 ? -43.490 41.868 35.843  1.00 51.60  280 A 1 
ATOM 2030 C CD1 . PHE A 1 280 ? -42.549 42.376 34.954  1.00 47.50  280 A 1 
ATOM 2031 C CD2 . PHE A 1 280 ? -44.828 42.238 35.701  1.00 54.23  280 A 1 
ATOM 2032 C CE1 . PHE A 1 280 ? -42.940 43.239 33.927  1.00 48.71  280 A 1 
ATOM 2033 C CE2 . PHE A 1 280 ? -45.228 43.098 34.688  1.00 52.84  280 A 1 
ATOM 2034 C CZ  . PHE A 1 280 ? -44.285 43.600 33.796  1.00 52.83  280 A 1 
ATOM 2035 N N   . LEU A 1 281 ? -40.537 38.493 37.369  1.00 49.88  281 A 1 
ATOM 2036 C CA  . LEU A 1 281 ? -39.782 37.761 38.376  1.00 57.84  281 A 1 
ATOM 2037 C C   . LEU A 1 281 ? -39.023 38.751 39.259  1.00 67.90  281 A 1 
ATOM 2038 O O   . LEU A 1 281 ? -38.068 39.393 38.790  1.00 67.58  281 A 1 
ATOM 2039 C CB  . LEU A 1 281 ? -38.822 36.787 37.701  1.00 52.45  281 A 1 
ATOM 2040 C CG  . LEU A 1 281 ? -39.434 35.466 37.279  1.00 42.70  281 A 1 
ATOM 2041 C CD1 . LEU A 1 281 ? -40.659 35.649 36.389  1.00 38.64  281 A 1 
ATOM 2042 C CD2 . LEU A 1 281 ? -38.359 34.719 36.592  1.00 40.27  281 A 1 
ATOM 2043 N N   . GLU A 1 282 ? -39.427 38.866 40.539  1.00 66.87  282 A 1 
ATOM 2044 C CA  . GLU A 1 282 ? -38.736 39.760 41.470  1.00 65.59  282 A 1 
ATOM 2045 C C   . GLU A 1 282 ? -37.319 39.275 41.719  1.00 65.31  282 A 1 
ATOM 2046 O O   . GLU A 1 282 ? -37.108 38.091 42.010  1.00 63.50  282 A 1 
ATOM 2047 C CB  . GLU A 1 282 ? -39.469 39.834 42.802  1.00 61.11  282 A 1 
ATOM 2048 C CG  . GLU A 1 282 ? -40.972 39.808 42.673  1.00 72.75  282 A 1 
ATOM 2049 C CD  . GLU A 1 282 ? -41.668 39.891 44.028  1.00 83.40  282 A 1 
ATOM 2050 O OE1 . GLU A 1 282 ? -40.935 39.764 45.058  1.00 79.74  282 A 1 
ATOM 2051 O OE2 . GLU A 1 282 ? -42.926 40.088 44.049  1.00 62.92  282 A 1 
ATOM 2052 N N   . VAL A 1 283 ? -36.333 40.195 41.597  1.00 60.04  283 A 1 
ATOM 2053 C CA  . VAL A 1 283 ? -34.998 39.931 42.125  1.00 70.53  283 A 1 
ATOM 2054 C C   . VAL A 1 283 ? -34.984 40.378 43.590  1.00 86.54  283 A 1 
ATOM 2055 O O   . VAL A 1 283 ? -35.790 41.225 44.011  1.00 84.03  283 A 1 
ATOM 2056 C CB  . VAL A 1 283 ? -33.886 40.617 41.294  1.00 65.71  283 A 1 
ATOM 2057 C CG1 . VAL A 1 283 ? -32.474 40.390 41.919  1.00 59.15  283 A 1 
ATOM 2058 C CG2 . VAL A 1 283 ? -33.923 40.127 39.862  1.00 60.88  283 A 1 
ATOM 2059 N N   . HIS A 1 284 ? -34.119 39.741 44.395  1.00 89.98  284 A 1 
ATOM 2060 C CA  . HIS A 1 284 ? -33.775 40.169 45.746  1.00 81.21  284 A 1 
ATOM 2061 C C   . HIS A 1 284 ? -32.246 40.116 45.885  1.00 86.27  284 A 1 
ATOM 2062 O O   . HIS A 1 284 ? -31.522 39.618 44.998  1.00 66.41  284 A 1 
ATOM 2063 C CB  . HIS A 1 284 ? -34.470 39.307 46.826  1.00 67.77  284 A 1 
ATOM 2064 C CG  . HIS A 1 284 ? -35.977 39.374 46.827  1.00 72.31  284 A 1 
ATOM 2065 N ND1 . HIS A 1 284 ? -36.704 39.854 47.897  1.00 89.24  284 A 1 
ATOM 2066 C CD2 . HIS A 1 284 ? -36.896 38.971 45.916  1.00 76.80  284 A 1 
ATOM 2067 C CE1 . HIS A 1 284 ? -38.000 39.762 47.641  1.00 83.14  284 A 1 
ATOM 2068 N NE2 . HIS A 1 284 ? -38.144 39.233 46.441  1.00 78.55  284 A 1 
ATOM 2069 N N   . ASP A 1 285 ? -31.769 40.724 46.984  1.00 96.57  285 A 1 
ATOM 2070 C CA  . ASP A 1 285 ? -30.407 40.620 47.519  1.00 98.04  285 A 1 
ATOM 2071 C C   . ASP A 1 285 ? -30.401 41.182 48.938  1.00 101.51 285 A 1 
ATOM 2072 O O   . ASP A 1 285 ? -30.875 42.305 49.157  1.00 97.60  285 A 1 
ATOM 2073 C CB  . ASP A 1 285 ? -29.367 41.370 46.675  1.00 88.77  285 A 1 
ATOM 2074 C CG  . ASP A 1 285 ? -27.905 40.986 47.042  1.00 95.21  285 A 1 
ATOM 2075 O OD1 . ASP A 1 285 ? -27.656 39.894 47.626  1.00 90.02  285 A 1 
ATOM 2076 O OD2 . ASP A 1 285 ? -26.997 41.801 46.762  1.00 94.56  285 A 1 
ATOM 2077 N N   . LYS A 1 286 ? -29.855 40.421 49.894  1.00 104.51 286 A 1 
ATOM 2078 C CA  . LYS A 1 286 ? -29.953 40.734 51.316  1.00 91.79  286 A 1 
ATOM 2079 C C   . LYS A 1 286 ? -31.417 40.971 51.685  1.00 88.94  286 A 1 
ATOM 2080 O O   . LYS A 1 286 ? -31.811 42.078 52.048  1.00 86.99  286 A 1 
ATOM 2081 C CB  . LYS A 1 286 ? -29.091 41.949 51.676  0.00 92.19  286 A 1 
ATOM 2082 C CG  . LYS A 1 286 ? -27.709 41.971 51.039  0.00 91.95  286 A 1 
ATOM 2083 C CD  . LYS A 1 286 ? -27.019 43.307 51.287  0.00 90.73  286 A 1 
ATOM 2084 C CE  . LYS A 1 286 ? -25.672 43.386 50.584  0.00 87.43  286 A 1 
ATOM 2085 N NZ  . LYS A 1 286 ? -24.715 42.361 51.082  0.00 85.53  286 A 1 
ATOM 2086 N N   . GLY A 1 287 ? -32.240 39.925 51.495  1.00 87.77  287 A 1 
ATOM 2087 C CA  . GLY A 1 287 ? -33.680 39.944 51.767  1.00 87.75  287 A 1 
ATOM 2088 C C   . GLY A 1 287 ? -34.439 41.160 51.251  1.00 91.76  287 A 1 
ATOM 2089 O O   . GLY A 1 287 ? -35.652 41.322 51.492  1.00 78.58  287 A 1 
ATOM 2090 N N   . ALA A 1 288 ? -33.705 42.000 50.510  1.00 89.87  288 A 1 
ATOM 2091 C CA  . ALA A 1 288 ? -34.149 43.314 50.072  1.00 84.56  288 A 1 
ATOM 2092 C C   . ALA A 1 288 ? -34.787 43.217 48.695  1.00 90.61  288 A 1 
ATOM 2093 O O   . ALA A 1 288 ? -34.125 42.828 47.720  1.00 84.51  288 A 1 
ATOM 2094 C CB  . ALA A 1 288 ? -32.978 44.288 50.036  1.00 86.64  288 A 1 
ATOM 2095 N N   . LEU A 1 289 ? -35.986 43.652 48.559  1.00 96.31  289 A 1 
ATOM 2096 C CA  . LEU A 1 289 ? -36.954 43.453 47.476  1.00 93.15  289 A 1 
ATOM 2097 C C   . LEU A 1 289 ? -36.603 44.183 46.176  1.00 87.22  289 A 1 
ATOM 2098 O O   . LEU A 1 289 ? -37.490 44.543 45.393  1.00 70.78  289 A 1 
ATOM 2099 C CB  . LEU A 1 289 ? -38.339 43.878 47.996  1.00 82.16  289 A 1 
ATOM 2100 C CG  . LEU A 1 289 ? -38.726 43.285 49.374  1.00 85.11  289 A 1 
ATOM 2101 C CD1 . LEU A 1 289 ? -38.166 44.044 50.580  1.00 75.31  289 A 1 
ATOM 2102 C CD2 . LEU A 1 289 ? -40.241 43.203 49.512  1.00 88.40  289 A 1 
ATOM 2103 N N   . ARG A 1 290 ? -35.378 44.343 45.987  1.00 89.62  290 A 1 
ATOM 2104 C CA  . ARG A 1 290 ? -34.890 45.187 44.902  1.00 85.48  290 A 1 
ATOM 2105 C C   . ARG A 1 290 ? -34.898 44.489 43.554  1.00 91.31  290 A 1 
ATOM 2106 O O   . ARG A 1 290 ? -34.266 43.440 43.392  1.00 96.95  290 A 1 
ATOM 2107 C CB  . ARG A 1 290 ? -33.485 45.680 45.239  1.00 86.44  290 A 1 
ATOM 2108 C CG  . ARG A 1 290 ? -32.715 46.204 44.063  1.00 85.62  290 A 1 
ATOM 2109 C CD  . ARG A 1 290 ? -31.911 45.141 43.324  1.00 81.26  290 A 1 
ATOM 2110 N NE  . ARG A 1 290 ? -31.329 45.756 42.154  1.00 88.26  290 A 1 
ATOM 2111 C CZ  . ARG A 1 290 ? -30.042 46.080 42.046  1.00 99.06  290 A 1 
ATOM 2112 N NH2 . ARG A 1 290 ? -29.578 46.647 40.924  1.00 97.73  290 A 1 
ATOM 2113 N NH1 . ARG A 1 290 ? -29.246 45.920 43.090  1.00 94.06  290 A 1 
ATOM 2114 N N   . GLY A 1 291 ? -35.564 45.097 42.578  1.00 89.77  291 A 1 
ATOM 2115 C CA  . GLY A 1 291 ? -35.310 44.803 41.180  1.00 86.44  291 A 1 
ATOM 2116 C C   . GLY A 1 291 ? -36.385 43.963 40.502  1.00 77.70  291 A 1 
ATOM 2117 O O   . GLY A 1 291 ? -37.432 43.624 41.074  1.00 69.36  291 A 1 
ATOM 2118 N N   . TYR A 1 292 ? -36.085 43.610 39.245  1.00 71.58  292 A 1 
ATOM 2119 C CA  . TYR A 1 292 ? -37.058 42.926 38.412  1.00 59.32  292 A 1 
ATOM 2120 C C   . TYR A 1 292 ? -36.417 42.290 37.197  1.00 58.83  292 A 1 
ATOM 2121 O O   . TYR A 1 292 ? -35.515 42.868 36.579  1.00 56.04  292 A 1 
ATOM 2122 C CB  . TYR A 1 292 ? -38.127 43.884 37.946  1.00 51.47  292 A 1 
ATOM 2123 C CG  . TYR A 1 292 ? -39.228 43.934 38.904  1.00 53.05  292 A 1 
ATOM 2124 C CD1 . TYR A 1 292 ? -40.023 42.856 39.080  1.00 56.91  292 A 1 
ATOM 2125 C CD2 . TYR A 1 292 ? -39.477 45.062 39.634  1.00 63.92  292 A 1 
ATOM 2126 C CE1 . TYR A 1 292 ? -41.049 42.882 39.950  1.00 64.27  292 A 1 
ATOM 2127 C CE2 . TYR A 1 292 ? -40.500 45.109 40.514  1.00 67.10  292 A 1 
ATOM 2128 C CZ  . TYR A 1 292 ? -41.297 44.011 40.668  1.00 69.88  292 A 1 
ATOM 2129 O OH  . TYR A 1 292 ? -42.357 44.028 41.553  1.00 81.88  292 A 1 
ATOM 2130 N N   . VAL A 1 293 ? -36.934 41.108 36.856  1.00 55.98  293 A 1 
ATOM 2131 C CA  . VAL A 1 293 ? -36.670 40.404 35.610  1.00 48.40  293 A 1 
ATOM 2132 C C   . VAL A 1 293 ? -37.983 40.279 34.862  1.00 50.96  293 A 1 
ATOM 2133 O O   . VAL A 1 293 ? -38.998 39.918 35.464  1.00 55.93  293 A 1 
ATOM 2134 C CB  . VAL A 1 293 ? -36.069 39.022 35.871  1.00 43.04  293 A 1 
ATOM 2135 C CG1 . VAL A 1 293 ? -36.396 38.136 34.753  1.00 45.20  293 A 1 
ATOM 2136 C CG2 . VAL A 1 293 ? -34.581 39.158 35.954  1.00 50.13  293 A 1 
ATOM 2137 N N   . CYS A 1 294 ? -37.971 40.593 33.563  1.00 51.31  294 A 1 
ATOM 2138 C CA  . CYS A 1 294 ? -39.170 40.542 32.727  1.00 48.02  294 A 1 
ATOM 2139 C C   . CYS A 1 294 ? -39.141 39.283 31.853  1.00 48.12  294 A 1 
ATOM 2140 O O   . CYS A 1 294 ? -38.212 39.080 31.058  1.00 45.88  294 A 1 
ATOM 2141 C CB  . CYS A 1 294 ? -39.282 41.804 31.873  1.00 46.33  294 A 1 
ATOM 2142 S SG  . CYS A 1 294 ? -40.908 42.108 31.139  1.00 52.16  294 A 1 
ATOM 2143 N N   . ALA A 1 295 ? -40.153 38.434 32.008  1.00 44.54  295 A 1 
ATOM 2144 C CA  . ALA A 1 295 ? -40.212 37.170 31.295  1.00 41.23  295 A 1 
ATOM 2145 C C   . ALA A 1 295 ? -41.410 37.171 30.361  1.00 42.86  295 A 1 
ATOM 2146 O O   . ALA A 1 295 ? -42.529 37.519 30.759  1.00 41.84  295 A 1 
ATOM 2147 C CB  . ALA A 1 295 ? -40.296 35.997 32.261  1.00 39.24  295 A 1 
ATOM 2148 N N   . ILE A 1 296 ? -41.167 36.776 29.119  1.00 41.37  296 A 1 
ATOM 2149 C CA  . ILE A 1 296 ? -42.220 36.583 28.143  1.00 34.19  296 A 1 
ATOM 2150 C C   . ILE A 1 296 ? -42.046 35.215 27.492  1.00 35.02  296 A 1 
ATOM 2151 O O   . ILE A 1 296 ? -40.939 34.846 27.070  1.00 29.02  296 A 1 
ATOM 2152 C CB  . ILE A 1 296 ? -42.218 37.707 27.111  1.00 26.51  296 A 1 
ATOM 2153 C CG1 . ILE A 1 296 ? -42.790 38.952 27.745  1.00 27.17  296 A 1 
ATOM 2154 C CG2 . ILE A 1 296 ? -42.991 37.311 25.913  1.00 27.16  296 A 1 
ATOM 2155 C CD1 . ILE A 1 296 ? -42.503 40.152 26.920  1.00 33.78  296 A 1 
ATOM 2156 N N   . LYS A 1 297 ? -43.145 34.452 27.476  1.00 39.03  297 A 1 
ATOM 2157 C CA  . LYS A 1 297 ? -43.276 33.136 26.859  1.00 37.80  297 A 1 
ATOM 2158 C C   . LYS A 1 297 ? -44.096 33.283 25.580  1.00 37.77  297 A 1 
ATOM 2159 O O   . LYS A 1 297 ? -45.231 33.781 25.627  1.00 37.52  297 A 1 
ATOM 2160 C CB  . LYS A 1 297 ? -43.965 32.170 27.825  1.00 38.43  297 A 1 
ATOM 2161 C CG  . LYS A 1 297 ? -44.403 30.845 27.211  1.00 39.28  297 A 1 
ATOM 2162 C CD  . LYS A 1 297 ? -44.928 29.859 28.254  1.00 40.49  297 A 1 
ATOM 2163 C CE  . LYS A 1 297 ? -45.876 28.830 27.643  1.00 52.82  297 A 1 
ATOM 2164 N NZ  . LYS A 1 297 ? -47.271 29.353 27.402  1.00 56.98  297 A 1 
ATOM 2165 N N   . VAL A 1 298 ? -43.526 32.870 24.445  1.00 31.44  298 A 1 
ATOM 2166 C CA  . VAL A 1 298 ? -44.178 33.008 23.150  1.00 30.73  298 A 1 
ATOM 2167 C C   . VAL A 1 298 ? -44.389 31.625 22.587  1.00 36.86  298 A 1 
ATOM 2168 O O   . VAL A 1 298 ? -43.418 30.885 22.379  1.00 37.21  298 A 1 
ATOM 2169 C CB  . VAL A 1 298 ? -43.364 33.848 22.167  1.00 34.76  298 A 1 
ATOM 2170 C CG1 . VAL A 1 298 ? -44.123 33.949 20.864  1.00 36.39  298 A 1 
ATOM 2171 C CG2 . VAL A 1 298 ? -43.112 35.209 22.731  1.00 34.90  298 A 1 
ATOM 2172 N N   . GLU A 1 299 ? -45.638 31.235 22.391  1.00 43.82  299 A 1 
ATOM 2173 C CA  . GLU A 1 299 ? -45.918 29.854 21.946  1.00 42.49  299 A 1 
ATOM 2174 C C   . GLU A 1 299 ? -45.726 29.746 20.442  1.00 40.96  299 A 1 
ATOM 2175 O O   . GLU A 1 299 ? -45.982 30.723 19.770  1.00 42.92  299 A 1 
ATOM 2176 C CB  . GLU A 1 299 ? -47.349 29.490 22.319  1.00 46.97  299 A 1 
ATOM 2177 C CG  . GLU A 1 299 ? -47.560 29.396 23.808  1.00 54.28  299 A 1 
ATOM 2178 C CD  . GLU A 1 299 ? -49.006 29.106 24.140  1.00 80.40  299 A 1 
ATOM 2179 O OE1 . GLU A 1 299 ? -49.823 29.176 23.211  1.00 88.64  299 A 1 
ATOM 2180 O OE2 . GLU A 1 299 ? -49.308 28.805 25.312  1.00 86.55  299 A 1 
ATOM 2181 N N   . LYS A 1 300 ? -45.244 28.587 20.003  1.00 35.24  300 A 1 
ATOM 2182 C CA  . LYS A 1 300 ? -45.101 28.392 18.549  1.00 37.55  300 A 1 
ATOM 2183 C C   . LYS A 1 300 ? -46.280 29.093 17.890  1.00 39.09  300 A 1 
ATOM 2184 O O   . LYS A 1 300 ? -47.247 29.423 18.572  1.00 39.68  300 A 1 
ATOM 2185 C CB  . LYS A 1 300 ? -45.063 26.911 18.181  1.00 36.17  300 A 1 
ATOM 2186 C CG  . LYS A 1 300 ? -44.232 26.587 16.949  1.00 41.13  300 A 1 
ATOM 2187 C CD  . LYS A 1 300 ? -44.504 25.232 16.337  1.00 47.28  300 A 1 
ATOM 2188 C CE  . LYS A 1 300 ? -44.538 25.283 14.825  1.00 59.75  300 A 1 
ATOM 2189 N NZ  . LYS A 1 300 ? -43.911 24.098 14.193  1.00 67.20  300 A 1 
ATOM 2190 N N   . PHE A 1 301 ? -46.172 29.352 16.599  1.00 36.19  301 A 1 
ATOM 2191 C CA  . PHE A 1 301 ? -47.286 30.015 15.901  1.00 33.20  301 A 1 
ATOM 2192 C C   . PHE A 1 301 ? -47.686 29.209 14.684  1.00 44.68  301 A 1 
ATOM 2193 O O   . PHE A 1 301 ? -46.911 28.520 14.053  1.00 50.51  301 A 1 
ATOM 2194 C CB  . PHE A 1 301 ? -46.893 31.412 15.443  1.00 35.59  301 A 1 
ATOM 2195 C CG  . PHE A 1 301 ? -48.043 32.300 15.057  1.00 38.61  301 A 1 
ATOM 2196 C CD1 . PHE A 1 301 ? -49.156 32.400 15.850  1.00 42.31  301 A 1 
ATOM 2197 C CD2 . PHE A 1 301 ? -47.997 33.059 13.911  1.00 41.05  301 A 1 
ATOM 2198 C CE1 . PHE A 1 301 ? -50.195 33.238 15.498  1.00 44.74  301 A 1 
ATOM 2199 C CE2 . PHE A 1 301 ? -49.041 33.884 13.553  1.00 39.03  301 A 1 
ATOM 2200 C CZ  . PHE A 1 301 ? -50.138 33.975 14.350  1.00 39.42  301 A 1 
ATOM 2201 N N   . CYS A 1 302 ? -48.961 29.316 14.422  1.00 48.54  302 A 1 
ATOM 2202 C CA  . CYS A 1 302 ? -49.655 28.717 13.255  1.00 47.39  302 A 1 
ATOM 2203 C C   . CYS A 1 302 ? -48.911 29.104 11.978  1.00 45.28  302 A 1 
ATOM 2204 O O   . CYS A 1 302 ? -48.159 28.275 11.477  1.00 49.65  302 A 1 
ATOM 2205 C CB  . CYS A 1 302 ? -51.152 29.053 13.293  1.00 51.59  302 A 1 
ATOM 2206 S SG  . CYS A 1 302 ? -51.692 30.785 13.399  1.00 54.67  302 A 1 
ATOM 2207 N N   . CYS A 1 303 ? -48.916 30.475 11.475  1.00 48.06  303 A 1 
ATOM 2208 C CA  . CYS A 1 303 ? -48.296 30.962 10.220  1.00 51.95  303 A 1 
ATOM 2209 C C   . CYS A 1 303 ? -47.014 31.790 10.462  1.00 44.86  303 A 1 
ATOM 2210 O O   . CYS A 1 303 ? -46.062 31.216 10.976  1.00 44.74  303 A 1 
ATOM 2211 C CB  . CYS A 1 303 ? -49.393 31.629 9.408   1.00 52.47  303 A 1 
ATOM 2212 S SG  . CYS A 1 303 ? -50.997 30.843 9.721   1.00 51.95  303 A 1 
ATOM 2213 N N   . ALA A 1 304 ? -47.141 32.939 10.122  1.00 38.14  304 A 1 
ATOM 2214 C CA  . ALA A 1 304 ? -45.922 33.781 10.188  1.00 34.53  304 A 1 
ATOM 2215 C C   . ALA A 1 304 ? -46.164 35.112 10.893  1.00 35.20  304 A 1 
ATOM 2216 O O   . ALA A 1 304 ? -47.154 35.752 10.612  1.00 42.29  304 A 1 
ATOM 2217 C CB  . ALA A 1 304 ? -45.427 34.028 8.795   1.00 28.51  304 A 1 
ATOM 2218 N N   . VAL A 1 305 ? -45.193 35.543 11.687  1.00 32.51  305 A 1 
ATOM 2219 C CA  . VAL A 1 305 ? -45.237 36.756 12.493  1.00 30.58  305 A 1 
ATOM 2220 C C   . VAL A 1 305 ? -44.056 37.634 12.083  1.00 31.31  305 A 1 
ATOM 2221 O O   . VAL A 1 305 ? -42.907 37.361 12.456  1.00 30.64  305 A 1 
ATOM 2222 C CB  . VAL A 1 305 ? -45.202 36.434 13.984  1.00 33.34  305 A 1 
ATOM 2223 C CG1 . VAL A 1 305 ? -45.473 37.689 14.797  1.00 33.99  305 A 1 
ATOM 2224 C CG2 . VAL A 1 305 ? -46.200 35.331 14.294  1.00 36.34  305 A 1 
ATOM 2225 N N   . PHE A 1 306 ? -44.224 38.876 11.559  1.00 28.94  306 A 1 
ATOM 2226 C CA  . PHE A 1 306 ? -43.188 39.839 11.209  1.00 27.38  306 A 1 
ATOM 2227 C C   . PHE A 1 306 ? -42.951 40.777 12.375  1.00 29.24  306 A 1 
ATOM 2228 O O   . PHE A 1 306 ? -43.883 41.163 13.077  1.00 33.29  306 A 1 
ATOM 2229 C CB  . PHE A 1 306 ? -43.580 40.696 10.013  1.00 29.84  306 A 1 
ATOM 2230 C CG  . PHE A 1 306 ? -43.926 39.936 8.774   1.00 31.75  306 A 1 
ATOM 2231 C CD1 . PHE A 1 306 ? -45.149 39.308 8.648   1.00 33.87  306 A 1 
ATOM 2232 C CD2 . PHE A 1 306 ? -43.062 39.925 7.695   1.00 28.84  306 A 1 
ATOM 2233 C CE1 . PHE A 1 306 ? -45.466 38.637 7.491   1.00 32.56  306 A 1 
ATOM 2234 C CE2 . PHE A 1 306 ? -43.385 39.259 6.541   1.00 25.59  306 A 1 
ATOM 2235 C CZ  . PHE A 1 306 ? -44.581 38.622 6.437   1.00 25.64  306 A 1 
ATOM 2236 N N   . ALA A 1 307 ? -41.705 41.181 12.571  1.00 28.03  307 A 1 
ATOM 2237 C CA  . ALA A 1 307 ? -41.483 42.119 13.655  1.00 27.44  307 A 1 
ATOM 2238 C C   . ALA A 1 307 ? -42.032 43.492 13.293  1.00 32.90  307 A 1 
ATOM 2239 O O   . ALA A 1 307 ? -42.635 44.165 14.130  1.00 36.85  307 A 1 
ATOM 2240 C CB  . ALA A 1 307 ? -40.009 42.179 14.018  1.00 26.21  307 A 1 
ATOM 2241 N N   . LYS A 1 308 ? -41.848 43.932 12.058  1.00 31.45  308 A 1 
ATOM 2242 C CA  . LYS A 1 308 ? -42.537 45.142 11.626  1.00 33.52  308 A 1 
ATOM 2243 C C   . LYS A 1 308 ? -42.944 44.894 10.186  1.00 34.43  308 A 1 
ATOM 2244 O O   . LYS A 1 308 ? -43.141 43.734 9.825   1.00 35.22  308 A 1 
ATOM 2245 C CB  . LYS A 1 308 ? -41.690 46.410 11.807  1.00 38.98  308 A 1 
ATOM 2246 C CG  . LYS A 1 308 ? -40.361 46.435 11.087  1.00 44.85  308 A 1 
ATOM 2247 C CD  . LYS A 1 308 ? -39.481 47.664 11.426  1.00 50.68  308 A 1 
ATOM 2248 C CE  . LYS A 1 308 ? -38.239 47.643 10.496  1.00 66.07  308 A 1 
ATOM 2249 N NZ  . LYS A 1 308 ? -37.271 48.765 10.625  1.00 79.39  308 A 1 
ATOM 2250 N N   . VAL A 1 309 ? -43.100 45.920 9.353   1.00 34.70  309 A 1 
ATOM 2251 C CA  . VAL A 1 309 ? -43.573 45.619 8.004   1.00 30.70  309 A 1 
ATOM 2252 C C   . VAL A 1 309 ? -42.389 45.457 7.068   1.00 33.24  309 A 1 
ATOM 2253 O O   . VAL A 1 309 ? -41.521 46.344 7.023   1.00 35.67  309 A 1 
ATOM 2254 C CB  . VAL A 1 309 ? -44.533 46.687 7.479   1.00 25.95  309 A 1 
ATOM 2255 C CG1 . VAL A 1 309 ? -44.684 46.559 6.014   1.00 26.32  309 A 1 
ATOM 2256 C CG2 . VAL A 1 309 ? -45.853 46.482 8.099   1.00 35.01  309 A 1 
ATOM 2257 N N   . PRO A 1 310 ? -42.339 44.338 6.297   1.00 29.70  310 A 1 
ATOM 2258 C CA  . PRO A 1 310 ? -41.265 44.104 5.328   1.00 31.04  310 A 1 
ATOM 2259 C C   . PRO A 1 310 ? -40.786 45.372 4.663   1.00 36.60  310 A 1 
ATOM 2260 O O   . PRO A 1 310 ? -41.583 46.046 4.005   1.00 36.52  310 A 1 
ATOM 2261 C CB  . PRO A 1 310 ? -41.924 43.188 4.298   1.00 26.23  310 A 1 
ATOM 2262 C CG  . PRO A 1 310 ? -42.917 42.481 5.045   1.00 29.26  310 A 1 
ATOM 2263 C CD  . PRO A 1 310 ? -43.410 43.347 6.156   1.00 28.86  310 A 1 
ATOM 2264 N N   . SER A 1 311 ? -39.512 45.717 4.857   1.00 32.96  311 A 1 
ATOM 2265 C CA  . SER A 1 311 ? -38.905 46.848 4.175   1.00 32.53  311 A 1 
ATOM 2266 C C   . SER A 1 311 ? -38.616 46.446 2.738   1.00 36.08  311 A 1 
ATOM 2267 O O   . SER A 1 311 ? -37.706 45.654 2.486   1.00 40.87  311 A 1 
ATOM 2268 C CB  . SER A 1 311 ? -37.639 47.290 4.886   1.00 39.51  311 A 1 
ATOM 2269 O OG  . SER A 1 311 ? -37.054 48.381 4.184   1.00 45.09  311 A 1 
ATOM 2270 N N   . SER A 1 312 ? -39.370 47.023 1.798   1.00 36.91  312 A 1 
ATOM 2271 C CA  . SER A 1 312 ? -39.573 46.506 0.451   1.00 34.12  312 A 1 
ATOM 2272 C C   . SER A 1 312 ? -40.411 47.518 -0.305  1.00 37.94  312 A 1 
ATOM 2273 O O   . SER A 1 312 ? -41.451 47.955 0.187   1.00 40.72  312 A 1 
ATOM 2274 C CB  . SER A 1 312 ? -40.274 45.155 0.487   1.00 30.52  312 A 1 
ATOM 2275 O OG  . SER A 1 312 ? -40.259 44.569 -0.787  1.00 33.33  312 A 1 
ATOM 2276 N N   . TRP A 1 313 ? -39.988 47.907 -1.497  1.00 42.26  313 A 1 
ATOM 2277 C CA  . TRP A 1 313 ? -40.436 49.171 -2.049  1.00 36.04  313 A 1 
ATOM 2278 C C   . TRP A 1 313 ? -40.724 49.072 -3.530  1.00 36.10  313 A 1 
ATOM 2279 O O   . TRP A 1 313 ? -40.053 48.349 -4.272  1.00 38.27  313 A 1 
ATOM 2280 C CB  . TRP A 1 313 ? -39.383 50.211 -1.808  1.00 42.64  313 A 1 
ATOM 2281 C CG  . TRP A 1 313 ? -39.113 50.343 -0.372  1.00 46.32  313 A 1 
ATOM 2282 C CD1 . TRP A 1 313 ? -38.309 49.554 0.409   1.00 40.77  313 A 1 
ATOM 2283 C CD2 . TRP A 1 313 ? -39.637 51.346 0.473   1.00 49.30  313 A 1 
ATOM 2284 N NE1 . TRP A 1 313 ? -38.323 50.003 1.693   1.00 40.13  313 A 1 
ATOM 2285 C CE2 . TRP A 1 313 ? -39.125 51.115 1.760   1.00 46.48  313 A 1 
ATOM 2286 C CE3 . TRP A 1 313 ? -40.500 52.431 0.266   1.00 51.18  313 A 1 
ATOM 2287 C CZ2 . TRP A 1 313 ? -39.453 51.927 2.843   1.00 51.56  313 A 1 
ATOM 2288 C CZ3 . TRP A 1 313 ? -40.829 53.235 1.340   1.00 55.04  313 A 1 
ATOM 2289 C CH2 . TRP A 1 313 ? -40.299 52.987 2.611   1.00 56.61  313 A 1 
ATOM 2290 N N   . GLN A 1 314 ? -41.729 49.825 -3.948  1.00 37.56  314 A 1 
ATOM 2291 C CA  . GLN A 1 314 ? -42.068 49.980 -5.347  1.00 38.83  314 A 1 
ATOM 2292 C C   . GLN A 1 314 ? -42.107 51.459 -5.671  1.00 42.03  314 A 1 
ATOM 2293 O O   . GLN A 1 314 ? -42.032 52.313 -4.784  1.00 44.39  314 A 1 
ATOM 2294 C CB  . GLN A 1 314 ? -43.399 49.286 -5.709  1.00 35.09  314 A 1 
ATOM 2295 C CG  . GLN A 1 314 ? -44.665 49.734 -5.028  1.00 37.87  314 A 1 
ATOM 2296 C CD  . GLN A 1 314 ? -45.888 48.996 -5.577  1.00 50.18  314 A 1 
ATOM 2297 O OE1 . GLN A 1 314 ? -45.815 48.386 -6.644  1.00 56.23  314 A 1 
ATOM 2298 N NE2 . GLN A 1 314 ? -47.014 49.042 -4.850  1.00 59.02  314 A 1 
ATOM 2299 N N   . VAL A 1 315 ? -42.165 51.750 -6.965  1.00 48.20  315 A 1 
ATOM 2300 C CA  . VAL A 1 315 ? -42.452 53.090 -7.464  1.00 51.83  315 A 1 
ATOM 2301 C C   . VAL A 1 315 ? -43.934 53.076 -7.807  1.00 50.77  315 A 1 
ATOM 2302 O O   . VAL A 1 315 ? -44.342 52.515 -8.828  1.00 49.05  315 A 1 
ATOM 2303 C CB  . VAL A 1 315 ? -41.587 53.469 -8.671  1.00 48.58  315 A 1 
ATOM 2304 C CG1 . VAL A 1 315 ? -41.591 54.962 -8.859  1.00 51.97  315 A 1 
ATOM 2305 C CG2 . VAL A 1 315 ? -40.150 52.993 -8.488  1.00 51.22  315 A 1 
ATOM 2306 N N   . LYS A 1 316 ? -44.741 53.631 -6.909  1.00 53.89  316 A 1 
ATOM 2307 C CA  . LYS A 1 316 ? -46.184 53.764 -7.085  1.00 61.10  316 A 1 
ATOM 2308 C C   . LYS A 1 316 ? -46.464 55.260 -7.070  1.00 74.47  316 A 1 
ATOM 2309 O O   . LYS A 1 316 ? -46.212 55.934 -6.062  1.00 74.60  316 A 1 
ATOM 2310 C CB  . LYS A 1 316 ? -46.968 53.031 -5.986  1.00 64.14  316 A 1 
ATOM 2311 C CG  . LYS A 1 316 ? -48.379 52.542 -6.367  1.00 62.79  316 A 1 
ATOM 2312 C CD  . LYS A 1 316 ? -48.318 51.338 -7.292  0.00 60.67  316 A 1 
ATOM 2313 C CE  . LYS A 1 316 ? -49.711 50.901 -7.715  0.00 61.14  316 A 1 
ATOM 2314 N NZ  . LYS A 1 316 ? -50.597 50.673 -6.540  0.00 60.88  316 A 1 
ATOM 2315 N N   . ASP A 1 317 ? -46.912 55.778 -8.216  1.00 82.34  317 A 1 
ATOM 2316 C CA  . ASP A 1 317 ? -47.389 57.148 -8.347  1.00 79.91  317 A 1 
ATOM 2317 C C   . ASP A 1 317 ? -46.424 58.155 -7.728  1.00 76.09  317 A 1 
ATOM 2318 O O   . ASP A 1 317 ? -46.588 58.586 -6.581  1.00 73.12  317 A 1 
ATOM 2319 C CB  . ASP A 1 317 ? -48.790 57.219 -7.754  1.00 80.56  317 A 1 
ATOM 2320 C CG  . ASP A 1 317 ? -49.704 56.133 -8.339  1.00 96.92  317 A 1 
ATOM 2321 O OD1 . ASP A 1 317 ? -49.258 55.412 -9.277  1.00 88.06  317 A 1 
ATOM 2322 O OD2 . ASP A 1 317 ? -50.849 55.981 -7.852  1.00 110.66 317 A 1 
ATOM 2323 N N   . ASN A 1 318 ? -45.366 58.451 -8.484  1.00 74.98  318 A 1 
ATOM 2324 C CA  . ASN A 1 318 ? -44.472 59.592 -8.316  1.00 76.99  318 A 1 
ATOM 2325 C C   . ASN A 1 318 ? -43.893 59.762 -6.906  1.00 80.53  318 A 1 
ATOM 2326 O O   . ASN A 1 318 ? -43.212 60.757 -6.622  1.00 81.10  318 A 1 
ATOM 2327 C CB  . ASN A 1 318 ? -45.201 60.847 -8.816  1.00 76.14  318 A 1 
ATOM 2328 C CG  . ASN A 1 318 ? -45.602 60.732 -10.313 1.00 91.03  318 A 1 
ATOM 2329 O OD1 . ASN A 1 318 ? -44.744 60.661 -11.208 1.00 92.01  318 A 1 
ATOM 2330 N ND2 . ASN A 1 318 ? -46.905 60.690 -10.575 1.00 92.57  318 A 1 
ATOM 2331 N N   . ARG A 1 319 ? -44.101 58.778 -6.030  1.00 72.62  319 A 1 
ATOM 2332 C CA  . ARG A 1 319 ? -43.286 58.636 -4.836  1.00 62.22  319 A 1 
ATOM 2333 C C   . ARG A 1 319 ? -42.787 57.200 -4.800  1.00 62.93  319 A 1 
ATOM 2334 O O   . ARG A 1 319 ? -43.361 56.311 -5.438  1.00 58.65  319 A 1 
ATOM 2335 C CB  . ARG A 1 319 ? -44.069 58.986 -3.563  0.00 66.68  319 A 1 
ATOM 2336 C CG  . ARG A 1 319 ? -43.285 59.839 -2.579  0.00 68.34  319 A 1 
ATOM 2337 C CD  . ARG A 1 319 ? -44.211 60.751 -1.793  0.00 69.95  319 A 1 
ATOM 2338 N NE  . ARG A 1 319 ? -43.539 61.983 -1.392  0.00 70.74  319 A 1 
ATOM 2339 C CZ  . ARG A 1 319 ? -44.164 63.054 -0.914  0.00 71.54  319 A 1 
ATOM 2340 N NH1 . ARG A 1 319 ? -45.483 63.050 -0.780  0.00 71.73  319 A 1 
ATOM 2341 N NH2 . ARG A 1 319 ? -43.470 64.132 -0.575  0.00 71.71  319 A 1 
ATOM 2342 N N   . VAL A 1 320 ? -41.675 56.988 -4.101  1.00 61.00  320 A 1 
ATOM 2343 C CA  . VAL A 1 320 ? -41.333 55.648 -3.635  1.00 52.93  320 A 1 
ATOM 2344 C C   . VAL A 1 320 ? -42.248 55.344 -2.455  1.00 59.26  320 A 1 
ATOM 2345 O O   . VAL A 1 320 ? -42.307 56.113 -1.485  1.00 60.42  320 A 1 
ATOM 2346 C CB  . VAL A 1 320 ? -39.858 55.542 -3.230  1.00 40.72  320 A 1 
ATOM 2347 C CG1 . VAL A 1 320 ? -39.548 54.149 -2.838  1.00 43.68  320 A 1 
ATOM 2348 C CG2 . VAL A 1 320 ? -38.989 55.897 -4.353  1.00 50.78  320 A 1 
ATOM 2349 N N   . ARG A 1 321 ? -42.992 54.246 -2.541  1.00 52.79  321 A 1 
ATOM 2350 C CA  . ARG A 1 321 ? -43.917 53.889 -1.478  1.00 53.57  321 A 1 
ATOM 2351 C C   . ARG A 1 321 ? -43.640 52.461 -1.015  1.00 51.82  321 A 1 
ATOM 2352 O O   . ARG A 1 321 ? -43.307 51.604 -1.831  1.00 54.73  321 A 1 
ATOM 2353 C CB  . ARG A 1 321 ? -45.384 54.083 -1.955  1.00 58.58  321 A 1 
ATOM 2354 C CG  . ARG A 1 321 ? -45.871 55.583 -1.928  1.00 60.23  321 A 1 
ATOM 2355 C CD  . ARG A 1 321 ? -46.446 56.083 -0.525  1.00 64.65  321 A 1 
ATOM 2356 N NE  . ARG A 1 321 ? -45.490 55.980 0.606   1.00 63.09  321 A 1 
ATOM 2357 C CZ  . ARG A 1 321 ? -45.633 55.185 1.672   1.00 50.21  321 A 1 
ATOM 2358 N NH2 . ARG A 1 321 ? -44.691 55.142 2.605   1.00 49.34  321 A 1 
ATOM 2359 N NH1 . ARG A 1 321 ? -46.719 54.442 1.816   1.00 46.66  321 A 1 
ATOM 2360 N N   . GLN A 1 322 ? -43.747 52.214 0.296   1.00 48.88  322 A 1 
ATOM 2361 C CA  . GLN A 1 322 ? -43.459 50.893 0.861   1.00 43.86  322 A 1 
ATOM 2362 C C   . GLN A 1 322 ? -44.558 49.870 0.558   1.00 37.20  322 A 1 
ATOM 2363 O O   . GLN A 1 322 ? -45.747 50.187 0.471   1.00 36.13  322 A 1 
ATOM 2364 C CB  . GLN A 1 322 ? -43.266 50.997 2.377   1.00 43.83  322 A 1 
ATOM 2365 C CG  . GLN A 1 322 ? -42.950 49.678 3.102   1.00 37.00  322 A 1 
ATOM 2366 C CD  . GLN A 1 322 ? -42.489 49.892 4.556   1.00 44.36  322 A 1 
ATOM 2367 O OE1 . GLN A 1 322 ? -41.999 48.957 5.217   1.00 52.31  322 A 1 
ATOM 2368 N NE2 . GLN A 1 322 ? -42.655 51.127 5.061   1.00 44.37  322 A 1 
ATOM 2369 N N   . LEU A 1 323 ? -44.142 48.636 0.416   1.00 34.65  323 A 1 
ATOM 2370 C CA  . LEU A 1 323 ? -45.045 47.531 0.155   1.00 32.37  323 A 1 
ATOM 2371 C C   . LEU A 1 323 ? -45.715 47.059 1.434   1.00 32.09  323 A 1 
ATOM 2372 O O   . LEU A 1 323 ? -45.025 46.661 2.374   1.00 32.97  323 A 1 
ATOM 2373 C CB  . LEU A 1 323 ? -44.301 46.368 -0.443  1.00 30.64  323 A 1 
ATOM 2374 C CG  . LEU A 1 323 ? -44.618 46.139 -1.883  1.00 29.96  323 A 1 
ATOM 2375 C CD1 . LEU A 1 323 ? -43.969 47.219 -2.626  1.00 37.06  323 A 1 
ATOM 2376 C CD2 . LEU A 1 323 ? -43.964 44.842 -2.195  1.00 34.62  323 A 1 
ATOM 2377 N N   . PRO A 1 324 ? -47.037 46.982 1.458   1.00 30.96  324 A 1 
ATOM 2378 C CA  . PRO A 1 324 ? -47.745 46.522 2.647   1.00 29.39  324 A 1 
ATOM 2379 C C   . PRO A 1 324 ? -47.748 45.006 2.766   1.00 30.29  324 A 1 
ATOM 2380 O O   . PRO A 1 324 ? -47.733 44.275 1.774   1.00 30.51  324 A 1 
ATOM 2381 C CB  . PRO A 1 324 ? -49.164 47.054 2.428   1.00 36.55  324 A 1 
ATOM 2382 C CG  . PRO A 1 324 ? -49.215 47.544 0.977   1.00 35.39  324 A 1 
ATOM 2383 C CD  . PRO A 1 324 ? -47.943 47.143 0.318   1.00 38.83  324 A 1 
ATOM 2384 N N   . THR A 1 325 ? -47.843 44.548 4.015   1.00 28.69  325 A 1 
ATOM 2385 C CA  . THR A 1 325 ? -47.425 43.195 4.343   1.00 26.58  325 A 1 
ATOM 2386 C C   . THR A 1 325 ? -48.245 42.164 3.601   1.00 30.65  325 A 1 
ATOM 2387 O O   . THR A 1 325 ? -47.755 41.070 3.326   1.00 33.13  325 A 1 
ATOM 2388 C CB  . THR A 1 325 ? -47.567 42.961 5.830   1.00 29.49  325 A 1 
ATOM 2389 O OG1 . THR A 1 325 ? -47.245 44.171 6.517   1.00 36.36  325 A 1 
ATOM 2390 C CG2 . THR A 1 325 ? -46.605 41.869 6.275   1.00 28.05  325 A 1 
ATOM 2391 N N   . ARG A 1 326 ? -49.500 42.484 3.286   1.00 36.80  326 A 1 
ATOM 2392 C CA  . ARG A 1 326 ? -50.353 41.537 2.571   1.00 39.53  326 A 1 
ATOM 2393 C C   . ARG A 1 326 ? -49.866 41.375 1.122   1.00 35.44  326 A 1 
ATOM 2394 O O   . ARG A 1 326 ? -49.833 40.257 0.577   1.00 30.74  326 A 1 
ATOM 2395 C CB  . ARG A 1 326 ? -51.816 42.024 2.679   1.00 38.95  326 A 1 
ATOM 2396 C CG  . ARG A 1 326 ? -52.935 41.021 2.296   1.00 55.32  326 A 1 
ATOM 2397 C CD  . ARG A 1 326 ? -53.993 40.672 3.406   1.00 60.11  326 A 1 
ATOM 2398 N NE  . ARG A 1 326 ? -53.534 39.684 4.385   1.00 77.77  326 A 1 
ATOM 2399 C CZ  . ARG A 1 326 ? -54.265 39.216 5.400   1.00 86.36  326 A 1 
ATOM 2400 N NH1 . ARG A 1 326 ? -55.533 39.607 5.556   1.00 89.33  326 A 1 
ATOM 2401 N NH2 . ARG A 1 326 ? -53.740 38.314 6.239   1.00 70.08  326 A 1 
ATOM 2402 N N   . GLU A 1 327 ? -49.400 42.481 0.528   1.00 32.83  327 A 1 
ATOM 2403 C CA  . GLU A 1 327 ? -48.880 42.503 -0.830  1.00 33.81  327 A 1 
ATOM 2404 C C   . GLU A 1 327 ? -47.479 41.921 -0.909  1.00 33.95  327 A 1 
ATOM 2405 O O   . GLU A 1 327 ? -47.156 41.185 -1.844  1.00 33.57  327 A 1 
ATOM 2406 C CB  . GLU A 1 327 ? -48.861 43.934 -1.348  1.00 32.73  327 A 1 
ATOM 2407 C CG  . GLU A 1 327 ? -50.207 44.618 -1.376  1.00 40.20  327 A 1 
ATOM 2408 C CD  . GLU A 1 327 ? -50.236 45.803 -2.349  1.00 60.63  327 A 1 
ATOM 2409 O OE1 . GLU A 1 327 ? -50.093 45.575 -3.580  1.00 66.29  327 A 1 
ATOM 2410 O OE2 . GLU A 1 327 ? -50.360 46.969 -1.888  1.00 62.37  327 A 1 
ATOM 2411 N N   . TRP A 1 328 ? -46.619 42.270 0.039   1.00 31.91  328 A 1 
ATOM 2412 C CA  . TRP A 1 328 ? -45.285 41.702 0.026   1.00 28.18  328 A 1 
ATOM 2413 C C   . TRP A 1 328 ? -45.349 40.185 0.090   1.00 30.20  328 A 1 
ATOM 2414 O O   . TRP A 1 328 ? -44.668 39.510 -0.679  1.00 35.38  328 A 1 
ATOM 2415 C CB  . TRP A 1 328 ? -44.445 42.273 1.169   1.00 29.44  328 A 1 
ATOM 2416 C CG  . TRP A 1 328 ? -43.048 41.738 1.197   1.00 28.94  328 A 1 
ATOM 2417 C CD1 . TRP A 1 328 ? -41.943 42.291 0.623   1.00 26.74  328 A 1 
ATOM 2418 C CD2 . TRP A 1 328 ? -42.610 40.532 1.827   1.00 28.87  328 A 1 
ATOM 2419 N NE1 . TRP A 1 328 ? -40.853 41.501 0.846   1.00 24.45  328 A 1 
ATOM 2420 C CE2 . TRP A 1 328 ? -41.240 40.412 1.586   1.00 28.69  328 A 1 
ATOM 2421 C CE3 . TRP A 1 328 ? -43.250 39.534 2.567   1.00 28.77  328 A 1 
ATOM 2422 C CZ2 . TRP A 1 328 ? -40.494 39.332 2.073   1.00 32.74  328 A 1 
ATOM 2423 C CZ3 . TRP A 1 328 ? -42.502 38.466 3.049   1.00 26.27  328 A 1 
ATOM 2424 C CH2 . TRP A 1 328 ? -41.149 38.377 2.808   1.00 24.90  328 A 1 
ATOM 2425 N N   . THR A 1 329 ? -46.192 39.619 0.960   1.00 30.27  329 A 1 
ATOM 2426 C CA  . THR A 1 329 ? -46.267 38.157 1.034   1.00 32.75  329 A 1 
ATOM 2427 C C   . THR A 1 329 ? -46.821 37.557 -0.253  1.00 41.32  329 A 1 
ATOM 2428 O O   . THR A 1 329 ? -46.252 36.595 -0.790  1.00 43.00  329 A 1 
ATOM 2429 C CB  . THR A 1 329 ? -47.132 37.690 2.191   1.00 33.41  329 A 1 
ATOM 2430 O OG1 . THR A 1 329 ? -46.875 38.500 3.327   1.00 38.51  329 A 1 
ATOM 2431 C CG2 . THR A 1 329 ? -46.766 36.278 2.533   1.00 30.47  329 A 1 
ATOM 2432 N N   . ALA A 1 330 ? -47.963 38.079 -0.733  1.00 40.92  330 A 1 
ATOM 2433 C CA  . ALA A 1 330 ? -48.513 37.650 -2.018  1.00 37.97  330 A 1 
ATOM 2434 C C   . ALA A 1 330 ? -47.440 37.686 -3.113  1.00 40.98  330 A 1 
ATOM 2435 O O   . ALA A 1 330 ? -47.145 36.675 -3.766  1.00 42.05  330 A 1 
ATOM 2436 C CB  . ALA A 1 330 ? -49.697 38.550 -2.374  1.00 36.55  330 A 1 
ATOM 2437 N N   . TRP A 1 331 ? -46.759 38.827 -3.202  1.00 39.57  331 A 1 
ATOM 2438 C CA  . TRP A 1 331 ? -45.722 39.091 -4.233  1.00 38.07  331 A 1 
ATOM 2439 C C   . TRP A 1 331 ? -44.664 37.993 -4.127  1.00 39.06  331 A 1 
ATOM 2440 O O   . TRP A 1 331 ? -44.195 37.546 -5.166  1.00 41.57  331 A 1 
ATOM 2441 C CB  . TRP A 1 331 ? -45.105 40.464 -3.938  1.00 44.01  331 A 1 
ATOM 2442 C CG  . TRP A 1 331 ? -44.483 41.250 -5.056  1.00 50.78  331 A 1 
ATOM 2443 C CD1 . TRP A 1 331 ? -44.239 42.592 -5.044  1.00 44.73  331 A 1 
ATOM 2444 C CD2 . TRP A 1 331 ? -44.009 40.783 -6.330  1.00 46.25  331 A 1 
ATOM 2445 N NE1 . TRP A 1 331 ? -43.654 42.994 -6.211  1.00 36.72  331 A 1 
ATOM 2446 C CE2 . TRP A 1 331 ? -43.502 41.904 -7.018  1.00 43.52  331 A 1 
ATOM 2447 C CE3 . TRP A 1 331 ? -43.967 39.539 -6.961  1.00 52.57  331 A 1 
ATOM 2448 C CZ2 . TRP A 1 331 ? -42.960 41.812 -8.295  1.00 61.12  331 A 1 
ATOM 2449 C CZ3 . TRP A 1 331 ? -43.431 39.448 -8.224  1.00 59.91  331 A 1 
ATOM 2450 C CH2 . TRP A 1 331 ? -42.938 40.571 -8.881  1.00 66.53  331 A 1 
ATOM 2451 N N   . MET A 1 332 ? -44.336 37.539 -2.917  1.00 38.19  332 A 1 
ATOM 2452 C CA  . MET A 1 332 ? -43.287 36.522 -2.803  1.00 40.30  332 A 1 
ATOM 2453 C C   . MET A 1 332 ? -43.771 35.131 -3.188  1.00 47.42  332 A 1 
ATOM 2454 O O   . MET A 1 332 ? -42.945 34.231 -3.411  1.00 52.28  332 A 1 
ATOM 2455 C CB  . MET A 1 332 ? -42.710 36.453 -1.387  1.00 33.99  332 A 1 
ATOM 2456 C CG  . MET A 1 332 ? -41.807 37.600 -0.991  1.00 33.90  332 A 1 
ATOM 2457 S SD  . MET A 1 332 ? -40.020 37.279 -1.080  1.00 52.19  332 A 1 
ATOM 2458 C CE  . MET A 1 332 ? -39.896 35.826 -0.036  1.00 40.54  332 A 1 
ATOM 2459 N N   . MET A 1 333 ? -45.078 34.940 -3.280  1.00 41.47  333 A 1 
ATOM 2460 C CA  . MET A 1 333 ? -45.640 33.627 -3.514  1.00 45.97  333 A 1 
ATOM 2461 C C   . MET A 1 333 ? -46.129 33.434 -4.943  0.61 52.74  333 A 1 
ATOM 2462 O O   . MET A 1 333 ? -46.477 32.300 -5.312  1.00 51.54  333 A 1 
ATOM 2463 C CB  . MET A 1 333 ? -46.776 33.384 -2.524  1.00 43.90  333 A 1 
ATOM 2464 C CG  . MET A 1 333 ? -46.363 33.533 -1.079  1.00 38.77  333 A 1 
ATOM 2465 S SD  . MET A 1 333 ? -45.702 32.010 -0.377  1.00 48.88  333 A 1 
ATOM 2466 C CE  . MET A 1 333 ? -47.150 31.391 0.480   1.00 54.31  333 A 1 
ATOM 2467 N N   . GLU A 1 334 ? -46.146 34.501 -5.761  1.00 52.95  334 A 1 
ATOM 2468 C CA  . GLU A 1 334 ? -46.283 34.312 -7.200  1.00 52.02  334 A 1 
ATOM 2469 C C   . GLU A 1 334 ? -45.307 33.256 -7.701  1.00 59.58  334 A 1 
ATOM 2470 O O   . GLU A 1 334 ? -45.562 32.637 -8.744  1.00 56.15  334 A 1 
ATOM 2471 C CB  . GLU A 1 334 ? -46.078 35.632 -7.947  0.00 52.25  334 A 1 
ATOM 2472 C CG  . GLU A 1 334 ? -47.232 36.612 -7.798  0.00 51.22  334 A 1 
ATOM 2473 C CD  . GLU A 1 334 ? -48.503 36.127 -8.475  0.00 50.96  334 A 1 
ATOM 2474 O OE1 . GLU A 1 334 ? -48.412 35.278 -9.389  0.00 51.72  334 A 1 
ATOM 2475 O OE2 . GLU A 1 334 ? -49.596 36.594 -8.093  0.00 50.22  334 A 1 
ATOM 2476 N N   . ALA A 1 335 ? -44.205 33.031 -6.963  1.00 68.87  335 A 1 
ATOM 2477 C CA  . ALA A 1 335 ? -43.306 31.861 -7.102  1.00 74.80  335 A 1 
ATOM 2478 C C   . ALA A 1 335 ? -43.934 30.571 -6.517  1.00 73.28  335 A 1 
ATOM 2479 O O   . ALA A 1 335 ? -43.856 30.285 -5.308  1.00 71.08  335 A 1 
ATOM 2480 C CB  . ALA A 1 335 ? -41.918 32.143 -6.431  1.00 54.80  335 A 1 
#
