# Supplementary material for: Type II tRNA cleavage by SLFN14 endoribonuclease variants linked to inherited thrombocytopenia drives global translational repression
Source: PLoS Biol. 2026 May 29;24(5):e3003830. doi: 10.1371/journal.pbio.3003830 (PMC13245857; doi:10.1371/journal.pbio.3003830)
Supplement: S2 Data — (ZIP) [file pbio.3003830.s007.zip › templates/fold_slfn14_leu_taa_template_hit_3_chains_a_b.cif]

data_7cux
#
_entry.id 7cux
#
loop_
_chem_comp.formula
_chem_comp.formula_weight
_chem_comp.id
_chem_comp.mon_nstd_flag
_chem_comp.name
_chem_comp.pdbx_synonyms
_chem_comp.type
"C3 H7 N O2"     89.093  ALA y ALANINE         ? "L-peptide linking" 
"C6 H15 N4 O2 1" 175.209 ARG y ARGININE        ? "L-peptide linking" 
"C4 H8 N2 O3"    132.118 ASN y ASPARAGINE      ? "L-peptide linking" 
"C4 H7 N O4"     133.103 ASP y "ASPARTIC ACID" ? "L-peptide linking" 
"C3 H7 N O2 S"   121.158 CYS y CYSTEINE        ? "L-peptide linking" 
"C5 H10 N2 O3"   146.144 GLN y GLUTAMINE       ? "L-peptide linking" 
"C5 H9 N O4"     147.129 GLU y "GLUTAMIC ACID" ? "L-peptide linking" 
"C2 H5 N O2"     75.067  GLY y GLYCINE         ? "peptide linking"   
"C6 H10 N3 O2 1" 156.162 HIS y HISTIDINE       ? "L-peptide linking" 
"C6 H13 N O2"    131.173 ILE y ISOLEUCINE      ? "L-peptide linking" 
"C6 H13 N O2"    131.173 LEU y LEUCINE         ? "L-peptide linking" 
"C6 H15 N2 O2 1" 147.195 LYS y LYSINE          ? "L-peptide linking" 
"C5 H11 N O2 S"  149.211 MET y METHIONINE      ? "L-peptide linking" 
"C9 H11 N O2"    165.189 PHE y PHENYLALANINE   ? "L-peptide linking" 
"C5 H9 N O2"     115.130 PRO y PROLINE         ? "L-peptide linking" 
"C3 H7 N O3"     105.093 SER y SERINE          ? "L-peptide linking" 
"C4 H9 N O3"     119.119 THR y THREONINE       ? "L-peptide linking" 
"C11 H12 N2 O2"  204.225 TRP y TRYPTOPHAN      ? "L-peptide linking" 
"C9 H11 N O3"    181.189 TYR y TYROSINE        ? "L-peptide linking" 
"C5 H11 N O2"    117.146 VAL y VALINE          ? "L-peptide linking" 
"Zn 2"           65.409  ZN  . "ZINC ION"      ? non-polymer         
#
loop_
_chem_comp_atom.atom_id
_chem_comp_atom.charge
_chem_comp_atom.comp_id
_chem_comp_atom.pdbx_leaving_atom_flag
_chem_comp_atom.pdbx_model_Cartn_x_ideal
_chem_comp_atom.pdbx_model_Cartn_y_ideal
_chem_comp_atom.pdbx_model_Cartn_z_ideal
_chem_comp_atom.pdbx_ordinal
_chem_comp_atom.type_symbol
N    ? ALA ? ? ? ? 1   N  
CA   ? ALA ? ? ? ? 2   C  
C    ? ALA ? ? ? ? 3   C  
O    ? ALA ? ? ? ? 4   O  
CB   ? ALA ? ? ? ? 5   C  
OXT  ? ALA ? ? ? ? 6   O  
H    ? ALA ? ? ? ? 7   H  
H2   ? ALA ? ? ? ? 8   H  
HA   ? ALA ? ? ? ? 9   H  
HB1  ? ALA ? ? ? ? 10  H  
HB2  ? ALA ? ? ? ? 11  H  
HB3  ? ALA ? ? ? ? 12  H  
HXT  ? ALA ? ? ? ? 13  H  
N    ? ARG ? ? ? ? 14  N  
CA   ? ARG ? ? ? ? 15  C  
C    ? ARG ? ? ? ? 16  C  
O    ? ARG ? ? ? ? 17  O  
CB   ? ARG ? ? ? ? 18  C  
CG   ? ARG ? ? ? ? 19  C  
CD   ? ARG ? ? ? ? 20  C  
NE   ? ARG ? ? ? ? 21  N  
CZ   ? ARG ? ? ? ? 22  C  
NH1  ? ARG ? ? ? ? 23  N  
NH2  ? ARG ? ? ? ? 24  N  
OXT  ? ARG ? ? ? ? 25  O  
H    ? ARG ? ? ? ? 26  H  
H2   ? ARG ? ? ? ? 27  H  
HA   ? ARG ? ? ? ? 28  H  
HB2  ? ARG ? ? ? ? 29  H  
HB3  ? ARG ? ? ? ? 30  H  
HG2  ? ARG ? ? ? ? 31  H  
HG3  ? ARG ? ? ? ? 32  H  
HD2  ? ARG ? ? ? ? 33  H  
HD3  ? ARG ? ? ? ? 34  H  
HE   ? ARG ? ? ? ? 35  H  
HH11 ? ARG ? ? ? ? 36  H  
HH12 ? ARG ? ? ? ? 37  H  
HH21 ? ARG ? ? ? ? 38  H  
HH22 ? ARG ? ? ? ? 39  H  
HXT  ? ARG ? ? ? ? 40  H  
N    ? ASN ? ? ? ? 41  N  
CA   ? ASN ? ? ? ? 42  C  
C    ? ASN ? ? ? ? 43  C  
O    ? ASN ? ? ? ? 44  O  
CB   ? ASN ? ? ? ? 45  C  
CG   ? ASN ? ? ? ? 46  C  
OD1  ? ASN ? ? ? ? 47  O  
ND2  ? ASN ? ? ? ? 48  N  
OXT  ? ASN ? ? ? ? 49  O  
H    ? ASN ? ? ? ? 50  H  
H2   ? ASN ? ? ? ? 51  H  
HA   ? ASN ? ? ? ? 52  H  
HB2  ? ASN ? ? ? ? 53  H  
HB3  ? ASN ? ? ? ? 54  H  
HD21 ? ASN ? ? ? ? 55  H  
HD22 ? ASN ? ? ? ? 56  H  
HXT  ? ASN ? ? ? ? 57  H  
N    ? ASP ? ? ? ? 58  N  
CA   ? ASP ? ? ? ? 59  C  
C    ? ASP ? ? ? ? 60  C  
O    ? ASP ? ? ? ? 61  O  
CB   ? ASP ? ? ? ? 62  C  
CG   ? ASP ? ? ? ? 63  C  
OD1  ? ASP ? ? ? ? 64  O  
OD2  ? ASP ? ? ? ? 65  O  
OXT  ? ASP ? ? ? ? 66  O  
H    ? ASP ? ? ? ? 67  H  
H2   ? ASP ? ? ? ? 68  H  
HA   ? ASP ? ? ? ? 69  H  
HB2  ? ASP ? ? ? ? 70  H  
HB3  ? ASP ? ? ? ? 71  H  
HD2  ? ASP ? ? ? ? 72  H  
HXT  ? ASP ? ? ? ? 73  H  
N    ? CYS ? ? ? ? 74  N  
CA   ? CYS ? ? ? ? 75  C  
C    ? CYS ? ? ? ? 76  C  
O    ? CYS ? ? ? ? 77  O  
CB   ? CYS ? ? ? ? 78  C  
SG   ? CYS ? ? ? ? 79  S  
OXT  ? CYS ? ? ? ? 80  O  
H    ? CYS ? ? ? ? 81  H  
H2   ? CYS ? ? ? ? 82  H  
HA   ? CYS ? ? ? ? 83  H  
HB2  ? CYS ? ? ? ? 84  H  
HB3  ? CYS ? ? ? ? 85  H  
HG   ? CYS ? ? ? ? 86  H  
HXT  ? CYS ? ? ? ? 87  H  
N    ? GLN ? ? ? ? 88  N  
CA   ? GLN ? ? ? ? 89  C  
C    ? GLN ? ? ? ? 90  C  
O    ? GLN ? ? ? ? 91  O  
CB   ? GLN ? ? ? ? 92  C  
CG   ? GLN ? ? ? ? 93  C  
CD   ? GLN ? ? ? ? 94  C  
OE1  ? GLN ? ? ? ? 95  O  
NE2  ? GLN ? ? ? ? 96  N  
OXT  ? GLN ? ? ? ? 97  O  
H    ? GLN ? ? ? ? 98  H  
H2   ? GLN ? ? ? ? 99  H  
HA   ? GLN ? ? ? ? 100 H  
HB2  ? GLN ? ? ? ? 101 H  
HB3  ? GLN ? ? ? ? 102 H  
HG2  ? GLN ? ? ? ? 103 H  
HG3  ? GLN ? ? ? ? 104 H  
HE21 ? GLN ? ? ? ? 105 H  
HE22 ? GLN ? ? ? ? 106 H  
HXT  ? GLN ? ? ? ? 107 H  
N    ? GLU ? ? ? ? 108 N  
CA   ? GLU ? ? ? ? 109 C  
C    ? GLU ? ? ? ? 110 C  
O    ? GLU ? ? ? ? 111 O  
CB   ? GLU ? ? ? ? 112 C  
CG   ? GLU ? ? ? ? 113 C  
CD   ? GLU ? ? ? ? 114 C  
OE1  ? GLU ? ? ? ? 115 O  
OE2  ? GLU ? ? ? ? 116 O  
OXT  ? GLU ? ? ? ? 117 O  
H    ? GLU ? ? ? ? 118 H  
H2   ? GLU ? ? ? ? 119 H  
HA   ? GLU ? ? ? ? 120 H  
HB2  ? GLU ? ? ? ? 121 H  
HB3  ? GLU ? ? ? ? 122 H  
HG2  ? GLU ? ? ? ? 123 H  
HG3  ? GLU ? ? ? ? 124 H  
HE2  ? GLU ? ? ? ? 125 H  
HXT  ? GLU ? ? ? ? 126 H  
N    ? GLY ? ? ? ? 127 N  
CA   ? GLY ? ? ? ? 128 C  
C    ? GLY ? ? ? ? 129 C  
O    ? GLY ? ? ? ? 130 O  
OXT  ? GLY ? ? ? ? 131 O  
H    ? GLY ? ? ? ? 132 H  
H2   ? GLY ? ? ? ? 133 H  
HA2  ? GLY ? ? ? ? 134 H  
HA3  ? GLY ? ? ? ? 135 H  
HXT  ? GLY ? ? ? ? 136 H  
N    ? HIS ? ? ? ? 137 N  
CA   ? HIS ? ? ? ? 138 C  
C    ? HIS ? ? ? ? 139 C  
O    ? HIS ? ? ? ? 140 O  
CB   ? HIS ? ? ? ? 141 C  
CG   ? HIS ? ? ? ? 142 C  
ND1  ? HIS ? ? ? ? 143 N  
CD2  ? HIS ? ? ? ? 144 C  
CE1  ? HIS ? ? ? ? 145 C  
NE2  ? HIS ? ? ? ? 146 N  
OXT  ? HIS ? ? ? ? 147 O  
H    ? HIS ? ? ? ? 148 H  
H2   ? HIS ? ? ? ? 149 H  
HA   ? HIS ? ? ? ? 150 H  
HB2  ? HIS ? ? ? ? 151 H  
HB3  ? HIS ? ? ? ? 152 H  
HD1  ? HIS ? ? ? ? 153 H  
HD2  ? HIS ? ? ? ? 154 H  
HE1  ? HIS ? ? ? ? 155 H  
HE2  ? HIS ? ? ? ? 156 H  
HXT  ? HIS ? ? ? ? 157 H  
N    ? ILE ? ? ? ? 158 N  
CA   ? ILE ? ? ? ? 159 C  
C    ? ILE ? ? ? ? 160 C  
O    ? ILE ? ? ? ? 161 O  
CB   ? ILE ? ? ? ? 162 C  
CG1  ? ILE ? ? ? ? 163 C  
CG2  ? ILE ? ? ? ? 164 C  
CD1  ? ILE ? ? ? ? 165 C  
OXT  ? ILE ? ? ? ? 166 O  
H    ? ILE ? ? ? ? 167 H  
H2   ? ILE ? ? ? ? 168 H  
HA   ? ILE ? ? ? ? 169 H  
HB   ? ILE ? ? ? ? 170 H  
HG12 ? ILE ? ? ? ? 171 H  
HG13 ? ILE ? ? ? ? 172 H  
HG21 ? ILE ? ? ? ? 173 H  
HG22 ? ILE ? ? ? ? 174 H  
HG23 ? ILE ? ? ? ? 175 H  
HD11 ? ILE ? ? ? ? 176 H  
HD12 ? ILE ? ? ? ? 177 H  
HD13 ? ILE ? ? ? ? 178 H  
HXT  ? ILE ? ? ? ? 179 H  
N    ? LEU ? ? ? ? 180 N  
CA   ? LEU ? ? ? ? 181 C  
C    ? LEU ? ? ? ? 182 C  
O    ? LEU ? ? ? ? 183 O  
CB   ? LEU ? ? ? ? 184 C  
CG   ? LEU ? ? ? ? 185 C  
CD1  ? LEU ? ? ? ? 186 C  
CD2  ? LEU ? ? ? ? 187 C  
OXT  ? LEU ? ? ? ? 188 O  
H    ? LEU ? ? ? ? 189 H  
H2   ? LEU ? ? ? ? 190 H  
HA   ? LEU ? ? ? ? 191 H  
HB2  ? LEU ? ? ? ? 192 H  
HB3  ? LEU ? ? ? ? 193 H  
HG   ? LEU ? ? ? ? 194 H  
HD11 ? LEU ? ? ? ? 195 H  
HD12 ? LEU ? ? ? ? 196 H  
HD13 ? LEU ? ? ? ? 197 H  
HD21 ? LEU ? ? ? ? 198 H  
HD22 ? LEU ? ? ? ? 199 H  
HD23 ? LEU ? ? ? ? 200 H  
HXT  ? LEU ? ? ? ? 201 H  
N    ? LYS ? ? ? ? 202 N  
CA   ? LYS ? ? ? ? 203 C  
C    ? LYS ? ? ? ? 204 C  
O    ? LYS ? ? ? ? 205 O  
CB   ? LYS ? ? ? ? 206 C  
CG   ? LYS ? ? ? ? 207 C  
CD   ? LYS ? ? ? ? 208 C  
CE   ? LYS ? ? ? ? 209 C  
NZ   ? LYS ? ? ? ? 210 N  
OXT  ? LYS ? ? ? ? 211 O  
H    ? LYS ? ? ? ? 212 H  
H2   ? LYS ? ? ? ? 213 H  
HA   ? LYS ? ? ? ? 214 H  
HB2  ? LYS ? ? ? ? 215 H  
HB3  ? LYS ? ? ? ? 216 H  
HG2  ? LYS ? ? ? ? 217 H  
HG3  ? LYS ? ? ? ? 218 H  
HD2  ? LYS ? ? ? ? 219 H  
HD3  ? LYS ? ? ? ? 220 H  
HE2  ? LYS ? ? ? ? 221 H  
HE3  ? LYS ? ? ? ? 222 H  
HZ1  ? LYS ? ? ? ? 223 H  
HZ2  ? LYS ? ? ? ? 224 H  
HZ3  ? LYS ? ? ? ? 225 H  
HXT  ? LYS ? ? ? ? 226 H  
N    ? MET ? ? ? ? 227 N  
CA   ? MET ? ? ? ? 228 C  
C    ? MET ? ? ? ? 229 C  
O    ? MET ? ? ? ? 230 O  
CB   ? MET ? ? ? ? 231 C  
CG   ? MET ? ? ? ? 232 C  
SD   ? MET ? ? ? ? 233 S  
CE   ? MET ? ? ? ? 234 C  
OXT  ? MET ? ? ? ? 235 O  
H    ? MET ? ? ? ? 236 H  
H2   ? MET ? ? ? ? 237 H  
HA   ? MET ? ? ? ? 238 H  
HB2  ? MET ? ? ? ? 239 H  
HB3  ? MET ? ? ? ? 240 H  
HG2  ? MET ? ? ? ? 241 H  
HG3  ? MET ? ? ? ? 242 H  
HE1  ? MET ? ? ? ? 243 H  
HE2  ? MET ? ? ? ? 244 H  
HE3  ? MET ? ? ? ? 245 H  
HXT  ? MET ? ? ? ? 246 H  
N    ? PHE ? ? ? ? 247 N  
CA   ? PHE ? ? ? ? 248 C  
C    ? PHE ? ? ? ? 249 C  
O    ? PHE ? ? ? ? 250 O  
CB   ? PHE ? ? ? ? 251 C  
CG   ? PHE ? ? ? ? 252 C  
CD1  ? PHE ? ? ? ? 253 C  
CD2  ? PHE ? ? ? ? 254 C  
CE1  ? PHE ? ? ? ? 255 C  
CE2  ? PHE ? ? ? ? 256 C  
CZ   ? PHE ? ? ? ? 257 C  
OXT  ? PHE ? ? ? ? 258 O  
H    ? PHE ? ? ? ? 259 H  
H2   ? PHE ? ? ? ? 260 H  
HA   ? PHE ? ? ? ? 261 H  
HB2  ? PHE ? ? ? ? 262 H  
HB3  ? PHE ? ? ? ? 263 H  
HD1  ? PHE ? ? ? ? 264 H  
HD2  ? PHE ? ? ? ? 265 H  
HE1  ? PHE ? ? ? ? 266 H  
HE2  ? PHE ? ? ? ? 267 H  
HZ   ? PHE ? ? ? ? 268 H  
HXT  ? PHE ? ? ? ? 269 H  
N    ? PRO ? ? ? ? 270 N  
CA   ? PRO ? ? ? ? 271 C  
C    ? PRO ? ? ? ? 272 C  
O    ? PRO ? ? ? ? 273 O  
CB   ? PRO ? ? ? ? 274 C  
CG   ? PRO ? ? ? ? 275 C  
CD   ? PRO ? ? ? ? 276 C  
OXT  ? PRO ? ? ? ? 277 O  
H    ? PRO ? ? ? ? 278 H  
HA   ? PRO ? ? ? ? 279 H  
HB2  ? PRO ? ? ? ? 280 H  
HB3  ? PRO ? ? ? ? 281 H  
HG2  ? PRO ? ? ? ? 282 H  
HG3  ? PRO ? ? ? ? 283 H  
HD2  ? PRO ? ? ? ? 284 H  
HD3  ? PRO ? ? ? ? 285 H  
HXT  ? PRO ? ? ? ? 286 H  
N    ? SER ? ? ? ? 287 N  
CA   ? SER ? ? ? ? 288 C  
C    ? SER ? ? ? ? 289 C  
O    ? SER ? ? ? ? 290 O  
CB   ? SER ? ? ? ? 291 C  
OG   ? SER ? ? ? ? 292 O  
OXT  ? SER ? ? ? ? 293 O  
H    ? SER ? ? ? ? 294 H  
H2   ? SER ? ? ? ? 295 H  
HA   ? SER ? ? ? ? 296 H  
HB2  ? SER ? ? ? ? 297 H  
HB3  ? SER ? ? ? ? 298 H  
HG   ? SER ? ? ? ? 299 H  
HXT  ? SER ? ? ? ? 300 H  
N    ? THR ? ? ? ? 301 N  
CA   ? THR ? ? ? ? 302 C  
C    ? THR ? ? ? ? 303 C  
O    ? THR ? ? ? ? 304 O  
CB   ? THR ? ? ? ? 305 C  
OG1  ? THR ? ? ? ? 306 O  
CG2  ? THR ? ? ? ? 307 C  
OXT  ? THR ? ? ? ? 308 O  
H    ? THR ? ? ? ? 309 H  
H2   ? THR ? ? ? ? 310 H  
HA   ? THR ? ? ? ? 311 H  
HB   ? THR ? ? ? ? 312 H  
HG1  ? THR ? ? ? ? 313 H  
HG21 ? THR ? ? ? ? 314 H  
HG22 ? THR ? ? ? ? 315 H  
HG23 ? THR ? ? ? ? 316 H  
HXT  ? THR ? ? ? ? 317 H  
N    ? TRP ? ? ? ? 318 N  
CA   ? TRP ? ? ? ? 319 C  
C    ? TRP ? ? ? ? 320 C  
O    ? TRP ? ? ? ? 321 O  
CB   ? TRP ? ? ? ? 322 C  
CG   ? TRP ? ? ? ? 323 C  
CD1  ? TRP ? ? ? ? 324 C  
CD2  ? TRP ? ? ? ? 325 C  
NE1  ? TRP ? ? ? ? 326 N  
CE2  ? TRP ? ? ? ? 327 C  
CE3  ? TRP ? ? ? ? 328 C  
CZ2  ? TRP ? ? ? ? 329 C  
CZ3  ? TRP ? ? ? ? 330 C  
CH2  ? TRP ? ? ? ? 331 C  
OXT  ? TRP ? ? ? ? 332 O  
H    ? TRP ? ? ? ? 333 H  
H2   ? TRP ? ? ? ? 334 H  
HA   ? TRP ? ? ? ? 335 H  
HB2  ? TRP ? ? ? ? 336 H  
HB3  ? TRP ? ? ? ? 337 H  
HD1  ? TRP ? ? ? ? 338 H  
HE1  ? TRP ? ? ? ? 339 H  
HE3  ? TRP ? ? ? ? 340 H  
HZ2  ? TRP ? ? ? ? 341 H  
HZ3  ? TRP ? ? ? ? 342 H  
HH2  ? TRP ? ? ? ? 343 H  
HXT  ? TRP ? ? ? ? 344 H  
N    ? TYR ? ? ? ? 345 N  
CA   ? TYR ? ? ? ? 346 C  
C    ? TYR ? ? ? ? 347 C  
O    ? TYR ? ? ? ? 348 O  
CB   ? TYR ? ? ? ? 349 C  
CG   ? TYR ? ? ? ? 350 C  
CD1  ? TYR ? ? ? ? 351 C  
CD2  ? TYR ? ? ? ? 352 C  
CE1  ? TYR ? ? ? ? 353 C  
CE2  ? TYR ? ? ? ? 354 C  
CZ   ? TYR ? ? ? ? 355 C  
OH   ? TYR ? ? ? ? 356 O  
OXT  ? TYR ? ? ? ? 357 O  
H    ? TYR ? ? ? ? 358 H  
H2   ? TYR ? ? ? ? 359 H  
HA   ? TYR ? ? ? ? 360 H  
HB2  ? TYR ? ? ? ? 361 H  
HB3  ? TYR ? ? ? ? 362 H  
HD1  ? TYR ? ? ? ? 363 H  
HD2  ? TYR ? ? ? ? 364 H  
HE1  ? TYR ? ? ? ? 365 H  
HE2  ? TYR ? ? ? ? 366 H  
HH   ? TYR ? ? ? ? 367 H  
HXT  ? TYR ? ? ? ? 368 H  
N    ? VAL ? ? ? ? 369 N  
CA   ? VAL ? ? ? ? 370 C  
C    ? VAL ? ? ? ? 371 C  
O    ? VAL ? ? ? ? 372 O  
CB   ? VAL ? ? ? ? 373 C  
CG1  ? VAL ? ? ? ? 374 C  
CG2  ? VAL ? ? ? ? 375 C  
OXT  ? VAL ? ? ? ? 376 O  
H    ? VAL ? ? ? ? 377 H  
H2   ? VAL ? ? ? ? 378 H  
HA   ? VAL ? ? ? ? 379 H  
HB   ? VAL ? ? ? ? 380 H  
HG11 ? VAL ? ? ? ? 381 H  
HG12 ? VAL ? ? ? ? 382 H  
HG13 ? VAL ? ? ? ? 383 H  
HG21 ? VAL ? ? ? ? 384 H  
HG22 ? VAL ? ? ? ? 385 H  
HG23 ? VAL ? ? ? ? 386 H  
HXT  ? VAL ? ? ? ? 387 H  
ZN   ? ZN  ? ? ? ? 388 ZN 
#
loop_
_chem_comp_bond.atom_id_1
_chem_comp_bond.atom_id_2
_chem_comp_bond.comp_id
_chem_comp_bond.pdbx_aromatic_flag
_chem_comp_bond.pdbx_stereo_config
_chem_comp_bond.value_order
N   CA   ALA N N sing 
N   H    ALA N N sing 
N   H2   ALA N N sing 
CA  C    ALA N N sing 
CA  CB   ALA N N sing 
CA  HA   ALA N N sing 
C   O    ALA N N doub 
C   OXT  ALA N N sing 
CB  HB1  ALA N N sing 
CB  HB2  ALA N N sing 
CB  HB3  ALA N N sing 
OXT HXT  ALA N N sing 
N   CA   ARG N N sing 
N   H    ARG N N sing 
N   H2   ARG N N sing 
CA  C    ARG N N sing 
CA  CB   ARG N N sing 
CA  HA   ARG N N sing 
C   O    ARG N N doub 
C   OXT  ARG N N sing 
CB  CG   ARG N N sing 
CB  HB2  ARG N N sing 
CB  HB3  ARG N N sing 
CG  CD   ARG N N sing 
CG  HG2  ARG N N sing 
CG  HG3  ARG N N sing 
CD  NE   ARG N N sing 
CD  HD2  ARG N N sing 
CD  HD3  ARG N N sing 
NE  CZ   ARG N N sing 
NE  HE   ARG N N sing 
CZ  NH1  ARG N N sing 
CZ  NH2  ARG N N doub 
NH1 HH11 ARG N N sing 
NH1 HH12 ARG N N sing 
NH2 HH21 ARG N N sing 
NH2 HH22 ARG N N sing 
OXT HXT  ARG N N sing 
N   CA   ASN N N sing 
N   H    ASN N N sing 
N   H2   ASN N N sing 
CA  C    ASN N N sing 
CA  CB   ASN N N sing 
CA  HA   ASN N N sing 
C   O    ASN N N doub 
C   OXT  ASN N N sing 
CB  CG   ASN N N sing 
CB  HB2  ASN N N sing 
CB  HB3  ASN N N sing 
CG  OD1  ASN N N doub 
CG  ND2  ASN N N sing 
ND2 HD21 ASN N N sing 
ND2 HD22 ASN N N sing 
OXT HXT  ASN N N sing 
N   CA   ASP N N sing 
N   H    ASP N N sing 
N   H2   ASP N N sing 
CA  C    ASP N N sing 
CA  CB   ASP N N sing 
CA  HA   ASP N N sing 
C   O    ASP N N doub 
C   OXT  ASP N N sing 
CB  CG   ASP N N sing 
CB  HB2  ASP N N sing 
CB  HB3  ASP N N sing 
CG  OD1  ASP N N doub 
CG  OD2  ASP N N sing 
OD2 HD2  ASP N N sing 
OXT HXT  ASP N N sing 
N   CA   CYS N N sing 
N   H    CYS N N sing 
N   H2   CYS N N sing 
CA  C    CYS N N sing 
CA  CB   CYS N N sing 
CA  HA   CYS N N sing 
C   O    CYS N N doub 
C   OXT  CYS N N sing 
CB  SG   CYS N N sing 
CB  HB2  CYS N N sing 
CB  HB3  CYS N N sing 
SG  HG   CYS N N sing 
OXT HXT  CYS N N sing 
N   CA   GLN N N sing 
N   H    GLN N N sing 
N   H2   GLN N N sing 
CA  C    GLN N N sing 
CA  CB   GLN N N sing 
CA  HA   GLN N N sing 
C   O    GLN N N doub 
C   OXT  GLN N N sing 
CB  CG   GLN N N sing 
CB  HB2  GLN N N sing 
CB  HB3  GLN N N sing 
CG  CD   GLN N N sing 
CG  HG2  GLN N N sing 
CG  HG3  GLN N N sing 
CD  OE1  GLN N N doub 
CD  NE2  GLN N N sing 
NE2 HE21 GLN N N sing 
NE2 HE22 GLN N N sing 
OXT HXT  GLN N N sing 
N   CA   GLU N N sing 
N   H    GLU N N sing 
N   H2   GLU N N sing 
CA  C    GLU N N sing 
CA  CB   GLU N N sing 
CA  HA   GLU N N sing 
C   O    GLU N N doub 
C   OXT  GLU N N sing 
CB  CG   GLU N N sing 
CB  HB2  GLU N N sing 
CB  HB3  GLU N N sing 
CG  CD   GLU N N sing 
CG  HG2  GLU N N sing 
CG  HG3  GLU N N sing 
CD  OE1  GLU N N doub 
CD  OE2  GLU N N sing 
OE2 HE2  GLU N N sing 
OXT HXT  GLU N N sing 
N   CA   GLY N N sing 
N   H    GLY N N sing 
N   H2   GLY N N sing 
CA  C    GLY N N sing 
CA  HA2  GLY N N sing 
CA  HA3  GLY N N sing 
C   O    GLY N N doub 
C   OXT  GLY N N sing 
OXT HXT  GLY N N sing 
N   CA   HIS N N sing 
N   H    HIS N N sing 
N   H2   HIS N N sing 
CA  C    HIS N N sing 
CA  CB   HIS N N sing 
CA  HA   HIS N N sing 
C   O    HIS N N doub 
C   OXT  HIS N N sing 
CB  CG   HIS N N sing 
CB  HB2  HIS N N sing 
CB  HB3  HIS N N sing 
CG  ND1  HIS Y N sing 
CG  CD2  HIS Y N doub 
ND1 CE1  HIS Y N doub 
ND1 HD1  HIS N N sing 
CD2 NE2  HIS Y N sing 
CD2 HD2  HIS N N sing 
CE1 NE2  HIS Y N sing 
CE1 HE1  HIS N N sing 
NE2 HE2  HIS N N sing 
OXT HXT  HIS N N sing 
N   CA   ILE N N sing 
N   H    ILE N N sing 
N   H2   ILE N N sing 
CA  C    ILE N N sing 
CA  CB   ILE N N sing 
CA  HA   ILE N N sing 
C   O    ILE N N doub 
C   OXT  ILE N N sing 
CB  CG1  ILE N N sing 
CB  CG2  ILE N N sing 
CB  HB   ILE N N sing 
CG1 CD1  ILE N N sing 
CG1 HG12 ILE N N sing 
CG1 HG13 ILE N N sing 
CG2 HG21 ILE N N sing 
CG2 HG22 ILE N N sing 
CG2 HG23 ILE N N sing 
CD1 HD11 ILE N N sing 
CD1 HD12 ILE N N sing 
CD1 HD13 ILE N N sing 
OXT HXT  ILE N N sing 
N   CA   LEU N N sing 
N   H    LEU N N sing 
N   H2   LEU N N sing 
CA  C    LEU N N sing 
CA  CB   LEU N N sing 
CA  HA   LEU N N sing 
C   O    LEU N N doub 
C   OXT  LEU N N sing 
CB  CG   LEU N N sing 
CB  HB2  LEU N N sing 
CB  HB3  LEU N N sing 
CG  CD1  LEU N N sing 
CG  CD2  LEU N N sing 
CG  HG   LEU N N sing 
CD1 HD11 LEU N N sing 
CD1 HD12 LEU N N sing 
CD1 HD13 LEU N N sing 
CD2 HD21 LEU N N sing 
CD2 HD22 LEU N N sing 
CD2 HD23 LEU N N sing 
OXT HXT  LEU N N sing 
N   CA   LYS N N sing 
N   H    LYS N N sing 
N   H2   LYS N N sing 
CA  C    LYS N N sing 
CA  CB   LYS N N sing 
CA  HA   LYS N N sing 
C   O    LYS N N doub 
C   OXT  LYS N N sing 
CB  CG   LYS N N sing 
CB  HB2  LYS N N sing 
CB  HB3  LYS N N sing 
CG  CD   LYS N N sing 
CG  HG2  LYS N N sing 
CG  HG3  LYS N N sing 
CD  CE   LYS N N sing 
CD  HD2  LYS N N sing 
CD  HD3  LYS N N sing 
CE  NZ   LYS N N sing 
CE  HE2  LYS N N sing 
CE  HE3  LYS N N sing 
NZ  HZ1  LYS N N sing 
NZ  HZ2  LYS N N sing 
NZ  HZ3  LYS N N sing 
OXT HXT  LYS N N sing 
N   CA   MET N N sing 
N   H    MET N N sing 
N   H2   MET N N sing 
CA  C    MET N N sing 
CA  CB   MET N N sing 
CA  HA   MET N N sing 
C   O    MET N N doub 
C   OXT  MET N N sing 
CB  CG   MET N N sing 
CB  HB2  MET N N sing 
CB  HB3  MET N N sing 
CG  SD   MET N N sing 
CG  HG2  MET N N sing 
CG  HG3  MET N N sing 
SD  CE   MET N N sing 
CE  HE1  MET N N sing 
CE  HE2  MET N N sing 
CE  HE3  MET N N sing 
OXT HXT  MET N N sing 
N   CA   PHE N N sing 
N   H    PHE N N sing 
N   H2   PHE N N sing 
CA  C    PHE N N sing 
CA  CB   PHE N N sing 
CA  HA   PHE N N sing 
C   O    PHE N N doub 
C   OXT  PHE N N sing 
CB  CG   PHE N N sing 
CB  HB2  PHE N N sing 
CB  HB3  PHE N N sing 
CG  CD1  PHE Y N doub 
CG  CD2  PHE Y N sing 
CD1 CE1  PHE Y N sing 
CD1 HD1  PHE N N sing 
CD2 CE2  PHE Y N doub 
CD2 HD2  PHE N N sing 
CE1 CZ   PHE Y N doub 
CE1 HE1  PHE N N sing 
CE2 CZ   PHE Y N sing 
CE2 HE2  PHE N N sing 
CZ  HZ   PHE N N sing 
OXT HXT  PHE N N sing 
N   CA   PRO N N sing 
N   CD   PRO N N sing 
N   H    PRO N N sing 
CA  C    PRO N N sing 
CA  CB   PRO N N sing 
CA  HA   PRO N N sing 
C   O    PRO N N doub 
C   OXT  PRO N N sing 
CB  CG   PRO N N sing 
CB  HB2  PRO N N sing 
CB  HB3  PRO N N sing 
CG  CD   PRO N N sing 
CG  HG2  PRO N N sing 
CG  HG3  PRO N N sing 
CD  HD2  PRO N N sing 
CD  HD3  PRO N N sing 
OXT HXT  PRO N N sing 
N   CA   SER N N sing 
N   H    SER N N sing 
N   H2   SER N N sing 
CA  C    SER N N sing 
CA  CB   SER N N sing 
CA  HA   SER N N sing 
C   O    SER N N doub 
C   OXT  SER N N sing 
CB  OG   SER N N sing 
CB  HB2  SER N N sing 
CB  HB3  SER N N sing 
OG  HG   SER N N sing 
OXT HXT  SER N N sing 
N   CA   THR N N sing 
N   H    THR N N sing 
N   H2   THR N N sing 
CA  C    THR N N sing 
CA  CB   THR N N sing 
CA  HA   THR N N sing 
C   O    THR N N doub 
C   OXT  THR N N sing 
CB  OG1  THR N N sing 
CB  CG2  THR N N sing 
CB  HB   THR N N sing 
OG1 HG1  THR N N sing 
CG2 HG21 THR N N sing 
CG2 HG22 THR N N sing 
CG2 HG23 THR N N sing 
OXT HXT  THR N N sing 
N   CA   TRP N N sing 
N   H    TRP N N sing 
N   H2   TRP N N sing 
CA  C    TRP N N sing 
CA  CB   TRP N N sing 
CA  HA   TRP N N sing 
C   O    TRP N N doub 
C   OXT  TRP N N sing 
CB  CG   TRP N N sing 
CB  HB2  TRP N N sing 
CB  HB3  TRP N N sing 
CG  CD1  TRP Y N doub 
CG  CD2  TRP Y N sing 
CD1 NE1  TRP Y N sing 
CD1 HD1  TRP N N sing 
CD2 CE2  TRP Y N doub 
CD2 CE3  TRP Y N sing 
NE1 CE2  TRP Y N sing 
NE1 HE1  TRP N N sing 
CE2 CZ2  TRP Y N sing 
CE3 CZ3  TRP Y N doub 
CE3 HE3  TRP N N sing 
CZ2 CH2  TRP Y N doub 
CZ2 HZ2  TRP N N sing 
CZ3 CH2  TRP Y N sing 
CZ3 HZ3  TRP N N sing 
CH2 HH2  TRP N N sing 
OXT HXT  TRP N N sing 
N   CA   TYR N N sing 
N   H    TYR N N sing 
N   H2   TYR N N sing 
CA  C    TYR N N sing 
CA  CB   TYR N N sing 
CA  HA   TYR N N sing 
C   O    TYR N N doub 
C   OXT  TYR N N sing 
CB  CG   TYR N N sing 
CB  HB2  TYR N N sing 
CB  HB3  TYR N N sing 
CG  CD1  TYR Y N doub 
CG  CD2  TYR Y N sing 
CD1 CE1  TYR Y N sing 
CD1 HD1  TYR N N sing 
CD2 CE2  TYR Y N doub 
CD2 HD2  TYR N N sing 
CE1 CZ   TYR Y N doub 
CE1 HE1  TYR N N sing 
CE2 CZ   TYR Y N sing 
CE2 HE2  TYR N N sing 
CZ  OH   TYR N N sing 
OH  HH   TYR N N sing 
OXT HXT  TYR N N sing 
N   CA   VAL N N sing 
N   H    VAL N N sing 
N   H2   VAL N N sing 
CA  C    VAL N N sing 
CA  CB   VAL N N sing 
CA  HA   VAL N N sing 
C   O    VAL N N doub 
C   OXT  VAL N N sing 
CB  CG1  VAL N N sing 
CB  CG2  VAL N N sing 
CB  HB   VAL N N sing 
CG1 HG11 VAL N N sing 
CG1 HG12 VAL N N sing 
CG1 HG13 VAL N N sing 
CG2 HG21 VAL N N sing 
CG2 HG22 VAL N N sing 
CG2 HG23 VAL N N sing 
OXT HXT  VAL N N sing 
#
_entity.id               1
_entity.pdbx_description "Schlafen family member 5"
_entity.type             polymer
#
_entity_poly.entity_id      1
_entity_poly.pdbx_strand_id A
_entity_poly.type           polypeptide(L)
#
loop_
_entity_poly_seq.entity_id
_entity_poly_seq.hetero
_entity_poly_seq.mon_id
_entity_poly_seq.num
1 n PRO 1   
1 n GLU 2   
1 n CYS 3   
1 n VAL 4   
1 n VAL 5   
1 n ASP 6   
1 n ALA 7   
1 n GLY 8   
1 n LYS 9   
1 n VAL 10  
1 n THR 11  
1 n LEU 12  
1 n GLY 13  
1 n THR 14  
1 n GLN 15  
1 n GLN 16  
1 n ARG 17  
1 n GLN 18  
1 n GLU 19  
1 n MET 20  
1 n ASP 21  
1 n PRO 22  
1 n ARG 23  
1 n LEU 24  
1 n ARG 25  
1 n GLU 26  
1 n LYS 27  
1 n GLN 28  
1 n ASN 29  
1 n GLU 30  
1 n ILE 31  
1 n ILE 32  
1 n LEU 33  
1 n ARG 34  
1 n ALA 35  
1 n VAL 36  
1 n CYS 37  
1 n ALA 38  
1 n LEU 39  
1 n LEU 40  
1 n ASN 41  
1 n SER 42  
1 n GLY 43  
1 n GLY 44  
1 n GLY 45  
1 n ILE 46  
1 n ILE 47  
1 n LYS 48  
1 n ALA 49  
1 n GLU 50  
1 n ILE 51  
1 n GLU 52  
1 n ASN 53  
1 n LYS 54  
1 n GLY 55  
1 n TYR 56  
1 n ASN 57  
1 n TYR 58  
1 n GLU 59  
1 n ARG 60  
1 n HIS 61  
1 n GLY 62  
1 n VAL 63  
1 n GLY 64  
1 n LEU 65  
1 n ASP 66  
1 n VAL 67  
1 n PRO 68  
1 n PRO 69  
1 n ILE 70  
1 n PHE 71  
1 n ARG 72  
1 n SER 73  
1 n HIS 74  
1 n LEU 75  
1 n ASP 76  
1 n LYS 77  
1 n MET 78  
1 n GLN 79  
1 n LYS 80  
1 n GLU 81  
1 n ASN 82  
1 n HIS 83  
1 n PHE 84  
1 n LEU 85  
1 n ILE 86  
1 n PHE 87  
1 n VAL 88  
1 n LYS 89  
1 n SER 90  
1 n TRP 91  
1 n ASN 92  
1 n THR 93  
1 n GLU 94  
1 n ALA 95  
1 n GLY 96  
1 n VAL 97  
1 n PRO 98  
1 n LEU 99  
1 n ALA 100 
1 n THR 101 
1 n LEU 102 
1 n CYS 103 
1 n SER 104 
1 n ASN 105 
1 n LEU 106 
1 n TYR 107 
1 n HIS 108 
1 n ARG 109 
1 n GLU 110 
1 n ARG 111 
1 n THR 112 
1 n SER 113 
1 n THR 114 
1 n ASP 115 
1 n VAL 116 
1 n MET 117 
1 n ASP 118 
1 n SER 119 
1 n GLN 120 
1 n GLU 121 
1 n ALA 122 
1 n LEU 123 
1 n ALA 124 
1 n PHE 125 
1 n LEU 126 
1 n LYS 127 
1 n CYS 128 
1 n ARG 129 
1 n THR 130 
1 n GLN 131 
1 n THR 132 
1 n PRO 133 
1 n THR 134 
1 n ASN 135 
1 n ILE 136 
1 n ASN 137 
1 n VAL 138 
1 n SER 139 
1 n ASN 140 
1 n SER 141 
1 n LEU 142 
1 n GLY 143 
1 n PRO 144 
1 n GLN 145 
1 n ALA 146 
1 n ALA 147 
1 n GLN 148 
1 n GLY 149 
1 n SER 150 
1 n VAL 151 
1 n GLN 152 
1 n TYR 153 
1 n GLU 154 
1 n GLY 155 
1 n ASN 156 
1 n ILE 157 
1 n ASN 158 
1 n VAL 159 
1 n SER 160 
1 n ALA 161 
1 n ALA 162 
1 n ALA 163 
1 n LEU 164 
1 n PHE 165 
1 n ASP 166 
1 n ARG 167 
1 n LYS 168 
1 n ARG 169 
1 n LEU 170 
1 n GLN 171 
1 n TYR 172 
1 n LEU 173 
1 n GLU 174 
1 n LYS 175 
1 n LEU 176 
1 n ASN 177 
1 n LEU 178 
1 n PRO 179 
1 n GLU 180 
1 n SER 181 
1 n THR 182 
1 n HIS 183 
1 n VAL 184 
1 n GLU 185 
1 n PHE 186 
1 n VAL 187 
1 n MET 188 
1 n PHE 189 
1 n SER 190 
1 n THR 191 
1 n ASP 192 
1 n VAL 193 
1 n SER 194 
1 n HIS 195 
1 n CYS 196 
1 n VAL 197 
1 n LYS 198 
1 n ASP 199 
1 n ARG 200 
1 n LEU 201 
1 n PRO 202 
1 n LYS 203 
1 n CYS 204 
1 n VAL 205 
1 n SER 206 
1 n ALA 207 
1 n PHE 208 
1 n ALA 209 
1 n ASN 210 
1 n THR 211 
1 n GLU 212 
1 n GLY 213 
1 n GLY 214 
1 n TYR 215 
1 n VAL 216 
1 n PHE 217 
1 n PHE 218 
1 n GLY 219 
1 n VAL 220 
1 n HIS 221 
1 n ASP 222 
1 n GLU 223 
1 n THR 224 
1 n CYS 225 
1 n GLN 226 
1 n VAL 227 
1 n ILE 228 
1 n GLY 229 
1 n CYS 230 
1 n GLU 231 
1 n LYS 232 
1 n GLU 233 
1 n LYS 234 
1 n ILE 235 
1 n ASP 236 
1 n LEU 237 
1 n THR 238 
1 n SER 239 
1 n LEU 240 
1 n ARG 241 
1 n ALA 242 
1 n SER 243 
1 n ILE 244 
1 n ASP 245 
1 n GLY 246 
1 n CYS 247 
1 n ILE 248 
1 n LYS 249 
1 n LYS 250 
1 n LEU 251 
1 n PRO 252 
1 n VAL 253 
1 n HIS 254 
1 n HIS 255 
1 n PHE 256 
1 n CYS 257 
1 n THR 258 
1 n GLN 259 
1 n ARG 260 
1 n PRO 261 
1 n GLU 262 
1 n ILE 263 
1 n LYS 264 
1 n TYR 265 
1 n VAL 266 
1 n LEU 267 
1 n ASN 268 
1 n PHE 269 
1 n LEU 270 
1 n GLU 271 
1 n VAL 272 
1 n HIS 273 
1 n ASP 274 
1 n LYS 275 
1 n GLY 276 
1 n ALA 277 
1 n LEU 278 
1 n ARG 279 
1 n GLY 280 
1 n TYR 281 
1 n VAL 282 
1 n CYS 283 
1 n ALA 284 
1 n ILE 285 
1 n LYS 286 
1 n VAL 287 
1 n GLU 288 
1 n LYS 289 
1 n PHE 290 
1 n CYS 291 
1 n CYS 292 
1 n ALA 293 
1 n VAL 294 
1 n PHE 295 
1 n ALA 296 
1 n LYS 297 
1 n VAL 298 
1 n PRO 299 
1 n SER 300 
1 n SER 301 
1 n TRP 302 
1 n GLN 303 
1 n VAL 304 
1 n LYS 305 
1 n ASP 306 
1 n ASN 307 
1 n ARG 308 
1 n VAL 309 
1 n ARG 310 
1 n GLN 311 
1 n LEU 312 
1 n PRO 313 
1 n THR 314 
1 n ARG 315 
1 n GLU 316 
1 n TRP 317 
1 n THR 318 
1 n ALA 319 
1 n TRP 320 
1 n MET 321 
1 n MET 322 
1 n GLU 323 
1 n ALA 324 
1 n ASP 325 
1 n PRO 326 
#
_exptl.method "X-RAY DIFFRACTION"
#
_pdbx_audit_revision_history.revision_date 2021-08-25
#
_pdbx_database_status.recvd_initial_deposition_date 2021-08-25
#
loop_
_pdbx_poly_seq_scheme.asym_id
_pdbx_poly_seq_scheme.auth_seq_num
_pdbx_poly_seq_scheme.entity_id
_pdbx_poly_seq_scheme.hetero
_pdbx_poly_seq_scheme.mon_id
_pdbx_poly_seq_scheme.pdb_ins_code
_pdbx_poly_seq_scheme.pdb_seq_num
_pdbx_poly_seq_scheme.pdb_strand_id
_pdbx_poly_seq_scheme.seq_id
A ?   1 n PRO . 12  A 1   
A 13  1 n GLU . 13  A 2   
A 14  1 n CYS . 14  A 3   
A 15  1 n VAL . 15  A 4   
A 16  1 n VAL . 16  A 5   
A 17  1 n ASP . 17  A 6   
A 18  1 n ALA . 18  A 7   
A 19  1 n GLY . 19  A 8   
A 20  1 n LYS . 20  A 9   
A 21  1 n VAL . 21  A 10  
A 22  1 n THR . 22  A 11  
A 23  1 n LEU . 23  A 12  
A 24  1 n GLY . 24  A 13  
A 25  1 n THR . 25  A 14  
A 26  1 n GLN . 26  A 15  
A 27  1 n GLN . 27  A 16  
A 28  1 n ARG . 28  A 17  
A 29  1 n GLN . 29  A 18  
A 30  1 n GLU . 30  A 19  
A 31  1 n MET . 31  A 20  
A 32  1 n ASP . 32  A 21  
A 33  1 n PRO . 33  A 22  
A 34  1 n ARG . 34  A 23  
A 35  1 n LEU . 35  A 24  
A 36  1 n ARG . 36  A 25  
A 37  1 n GLU . 37  A 26  
A 38  1 n LYS . 38  A 27  
A 39  1 n GLN . 39  A 28  
A 40  1 n ASN . 40  A 29  
A 41  1 n GLU . 41  A 30  
A 42  1 n ILE . 42  A 31  
A 43  1 n ILE . 43  A 32  
A 44  1 n LEU . 44  A 33  
A 45  1 n ARG . 45  A 34  
A 46  1 n ALA . 46  A 35  
A 47  1 n VAL . 47  A 36  
A 48  1 n CYS . 48  A 37  
A 49  1 n ALA . 49  A 38  
A 50  1 n LEU . 50  A 39  
A 51  1 n LEU . 51  A 40  
A 52  1 n ASN . 52  A 41  
A 53  1 n SER . 53  A 42  
A 54  1 n GLY . 54  A 43  
A 55  1 n GLY . 55  A 44  
A 56  1 n GLY . 56  A 45  
A 57  1 n ILE . 57  A 46  
A 58  1 n ILE . 58  A 47  
A 59  1 n LYS . 59  A 48  
A 60  1 n ALA . 60  A 49  
A 61  1 n GLU . 61  A 50  
A 62  1 n ILE . 62  A 51  
A 63  1 n GLU . 63  A 52  
A 64  1 n ASN . 64  A 53  
A 65  1 n LYS . 65  A 54  
A 66  1 n GLY . 66  A 55  
A 67  1 n TYR . 67  A 56  
A 68  1 n ASN . 68  A 57  
A 69  1 n TYR . 69  A 58  
A 70  1 n GLU . 70  A 59  
A 71  1 n ARG . 71  A 60  
A ?   1 n HIS . 72  A 61  
A ?   1 n GLY . 73  A 62  
A ?   1 n VAL . 74  A 63  
A 75  1 n GLY . 75  A 64  
A 76  1 n LEU . 76  A 65  
A 77  1 n ASP . 77  A 66  
A 78  1 n VAL . 78  A 67  
A 79  1 n PRO . 79  A 68  
A 80  1 n PRO . 80  A 69  
A 81  1 n ILE . 81  A 70  
A 82  1 n PHE . 82  A 71  
A 83  1 n ARG . 83  A 72  
A 84  1 n SER . 84  A 73  
A 85  1 n HIS . 85  A 74  
A 86  1 n LEU . 86  A 75  
A 87  1 n ASP . 87  A 76  
A 88  1 n LYS . 88  A 77  
A 89  1 n MET . 89  A 78  
A 90  1 n GLN . 90  A 79  
A 91  1 n LYS . 91  A 80  
A 92  1 n GLU . 92  A 81  
A 93  1 n ASN . 93  A 82  
A 94  1 n HIS . 94  A 83  
A 95  1 n PHE . 95  A 84  
A 96  1 n LEU . 96  A 85  
A 97  1 n ILE . 97  A 86  
A 98  1 n PHE . 98  A 87  
A 99  1 n VAL . 99  A 88  
A 100 1 n LYS . 100 A 89  
A 101 1 n SER . 101 A 90  
A 102 1 n TRP . 102 A 91  
A 103 1 n ASN . 103 A 92  
A 104 1 n THR . 104 A 93  
A 105 1 n GLU . 105 A 94  
A 106 1 n ALA . 106 A 95  
A 107 1 n GLY . 107 A 96  
A 108 1 n VAL . 108 A 97  
A 109 1 n PRO . 109 A 98  
A 110 1 n LEU . 110 A 99  
A 111 1 n ALA . 111 A 100 
A 112 1 n THR . 112 A 101 
A 113 1 n LEU . 113 A 102 
A 114 1 n CYS . 114 A 103 
A 115 1 n SER . 115 A 104 
A 116 1 n ASN . 116 A 105 
A 117 1 n LEU . 117 A 106 
A 118 1 n TYR . 118 A 107 
A 119 1 n HIS . 119 A 108 
A 120 1 n ARG . 120 A 109 
A 121 1 n GLU . 121 A 110 
A 122 1 n ARG . 122 A 111 
A 123 1 n THR . 123 A 112 
A 124 1 n SER . 124 A 113 
A 125 1 n THR . 125 A 114 
A 126 1 n ASP . 126 A 115 
A 127 1 n VAL . 127 A 116 
A 128 1 n MET . 128 A 117 
A 129 1 n ASP . 129 A 118 
A 130 1 n SER . 130 A 119 
A 131 1 n GLN . 131 A 120 
A 132 1 n GLU . 132 A 121 
A 133 1 n ALA . 133 A 122 
A 134 1 n LEU . 134 A 123 
A 135 1 n ALA . 135 A 124 
A 136 1 n PHE . 136 A 125 
A 137 1 n LEU . 137 A 126 
A 138 1 n LYS . 138 A 127 
A 139 1 n CYS . 139 A 128 
A 140 1 n ARG . 140 A 129 
A 141 1 n THR . 141 A 130 
A 142 1 n GLN . 142 A 131 
A ?   1 n THR . 143 A 132 
A ?   1 n PRO . 144 A 133 
A ?   1 n THR . 145 A 134 
A ?   1 n ASN . 146 A 135 
A ?   1 n ILE . 147 A 136 
A ?   1 n ASN . 148 A 137 
A ?   1 n VAL . 149 A 138 
A ?   1 n SER . 150 A 139 
A ?   1 n ASN . 151 A 140 
A ?   1 n SER . 152 A 141 
A ?   1 n LEU . 153 A 142 
A ?   1 n GLY . 154 A 143 
A ?   1 n PRO . 155 A 144 
A ?   1 n GLN . 156 A 145 
A ?   1 n ALA . 157 A 146 
A ?   1 n ALA . 158 A 147 
A ?   1 n GLN . 159 A 148 
A ?   1 n GLY . 160 A 149 
A ?   1 n SER . 161 A 150 
A ?   1 n VAL . 162 A 151 
A ?   1 n GLN . 163 A 152 
A ?   1 n TYR . 164 A 153 
A ?   1 n GLU . 165 A 154 
A ?   1 n GLY . 166 A 155 
A ?   1 n ASN . 167 A 156 
A ?   1 n ILE . 168 A 157 
A 169 1 n ASN . 169 A 158 
A 170 1 n VAL . 170 A 159 
A 171 1 n SER . 171 A 160 
A 172 1 n ALA . 172 A 161 
A 173 1 n ALA . 173 A 162 
A 174 1 n ALA . 174 A 163 
A 175 1 n LEU . 175 A 164 
A 176 1 n PHE . 176 A 165 
A 177 1 n ASP . 177 A 166 
A 178 1 n ARG . 178 A 167 
A 179 1 n LYS . 179 A 168 
A 180 1 n ARG . 180 A 169 
A 181 1 n LEU . 181 A 170 
A 182 1 n GLN . 182 A 171 
A 183 1 n TYR . 183 A 172 
A 184 1 n LEU . 184 A 173 
A 185 1 n GLU . 185 A 174 
A 186 1 n LYS . 186 A 175 
A 187 1 n LEU . 187 A 176 
A 188 1 n ASN . 188 A 177 
A 189 1 n LEU . 189 A 178 
A 190 1 n PRO . 190 A 179 
A 191 1 n GLU . 191 A 180 
A 192 1 n SER . 192 A 181 
A 193 1 n THR . 193 A 182 
A 194 1 n HIS . 194 A 183 
A 195 1 n VAL . 195 A 184 
A 196 1 n GLU . 196 A 185 
A 197 1 n PHE . 197 A 186 
A 198 1 n VAL . 198 A 187 
A 199 1 n MET . 199 A 188 
A 200 1 n PHE . 200 A 189 
A 201 1 n SER . 201 A 190 
A 202 1 n THR . 202 A 191 
A 203 1 n ASP . 203 A 192 
A 204 1 n VAL . 204 A 193 
A 205 1 n SER . 205 A 194 
A 206 1 n HIS . 206 A 195 
A 207 1 n CYS . 207 A 196 
A 208 1 n VAL . 208 A 197 
A 209 1 n LYS . 209 A 198 
A 210 1 n ASP . 210 A 199 
A 211 1 n ARG . 211 A 200 
A 212 1 n LEU . 212 A 201 
A 213 1 n PRO . 213 A 202 
A 214 1 n LYS . 214 A 203 
A 215 1 n CYS . 215 A 204 
A 216 1 n VAL . 216 A 205 
A 217 1 n SER . 217 A 206 
A 218 1 n ALA . 218 A 207 
A 219 1 n PHE . 219 A 208 
A 220 1 n ALA . 220 A 209 
A 221 1 n ASN . 221 A 210 
A 222 1 n THR . 222 A 211 
A 223 1 n GLU . 223 A 212 
A 224 1 n GLY . 224 A 213 
A 225 1 n GLY . 225 A 214 
A 226 1 n TYR . 226 A 215 
A 227 1 n VAL . 227 A 216 
A 228 1 n PHE . 228 A 217 
A 229 1 n PHE . 229 A 218 
A 230 1 n GLY . 230 A 219 
A 231 1 n VAL . 231 A 220 
A 232 1 n HIS . 232 A 221 
A 233 1 n ASP . 233 A 222 
A 234 1 n GLU . 234 A 223 
A 235 1 n THR . 235 A 224 
A 236 1 n CYS . 236 A 225 
A 237 1 n GLN . 237 A 226 
A 238 1 n VAL . 238 A 227 
A 239 1 n ILE . 239 A 228 
A 240 1 n GLY . 240 A 229 
A 241 1 n CYS . 241 A 230 
A 242 1 n GLU . 242 A 231 
A 243 1 n LYS . 243 A 232 
A 244 1 n GLU . 244 A 233 
A 245 1 n LYS . 245 A 234 
A 246 1 n ILE . 246 A 235 
A 247 1 n ASP . 247 A 236 
A 248 1 n LEU . 248 A 237 
A 249 1 n THR . 249 A 238 
A 250 1 n SER . 250 A 239 
A 251 1 n LEU . 251 A 240 
A 252 1 n ARG . 252 A 241 
A 253 1 n ALA . 253 A 242 
A 254 1 n SER . 254 A 243 
A 255 1 n ILE . 255 A 244 
A 256 1 n ASP . 256 A 245 
A 257 1 n GLY . 257 A 246 
A 258 1 n CYS . 258 A 247 
A 259 1 n ILE . 259 A 248 
A 260 1 n LYS . 260 A 249 
A 261 1 n LYS . 261 A 250 
A 262 1 n LEU . 262 A 251 
A 263 1 n PRO . 263 A 252 
A 264 1 n VAL . 264 A 253 
A 265 1 n HIS . 265 A 254 
A 266 1 n HIS . 266 A 255 
A 267 1 n PHE . 267 A 256 
A 268 1 n CYS . 268 A 257 
A 269 1 n THR . 269 A 258 
A 270 1 n GLN . 270 A 259 
A 271 1 n ARG . 271 A 260 
A 272 1 n PRO . 272 A 261 
A 273 1 n GLU . 273 A 262 
A 274 1 n ILE . 274 A 263 
A 275 1 n LYS . 275 A 264 
A 276 1 n TYR . 276 A 265 
A 277 1 n VAL . 277 A 266 
A 278 1 n LEU . 278 A 267 
A 279 1 n ASN . 279 A 268 
A 280 1 n PHE . 280 A 269 
A 281 1 n LEU . 281 A 270 
A 282 1 n GLU . 282 A 271 
A 283 1 n VAL . 283 A 272 
A 284 1 n HIS . 284 A 273 
A 285 1 n ASP . 285 A 274 
A 286 1 n LYS . 286 A 275 
A 287 1 n GLY . 287 A 276 
A 288 1 n ALA . 288 A 277 
A 289 1 n LEU . 289 A 278 
A 290 1 n ARG . 290 A 279 
A 291 1 n GLY . 291 A 280 
A 292 1 n TYR . 292 A 281 
A 293 1 n VAL . 293 A 282 
A 294 1 n CYS . 294 A 283 
A 295 1 n ALA . 295 A 284 
A 296 1 n ILE . 296 A 285 
A 297 1 n LYS . 297 A 286 
A 298 1 n VAL . 298 A 287 
A 299 1 n GLU . 299 A 288 
A 300 1 n LYS . 300 A 289 
A 301 1 n PHE . 301 A 290 
A 302 1 n CYS . 302 A 291 
A 303 1 n CYS . 303 A 292 
A 304 1 n ALA . 304 A 293 
A 305 1 n VAL . 305 A 294 
A 306 1 n PHE . 306 A 295 
A 307 1 n ALA . 307 A 296 
A 308 1 n LYS . 308 A 297 
A 309 1 n VAL . 309 A 298 
A 310 1 n PRO . 310 A 299 
A 311 1 n SER . 311 A 300 
A 312 1 n SER . 312 A 301 
A 313 1 n TRP . 313 A 302 
A 314 1 n GLN . 314 A 303 
A 315 1 n VAL . 315 A 304 
A 316 1 n LYS . 316 A 305 
A 317 1 n ASP . 317 A 306 
A 318 1 n ASN . 318 A 307 
A 319 1 n ARG . 319 A 308 
A 320 1 n VAL . 320 A 309 
A 321 1 n ARG . 321 A 310 
A 322 1 n GLN . 322 A 311 
A 323 1 n LEU . 323 A 312 
A 324 1 n PRO . 324 A 313 
A 325 1 n THR . 325 A 314 
A 326 1 n ARG . 326 A 315 
A 327 1 n GLU . 327 A 316 
A 328 1 n TRP . 328 A 317 
A 329 1 n THR . 329 A 318 
A 330 1 n ALA . 330 A 319 
A 331 1 n TRP . 331 A 320 
A 332 1 n MET . 332 A 321 
A 333 1 n MET . 333 A 322 
A ?   1 n GLU . 334 A 323 
A ?   1 n ALA . 335 A 324 
A ?   1 n ASP . 336 A 325 
A ?   1 n PRO . 337 A 326 
#
_pdbx_struct_assembly.details            author_defined_assembly
_pdbx_struct_assembly.id                 1
_pdbx_struct_assembly.method_details     ?
_pdbx_struct_assembly.oligomeric_count   6
_pdbx_struct_assembly.oligomeric_details hexameric
#
_pdbx_struct_assembly_gen.assembly_id     1
_pdbx_struct_assembly_gen.asym_id_list    A,B,C,D,E,F,G,H,I,J,K,L
_pdbx_struct_assembly_gen.oper_expression 1
#
_pdbx_struct_oper_list.id                 1
_pdbx_struct_oper_list.matrix[1][1]       1.0000000000
_pdbx_struct_oper_list.matrix[1][2]       0.0000000000
_pdbx_struct_oper_list.matrix[1][3]       0.0000000000
_pdbx_struct_oper_list.matrix[2][1]       0.0000000000
_pdbx_struct_oper_list.matrix[2][2]       1.0000000000
_pdbx_struct_oper_list.matrix[2][3]       0.0000000000
_pdbx_struct_oper_list.matrix[3][1]       0.0000000000
_pdbx_struct_oper_list.matrix[3][2]       0.0000000000
_pdbx_struct_oper_list.matrix[3][3]       1.0000000000
_pdbx_struct_oper_list.name               1_555
_pdbx_struct_oper_list.symmetry_operation x,y,z
_pdbx_struct_oper_list.type               "identity operation"
_pdbx_struct_oper_list.vector[1]          0.0000000000
_pdbx_struct_oper_list.vector[2]          0.0000000000
_pdbx_struct_oper_list.vector[3]          0.0000000000
#
_refine.ls_d_res_high 3.29
#
_software.classification other
_software.name           "DeepMind Structure Class"
_software.pdbx_ordinal   1
_software.version        2.0.0
#
_struct_asym.entity_id 1
_struct_asym.id        A
#
loop_
_atom_site.group_PDB
_atom_site.id
_atom_site.type_symbol
_atom_site.label_atom_id
_atom_site.label_alt_id
_atom_site.label_comp_id
_atom_site.label_asym_id
_atom_site.label_entity_id
_atom_site.label_seq_id
_atom_site.pdbx_PDB_ins_code
_atom_site.Cartn_x
_atom_site.Cartn_y
_atom_site.Cartn_z
_atom_site.occupancy
_atom_site.B_iso_or_equiv
_atom_site.auth_seq_id
_atom_site.auth_asym_id
_atom_site.pdbx_PDB_model_num
ATOM 1    N N   . GLU A 1 2   ? -107.626 1.477   30.800 1.00 185.15 13  A 1 
ATOM 2    C CA  . GLU A 1 2   ? -108.369 0.432   30.107 1.00 204.81 13  A 1 
ATOM 3    C C   . GLU A 1 2   ? -107.839 0.226   28.688 1.00 221.79 13  A 1 
ATOM 4    O O   . GLU A 1 2   ? -108.592 0.253   27.715 1.00 220.52 13  A 1 
ATOM 5    C CB  . GLU A 1 2   ? -109.866 0.767   30.090 1.00 224.68 13  A 1 
ATOM 6    C CG  . GLU A 1 2   ? -110.235 2.041   29.328 1.00 206.38 13  A 1 
ATOM 7    C CD  . GLU A 1 2   ? -111.549 1.910   28.580 1.00 229.48 13  A 1 
ATOM 8    O OE1 . GLU A 1 2   ? -112.610 1.880   29.237 1.00 233.46 13  A 1 
ATOM 9    O OE2 . GLU A 1 2   ? -111.519 1.828   27.333 1.00 230.90 13  A 1 
ATOM 10   N N   . CYS A 1 3   ? -106.541 -0.041  28.575 1.00 230.46 14  A 1 
ATOM 11   C CA  . CYS A 1 3   ? -105.907 -0.113  27.268 1.00 234.18 14  A 1 
ATOM 12   C C   . CYS A 1 3   ? -104.748 -1.094  27.318 1.00 240.50 14  A 1 
ATOM 13   O O   . CYS A 1 3   ? -103.963 -1.097  28.270 1.00 233.73 14  A 1 
ATOM 14   C CB  . CYS A 1 3   ? -105.397 1.260   26.811 1.00 209.60 14  A 1 
ATOM 15   S SG  . CYS A 1 3   ? -106.663 2.541   26.630 1.00 206.53 14  A 1 
ATOM 16   N N   . VAL A 1 4   ? -104.651 -1.919  26.282 1.00 247.04 15  A 1 
ATOM 17   C CA  . VAL A 1 4   ? -103.464 -2.728  26.048 1.00 216.99 15  A 1 
ATOM 18   C C   . VAL A 1 4   ? -102.422 -1.908  25.300 1.00 221.38 15  A 1 
ATOM 19   O O   . VAL A 1 4   ? -102.738 -0.948  24.587 1.00 244.57 15  A 1 
ATOM 20   C CB  . VAL A 1 4   ? -103.832 -4.014  25.283 1.00 193.37 15  A 1 
ATOM 21   C CG1 . VAL A 1 4   ? -105.079 -4.629  25.878 1.00 219.03 15  A 1 
ATOM 22   C CG2 . VAL A 1 4   ? -104.041 -3.721  23.805 1.00 179.52 15  A 1 
ATOM 23   N N   . VAL A 1 5   ? -101.160 -2.290  25.477 1.00 220.36 16  A 1 
ATOM 24   C CA  . VAL A 1 5   ? -100.045 -1.722  24.729 1.00 171.89 16  A 1 
ATOM 25   C C   . VAL A 1 5   ? -98.922  -2.749  24.715 1.00 167.50 16  A 1 
ATOM 26   O O   . VAL A 1 5   ? -98.584  -3.332  25.752 1.00 170.41 16  A 1 
ATOM 27   C CB  . VAL A 1 5   ? -99.586  -0.379  25.329 1.00 166.45 16  A 1 
ATOM 28   C CG1 . VAL A 1 5   ? -99.390  -0.500  26.829 1.00 161.29 16  A 1 
ATOM 29   C CG2 . VAL A 1 5   ? -98.303  0.096   24.661 1.00 180.36 16  A 1 
ATOM 30   N N   . ASP A 1 6   ? -98.350  -2.997  23.542 1.00 167.28 17  A 1 
ATOM 31   C CA  . ASP A 1 6   ? -97.367  -4.056  23.354 1.00 193.38 17  A 1 
ATOM 32   C C   . ASP A 1 6   ? -95.994  -3.436  23.139 1.00 206.98 17  A 1 
ATOM 33   O O   . ASP A 1 6   ? -95.788  -2.691  22.174 1.00 222.45 17  A 1 
ATOM 34   C CB  . ASP A 1 6   ? -97.745  -4.947  22.171 1.00 200.62 17  A 1 
ATOM 35   C CG  . ASP A 1 6   ? -96.882  -6.189  22.077 1.00 220.70 17  A 1 
ATOM 36   O OD1 . ASP A 1 6   ? -96.950  -7.034  22.994 1.00 228.97 17  A 1 
ATOM 37   O OD2 . ASP A 1 6   ? -96.135  -6.320  21.085 1.00 228.60 17  A 1 
ATOM 38   N N   . ALA A 1 7   ? -95.059  -3.746  24.038 1.00 205.50 18  A 1 
ATOM 39   C CA  . ALA A 1 7   ? -93.671  -3.357  23.824 1.00 195.67 18  A 1 
ATOM 40   C C   . ALA A 1 7   ? -92.981  -4.309  22.857 1.00 203.15 18  A 1 
ATOM 41   O O   . ALA A 1 7   ? -92.161  -3.882  22.037 1.00 187.14 18  A 1 
ATOM 42   C CB  . ALA A 1 7   ? -92.925  -3.310  25.157 1.00 202.21 18  A 1 
ATOM 43   N N   . GLY A 1 8   ? -93.300  -5.592  22.938 1.00 216.13 19  A 1 
ATOM 44   C CA  . GLY A 1 8   ? -92.788  -6.570  21.994 1.00 226.36 19  A 1 
ATOM 45   C C   . GLY A 1 8   ? -91.648  -7.387  22.586 1.00 222.12 19  A 1 
ATOM 46   O O   . GLY A 1 8   ? -91.741  -7.874  23.713 1.00 220.62 19  A 1 
ATOM 47   N N   . LYS A 1 9   ? -90.571  -7.530  21.820 1.00 226.71 20  A 1 
ATOM 48   C CA  . LYS A 1 9   ? -89.429  -8.343  22.221 1.00 203.91 20  A 1 
ATOM 49   C C   . LYS A 1 9   ? -88.505  -7.517  23.106 1.00 191.16 20  A 1 
ATOM 50   O O   . LYS A 1 9   ? -87.889  -6.550  22.643 1.00 171.25 20  A 1 
ATOM 51   C CB  . LYS A 1 9   ? -88.691  -8.862  20.991 1.00 197.24 20  A 1 
ATOM 52   C CG  . LYS A 1 9   ? -89.525  -9.799  20.139 1.00 198.71 20  A 1 
ATOM 53   C CD  . LYS A 1 9   ? -88.901  -11.177 20.027 1.00 202.83 20  A 1 
ATOM 54   C CE  . LYS A 1 9   ? -89.612  -12.000 18.964 1.00 203.67 20  A 1 
ATOM 55   N NZ  . LYS A 1 9   ? -88.946  -13.308 18.722 1.00 200.53 20  A 1 
ATOM 56   N N   . VAL A 1 10  ? -88.407  -7.896  24.379 1.00 196.65 21  A 1 
ATOM 57   C CA  . VAL A 1 10  ? -87.557  -7.205  25.337 1.00 205.18 21  A 1 
ATOM 58   C C   . VAL A 1 10  ? -86.721  -8.252  26.056 1.00 215.77 21  A 1 
ATOM 59   O O   . VAL A 1 10  ? -87.222  -9.323  26.417 1.00 219.63 21  A 1 
ATOM 60   C CB  . VAL A 1 10  ? -88.388  -6.382  26.351 1.00 192.77 21  A 1 
ATOM 61   C CG1 . VAL A 1 10  ? -89.532  -7.213  26.898 1.00 203.47 21  A 1 
ATOM 62   C CG2 . VAL A 1 10  ? -87.523  -5.868  27.487 1.00 186.11 21  A 1 
ATOM 63   N N   . THR A 1 11  ? -85.444  -7.944  26.260 1.00 216.24 22  A 1 
ATOM 64   C CA  . THR A 1 11  ? -84.552  -8.798  27.028 1.00 214.84 22  A 1 
ATOM 65   C C   . THR A 1 11  ? -84.526  -8.218  28.439 1.00 210.58 22  A 1 
ATOM 66   O O   . THR A 1 11  ? -84.089  -7.079  28.639 1.00 212.24 22  A 1 
ATOM 67   C CB  . THR A 1 11  ? -83.159  -8.841  26.392 1.00 209.39 22  A 1 
ATOM 68   O OG1 . THR A 1 11  ? -83.284  -9.057  24.979 1.00 194.68 22  A 1 
ATOM 69   C CG2 . THR A 1 11  ? -82.319  -9.977  26.959 1.00 218.17 22  A 1 
ATOM 70   N N   . LEU A 1 12  ? -84.961  -9.013  29.413 1.00 204.12 23  A 1 
ATOM 71   C CA  . LEU A 1 12  ? -85.126  -8.573  30.790 1.00 206.86 23  A 1 
ATOM 72   C C   . LEU A 1 12  ? -84.042  -9.132  31.698 1.00 255.09 23  A 1 
ATOM 73   O O   . LEU A 1 12  ? -83.483  -10.201 31.443 1.00 274.22 23  A 1 
ATOM 74   C CB  . LEU A 1 12  ? -86.500  -8.981  31.330 1.00 180.88 23  A 1 
ATOM 75   N N   . GLY A 1 13  ? -83.741  -8.377  32.751 1.00 233.03 24  A 1 
ATOM 76   C CA  . GLY A 1 13  ? -82.780  -8.791  33.750 1.00 238.70 24  A 1 
ATOM 77   C C   . GLY A 1 13  ? -81.676  -7.781  33.964 1.00 240.36 24  A 1 
ATOM 78   O O   . GLY A 1 13  ? -81.027  -7.357  33.003 1.00 260.29 24  A 1 
ATOM 79   N N   . THR A 1 14  ? -81.445  -7.409  35.226 1.00 256.30 25  A 1 
ATOM 80   C CA  . THR A 1 14  ? -80.408  -6.435  35.547 1.00 236.54 25  A 1 
ATOM 81   C C   . THR A 1 14  ? -79.059  -6.897  35.018 1.00 235.96 25  A 1 
ATOM 82   O O   . THR A 1 14  ? -78.436  -6.215  34.200 1.00 225.10 25  A 1 
ATOM 83   C CB  . THR A 1 14  ? -80.358  -6.210  37.057 1.00 209.82 25  A 1 
ATOM 84   O OG1 . THR A 1 14  ? -80.313  -7.480  37.720 1.00 212.44 25  A 1 
ATOM 85   C CG2 . THR A 1 14  ? -81.594  -5.438  37.512 1.00 187.70 25  A 1 
ATOM 86   N N   . GLN A 1 15  ? -78.597  -8.065  35.465 1.00 245.52 26  A 1 
ATOM 87   C CA  . GLN A 1 15  ? -77.360  -8.616  34.922 1.00 247.08 26  A 1 
ATOM 88   C C   . GLN A 1 15  ? -77.476  -8.809  33.415 1.00 241.49 26  A 1 
ATOM 89   O O   . GLN A 1 15  ? -76.526  -8.552  32.667 1.00 238.65 26  A 1 
ATOM 90   C CB  . GLN A 1 15  ? -77.034  -9.942  35.606 1.00 249.23 26  A 1 
ATOM 91   C CG  . GLN A 1 15  ? -75.879  -10.707 34.978 1.00 242.46 26  A 1 
ATOM 92   C CD  . GLN A 1 15  ? -75.835  -12.156 35.422 1.00 238.57 26  A 1 
ATOM 93   O OE1 . GLN A 1 15  ? -76.854  -12.848 35.422 1.00 246.66 26  A 1 
ATOM 94   N NE2 . GLN A 1 15  ? -74.651  -12.625 35.797 1.00 226.46 26  A 1 
ATOM 95   N N   . GLN A 1 16  ? -78.643  -9.265  32.957 1.00 237.17 27  A 1 
ATOM 96   C CA  . GLN A 1 16  ? -78.849  -9.535  31.540 1.00 239.31 27  A 1 
ATOM 97   C C   . GLN A 1 16  ? -78.894  -8.255  30.710 1.00 218.80 27  A 1 
ATOM 98   O O   . GLN A 1 16  ? -78.454  -8.258  29.555 1.00 208.79 27  A 1 
ATOM 99   C CB  . GLN A 1 16  ? -80.127  -10.351 31.353 1.00 252.22 27  A 1 
ATOM 100  C CG  . GLN A 1 16  ? -80.189  -11.621 32.197 1.00 262.48 27  A 1 
ATOM 101  C CD  . GLN A 1 16  ? -80.730  -11.388 33.592 1.00 274.90 27  A 1 
ATOM 102  O OE1 . GLN A 1 16  ? -80.104  -10.712 34.406 1.00 285.18 27  A 1 
ATOM 103  N NE2 . GLN A 1 16  ? -81.914  -11.919 33.863 1.00 272.61 27  A 1 
ATOM 104  N N   . ARG A 1 17  ? -79.417  -7.157  31.267 1.00 225.37 28  A 1 
ATOM 105  C CA  . ARG A 1 17  ? -79.445  -5.900  30.523 1.00 215.55 28  A 1 
ATOM 106  C C   . ARG A 1 17  ? -78.107  -5.170  30.586 1.00 224.27 28  A 1 
ATOM 107  O O   . ARG A 1 17  ? -77.749  -4.460  29.639 1.00 237.79 28  A 1 
ATOM 108  C CB  . ARG A 1 17  ? -80.567  -4.996  31.045 1.00 197.51 28  A 1 
ATOM 109  C CG  . ARG A 1 17  ? -81.971  -5.511  30.741 1.00 187.76 28  A 1 
ATOM 110  C CD  . ARG A 1 17  ? -83.046  -4.558  31.239 1.00 180.70 28  A 1 
ATOM 111  N NE  . ARG A 1 17  ? -82.933  -3.234  30.640 1.00 181.84 28  A 1 
ATOM 112  C CZ  . ARG A 1 17  ? -83.446  -2.909  29.458 1.00 183.04 28  A 1 
ATOM 113  N NH1 . ARG A 1 17  ? -84.109  -3.813  28.751 1.00 197.36 28  A 1 
ATOM 114  N NH2 . ARG A 1 17  ? -83.297  -1.680  28.984 1.00 170.98 28  A 1 
ATOM 115  N N   . GLN A 1 18  ? -77.367  -5.319  31.691 1.00 221.62 29  A 1 
ATOM 116  C CA  . GLN A 1 18  ? -75.993  -4.828  31.739 1.00 214.09 29  A 1 
ATOM 117  C C   . GLN A 1 18  ? -75.114  -5.547  30.727 1.00 214.61 29  A 1 
ATOM 118  O O   . GLN A 1 18  ? -74.138  -4.973  30.232 1.00 209.34 29  A 1 
ATOM 119  C CB  . GLN A 1 18  ? -75.409  -4.999  33.144 1.00 216.44 29  A 1 
ATOM 120  C CG  . GLN A 1 18  ? -76.154  -4.277  34.260 1.00 220.47 29  A 1 
ATOM 121  C CD  . GLN A 1 18  ? -75.590  -2.904  34.570 1.00 231.11 29  A 1 
ATOM 122  O OE1 . GLN A 1 18  ? -75.136  -2.189  33.678 1.00 236.09 29  A 1 
ATOM 123  N NE2 . GLN A 1 18  ? -75.613  -2.532  35.846 1.00 236.79 29  A 1 
ATOM 124  N N   . GLU A 1 19  ? -75.442  -6.800  30.411 1.00 210.95 30  A 1 
ATOM 125  C CA  . GLU A 1 19  ? -74.675  -7.619  29.484 1.00 222.26 30  A 1 
ATOM 126  C C   . GLU A 1 19  ? -75.297  -7.661  28.092 1.00 217.00 30  A 1 
ATOM 127  O O   . GLU A 1 19  ? -74.972  -8.551  27.299 1.00 227.53 30  A 1 
ATOM 128  C CB  . GLU A 1 19  ? -74.531  -9.035  30.044 1.00 236.61 30  A 1 
ATOM 129  C CG  . GLU A 1 19  ? -73.652  -9.120  31.282 1.00 243.10 30  A 1 
ATOM 130  C CD  . GLU A 1 19  ? -73.712  -10.478 31.953 1.00 248.11 30  A 1 
ATOM 131  O OE1 . GLU A 1 19  ? -74.437  -11.363 31.451 1.00 251.59 30  A 1 
ATOM 132  O OE2 . GLU A 1 19  ? -73.035  -10.660 32.987 1.00 248.58 30  A 1 
ATOM 133  N N   . MET A 1 20  ? -76.194  -6.730  27.789 1.00 210.56 31  A 1 
ATOM 134  C CA  . MET A 1 20  ? -76.856  -6.658  26.496 1.00 211.00 31  A 1 
ATOM 135  C C   . MET A 1 20  ? -76.410  -5.406  25.747 1.00 227.46 31  A 1 
ATOM 136  O O   . MET A 1 20  ? -75.979  -4.424  26.356 1.00 234.33 31  A 1 
ATOM 137  C CB  . MET A 1 20  ? -78.380  -6.693  26.688 1.00 204.25 31  A 1 
ATOM 138  C CG  . MET A 1 20  ? -79.203  -5.804  25.778 1.00 209.57 31  A 1 
ATOM 139  S SD  . MET A 1 20  ? -80.965  -6.066  26.041 1.00 231.43 31  A 1 
ATOM 140  C CE  . MET A 1 20  ? -81.276  -4.894  27.353 1.00 202.30 31  A 1 
ATOM 141  N N   . ASP A 1 21  ? -76.488  -5.473  24.417 1.00 222.05 32  A 1 
ATOM 142  C CA  . ASP A 1 21  ? -76.162  -4.363  23.532 1.00 223.72 32  A 1 
ATOM 143  C C   . ASP A 1 21  ? -76.811  -3.074  24.039 1.00 238.64 32  A 1 
ATOM 144  O O   . ASP A 1 21  ? -78.047  -2.990  24.092 1.00 253.43 32  A 1 
ATOM 145  C CB  . ASP A 1 21  ? -76.638  -4.681  22.114 1.00 215.45 32  A 1 
ATOM 146  C CG  . ASP A 1 21  ? -76.341  -3.568  21.120 1.00 201.18 32  A 1 
ATOM 147  O OD1 . ASP A 1 21  ? -75.614  -2.614  21.467 1.00 198.50 32  A 1 
ATOM 148  O OD2 . ASP A 1 21  ? -76.843  -3.651  19.979 1.00 199.89 32  A 1 
ATOM 149  N N   . PRO A 1 22  ? -76.022  -2.067  24.431 1.00 229.50 33  A 1 
ATOM 150  C CA  . PRO A 1 22  ? -76.614  -0.843  24.999 1.00 218.96 33  A 1 
ATOM 151  C C   . PRO A 1 22  ? -77.598  -0.148  24.076 1.00 229.79 33  A 1 
ATOM 152  O O   . PRO A 1 22  ? -78.577  0.436   24.560 1.00 227.31 33  A 1 
ATOM 153  C CB  . PRO A 1 22  ? -75.385  0.034   25.276 1.00 213.22 33  A 1 
ATOM 154  C CG  . PRO A 1 22  ? -74.271  -0.942  25.467 1.00 204.64 33  A 1 
ATOM 155  C CD  . PRO A 1 22  ? -74.550  -2.040  24.480 1.00 214.48 33  A 1 
ATOM 156  N N   . ARG A 1 23  ? -77.364  -0.181  22.763 1.00 232.28 34  A 1 
ATOM 157  C CA  . ARG A 1 23  ? -78.279  0.468   21.830 1.00 224.18 34  A 1 
ATOM 158  C C   . ARG A 1 23  ? -79.671  -0.146  21.921 1.00 216.19 34  A 1 
ATOM 159  O O   . ARG A 1 23  ? -80.654  0.552   22.190 1.00 216.95 34  A 1 
ATOM 160  C CB  . ARG A 1 23  ? -77.725  0.375   20.407 1.00 221.58 34  A 1 
ATOM 161  C CG  . ARG A 1 23  ? -78.707  0.782   19.321 1.00 214.30 34  A 1 
ATOM 162  C CD  . ARG A 1 23  ? -78.105  0.605   17.935 1.00 222.85 34  A 1 
ATOM 163  N NE  . ARG A 1 23  ? -77.101  1.627   17.642 1.00 226.39 34  A 1 
ATOM 164  C CZ  . ARG A 1 23  ? -75.788  1.444   17.742 1.00 212.33 34  A 1 
ATOM 165  N NH1 . ARG A 1 23  ? -75.305  0.271   18.128 1.00 212.10 34  A 1 
ATOM 166  N NH2 . ARG A 1 23  ? -74.957  2.435   17.455 1.00 205.09 34  A 1 
ATOM 167  N N   . LEU A 1 24  ? -79.766  -1.466  21.734 1.00 219.96 35  A 1 
ATOM 168  C CA  . LEU A 1 24  ? -81.053  -2.144  21.870 1.00 207.99 35  A 1 
ATOM 169  C C   . LEU A 1 24  ? -81.604  -1.998  23.283 1.00 197.59 35  A 1 
ATOM 170  O O   . LEU A 1 24  ? -82.825  -1.913  23.470 1.00 199.15 35  A 1 
ATOM 171  C CB  . LEU A 1 24  ? -80.919  -3.622  21.491 1.00 226.37 35  A 1 
ATOM 172  C CG  . LEU A 1 24  ? -80.959  -4.037  20.011 1.00 242.57 35  A 1 
ATOM 173  C CD1 . LEU A 1 24  ? -80.096  -3.154  19.114 1.00 233.42 35  A 1 
ATOM 174  C CD2 . LEU A 1 24  ? -80.560  -5.499  19.858 1.00 256.35 35  A 1 
ATOM 175  N N   . ARG A 1 25  ? -80.715  -1.959  24.281 1.00 210.47 36  A 1 
ATOM 176  C CA  . ARG A 1 25  ? -81.127  -1.743  25.665 1.00 202.81 36  A 1 
ATOM 177  C C   . ARG A 1 25  ? -81.943  -0.467  25.799 1.00 209.94 36  A 1 
ATOM 178  O O   . ARG A 1 25  ? -83.056  -0.472  26.339 1.00 201.36 36  A 1 
ATOM 179  C CB  . ARG A 1 25  ? -79.890  -1.635  26.557 1.00 207.97 36  A 1 
ATOM 180  C CG  . ARG A 1 25  ? -80.198  -1.196  27.977 1.00 210.54 36  A 1 
ATOM 181  C CD  . ARG A 1 25  ? -78.941  -0.785  28.732 1.00 211.37 36  A 1 
ATOM 182  N NE  . ARG A 1 25  ? -77.891  -1.797  28.755 1.00 233.62 36  A 1 
ATOM 183  C CZ  . ARG A 1 25  ? -76.635  -1.542  29.111 1.00 237.54 36  A 1 
ATOM 184  N NH1 . ARG A 1 25  ? -76.286  -0.312  29.467 1.00 230.35 36  A 1 
ATOM 185  N NH2 . ARG A 1 25  ? -75.729  -2.508  29.109 1.00 243.44 36  A 1 
ATOM 186  N N   . GLU A 1 26  ? -81.400  0.640   25.292 1.00 209.32 37  A 1 
ATOM 187  C CA  . GLU A 1 26  ? -82.062  1.930   25.427 1.00 198.47 37  A 1 
ATOM 188  C C   . GLU A 1 26  ? -83.234  2.068   24.465 1.00 199.72 37  A 1 
ATOM 189  O O   . GLU A 1 26  ? -84.166  2.833   24.738 1.00 212.89 37  A 1 
ATOM 190  C CB  . GLU A 1 26  ? -81.047  3.053   25.217 1.00 194.96 37  A 1 
ATOM 191  C CG  . GLU A 1 26  ? -80.080  3.204   26.381 1.00 205.16 37  A 1 
ATOM 192  C CD  . GLU A 1 26  ? -79.436  4.571   26.443 1.00 230.00 37  A 1 
ATOM 193  O OE1 . GLU A 1 26  ? -79.842  5.459   25.664 1.00 237.49 37  A 1 
ATOM 194  O OE2 . GLU A 1 26  ? -78.522  4.758   27.273 1.00 249.11 37  A 1 
ATOM 195  N N   . LYS A 1 27  ? -83.199  1.357   23.336 1.00 203.18 38  A 1 
ATOM 196  C CA  . LYS A 1 27  ? -84.373  1.275   22.476 1.00 193.26 38  A 1 
ATOM 197  C C   . LYS A 1 27  ? -85.556  0.709   23.252 1.00 187.38 38  A 1 
ATOM 198  O O   . LYS A 1 27  ? -86.595  1.367   23.412 1.00 184.52 38  A 1 
ATOM 199  C CB  . LYS A 1 27  ? -84.066  0.391   21.263 1.00 197.39 38  A 1 
ATOM 200  C CG  . LYS A 1 27  ? -82.992  0.908   20.311 1.00 208.48 38  A 1 
ATOM 201  C CD  . LYS A 1 27  ? -82.936  0.051   19.050 1.00 221.31 38  A 1 
ATOM 202  C CE  . LYS A 1 27  ? -82.295  0.776   17.871 1.00 226.80 38  A 1 
ATOM 203  N NZ  . LYS A 1 27  ? -82.284  2.258   18.022 1.00 223.43 38  A 1 
ATOM 204  N N   . GLN A 1 28  ? -85.393  -0.513  23.768 1.00 196.24 39  A 1 
ATOM 205  C CA  . GLN A 1 28  ? -86.429  -1.147  24.577 1.00 202.07 39  A 1 
ATOM 206  C C   . GLN A 1 28  ? -86.860  -0.251  25.732 1.00 193.65 39  A 1 
ATOM 207  O O   . GLN A 1 28  ? -88.050  0.047   25.896 1.00 188.22 39  A 1 
ATOM 208  C CB  . GLN A 1 28  ? -85.908  -2.485  25.105 1.00 209.93 39  A 1 
ATOM 209  C CG  . GLN A 1 28  ? -85.604  -3.508  24.024 1.00 211.11 39  A 1 
ATOM 210  C CD  . GLN A 1 28  ? -85.009  -4.786  24.584 1.00 205.73 39  A 1 
ATOM 211  O OE1 . GLN A 1 28  ? -84.600  -4.837  25.744 1.00 196.98 39  A 1 
ATOM 212  N NE2 . GLN A 1 28  ? -84.946  -5.823  23.756 1.00 203.82 39  A 1 
ATOM 213  N N   . ASN A 1 29  ? -85.888  0.206   26.528 1.00 184.42 40  A 1 
ATOM 214  C CA  . ASN A 1 29  ? -86.185  1.034   27.693 1.00 188.68 40  A 1 
ATOM 215  C C   . ASN A 1 29  ? -87.027  2.248   27.323 1.00 195.57 40  A 1 
ATOM 216  O O   . ASN A 1 29  ? -88.050  2.524   27.958 1.00 204.68 40  A 1 
ATOM 217  C CB  . ASN A 1 29  ? -84.883  1.472   28.365 1.00 184.33 40  A 1 
ATOM 218  C CG  . ASN A 1 29  ? -85.067  1.792   29.834 1.00 180.10 40  A 1 
ATOM 219  O OD1 . ASN A 1 29  ? -84.874  0.935   30.695 1.00 187.85 40  A 1 
ATOM 220  N ND2 . ASN A 1 29  ? -85.445  3.031   30.128 1.00 160.44 40  A 1 
ATOM 221  N N   . GLU A 1 30  ? -86.610  2.986   26.292 1.00 192.13 41  A 1 
ATOM 222  C CA  . GLU A 1 30  ? -87.355  4.177   25.899 1.00 182.73 41  A 1 
ATOM 223  C C   . GLU A 1 30  ? -88.751  3.828   25.391 1.00 184.13 41  A 1 
ATOM 224  O O   . GLU A 1 30  ? -89.686  4.618   25.571 1.00 184.96 41  A 1 
ATOM 225  C CB  . GLU A 1 30  ? -86.562  4.974   24.859 1.00 177.72 41  A 1 
ATOM 226  C CG  . GLU A 1 30  ? -86.720  4.517   23.426 1.00 204.72 41  A 1 
ATOM 227  C CD  . GLU A 1 30  ? -87.648  5.415   22.641 1.00 234.36 41  A 1 
ATOM 228  O OE1 . GLU A 1 30  ? -88.069  6.453   23.193 1.00 233.49 41  A 1 
ATOM 229  O OE2 . GLU A 1 30  ? -87.954  5.085   21.476 1.00 253.95 41  A 1 
ATOM 230  N N   . ILE A 1 31  ? -88.922  2.657   24.764 1.00 200.81 42  A 1 
ATOM 231  C CA  . ILE A 1 31  ? -90.272  2.223   24.406 1.00 184.36 42  A 1 
ATOM 232  C C   . ILE A 1 31  ? -91.124  2.037   25.658 1.00 171.68 42  A 1 
ATOM 233  O O   . ILE A 1 31  ? -92.279  2.484   25.713 1.00 156.07 42  A 1 
ATOM 234  C CB  . ILE A 1 31  ? -90.230  0.941   23.552 1.00 161.96 42  A 1 
ATOM 235  C CG1 . ILE A 1 31  ? -89.444  1.175   22.262 1.00 166.56 42  A 1 
ATOM 236  C CG2 . ILE A 1 31  ? -91.640  0.468   23.232 1.00 151.94 42  A 1 
ATOM 237  C CD1 . ILE A 1 31  ? -89.904  2.386   21.475 1.00 165.87 42  A 1 
ATOM 238  N N   . ILE A 1 32  ? -90.563  1.397   26.690 1.00 167.04 43  A 1 
ATOM 239  C CA  . ILE A 1 32  ? -91.318  1.203   27.929 1.00 176.77 43  A 1 
ATOM 240  C C   . ILE A 1 32  ? -91.657  2.545   28.563 1.00 169.60 43  A 1 
ATOM 241  O O   . ILE A 1 32  ? -92.762  2.740   29.085 1.00 144.62 43  A 1 
ATOM 242  C CB  . ILE A 1 32  ? -90.548  0.300   28.910 1.00 168.46 43  A 1 
ATOM 243  C CG1 . ILE A 1 32  ? -89.825  -0.826  28.172 1.00 160.68 43  A 1 
ATOM 244  C CG2 . ILE A 1 32  ? -91.491  -0.269  29.962 1.00 177.58 43  A 1 
ATOM 245  C CD1 . ILE A 1 32  ? -90.736  -1.924  27.685 1.00 180.39 43  A 1 
ATOM 246  N N   . LEU A 1 33  ? -90.712  3.488   28.538 1.00 173.23 44  A 1 
ATOM 247  C CA  . LEU A 1 33  ? -90.952  4.790   29.152 1.00 173.39 44  A 1 
ATOM 248  C C   . LEU A 1 33  ? -92.041  5.554   28.408 1.00 178.01 44  A 1 
ATOM 249  O O   . LEU A 1 33  ? -92.891  6.202   29.033 1.00 184.18 44  A 1 
ATOM 250  C CB  . LEU A 1 33  ? -89.655  5.598   29.187 1.00 165.37 44  A 1 
ATOM 251  C CG  . LEU A 1 33  ? -88.485  4.986   29.963 1.00 162.96 44  A 1 
ATOM 252  C CD1 . LEU A 1 33  ? -87.270  5.903   29.921 1.00 174.38 44  A 1 
ATOM 253  C CD2 . LEU A 1 33  ? -88.877  4.667   31.399 1.00 155.11 44  A 1 
ATOM 254  N N   . ARG A 1 34  ? -92.037  5.483   27.073 1.00 167.28 45  A 1 
ATOM 255  C CA  . ARG A 1 34  ? -93.103  6.112   26.300 1.00 165.86 45  A 1 
ATOM 256  C C   . ARG A 1 34  ? -94.455  5.488   26.620 1.00 187.34 45  A 1 
ATOM 257  O O   . ARG A 1 34  ? -95.450  6.202   26.805 1.00 197.63 45  A 1 
ATOM 258  C CB  . ARG A 1 34  ? -92.814  5.992   24.803 1.00 168.07 45  A 1 
ATOM 259  C CG  . ARG A 1 34  ? -91.665  6.844   24.297 1.00 178.45 45  A 1 
ATOM 260  C CD  . ARG A 1 34  ? -91.294  6.444   22.876 1.00 201.75 45  A 1 
ATOM 261  N NE  . ARG A 1 34  ? -90.457  7.446   22.221 1.00 211.13 45  A 1 
ATOM 262  C CZ  . ARG A 1 34  ? -89.917  7.300   21.016 1.00 224.64 45  A 1 
ATOM 263  N NH1 . ARG A 1 34  ? -90.126  6.189   20.324 1.00 231.47 45  A 1 
ATOM 264  N NH2 . ARG A 1 34  ? -89.169  8.266   20.502 1.00 225.04 45  A 1 
ATOM 265  N N   . ALA A 1 35  ? -94.510  4.154   26.695 1.00 182.78 46  A 1 
ATOM 266  C CA  . ALA A 1 35  ? -95.770  3.484   27.001 1.00 176.81 46  A 1 
ATOM 267  C C   . ALA A 1 35  ? -96.282  3.872   28.383 1.00 180.79 46  A 1 
ATOM 268  O O   . ALA A 1 35  ? -97.476  4.149   28.558 1.00 167.91 46  A 1 
ATOM 269  C CB  . ALA A 1 35  ? -95.597  1.970   26.896 1.00 177.22 46  A 1 
ATOM 270  N N   . VAL A 1 36  ? -95.391  3.900   29.377 1.00 174.16 47  A 1 
ATOM 271  C CA  . VAL A 1 36  ? -95.800  4.233   30.738 1.00 178.80 47  A 1 
ATOM 272  C C   . VAL A 1 36  ? -96.264  5.682   30.816 1.00 173.58 47  A 1 
ATOM 273  O O   . VAL A 1 36  ? -97.243  5.998   31.502 1.00 144.83 47  A 1 
ATOM 274  C CB  . VAL A 1 36  ? -94.646  3.958   31.718 1.00 150.74 47  A 1 
ATOM 275  C CG1 . VAL A 1 36  ? -94.887  4.672   33.033 1.00 151.75 47  A 1 
ATOM 276  C CG2 . VAL A 1 36  ? -94.479  2.467   31.944 1.00 148.85 47  A 1 
ATOM 277  N N   . CYS A 1 37  ? -95.585  6.578   30.099 1.00 166.17 48  A 1 
ATOM 278  C CA  . CYS A 1 37  ? -96.013  7.973   30.054 1.00 169.33 48  A 1 
ATOM 279  C C   . CYS A 1 37  ? -97.406  8.101   29.450 1.00 187.67 48  A 1 
ATOM 280  O O   . CYS A 1 37  ? -98.281  8.777   30.006 1.00 200.80 48  A 1 
ATOM 281  C CB  . CYS A 1 37  ? -95.003  8.795   29.255 1.00 160.50 48  A 1 
ATOM 282  S SG  . CYS A 1 37  ? -95.375  10.554  29.154 1.00 173.26 48  A 1 
ATOM 283  N N   . ALA A 1 38  ? -97.629  7.447   28.310 1.00 185.45 49  A 1 
ATOM 284  C CA  . ALA A 1 38  ? -98.914  7.550   27.626 1.00 174.47 49  A 1 
ATOM 285  C C   . ALA A 1 38  ? -100.047 6.987   28.479 1.00 180.74 49  A 1 
ATOM 286  O O   . ALA A 1 38  ? -101.083 7.643   28.675 1.00 204.81 49  A 1 
ATOM 287  C CB  . ALA A 1 38  ? -98.828  6.832   26.282 1.00 179.68 49  A 1 
ATOM 288  N N   . LEU A 1 39  ? -99.857  5.776   29.013 1.00 172.90 50  A 1 
ATOM 289  C CA  . LEU A 1 39  ? -100.880 5.180   29.866 1.00 183.48 50  A 1 
ATOM 290  C C   . LEU A 1 39  ? -101.134 6.039   31.095 1.00 170.50 50  A 1 
ATOM 291  O O   . LEU A 1 39  ? -102.284 6.213   31.511 1.00 167.55 50  A 1 
ATOM 292  C CB  . LEU A 1 39  ? -100.467 3.769   30.281 1.00 180.80 50  A 1 
ATOM 293  C CG  . LEU A 1 39  ? -100.480 2.673   29.216 1.00 170.76 50  A 1 
ATOM 294  C CD1 . LEU A 1 39  ? -100.171 1.334   29.857 1.00 163.90 50  A 1 
ATOM 295  C CD2 . LEU A 1 39  ? -101.819 2.629   28.499 1.00 167.29 50  A 1 
ATOM 296  N N   . LEU A 1 40  ? -100.071 6.591   31.682 1.00 171.02 51  A 1 
ATOM 297  C CA  . LEU A 1 40  ? -100.225 7.481   32.828 1.00 169.61 51  A 1 
ATOM 298  C C   . LEU A 1 40  ? -101.108 8.671   32.477 1.00 176.17 51  A 1 
ATOM 299  O O   . LEU A 1 40  ? -102.044 9.007   33.211 1.00 166.69 51  A 1 
ATOM 300  C CB  . LEU A 1 40  ? -98.852  7.961   33.300 1.00 182.04 51  A 1 
ATOM 301  C CG  . LEU A 1 40  ? -98.096  7.128   34.334 1.00 170.04 51  A 1 
ATOM 302  C CD1 . LEU A 1 40  ? -96.670  7.630   34.472 1.00 144.41 51  A 1 
ATOM 303  C CD2 . LEU A 1 40  ? -98.806  7.194   35.663 1.00 168.69 51  A 1 
ATOM 304  N N   . ASN A 1 41  ? -100.824 9.316   31.344 1.00 178.75 52  A 1 
ATOM 305  C CA  . ASN A 1 41  ? -101.499 10.562  30.999 1.00 173.06 52  A 1 
ATOM 306  C C   . ASN A 1 41  ? -102.944 10.348  30.570 1.00 183.45 52  A 1 
ATOM 307  O O   . ASN A 1 41  ? -103.777 11.242  30.758 1.00 206.42 52  A 1 
ATOM 308  C CB  . ASN A 1 41  ? -100.726 11.288  29.903 1.00 184.28 52  A 1 
ATOM 309  C CG  . ASN A 1 41  ? -99.349  11.703  30.356 1.00 215.50 52  A 1 
ATOM 310  O OD1 . ASN A 1 41  ? -99.210  12.519  31.263 1.00 218.57 52  A 1 
ATOM 311  N ND2 . ASN A 1 41  ? -98.322  11.146  29.727 1.00 227.49 52  A 1 
ATOM 312  N N   . SER A 1 42  ? -103.275 9.188   30.006 1.00 185.54 53  A 1 
ATOM 313  C CA  . SER A 1 42  ? -104.623 9.063   29.461 1.00 182.38 53  A 1 
ATOM 314  C C   . SER A 1 42  ? -105.601 8.430   30.447 1.00 197.56 53  A 1 
ATOM 315  O O   . SER A 1 42  ? -106.713 8.936   30.626 1.00 213.78 53  A 1 
ATOM 316  C CB  . SER A 1 42  ? -104.588 8.254   28.167 1.00 190.13 53  A 1 
ATOM 317  O OG  . SER A 1 42  ? -103.571 8.724   27.302 1.00 202.44 53  A 1 
ATOM 318  N N   . GLY A 1 43  ? -105.212 7.334   31.089 1.00 190.29 54  A 1 
ATOM 319  C CA  . GLY A 1 43  ? -106.058 6.707   32.087 1.00 187.89 54  A 1 
ATOM 320  C C   . GLY A 1 43  ? -105.324 5.606   32.819 1.00 201.15 54  A 1 
ATOM 321  O O   . GLY A 1 43  ? -104.185 5.799   33.249 1.00 234.75 54  A 1 
ATOM 322  N N   . GLY A 1 44  ? -105.959 4.455   32.990 1.00 193.93 55  A 1 
ATOM 323  C CA  . GLY A 1 44  ? -105.280 3.274   33.479 1.00 192.00 55  A 1 
ATOM 324  C C   . GLY A 1 44  ? -104.891 2.382   32.316 1.00 191.38 55  A 1 
ATOM 325  O O   . GLY A 1 44  ? -105.519 2.410   31.261 1.00 201.60 55  A 1 
ATOM 326  N N   . GLY A 1 45  ? -103.837 1.594   32.507 1.00 184.12 56  A 1 
ATOM 327  C CA  . GLY A 1 45  ? -103.437 0.728   31.413 1.00 185.10 56  A 1 
ATOM 328  C C   . GLY A 1 45  ? -102.597 -0.440  31.874 1.00 193.52 56  A 1 
ATOM 329  O O   . GLY A 1 45  ? -102.225 -0.553  33.044 1.00 201.46 56  A 1 
ATOM 330  N N   . ILE A 1 46  ? -102.311 -1.321  30.917 1.00 194.95 57  A 1 
ATOM 331  C CA  . ILE A 1 46  ? -101.510 -2.520  31.138 1.00 194.37 57  A 1 
ATOM 332  C C   . ILE A 1 46  ? -100.557 -2.669  29.961 1.00 198.79 57  A 1 
ATOM 333  O O   . ILE A 1 46  ? -100.971 -2.543  28.804 1.00 205.42 57  A 1 
ATOM 334  C CB  . ILE A 1 46  ? -102.370 -3.793  31.286 1.00 208.93 57  A 1 
ATOM 335  C CG1 . ILE A 1 46  ? -103.624 -3.529  32.125 1.00 229.63 57  A 1 
ATOM 336  C CG2 . ILE A 1 46  ? -101.546 -4.926  31.888 1.00 201.93 57  A 1 
ATOM 337  C CD1 . ILE A 1 46  ? -103.373 -3.497  33.619 1.00 236.06 57  A 1 
ATOM 338  N N   . ILE A 1 47  ? -99.289  -2.943  30.250 1.00 200.51 58  A 1 
ATOM 339  C CA  . ILE A 1 47  ? -98.286  -3.171  29.218 1.00 186.96 58  A 1 
ATOM 340  C C   . ILE A 1 47  ? -97.952  -4.654  29.187 1.00 201.61 58  A 1 
ATOM 341  O O   . ILE A 1 47  ? -97.935  -5.333  30.221 1.00 202.05 58  A 1 
ATOM 342  C CB  . ILE A 1 47  ? -97.017  -2.323  29.445 1.00 188.83 58  A 1 
ATOM 343  C CG1 . ILE A 1 47  ? -97.394  -0.937  29.964 1.00 176.73 58  A 1 
ATOM 344  C CG2 . ILE A 1 47  ? -96.215  -2.204  28.157 1.00 197.53 58  A 1 
ATOM 345  C CD1 . ILE A 1 47  ? -96.234  0.022   30.036 1.00 185.61 58  A 1 
ATOM 346  N N   . LYS A 1 48  ? -97.677  -5.155  27.986 1.00 202.67 59  A 1 
ATOM 347  C CA  . LYS A 1 48  ? -97.358  -6.557  27.765 1.00 207.06 59  A 1 
ATOM 348  C C   . LYS A 1 48  ? -96.114  -6.638  26.897 1.00 199.72 59  A 1 
ATOM 349  O O   . LYS A 1 48  ? -95.934  -5.825  25.985 1.00 209.13 59  A 1 
ATOM 350  C CB  . LYS A 1 48  ? -98.516  -7.287  27.070 1.00 215.66 59  A 1 
ATOM 351  C CG  . LYS A 1 48  ? -99.903  -6.955  27.608 1.00 228.96 59  A 1 
ATOM 352  C CD  . LYS A 1 48  ? -100.965 -7.257  26.560 1.00 233.78 59  A 1 
ATOM 353  C CE  . LYS A 1 48  ? -100.826 -6.326  25.362 1.00 224.18 59  A 1 
ATOM 354  N NZ  . LYS A 1 48  ? -101.871 -6.575  24.330 1.00 213.37 59  A 1 
ATOM 355  N N   . ALA A 1 49  ? -95.262  -7.626  27.168 1.00 212.18 60  A 1 
ATOM 356  C CA  . ALA A 1 49  ? -94.042  -7.782  26.384 1.00 210.68 60  A 1 
ATOM 357  C C   . ALA A 1 49  ? -93.474  -9.178  26.582 1.00 220.57 60  A 1 
ATOM 358  O O   . ALA A 1 49  ? -93.265  -9.606  27.721 1.00 204.95 60  A 1 
ATOM 359  C CB  . ALA A 1 49  ? -93.003  -6.725  26.773 1.00 198.55 60  A 1 
ATOM 360  N N   . GLU A 1 50  ? -93.227  -9.881  25.478 1.00 228.49 61  A 1 
ATOM 361  C CA  . GLU A 1 50  ? -92.607  -11.197 25.552 1.00 248.09 61  A 1 
ATOM 362  C C   . GLU A 1 50  ? -91.132  -11.067 25.911 1.00 245.13 61  A 1 
ATOM 363  O O   . GLU A 1 50  ? -90.404  -10.269 25.314 1.00 252.08 61  A 1 
ATOM 364  C CB  . GLU A 1 50  ? -92.770  -11.944 24.227 1.00 252.98 61  A 1 
ATOM 365  C CG  . GLU A 1 50  ? -92.450  -11.125 22.985 1.00 254.20 61  A 1 
ATOM 366  C CD  . GLU A 1 50  ? -92.612  -11.928 21.707 1.00 253.12 61  A 1 
ATOM 367  O OE1 . GLU A 1 50  ? -92.996  -13.114 21.794 1.00 252.30 61  A 1 
ATOM 368  O OE2 . GLU A 1 50  ? -92.362  -11.374 20.616 1.00 251.76 61  A 1 
ATOM 369  N N   . ILE A 1 51  ? -90.693  -11.853 26.895 1.00 253.41 62  A 1 
ATOM 370  C CA  . ILE A 1 51  ? -89.301  -11.817 27.321 1.00 231.16 62  A 1 
ATOM 371  C C   . ILE A 1 51  ? -88.421  -12.474 26.265 1.00 235.35 62  A 1 
ATOM 372  O O   . ILE A 1 51  ? -88.773  -13.514 25.689 1.00 221.50 62  A 1 
ATOM 373  C CB  . ILE A 1 51  ? -89.144  -12.482 28.701 1.00 226.01 62  A 1 
ATOM 374  C CG1 . ILE A 1 51  ? -89.356  -13.997 28.618 1.00 246.19 62  A 1 
ATOM 375  C CG2 . ILE A 1 51  ? -90.116  -11.868 29.699 1.00 213.08 62  A 1 
ATOM 376  C CD1 . ILE A 1 51  ? -89.347  -14.691 29.963 1.00 248.13 62  A 1 
ATOM 377  N N   . GLU A 1 52  ? -87.286  -11.840 25.966 1.00 240.51 63  A 1 
ATOM 378  C CA  . GLU A 1 52  ? -86.356  -12.398 24.989 1.00 252.44 63  A 1 
ATOM 379  C C   . GLU A 1 52  ? -85.555  -13.550 25.586 1.00 259.85 63  A 1 
ATOM 380  O O   . GLU A 1 52  ? -85.632  -14.688 25.111 1.00 265.55 63  A 1 
ATOM 381  C CB  . GLU A 1 52  ? -85.423  -11.302 24.467 1.00 250.26 63  A 1 
ATOM 382  C CG  . GLU A 1 52  ? -85.902  -10.594 23.200 1.00 244.94 63  A 1 
ATOM 383  C CD  . GLU A 1 52  ? -85.694  -11.407 21.931 1.00 246.41 63  A 1 
ATOM 384  O OE1 . GLU A 1 52  ? -85.983  -12.622 21.929 1.00 244.78 63  A 1 
ATOM 385  O OE2 . GLU A 1 52  ? -85.235  -10.822 20.928 1.00 248.76 63  A 1 
ATOM 386  N N   . ASN A 1 53  ? -84.778  -13.270 26.634 1.00 247.35 64  A 1 
ATOM 387  C CA  . ASN A 1 53  ? -84.014  -14.295 27.346 1.00 253.67 64  A 1 
ATOM 388  C C   . ASN A 1 53  ? -84.991  -15.098 28.200 1.00 260.11 64  A 1 
ATOM 389  O O   . ASN A 1 53  ? -85.176  -14.859 29.396 1.00 261.87 64  A 1 
ATOM 390  C CB  . ASN A 1 53  ? -82.913  -13.658 28.186 1.00 267.58 64  A 1 
ATOM 391  C CG  . ASN A 1 53  ? -83.408  -12.474 28.994 1.00 286.92 64  A 1 
ATOM 392  O OD1 . ASN A 1 53  ? -84.431  -11.871 28.669 1.00 288.46 64  A 1 
ATOM 393  N ND2 . ASN A 1 53  ? -82.680  -12.130 30.049 1.00 299.00 64  A 1 
ATOM 394  N N   . LYS A 1 54  ? -85.634  -16.078 27.562 1.00 282.95 65  A 1 
ATOM 395  C CA  . LYS A 1 54  ? -86.741  -16.784 28.195 1.00 264.50 65  A 1 
ATOM 396  C C   . LYS A 1 54  ? -86.312  -17.725 29.315 1.00 245.75 65  A 1 
ATOM 397  O O   . LYS A 1 54  ? -87.181  -18.210 30.045 1.00 249.13 65  A 1 
ATOM 398  C CB  . LYS A 1 54  ? -87.540  -17.549 27.137 1.00 256.25 65  A 1 
ATOM 399  C CG  . LYS A 1 54  ? -88.358  -16.626 26.245 1.00 248.35 65  A 1 
ATOM 400  C CD  . LYS A 1 54  ? -89.487  -17.347 25.531 1.00 244.10 65  A 1 
ATOM 401  C CE  . LYS A 1 54  ? -90.264  -16.381 24.645 1.00 236.50 65  A 1 
ATOM 402  N NZ  . LYS A 1 54  ? -91.333  -17.060 23.863 1.00 236.20 65  A 1 
ATOM 403  N N   . GLY A 1 55  ? -85.021  -18.011 29.474 1.00 229.65 66  A 1 
ATOM 404  C CA  . GLY A 1 55  ? -84.617  -18.744 30.658 1.00 222.30 66  A 1 
ATOM 405  C C   . GLY A 1 55  ? -84.282  -17.877 31.850 1.00 248.37 66  A 1 
ATOM 406  O O   . GLY A 1 55  ? -84.080  -18.392 32.954 1.00 241.49 66  A 1 
ATOM 407  N N   . TYR A 1 56  ? -84.225  -16.564 31.642 1.00 250.54 67  A 1 
ATOM 408  C CA  . TYR A 1 56  ? -83.988  -15.577 32.693 1.00 277.85 67  A 1 
ATOM 409  C C   . TYR A 1 56  ? -85.325  -14.954 33.082 1.00 276.64 67  A 1 
ATOM 410  O O   . TYR A 1 56  ? -85.819  -14.047 32.408 1.00 274.05 67  A 1 
ATOM 411  C CB  . TYR A 1 56  ? -82.976  -14.532 32.238 1.00 288.07 67  A 1 
ATOM 412  C CG  . TYR A 1 56  ? -81.550  -14.827 32.660 1.00 283.11 67  A 1 
ATOM 413  C CD1 . TYR A 1 56  ? -81.216  -14.927 34.006 1.00 276.14 67  A 1 
ATOM 414  C CD2 . TYR A 1 56  ? -80.541  -15.003 31.722 1.00 273.44 67  A 1 
ATOM 415  C CE1 . TYR A 1 56  ? -79.919  -15.187 34.406 1.00 266.61 67  A 1 
ATOM 416  C CE2 . TYR A 1 56  ? -79.237  -15.266 32.114 1.00 263.91 67  A 1 
ATOM 417  C CZ  . TYR A 1 56  ? -78.934  -15.358 33.457 1.00 256.51 67  A 1 
ATOM 418  O OH  . TYR A 1 56  ? -77.644  -15.621 33.857 1.00 246.67 67  A 1 
ATOM 419  N N   . ASN A 1 57  ? -85.916  -15.451 34.163 1.00 275.43 68  A 1 
ATOM 420  C CA  . ASN A 1 57  ? -87.205  -14.981 34.641 1.00 253.46 68  A 1 
ATOM 421  C C   . ASN A 1 57  ? -87.011  -14.082 35.863 1.00 244.63 68  A 1 
ATOM 422  O O   . ASN A 1 57  ? -85.900  -13.630 36.160 1.00 258.68 68  A 1 
ATOM 423  C CB  . ASN A 1 57  ? -88.112  -16.176 34.946 1.00 251.70 68  A 1 
ATOM 424  C CG  . ASN A 1 57  ? -87.816  -16.803 36.295 1.00 252.83 68  A 1 
ATOM 425  O OD1 . ASN A 1 57  ? -86.676  -17.165 36.588 1.00 253.09 68  A 1 
ATOM 426  N ND2 . ASN A 1 57  ? -88.843  -16.926 37.128 1.00 246.77 68  A 1 
ATOM 427  N N   . TYR A 1 58  ? -88.105  -13.806 36.571 1.00 238.76 69  A 1 
ATOM 428  C CA  . TYR A 1 58  ? -88.074  -12.927 37.731 1.00 224.32 69  A 1 
ATOM 429  C C   . TYR A 1 58  ? -87.163  -13.514 38.817 1.00 230.57 69  A 1 
ATOM 430  O O   . TYR A 1 58  ? -86.744  -14.674 38.761 1.00 212.86 69  A 1 
ATOM 431  C CB  . TYR A 1 58  ? -89.498  -12.697 38.244 1.00 231.80 69  A 1 
ATOM 432  C CG  . TYR A 1 58  ? -89.626  -11.646 39.326 1.00 234.88 69  A 1 
ATOM 433  C CD1 . TYR A 1 58  ? -89.556  -10.294 39.015 1.00 232.14 69  A 1 
ATOM 434  C CD2 . TYR A 1 58  ? -89.844  -12.001 40.649 1.00 249.49 69  A 1 
ATOM 435  C CE1 . TYR A 1 58  ? -89.678  -9.327  39.995 1.00 238.83 69  A 1 
ATOM 436  C CE2 . TYR A 1 58  ? -89.967  -11.042 41.637 1.00 248.89 69  A 1 
ATOM 437  C CZ  . TYR A 1 58  ? -89.885  -9.707  41.304 1.00 243.36 69  A 1 
ATOM 438  O OH  . TYR A 1 58  ? -90.009  -8.748  42.282 1.00 245.02 69  A 1 
ATOM 439  N N   . GLU A 1 59  ? -86.860  -12.684 39.817 1.00 239.23 70  A 1 
ATOM 440  C CA  . GLU A 1 59  ? -85.859  -12.920 40.857 1.00 249.23 70  A 1 
ATOM 441  C C   . GLU A 1 59  ? -84.442  -13.057 40.308 1.00 245.31 70  A 1 
ATOM 442  O O   . GLU A 1 59  ? -83.537  -13.465 41.045 1.00 246.43 70  A 1 
ATOM 443  C CB  . GLU A 1 59  ? -86.186  -14.148 41.723 1.00 246.55 70  A 1 
ATOM 444  C CG  . GLU A 1 59  ? -87.257  -13.928 42.784 1.00 226.65 70  A 1 
ATOM 445  C CD  . GLU A 1 59  ? -88.619  -14.441 42.373 1.00 224.36 70  A 1 
ATOM 446  O OE1 . GLU A 1 59  ? -88.766  -14.889 41.217 1.00 224.92 70  A 1 
ATOM 447  O OE2 . GLU A 1 59  ? -89.547  -14.394 43.208 1.00 229.26 70  A 1 
ATOM 448  N N   . ARG A 1 60  ? -84.223  -12.745 39.035 1.00 236.89 71  A 1 
ATOM 449  C CA  . ARG A 1 60  ? -82.869  -12.528 38.530 1.00 221.91 71  A 1 
ATOM 450  C C   . ARG A 1 60  ? -82.613  -11.045 38.280 1.00 213.35 71  A 1 
ATOM 451  O O   . ARG A 1 60  ? -82.724  -10.567 37.151 1.00 209.46 71  A 1 
ATOM 452  C CB  . ARG A 1 60  ? -82.619  -13.344 37.261 1.00 213.13 71  A 1 
ATOM 453  C CG  . ARG A 1 60  ? -82.730  -14.841 37.481 1.00 225.24 71  A 1 
ATOM 454  C CD  . ARG A 1 60  ? -81.643  -15.290 38.450 1.00 249.80 71  A 1 
ATOM 455  N NE  . ARG A 1 60  ? -81.615  -16.734 38.651 1.00 264.13 71  A 1 
ATOM 456  C CZ  . ARG A 1 60  ? -80.581  -17.509 38.341 1.00 257.30 71  A 1 
ATOM 457  N NH1 . ARG A 1 60  ? -79.485  -16.976 37.817 1.00 245.06 71  A 1 
ATOM 458  N NH2 . ARG A 1 60  ? -80.639  -18.815 38.558 1.00 256.07 71  A 1 
ATOM 459  N N   . GLY A 1 64  ? -85.959  -4.417  38.564 1.00 197.64 75  A 1 
ATOM 460  C CA  . GLY A 1 64  ? -85.806  -2.973  38.545 1.00 214.28 75  A 1 
ATOM 461  C C   . GLY A 1 64  ? -84.827  -2.489  37.492 1.00 224.09 75  A 1 
ATOM 462  O O   . GLY A 1 64  ? -83.725  -3.029  37.371 1.00 225.81 75  A 1 
ATOM 463  N N   . LEU A 1 65  ? -85.223  -1.464  36.736 1.00 232.02 76  A 1 
ATOM 464  C CA  . LEU A 1 65  ? -84.396  -0.964  35.646 1.00 208.55 76  A 1 
ATOM 465  C C   . LEU A 1 65  ? -84.945  0.362   35.130 1.00 222.61 76  A 1 
ATOM 466  O O   . LEU A 1 65  ? -86.158  0.516   34.972 1.00 230.10 76  A 1 
ATOM 467  C CB  . LEU A 1 65  ? -84.315  -1.988  34.502 1.00 160.98 76  A 1 
ATOM 468  C CG  . LEU A 1 65  ? -85.620  -2.390  33.808 1.00 176.42 76  A 1 
ATOM 469  C CD1 . LEU A 1 65  ? -85.791  -1.650  32.488 1.00 166.78 76  A 1 
ATOM 470  C CD2 . LEU A 1 65  ? -85.687  -3.897  33.599 1.00 191.42 76  A 1 
ATOM 471  N N   . ASP A 1 66  ? -84.031  1.311   34.899 1.00 214.59 77  A 1 
ATOM 472  C CA  . ASP A 1 66  ? -84.235  2.640   34.313 1.00 197.77 77  A 1 
ATOM 473  C C   . ASP A 1 66  ? -85.663  3.147   34.127 1.00 176.13 77  A 1 
ATOM 474  O O   . ASP A 1 66  ? -86.237  3.020   33.040 1.00 163.25 77  A 1 
ATOM 475  C CB  . ASP A 1 66  ? -83.524  2.708   32.959 1.00 207.97 77  A 1 
ATOM 476  C CG  . ASP A 1 66  ? -82.079  3.134   33.088 1.00 228.58 77  A 1 
ATOM 477  O OD1 . ASP A 1 66  ? -81.720  3.676   34.154 1.00 242.45 77  A 1 
ATOM 478  O OD2 . ASP A 1 66  ? -81.307  2.937   32.128 1.00 247.15 77  A 1 
ATOM 479  N N   . VAL A 1 67  ? -86.270  3.639   35.201 1.00 190.87 78  A 1 
ATOM 480  C CA  . VAL A 1 67  ? -87.588  4.272   35.155 1.00 175.75 78  A 1 
ATOM 481  C C   . VAL A 1 67  ? -87.616  5.388   36.198 1.00 167.70 78  A 1 
ATOM 482  O O   . VAL A 1 67  ? -87.202  5.158   37.343 1.00 183.54 78  A 1 
ATOM 483  C CB  . VAL A 1 67  ? -88.712  3.239   35.331 1.00 160.67 78  A 1 
ATOM 484  C CG1 . VAL A 1 67  ? -88.478  2.393   36.559 1.00 158.67 78  A 1 
ATOM 485  C CG2 . VAL A 1 67  ? -90.066  3.928   35.391 1.00 148.56 78  A 1 
ATOM 486  N N   . PRO A 1 68  ? -88.041  6.606   35.856 1.00 155.24 79  A 1 
ATOM 487  C CA  . PRO A 1 68  ? -88.071  7.698   36.851 1.00 161.35 79  A 1 
ATOM 488  C C   . PRO A 1 68  ? -88.854  7.303   38.090 1.00 172.00 79  A 1 
ATOM 489  O O   . PRO A 1 68  ? -89.866  6.591   37.997 1.00 190.28 79  A 1 
ATOM 490  C CB  . PRO A 1 68  ? -88.763  8.844   36.098 1.00 164.65 79  A 1 
ATOM 491  C CG  . PRO A 1 68  ? -88.495  8.563   34.662 1.00 160.95 79  A 1 
ATOM 492  C CD  . PRO A 1 68  ? -88.492  7.062   34.528 1.00 154.55 79  A 1 
ATOM 493  N N   . PRO A 1 69  ? -88.414  7.748   39.273 1.00 172.13 80  A 1 
ATOM 494  C CA  . PRO A 1 69  ? -89.038  7.259   40.517 1.00 192.23 80  A 1 
ATOM 495  C C   . PRO A 1 69  ? -90.496  7.652   40.661 1.00 216.51 80  A 1 
ATOM 496  O O   . PRO A 1 69  ? -91.289  6.869   41.201 1.00 239.30 80  A 1 
ATOM 497  C CB  . PRO A 1 69  ? -88.164  7.881   41.615 1.00 199.33 80  A 1 
ATOM 498  C CG  . PRO A 1 69  ? -87.575  9.095   40.991 1.00 193.65 80  A 1 
ATOM 499  C CD  . PRO A 1 69  ? -87.432  8.818   39.519 1.00 179.65 80  A 1 
ATOM 500  N N   . ILE A 1 70  ? -90.871  8.853   40.211 1.00 212.31 81  A 1 
ATOM 501  C CA  . ILE A 1 70  ? -92.274  9.258   40.253 1.00 191.30 81  A 1 
ATOM 502  C C   . ILE A 1 70  ? -93.131  8.279   39.460 1.00 195.09 81  A 1 
ATOM 503  O O   . ILE A 1 70  ? -94.274  7.986   39.833 1.00 217.76 81  A 1 
ATOM 504  C CB  . ILE A 1 70  ? -92.438  10.705  39.749 1.00 170.95 81  A 1 
ATOM 505  C CG1 . ILE A 1 70  ? -91.506  11.651  40.514 1.00 181.07 81  A 1 
ATOM 506  C CG2 . ILE A 1 70  ? -93.876  11.159  39.898 1.00 155.68 81  A 1 
ATOM 507  C CD1 . ILE A 1 70  ? -90.234  12.011  39.779 1.00 180.01 81  A 1 
ATOM 508  N N   . PHE A 1 71  ? -92.595  7.754   38.355 1.00 183.43 82  A 1 
ATOM 509  C CA  . PHE A 1 71  ? -93.324  6.739   37.602 1.00 183.82 82  A 1 
ATOM 510  C C   . PHE A 1 71  ? -93.421  5.436   38.389 1.00 192.22 82  A 1 
ATOM 511  O O   . PHE A 1 71  ? -94.485  4.809   38.428 1.00 199.13 82  A 1 
ATOM 512  C CB  . PHE A 1 71  ? -92.660  6.497   36.244 1.00 171.60 82  A 1 
ATOM 513  C CG  . PHE A 1 71  ? -92.924  7.578   35.226 1.00 172.82 82  A 1 
ATOM 514  C CD1 . PHE A 1 71  ? -93.330  8.844   35.615 1.00 176.74 82  A 1 
ATOM 515  C CD2 . PHE A 1 71  ? -92.770  7.319   33.875 1.00 176.57 82  A 1 
ATOM 516  C CE1 . PHE A 1 71  ? -93.573  9.830   34.677 1.00 188.64 82  A 1 
ATOM 517  C CE2 . PHE A 1 71  ? -93.014  8.298   32.932 1.00 189.75 82  A 1 
ATOM 518  C CZ  . PHE A 1 71  ? -93.415  9.557   33.334 1.00 195.89 82  A 1 
ATOM 519  N N   . ARG A 1 72  ? -92.327  5.035   39.050 1.00 187.71 83  A 1 
ATOM 520  C CA  . ARG A 1 72  ? -92.297  3.771   39.785 1.00 200.28 83  A 1 
ATOM 521  C C   . ARG A 1 72  ? -93.453  3.650   40.773 1.00 197.69 83  A 1 
ATOM 522  O O   . ARG A 1 72  ? -93.997  2.558   40.971 1.00 196.88 83  A 1 
ATOM 523  C CB  . ARG A 1 72  ? -90.967  3.625   40.527 1.00 212.22 83  A 1 
ATOM 524  C CG  . ARG A 1 72  ? -89.736  3.539   39.642 1.00 209.25 83  A 1 
ATOM 525  C CD  . ARG A 1 72  ? -88.493  3.261   40.480 1.00 210.72 83  A 1 
ATOM 526  N NE  . ARG A 1 72  ? -87.251  3.401   39.724 1.00 206.54 83  A 1 
ATOM 527  C CZ  . ARG A 1 72  ? -86.533  2.380   39.268 1.00 210.04 83  A 1 
ATOM 528  N NH1 . ARG A 1 72  ? -86.933  1.134   39.484 1.00 200.86 83  A 1 
ATOM 529  N NH2 . ARG A 1 72  ? -85.415  2.604   38.590 1.00 209.75 83  A 1 
ATOM 530  N N   . SER A 1 73  ? -93.843  4.761   41.403 1.00 190.29 84  A 1 
ATOM 531  C CA  . SER A 1 73  ? -94.951  4.737   42.352 1.00 189.77 84  A 1 
ATOM 532  C C   . SER A 1 73  ? -96.285  4.402   41.697 1.00 196.41 84  A 1 
ATOM 533  O O   . SER A 1 73  ? -97.242  4.085   42.410 1.00 196.82 84  A 1 
ATOM 534  C CB  . SER A 1 73  ? -95.052  6.083   43.071 1.00 201.20 84  A 1 
ATOM 535  O OG  . SER A 1 73  ? -95.347  7.128   42.161 1.00 217.82 84  A 1 
ATOM 536  N N   . HIS A 1 74  ? -96.370  4.467   40.368 1.00 201.85 85  A 1 
ATOM 537  C CA  . HIS A 1 74  ? -97.606  4.200   39.646 1.00 194.12 85  A 1 
ATOM 538  C C   . HIS A 1 74  ? -97.660  2.805   39.040 1.00 202.23 85  A 1 
ATOM 539  O O   . HIS A 1 74  ? -98.760  2.295   38.799 1.00 220.28 85  A 1 
ATOM 540  C CB  . HIS A 1 74  ? -97.811  5.236   38.536 1.00 187.67 85  A 1 
ATOM 541  C CG  . HIS A 1 74  ? -98.260  6.573   39.037 1.00 206.10 85  A 1 
ATOM 542  N ND1 . HIS A 1 74  ? -97.408  7.455   39.665 1.00 215.62 85  A 1 
ATOM 543  C CD2 . HIS A 1 74  ? -99.473  7.174   39.013 1.00 213.80 85  A 1 
ATOM 544  C CE1 . HIS A 1 74  ? -98.075  8.545   39.999 1.00 221.26 85  A 1 
ATOM 545  N NE2 . HIS A 1 74  ? -99.330  8.400   39.615 1.00 214.96 85  A 1 
ATOM 546  N N   . LEU A 1 75  ? -96.513  2.184   38.788 1.00 193.60 86  A 1 
ATOM 547  C CA  . LEU A 1 75  ? -96.454  0.904   38.103 1.00 206.19 86  A 1 
ATOM 548  C C   . LEU A 1 75  ? -96.547  -0.253  39.093 1.00 208.80 86  A 1 
ATOM 549  O O   . LEU A 1 75  ? -96.396  -0.090  40.306 1.00 220.15 86  A 1 
ATOM 550  C CB  . LEU A 1 75  ? -95.149  0.790   37.311 1.00 194.52 86  A 1 
ATOM 551  C CG  . LEU A 1 75  ? -94.984  1.449   35.942 1.00 196.04 86  A 1 
ATOM 552  C CD1 . LEU A 1 75  ? -94.879  2.943   36.075 1.00 200.87 86  A 1 
ATOM 553  C CD2 . LEU A 1 75  ? -93.730  0.911   35.272 1.00 184.10 86  A 1 
ATOM 554  N N   . ASP A 1 76  ? -96.804  -1.441  38.552 1.00 204.37 87  A 1 
ATOM 555  C CA  . ASP A 1 76  ? -96.838  -2.664  39.347 1.00 197.62 87  A 1 
ATOM 556  C C   . ASP A 1 76  ? -96.451  -3.811  38.428 1.00 209.71 87  A 1 
ATOM 557  O O   . ASP A 1 76  ? -97.139  -4.067  37.437 1.00 219.64 87  A 1 
ATOM 558  C CB  . ASP A 1 76  ? -98.220  -2.892  39.961 1.00 211.24 87  A 1 
ATOM 559  C CG  . ASP A 1 76  ? -98.152  -3.599  41.300 1.00 227.68 87  A 1 
ATOM 560  O OD1 . ASP A 1 76  ? -97.193  -4.369  41.519 1.00 234.16 87  A 1 
ATOM 561  O OD2 . ASP A 1 76  ? -99.053  -3.380  42.137 1.00 234.42 87  A 1 
ATOM 562  N N   . LYS A 1 77  ? -95.367  -4.505  38.758 1.00 215.55 88  A 1 
ATOM 563  C CA  . LYS A 1 77  ? -94.803  -5.508  37.867 1.00 216.72 88  A 1 
ATOM 564  C C   . LYS A 1 77  ? -95.497  -6.855  38.034 1.00 244.92 88  A 1 
ATOM 565  O O   . LYS A 1 77  ? -95.898  -7.231  39.139 1.00 244.92 88  A 1 
ATOM 566  C CB  . LYS A 1 77  ? -93.300  -5.646  38.120 1.00 214.67 88  A 1 
ATOM 567  C CG  . LYS A 1 77  ? -92.550  -4.320  38.019 1.00 224.97 88  A 1 
ATOM 568  C CD  . LYS A 1 77  ? -91.210  -4.470  37.311 1.00 226.70 88  A 1 
ATOM 569  C CE  . LYS A 1 77  ? -90.041  -4.282  38.264 1.00 217.37 88  A 1 
ATOM 570  N NZ  . LYS A 1 77  ? -89.799  -2.844  38.569 1.00 193.94 88  A 1 
ATOM 571  N N   . MET A 1 78  ? -95.632  -7.580  36.922 1.00 249.29 89  A 1 
ATOM 572  C CA  . MET A 1 78  ? -96.305  -8.874  36.912 1.00 251.32 89  A 1 
ATOM 573  C C   . MET A 1 78  ? -95.610  -9.770  35.897 1.00 233.79 89  A 1 
ATOM 574  O O   . MET A 1 78  ? -95.334  -9.333  34.779 1.00 226.93 89  A 1 
ATOM 575  C CB  . MET A 1 78  ? -97.792  -8.732  36.571 1.00 259.97 89  A 1 
ATOM 576  C CG  . MET A 1 78  ? -98.678  -8.411  37.765 1.00 259.31 89  A 1 
ATOM 577  S SD  . MET A 1 78  ? -99.150  -9.885  38.688 1.00 257.99 89  A 1 
ATOM 578  C CE  . MET A 1 78  ? -100.137 -9.169  39.999 1.00 235.41 89  A 1 
ATOM 579  N N   . GLN A 1 79  ? -95.347  -11.018 36.278 1.00 244.61 90  A 1 
ATOM 580  C CA  . GLN A 1 79  ? -94.645  -11.975 35.427 1.00 235.09 90  A 1 
ATOM 581  C C   . GLN A 1 79  ? -95.537  -13.188 35.214 1.00 247.10 90  A 1 
ATOM 582  O O   . GLN A 1 79  ? -95.933  -13.847 36.182 1.00 245.26 90  A 1 
ATOM 583  C CB  . GLN A 1 79  ? -93.315  -12.393 36.058 1.00 230.97 90  A 1 
ATOM 584  C CG  . GLN A 1 79  ? -92.152  -12.476 35.083 1.00 231.67 90  A 1 
ATOM 585  C CD  . GLN A 1 79  ? -92.272  -13.650 34.131 1.00 236.99 90  A 1 
ATOM 586  O OE1 . GLN A 1 79  ? -92.879  -14.669 34.457 1.00 248.83 90  A 1 
ATOM 587  N NE2 . GLN A 1 79  ? -91.685  -13.514 32.947 1.00 227.70 90  A 1 
ATOM 588  N N   . LYS A 1 80  ? -95.853  -13.487 33.952 1.00 249.15 91  A 1 
ATOM 589  C CA  . LYS A 1 80  ? -96.731  -14.611 33.647 1.00 260.44 91  A 1 
ATOM 590  C C   . LYS A 1 80  ? -96.193  -15.327 32.416 1.00 265.15 91  A 1 
ATOM 591  O O   . LYS A 1 80  ? -96.127  -14.734 31.335 1.00 273.91 91  A 1 
ATOM 592  C CB  . LYS A 1 80  ? -98.171  -14.130 33.435 1.00 247.91 91  A 1 
ATOM 593  C CG  . LYS A 1 80  ? -99.210  -15.237 33.377 1.00 249.77 91  A 1 
ATOM 594  C CD  . LYS A 1 80  ? -99.093  -16.149 34.591 1.00 239.31 91  A 1 
ATOM 595  C CE  . LYS A 1 80  ? -100.040 -17.335 34.499 1.00 226.78 91  A 1 
ATOM 596  N NZ  . LYS A 1 80  ? -99.781  -18.340 35.568 1.00 229.49 91  A 1 
ATOM 597  N N   . GLU A 1 81  ? -95.807  -16.597 32.594 1.00 279.16 92  A 1 
ATOM 598  C CA  . GLU A 1 81  ? -95.151  -17.446 31.596 1.00 282.01 92  A 1 
ATOM 599  C C   . GLU A 1 81  ? -94.049  -16.697 30.851 1.00 291.16 92  A 1 
ATOM 600  O O   . GLU A 1 81  ? -93.138  -16.151 31.481 1.00 297.35 92  A 1 
ATOM 601  C CB  . GLU A 1 81  ? -96.157  -18.070 30.608 1.00 276.67 92  A 1 
ATOM 602  C CG  . GLU A 1 81  ? -97.113  -17.140 29.864 1.00 270.71 92  A 1 
ATOM 603  C CD  . GLU A 1 81  ? -98.416  -16.942 30.595 1.00 278.42 92  A 1 
ATOM 604  O OE1 . GLU A 1 81  ? -98.661  -17.686 31.567 1.00 283.58 92  A 1 
ATOM 605  O OE2 . GLU A 1 81  ? -99.183  -16.035 30.212 1.00 272.88 92  A 1 
ATOM 606  N N   . ASN A 1 82  ? -94.115  -16.657 29.520 1.00 300.12 93  A 1 
ATOM 607  C CA  . ASN A 1 82  ? -93.088  -16.014 28.714 1.00 279.21 93  A 1 
ATOM 608  C C   . ASN A 1 82  ? -93.350  -14.531 28.498 1.00 259.24 93  A 1 
ATOM 609  O O   . ASN A 1 82  ? -92.610  -13.887 27.748 1.00 234.29 93  A 1 
ATOM 610  C CB  . ASN A 1 82  ? -92.958  -16.712 27.355 1.00 283.35 93  A 1 
ATOM 611  C CG  . ASN A 1 82  ? -94.258  -16.716 26.566 1.00 285.70 93  A 1 
ATOM 612  O OD1 . ASN A 1 82  ? -95.283  -16.213 27.028 1.00 291.50 93  A 1 
ATOM 613  N ND2 . ASN A 1 82  ? -94.215  -17.272 25.362 1.00 278.54 93  A 1 
ATOM 614  N N   . HIS A 1 83  ? -94.378  -13.978 29.135 1.00 269.16 94  A 1 
ATOM 615  C CA  . HIS A 1 83  ? -94.720  -12.576 28.973 1.00 264.80 94  A 1 
ATOM 616  C C   . HIS A 1 83  ? -94.642  -11.844 30.305 1.00 249.55 94  A 1 
ATOM 617  O O   . HIS A 1 83  ? -94.810  -12.432 31.382 1.00 259.15 94  A 1 
ATOM 618  C CB  . HIS A 1 83  ? -96.120  -12.408 28.367 1.00 267.22 94  A 1 
ATOM 619  C CG  . HIS A 1 83  ? -96.284  -13.067 27.033 1.00 263.99 94  A 1 
ATOM 620  N ND1 . HIS A 1 83  ? -95.374  -12.910 26.009 1.00 255.32 94  A 1 
ATOM 621  C CD2 . HIS A 1 83  ? -97.257  -13.875 26.550 1.00 267.49 94  A 1 
ATOM 622  C CE1 . HIS A 1 83  ? -95.776  -13.599 24.956 1.00 264.15 94  A 1 
ATOM 623  N NE2 . HIS A 1 83  ? -96.916  -14.193 25.257 1.00 272.12 94  A 1 
ATOM 624  N N   . PHE A 1 84  ? -94.395  -10.543 30.211 1.00 228.33 95  A 1 
ATOM 625  C CA  . PHE A 1 84  ? -94.269  -9.674  31.366 1.00 205.90 95  A 1 
ATOM 626  C C   . PHE A 1 84  ? -95.219  -8.501  31.178 1.00 210.38 95  A 1 
ATOM 627  O O   . PHE A 1 84  ? -95.296  -7.921  30.089 1.00 197.77 95  A 1 
ATOM 628  C CB  . PHE A 1 84  ? -92.827  -9.182  31.537 1.00 213.40 95  A 1 
ATOM 629  C CG  . PHE A 1 84  ? -92.621  -8.325  32.749 1.00 238.20 95  A 1 
ATOM 630  C CD1 . PHE A 1 84  ? -92.501  -8.903  34.000 1.00 260.80 95  A 1 
ATOM 631  C CD2 . PHE A 1 84  ? -92.551  -6.947  32.642 1.00 224.60 95  A 1 
ATOM 632  C CE1 . PHE A 1 84  ? -92.317  -8.126  35.123 1.00 264.82 95  A 1 
ATOM 633  C CE2 . PHE A 1 84  ? -92.364  -6.164  33.763 1.00 229.88 95  A 1 
ATOM 634  C CZ  . PHE A 1 84  ? -92.247  -6.756  35.003 1.00 247.42 95  A 1 
ATOM 635  N N   . LEU A 1 85  ? -95.947  -8.166  32.238 1.00 211.34 96  A 1 
ATOM 636  C CA  . LEU A 1 85  ? -96.975  -7.140  32.206 1.00 217.21 96  A 1 
ATOM 637  C C   . LEU A 1 85  ? -96.678  -6.077  33.253 1.00 218.96 96  A 1 
ATOM 638  O O   . LEU A 1 85  ? -96.059  -6.352  34.289 1.00 227.57 96  A 1 
ATOM 639  C CB  . LEU A 1 85  ? -98.373  -7.732  32.454 1.00 219.93 96  A 1 
ATOM 640  C CG  . LEU A 1 85  ? -98.887  -8.844  31.534 1.00 224.99 96  A 1 
ATOM 641  C CD1 . LEU A 1 85  ? -98.370  -10.215 31.956 1.00 233.03 96  A 1 
ATOM 642  C CD2 . LEU A 1 85  ? -100.408 -8.835  31.490 1.00 227.41 96  A 1 
ATOM 643  N N   . ILE A 1 86  ? -97.148  -4.863  32.980 1.00 227.80 97  A 1 
ATOM 644  C CA  . ILE A 1 86  ? -96.961  -3.718  33.861 1.00 187.46 97  A 1 
ATOM 645  C C   . ILE A 1 86  ? -98.308  -3.042  34.067 1.00 191.92 97  A 1 
ATOM 646  O O   . ILE A 1 86  ? -98.945  -2.608  33.100 1.00 187.18 97  A 1 
ATOM 647  C CB  . ILE A 1 86  ? -95.939  -2.719  33.295 1.00 194.90 97  A 1 
ATOM 648  C CG1 . ILE A 1 86  ? -94.520  -3.282  33.400 1.00 194.71 97  A 1 
ATOM 649  C CG2 . ILE A 1 86  ? -96.058  -1.393  34.008 1.00 199.86 97  A 1 
ATOM 650  C CD1 . ILE A 1 86  ? -93.452  -2.355  32.857 1.00 188.10 97  A 1 
ATOM 651  N N   . PHE A 1 87  ? -98.735  -2.950  35.323 1.00 207.94 98  A 1 
ATOM 652  C CA  . PHE A 1 87  ? -99.990  -2.303  35.686 1.00 226.41 98  A 1 
ATOM 653  C C   . PHE A 1 87  ? -99.707  -0.825  35.929 1.00 215.15 98  A 1 
ATOM 654  O O   . PHE A 1 87  ? -98.989  -0.468  36.870 1.00 205.74 98  A 1 
ATOM 655  C CB  . PHE A 1 87  ? -100.601 -2.964  36.921 1.00 243.75 98  A 1 
ATOM 656  C CG  . PHE A 1 87  ? -101.196 -4.324  36.657 1.00 252.31 98  A 1 
ATOM 657  C CD1 . PHE A 1 87  ? -100.445 -5.328  36.066 1.00 243.05 98  A 1 
ATOM 658  C CD2 . PHE A 1 87  ? -102.507 -4.600  37.011 1.00 264.78 98  A 1 
ATOM 659  C CE1 . PHE A 1 87  ? -100.989 -6.574  35.824 1.00 249.92 98  A 1 
ATOM 660  C CE2 . PHE A 1 87  ? -103.057 -5.847  36.774 1.00 267.60 98  A 1 
ATOM 661  C CZ  . PHE A 1 87  ? -102.296 -6.834  36.180 1.00 265.74 98  A 1 
ATOM 662  N N   . VAL A 1 88  ? -100.261 0.030   35.074 1.00 211.88 99  A 1 
ATOM 663  C CA  . VAL A 1 88  ? -100.009 1.466   35.099 1.00 208.55 99  A 1 
ATOM 664  C C   . VAL A 1 88  ? -101.261 2.158   35.619 1.00 212.49 99  A 1 
ATOM 665  O O   . VAL A 1 88  ? -102.310 2.152   34.959 1.00 227.77 99  A 1 
ATOM 666  C CB  . VAL A 1 88  ? -99.615  2.004   33.717 1.00 210.98 99  A 1 
ATOM 667  C CG1 . VAL A 1 88  ? -99.370  3.505   33.785 1.00 217.14 99  A 1 
ATOM 668  C CG2 . VAL A 1 88  ? -98.383  1.284   33.198 1.00 198.93 99  A 1 
ATOM 669  N N   . LYS A 1 89  ? -101.144 2.759   36.800 1.00 210.23 100 A 1 
ATOM 670  C CA  . LYS A 1 89  ? -102.203 3.576   37.370 1.00 216.50 100 A 1 
ATOM 671  C C   . LYS A 1 89  ? -102.290 4.908   36.628 1.00 233.74 100 A 1 
ATOM 672  O O   . LYS A 1 89  ? -101.338 5.351   35.982 1.00 230.78 100 A 1 
ATOM 673  C CB  . LYS A 1 89  ? -101.934 3.806   38.862 1.00 213.23 100 A 1 
ATOM 674  C CG  . LYS A 1 89  ? -102.944 4.675   39.603 1.00 220.54 100 A 1 
ATOM 675  C CD  . LYS A 1 89  ? -102.369 5.172   40.922 1.00 219.83 100 A 1 
ATOM 676  C CE  . LYS A 1 89  ? -103.181 6.328   41.489 1.00 224.88 100 A 1 
ATOM 677  N NZ  . LYS A 1 89  ? -104.521 5.896   41.972 1.00 225.39 100 A 1 
ATOM 678  N N   . SER A 1 90  ? -103.458 5.542   36.711 1.00 237.05 101 A 1 
ATOM 679  C CA  . SER A 1 90  ? -103.618 6.868   36.133 1.00 239.80 101 A 1 
ATOM 680  C C   . SER A 1 90  ? -102.714 7.859   36.853 1.00 235.86 101 A 1 
ATOM 681  O O   . SER A 1 90  ? -102.504 7.763   38.065 1.00 241.35 101 A 1 
ATOM 682  C CB  . SER A 1 90  ? -105.077 7.316   36.224 1.00 249.67 101 A 1 
ATOM 683  O OG  . SER A 1 90  ? -105.256 8.602   35.654 1.00 243.92 101 A 1 
ATOM 684  N N   . TRP A 1 91  ? -102.164 8.808   36.095 1.00 245.10 102 A 1 
ATOM 685  C CA  . TRP A 1 91  ? -101.248 9.781   36.675 1.00 236.44 102 A 1 
ATOM 686  C C   . TRP A 1 91  ? -101.941 10.576  37.769 1.00 251.79 102 A 1 
ATOM 687  O O   . TRP A 1 91  ? -102.988 11.188  37.536 1.00 259.66 102 A 1 
ATOM 688  C CB  . TRP A 1 91  ? -100.729 10.724  35.594 1.00 236.13 102 A 1 
ATOM 689  C CG  . TRP A 1 91  ? -100.020 11.907  36.163 1.00 239.70 102 A 1 
ATOM 690  C CD1 . TRP A 1 91  ? -100.473 13.194  36.196 1.00 247.49 102 A 1 
ATOM 691  C CD2 . TRP A 1 91  ? -98.737  11.917  36.795 1.00 218.43 102 A 1 
ATOM 692  N NE1 . TRP A 1 91  ? -99.548  14.006  36.804 1.00 241.52 102 A 1 
ATOM 693  C CE2 . TRP A 1 91  ? -98.472  13.246  37.181 1.00 208.94 102 A 1 
ATOM 694  C CE3 . TRP A 1 91  ? -97.785  10.932  37.072 1.00 195.32 102 A 1 
ATOM 695  C CZ2 . TRP A 1 91  ? -97.296  13.614  37.826 1.00 185.47 102 A 1 
ATOM 696  C CZ3 . TRP A 1 91  ? -96.619  11.300  37.709 1.00 173.11 102 A 1 
ATOM 697  C CH2 . TRP A 1 91  ? -96.384  12.629  38.080 1.00 184.56 102 A 1 
ATOM 698  N N   . ASN A 1 92  ? -101.360 10.565  38.963 1.00 247.00 103 A 1 
ATOM 699  C CA  . ASN A 1 92  ? -101.986 11.247  40.085 1.00 255.91 103 A 1 
ATOM 700  C C   . ASN A 1 92  ? -101.866 12.757  39.906 1.00 254.49 103 A 1 
ATOM 701  O O   . ASN A 1 92  ? -100.765 13.290  39.721 1.00 253.27 103 A 1 
ATOM 702  C CB  . ASN A 1 92  ? -101.371 10.781  41.410 1.00 252.03 103 A 1 
ATOM 703  C CG  . ASN A 1 92  ? -100.118 11.552  41.796 1.00 251.74 103 A 1 
ATOM 704  O OD1 . ASN A 1 92  ? -100.172 12.483  42.601 1.00 254.87 103 A 1 
ATOM 705  N ND2 . ASN A 1 92  ? -98.985  11.167  41.224 1.00 257.43 103 A 1 
ATOM 706  N N   . THR A 1 93  ? -103.006 13.441  39.916 1.00 263.79 104 A 1 
ATOM 707  C CA  . THR A 1 93  ? -103.016 14.896  39.932 1.00 240.82 104 A 1 
ATOM 708  C C   . THR A 1 93  ? -102.737 15.418  41.333 1.00 245.31 104 A 1 
ATOM 709  O O   . THR A 1 93  ? -102.589 16.630  41.523 1.00 220.03 104 A 1 
ATOM 710  C CB  . THR A 1 93  ? -104.350 15.433  39.401 1.00 244.86 104 A 1 
ATOM 711  O OG1 . THR A 1 93  ? -104.757 14.657  38.268 1.00 254.85 104 A 1 
ATOM 712  C CG2 . THR A 1 93  ? -104.210 16.888  38.958 1.00 220.87 104 A 1 
ATOM 713  N N   . GLU A 1 94  ? -102.638 14.510  42.308 1.00 255.50 105 A 1 
ATOM 714  C CA  . GLU A 1 94  ? -102.422 14.885  43.696 1.00 265.32 105 A 1 
ATOM 715  C C   . GLU A 1 94  ? -101.008 15.401  43.914 1.00 262.25 105 A 1 
ATOM 716  O O   . GLU A 1 94  ? -100.745 16.060  44.926 1.00 277.06 105 A 1 
ATOM 717  C CB  . GLU A 1 94  ? -102.733 13.670  44.582 1.00 271.25 105 A 1 
ATOM 718  C CG  . GLU A 1 94  ? -102.601 13.855  46.087 1.00 283.37 105 A 1 
ATOM 719  C CD  . GLU A 1 94  ? -101.181 13.643  46.581 1.00 300.25 105 A 1 
ATOM 720  O OE1 . GLU A 1 94  ? -100.392 12.992  45.863 1.00 301.99 105 A 1 
ATOM 721  O OE2 . GLU A 1 94  ? -100.856 14.121  47.687 1.00 314.52 105 A 1 
ATOM 722  N N   . ALA A 1 95  ? -100.106 15.152  42.970 1.00 258.27 106 A 1 
ATOM 723  C CA  . ALA A 1 95  ? -98.813  15.808  42.985 1.00 231.81 106 A 1 
ATOM 724  C C   . ALA A 1 95  ? -98.957  17.186  42.349 1.00 223.90 106 A 1 
ATOM 725  O O   . ALA A 1 95  ? -99.880  17.442  41.570 1.00 233.36 106 A 1 
ATOM 726  C CB  . ALA A 1 95  ? -97.766  14.976  42.243 1.00 191.52 106 A 1 
ATOM 727  N N   . GLY A 1 96  ? -98.032  18.083  42.687 1.00 210.27 107 A 1 
ATOM 728  C CA  . GLY A 1 96  ? -98.130  19.456  42.216 1.00 216.78 107 A 1 
ATOM 729  C C   . GLY A 1 96  ? -98.126  19.613  40.707 1.00 221.34 107 A 1 
ATOM 730  O O   . GLY A 1 96  ? -98.370  20.723  40.219 1.00 234.23 107 A 1 
ATOM 731  N N   . VAL A 1 97  ? -97.869  18.548  39.963 1.00 214.77 108 A 1 
ATOM 732  C CA  . VAL A 1 97  ? -97.750  18.593  38.508 1.00 201.97 108 A 1 
ATOM 733  C C   . VAL A 1 97  ? -98.915  17.834  37.891 1.00 199.17 108 A 1 
ATOM 734  O O   . VAL A 1 97  ? -99.131  16.667  38.238 1.00 214.24 108 A 1 
ATOM 735  C CB  . VAL A 1 97  ? -96.419  17.990  38.024 1.00 196.80 108 A 1 
ATOM 736  C CG1 . VAL A 1 97  ? -96.330  18.074  36.509 1.00 193.08 108 A 1 
ATOM 737  C CG2 . VAL A 1 97  ? -95.247  18.692  38.674 1.00 201.61 108 A 1 
ATOM 738  N N   . PRO A 1 98  ? -99.681  18.441  36.988 1.00 193.86 109 A 1 
ATOM 739  C CA  . PRO A 1 98  ? -100.691 17.685  36.249 1.00 196.20 109 A 1 
ATOM 740  C C   . PRO A 1 98  ? -100.032 17.080  35.021 1.00 207.80 109 A 1 
ATOM 741  O O   . PRO A 1 98  ? -99.050  17.609  34.496 1.00 226.52 109 A 1 
ATOM 742  C CB  . PRO A 1 98  ? -101.715 18.760  35.861 1.00 189.14 109 A 1 
ATOM 743  C CG  . PRO A 1 98  ? -100.897 20.001  35.727 1.00 176.61 109 A 1 
ATOM 744  C CD  . PRO A 1 98  ? -99.766  19.889  36.725 1.00 181.54 109 A 1 
ATOM 745  N N   . LEU A 1 99  ? -100.581 15.946  34.572 1.00 200.15 110 A 1 
ATOM 746  C CA  . LEU A 1 99  ? -100.004 15.188  33.461 1.00 196.16 110 A 1 
ATOM 747  C C   . LEU A 1 99  ? -98.630  14.627  33.829 1.00 210.84 110 A 1 
ATOM 748  O O   . LEU A 1 99  ? -97.906  15.209  34.643 1.00 236.16 110 A 1 
ATOM 749  C CB  . LEU A 1 99  ? -99.933  16.061  32.196 1.00 195.51 110 A 1 
ATOM 750  C CG  . LEU A 1 99  ? -99.304  15.592  30.878 1.00 198.79 110 A 1 
ATOM 751  C CD1 . LEU A 1 99  ? -99.855  16.383  29.719 1.00 210.17 110 A 1 
ATOM 752  C CD2 . LEU A 1 99  ? -97.798  15.774  30.902 1.00 207.34 110 A 1 
ATOM 753  N N   . ALA A 1 100 ? -98.262  13.487  33.250 1.00 197.11 111 A 1 
ATOM 754  C CA  . ALA A 1 100 ? -96.943  12.894  33.447 1.00 196.85 111 A 1 
ATOM 755  C C   . ALA A 1 100 ? -96.142  13.149  32.178 1.00 198.38 111 A 1 
ATOM 756  O O   . ALA A 1 100 ? -96.464  12.607  31.117 1.00 196.79 111 A 1 
ATOM 757  C CB  . ALA A 1 100 ? -97.042  11.400  33.744 1.00 175.80 111 A 1 
ATOM 758  N N   . THR A 1 101 ? -95.109  13.979  32.282 1.00 181.30 112 A 1 
ATOM 759  C CA  . THR A 1 101 ? -94.240  14.286  31.157 1.00 172.30 112 A 1 
ATOM 760  C C   . THR A 1 101 ? -92.881  13.627  31.350 1.00 186.64 112 A 1 
ATOM 761  O O   . THR A 1 101 ? -92.358  13.569  32.468 1.00 193.14 112 A 1 
ATOM 762  C CB  . THR A 1 101 ? -94.085  15.802  30.978 1.00 167.62 112 A 1 
ATOM 763  O OG1 . THR A 1 101 ? -93.159  16.071  29.918 1.00 210.16 112 A 1 
ATOM 764  C CG2 . THR A 1 101 ? -93.609  16.460  32.265 1.00 176.85 112 A 1 
ATOM 765  N N   . LEU A 1 102 ? -92.316  13.123  30.250 1.00 168.24 113 A 1 
ATOM 766  C CA  . LEU A 1 102 ? -91.030  12.438  30.313 1.00 157.77 113 A 1 
ATOM 767  C C   . LEU A 1 102 ? -89.866  13.421  30.328 1.00 176.38 113 A 1 
ATOM 768  O O   . LEU A 1 102 ? -88.905  13.238  31.084 1.00 168.82 113 A 1 
ATOM 769  C CB  . LEU A 1 102 ? -90.893  11.474  29.133 1.00 152.28 113 A 1 
ATOM 770  C CG  . LEU A 1 102 ? -90.095  10.191  29.370 1.00 165.09 113 A 1 
ATOM 771  C CD1 . LEU A 1 102 ? -90.863  9.240   30.273 1.00 158.30 113 A 1 
ATOM 772  C CD2 . LEU A 1 102 ? -89.760  9.528   28.044 1.00 176.95 113 A 1 
ATOM 773  N N   . CYS A 1 103 ? -89.935  14.466  29.505 1.00 171.83 114 A 1 
ATOM 774  C CA  . CYS A 1 103 ? -88.908  15.500  29.486 1.00 161.85 114 A 1 
ATOM 775  C C   . CYS A 1 103 ? -89.524  16.778  28.942 1.00 160.71 114 A 1 
ATOM 776  O O   . CYS A 1 103 ? -90.134  16.764  27.868 1.00 175.44 114 A 1 
ATOM 777  C CB  . CYS A 1 103 ? -87.707  15.076  28.632 1.00 147.16 114 A 1 
ATOM 778  S SG  . CYS A 1 103 ? -86.596  16.432  28.178 1.00 147.27 114 A 1 
ATOM 779  N N   . SER A 1 104 ? -89.363  17.875  29.683 1.00 126.23 115 A 1 
ATOM 780  C CA  . SER A 1 104 ? -90.012  19.124  29.303 1.00 126.30 115 A 1 
ATOM 781  C C   . SER A 1 104 ? -89.429  19.703  28.021 1.00 127.64 115 A 1 
ATOM 782  O O   . SER A 1 104 ? -90.127  20.423  27.298 1.00 164.34 115 A 1 
ATOM 783  C CB  . SER A 1 104 ? -89.897  20.140  30.439 1.00 140.96 115 A 1 
ATOM 784  O OG  . SER A 1 104 ? -88.632  20.780  30.421 1.00 177.36 115 A 1 
ATOM 785  N N   . ASN A 1 105 ? -88.161  19.410  27.730 1.00 127.70 116 A 1 
ATOM 786  C CA  . ASN A 1 105 ? -87.419  20.012  26.621 1.00 150.29 116 A 1 
ATOM 787  C C   . ASN A 1 105 ? -87.396  21.535  26.699 1.00 148.60 116 A 1 
ATOM 788  O O   . ASN A 1 105 ? -87.088  22.208  25.710 1.00 124.13 116 A 1 
ATOM 789  C CB  . ASN A 1 105 ? -87.968  19.556  25.263 1.00 145.99 116 A 1 
ATOM 790  C CG  . ASN A 1 105 ? -87.661  18.100  24.971 1.00 139.97 116 A 1 
ATOM 791  O OD1 . ASN A 1 105 ? -88.517  17.230  25.125 1.00 173.70 116 A 1 
ATOM 792  N ND2 . ASN A 1 105 ? -86.433  17.829  24.544 1.00 119.14 116 A 1 
ATOM 793  N N   . LEU A 1 106 ? -87.721  22.087  27.866 1.00 141.44 117 A 1 
ATOM 794  C CA  . LEU A 1 106 ? -87.578  23.508  28.146 1.00 155.08 117 A 1 
ATOM 795  C C   . LEU A 1 106 ? -86.294  23.699  28.942 1.00 152.41 117 A 1 
ATOM 796  O O   . LEU A 1 106 ? -86.186  23.218  30.076 1.00 152.02 117 A 1 
ATOM 797  C CB  . LEU A 1 106 ? -88.782  24.041  28.921 1.00 138.46 117 A 1 
ATOM 798  C CG  . LEU A 1 106 ? -90.083  24.212  28.137 1.00 168.61 117 A 1 
ATOM 799  C CD1 . LEU A 1 106 ? -91.285  24.125  29.065 1.00 197.91 117 A 1 
ATOM 800  C CD2 . LEU A 1 106 ? -90.082  25.529  27.377 1.00 178.98 117 A 1 
ATOM 801  N N   . TYR A 1 107 ? -85.328  24.390  28.352 1.00 135.00 118 A 1 
ATOM 802  C CA  . TYR A 1 107 ? -84.030  24.584  28.976 1.00 113.93 118 A 1 
ATOM 803  C C   . TYR A 1 107 ? -83.908  25.993  29.541 1.00 134.30 118 A 1 
ATOM 804  O O   . TYR A 1 107 ? -84.555  26.932  29.070 1.00 138.26 118 A 1 
ATOM 805  C CB  . TYR A 1 107 ? -82.902  24.318  27.975 1.00 127.18 118 A 1 
ATOM 806  C CG  . TYR A 1 107 ? -82.807  22.872  27.536 1.00 131.06 118 A 1 
ATOM 807  C CD1 . TYR A 1 107 ? -83.655  22.363  26.560 1.00 152.66 118 A 1 
ATOM 808  C CD2 . TYR A 1 107 ? -81.871  22.016  28.100 1.00 145.78 118 A 1 
ATOM 809  C CE1 . TYR A 1 107 ? -83.571  21.042  26.158 1.00 157.51 118 A 1 
ATOM 810  C CE2 . TYR A 1 107 ? -81.779  20.694  27.703 1.00 152.48 118 A 1 
ATOM 811  C CZ  . TYR A 1 107 ? -82.632  20.213  26.734 1.00 154.00 118 A 1 
ATOM 812  O OH  . TYR A 1 107 ? -82.544  18.899  26.336 1.00 161.07 118 A 1 
ATOM 813  N N   . HIS A 1 108 ? -83.082  26.119  30.577 1.00 134.49 119 A 1 
ATOM 814  C CA  . HIS A 1 108 ? -82.769  27.399  31.192 1.00 144.18 119 A 1 
ATOM 815  C C   . HIS A 1 108 ? -81.381  27.300  31.804 1.00 131.18 119 A 1 
ATOM 816  O O   . HIS A 1 108 ? -80.965  26.229  32.251 1.00 145.97 119 A 1 
ATOM 817  C CB  . HIS A 1 108 ? -83.790  27.790  32.265 1.00 160.79 119 A 1 
ATOM 818  C CG  . HIS A 1 108 ? -83.545  27.143  33.592 1.00 159.48 119 A 1 
ATOM 819  N ND1 . HIS A 1 108 ? -83.391  25.781  33.739 1.00 153.60 119 A 1 
ATOM 820  C CD2 . HIS A 1 108 ? -83.416  27.672  34.832 1.00 157.76 119 A 1 
ATOM 821  C CE1 . HIS A 1 108 ? -83.183  25.499  35.013 1.00 152.63 119 A 1 
ATOM 822  N NE2 . HIS A 1 108 ? -83.194  26.629  35.697 1.00 160.87 119 A 1 
ATOM 823  N N   . ARG A 1 109 ? -80.663  28.419  31.819 1.00 122.45 120 A 1 
ATOM 824  C CA  . ARG A 1 109 ? -79.294  28.448  32.321 1.00 113.68 120 A 1 
ATOM 825  C C   . ARG A 1 109 ? -79.323  29.093  33.702 1.00 124.55 120 A 1 
ATOM 826  O O   . ARG A 1 109 ? -79.607  30.287  33.835 1.00 146.49 120 A 1 
ATOM 827  C CB  . ARG A 1 109 ? -78.372  29.200  31.364 1.00 110.94 120 A 1 
ATOM 828  C CG  . ARG A 1 109 ? -76.906  29.197  31.775 1.00 118.47 120 A 1 
ATOM 829  C CD  . ARG A 1 109 ? -76.022  29.754  30.665 1.00 126.15 120 A 1 
ATOM 830  N NE  . ARG A 1 109 ? -74.605  29.741  31.022 1.00 130.04 120 A 1 
ATOM 831  C CZ  . ARG A 1 109 ? -73.799  28.696  30.856 1.00 124.59 120 A 1 
ATOM 832  N NH1 . ARG A 1 109 ? -74.266  27.569  30.337 1.00 103.30 120 A 1 
ATOM 833  N NH2 . ARG A 1 109 ? -72.524  28.776  31.208 1.00 142.59 120 A 1 
ATOM 834  N N   . GLU A 1 110 ? -79.034  28.293  34.726 1.00 148.78 121 A 1 
ATOM 835  C CA  . GLU A 1 110 ? -78.871  28.773  36.093 1.00 171.23 121 A 1 
ATOM 836  C C   . GLU A 1 110 ? -77.651  29.659  36.288 1.00 160.76 121 A 1 
ATOM 837  O O   . GLU A 1 110 ? -77.769  30.864  36.530 1.00 183.93 121 A 1 
ATOM 838  C CB  . GLU A 1 110 ? -78.775  27.582  37.051 1.00 196.40 121 A 1 
ATOM 839  C CG  . GLU A 1 110 ? -78.519  27.962  38.504 1.00 208.81 121 A 1 
ATOM 840  C CD  . GLU A 1 110 ? -79.719  28.584  39.178 1.00 219.05 121 A 1 
ATOM 841  O OE1 . GLU A 1 110 ? -80.792  28.657  38.546 1.00 222.06 121 A 1 
ATOM 842  O OE2 . GLU A 1 110 ? -79.589  29.002  40.348 1.00 220.96 121 A 1 
ATOM 843  N N   . ARG A 1 111 ? -76.475  29.050  36.194 1.00 131.35 122 A 1 
ATOM 844  C CA  . ARG A 1 111 ? -75.206  29.690  36.502 1.00 137.14 122 A 1 
ATOM 845  C C   . ARG A 1 111 ? -74.251  29.412  35.354 1.00 125.57 122 A 1 
ATOM 846  O O   . ARG A 1 111 ? -74.191  30.172  34.382 1.00 114.87 122 A 1 
ATOM 847  C CB  . ARG A 1 111 ? -74.680  29.161  37.838 1.00 168.84 122 A 1 
ATOM 848  C CG  . ARG A 1 111 ? -75.172  29.959  39.037 1.00 184.08 122 A 1 
ATOM 849  C CD  . ARG A 1 111 ? -74.546  29.497  40.345 1.00 200.72 122 A 1 
ATOM 850  N NE  . ARG A 1 111 ? -73.088  29.452  40.325 1.00 215.15 122 A 1 
ATOM 851  C CZ  . ARG A 1 111 ? -72.350  29.042  41.352 1.00 210.74 122 A 1 
ATOM 852  N NH1 . ARG A 1 111 ? -72.938  28.654  42.475 1.00 218.80 122 A 1 
ATOM 853  N NH2 . ARG A 1 111 ? -71.027  29.027  41.263 1.00 187.44 122 A 1 
ATOM 854  N N   . THR A 1 112 ? -73.496  28.324  35.466 1.00 130.71 123 A 1 
ATOM 855  C CA  . THR A 1 112 ? -72.520  27.938  34.463 1.00 109.28 123 A 1 
ATOM 856  C C   . THR A 1 112 ? -72.997  26.739  33.660 1.00 107.74 123 A 1 
ATOM 857  O O   . THR A 1 112 ? -72.273  26.265  32.779 1.00 113.39 123 A 1 
ATOM 858  C CB  . THR A 1 112 ? -71.172  27.623  35.120 1.00 122.91 123 A 1 
ATOM 859  O OG1 . THR A 1 112 ? -70.244  27.178  34.123 1.00 146.82 123 A 1 
ATOM 860  C CG2 . THR A 1 112 ? -71.336  26.538  36.175 1.00 154.16 123 A 1 
ATOM 861  N N   . SER A 1 113 ? -74.199  26.241  33.948 1.00 124.86 124 A 1 
ATOM 862  C CA  . SER A 1 113 ? -74.757  25.051  33.322 1.00 129.88 124 A 1 
ATOM 863  C C   . SER A 1 113 ? -76.146  25.367  32.788 1.00 134.17 124 A 1 
ATOM 864  O O   . SER A 1 113 ? -76.995  25.876  33.527 1.00 132.58 124 A 1 
ATOM 865  C CB  . SER A 1 113 ? -74.826  23.887  34.316 1.00 135.72 124 A 1 
ATOM 866  O OG  . SER A 1 113 ? -75.126  22.670  33.655 1.00 163.47 124 A 1 
ATOM 867  N N   . THR A 1 114 ? -76.374  25.069  31.511 1.00 151.90 125 A 1 
ATOM 868  C CA  . THR A 1 114 ? -77.727  25.012  30.974 1.00 125.52 125 A 1 
ATOM 869  C C   . THR A 1 114 ? -78.363  23.677  31.331 1.00 120.50 125 A 1 
ATOM 870  O O   . THR A 1 114 ? -77.708  22.632  31.293 1.00 111.31 125 A 1 
ATOM 871  C CB  . THR A 1 114 ? -77.725  25.203  29.457 1.00 122.75 125 A 1 
ATOM 872  O OG1 . THR A 1 114 ? -76.943  24.170  28.843 1.00 139.09 125 A 1 
ATOM 873  C CG2 . THR A 1 114 ? -77.154  26.561  29.087 1.00 135.61 125 A 1 
ATOM 874  N N   . ASP A 1 115 ? -79.648  23.713  31.677 1.00 145.66 126 A 1 
ATOM 875  C CA  . ASP A 1 115 ? -80.303  22.550  32.256 1.00 148.92 126 A 1 
ATOM 876  C C   . ASP A 1 115 ? -81.760  22.507  31.822 1.00 151.53 126 A 1 
ATOM 877  O O   . ASP A 1 115 ? -82.420  23.545  31.728 1.00 172.52 126 A 1 
ATOM 878  C CB  . ASP A 1 115 ? -80.221  22.581  33.786 1.00 156.87 126 A 1 
ATOM 879  C CG  . ASP A 1 115 ? -78.928  21.996  34.313 1.00 157.52 126 A 1 
ATOM 880  O OD1 . ASP A 1 115 ? -78.360  21.106  33.646 1.00 157.38 126 A 1 
ATOM 881  O OD2 . ASP A 1 115 ? -78.477  22.429  35.395 1.00 168.46 126 A 1 
ATOM 882  N N   . VAL A 1 116 ? -82.247  21.300  31.554 1.00 144.87 127 A 1 
ATOM 883  C CA  . VAL A 1 116 ? -83.645  21.094  31.194 1.00 141.61 127 A 1 
ATOM 884  C C   . VAL A 1 116 ? -84.494  21.134  32.458 1.00 132.62 127 A 1 
ATOM 885  O O   . VAL A 1 116 ? -84.185  20.466  33.452 1.00 125.06 127 A 1 
ATOM 886  C CB  . VAL A 1 116 ? -83.823  19.767  30.437 1.00 138.26 127 A 1 
ATOM 887  C CG1 . VAL A 1 116 ? -83.084  18.637  31.145 1.00 144.51 127 A 1 
ATOM 888  C CG2 . VAL A 1 116 ? -85.298  19.433  30.283 1.00 139.79 127 A 1 
ATOM 889  N N   . MET A 1 117 ? -85.559  21.930  32.428 1.00 123.76 128 A 1 
ATOM 890  C CA  . MET A 1 117 ? -86.441  22.037  33.581 1.00 129.62 128 A 1 
ATOM 891  C C   . MET A 1 117 ? -87.198  20.734  33.800 1.00 154.71 128 A 1 
ATOM 892  O O   . MET A 1 117 ? -87.569  20.044  32.847 1.00 143.31 128 A 1 
ATOM 893  C CB  . MET A 1 117 ? -87.436  23.183  33.392 1.00 141.05 128 A 1 
ATOM 894  C CG  . MET A 1 117 ? -86.816  24.508  32.992 1.00 137.58 128 A 1 
ATOM 895  S SD  . MET A 1 117 ? -88.073  25.772  32.715 1.00 147.20 128 A 1 
ATOM 896  C CE  . MET A 1 117 ? -87.276  26.781  31.470 1.00 171.31 128 A 1 
ATOM 897  N N   . ASP A 1 118 ? -87.428  20.399  35.066 1.00 173.57 129 A 1 
ATOM 898  C CA  . ASP A 1 118 ? -88.274  19.265  35.399 1.00 172.30 129 A 1 
ATOM 899  C C   . ASP A 1 118 ? -89.743  19.679  35.324 1.00 162.61 129 A 1 
ATOM 900  O O   . ASP A 1 118 ? -90.083  20.795  34.920 1.00 161.10 129 A 1 
ATOM 901  C CB  . ASP A 1 118 ? -87.898  18.699  36.770 1.00 173.75 129 A 1 
ATOM 902  C CG  . ASP A 1 118 ? -88.163  19.670  37.912 1.00 176.87 129 A 1 
ATOM 903  O OD1 . ASP A 1 118 ? -89.319  20.106  38.093 1.00 183.62 129 A 1 
ATOM 904  O OD2 . ASP A 1 118 ? -87.203  19.989  38.644 1.00 176.94 129 A 1 
ATOM 905  N N   . SER A 1 119 ? -90.627  18.758  35.708 1.00 164.35 130 A 1 
ATOM 906  C CA  . SER A 1 119 ? -92.061  19.032  35.668 1.00 176.37 130 A 1 
ATOM 907  C C   . SER A 1 119 ? -92.421  20.245  36.523 1.00 185.68 130 A 1 
ATOM 908  O O   . SER A 1 119 ? -93.141  21.146  36.074 1.00 190.51 130 A 1 
ATOM 909  C CB  . SER A 1 119 ? -92.833  17.795  36.124 1.00 193.32 130 A 1 
ATOM 910  O OG  . SER A 1 119 ? -92.364  16.631  35.465 1.00 201.65 130 A 1 
ATOM 911  N N   . GLN A 1 120 ? -91.915  20.290  37.758 1.00 189.51 131 A 1 
ATOM 912  C CA  . GLN A 1 120 ? -92.251  21.385  38.664 1.00 190.40 131 A 1 
ATOM 913  C C   . GLN A 1 120 ? -91.668  22.706  38.173 1.00 181.41 131 A 1 
ATOM 914  O O   . GLN A 1 120 ? -92.373  23.721  38.101 1.00 197.29 131 A 1 
ATOM 915  C CB  . GLN A 1 120 ? -91.747  21.070  40.074 1.00 188.72 131 A 1 
ATOM 916  C CG  . GLN A 1 120 ? -92.410  21.879  41.180 1.00 198.27 131 A 1 
ATOM 917  C CD  . GLN A 1 120 ? -93.765  21.332  41.582 1.00 206.52 131 A 1 
ATOM 918  O OE1 . GLN A 1 120 ? -94.187  20.280  41.108 1.00 209.68 131 A 1 
ATOM 919  N NE2 . GLN A 1 120 ? -94.457  22.050  42.459 1.00 219.70 131 A 1 
ATOM 920  N N   . GLU A 1 121 ? -90.375  22.708  37.834 1.00 166.21 132 A 1 
ATOM 921  C CA  . GLU A 1 121 ? -89.728  23.928  37.363 1.00 177.89 132 A 1 
ATOM 922  C C   . GLU A 1 121 ? -90.411  24.474  36.116 1.00 185.08 132 A 1 
ATOM 923  O O   . GLU A 1 121 ? -90.596  25.689  35.983 1.00 185.03 132 A 1 
ATOM 924  C CB  . GLU A 1 121 ? -88.246  23.666  37.091 1.00 183.16 132 A 1 
ATOM 925  C CG  . GLU A 1 121 ? -87.427  23.356  38.334 1.00 191.22 132 A 1 
ATOM 926  C CD  . GLU A 1 121 ? -86.043  22.830  38.004 1.00 176.41 132 A 1 
ATOM 927  O OE1 . GLU A 1 121 ? -85.563  23.080  36.878 1.00 170.77 132 A 1 
ATOM 928  O OE2 . GLU A 1 121 ? -85.432  22.172  38.872 1.00 168.22 132 A 1 
ATOM 929  N N   . ALA A 1 122 ? -90.791  23.591  35.190 1.00 187.78 133 A 1 
ATOM 930  C CA  . ALA A 1 122 ? -91.501  24.038  33.996 1.00 189.22 133 A 1 
ATOM 931  C C   . ALA A 1 122 ? -92.880  24.582  34.345 1.00 176.39 133 A 1 
ATOM 932  O O   . ALA A 1 122 ? -93.316  25.590  33.775 1.00 171.00 133 A 1 
ATOM 933  C CB  . ALA A 1 122 ? -91.613  22.893  32.989 1.00 189.25 133 A 1 
ATOM 934  N N   . LEU A 1 123 ? -93.583  23.923  35.269 1.00 176.25 134 A 1 
ATOM 935  C CA  . LEU A 1 123 ? -94.885  24.413  35.714 1.00 193.38 134 A 1 
ATOM 936  C C   . LEU A 1 123 ? -94.786  25.840  36.243 1.00 204.31 134 A 1 
ATOM 937  O O   . LEU A 1 123 ? -95.456  26.754  35.743 1.00 207.54 134 A 1 
ATOM 938  C CB  . LEU A 1 123 ? -95.452  23.478  36.785 1.00 182.80 134 A 1 
ATOM 939  C CG  . LEU A 1 123 ? -96.843  23.825  37.318 1.00 180.73 134 A 1 
ATOM 940  C CD1 . LEU A 1 123 ? -97.919  23.095  36.531 1.00 178.62 134 A 1 
ATOM 941  C CD2 . LEU A 1 123 ? -96.943  23.505  38.802 1.00 192.30 134 A 1 
ATOM 942  N N   . ALA A 1 124 ? -93.944  26.049  37.260 1.00 203.60 135 A 1 
ATOM 943  C CA  . ALA A 1 124 ? -93.792  27.385  37.829 1.00 193.44 135 A 1 
ATOM 944  C C   . ALA A 1 124 ? -93.259  28.377  36.803 1.00 181.00 135 A 1 
ATOM 945  O O   . ALA A 1 124 ? -93.571  29.572  36.875 1.00 181.38 135 A 1 
ATOM 946  C CB  . ALA A 1 124 ? -92.874  27.336  39.050 1.00 198.25 135 A 1 
ATOM 947  N N   . PHE A 1 125 ? -92.458  27.905  35.847 1.00 163.58 136 A 1 
ATOM 948  C CA  . PHE A 1 125 ? -91.925  28.788  34.815 1.00 174.93 136 A 1 
ATOM 949  C C   . PHE A 1 125 ? -93.033  29.316  33.911 1.00 200.41 136 A 1 
ATOM 950  O O   . PHE A 1 125 ? -93.183  30.530  33.739 1.00 222.95 136 A 1 
ATOM 951  C CB  . PHE A 1 125 ? -90.863  28.054  33.995 1.00 171.10 136 A 1 
ATOM 952  C CG  . PHE A 1 125 ? -90.480  28.765  32.728 1.00 166.91 136 A 1 
ATOM 953  C CD1 . PHE A 1 125 ? -89.883  30.013  32.770 1.00 169.12 136 A 1 
ATOM 954  C CD2 . PHE A 1 125 ? -90.722  28.184  31.494 1.00 165.52 136 A 1 
ATOM 955  C CE1 . PHE A 1 125 ? -89.530  30.669  31.605 1.00 155.02 136 A 1 
ATOM 956  C CE2 . PHE A 1 125 ? -90.372  28.834  30.327 1.00 156.41 136 A 1 
ATOM 957  C CZ  . PHE A 1 125 ? -89.776  30.078  30.382 1.00 147.16 136 A 1 
ATOM 958  N N   . LEU A 1 126 ? -93.810  28.414  33.306 1.00 190.47 137 A 1 
ATOM 959  C CA  . LEU A 1 126 ? -94.909  28.849  32.449 1.00 173.79 137 A 1 
ATOM 960  C C   . LEU A 1 126 ? -95.928  29.677  33.225 1.00 184.50 137 A 1 
ATOM 961  O O   . LEU A 1 126 ? -96.490  30.644  32.693 1.00 193.99 137 A 1 
ATOM 962  C CB  . LEU A 1 126 ? -95.581  27.636  31.804 1.00 163.91 137 A 1 
ATOM 963  C CG  . LEU A 1 126 ? -94.725  26.832  30.822 1.00 158.03 137 A 1 
ATOM 964  C CD1 . LEU A 1 126 ? -94.959  25.338  30.998 1.00 161.87 137 A 1 
ATOM 965  C CD2 . LEU A 1 126 ? -95.004  27.256  29.389 1.00 159.45 137 A 1 
ATOM 966  N N   . LYS A 1 127 ? -96.166  29.323  34.492 1.00 182.08 138 A 1 
ATOM 967  C CA  . LYS A 1 127 ? -97.050  30.133  35.325 1.00 196.71 138 A 1 
ATOM 968  C C   . LYS A 1 127 ? -96.512  31.550  35.493 1.00 205.68 138 A 1 
ATOM 969  O O   . LYS A 1 127 ? -97.269  32.523  35.395 1.00 232.62 138 A 1 
ATOM 970  C CB  . LYS A 1 127 ? -97.259  29.458  36.681 1.00 205.55 138 A 1 
ATOM 971  C CG  . LYS A 1 127 ? -97.983  30.318  37.706 1.00 219.25 138 A 1 
ATOM 972  C CD  . LYS A 1 127 ? -97.698  29.848  39.124 1.00 223.46 138 A 1 
ATOM 973  C CE  . LYS A 1 127 ? -96.250  30.087  39.515 1.00 207.78 138 A 1 
ATOM 974  N NZ  . LYS A 1 127 ? -96.023  31.487  39.965 1.00 205.85 138 A 1 
ATOM 975  N N   . CYS A 1 128 ? -95.207  31.688  35.748 1.00 204.58 139 A 1 
ATOM 976  C CA  . CYS A 1 128 ? -94.626  33.020  35.904 1.00 188.15 139 A 1 
ATOM 977  C C   . CYS A 1 128 ? -94.657  33.792  34.589 1.00 190.17 139 A 1 
ATOM 978  O O   . CYS A 1 128 ? -94.847  35.014  34.584 1.00 193.47 139 A 1 
ATOM 979  C CB  . CYS A 1 128 ? -93.198  32.922  36.440 1.00 177.52 139 A 1 
ATOM 980  S SG  . CYS A 1 128 ? -91.906  32.938  35.176 1.00 220.18 139 A 1 
ATOM 981  N N   . ARG A 1 129 ? -94.474  33.098  33.464 1.00 196.37 140 A 1 
ATOM 982  C CA  . ARG A 1 129 ? -94.492  33.742  32.158 1.00 204.00 140 A 1 
ATOM 983  C C   . ARG A 1 129 ? -95.897  34.089  31.692 1.00 195.51 140 A 1 
ATOM 984  O O   . ARG A 1 129 ? -96.041  34.873  30.747 1.00 185.53 140 A 1 
ATOM 985  C CB  . ARG A 1 129 ? -93.826  32.853  31.103 1.00 211.14 140 A 1 
ATOM 986  C CG  . ARG A 1 129 ? -92.311  32.755  31.179 1.00 199.68 140 A 1 
ATOM 987  C CD  . ARG A 1 129 ? -91.662  34.114  30.951 1.00 183.55 140 A 1 
ATOM 988  N NE  . ARG A 1 129 ? -90.207  34.021  30.867 1.00 172.72 140 A 1 
ATOM 989  C CZ  . ARG A 1 129 ? -89.371  34.388  31.832 1.00 185.19 140 A 1 
ATOM 990  N NH1 . ARG A 1 129 ? -89.841  34.877  32.971 1.00 194.23 140 A 1 
ATOM 991  N NH2 . ARG A 1 129 ? -88.063  34.265  31.657 1.00 188.05 140 A 1 
ATOM 992  N N   . THR A 1 130 ? -96.933  33.536  32.326 1.00 203.64 141 A 1 
ATOM 993  C CA  . THR A 1 130 ? -98.283  33.987  32.019 1.00 207.37 141 A 1 
ATOM 994  C C   . THR A 1 130 ? -98.593  35.351  32.624 1.00 223.31 141 A 1 
ATOM 995  O O   . THR A 1 130 ? -99.594  35.968  32.243 1.00 238.62 141 A 1 
ATOM 996  C CB  . THR A 1 130 ? -99.304  32.955  32.511 1.00 194.47 141 A 1 
ATOM 997  O OG1 . THR A 1 130 ? -98.797  31.635  32.280 1.00 186.61 141 A 1 
ATOM 998  C CG2 . THR A 1 130 ? -100.627 33.104  31.769 1.00 196.81 141 A 1 
ATOM 999  N N   . GLN A 1 131 ? -97.758  35.845  33.533 1.00 217.72 142 A 1 
ATOM 1000 C CA  . GLN A 1 131 ? -97.970  37.161  34.124 1.00 210.62 142 A 1 
ATOM 1001 C C   . GLN A 1 131 ? -96.667  37.956  34.173 1.00 206.05 142 A 1 
ATOM 1002 O O   . GLN A 1 131 ? -96.562  39.040  33.599 1.00 212.03 142 A 1 
ATOM 1003 C CB  . GLN A 1 131 ? -98.573  37.032  35.525 1.00 199.86 142 A 1 
ATOM 1004 C CG  . GLN A 1 131 ? -99.537  38.158  35.873 1.00 215.83 142 A 1 
ATOM 1005 C CD  . GLN A 1 131 ? -99.934  38.158  37.333 1.00 241.32 142 A 1 
ATOM 1006 O OE1 . GLN A 1 131 ? -99.520  37.287  38.097 1.00 253.78 142 A 1 
ATOM 1007 N NE2 . GLN A 1 131 ? -100.748 39.130  37.729 1.00 250.46 142 A 1 
ATOM 1008 N N   . ASN A 1 158 ? -70.870  40.499  30.571 1.00 162.00 169 A 1 
ATOM 1009 C CA  . ASN A 1 158 ? -71.957  41.094  29.802 1.00 162.98 169 A 1 
ATOM 1010 C C   . ASN A 1 158 ? -71.424  42.071  28.757 1.00 163.40 169 A 1 
ATOM 1011 O O   . ASN A 1 158 ? -71.494  41.804  27.557 1.00 174.50 169 A 1 
ATOM 1012 C CB  . ASN A 1 158 ? -72.944  41.805  30.730 1.00 188.30 169 A 1 
ATOM 1013 C CG  . ASN A 1 158 ? -73.993  42.591  29.969 1.00 191.28 169 A 1 
ATOM 1014 O OD1 . ASN A 1 158 ? -74.808  42.021  29.243 1.00 177.23 169 A 1 
ATOM 1015 N ND2 . ASN A 1 158 ? -73.978  43.910  30.133 1.00 182.42 169 A 1 
ATOM 1016 N N   . VAL A 1 159 ? -70.902  43.210  29.221 1.00 168.41 170 A 1 
ATOM 1017 C CA  . VAL A 1 159 ? -70.315  44.185  28.304 1.00 151.33 170 A 1 
ATOM 1018 C C   . VAL A 1 159 ? -69.111  43.586  27.586 1.00 138.98 170 A 1 
ATOM 1019 O O   . VAL A 1 159 ? -68.927  43.784  26.377 1.00 132.73 170 A 1 
ATOM 1020 C CB  . VAL A 1 159 ? -69.955  45.481  29.057 1.00 155.17 170 A 1 
ATOM 1021 C CG1 . VAL A 1 159 ? -71.219  46.196  29.504 1.00 185.12 170 A 1 
ATOM 1022 C CG2 . VAL A 1 159 ? -69.072  45.183  30.262 1.00 156.86 170 A 1 
ATOM 1023 N N   . SER A 1 160 ? -68.278  42.837  28.313 1.00 120.15 171 A 1 
ATOM 1024 C CA  . SER A 1 160 ? -67.163  42.142  27.679 1.00 126.17 171 A 1 
ATOM 1025 C C   . SER A 1 160 ? -67.649  41.072  26.711 1.00 140.53 171 A 1 
ATOM 1026 O O   . SER A 1 160 ? -66.993  40.813  25.697 1.00 161.72 171 A 1 
ATOM 1027 C CB  . SER A 1 160 ? -66.255  41.526  28.743 1.00 145.33 171 A 1 
ATOM 1028 O OG  . SER A 1 160 ? -64.920  41.426  28.279 1.00 159.10 171 A 1 
ATOM 1029 N N   . ALA A 1 161 ? -68.781  40.433  27.013 1.00 134.58 172 A 1 
ATOM 1030 C CA  . ALA A 1 161 ? -69.373  39.482  26.077 1.00 126.88 172 A 1 
ATOM 1031 C C   . ALA A 1 161 ? -69.760  40.166  24.772 1.00 125.81 172 A 1 
ATOM 1032 O O   . ALA A 1 161 ? -69.401  39.703  23.681 1.00 145.39 172 A 1 
ATOM 1033 C CB  . ALA A 1 161 ? -70.589  38.814  26.713 1.00 129.85 172 A 1 
ATOM 1034 N N   . ALA A 1 162 ? -70.502  41.273  24.868 1.00 104.42 173 A 1 
ATOM 1035 C CA  . ALA A 1 162 ? -70.854  42.038  23.677 1.00 122.92 173 A 1 
ATOM 1036 C C   . ALA A 1 162 ? -69.608  42.473  22.920 1.00 124.19 173 A 1 
ATOM 1037 O O   . ALA A 1 162 ? -69.605  42.514  21.684 1.00 147.15 173 A 1 
ATOM 1038 C CB  . ALA A 1 162 ? -71.702  43.249  24.063 1.00 159.14 173 A 1 
ATOM 1039 N N   . ALA A 1 163 ? -68.538  42.806  23.645 1.00 103.52 174 A 1 
ATOM 1040 C CA  . ALA A 1 163 ? -67.284  43.155  22.988 1.00 115.40 174 A 1 
ATOM 1041 C C   . ALA A 1 163 ? -66.713  41.974  22.212 1.00 106.40 174 A 1 
ATOM 1042 O O   . ALA A 1 163 ? -66.276  42.129  21.066 1.00 127.20 174 A 1 
ATOM 1043 C CB  . ALA A 1 163 ? -66.275  43.650  24.022 1.00 162.40 174 A 1 
ATOM 1044 N N   . LEU A 1 164 ? -66.719  40.783  22.818 1.00 108.99 175 A 1 
ATOM 1045 C CA  . LEU A 1 164 ? -66.192  39.597  22.148 1.00 108.09 175 A 1 
ATOM 1046 C C   . LEU A 1 164 ? -67.006  39.268  20.903 1.00 104.40 175 A 1 
ATOM 1047 O O   . LEU A 1 164 ? -66.455  38.833  19.885 1.00 146.01 175 A 1 
ATOM 1048 C CB  . LEU A 1 164 ? -66.169  38.415  23.123 1.00 94.80  175 A 1 
ATOM 1049 C CG  . LEU A 1 164 ? -65.240  37.204  22.927 1.00 92.58  175 A 1 
ATOM 1050 C CD1 . LEU A 1 164 ? -65.445  36.217  24.064 1.00 108.22 175 A 1 
ATOM 1051 C CD2 . LEU A 1 164 ? -65.390  36.488  21.591 1.00 91.05  175 A 1 
ATOM 1052 N N   . PHE A 1 165 ? -68.320  39.493  20.958 1.00 97.19  176 A 1 
ATOM 1053 C CA  . PHE A 1 165 ? -69.164  39.224  19.799 1.00 142.06 176 A 1 
ATOM 1054 C C   . PHE A 1 165 ? -68.784  40.123  18.626 1.00 148.00 176 A 1 
ATOM 1055 O O   . PHE A 1 165 ? -68.726  39.672  17.476 1.00 173.49 176 A 1 
ATOM 1056 C CB  . PHE A 1 165 ? -70.630  39.422  20.195 1.00 135.20 176 A 1 
ATOM 1057 C CG  . PHE A 1 165 ? -71.619  38.799  19.251 1.00 97.01  176 A 1 
ATOM 1058 C CD1 . PHE A 1 165 ? -71.642  37.429  19.051 1.00 95.41  176 A 1 
ATOM 1059 C CD2 . PHE A 1 165 ? -72.554  39.582  18.597 1.00 98.65  176 A 1 
ATOM 1060 C CE1 . PHE A 1 165 ? -72.564  36.856  18.194 1.00 104.99 176 A 1 
ATOM 1061 C CE2 . PHE A 1 165 ? -73.479  39.014  17.743 1.00 117.89 176 A 1 
ATOM 1062 C CZ  . PHE A 1 165 ? -73.483  37.649  17.539 1.00 127.80 176 A 1 
ATOM 1063 N N   . ASP A 1 166 ? -68.523  41.402  18.903 1.00 131.70 177 A 1 
ATOM 1064 C CA  . ASP A 1 166 ? -68.135  42.394  17.905 1.00 143.67 177 A 1 
ATOM 1065 C C   . ASP A 1 166 ? -66.696  42.265  17.404 1.00 142.90 177 A 1 
ATOM 1066 O O   . ASP A 1 166 ? -66.339  42.977  16.459 1.00 159.74 177 A 1 
ATOM 1067 C CB  . ASP A 1 166 ? -68.336  43.802  18.473 1.00 164.65 177 A 1 
ATOM 1068 C CG  . ASP A 1 166 ? -69.782  44.087  18.835 1.00 183.48 177 A 1 
ATOM 1069 O OD1 . ASP A 1 166 ? -70.681  43.404  18.301 1.00 183.24 177 A 1 
ATOM 1070 O OD2 . ASP A 1 166 ? -70.018  44.998  19.656 1.00 188.70 177 A 1 
ATOM 1071 N N   . ARG A 1 167 ? -65.863  41.397  17.994 1.00 139.36 178 A 1 
ATOM 1072 C CA  . ARG A 1 167 ? -64.429  41.434  17.691 1.00 160.93 178 A 1 
ATOM 1073 C C   . ARG A 1 167 ? -64.141  41.111  16.227 1.00 147.67 178 A 1 
ATOM 1074 O O   . ARG A 1 167 ? -63.257  41.725  15.617 1.00 139.86 178 A 1 
ATOM 1075 C CB  . ARG A 1 167 ? -63.665  40.475  18.608 1.00 167.56 178 A 1 
ATOM 1076 C CG  . ARG A 1 167 ? -63.521  40.991  20.040 1.00 147.99 178 A 1 
ATOM 1077 C CD  . ARG A 1 167 ? -62.502  40.242  20.909 1.00 111.92 178 A 1 
ATOM 1078 N NE  . ARG A 1 167 ? -61.104  40.600  20.650 1.00 131.16 178 A 1 
ATOM 1079 C CZ  . ARG A 1 167 ? -60.322  40.085  19.706 1.00 148.36 178 A 1 
ATOM 1080 N NH1 . ARG A 1 167 ? -60.778  39.162  18.877 1.00 158.53 178 A 1 
ATOM 1081 N NH2 . ARG A 1 167 ? -59.069  40.504  19.593 1.00 162.79 178 A 1 
ATOM 1082 N N   . LYS A 1 168 ? -64.852  40.135  15.657 1.00 134.49 179 A 1 
ATOM 1083 C CA  . LYS A 1 168 ? -64.656  39.683  14.278 1.00 133.85 179 A 1 
ATOM 1084 C C   . LYS A 1 168 ? -63.322  38.994  13.990 1.00 139.15 179 A 1 
ATOM 1085 O O   . LYS A 1 168 ? -63.198  38.332  12.955 1.00 156.33 179 A 1 
ATOM 1086 C CB  . LYS A 1 168 ? -64.867  40.839  13.294 1.00 148.32 179 A 1 
ATOM 1087 C CG  . LYS A 1 168 ? -66.327  41.253  13.174 1.00 180.46 179 A 1 
ATOM 1088 C CD  . LYS A 1 168 ? -66.508  42.550  12.409 1.00 170.95 179 A 1 
ATOM 1089 C CE  . LYS A 1 168 ? -67.966  42.983  12.434 1.00 169.49 179 A 1 
ATOM 1090 N NZ  . LYS A 1 168 ? -68.256  44.058  11.446 1.00 175.86 179 A 1 
ATOM 1091 N N   . ARG A 1 169 ? -62.313  39.132  14.854 1.00 129.70 180 A 1 
ATOM 1092 C CA  . ARG A 1 169 ? -60.989  38.609  14.508 1.00 111.55 180 A 1 
ATOM 1093 C C   . ARG A 1 169 ? -60.296  38.162  15.793 1.00 129.17 180 A 1 
ATOM 1094 O O   . ARG A 1 169 ? -59.771  38.987  16.547 1.00 162.01 180 A 1 
ATOM 1095 C CB  . ARG A 1 169 ? -60.171  39.648  13.751 1.00 115.05 180 A 1 
ATOM 1096 C CG  . ARG A 1 169 ? -58.854  39.118  13.209 1.00 140.87 180 A 1 
ATOM 1097 C CD  . ARG A 1 169 ? -58.126  40.137  12.332 1.00 164.61 180 A 1 
ATOM 1098 N NE  . ARG A 1 169 ? -57.857  41.408  12.997 1.00 181.77 180 A 1 
ATOM 1099 C CZ  . ARG A 1 169 ? -56.767  41.657  13.716 1.00 178.25 180 A 1 
ATOM 1100 N NH1 . ARG A 1 169 ? -55.837  40.722  13.860 1.00 185.14 180 A 1 
ATOM 1101 N NH2 . ARG A 1 169 ? -56.600  42.845  14.281 1.00 161.88 180 A 1 
ATOM 1102 N N   . LEU A 1 170 ? -60.298  36.850  16.015 1.00 101.44 181 A 1 
ATOM 1103 C CA  . LEU A 1 170 ? -59.636  36.168  17.118 1.00 79.79  181 A 1 
ATOM 1104 C C   . LEU A 1 170 ? -58.301  35.578  16.676 1.00 123.64 181 A 1 
ATOM 1105 O O   . LEU A 1 170 ? -58.071  35.310  15.495 1.00 142.62 181 A 1 
ATOM 1106 C CB  . LEU A 1 170 ? -60.530  35.049  17.663 1.00 77.76  181 A 1 
ATOM 1107 C CG  . LEU A 1 170 ? -61.867  35.397  18.319 1.00 77.20  181 A 1 
ATOM 1108 C CD1 . LEU A 1 170 ? -62.608  34.130  18.697 1.00 83.83  181 A 1 
ATOM 1109 C CD2 . LEU A 1 170 ? -61.640  36.236  19.556 1.00 76.29  181 A 1 
ATOM 1110 N N   . GLN A 1 171 ? -57.412  35.389  17.647 1.00 99.97  182 A 1 
ATOM 1111 C CA  . GLN A 1 171 ? -56.145  34.711  17.420 1.00 90.83  182 A 1 
ATOM 1112 C C   . GLN A 1 171 ? -56.242  33.283  17.952 1.00 96.59  182 A 1 
ATOM 1113 O O   . GLN A 1 171 ? -56.955  33.014  18.921 1.00 123.00 182 A 1 
ATOM 1114 C CB  . GLN A 1 171 ? -54.994  35.460  18.094 1.00 97.87  182 A 1 
ATOM 1115 C CG  . GLN A 1 171 ? -54.822  36.892  17.596 1.00 107.08 182 A 1 
ATOM 1116 C CD  . GLN A 1 171 ? -54.324  36.975  16.165 1.00 111.97 182 A 1 
ATOM 1117 O OE1 . GLN A 1 171 ? -55.046  37.420  15.273 1.00 139.42 182 A 1 
ATOM 1118 N NE2 . GLN A 1 171 ? -53.082  36.563  15.942 1.00 114.13 182 A 1 
ATOM 1119 N N   . TYR A 1 172 ? -55.533  32.361  17.302 1.00 97.31  183 A 1 
ATOM 1120 C CA  . TYR A 1 172 ? -55.605  30.956  17.692 1.00 78.11  183 A 1 
ATOM 1121 C C   . TYR A 1 172 ? -54.967  30.765  19.064 1.00 76.55  183 A 1 
ATOM 1122 O O   . TYR A 1 172 ? -53.885  31.297  19.333 1.00 95.49  183 A 1 
ATOM 1123 C CB  . TYR A 1 172 ? -54.916  30.088  16.640 1.00 100.57 183 A 1 
ATOM 1124 C CG  . TYR A 1 172 ? -54.929  28.593  16.885 1.00 112.25 183 A 1 
ATOM 1125 C CD1 . TYR A 1 172 ? -56.127  27.889  16.927 1.00 124.19 183 A 1 
ATOM 1126 C CD2 . TYR A 1 172 ? -53.745  27.878  17.018 1.00 127.92 183 A 1 
ATOM 1127 C CE1 . TYR A 1 172 ? -56.146  26.521  17.127 1.00 154.45 183 A 1 
ATOM 1128 C CE2 . TYR A 1 172 ? -53.754  26.506  17.216 1.00 123.00 183 A 1 
ATOM 1129 C CZ  . TYR A 1 172 ? -54.958  25.834  17.270 1.00 118.62 183 A 1 
ATOM 1130 O OH  . TYR A 1 172 ? -54.980  24.474  17.475 1.00 107.70 183 A 1 
ATOM 1131 N N   . LEU A 1 173 ? -55.645  30.014  19.934 1.00 85.26  184 A 1 
ATOM 1132 C CA  . LEU A 1 173 ? -55.224  29.789  21.320 1.00 85.73  184 A 1 
ATOM 1133 C C   . LEU A 1 173 ? -55.187  31.072  22.140 1.00 95.50  184 A 1 
ATOM 1134 O O   . LEU A 1 173 ? -54.535  31.125  23.188 1.00 115.83 184 A 1 
ATOM 1135 C CB  . LEU A 1 173 ? -53.878  29.055  21.406 1.00 75.71  184 A 1 
ATOM 1136 C CG  . LEU A 1 173 ? -53.911  27.524  21.319 1.00 78.53  184 A 1 
ATOM 1137 C CD1 . LEU A 1 173 ? -54.923  27.035  20.337 1.00 79.78  184 A 1 
ATOM 1138 C CD2 . LEU A 1 173 ? -52.557  26.990  20.935 1.00 95.11  184 A 1 
ATOM 1139 N N   . GLU A 1 174 ? -55.868  32.117  21.676 1.00 93.57  185 A 1 
ATOM 1140 C CA  . GLU A 1 174 ? -56.092  33.286  22.513 1.00 85.93  185 A 1 
ATOM 1141 C C   . GLU A 1 174 ? -56.936  32.890  23.716 1.00 93.08  185 A 1 
ATOM 1142 O O   . GLU A 1 174 ? -57.991  32.267  23.568 1.00 143.10 185 A 1 
ATOM 1143 C CB  . GLU A 1 174 ? -56.795  34.381  21.712 1.00 83.16  185 A 1 
ATOM 1144 C CG  . GLU A 1 174 ? -57.407  35.489  22.555 1.00 108.24 185 A 1 
ATOM 1145 C CD  . GLU A 1 174 ? -57.768  36.713  21.733 1.00 117.15 185 A 1 
ATOM 1146 O OE1 . GLU A 1 174 ? -57.717  36.633  20.488 1.00 136.95 185 A 1 
ATOM 1147 O OE2 . GLU A 1 174 ? -58.111  37.754  22.333 1.00 105.69 185 A 1 
ATOM 1148 N N   . LYS A 1 175 ? -56.477  33.253  24.909 1.00 70.73  186 A 1 
ATOM 1149 C CA  . LYS A 1 175 ? -57.245  33.013  26.125 1.00 90.10  186 A 1 
ATOM 1150 C C   . LYS A 1 175 ? -58.147  34.216  26.361 1.00 94.50  186 A 1 
ATOM 1151 O O   . LYS A 1 175 ? -57.666  35.314  26.659 1.00 129.08 186 A 1 
ATOM 1152 C CB  . LYS A 1 175 ? -56.333  32.769  27.324 1.00 130.90 186 A 1 
ATOM 1153 C CG  . LYS A 1 175 ? -57.083  32.236  28.538 1.00 164.90 186 A 1 
ATOM 1154 C CD  . LYS A 1 175 ? -56.817  33.068  29.780 1.00 176.21 186 A 1 
ATOM 1155 C CE  . LYS A 1 175 ? -57.839  32.769  30.868 1.00 160.03 186 A 1 
ATOM 1156 N NZ  . LYS A 1 175 ? -57.618  31.443  31.507 1.00 139.09 186 A 1 
ATOM 1157 N N   . LEU A 1 176 ? -59.452  34.011  26.226 1.00 110.72 187 A 1 
ATOM 1158 C CA  . LEU A 1 176 ? -60.409  35.071  26.491 1.00 95.82  187 A 1 
ATOM 1159 C C   . LEU A 1 176 ? -60.552  35.278  27.991 1.00 140.50 187 A 1 
ATOM 1160 O O   . LEU A 1 176 ? -60.487  34.327  28.774 1.00 159.70 187 A 1 
ATOM 1161 C CB  . LEU A 1 176 ? -61.768  34.731  25.880 1.00 82.80  187 A 1 
ATOM 1162 C CG  . LEU A 1 176 ? -61.765  34.128  24.476 1.00 81.47  187 A 1 
ATOM 1163 C CD1 . LEU A 1 176 ? -63.099  33.467  24.194 1.00 76.12  187 A 1 
ATOM 1164 C CD2 . LEU A 1 176 ? -61.463  35.192  23.435 1.00 127.94 187 A 1 
ATOM 1165 N N   . ASN A 1 177 ? -60.747  36.532  28.388 1.00 130.48 188 A 1 
ATOM 1166 C CA  . ASN A 1 177 ? -60.947  36.860  29.791 1.00 106.56 188 A 1 
ATOM 1167 C C   . ASN A 1 177 ? -62.417  36.897  30.178 1.00 100.84 188 A 1 
ATOM 1168 O O   . ASN A 1 177 ? -62.727  37.002  31.369 1.00 108.77 188 A 1 
ATOM 1169 C CB  . ASN A 1 177 ? -60.280  38.199  30.116 1.00 128.50 188 A 1 
ATOM 1170 C CG  . ASN A 1 177 ? -58.764  38.110  30.104 1.00 146.87 188 A 1 
ATOM 1171 O OD1 . ASN A 1 177 ? -58.181  37.186  30.674 1.00 130.18 188 A 1 
ATOM 1172 N ND2 . ASN A 1 177 ? -58.118  39.067  29.447 1.00 139.62 188 A 1 
ATOM 1173 N N   . LEU A 1 178 ? -63.317  36.815  29.209 1.00 86.71  189 A 1 
ATOM 1174 C CA  . LEU A 1 178 ? -64.737  36.682  29.497 1.00 82.15  189 A 1 
ATOM 1175 C C   . LEU A 1 178 ? -65.013  35.291  30.052 1.00 81.26  189 A 1 
ATOM 1176 O O   . LEU A 1 178 ? -64.699  34.296  29.385 1.00 108.59 189 A 1 
ATOM 1177 C CB  . LEU A 1 178 ? -65.554  36.922  28.234 1.00 82.39  189 A 1 
ATOM 1178 C CG  . LEU A 1 178 ? -67.039  36.572  28.311 1.00 112.32 189 A 1 
ATOM 1179 C CD1 . LEU A 1 178 ? -67.797  37.604  29.132 1.00 153.91 189 A 1 
ATOM 1180 C CD2 . LEU A 1 178 ? -67.623  36.445  26.916 1.00 136.62 189 A 1 
ATOM 1181 N N   . PRO A 1 179 ? -65.587  35.166  31.248 1.00 100.77 190 A 1 
ATOM 1182 C CA  . PRO A 1 179 ? -65.797  33.835  31.829 1.00 109.74 190 A 1 
ATOM 1183 C C   . PRO A 1 179 ? -67.200  33.302  31.590 1.00 105.07 190 A 1 
ATOM 1184 O O   . PRO A 1 179 ? -68.153  34.082  31.490 1.00 111.19 190 A 1 
ATOM 1185 C CB  . PRO A 1 179 ? -65.538  34.081  33.317 1.00 130.46 190 A 1 
ATOM 1186 C CG  . PRO A 1 179 ? -66.086  35.469  33.527 1.00 142.43 190 A 1 
ATOM 1187 C CD  . PRO A 1 179 ? -65.836  36.235  32.232 1.00 128.81 190 A 1 
ATOM 1188 N N   . GLU A 1 180 ? -67.334  31.978  31.491 1.00 111.82 191 A 1 
ATOM 1189 C CA  . GLU A 1 180 ? -68.647  31.364  31.330 1.00 95.31  191 A 1 
ATOM 1190 C C   . GLU A 1 180 ? -69.570  31.778  32.467 1.00 111.16 191 A 1 
ATOM 1191 O O   . GLU A 1 180 ? -69.189  31.742  33.641 1.00 142.89 191 A 1 
ATOM 1192 C CB  . GLU A 1 180 ? -68.526  29.840  31.272 1.00 93.33  191 A 1 
ATOM 1193 C CG  . GLU A 1 180 ? -68.633  29.262  29.867 1.00 100.79 191 A 1 
ATOM 1194 C CD  . GLU A 1 180 ? -68.901  27.767  29.868 1.00 113.64 191 A 1 
ATOM 1195 O OE1 . GLU A 1 180 ? -68.253  27.043  30.654 1.00 124.50 191 A 1 
ATOM 1196 O OE2 . GLU A 1 180 ? -69.763  27.315  29.085 1.00 132.51 191 A 1 
ATOM 1197 N N   . SER A 1 181 ? -70.788  32.174  32.114 1.00 109.35 192 A 1 
ATOM 1198 C CA  . SER A 1 181 ? -71.733  32.721  33.077 1.00 115.11 192 A 1 
ATOM 1199 C C   . SER A 1 181 ? -73.145  32.448  32.577 1.00 111.79 192 A 1 
ATOM 1200 O O   . SER A 1 181 ? -73.349  31.712  31.607 1.00 130.61 192 A 1 
ATOM 1201 C CB  . SER A 1 181 ? -71.480  34.219  33.287 1.00 127.79 192 A 1 
ATOM 1202 O OG  . SER A 1 181 ? -71.659  34.936  32.077 1.00 123.33 192 A 1 
ATOM 1203 N N   . THR A 1 182 ? -74.129  33.048  33.250 1.00 117.40 193 A 1 
ATOM 1204 C CA  . THR A 1 182 ? -75.518  32.937  32.824 1.00 127.57 193 A 1 
ATOM 1205 C C   . THR A 1 182 ? -75.754  33.554  31.451 1.00 115.01 193 A 1 
ATOM 1206 O O   . THR A 1 182 ? -76.824  33.345  30.869 1.00 123.56 193 A 1 
ATOM 1207 C CB  . THR A 1 182 ? -76.433  33.603  33.859 1.00 119.84 193 A 1 
ATOM 1208 O OG1 . THR A 1 182 ? -75.894  33.406  35.172 1.00 151.55 193 A 1 
ATOM 1209 C CG2 . THR A 1 182 ? -77.831  33.006  33.808 1.00 106.59 193 A 1 
ATOM 1210 N N   . HIS A 1 183 ? -74.780  34.295  30.915 1.00 97.25  194 A 1 
ATOM 1211 C CA  . HIS A 1 183 ? -74.941  35.001  29.654 1.00 111.85 194 A 1 
ATOM 1212 C C   . HIS A 1 183 ? -74.031  34.508  28.539 1.00 117.17 194 A 1 
ATOM 1213 O O   . HIS A 1 183 ? -74.313  34.796  27.373 1.00 116.56 194 A 1 
ATOM 1214 C CB  . HIS A 1 183 ? -74.691  36.507  29.845 1.00 116.07 194 A 1 
ATOM 1215 C CG  . HIS A 1 183 ? -75.629  37.163  30.811 1.00 114.07 194 A 1 
ATOM 1216 N ND1 . HIS A 1 183 ? -76.639  36.479  31.452 1.00 123.15 194 A 1 
ATOM 1217 C CD2 . HIS A 1 183 ? -75.702  38.441  31.250 1.00 124.77 194 A 1 
ATOM 1218 C CE1 . HIS A 1 183 ? -77.297  37.309  32.242 1.00 150.95 194 A 1 
ATOM 1219 N NE2 . HIS A 1 183 ? -76.749  38.506  32.138 1.00 151.24 194 A 1 
ATOM 1220 N N   . VAL A 1 184 ? -72.947  33.801  28.848 1.00 106.67 195 A 1 
ATOM 1221 C CA  . VAL A 1 184 ? -72.060  33.268  27.822 1.00 107.04 195 A 1 
ATOM 1222 C C   . VAL A 1 184 ? -71.831  31.787  28.090 1.00 106.31 195 A 1 
ATOM 1223 O O   . VAL A 1 184 ? -71.738  31.357  29.245 1.00 95.31  195 A 1 
ATOM 1224 C CB  . VAL A 1 184 ? -70.722  34.038  27.749 1.00 124.21 195 A 1 
ATOM 1225 C CG1 . VAL A 1 184 ? -70.969  35.529  27.818 1.00 159.54 195 A 1 
ATOM 1226 C CG2 . VAL A 1 184 ? -69.778  33.616  28.848 1.00 125.78 195 A 1 
ATOM 1227 N N   . GLU A 1 185 ? -71.775  31.004  27.016 1.00 95.10  196 A 1 
ATOM 1228 C CA  . GLU A 1 185 ? -71.555  29.565  27.097 1.00 115.79 196 A 1 
ATOM 1229 C C   . GLU A 1 185 ? -70.509  29.182  26.061 1.00 115.32 196 A 1 
ATOM 1230 O O   . GLU A 1 185 ? -70.749  29.305  24.855 1.00 123.17 196 A 1 
ATOM 1231 C CB  . GLU A 1 185 ? -72.854  28.791  26.874 1.00 114.35 196 A 1 
ATOM 1232 C CG  . GLU A 1 185 ? -72.735  27.300  27.142 1.00 116.24 196 A 1 
ATOM 1233 C CD  . GLU A 1 185 ? -73.971  26.533  26.720 1.00 139.14 196 A 1 
ATOM 1234 O OE1 . GLU A 1 185 ? -75.063  27.137  26.684 1.00 152.78 196 A 1 
ATOM 1235 O OE2 . GLU A 1 185 ? -73.851  25.325  26.426 1.00 156.85 196 A 1 
ATOM 1236 N N   . PHE A 1 186 ? -69.353  28.730  26.532 1.00 96.75  197 A 1 
ATOM 1237 C CA  . PHE A 1 186 ? -68.304  28.222  25.659 1.00 80.78  197 A 1 
ATOM 1238 C C   . PHE A 1 186 ? -68.562  26.746  25.385 1.00 96.95  197 A 1 
ATOM 1239 O O   . PHE A 1 186 ? -68.639  25.941  26.320 1.00 146.24 197 A 1 
ATOM 1240 C CB  . PHE A 1 186 ? -66.926  28.420  26.289 1.00 82.94  197 A 1 
ATOM 1241 C CG  . PHE A 1 186 ? -66.559  29.861  26.520 1.00 89.85  197 A 1 
ATOM 1242 C CD1 . PHE A 1 186 ? -67.208  30.878  25.838 1.00 97.79  197 A 1 
ATOM 1243 C CD2 . PHE A 1 186 ? -65.552  30.198  27.409 1.00 119.32 197 A 1 
ATOM 1244 C CE1 . PHE A 1 186 ? -66.867  32.200  26.045 1.00 103.43 197 A 1 
ATOM 1245 C CE2 . PHE A 1 186 ? -65.206  31.519  27.620 1.00 124.71 197 A 1 
ATOM 1246 C CZ  . PHE A 1 186 ? -65.865  32.521  26.937 1.00 112.51 197 A 1 
ATOM 1247 N N   . VAL A 1 187 ? -68.701  26.392  24.110 1.00 76.29  198 A 1 
ATOM 1248 C CA  . VAL A 1 187 ? -68.858  25.002  23.709 1.00 83.85  198 A 1 
ATOM 1249 C C   . VAL A 1 187 ? -67.869  24.693  22.594 1.00 106.80 198 A 1 
ATOM 1250 O O   . VAL A 1 187 ? -67.524  25.556  21.780 1.00 94.89  198 A 1 
ATOM 1251 C CB  . VAL A 1 187 ? -70.307  24.678  23.276 1.00 99.02  198 A 1 
ATOM 1252 C CG1 . VAL A 1 187 ? -70.608  25.255  21.907 1.00 102.97 198 A 1 
ATOM 1253 C CG2 . VAL A 1 187 ? -70.536  23.176  23.279 1.00 138.66 198 A 1 
ATOM 1254 N N   . MET A 1 188 ? -67.393  23.453  22.581 1.00 103.72 199 A 1 
ATOM 1255 C CA  . MET A 1 188 ? -66.404  22.997  21.619 1.00 92.35  199 A 1 
ATOM 1256 C C   . MET A 1 188 ? -67.086  22.406  20.391 1.00 109.73 199 A 1 
ATOM 1257 O O   . MET A 1 188 ? -68.223  21.932  20.458 1.00 121.32 199 A 1 
ATOM 1258 C CB  . MET A 1 188 ? -65.492  21.952  22.262 1.00 93.69  199 A 1 
ATOM 1259 C CG  . MET A 1 188 ? -64.195  21.699  21.529 1.00 94.85  199 A 1 
ATOM 1260 S SD  . MET A 1 188 ? -62.921  22.870  22.016 1.00 99.17  199 A 1 
ATOM 1261 C CE  . MET A 1 188 ? -61.538  22.244  21.075 1.00 118.20 199 A 1 
ATOM 1262 N N   . PHE A 1 189 ? -66.380  22.437  19.265 1.00 114.34 200 A 1 
ATOM 1263 C CA  . PHE A 1 189 ? -66.854  21.754  18.072 1.00 101.89 200 A 1 
ATOM 1264 C C   . PHE A 1 189 ? -66.591  20.258  18.181 1.00 109.26 200 A 1 
ATOM 1265 O O   . PHE A 1 189 ? -65.680  19.814  18.886 1.00 119.69 200 A 1 
ATOM 1266 C CB  . PHE A 1 189 ? -66.169  22.292  16.814 1.00 112.52 200 A 1 
ATOM 1267 C CG  . PHE A 1 189 ? -66.750  23.578  16.298 1.00 101.26 200 A 1 
ATOM 1268 C CD1 . PHE A 1 189 ? -67.933  23.579  15.579 1.00 101.27 200 A 1 
ATOM 1269 C CD2 . PHE A 1 189 ? -66.091  24.778  16.493 1.00 115.22 200 A 1 
ATOM 1270 C CE1 . PHE A 1 189 ? -68.464  24.760  15.095 1.00 104.99 200 A 1 
ATOM 1271 C CE2 . PHE A 1 189 ? -66.615  25.960  16.006 1.00 106.23 200 A 1 
ATOM 1272 C CZ  . PHE A 1 189 ? -67.801  25.950  15.305 1.00 106.83 200 A 1 
ATOM 1273 N N   . SER A 1 190 ? -67.403  19.478  17.476 1.00 115.20 201 A 1 
ATOM 1274 C CA  . SER A 1 190 ? -67.168  18.047  17.354 1.00 127.86 201 A 1 
ATOM 1275 C C   . SER A 1 190 ? -66.326  17.801  16.101 1.00 131.01 201 A 1 
ATOM 1276 O O   . SER A 1 190 ? -65.710  18.725  15.564 1.00 138.96 201 A 1 
ATOM 1277 C CB  . SER A 1 190 ? -68.501  17.294  17.330 1.00 139.41 201 A 1 
ATOM 1278 O OG  . SER A 1 190 ? -69.119  17.393  16.059 1.00 146.92 201 A 1 
ATOM 1279 N N   . THR A 1 191 ? -66.286  16.558  15.620 1.00 129.39 202 A 1 
ATOM 1280 C CA  . THR A 1 191 ? -65.602  16.288  14.360 1.00 132.37 202 A 1 
ATOM 1281 C C   . THR A 1 191 ? -66.375  16.875  13.186 1.00 142.25 202 A 1 
ATOM 1282 O O   . THR A 1 191 ? -65.778  17.397  12.237 1.00 161.25 202 A 1 
ATOM 1283 C CB  . THR A 1 191 ? -65.403  14.783  14.181 1.00 153.73 202 A 1 
ATOM 1284 O OG1 . THR A 1 191 ? -64.677  14.261  15.301 1.00 173.32 202 A 1 
ATOM 1285 C CG2 . THR A 1 191 ? -64.624  14.494  12.906 1.00 145.05 202 A 1 
ATOM 1286 N N   . ASP A 1 192 ? -67.703  16.815  13.243 1.00 138.18 203 A 1 
ATOM 1287 C CA  . ASP A 1 192 ? -68.568  17.366  12.210 1.00 148.44 203 A 1 
ATOM 1288 C C   . ASP A 1 192 ? -69.139  18.675  12.743 1.00 138.11 203 A 1 
ATOM 1289 O O   . ASP A 1 192 ? -69.812  18.685  13.779 1.00 169.70 203 A 1 
ATOM 1290 C CB  . ASP A 1 192 ? -69.683  16.376  11.856 1.00 160.54 203 A 1 
ATOM 1291 C CG  . ASP A 1 192 ? -70.658  16.910  10.806 1.00 159.65 203 A 1 
ATOM 1292 O OD1 . ASP A 1 192 ? -70.698  18.130  10.539 1.00 163.62 203 A 1 
ATOM 1293 O OD2 . ASP A 1 192 ? -71.403  16.084  10.238 1.00 154.79 203 A 1 
ATOM 1294 N N   . VAL A 1 193 ? -68.869  19.772  12.036 1.00 125.01 204 A 1 
ATOM 1295 C CA  . VAL A 1 193 ? -69.315  21.083  12.497 1.00 112.90 204 A 1 
ATOM 1296 C C   . VAL A 1 193 ? -70.830  21.206  12.377 1.00 107.93 204 A 1 
ATOM 1297 O O   . VAL A 1 193 ? -71.519  21.571  13.339 1.00 123.89 204 A 1 
ATOM 1298 C CB  . VAL A 1 193 ? -68.593  22.196  11.717 1.00 117.10 204 A 1 
ATOM 1299 C CG1 . VAL A 1 193 ? -69.267  23.532  11.957 1.00 99.93  204 A 1 
ATOM 1300 C CG2 . VAL A 1 193 ? -67.127  22.256  12.116 1.00 131.16 204 A 1 
ATOM 1301 N N   . SER A 1 194 ? -71.367  20.907  11.191 1.00 112.87 205 A 1 
ATOM 1302 C CA  . SER A 1 194 ? -72.801  21.049  10.951 1.00 127.08 205 A 1 
ATOM 1303 C C   . SER A 1 194 ? -73.615  20.226  11.944 1.00 145.59 205 A 1 
ATOM 1304 O O   . SER A 1 194 ? -74.572  20.727  12.545 1.00 138.64 205 A 1 
ATOM 1305 C CB  . SER A 1 194 ? -73.131  20.642  9.514  1.00 151.97 205 A 1 
ATOM 1306 O OG  . SER A 1 194 ? -74.526  20.707  9.272  1.00 168.39 205 A 1 
ATOM 1307 N N   . HIS A 1 195 ? -73.253  18.954  12.120 1.00 146.96 206 A 1 
ATOM 1308 C CA  . HIS A 1 195 ? -73.971  18.104  13.064 1.00 161.22 206 A 1 
ATOM 1309 C C   . HIS A 1 195 ? -73.832  18.620  14.492 1.00 149.09 206 A 1 
ATOM 1310 O O   . HIS A 1 195 ? -74.792  18.579  15.272 1.00 155.99 206 A 1 
ATOM 1311 C CB  . HIS A 1 195 ? -73.467  16.665  12.960 1.00 167.37 206 A 1 
ATOM 1312 C CG  . HIS A 1 195 ? -74.138  15.718  13.905 1.00 178.26 206 A 1 
ATOM 1313 N ND1 . HIS A 1 195 ? -73.541  15.276  15.066 1.00 182.28 206 A 1 
ATOM 1314 C CD2 . HIS A 1 195 ? -75.357  15.130  13.861 1.00 188.39 206 A 1 
ATOM 1315 C CE1 . HIS A 1 195 ? -74.363  14.455  15.695 1.00 189.75 206 A 1 
ATOM 1316 N NE2 . HIS A 1 195 ? -75.472  14.350  14.986 1.00 195.45 206 A 1 
ATOM 1317 N N   . CYS A 1 196 ? -72.644  19.114  14.850 1.00 139.90 207 A 1 
ATOM 1318 C CA  . CYS A 1 196 ? -72.414  19.590  16.210 1.00 128.11 207 A 1 
ATOM 1319 C C   . CYS A 1 196 ? -73.296  20.790  16.530 1.00 119.54 207 A 1 
ATOM 1320 O O   . CYS A 1 196 ? -73.976  20.816  17.562 1.00 137.79 207 A 1 
ATOM 1321 C CB  . CYS A 1 196 ? -70.940  19.943  16.404 1.00 129.72 207 A 1 
ATOM 1322 S SG  . CYS A 1 196 ? -70.539  20.586  18.043 1.00 128.41 207 A 1 
ATOM 1323 N N   . VAL A 1 197 ? -73.297  21.798  15.655 1.00 120.23 208 A 1 
ATOM 1324 C CA  . VAL A 1 197 ? -74.084  22.997  15.929 1.00 128.10 208 A 1 
ATOM 1325 C C   . VAL A 1 197 ? -75.574  22.702  15.800 1.00 117.83 208 A 1 
ATOM 1326 O O   . VAL A 1 197 ? -76.393  23.219  16.571 1.00 115.52 208 A 1 
ATOM 1327 C CB  . VAL A 1 197 ? -73.641  24.155  15.013 1.00 129.72 208 A 1 
ATOM 1328 C CG1 . VAL A 1 197 ? -73.839  23.803  13.545 1.00 151.47 208 A 1 
ATOM 1329 C CG2 . VAL A 1 197 ? -74.394  25.430  15.365 1.00 124.22 208 A 1 
ATOM 1330 N N   . LYS A 1 198 ? -75.950  21.850  14.841 1.00 108.77 209 A 1 
ATOM 1331 C CA  . LYS A 1 198 ? -77.357  21.509  14.662 1.00 134.81 209 A 1 
ATOM 1332 C C   . LYS A 1 198 ? -77.894  20.706  15.839 1.00 139.54 209 A 1 
ATOM 1333 O O   . LYS A 1 198 ? -79.098  20.748  16.118 1.00 138.09 209 A 1 
ATOM 1334 C CB  . LYS A 1 198 ? -77.553  20.736  13.358 1.00 153.21 209 A 1 
ATOM 1335 C CG  . LYS A 1 198 ? -77.740  21.616  12.132 1.00 163.84 209 A 1 
ATOM 1336 C CD  . LYS A 1 198 ? -78.312  20.824  10.965 1.00 163.82 209 A 1 
ATOM 1337 C CE  . LYS A 1 198 ? -78.563  21.719  9.762  1.00 174.65 209 A 1 
ATOM 1338 N NZ  . LYS A 1 198 ? -79.118  20.965  8.603  1.00 179.55 209 A 1 
ATOM 1339 N N   . ASP A 1 199 ? -77.027  19.968  16.532 1.00 129.85 210 A 1 
ATOM 1340 C CA  . ASP A 1 199 ? -77.453  19.173  17.678 1.00 129.06 210 A 1 
ATOM 1341 C C   . ASP A 1 199 ? -77.423  19.970  18.978 1.00 116.62 210 A 1 
ATOM 1342 O O   . ASP A 1 199 ? -78.359  19.879  19.779 1.00 119.87 210 A 1 
ATOM 1343 C CB  . ASP A 1 199 ? -76.575  17.918  17.791 1.00 147.46 210 A 1 
ATOM 1344 C CG  . ASP A 1 199 ? -76.836  17.115  19.060 1.00 153.73 210 A 1 
ATOM 1345 O OD1 . ASP A 1 199 ? -76.523  17.593  20.172 1.00 151.32 210 A 1 
ATOM 1346 O OD2 . ASP A 1 199 ? -77.360  15.987  18.941 1.00 165.31 210 A 1 
ATOM 1347 N N   . ARG A 1 200 ? -76.369  20.756  19.205 1.00 115.84 211 A 1 
ATOM 1348 C CA  . ARG A 1 200 ? -76.187  21.433  20.483 1.00 116.98 211 A 1 
ATOM 1349 C C   . ARG A 1 200 ? -76.829  22.813  20.542 1.00 119.96 211 A 1 
ATOM 1350 O O   . ARG A 1 200 ? -77.044  23.329  21.645 1.00 142.19 211 A 1 
ATOM 1351 C CB  . ARG A 1 200 ? -74.696  21.555  20.814 1.00 118.34 211 A 1 
ATOM 1352 C CG  . ARG A 1 200 ? -74.119  20.312  21.473 1.00 143.45 211 A 1 
ATOM 1353 C CD  . ARG A 1 200 ? -73.357  20.653  22.743 1.00 141.21 211 A 1 
ATOM 1354 N NE  . ARG A 1 200 ? -74.131  21.532  23.616 1.00 146.74 211 A 1 
ATOM 1355 C CZ  . ARG A 1 200 ? -73.712  21.974  24.797 1.00 141.19 211 A 1 
ATOM 1356 N NH1 . ARG A 1 200 ? -72.524  21.612  25.260 1.00 145.49 211 A 1 
ATOM 1357 N NH2 . ARG A 1 200 ? -74.484  22.774  25.520 1.00 127.85 211 A 1 
ATOM 1358 N N   . LEU A 1 201 ? -77.131  23.428  19.393 1.00 130.21 212 A 1 
ATOM 1359 C CA  . LEU A 1 201 ? -77.676  24.786  19.417 1.00 117.39 212 A 1 
ATOM 1360 C C   . LEU A 1 201 ? -79.057  24.862  20.063 1.00 112.60 212 A 1 
ATOM 1361 O O   . LEU A 1 201 ? -79.263  25.748  20.913 1.00 122.51 212 A 1 
ATOM 1362 C CB  . LEU A 1 201 ? -77.679  25.369  17.999 1.00 107.80 212 A 1 
ATOM 1363 C CG  . LEU A 1 201 ? -78.353  26.729  17.786 1.00 113.84 212 A 1 
ATOM 1364 C CD1 . LEU A 1 201 ? -77.870  27.758  18.799 1.00 117.33 212 A 1 
ATOM 1365 C CD2 . LEU A 1 201 ? -78.114  27.225  16.368 1.00 134.70 212 A 1 
ATOM 1366 N N   . PRO A 1 202 ? -80.037  24.002  19.724 1.00 115.50 213 A 1 
ATOM 1367 C CA  . PRO A 1 202 ? -81.387  24.171  20.301 1.00 121.56 213 A 1 
ATOM 1368 C C   . PRO A 1 202 ? -81.415  24.265  21.819 1.00 131.61 213 A 1 
ATOM 1369 O O   . PRO A 1 202 ? -82.117  25.129  22.367 1.00 155.65 213 A 1 
ATOM 1370 C CB  . PRO A 1 202 ? -82.143  22.929  19.799 1.00 114.33 213 A 1 
ATOM 1371 C CG  . PRO A 1 202 ? -81.099  22.001  19.267 1.00 121.98 213 A 1 
ATOM 1372 C CD  . PRO A 1 202 ? -80.007  22.880  18.771 1.00 122.07 213 A 1 
ATOM 1373 N N   . LYS A 1 203 ? -80.670  23.399  22.512 1.00 111.98 214 A 1 
ATOM 1374 C CA  . LYS A 1 203 ? -80.577  23.485  23.966 1.00 125.05 214 A 1 
ATOM 1375 C C   . LYS A 1 203 ? -80.154  24.883  24.401 1.00 117.10 214 A 1 
ATOM 1376 O O   . LYS A 1 203 ? -80.764  25.487  25.293 1.00 113.29 214 A 1 
ATOM 1377 C CB  . LYS A 1 203 ? -79.581  22.447  24.488 1.00 152.98 214 A 1 
ATOM 1378 C CG  . LYS A 1 203 ? -80.106  21.023  24.563 1.00 157.01 214 A 1 
ATOM 1379 C CD  . LYS A 1 203 ? -79.425  20.130  23.535 1.00 140.88 214 A 1 
ATOM 1380 C CE  . LYS A 1 203 ? -80.114  18.779  23.430 1.00 177.33 214 A 1 
ATOM 1381 N NZ  . LYS A 1 203 ? -79.840  18.105  22.130 1.00 198.87 214 A 1 
ATOM 1382 N N   . CYS A 1 204 ? -79.116  25.419  23.756 1.00 149.01 215 A 1 
ATOM 1383 C CA  . CYS A 1 204 ? -78.561  26.707  24.156 1.00 143.91 215 A 1 
ATOM 1384 C C   . CYS A 1 204 ? -79.552  27.838  23.915 1.00 141.42 215 A 1 
ATOM 1385 O O   . CYS A 1 204 ? -79.848  28.618  24.828 1.00 160.57 215 A 1 
ATOM 1386 C CB  . CYS A 1 204 ? -77.254  26.968  23.406 1.00 135.17 215 A 1 
ATOM 1387 S SG  . CYS A 1 204 ? -75.909  25.837  23.827 1.00 147.62 215 A 1 
ATOM 1388 N N   . VAL A 1 205 ? -80.068  27.952  22.688 1.00 125.63 216 A 1 
ATOM 1389 C CA  . VAL A 1 205 ? -80.964  29.064  22.374 1.00 124.80 216 A 1 
ATOM 1390 C C   . VAL A 1 205 ? -82.242  28.991  23.202 1.00 122.80 216 A 1 
ATOM 1391 O O   . VAL A 1 205 ? -82.789  30.027  23.602 1.00 144.30 216 A 1 
ATOM 1392 C CB  . VAL A 1 205 ? -81.256  29.102  20.860 1.00 130.36 216 A 1 
ATOM 1393 C CG1 . VAL A 1 205 ? -81.604  27.726  20.362 1.00 167.43 216 A 1 
ATOM 1394 C CG2 . VAL A 1 205 ? -82.374  30.088  20.541 1.00 125.00 216 A 1 
ATOM 1395 N N   . SER A 1 206 ? -82.732  27.783  23.490 1.00 109.22 217 A 1 
ATOM 1396 C CA  . SER A 1 206 ? -83.863  27.657  24.406 1.00 135.85 217 A 1 
ATOM 1397 C C   . SER A 1 206 ? -83.500  28.175  25.794 1.00 145.50 217 A 1 
ATOM 1398 O O   . SER A 1 206 ? -84.227  28.994  26.379 1.00 166.48 217 A 1 
ATOM 1399 C CB  . SER A 1 206 ? -84.325  26.201  24.477 1.00 153.22 217 A 1 
ATOM 1400 O OG  . SER A 1 206 ? -85.200  25.999  25.574 1.00 134.42 217 A 1 
ATOM 1401 N N   . ALA A 1 207 ? -82.365  27.715  26.330 1.00 134.64 218 A 1 
ATOM 1402 C CA  . ALA A 1 207 ? -81.963  28.102  27.679 1.00 139.43 218 A 1 
ATOM 1403 C C   . ALA A 1 207 ? -81.800  29.611  27.803 1.00 128.09 218 A 1 
ATOM 1404 O O   . ALA A 1 207 ? -82.226  30.210  28.797 1.00 135.81 218 A 1 
ATOM 1405 C CB  . ALA A 1 207 ? -80.667  27.389  28.065 1.00 163.02 218 A 1 
ATOM 1406 N N   . PHE A 1 208 ? -81.190  30.244  26.801 1.00 127.81 219 A 1 
ATOM 1407 C CA  . PHE A 1 208 ? -81.028  31.692  26.834 1.00 134.32 219 A 1 
ATOM 1408 C C   . PHE A 1 208 ? -82.373  32.392  26.701 1.00 140.11 219 A 1 
ATOM 1409 O O   . PHE A 1 208 ? -82.692  33.298  27.480 1.00 165.25 219 A 1 
ATOM 1410 C CB  . PHE A 1 208 ? -80.072  32.137  25.728 1.00 124.83 219 A 1 
ATOM 1411 C CG  . PHE A 1 208 ? -78.634  31.837  26.022 1.00 109.71 219 A 1 
ATOM 1412 C CD1 . PHE A 1 208 ? -78.087  32.152  27.254 1.00 100.83 219 A 1 
ATOM 1413 C CD2 . PHE A 1 208 ? -77.830  31.231  25.072 1.00 115.89 219 A 1 
ATOM 1414 C CE1 . PHE A 1 208 ? -76.765  31.874  27.532 1.00 106.26 219 A 1 
ATOM 1415 C CE2 . PHE A 1 208 ? -76.507  30.950  25.343 1.00 99.08  219 A 1 
ATOM 1416 C CZ  . PHE A 1 208 ? -75.974  31.272  26.576 1.00 113.21 219 A 1 
ATOM 1417 N N   . ALA A 1 209 ? -83.182  31.972  25.725 1.00 132.71 220 A 1 
ATOM 1418 C CA  . ALA A 1 209 ? -84.487  32.590  25.519 1.00 128.04 220 A 1 
ATOM 1419 C C   . ALA A 1 209 ? -85.334  32.564  26.784 1.00 137.75 220 A 1 
ATOM 1420 O O   . ALA A 1 209 ? -86.108  33.495  27.030 1.00 163.51 220 A 1 
ATOM 1421 C CB  . ALA A 1 209 ? -85.221  31.893  24.374 1.00 131.88 220 A 1 
ATOM 1422 N N   . ASN A 1 210 ? -85.197  31.523  27.604 1.00 139.58 221 A 1 
ATOM 1423 C CA  . ASN A 1 210 ? -86.013  31.422  28.808 1.00 153.71 221 A 1 
ATOM 1424 C C   . ASN A 1 210 ? -85.429  32.146  30.018 1.00 143.27 221 A 1 
ATOM 1425 O O   . ASN A 1 210 ? -86.160  32.367  30.990 1.00 150.12 221 A 1 
ATOM 1426 C CB  . ASN A 1 210 ? -86.252  29.949  29.156 1.00 157.52 221 A 1 
ATOM 1427 C CG  . ASN A 1 210 ? -86.958  29.199  28.043 1.00 157.96 221 A 1 
ATOM 1428 O OD1 . ASN A 1 210 ? -87.817  29.752  27.355 1.00 151.11 221 A 1 
ATOM 1429 N ND2 . ASN A 1 210 ? -86.596  27.935  27.857 1.00 154.54 221 A 1 
ATOM 1430 N N   . THR A 1 211 ? -84.149  32.534  29.992 1.00 131.91 222 A 1 
ATOM 1431 C CA  . THR A 1 211 ? -83.516  33.136  31.171 1.00 150.77 222 A 1 
ATOM 1432 C C   . THR A 1 211 ? -82.481  34.161  30.712 1.00 179.95 222 A 1 
ATOM 1433 O O   . THR A 1 211 ? -81.355  33.792  30.361 1.00 190.42 222 A 1 
ATOM 1434 C CB  . THR A 1 211 ? -82.878  32.072  32.057 1.00 149.26 222 A 1 
ATOM 1435 O OG1 . THR A 1 211 ? -82.316  31.036  31.240 1.00 117.39 222 A 1 
ATOM 1436 C CG2 . THR A 1 211 ? -83.901  31.470  33.016 1.00 174.59 222 A 1 
ATOM 1437 N N   . GLU A 1 212 ? -82.874  35.439  30.704 1.00 179.35 223 A 1 
ATOM 1438 C CA  . GLU A 1 212 ? -81.956  36.565  30.521 1.00 161.98 223 A 1 
ATOM 1439 C C   . GLU A 1 212 ? -81.275  36.616  29.156 1.00 137.10 223 A 1 
ATOM 1440 O O   . GLU A 1 212 ? -80.609  37.607  28.840 1.00 127.14 223 A 1 
ATOM 1441 C CB  . GLU A 1 212 ? -80.883  36.572  31.619 1.00 152.91 223 A 1 
ATOM 1442 C CG  . GLU A 1 212 ? -81.246  37.339  32.892 1.00 162.38 223 A 1 
ATOM 1443 C CD  . GLU A 1 212 ? -82.547  36.895  33.532 1.00 184.37 223 A 1 
ATOM 1444 O OE1 . GLU A 1 212 ? -82.909  35.707  33.411 1.00 189.33 223 A 1 
ATOM 1445 O OE2 . GLU A 1 212 ? -83.209  37.746  34.163 1.00 188.44 223 A 1 
ATOM 1446 N N   . GLY A 1 213 ? -81.422  35.577  28.342 1.00 147.43 224 A 1 
ATOM 1447 C CA  . GLY A 1 213 ? -80.709  35.571  27.082 1.00 132.65 224 A 1 
ATOM 1448 C C   . GLY A 1 213 ? -79.216  35.399  27.311 1.00 124.08 224 A 1 
ATOM 1449 O O   . GLY A 1 213 ? -78.747  35.146  28.421 1.00 136.91 224 A 1 
ATOM 1450 N N   . GLY A 1 214 ? -78.468  35.534  26.231 1.00 123.55 225 A 1 
ATOM 1451 C CA  . GLY A 1 214 ? -77.026  35.510  26.325 1.00 140.12 225 A 1 
ATOM 1452 C C   . GLY A 1 214 ? -76.389  35.029  25.038 1.00 130.03 225 A 1 
ATOM 1453 O O   . GLY A 1 214 ? -77.044  34.883  24.011 1.00 167.59 225 A 1 
ATOM 1454 N N   . TYR A 1 215 ? -75.085  34.780  25.127 1.00 88.27  226 A 1 
ATOM 1455 C CA  . TYR A 1 215 ? -74.260  34.411  23.987 1.00 86.38  226 A 1 
ATOM 1456 C C   . TYR A 1 215 ? -73.785  32.972  24.125 1.00 109.11 226 A 1 
ATOM 1457 O O   . TYR A 1 215 ? -73.497  32.506  25.232 1.00 106.39 226 A 1 
ATOM 1458 C CB  . TYR A 1 215 ? -73.042  35.336  23.866 1.00 84.82  226 A 1 
ATOM 1459 C CG  . TYR A 1 215 ? -73.358  36.816  23.849 1.00 87.79  226 A 1 
ATOM 1460 C CD1 . TYR A 1 215 ? -73.779  37.476  24.999 1.00 125.21 226 A 1 
ATOM 1461 C CD2 . TYR A 1 215 ? -73.218  37.558  22.686 1.00 117.01 226 A 1 
ATOM 1462 C CE1 . TYR A 1 215 ? -74.064  38.826  24.984 1.00 151.42 226 A 1 
ATOM 1463 C CE2 . TYR A 1 215 ? -73.497  38.909  22.663 1.00 126.79 226 A 1 
ATOM 1464 C CZ  . TYR A 1 215 ? -73.921  39.538  23.814 1.00 144.15 226 A 1 
ATOM 1465 O OH  . TYR A 1 215 ? -74.202  40.884  23.794 1.00 160.87 226 A 1 
ATOM 1466 N N   . VAL A 1 216 ? -73.689  32.277  22.995 1.00 91.11  227 A 1 
ATOM 1467 C CA  . VAL A 1 216 ? -73.053  30.968  22.917 1.00 91.23  227 A 1 
ATOM 1468 C C   . VAL A 1 216 ? -71.951  31.039  21.868 1.00 102.48 227 A 1 
ATOM 1469 O O   . VAL A 1 216 ? -72.164  31.569  20.771 1.00 118.30 227 A 1 
ATOM 1470 C CB  . VAL A 1 216 ? -74.071  29.857  22.590 1.00 104.37 227 A 1 
ATOM 1471 C CG1 . VAL A 1 216 ? -74.858  30.191  21.329 1.00 123.27 227 A 1 
ATOM 1472 C CG2 . VAL A 1 216 ? -73.371  28.512  22.442 1.00 111.48 227 A 1 
ATOM 1473 N N   . PHE A 1 217 ? -70.773  30.525  22.210 1.00 102.70 228 A 1 
ATOM 1474 C CA  . PHE A 1 217 ? -69.629  30.523  21.310 1.00 94.78  228 A 1 
ATOM 1475 C C   . PHE A 1 217 ? -69.207  29.091  21.013 1.00 112.37 228 A 1 
ATOM 1476 O O   . PHE A 1 217 ? -68.953  28.308  21.935 1.00 143.89 228 A 1 
ATOM 1477 C CB  . PHE A 1 217 ? -68.450  31.306  21.895 1.00 79.78  228 A 1 
ATOM 1478 C CG  . PHE A 1 217 ? -68.720  32.769  22.086 1.00 83.92  228 A 1 
ATOM 1479 C CD1 . PHE A 1 217 ? -68.339  33.683  21.120 1.00 83.28  228 A 1 
ATOM 1480 C CD2 . PHE A 1 217 ? -69.348  33.231  23.229 1.00 110.35 228 A 1 
ATOM 1481 C CE1 . PHE A 1 217 ? -68.582  35.033  21.287 1.00 85.55  228 A 1 
ATOM 1482 C CE2 . PHE A 1 217 ? -69.592  34.581  23.403 1.00 111.85 228 A 1 
ATOM 1483 C CZ  . PHE A 1 217 ? -69.209  35.482  22.430 1.00 98.65  228 A 1 
ATOM 1484 N N   . PHE A 1 218 ? -69.136  28.760  19.728 1.00 79.13  229 A 1 
ATOM 1485 C CA  . PHE A 1 218 ? -68.676  27.460  19.263 1.00 79.75  229 A 1 
ATOM 1486 C C   . PHE A 1 218 ? -67.217  27.579  18.848 1.00 97.68  229 A 1 
ATOM 1487 O O   . PHE A 1 218 ? -66.868  28.444  18.038 1.00 170.44 229 A 1 
ATOM 1488 C CB  . PHE A 1 218 ? -69.521  26.970  18.086 1.00 110.65 229 A 1 
ATOM 1489 C CG  . PHE A 1 218 ? -70.858  26.412  18.483 1.00 114.60 229 A 1 
ATOM 1490 C CD1 . PHE A 1 218 ? -71.896  27.256  18.840 1.00 101.62 229 A 1 
ATOM 1491 C CD2 . PHE A 1 218 ? -71.082  25.045  18.478 1.00 107.16 229 A 1 
ATOM 1492 C CE1 . PHE A 1 218 ? -73.128  26.747  19.200 1.00 91.72  229 A 1 
ATOM 1493 C CE2 . PHE A 1 218 ? -72.313  24.530  18.837 1.00 103.45 229 A 1 
ATOM 1494 C CZ  . PHE A 1 218 ? -73.337  25.383  19.198 1.00 110.62 229 A 1 
ATOM 1495 N N   . GLY A 1 219 ? -66.372  26.709  19.396 1.00 104.44 230 A 1 
ATOM 1496 C CA  . GLY A 1 219 ? -64.952  26.735  19.110 1.00 114.24 230 A 1 
ATOM 1497 C C   . GLY A 1 219 ? -64.083  27.250  20.234 1.00 103.15 230 A 1 
ATOM 1498 O O   . GLY A 1 219 ? -62.873  27.396  20.036 1.00 130.41 230 A 1 
ATOM 1499 N N   . VAL A 1 220 ? -64.651  27.551  21.394 1.00 86.71  231 A 1 
ATOM 1500 C CA  . VAL A 1 220 ? -63.883  27.931  22.571 1.00 76.19  231 A 1 
ATOM 1501 C C   . VAL A 1 220 ? -63.989  26.814  23.597 1.00 79.98  231 A 1 
ATOM 1502 O O   . VAL A 1 220 ? -65.077  26.277  23.838 1.00 103.24 231 A 1 
ATOM 1503 C CB  . VAL A 1 220 ? -64.367  29.272  23.151 1.00 82.85  231 A 1 
ATOM 1504 C CG1 . VAL A 1 220 ? -63.740  30.422  22.388 1.00 112.72 231 A 1 
ATOM 1505 C CG2 . VAL A 1 220 ? -65.865  29.345  23.060 1.00 100.06 231 A 1 
ATOM 1506 N N   . HIS A 1 221 ? -62.858  26.465  24.199 1.00 76.86  232 A 1 
ATOM 1507 C CA  . HIS A 1 221 ? -62.786  25.345  25.127 1.00 72.83  232 A 1 
ATOM 1508 C C   . HIS A 1 221 ? -63.138  25.852  26.522 1.00 78.46  232 A 1 
ATOM 1509 O O   . HIS A 1 221 ? -62.439  26.710  27.070 1.00 121.28 232 A 1 
ATOM 1510 C CB  . HIS A 1 221 ? -61.392  24.721  25.088 1.00 73.49  232 A 1 
ATOM 1511 C CG  . HIS A 1 221 ? -61.251  23.493  25.927 1.00 75.28  232 A 1 
ATOM 1512 N ND1 . HIS A 1 221 ? -60.701  23.511  27.190 1.00 75.54  232 A 1 
ATOM 1513 C CD2 . HIS A 1 221 ? -61.577  22.203  25.678 1.00 86.84  232 A 1 
ATOM 1514 C CE1 . HIS A 1 221 ? -60.699  22.286  27.685 1.00 100.01 232 A 1 
ATOM 1515 N NE2 . HIS A 1 221 ? -61.226  21.473  26.787 1.00 101.06 232 A 1 
ATOM 1516 N N   . ASP A 1 222 ? -64.221  25.316  27.091 1.00 88.96  233 A 1 
ATOM 1517 C CA  . ASP A 1 222 ? -64.830  25.922  28.273 1.00 84.49  233 A 1 
ATOM 1518 C C   . ASP A 1 222 ? -63.882  25.918  29.469 1.00 85.22  233 A 1 
ATOM 1519 O O   . ASP A 1 222 ? -63.738  26.932  30.162 1.00 118.72 233 A 1 
ATOM 1520 C CB  . ASP A 1 222 ? -66.142  25.209  28.607 1.00 103.29 233 A 1 
ATOM 1521 C CG  . ASP A 1 222 ? -65.944  23.745  28.946 1.00 107.68 233 A 1 
ATOM 1522 O OD1 . ASP A 1 222 ? -64.916  23.174  28.529 1.00 115.48 233 A 1 
ATOM 1523 O OD2 . ASP A 1 222 ? -66.818  23.167  29.626 1.00 105.10 233 A 1 
ATOM 1524 N N   . GLU A 1 223 ? -63.222  24.787  29.728 1.00 95.97  234 A 1 
ATOM 1525 C CA  . GLU A 1 223 ? -62.388  24.674  30.920 1.00 97.22  234 A 1 
ATOM 1526 C C   . GLU A 1 223 ? -61.176  25.595  30.877 1.00 90.85  234 A 1 
ATOM 1527 O O   . GLU A 1 223 ? -60.640  25.944  31.934 1.00 95.17  234 A 1 
ATOM 1528 C CB  . GLU A 1 223 ? -61.933  23.227  31.103 1.00 117.49 234 A 1 
ATOM 1529 C CG  . GLU A 1 223 ? -62.804  22.418  32.046 1.00 125.46 234 A 1 
ATOM 1530 C CD  . GLU A 1 223 ? -62.548  20.929  31.935 1.00 134.92 234 A 1 
ATOM 1531 O OE1 . GLU A 1 223 ? -61.376  20.538  31.746 1.00 133.70 234 A 1 
ATOM 1532 O OE2 . GLU A 1 223 ? -63.519  20.150  32.036 1.00 144.72 234 A 1 
ATOM 1533 N N   . THR A 1 224 ? -60.736  25.993  29.685 1.00 94.82  235 A 1 
ATOM 1534 C CA  . THR A 1 224 ? -59.557  26.826  29.520 1.00 76.33  235 A 1 
ATOM 1535 C C   . THR A 1 224 ? -59.835  28.199  28.919 1.00 85.61  235 A 1 
ATOM 1536 O O   . THR A 1 224 ? -58.953  29.064  28.977 1.00 112.92 235 A 1 
ATOM 1537 C CB  . THR A 1 224 ? -58.519  26.092  28.657 1.00 76.70  235 A 1 
ATOM 1538 O OG1 . THR A 1 224 ? -57.205  26.594  28.929 1.00 100.05 235 A 1 
ATOM 1539 C CG2 . THR A 1 224 ? -58.853  26.232  27.194 1.00 84.28  235 A 1 
ATOM 1540 N N   . CYS A 1 225 ? -61.023  28.423  28.352 1.00 77.19  236 A 1 
ATOM 1541 C CA  . CYS A 1 225 ? -61.386  29.698  27.728 1.00 76.57  236 A 1 
ATOM 1542 C C   . CYS A 1 225 ? -60.376  30.120  26.662 1.00 93.88  236 A 1 
ATOM 1543 O O   . CYS A 1 225 ? -60.062  31.302  26.506 1.00 122.88 236 A 1 
ATOM 1544 C CB  . CYS A 1 225 ? -61.558  30.795  28.779 1.00 82.75  236 A 1 
ATOM 1545 S SG  . CYS A 1 225 ? -62.576  30.308  30.186 1.00 94.97  236 A 1 
ATOM 1546 N N   . GLN A 1 226 ? -59.864  29.146  25.919 1.00 69.54  237 A 1 
ATOM 1547 C CA  . GLN A 1 226 ? -59.015  29.404  24.766 1.00 69.76  237 A 1 
ATOM 1548 C C   . GLN A 1 226 ? -59.829  29.240  23.490 1.00 80.82  237 A 1 
ATOM 1549 O O   . GLN A 1 226 ? -60.862  28.565  23.467 1.00 87.38  237 A 1 
ATOM 1550 C CB  . GLN A 1 226 ? -57.806  28.465  24.747 1.00 70.77  237 A 1 
ATOM 1551 C CG  . GLN A 1 226 ? -56.826  28.686  25.891 1.00 93.92  237 A 1 
ATOM 1552 C CD  . GLN A 1 226 ? -55.461  28.094  25.614 1.00 88.74  237 A 1 
ATOM 1553 O OE1 . GLN A 1 226 ? -54.962  27.273  26.384 1.00 101.77 237 A 1 
ATOM 1554 N NE2 . GLN A 1 226 ? -54.848  28.504  24.511 1.00 99.43  237 A 1 
ATOM 1555 N N   . VAL A 1 227 ? -59.348  29.860  22.419 1.00 72.31  238 A 1 
ATOM 1556 C CA  . VAL A 1 227 ? -60.050  29.863  21.143 1.00 74.14  238 A 1 
ATOM 1557 C C   . VAL A 1 227 ? -59.483  28.741  20.286 1.00 88.46  238 A 1 
ATOM 1558 O O   . VAL A 1 227 ? -58.302  28.761  19.920 1.00 115.50 238 A 1 
ATOM 1559 C CB  . VAL A 1 227 ? -59.918  31.220  20.436 1.00 72.17  238 A 1 
ATOM 1560 C CG1 . VAL A 1 227 ? -60.381  31.113  18.996 1.00 86.68  238 A 1 
ATOM 1561 C CG2 . VAL A 1 227 ? -60.706  32.281  21.187 1.00 71.45  238 A 1 
ATOM 1562 N N   . ILE A 1 228 ? -60.330  27.764  19.965 1.00 94.63  239 A 1 
ATOM 1563 C CA  . ILE A 1 228 ? -59.961  26.661  19.085 1.00 81.67  239 A 1 
ATOM 1564 C C   . ILE A 1 228 ? -60.885  26.712  17.876 1.00 83.22  239 A 1 
ATOM 1565 O O   . ILE A 1 228 ? -61.908  26.017  17.841 1.00 125.86 239 A 1 
ATOM 1566 C CB  . ILE A 1 228 ? -60.080  25.300  19.789 1.00 99.92  239 A 1 
ATOM 1567 C CG1 . ILE A 1 228 ? -59.435  25.327  21.174 1.00 88.82  239 A 1 
ATOM 1568 C CG2 . ILE A 1 228 ? -59.427  24.224  18.934 1.00 115.36 239 A 1 
ATOM 1569 C CD1 . ILE A 1 228 ? -57.987  25.670  21.173 1.00 129.11 239 A 1 
ATOM 1570 N N   . GLY A 1 229 ? -60.554  27.537  16.887 1.00 97.61  240 A 1 
ATOM 1571 C CA  . GLY A 1 229 ? -61.411  27.640  15.723 1.00 128.31 240 A 1 
ATOM 1572 C C   . GLY A 1 229 ? -61.496  26.334  14.958 1.00 125.32 240 A 1 
ATOM 1573 O O   . GLY A 1 229 ? -60.539  25.561  14.889 1.00 139.23 240 A 1 
ATOM 1574 N N   . CYS A 1 230 ? -62.668  26.090  14.374 1.00 98.74  241 A 1 
ATOM 1575 C CA  . CYS A 1 230 ? -62.844  24.935  13.507 1.00 107.89 241 A 1 
ATOM 1576 C C   . CYS A 1 230 ? -62.158  25.218  12.178 1.00 120.84 241 A 1 
ATOM 1577 O O   . CYS A 1 230 ? -62.203  26.343  11.675 1.00 121.52 241 A 1 
ATOM 1578 C CB  . CYS A 1 230 ? -64.327  24.630  13.299 1.00 111.62 241 A 1 
ATOM 1579 S SG  . CYS A 1 230 ? -65.221  25.844  12.302 1.00 136.61 241 A 1 
ATOM 1580 N N   . GLU A 1 231 ? -61.530  24.192  11.608 1.00 110.32 242 A 1 
ATOM 1581 C CA  . GLU A 1 231 ? -60.720  24.390  10.412 1.00 110.08 242 A 1 
ATOM 1582 C C   . GLU A 1 231 ? -61.538  25.011  9.285  1.00 112.82 242 A 1 
ATOM 1583 O O   . GLU A 1 231 ? -62.694  24.645  9.054  1.00 156.90 242 A 1 
ATOM 1584 C CB  . GLU A 1 231 ? -60.112  23.060  9.966  1.00 115.91 242 A 1 
ATOM 1585 C CG  . GLU A 1 231 ? -59.874  22.087  11.112 1.00 119.32 242 A 1 
ATOM 1586 C CD  . GLU A 1 231 ? -58.997  20.915  10.718 1.00 134.91 242 A 1 
ATOM 1587 O OE1 . GLU A 1 231 ? -58.726  20.750  9.510  1.00 159.26 242 A 1 
ATOM 1588 O OE2 . GLU A 1 231 ? -58.576  20.160  11.618 1.00 155.54 242 A 1 
ATOM 1589 N N   . LYS A 1 232 ? -60.922  25.972  8.588  1.00 102.68 243 A 1 
ATOM 1590 C CA  . LYS A 1 232 ? -61.621  26.713  7.542  1.00 105.90 243 A 1 
ATOM 1591 C C   . LYS A 1 232 ? -62.051  25.809  6.395  1.00 111.26 243 A 1 
ATOM 1592 O O   . LYS A 1 232 ? -63.074  26.068  5.752  1.00 133.45 243 A 1 
ATOM 1593 C CB  . LYS A 1 232 ? -60.736  27.853  7.032  1.00 132.44 243 A 1 
ATOM 1594 C CG  . LYS A 1 232 ? -59.603  27.412  6.115  1.00 136.59 243 A 1 
ATOM 1595 C CD  . LYS A 1 232 ? -58.640  28.551  5.823  1.00 139.41 243 A 1 
ATOM 1596 C CE  . LYS A 1 232 ? -57.616  28.142  4.776  1.00 146.23 243 A 1 
ATOM 1597 N NZ  . LYS A 1 232 ? -56.680  29.250  4.438  1.00 165.38 243 A 1 
ATOM 1598 N N   . GLU A 1 233 ? -61.289  24.749  6.125  1.00 113.45 244 A 1 
ATOM 1599 C CA  . GLU A 1 233 ? -61.624  23.822  5.053  1.00 127.07 244 A 1 
ATOM 1600 C C   . GLU A 1 233 ? -62.846  22.977  5.381  1.00 132.73 244 A 1 
ATOM 1601 O O   . GLU A 1 233 ? -63.399  22.337  4.480  1.00 156.45 244 A 1 
ATOM 1602 C CB  . GLU A 1 233 ? -60.433  22.905  4.758  1.00 142.80 244 A 1 
ATOM 1603 C CG  . GLU A 1 233 ? -59.107  23.626  4.528  1.00 162.87 244 A 1 
ATOM 1604 C CD  . GLU A 1 233 ? -58.377  23.961  5.821  1.00 180.34 244 A 1 
ATOM 1605 O OE1 . GLU A 1 233 ? -59.026  23.991  6.888  1.00 199.77 244 A 1 
ATOM 1606 O OE2 . GLU A 1 233 ? -57.151  24.193  5.769  1.00 182.32 244 A 1 
ATOM 1607 N N   . LYS A 1 234 ? -63.276  22.967  6.640  1.00 121.76 245 A 1 
ATOM 1608 C CA  . LYS A 1 234 ? -64.337  22.095  7.128  1.00 139.23 245 A 1 
ATOM 1609 C C   . LYS A 1 234 ? -65.585  22.887  7.514  1.00 134.88 245 A 1 
ATOM 1610 O O   . LYS A 1 234 ? -66.277  22.547  8.476  1.00 138.83 245 A 1 
ATOM 1611 C CB  . LYS A 1 234 ? -63.830  21.286  8.319  1.00 155.01 245 A 1 
ATOM 1612 C CG  . LYS A 1 234 ? -62.789  20.235  7.961  1.00 166.80 245 A 1 
ATOM 1613 C CD  . LYS A 1 234 ? -62.109  19.673  9.205  1.00 166.93 245 A 1 
ATOM 1614 C CE  . LYS A 1 234 ? -63.102  19.083  10.191 1.00 164.48 245 A 1 
ATOM 1615 N NZ  . LYS A 1 234 ? -63.214  17.606  10.047 1.00 175.94 245 A 1 
ATOM 1616 N N   . ILE A 1 235 ? -65.893  23.944  6.766  1.00 155.03 246 A 1 
ATOM 1617 C CA  . ILE A 1 235 ? -67.049  24.784  7.068  1.00 124.45 246 A 1 
ATOM 1618 C C   . ILE A 1 235 ? -67.379  25.627  5.843  1.00 146.74 246 A 1 
ATOM 1619 O O   . ILE A 1 235 ? -66.486  26.128  5.154  1.00 160.27 246 A 1 
ATOM 1620 C CB  . ILE A 1 235 ? -66.794  25.662  8.319  1.00 112.46 246 A 1 
ATOM 1621 C CG1 . ILE A 1 235 ? -68.051  26.453  8.688  1.00 110.88 246 A 1 
ATOM 1622 C CG2 . ILE A 1 235 ? -65.605  26.588  8.107  1.00 122.57 246 A 1 
ATOM 1623 C CD1 . ILE A 1 235 ? -67.858  27.401  9.853  1.00 109.58 246 A 1 
ATOM 1624 N N   . ASP A 1 236 ? -68.674  25.768  5.572  1.00 145.71 247 A 1 
ATOM 1625 C CA  . ASP A 1 236 ? -69.190  26.708  4.586  1.00 156.78 247 A 1 
ATOM 1626 C C   . ASP A 1 236 ? -69.999  27.752  5.343  1.00 146.42 247 A 1 
ATOM 1627 O O   . ASP A 1 236 ? -70.918  27.404  6.091  1.00 158.37 247 A 1 
ATOM 1628 C CB  . ASP A 1 236 ? -70.048  25.996  3.533  1.00 173.88 247 A 1 
ATOM 1629 C CG  . ASP A 1 236 ? -70.598  26.940  2.462  1.00 195.47 247 A 1 
ATOM 1630 O OD1 . ASP A 1 236 ? -70.772  28.151  2.717  1.00 196.98 247 A 1 
ATOM 1631 O OD2 . ASP A 1 236 ? -70.858  26.457  1.340  1.00 211.87 247 A 1 
ATOM 1632 N N   . LEU A 1 237 ? -69.662  29.026  5.144  1.00 135.54 248 A 1 
ATOM 1633 C CA  . LEU A 1 237 ? -70.196  30.071  6.011  1.00 133.59 248 A 1 
ATOM 1634 C C   . LEU A 1 237 ? -71.662  30.359  5.705  1.00 132.15 248 A 1 
ATOM 1635 O O   . LEU A 1 237 ? -72.512  30.328  6.605  1.00 145.83 248 A 1 
ATOM 1636 C CB  . LEU A 1 237 ? -69.356  31.339  5.863  1.00 150.55 248 A 1 
ATOM 1637 C CG  . LEU A 1 237 ? -68.064  31.375  6.682  1.00 144.97 248 A 1 
ATOM 1638 C CD1 . LEU A 1 237 ? -67.474  32.779  6.712  1.00 152.40 248 A 1 
ATOM 1639 C CD2 . LEU A 1 237 ? -68.271  30.827  8.083  1.00 107.19 248 A 1 
ATOM 1640 N N   . THR A 1 238 ? -71.979  30.645  4.440  1.00 145.83 249 A 1 
ATOM 1641 C CA  . THR A 1 238 ? -73.357  30.957  4.071  1.00 148.28 249 A 1 
ATOM 1642 C C   . THR A 1 238 ? -74.274  29.755  4.269  1.00 164.78 249 A 1 
ATOM 1643 O O   . THR A 1 238 ? -75.394  29.895  4.777  1.00 173.03 249 A 1 
ATOM 1644 C CB  . THR A 1 238 ? -73.418  31.445  2.624  1.00 142.47 249 A 1 
ATOM 1645 O OG1 . THR A 1 238 ? -72.479  30.710  1.829  1.00 153.59 249 A 1 
ATOM 1646 C CG2 . THR A 1 238 ? -73.089  32.929  2.550  1.00 140.31 249 A 1 
ATOM 1647 N N   . SER A 1 239 ? -73.815  28.566  3.873  1.00 161.01 250 A 1 
ATOM 1648 C CA  . SER A 1 239 ? -74.637  27.367  4.011  1.00 163.85 250 A 1 
ATOM 1649 C C   . SER A 1 239 ? -74.930  27.067  5.475  1.00 146.91 250 A 1 
ATOM 1650 O O   . SER A 1 239 ? -76.073  26.769  5.843  1.00 163.53 250 A 1 
ATOM 1651 C CB  . SER A 1 239 ? -73.944  26.179  3.344  1.00 178.19 250 A 1 
ATOM 1652 O OG  . SER A 1 239 ? -73.228  25.410  4.295  1.00 177.68 250 A 1 
ATOM 1653 N N   . LEU A 1 240 ? -73.906  27.134  6.329  1.00 141.69 251 A 1 
ATOM 1654 C CA  . LEU A 1 240 ? -74.128  26.887  7.750  1.00 121.37 251 A 1 
ATOM 1655 C C   . LEU A 1 240 ? -74.987  27.979  8.372  1.00 138.44 251 A 1 
ATOM 1656 O O   . LEU A 1 240 ? -75.759  27.699  9.292  1.00 158.97 251 A 1 
ATOM 1657 C CB  . LEU A 1 240 ? -72.789  26.756  8.481  1.00 114.03 251 A 1 
ATOM 1658 C CG  . LEU A 1 240 ? -72.681  26.164  9.896  1.00 110.95 251 A 1 
ATOM 1659 C CD1 . LEU A 1 240 ? -71.224  25.948  10.224 1.00 114.35 251 A 1 
ATOM 1660 C CD2 . LEU A 1 240 ? -73.296  27.032  10.984 1.00 107.81 251 A 1 
ATOM 1661 N N   . ARG A 1 241 ? -74.874  29.220  7.893  1.00 140.67 252 A 1 
ATOM 1662 C CA  . ARG A 1 241 ? -75.741  30.273  8.414  1.00 125.89 252 A 1 
ATOM 1663 C C   . ARG A 1 241 ? -77.198  30.006  8.054  1.00 130.00 252 A 1 
ATOM 1664 O O   . ARG A 1 241 ? -78.100  30.206  8.880  1.00 130.77 252 A 1 
ATOM 1665 C CB  . ARG A 1 241 ? -75.280  31.638  7.903  1.00 125.86 252 A 1 
ATOM 1666 C CG  . ARG A 1 241 ? -76.157  32.792  8.352  1.00 126.22 252 A 1 
ATOM 1667 C CD  . ARG A 1 241 ? -75.612  34.120  7.864  1.00 151.82 252 A 1 
ATOM 1668 N NE  . ARG A 1 241 ? -76.002  35.211  8.753  1.00 173.56 252 A 1 
ATOM 1669 C CZ  . ARG A 1 241 ? -75.168  35.829  9.584  1.00 156.60 252 A 1 
ATOM 1670 N NH1 . ARG A 1 241 ? -73.895  35.462  9.641  1.00 127.89 252 A 1 
ATOM 1671 N NH2 . ARG A 1 241 ? -75.607  36.811  10.359 1.00 159.15 252 A 1 
ATOM 1672 N N   . ALA A 1 242 ? -77.451  29.553  6.825  1.00 136.84 253 A 1 
ATOM 1673 C CA  . ALA A 1 242 ? -78.795  29.108  6.473  1.00 140.44 253 A 1 
ATOM 1674 C C   . ALA A 1 242 ? -79.229  27.934  7.345  1.00 137.22 253 A 1 
ATOM 1675 O O   . ALA A 1 242 ? -80.405  27.824  7.712  1.00 159.31 253 A 1 
ATOM 1676 C CB  . ALA A 1 242 ? -78.853  28.731  4.993  1.00 142.14 253 A 1 
ATOM 1677 N N   . SER A 1 243 ? -78.289  27.050  7.692  1.00 140.11 254 A 1 
ATOM 1678 C CA  . SER A 1 243 ? -78.620  25.888  8.512  1.00 140.47 254 A 1 
ATOM 1679 C C   . SER A 1 243 ? -79.022  26.292  9.927  1.00 142.68 254 A 1 
ATOM 1680 O O   . SER A 1 243 ? -80.018  25.794  10.463 1.00 140.91 254 A 1 
ATOM 1681 C CB  . SER A 1 243 ? -77.436  24.922  8.547  1.00 147.22 254 A 1 
ATOM 1682 O OG  . SER A 1 243 ? -76.868  24.763  7.260  1.00 189.55 254 A 1 
ATOM 1683 N N   . ILE A 1 244 ? -78.254  27.189  10.554 1.00 137.31 255 A 1 
ATOM 1684 C CA  . ILE A 1 244 ? -78.616  27.654  11.890 1.00 133.34 255 A 1 
ATOM 1685 C C   . ILE A 1 244 ? -79.926  28.424  11.837 1.00 141.78 255 A 1 
ATOM 1686 O O   . ILE A 1 244 ? -80.748  28.333  12.754 1.00 174.53 255 A 1 
ATOM 1687 C CB  . ILE A 1 244 ? -77.478  28.472  12.538 1.00 115.92 255 A 1 
ATOM 1688 C CG1 . ILE A 1 244 ? -77.006  29.622  11.649 1.00 158.85 255 A 1 
ATOM 1689 C CG2 . ILE A 1 244 ? -76.314  27.566  12.916 1.00 107.17 255 A 1 
ATOM 1690 C CD1 . ILE A 1 244 ? -77.677  30.949  11.945 1.00 179.21 255 A 1 
ATOM 1691 N N   . ASP A 1 245 ? -80.142  29.205  10.774 1.00 127.60 256 A 1 
ATOM 1692 C CA  . ASP A 1 245 ? -81.417  29.904  10.644 1.00 132.01 256 A 1 
ATOM 1693 C C   . ASP A 1 245 ? -82.573  28.911  10.606 1.00 154.98 256 A 1 
ATOM 1694 O O   . ASP A 1 245 ? -83.576  29.078  11.310 1.00 155.58 256 A 1 
ATOM 1695 C CB  . ASP A 1 245 ? -81.420  30.783  9.393  1.00 158.66 256 A 1 
ATOM 1696 C CG  . ASP A 1 245 ? -82.697  31.591  9.254  1.00 190.55 256 A 1 
ATOM 1697 O OD1 . ASP A 1 245 ? -82.962  32.440  10.131 1.00 198.25 256 A 1 
ATOM 1698 O OD2 . ASP A 1 245 ? -83.437  31.375  8.271  1.00 199.70 256 A 1 
ATOM 1699 N N   . GLY A 1 246 ? -82.438  27.856  9.798  1.00 165.62 257 A 1 
ATOM 1700 C CA  . GLY A 1 246 ? -83.469  26.830  9.752  1.00 183.79 257 A 1 
ATOM 1701 C C   . GLY A 1 246 ? -83.696  26.163  11.096 1.00 171.22 257 A 1 
ATOM 1702 O O   . GLY A 1 246 ? -84.836  26.004  11.540 1.00 187.20 257 A 1 
ATOM 1703 N N   . CYS A 1 247 ? -82.609  25.752  11.757 1.00 148.19 258 A 1 
ATOM 1704 C CA  . CYS A 1 247 ? -82.730  25.067  13.042 1.00 144.31 258 A 1 
ATOM 1705 C C   . CYS A 1 247 ? -83.381  25.964  14.088 1.00 140.38 258 A 1 
ATOM 1706 O O   . CYS A 1 247 ? -84.162  25.494  14.924 1.00 161.15 258 A 1 
ATOM 1707 C CB  . CYS A 1 247 ? -81.352  24.600  13.514 1.00 140.93 258 A 1 
ATOM 1708 S SG  . CYS A 1 247 ? -81.267  24.136  15.257 1.00 134.77 258 A 1 
ATOM 1709 N N   . ILE A 1 248 ? -83.068  27.259  14.056 1.00 127.58 259 A 1 
ATOM 1710 C CA  . ILE A 1 248 ? -83.596  28.187  15.049 1.00 130.30 259 A 1 
ATOM 1711 C C   . ILE A 1 248 ? -85.065  28.494  14.777 1.00 140.20 259 A 1 
ATOM 1712 O O   . ILE A 1 248 ? -85.870  28.600  15.710 1.00 158.90 259 A 1 
ATOM 1713 C CB  . ILE A 1 248 ? -82.731  29.462  15.084 1.00 149.29 259 A 1 
ATOM 1714 C CG1 . ILE A 1 248 ? -81.334  29.144  15.626 1.00 158.20 259 A 1 
ATOM 1715 C CG2 . ILE A 1 248 ? -83.388  30.554  15.892 1.00 148.56 259 A 1 
ATOM 1716 C CD1 . ILE A 1 248 ? -80.388  30.323  15.603 1.00 152.81 259 A 1 
ATOM 1717 N N   . LYS A 1 249 ? -85.444  28.629  13.503 1.00 153.93 260 A 1 
ATOM 1718 C CA  . LYS A 1 249 ? -86.849  28.864  13.181 1.00 172.64 260 A 1 
ATOM 1719 C C   . LYS A 1 249 ? -87.708  27.649  13.516 1.00 173.36 260 A 1 
ATOM 1720 O O   . LYS A 1 249 ? -88.830  27.794  14.015 1.00 172.00 260 A 1 
ATOM 1721 C CB  . LYS A 1 249 ? -86.998  29.236  11.706 1.00 189.86 260 A 1 
ATOM 1722 C CG  . LYS A 1 249 ? -86.324  30.542  11.320 1.00 198.63 260 A 1 
ATOM 1723 C CD  . LYS A 1 249 ? -86.912  31.726  12.064 1.00 198.27 260 A 1 
ATOM 1724 C CE  . LYS A 1 249 ? -86.041  32.961  11.896 1.00 191.94 260 A 1 
ATOM 1725 N NZ  . LYS A 1 249 ? -86.048  33.459  10.493 1.00 189.95 260 A 1 
ATOM 1726 N N   . LYS A 1 250 ? -87.197  26.445  13.254 1.00 172.43 261 A 1 
ATOM 1727 C CA  . LYS A 1 250 ? -87.916  25.198  13.499 1.00 182.74 261 A 1 
ATOM 1728 C C   . LYS A 1 250 ? -88.152  24.934  14.986 1.00 179.59 261 A 1 
ATOM 1729 O O   . LYS A 1 250 ? -88.847  23.972  15.333 1.00 188.91 261 A 1 
ATOM 1730 C CB  . LYS A 1 250 ? -87.145  24.039  12.854 1.00 188.80 261 A 1 
ATOM 1731 C CG  . LYS A 1 250 ? -87.869  22.697  12.827 1.00 187.15 261 A 1 
ATOM 1732 C CD  . LYS A 1 250 ? -87.292  21.768  11.770 1.00 178.47 261 A 1 
ATOM 1733 C CE  . LYS A 1 250 ? -85.861  21.372  12.091 1.00 175.58 261 A 1 
ATOM 1734 N NZ  . LYS A 1 250 ? -85.218  20.666  10.947 1.00 182.37 261 A 1 
ATOM 1735 N N   . LEU A 1 251 ? -87.615  25.774  15.863 1.00 176.21 262 A 1 
ATOM 1736 C CA  . LEU A 1 251 ? -87.714  25.534  17.293 1.00 157.27 262 A 1 
ATOM 1737 C C   . LEU A 1 251 ? -89.158  25.689  17.768 1.00 169.20 262 A 1 
ATOM 1738 O O   . LEU A 1 251 ? -89.858  26.613  17.341 1.00 156.00 262 A 1 
ATOM 1739 C CB  . LEU A 1 251 ? -86.818  26.514  18.042 1.00 146.79 262 A 1 
ATOM 1740 C CG  . LEU A 1 251 ? -85.323  26.217  17.986 1.00 135.61 262 A 1 
ATOM 1741 C CD1 . LEU A 1 251 ? -84.575  27.331  18.673 1.00 138.88 262 A 1 
ATOM 1742 C CD2 . LEU A 1 251 ? -85.010  24.877  18.625 1.00 133.93 262 A 1 
ATOM 1743 N N   . PRO A 1 252 ? -89.630  24.805  18.647 1.00 166.62 263 A 1 
ATOM 1744 C CA  . PRO A 1 252 ? -91.007  24.925  19.148 1.00 145.59 263 A 1 
ATOM 1745 C C   . PRO A 1 252 ? -91.134  26.106  20.100 1.00 132.16 263 A 1 
ATOM 1746 O O   . PRO A 1 252 ? -90.364  26.238  21.054 1.00 160.78 263 A 1 
ATOM 1747 C CB  . PRO A 1 252 ? -91.244  23.591  19.869 1.00 147.16 263 A 1 
ATOM 1748 C CG  . PRO A 1 252 ? -90.126  22.685  19.418 1.00 163.45 263 A 1 
ATOM 1749 C CD  . PRO A 1 252 ? -88.969  23.587  19.138 1.00 160.11 263 A 1 
ATOM 1750 N N   . VAL A 1 253 ? -92.114  26.964  19.835 1.00 132.33 264 A 1 
ATOM 1751 C CA  . VAL A 1 253 ? -92.358  28.153  20.641 1.00 134.82 264 A 1 
ATOM 1752 C C   . VAL A 1 253 ? -93.820  28.180  21.068 1.00 156.53 264 A 1 
ATOM 1753 O O   . VAL A 1 253 ? -94.708  27.768  20.313 1.00 166.14 264 A 1 
ATOM 1754 C CB  . VAL A 1 253 ? -91.974  29.443  19.882 1.00 155.51 264 A 1 
ATOM 1755 C CG1 . VAL A 1 253 ? -92.965  29.743  18.765 1.00 159.01 264 A 1 
ATOM 1756 C CG2 . VAL A 1 253 ? -91.878  30.612  20.843 1.00 174.44 264 A 1 
ATOM 1757 N N   . HIS A 1 254 ? -94.064  28.625  22.300 1.00 148.82 265 A 1 
ATOM 1758 C CA  . HIS A 1 254 ? -95.411  28.870  22.797 1.00 177.06 265 A 1 
ATOM 1759 C C   . HIS A 1 254 ? -95.481  30.267  23.396 1.00 180.15 265 A 1 
ATOM 1760 O O   . HIS A 1 254 ? -94.595  30.663  24.159 1.00 192.11 265 A 1 
ATOM 1761 C CB  . HIS A 1 254 ? -95.835  27.832  23.838 1.00 183.85 265 A 1 
ATOM 1762 C CG  . HIS A 1 254 ? -97.259  27.978  24.278 1.00 185.18 265 A 1 
ATOM 1763 N ND1 . HIS A 1 254 ? -97.608  28.381  25.549 1.00 193.85 265 A 1 
ATOM 1764 C CD2 . HIS A 1 254 ? -98.421  27.804  23.606 1.00 197.63 265 A 1 
ATOM 1765 C CE1 . HIS A 1 254 ? -98.924  28.431  25.646 1.00 205.83 265 A 1 
ATOM 1766 N NE2 . HIS A 1 254 ? -99.442  28.085  24.482 1.00 212.58 265 A 1 
ATOM 1767 N N   . HIS A 1 255 ? -96.534  31.003  23.052 1.00 176.60 266 A 1 
ATOM 1768 C CA  . HIS A 1 255 ? -96.715  32.380  23.482 1.00 165.51 266 A 1 
ATOM 1769 C C   . HIS A 1 255 ? -97.871  32.504  24.467 1.00 187.74 266 A 1 
ATOM 1770 O O   . HIS A 1 255 ? -98.833  31.732  24.427 1.00 191.09 266 A 1 
ATOM 1771 C CB  . HIS A 1 255 ? -96.977  33.298  22.286 1.00 182.99 266 A 1 
ATOM 1772 C CG  . HIS A 1 255 ? -95.738  33.731  21.569 1.00 175.28 266 A 1 
ATOM 1773 N ND1 . HIS A 1 255 ? -94.892  34.696  22.070 1.00 201.34 266 A 1 
ATOM 1774 C CD2 . HIS A 1 255 ? -95.201  33.334  20.391 1.00 167.02 266 A 1 
ATOM 1775 C CE1 . HIS A 1 255 ? -93.891  34.880  21.229 1.00 158.70 266 A 1 
ATOM 1776 N NE2 . HIS A 1 255 ? -94.052  34.064  20.204 1.00 157.82 266 A 1 
ATOM 1777 N N   . PHE A 1 256 ? -97.759  33.495  25.355 1.00 207.88 267 A 1 
ATOM 1778 C CA  . PHE A 1 256 ? -98.856  33.916  26.214 1.00 190.34 267 A 1 
ATOM 1779 C C   . PHE A 1 256 ? -99.288  35.357  25.996 1.00 184.94 267 A 1 
ATOM 1780 O O   . PHE A 1 256 ? -100.404 35.711  26.392 1.00 179.79 267 A 1 
ATOM 1781 C CB  . PHE A 1 256 ? -98.480  33.752  27.696 1.00 186.73 267 A 1 
ATOM 1782 C CG  . PHE A 1 256 ? -98.268  32.329  28.121 1.00 177.06 267 A 1 
ATOM 1783 C CD1 . PHE A 1 256 ? -99.337  31.455  28.224 1.00 167.39 267 A 1 
ATOM 1784 C CD2 . PHE A 1 256 ? -96.999  31.868  28.431 1.00 169.00 267 A 1 
ATOM 1785 C CE1 . PHE A 1 256 ? -99.143  30.145  28.621 1.00 173.53 267 A 1 
ATOM 1786 C CE2 . PHE A 1 256 ? -96.799  30.561  28.828 1.00 164.92 267 A 1 
ATOM 1787 C CZ  . PHE A 1 256 ? -97.872  29.698  28.923 1.00 174.31 267 A 1 
ATOM 1788 N N   . CYS A 1 257 ? -98.453  36.190  25.379 1.00 200.54 268 A 1 
ATOM 1789 C CA  . CYS A 1 257 ? -98.691  37.624  25.325 1.00 206.75 268 A 1 
ATOM 1790 C C   . CYS A 1 257 ? -99.624  37.987  24.174 1.00 209.28 268 A 1 
ATOM 1791 O O   . CYS A 1 257 ? -100.112 37.135  23.426 1.00 218.78 268 A 1 
ATOM 1792 C CB  . CYS A 1 257 ? -97.373  38.384  25.185 1.00 219.61 268 A 1 
ATOM 1793 S SG  . CYS A 1 257 ? -96.038  37.843  26.272 1.00 246.79 268 A 1 
ATOM 1794 N N   . THR A 1 258 ? -99.870  39.289  24.041 1.00 211.81 269 A 1 
ATOM 1795 C CA  . THR A 1 258 ? -100.664 39.834  22.950 1.00 211.81 269 A 1 
ATOM 1796 C C   . THR A 1 258 ? -99.857  39.697  21.668 1.00 219.05 269 A 1 
ATOM 1797 O O   . THR A 1 258 ? -100.184 38.876  20.806 1.00 225.57 269 A 1 
ATOM 1798 C CB  . THR A 1 258 ? -101.035 41.293  23.222 1.00 227.68 269 A 1 
ATOM 1799 O OG1 . THR A 1 258 ? -99.861  42.021  23.604 1.00 239.39 269 A 1 
ATOM 1800 C CG2 . THR A 1 258 ? -102.058 41.379  24.345 1.00 233.34 269 A 1 
ATOM 1801 N N   . GLN A 1 259 ? -98.807  40.502  21.529 1.00 230.26 270 A 1 
ATOM 1802 C CA  . GLN A 1 259 ? -97.916  40.363  20.386 1.00 225.79 270 A 1 
ATOM 1803 C C   . GLN A 1 259 ? -97.116  39.077  20.547 1.00 224.03 270 A 1 
ATOM 1804 O O   . GLN A 1 259 ? -96.517  38.842  21.601 1.00 235.87 270 A 1 
ATOM 1805 C CB  . GLN A 1 259 ? -96.965  41.557  20.291 1.00 225.33 270 A 1 
ATOM 1806 C CG  . GLN A 1 259 ? -97.595  42.925  20.528 1.00 241.99 270 A 1 
ATOM 1807 C CD  . GLN A 1 259 ? -97.637  43.304  22.000 1.00 242.61 270 A 1 
ATOM 1808 O OE1 . GLN A 1 259 ? -97.607  42.440  22.877 1.00 235.62 270 A 1 
ATOM 1809 N NE2 . GLN A 1 259 ? -97.704  44.602  22.276 1.00 245.25 270 A 1 
ATOM 1810 N N   . ARG A 1 260 ? -97.115  38.228  19.519 1.00 215.55 271 A 1 
ATOM 1811 C CA  . ARG A 1 260 ? -96.417  36.945  19.579 1.00 195.18 271 A 1 
ATOM 1812 C C   . ARG A 1 260 ? -95.285  36.991  18.562 1.00 199.20 271 A 1 
ATOM 1813 O O   . ARG A 1 260 ? -95.453  36.545  17.415 1.00 224.56 271 A 1 
ATOM 1814 C CB  . ARG A 1 260 ? -97.349  35.771  19.288 1.00 195.82 271 A 1 
ATOM 1815 C CG  . ARG A 1 260 ? -98.701  35.812  19.968 1.00 210.03 271 A 1 
ATOM 1816 C CD  . ARG A 1 260 ? -99.407  34.477  19.784 1.00 204.04 271 A 1 
ATOM 1817 N NE  . ARG A 1 260 ? -99.364  34.010  18.399 1.00 202.47 271 A 1 
ATOM 1818 C CZ  . ARG A 1 260 ? -100.164 34.423  17.424 1.00 213.48 271 A 1 
ATOM 1819 N NH1 . ARG A 1 260 ? -101.097 35.334  17.659 1.00 204.03 271 A 1 
ATOM 1820 N NH2 . ARG A 1 260 ? -100.026 33.916  16.208 1.00 224.64 271 A 1 
ATOM 1821 N N   . PRO A 1 261 ? -94.116  37.514  18.933 1.00 194.99 272 A 1 
ATOM 1822 C CA  . PRO A 1 261 ? -93.027  37.663  17.957 1.00 189.50 272 A 1 
ATOM 1823 C C   . PRO A 1 261 ? -92.177  36.409  17.820 1.00 175.83 272 A 1 
ATOM 1824 O O   . PRO A 1 261 ? -92.425  35.414  18.502 1.00 173.82 272 A 1 
ATOM 1825 C CB  . PRO A 1 261 ? -92.215  38.822  18.542 1.00 183.77 272 A 1 
ATOM 1826 C CG  . PRO A 1 261 ? -92.365  38.629  20.022 1.00 181.93 272 A 1 
ATOM 1827 C CD  . PRO A 1 261 ? -93.761  38.086  20.244 1.00 177.44 272 A 1 
ATOM 1828 N N   . GLU A 1 262 ? -91.178  36.434  16.941 1.00 179.70 273 A 1 
ATOM 1829 C CA  . GLU A 1 262 ? -90.250  35.319  16.864 1.00 178.32 273 A 1 
ATOM 1830 C C   . GLU A 1 262 ? -89.046  35.604  17.756 1.00 173.93 273 A 1 
ATOM 1831 O O   . GLU A 1 262 ? -88.847  36.718  18.244 1.00 194.28 273 A 1 
ATOM 1832 C CB  . GLU A 1 262 ? -89.795  35.062  15.423 1.00 198.04 273 A 1 
ATOM 1833 C CG  . GLU A 1 262 ? -90.859  35.200  14.357 1.00 214.27 273 A 1 
ATOM 1834 C CD  . GLU A 1 262 ? -90.280  35.198  12.951 1.00 234.07 273 A 1 
ATOM 1835 O OE1 . GLU A 1 262 ? -89.148  35.692  12.771 1.00 245.31 273 A 1 
ATOM 1836 O OE2 . GLU A 1 262 ? -90.946  34.676  12.030 1.00 237.34 273 A 1 
ATOM 1837 N N   . ILE A 1 263 ? -88.231  34.574  17.966 1.00 170.55 274 A 1 
ATOM 1838 C CA  . ILE A 1 263 ? -87.022  34.738  18.763 1.00 166.89 274 A 1 
ATOM 1839 C C   . ILE A 1 263 ? -85.993  35.538  17.975 1.00 160.77 274 A 1 
ATOM 1840 O O   . ILE A 1 263 ? -85.780  35.303  16.779 1.00 179.39 274 A 1 
ATOM 1841 C CB  . ILE A 1 263 ? -86.487  33.371  19.213 1.00 155.80 274 A 1 
ATOM 1842 C CG1 . ILE A 1 263 ? -86.124  32.487  18.029 1.00 158.84 274 A 1 
ATOM 1843 C CG2 . ILE A 1 263 ? -87.521  32.654  20.056 1.00 172.62 274 A 1 
ATOM 1844 C CD1 . ILE A 1 263 ? -85.581  31.144  18.460 1.00 160.24 274 A 1 
ATOM 1845 N N   . LYS A 1 264 ? -85.358  36.501  18.642 1.00 146.94 275 A 1 
ATOM 1846 C CA  . LYS A 1 264 ? -84.379  37.383  18.015 1.00 162.08 275 A 1 
ATOM 1847 C C   . LYS A 1 264 ? -82.980  36.848  18.287 1.00 165.94 275 A 1 
ATOM 1848 O O   . LYS A 1 264 ? -82.496  36.893  19.423 1.00 166.03 275 A 1 
ATOM 1849 C CB  . LYS A 1 264 ? -84.519  38.814  18.524 1.00 155.43 275 A 1 
ATOM 1850 C CG  . LYS A 1 264 ? -85.839  39.475  18.160 1.00 165.28 275 A 1 
ATOM 1851 C CD  . LYS A 1 264 ? -85.803  40.054  16.752 1.00 156.13 275 A 1 
ATOM 1852 C CE  . LYS A 1 264 ? -87.147  40.663  16.370 1.00 161.49 275 A 1 
ATOM 1853 N NZ  . LYS A 1 264 ? -87.590  41.706  17.334 1.00 165.57 275 A 1 
ATOM 1854 N N   . TYR A 1 265 ? -82.334  36.349  17.238 1.00 145.18 276 A 1 
ATOM 1855 C CA  . TYR A 1 265 ? -80.976  35.839  17.310 1.00 130.20 276 A 1 
ATOM 1856 C C   . TYR A 1 265 ? -80.134  36.566  16.276 1.00 136.43 276 A 1 
ATOM 1857 O O   . TYR A 1 265 ? -80.648  37.056  15.266 1.00 147.58 276 A 1 
ATOM 1858 C CB  . TYR A 1 265 ? -80.931  34.316  17.058 1.00 116.86 276 A 1 
ATOM 1859 C CG  . TYR A 1 265 ? -80.819  33.932  15.593 1.00 120.71 276 A 1 
ATOM 1860 C CD1 . TYR A 1 265 ? -79.578  33.796  14.977 1.00 126.62 276 A 1 
ATOM 1861 C CD2 . TYR A 1 265 ? -81.956  33.724  14.823 1.00 146.30 276 A 1 
ATOM 1862 C CE1 . TYR A 1 265 ? -79.475  33.456  13.644 1.00 130.60 276 A 1 
ATOM 1863 C CE2 . TYR A 1 265 ? -81.861  33.381  13.486 1.00 141.62 276 A 1 
ATOM 1864 C CZ  . TYR A 1 265 ? -80.619  33.249  12.904 1.00 126.29 276 A 1 
ATOM 1865 O OH  . TYR A 1 265 ? -80.519  32.910  11.575 1.00 127.09 276 A 1 
ATOM 1866 N N   . VAL A 1 266 ? -78.830  36.629  16.531 1.00 150.52 277 A 1 
ATOM 1867 C CA  . VAL A 1 266 ? -77.880  37.168  15.562 1.00 123.73 277 A 1 
ATOM 1868 C C   . VAL A 1 266 ? -76.652  36.269  15.543 1.00 104.71 277 A 1 
ATOM 1869 O O   . VAL A 1 266 ? -76.135  35.884  16.598 1.00 124.13 277 A 1 
ATOM 1870 C CB  . VAL A 1 266 ? -77.492  38.633  15.859 1.00 108.78 277 A 1 
ATOM 1871 C CG1 . VAL A 1 266 ? -78.684  39.558  15.651 1.00 140.45 277 A 1 
ATOM 1872 C CG2 . VAL A 1 266 ? -76.976  38.781  17.270 1.00 106.30 277 A 1 
ATOM 1873 N N   . LEU A 1 267 ? -76.203  35.913  14.344 1.00 109.54 278 A 1 
ATOM 1874 C CA  . LEU A 1 267 ? -75.066  35.025  14.153 1.00 107.89 278 A 1 
ATOM 1875 C C   . LEU A 1 267 ? -73.870  35.820  13.652 1.00 116.63 278 A 1 
ATOM 1876 O O   . LEU A 1 267 ? -74.002  36.639  12.737 1.00 162.55 278 A 1 
ATOM 1877 C CB  . LEU A 1 267 ? -75.403  33.911  13.162 1.00 107.89 278 A 1 
ATOM 1878 C CG  . LEU A 1 267 ? -74.229  33.005  12.787 1.00 106.85 278 A 1 
ATOM 1879 C CD1 . LEU A 1 267 ? -74.052  31.903  13.811 1.00 114.65 278 A 1 
ATOM 1880 C CD2 . LEU A 1 267 ? -74.418  32.423  11.406 1.00 107.70 278 A 1 
ATOM 1881 N N   . ASN A 1 268 ? -72.709  35.573  14.251 1.00 93.41  279 A 1 
ATOM 1882 C CA  . ASN A 1 268 ? -71.456  36.167  13.809 1.00 93.34  279 A 1 
ATOM 1883 C C   . ASN A 1 268 ? -70.405  35.076  13.691 1.00 113.87 279 A 1 
ATOM 1884 O O   . ASN A 1 268 ? -70.240  34.263  14.608 1.00 121.50 279 A 1 
ATOM 1885 C CB  . ASN A 1 268 ? -70.970  37.259  14.769 1.00 100.78 279 A 1 
ATOM 1886 C CG  . ASN A 1 268 ? -71.566  38.616  14.460 1.00 147.43 279 A 1 
ATOM 1887 O OD1 . ASN A 1 268 ? -72.063  38.850  13.359 1.00 159.68 279 A 1 
ATOM 1888 N ND2 . ASN A 1 268 ? -71.493  39.527  15.421 1.00 173.69 279 A 1 
ATOM 1889 N N   . PHE A 1 269 ? -69.701  35.062  12.564 1.00 102.42 280 A 1 
ATOM 1890 C CA  . PHE A 1 269 ? -68.553  34.187  12.367 1.00 108.25 280 A 1 
ATOM 1891 C C   . PHE A 1 269 ? -67.301  35.000  12.667 1.00 107.10 280 A 1 
ATOM 1892 O O   . PHE A 1 269 ? -66.958  35.924  11.922 1.00 145.05 280 A 1 
ATOM 1893 C CB  . PHE A 1 269 ? -68.519  33.627  10.948 1.00 114.11 280 A 1 
ATOM 1894 C CG  . PHE A 1 269 ? -69.587  32.611  10.668 1.00 115.53 280 A 1 
ATOM 1895 C CD1 . PHE A 1 269 ? -69.569  31.376  11.296 1.00 118.59 280 A 1 
ATOM 1896 C CD2 . PHE A 1 269 ? -70.596  32.880  9.759  1.00 131.74 280 A 1 
ATOM 1897 C CE1 . PHE A 1 269 ? -70.546  30.435  11.034 1.00 104.20 280 A 1 
ATOM 1898 C CE2 . PHE A 1 269 ? -71.573  31.942  9.491  1.00 130.54 280 A 1 
ATOM 1899 C CZ  . PHE A 1 269 ? -71.549  30.718  10.130 1.00 113.88 280 A 1 
ATOM 1900 N N   . LEU A 1 270 ? -66.627  34.657  13.758 1.00 101.96 281 A 1 
ATOM 1901 C CA  . LEU A 1 270 ? -65.379  35.302  14.135 1.00 99.04  281 A 1 
ATOM 1902 C C   . LEU A 1 270 ? -64.222  34.583  13.456 1.00 99.15  281 A 1 
ATOM 1903 O O   . LEU A 1 270 ? -64.128  33.354  13.516 1.00 141.48 281 A 1 
ATOM 1904 C CB  . LEU A 1 270 ? -65.201  35.278  15.654 1.00 103.42 281 A 1 
ATOM 1905 C CG  . LEU A 1 270 ? -66.287  35.947  16.503 1.00 104.08 281 A 1 
ATOM 1906 C CD1 . LEU A 1 270 ? -65.778  36.218  17.910 1.00 127.14 281 A 1 
ATOM 1907 C CD2 . LEU A 1 270 ? -66.789  37.229  15.856 1.00 100.59 281 A 1 
ATOM 1908 N N   . GLU A 1 271 ? -63.351  35.346  12.805 1.00 97.43  282 A 1 
ATOM 1909 C CA  . GLU A 1 271 ? -62.183  34.758  12.169 1.00 102.15 282 A 1 
ATOM 1910 C C   . GLU A 1 271 ? -61.127  34.421  13.213 1.00 111.66 282 A 1 
ATOM 1911 O O   . GLU A 1 271 ? -60.923  35.164  14.177 1.00 138.45 282 A 1 
ATOM 1912 C CB  . GLU A 1 271 ? -61.608  35.705  11.117 1.00 113.60 282 A 1 
ATOM 1913 C CG  . GLU A 1 271 ? -62.282  35.583  9.759  1.00 139.76 282 A 1 
ATOM 1914 C CD  . GLU A 1 271 ? -61.769  36.595  8.756  1.00 139.57 282 A 1 
ATOM 1915 O OE1 . GLU A 1 271 ? -60.769  37.279  9.059  1.00 142.74 282 A 1 
ATOM 1916 O OE2 . GLU A 1 271 ? -62.364  36.705  7.663  1.00 132.69 282 A 1 
ATOM 1917 N N   . VAL A 1 272 ? -60.464  33.286  13.017 1.00 91.15  283 A 1 
ATOM 1918 C CA  . VAL A 1 272 ? -59.432  32.795  13.921 1.00 91.32  283 A 1 
ATOM 1919 C C   . VAL A 1 272 ? -58.166  32.597  13.102 1.00 105.31 283 A 1 
ATOM 1920 O O   . VAL A 1 272 ? -58.073  31.647  12.310 1.00 126.94 283 A 1 
ATOM 1921 C CB  . VAL A 1 272 ? -59.847  31.491  14.615 1.00 94.58  283 A 1 
ATOM 1922 C CG1 . VAL A 1 272 ? -58.715  30.975  15.493 1.00 97.85  283 A 1 
ATOM 1923 C CG2 . VAL A 1 272 ? -61.116  31.700  15.426 1.00 114.95 283 A 1 
ATOM 1924 N N   . HIS A 1 273 ? -57.196  33.487  13.287 1.00 92.74  284 A 1 
ATOM 1925 C CA  . HIS A 1 273 ? -55.910  33.393  12.617 1.00 96.74  284 A 1 
ATOM 1926 C C   . HIS A 1 273 ? -54.883  32.746  13.539 1.00 92.38  284 A 1 
ATOM 1927 O O   . HIS A 1 273 ? -55.069  32.658  14.755 1.00 113.05 284 A 1 
ATOM 1928 C CB  . HIS A 1 273 ? -55.401  34.773  12.186 1.00 113.97 284 A 1 
ATOM 1929 C CG  . HIS A 1 273 ? -56.430  35.630  11.515 1.00 133.81 284 A 1 
ATOM 1930 N ND1 . HIS A 1 273 ? -57.192  35.194  10.454 1.00 145.25 284 A 1 
ATOM 1931 C CD2 . HIS A 1 273 ? -56.796  36.915  11.734 1.00 143.43 284 A 1 
ATOM 1932 C CE1 . HIS A 1 273 ? -57.998  36.163  10.060 1.00 148.81 284 A 1 
ATOM 1933 N NE2 . HIS A 1 273 ? -57.777  37.220  10.820 1.00 155.72 284 A 1 
ATOM 1934 N N   . ASP A 1 274 ? -53.776  32.308  12.939 1.00 92.18  285 A 1 
ATOM 1935 C CA  . ASP A 1 274 ? -52.626  31.805  13.687 1.00 92.64  285 A 1 
ATOM 1936 C C   . ASP A 1 274 ? -51.385  32.053  12.851 1.00 129.65 285 A 1 
ATOM 1937 O O   . ASP A 1 274 ? -51.301  31.543  11.728 1.00 165.98 285 A 1 
ATOM 1938 C CB  . ASP A 1 274 ? -52.763  30.313  13.988 1.00 110.31 285 A 1 
ATOM 1939 C CG  . ASP A 1 274 ? -51.526  29.741  14.654 1.00 116.02 285 A 1 
ATOM 1940 O OD1 . ASP A 1 274 ? -51.157  30.230  15.744 1.00 117.42 285 A 1 
ATOM 1941 O OD2 . ASP A 1 274 ? -50.921  28.806  14.089 1.00 115.53 285 A 1 
ATOM 1942 N N   . LYS A 1 275 ? -50.421  32.799  13.408 1.00 120.91 286 A 1 
ATOM 1943 C CA  . LYS A 1 275 ? -49.260  33.211  12.627 1.00 121.49 286 A 1 
ATOM 1944 C C   . LYS A 1 275 ? -49.783  33.796  11.323 1.00 114.50 286 A 1 
ATOM 1945 O O   . LYS A 1 275 ? -50.786  34.517  11.329 1.00 102.57 286 A 1 
ATOM 1946 C CB  . LYS A 1 275 ? -48.299  32.047  12.375 1.00 138.76 286 A 1 
ATOM 1947 C CG  . LYS A 1 275 ? -47.795  31.337  13.640 1.00 142.15 286 A 1 
ATOM 1948 C CD  . LYS A 1 275 ? -46.983  30.095  13.299 1.00 142.88 286 A 1 
ATOM 1949 C CE  . LYS A 1 275 ? -45.833  29.903  14.279 1.00 146.32 286 A 1 
ATOM 1950 N NZ  . LYS A 1 275 ? -45.038  28.677  14.009 1.00 156.42 286 A 1 
ATOM 1951 N N   . GLY A 1 276 ? -49.028  33.613  10.246 1.00 115.06 287 A 1 
ATOM 1952 C CA  . GLY A 1 276 ? -49.427  33.946  8.888  1.00 135.76 287 A 1 
ATOM 1953 C C   . GLY A 1 276 ? -50.823  34.494  8.618  1.00 133.97 287 A 1 
ATOM 1954 O O   . GLY A 1 276 ? -50.991  35.699  8.403  1.00 151.67 287 A 1 
ATOM 1955 N N   . ALA A 1 277 ? -51.836  33.626  8.620  1.00 100.71 288 A 1 
ATOM 1956 C CA  . ALA A 1 277 ? -53.131  33.957  8.023  1.00 133.40 288 A 1 
ATOM 1957 C C   . ALA A 1 277 ? -54.231  33.061  8.599  1.00 133.47 288 A 1 
ATOM 1958 O O   . ALA A 1 277 ? -53.972  32.149  9.388  1.00 120.78 288 A 1 
ATOM 1959 C CB  . ALA A 1 277 ? -53.088  33.840  6.495  1.00 163.07 288 A 1 
ATOM 1960 N N   . LEU A 1 278 ? -55.475  33.369  8.213  1.00 151.38 289 A 1 
ATOM 1961 C CA  . LEU A 1 278 ? -56.679  32.708  8.712  1.00 126.10 289 A 1 
ATOM 1962 C C   . LEU A 1 278 ? -56.549  31.192  8.760  1.00 122.12 289 A 1 
ATOM 1963 O O   . LEU A 1 278 ? -56.118  30.559  7.792  1.00 125.54 289 A 1 
ATOM 1964 C CB  . LEU A 1 278 ? -57.855  33.082  7.805  1.00 110.78 289 A 1 
ATOM 1965 C CG  . LEU A 1 278 ? -59.279  32.688  8.192  1.00 116.80 289 A 1 
ATOM 1966 C CD1 . LEU A 1 278 ? -59.540  32.989  9.656  1.00 153.39 289 A 1 
ATOM 1967 C CD2 . LEU A 1 278 ? -60.285  33.395  7.295  1.00 126.27 289 A 1 
ATOM 1968 N N   . ARG A 1 279 ? -56.926  30.617  9.901  1.00 148.56 290 A 1 
ATOM 1969 C CA  . ARG A 1 279 ? -57.002  29.173  10.073 1.00 141.24 290 A 1 
ATOM 1970 C C   . ARG A 1 279 ? -58.434  28.675  10.184 1.00 113.33 290 A 1 
ATOM 1971 O O   . ARG A 1 279 ? -58.793  27.694  9.527  1.00 99.39  290 A 1 
ATOM 1972 C CB  . ARG A 1 279 ? -56.193  28.705  11.290 1.00 137.02 290 A 1 
ATOM 1973 C CG  . ARG A 1 279 ? -56.733  27.415  11.900 1.00 104.37 290 A 1 
ATOM 1974 C CD  . ARG A 1 279 ? -55.871  26.929  13.038 1.00 101.19 290 A 1 
ATOM 1975 N NE  . ARG A 1 279 ? -55.039  25.832  12.558 1.00 117.63 290 A 1 
ATOM 1976 C CZ  . ARG A 1 279 ? -53.818  25.983  12.059 1.00 172.54 290 A 1 
ATOM 1977 N NH1 . ARG A 1 279 ? -53.275  27.190  11.976 1.00 161.74 290 A 1 
ATOM 1978 N NH2 . ARG A 1 279 ? -53.141  24.924  11.639 1.00 194.05 290 A 1 
ATOM 1979 N N   . GLY A 1 280 ? -59.265  29.315  11.002 1.00 112.68 291 A 1 
ATOM 1980 C CA  . GLY A 1 280 ? -60.630  28.845  11.146 1.00 107.92 291 A 1 
ATOM 1981 C C   . GLY A 1 280 ? -61.633  29.895  11.571 1.00 110.79 291 A 1 
ATOM 1982 O O   . GLY A 1 280 ? -61.392  31.093  11.416 1.00 118.83 291 A 1 
ATOM 1983 N N   . TYR A 1 281 ? -62.776  29.455  12.091 1.00 109.96 292 A 1 
ATOM 1984 C CA  . TYR A 1 281 ? -63.794  30.361  12.597 1.00 108.15 292 A 1 
ATOM 1985 C C   . TYR A 1 281 ? -64.318  29.868  13.937 1.00 99.26  292 A 1 
ATOM 1986 O O   . TYR A 1 281 ? -64.427  28.663  14.180 1.00 100.42 292 A 1 
ATOM 1987 C CB  . TYR A 1 281 ? -64.977  30.512  11.621 1.00 99.97  292 A 1 
ATOM 1988 C CG  . TYR A 1 281 ? -64.606  30.982  10.231 1.00 105.04 292 A 1 
ATOM 1989 C CD1 . TYR A 1 281 ? -64.149  30.089  9.272  1.00 121.54 292 A 1 
ATOM 1990 C CD2 . TYR A 1 281 ? -64.721  32.322  9.877  1.00 120.44 292 A 1 
ATOM 1991 C CE1 . TYR A 1 281 ? -63.814  30.514  8.001  1.00 130.11 292 A 1 
ATOM 1992 C CE2 . TYR A 1 281 ? -64.387  32.757  8.607  1.00 130.89 292 A 1 
ATOM 1993 C CZ  . TYR A 1 281 ? -63.934  31.848  7.674  1.00 142.31 292 A 1 
ATOM 1994 O OH  . TYR A 1 281 ? -63.601  32.278  6.410  1.00 161.93 292 A 1 
ATOM 1995 N N   . VAL A 1 282 ? -64.631  30.823  14.805 1.00 94.76  293 A 1 
ATOM 1996 C CA  . VAL A 1 282 ? -65.434  30.590  15.997 1.00 89.71  293 A 1 
ATOM 1997 C C   . VAL A 1 282 ? -66.845  31.070  15.684 1.00 91.58  293 A 1 
ATOM 1998 O O   . VAL A 1 282 ? -67.030  32.190  15.193 1.00 141.64 293 A 1 
ATOM 1999 C CB  . VAL A 1 282 ? -64.844  31.318  17.218 1.00 89.10  293 A 1 
ATOM 2000 C CG1 . VAL A 1 282 ? -65.911  31.554  18.279 1.00 88.98  293 A 1 
ATOM 2001 N N   . CYS A 1 283 ? -67.839  30.232  15.960 1.00 88.13  294 A 1 
ATOM 2002 C CA  . CYS A 1 283 ? -69.209  30.480  15.520 1.00 88.41  294 A 1 
ATOM 2003 C C   . CYS A 1 283 ? -70.029  30.970  16.707 1.00 91.62  294 A 1 
ATOM 2004 O O   . CYS A 1 283 ? -70.402  30.181  17.580 1.00 114.98 294 A 1 
ATOM 2005 C CB  . CYS A 1 283 ? -69.818  29.217  14.916 1.00 101.73 294 A 1 
ATOM 2006 S SG  . CYS A 1 283 ? -71.507  29.423  14.325 1.00 160.66 294 A 1 
ATOM 2007 N N   . ALA A 1 284 ? -70.334  32.264  16.724 1.00 92.85  295 A 1 
ATOM 2008 C CA  . ALA A 1 284 ? -70.989  32.899  17.857 1.00 93.38  295 A 1 
ATOM 2009 C C   . ALA A 1 284 ? -72.445  33.199  17.530 1.00 94.30  295 A 1 
ATOM 2010 O O   . ALA A 1 284 ? -72.762  33.670  16.433 1.00 106.49 295 A 1 
ATOM 2011 C CB  . ALA A 1 284 ? -70.269  34.191  18.250 1.00 95.91  295 A 1 
ATOM 2012 N N   . ILE A 1 285 ? -73.327  32.923  18.489 1.00 94.63  296 A 1 
ATOM 2013 C CA  . ILE A 1 285 ? -74.755  33.187  18.357 1.00 95.80  296 A 1 
ATOM 2014 C C   . ILE A 1 285 ? -75.210  33.955  19.588 1.00 97.45  296 A 1 
ATOM 2015 O O   . ILE A 1 285 ? -75.024  33.487  20.719 1.00 97.50  296 A 1 
ATOM 2016 C CB  . ILE A 1 285 ? -75.575  31.894  18.202 1.00 95.94  296 A 1 
ATOM 2017 C CG1 . ILE A 1 285 ? -75.011  31.028  17.077 1.00 110.79 296 A 1 
ATOM 2018 C CG2 . ILE A 1 285 ? -77.037  32.220  17.940 1.00 97.32  296 A 1 
ATOM 2019 C CD1 . ILE A 1 285 ? -75.104  29.546  17.339 1.00 122.90 296 A 1 
ATOM 2020 N N   . LYS A 1 286 ? -75.802  35.125  19.373 1.00 114.68 297 A 1 
ATOM 2021 C CA  . LYS A 1 286 ? -76.400  35.913  20.443 1.00 117.12 297 A 1 
ATOM 2022 C C   . LYS A 1 286 ? -77.911  35.728  20.409 1.00 117.75 297 A 1 
ATOM 2023 O O   . LYS A 1 286 ? -78.533  35.848  19.346 1.00 131.82 297 A 1 
ATOM 2024 C CB  . LYS A 1 286 ? -76.030  37.390  20.306 1.00 127.31 297 A 1 
ATOM 2025 C CG  . LYS A 1 286 ? -76.841  38.339  21.178 1.00 127.96 297 A 1 
ATOM 2026 C CD  . LYS A 1 286 ? -76.380  39.778  20.985 1.00 124.21 297 A 1 
ATOM 2027 C CE  . LYS A 1 286 ? -77.284  40.765  21.704 1.00 121.70 297 A 1 
ATOM 2028 N NZ  . LYS A 1 286 ? -78.640  40.823  21.096 1.00 138.32 297 A 1 
ATOM 2029 N N   . VAL A 1 287 ? -78.492  35.439  21.571 1.00 114.13 298 A 1 
ATOM 2030 C CA  . VAL A 1 287 ? -79.902  35.091  21.697 1.00 109.07 298 A 1 
ATOM 2031 C C   . VAL A 1 287 ? -80.531  36.023  22.723 1.00 117.57 298 A 1 
ATOM 2032 O O   . VAL A 1 287 ? -80.134  36.020  23.896 1.00 122.19 298 A 1 
ATOM 2033 C CB  . VAL A 1 287 ? -80.097  33.622  22.109 1.00 99.53  298 A 1 
ATOM 2034 C CG1 . VAL A 1 287 ? -81.545  33.364  22.493 1.00 101.55 298 A 1 
ATOM 2035 C CG2 . VAL A 1 287 ? -79.660  32.692  20.987 1.00 97.32  298 A 1 
ATOM 2036 N N   . GLU A 1 288 ? -81.503  36.817  22.283 1.00 120.70 299 A 1 
ATOM 2037 C CA  . GLU A 1 288 ? -82.174  37.763  23.162 1.00 119.52 299 A 1 
ATOM 2038 C C   . GLU A 1 288 ? -83.100  37.039  24.133 1.00 126.80 299 A 1 
ATOM 2039 O O   . GLU A 1 288 ? -83.601  35.947  23.850 1.00 138.89 299 A 1 
ATOM 2040 C CB  . GLU A 1 288 ? -82.981  38.768  22.338 1.00 130.55 299 A 1 
ATOM 2041 C CG  . GLU A 1 288 ? -82.863  40.206  22.808 1.00 148.62 299 A 1 
ATOM 2042 C CD  . GLU A 1 288 ? -81.648  40.903  22.233 1.00 176.39 299 A 1 
ATOM 2043 O OE1 . GLU A 1 288 ? -81.400  40.757  21.017 1.00 194.50 299 A 1 
ATOM 2044 O OE2 . GLU A 1 288 ? -80.943  41.597  22.993 1.00 186.18 299 A 1 
ATOM 2045 N N   . LYS A 1 289 ? -83.318  37.655  25.295 1.00 132.91 300 A 1 
ATOM 2046 C CA  . LYS A 1 289 ? -84.321  37.144  26.219 1.00 145.90 300 A 1 
ATOM 2047 C C   . LYS A 1 289 ? -85.688  37.155  25.549 1.00 131.09 300 A 1 
ATOM 2048 O O   . LYS A 1 289 ? -86.025  38.078  24.803 1.00 148.30 300 A 1 
ATOM 2049 C CB  . LYS A 1 289 ? -84.357  37.975  27.502 1.00 158.40 300 A 1 
ATOM 2050 C CG  . LYS A 1 289 ? -85.315  37.422  28.551 1.00 150.02 300 A 1 
ATOM 2051 C CD  . LYS A 1 289 ? -85.226  38.167  29.871 1.00 153.24 300 A 1 
ATOM 2052 C CE  . LYS A 1 289 ? -86.070  37.481  30.935 1.00 156.18 300 A 1 
ATOM 2053 N NZ  . LYS A 1 289 ? -86.727  38.455  31.850 1.00 157.15 300 A 1 
ATOM 2054 N N   . PHE A 1 290 ? -86.480  36.124  25.818 1.00 139.73 301 A 1 
ATOM 2055 C CA  . PHE A 1 290 ? -87.721  35.895  25.096 1.00 165.56 301 A 1 
ATOM 2056 C C   . PHE A 1 290 ? -88.920  36.123  26.007 1.00 158.20 301 A 1 
ATOM 2057 O O   . PHE A 1 290 ? -88.891  35.772  27.192 1.00 135.21 301 A 1 
ATOM 2058 C CB  . PHE A 1 290 ? -87.758  34.483  24.515 1.00 161.93 301 A 1 
ATOM 2059 C CG  . PHE A 1 290 ? -88.898  34.250  23.580 1.00 147.03 301 A 1 
ATOM 2060 C CD1 . PHE A 1 290 ? -88.907  34.844  22.331 1.00 152.12 301 A 1 
ATOM 2061 C CD2 . PHE A 1 290 ? -89.954  33.433  23.939 1.00 137.63 301 A 1 
ATOM 2062 C CE1 . PHE A 1 290 ? -89.951  34.638  21.461 1.00 162.60 301 A 1 
ATOM 2063 C CE2 . PHE A 1 290 ? -90.999  33.220  23.071 1.00 160.92 301 A 1 
ATOM 2064 C CZ  . PHE A 1 290 ? -90.994  33.822  21.829 1.00 177.16 301 A 1 
ATOM 2065 N N   . CYS A 1 291 ? -89.966  36.727  25.438 1.00 166.49 302 A 1 
ATOM 2066 C CA  . CYS A 1 291 ? -91.153  37.090  26.208 1.00 190.43 302 A 1 
ATOM 2067 C C   . CYS A 1 291 ? -91.760  35.885  26.922 1.00 201.40 302 A 1 
ATOM 2068 O O   . CYS A 1 291 ? -92.076  35.954  28.116 1.00 205.00 302 A 1 
ATOM 2069 C CB  . CYS A 1 291 ? -92.183  37.754  25.294 1.00 193.87 302 A 1 
ATOM 2070 S SG  . CYS A 1 291 ? -92.857  36.675  24.014 1.00 187.63 302 A 1 
ATOM 2071 N N   . CYS A 1 292 ? -91.933  34.767  26.209 1.00 202.07 303 A 1 
ATOM 2072 C CA  . CYS A 1 292 ? -92.689  33.640  26.746 1.00 177.56 303 A 1 
ATOM 2073 C C   . CYS A 1 292 ? -91.735  32.465  26.917 1.00 172.06 303 A 1 
ATOM 2074 O O   . CYS A 1 292 ? -90.765  32.579  27.661 1.00 191.59 303 A 1 
ATOM 2075 C CB  . CYS A 1 292 ? -93.899  33.336  25.880 1.00 176.45 303 A 1 
ATOM 2076 S SG  . CYS A 1 292 ? -95.226  34.545  25.993 1.00 152.19 303 A 1 
ATOM 2077 N N   . ALA A 1 293 ? -91.983  31.343  26.246 1.00 153.76 304 A 1 
ATOM 2078 C CA  . ALA A 1 293 ? -91.230  30.115  26.446 1.00 142.77 304 A 1 
ATOM 2079 C C   . ALA A 1 293 ? -90.811  29.545  25.101 1.00 157.20 304 A 1 
ATOM 2080 O O   . ALA A 1 293 ? -91.557  29.632  24.121 1.00 145.97 304 A 1 
ATOM 2081 C CB  . ALA A 1 293 ? -92.054  29.078  27.220 1.00 133.32 304 A 1 
ATOM 2082 N N   . VAL A 1 294 ? -89.616  28.962  25.060 1.00 161.44 305 A 1 
ATOM 2083 C CA  . VAL A 1 294 ? -89.059  28.382  23.846 1.00 147.03 305 A 1 
ATOM 2084 C C   . VAL A 1 294 ? -88.562  26.979  24.163 1.00 138.64 305 A 1 
ATOM 2085 O O   . VAL A 1 294 ? -87.895  26.763  25.181 1.00 140.43 305 A 1 
ATOM 2086 C CB  . VAL A 1 294 ? -87.919  29.256  23.281 1.00 142.22 305 A 1 
ATOM 2087 C CG1 . VAL A 1 294 ? -87.064  28.471  22.294 1.00 147.83 305 A 1 
ATOM 2088 C CG2 . VAL A 1 294 ? -88.493  30.497  22.633 1.00 142.17 305 A 1 
ATOM 2089 N N   . PHE A 1 295 ? -88.886  26.029  23.293 1.00 119.71 306 A 1 
ATOM 2090 C CA  . PHE A 1 295 ? -88.480  24.642  23.457 1.00 124.59 306 A 1 
ATOM 2091 C C   . PHE A 1 295 ? -87.292  24.336  22.550 1.00 130.27 306 A 1 
ATOM 2092 O O   . PHE A 1 295 ? -86.962  25.092  21.633 1.00 157.66 306 A 1 
ATOM 2093 C CB  . PHE A 1 295 ? -89.640  23.684  23.146 1.00 167.63 306 A 1 
ATOM 2094 C CG  . PHE A 1 295 ? -90.882  23.914  23.976 1.00 170.33 306 A 1 
ATOM 2095 C CD1 . PHE A 1 295 ? -91.654  25.055  23.809 1.00 168.73 306 A 1 
ATOM 2096 C CD2 . PHE A 1 295 ? -91.285  22.975  24.912 1.00 174.51 306 A 1 
ATOM 2097 C CE1 . PHE A 1 295 ? -92.793  25.259  24.566 1.00 172.73 306 A 1 
ATOM 2098 C CE2 . PHE A 1 295 ? -92.424  23.174  25.671 1.00 174.12 306 A 1 
ATOM 2099 C CZ  . PHE A 1 295 ? -93.178  24.318  25.498 1.00 168.56 306 A 1 
ATOM 2100 N N   . ALA A 1 296 ? -86.645  23.203  22.819 1.00 109.68 307 A 1 
ATOM 2101 C CA  . ALA A 1 296 ? -85.616  22.689  21.923 1.00 123.80 307 A 1 
ATOM 2102 C C   . ALA A 1 296 ? -86.203  21.707  20.917 1.00 136.25 307 A 1 
ATOM 2103 O O   . ALA A 1 296 ? -85.923  21.794  19.718 1.00 160.92 307 A 1 
ATOM 2104 C CB  . ALA A 1 296 ? -84.495  22.026  22.729 1.00 124.29 307 A 1 
ATOM 2105 N N   . LYS A 1 297 ? -87.020  20.773  21.397 1.00 138.83 308 A 1 
ATOM 2106 C CA  . LYS A 1 297 ? -87.780  19.861  20.555 1.00 143.37 308 A 1 
ATOM 2107 C C   . LYS A 1 297 ? -89.185  19.746  21.130 1.00 155.40 308 A 1 
ATOM 2108 O O   . LYS A 1 297 ? -89.477  20.256  22.216 1.00 177.74 308 A 1 
ATOM 2109 C CB  . LYS A 1 297 ? -87.105  18.484  20.443 1.00 159.03 308 A 1 
ATOM 2110 C CG  . LYS A 1 297 ? -85.695  18.516  19.857 1.00 183.12 308 A 1 
ATOM 2111 C CD  . LYS A 1 297 ? -84.873  17.306  20.275 1.00 187.42 308 A 1 
ATOM 2112 C CE  . LYS A 1 297 ? -83.387  17.527  20.008 1.00 169.35 308 A 1 
ATOM 2113 N NZ  . LYS A 1 297 ? -82.744  18.450  20.988 1.00 125.06 308 A 1 
ATOM 2114 N N   . VAL A 1 298 ? -90.066  19.091  20.378 1.00 150.60 309 A 1 
ATOM 2115 C CA  . VAL A 1 298 ? -91.440  18.895  20.858 1.00 158.83 309 A 1 
ATOM 2116 C C   . VAL A 1 298 ? -91.409  18.136  22.181 1.00 155.00 309 A 1 
ATOM 2117 O O   . VAL A 1 298 ? -90.742  17.087  22.279 1.00 155.73 309 A 1 
ATOM 2118 C CB  . VAL A 1 298 ? -92.284  18.154  19.805 1.00 174.71 309 A 1 
ATOM 2119 C CG1 . VAL A 1 298 ? -92.589  19.078  18.635 1.00 183.47 309 A 1 
ATOM 2120 C CG2 . VAL A 1 298 ? -91.561  16.912  19.307 1.00 179.57 309 A 1 
ATOM 2121 N N   . PRO A 1 299 ? -92.074  18.630  23.226 1.00 150.61 310 A 1 
ATOM 2122 C CA  . PRO A 1 299 ? -91.894  18.054  24.567 1.00 144.16 310 A 1 
ATOM 2123 C C   . PRO A 1 299 ? -92.246  16.574  24.603 1.00 148.32 310 A 1 
ATOM 2124 O O   . PRO A 1 299 ? -93.276  16.147  24.078 1.00 159.59 310 A 1 
ATOM 2125 C CB  . PRO A 1 299 ? -92.844  18.883  25.442 1.00 145.65 310 A 1 
ATOM 2126 C CG  . PRO A 1 299 ? -93.784  19.550  24.491 1.00 150.90 310 A 1 
ATOM 2127 C CD  . PRO A 1 299 ? -93.016  19.761  23.228 1.00 152.43 310 A 1 
ATOM 2128 N N   . SER A 1 300 ? -91.371  15.791  25.233 1.00 146.99 311 A 1 
ATOM 2129 C CA  . SER A 1 300 ? -91.575  14.353  25.337 1.00 166.72 311 A 1 
ATOM 2130 C C   . SER A 1 300 ? -92.671  14.030  26.345 1.00 191.94 311 A 1 
ATOM 2131 O O   . SER A 1 300 ? -92.392  13.775  27.520 1.00 216.69 311 A 1 
ATOM 2132 C CB  . SER A 1 300 ? -90.270  13.654  25.723 1.00 157.04 311 A 1 
ATOM 2133 O OG  . SER A 1 300 ? -90.483  12.273  25.964 1.00 148.53 311 A 1 
ATOM 2134 N N   . SER A 1 301 ? -93.921  14.049  25.890 1.00 186.80 312 A 1 
ATOM 2135 C CA  . SER A 1 301 ? -95.056  13.583  26.671 1.00 178.60 312 A 1 
ATOM 2136 C C   . SER A 1 301 ? -96.007  12.863  25.729 1.00 175.48 312 A 1 
ATOM 2137 O O   . SER A 1 301 ? -96.143  13.235  24.561 1.00 172.76 312 A 1 
ATOM 2138 C CB  . SER A 1 301 ? -95.773  14.728  27.391 1.00 180.27 312 A 1 
ATOM 2139 O OG  . SER A 1 301 ? -96.776  14.230  28.257 1.00 192.79 312 A 1 
ATOM 2140 N N   . TRP A 1 302 ? -96.667  11.830  26.243 1.00 174.17 313 A 1 
ATOM 2141 C CA  . TRP A 1 302 ? -97.263  10.814  25.389 1.00 186.42 313 A 1 
ATOM 2142 C C   . TRP A 1 302 ? -98.724  10.567  25.733 1.00 192.10 313 A 1 
ATOM 2143 O O   . TRP A 1 302 ? -99.125  10.626  26.899 1.00 196.52 313 A 1 
ATOM 2144 C CB  . TRP A 1 302 ? -96.450  9.518   25.480 1.00 189.19 313 A 1 
ATOM 2145 C CG  . TRP A 1 302 ? -95.049  9.745   25.021 1.00 164.92 313 A 1 
ATOM 2146 C CD1 . TRP A 1 302 ? -94.018  10.255  25.754 1.00 162.56 313 A 1 
ATOM 2147 C CD2 . TRP A 1 302 ? -94.534  9.523   23.705 1.00 173.48 313 A 1 
ATOM 2148 N NE1 . TRP A 1 302 ? -92.887  10.346  24.981 1.00 174.76 313 A 1 
ATOM 2149 C CE2 . TRP A 1 302 ? -93.178  9.902   23.718 1.00 169.16 313 A 1 
ATOM 2150 C CE3 . TRP A 1 302 ? -95.084  9.026   22.520 1.00 189.56 313 A 1 
ATOM 2151 C CZ2 . TRP A 1 302 ? -92.367  9.806   22.592 1.00 176.03 313 A 1 
ATOM 2152 C CZ3 . TRP A 1 302 ? -94.276  8.929   21.403 1.00 195.14 313 A 1 
ATOM 2153 C CH2 . TRP A 1 302 ? -92.932  9.316   21.447 1.00 190.18 313 A 1 
ATOM 2154 N N   . GLN A 1 303 ? -99.512  10.314  24.692 1.00 187.67 314 A 1 
ATOM 2155 C CA  . GLN A 1 303 ? -100.917 9.945   24.770 1.00 198.16 314 A 1 
ATOM 2156 C C   . GLN A 1 303 ? -101.077 8.513   24.272 1.00 191.80 314 A 1 
ATOM 2157 O O   . GLN A 1 303 ? -100.166 7.940   23.671 1.00 191.57 314 A 1 
ATOM 2158 C CB  . GLN A 1 303 ? -101.767 10.904  23.927 1.00 219.22 314 A 1 
ATOM 2159 C CG  . GLN A 1 303 ? -103.202 11.078  24.391 1.00 229.97 314 A 1 
ATOM 2160 C CD  . GLN A 1 303 ? -103.345 12.177  25.426 1.00 235.75 314 A 1 
ATOM 2161 O OE1 . GLN A 1 303 ? -102.441 12.412  26.227 1.00 255.47 314 A 1 
ATOM 2162 N NE2 . GLN A 1 303 ? -104.481 12.865  25.406 1.00 217.59 314 A 1 
ATOM 2163 N N   . VAL A 1 304 ? -102.243 7.925   24.521 1.00 198.37 315 A 1 
ATOM 2164 C CA  . VAL A 1 304 ? -102.650 6.697   23.843 1.00 183.92 315 A 1 
ATOM 2165 C C   . VAL A 1 304 ? -103.844 7.011   22.950 1.00 186.98 315 A 1 
ATOM 2166 O O   . VAL A 1 304 ? -104.921 7.387   23.430 1.00 197.82 315 A 1 
ATOM 2167 C CB  . VAL A 1 304 ? -102.958 5.542   24.814 1.00 188.94 315 A 1 
ATOM 2168 C CG1 . VAL A 1 304 ? -101.721 5.136   25.579 1.00 186.51 315 A 1 
ATOM 2169 C CG2 . VAL A 1 304 ? -104.073 5.883   25.783 1.00 195.77 315 A 1 
ATOM 2170 N N   . LYS A 1 305 ? -103.638 6.927   21.643 1.00 196.36 316 A 1 
ATOM 2171 C CA  . LYS A 1 305 ? -104.755 7.025   20.720 1.00 202.06 316 A 1 
ATOM 2172 C C   . LYS A 1 305 ? -105.142 5.606   20.319 1.00 217.52 316 A 1 
ATOM 2173 O O   . LYS A 1 305 ? -104.348 4.669   20.456 1.00 224.66 316 A 1 
ATOM 2174 C CB  . LYS A 1 305 ? -104.396 7.874   19.494 1.00 189.25 316 A 1 
ATOM 2175 C CG  . LYS A 1 305 ? -105.578 8.222   18.589 1.00 193.13 316 A 1 
ATOM 2176 C CD  . LYS A 1 305 ? -106.685 8.920   19.374 1.00 227.14 316 A 1 
ATOM 2177 C CE  . LYS A 1 305 ? -107.891 9.246   18.499 1.00 234.70 316 A 1 
ATOM 2178 N NZ  . LYS A 1 305 ? -108.726 8.047   18.212 1.00 215.85 316 A 1 
ATOM 2179 N N   . ASP A 1 306 ? -106.363 5.462   19.791 1.00 207.04 317 A 1 
ATOM 2180 C CA  . ASP A 1 306 ? -106.987 4.183   19.442 1.00 220.57 317 A 1 
ATOM 2181 C C   . ASP A 1 306 ? -106.045 3.126   18.871 1.00 229.25 317 A 1 
ATOM 2182 O O   . ASP A 1 306 ? -106.428 1.960   18.730 1.00 237.65 317 A 1 
ATOM 2183 C CB  . ASP A 1 306 ? -108.113 4.412   18.432 1.00 249.39 317 A 1 
ATOM 2184 C CG  . ASP A 1 306 ? -107.691 5.306   17.280 1.00 260.47 317 A 1 
ATOM 2185 O OD1 . ASP A 1 306 ? -106.528 5.205   16.832 1.00 267.38 317 A 1 
ATOM 2186 O OD2 . ASP A 1 306 ? -108.528 6.106   16.812 1.00 263.18 317 A 1 
ATOM 2187 N N   . ASN A 1 307 ? -104.805 3.505   18.586 1.00 238.83 318 A 1 
ATOM 2188 C CA  . ASN A 1 307 ? -103.847 2.653   17.902 1.00 259.81 318 A 1 
ATOM 2189 C C   . ASN A 1 307 ? -102.611 2.398   18.744 1.00 247.83 318 A 1 
ATOM 2190 O O   . ASN A 1 307 ? -102.247 1.236   18.958 1.00 242.46 318 A 1 
ATOM 2191 C CB  . ASN A 1 307 ? -103.450 3.296   16.561 1.00 280.02 318 A 1 
ATOM 2192 C CG  . ASN A 1 307 ? -102.078 2.862   16.084 1.00 284.04 318 A 1 
ATOM 2193 O OD1 . ASN A 1 307 ? -101.103 3.608   16.199 1.00 256.35 318 A 1 
ATOM 2194 N ND2 . ASN A 1 307 ? -101.995 1.658   15.536 1.00 304.63 318 A 1 
ATOM 2195 N N   . ARG A 1 308 ? -101.951 3.442   19.229 1.00 253.25 319 A 1 
ATOM 2196 C CA  . ARG A 1 308 ? -100.701 3.248   19.953 1.00 252.78 319 A 1 
ATOM 2197 C C   . ARG A 1 308 ? -100.389 4.485   20.783 1.00 221.94 319 A 1 
ATOM 2198 O O   . ARG A 1 308 ? -101.236 5.366   20.979 1.00 211.36 319 A 1 
ATOM 2199 C CB  . ARG A 1 308 ? -99.556  2.931   18.989 1.00 266.19 319 A 1 
ATOM 2200 C CG  . ARG A 1 308 ? -99.063  1.500   19.033 1.00 269.39 319 A 1 
ATOM 2201 C CD  . ARG A 1 308 ? -97.795  1.408   18.226 1.00 258.17 319 A 1 
ATOM 2202 N NE  . ARG A 1 308 ? -98.048  1.901   16.876 1.00 249.54 319 A 1 
ATOM 2203 C CZ  . ARG A 1 308 ? -97.106  2.180   15.983 1.00 230.35 319 A 1 
ATOM 2204 N NH1 . ARG A 1 308 ? -95.826  2.023   16.290 1.00 212.99 319 A 1 
ATOM 2205 N NH2 . ARG A 1 308 ? -97.449  2.624   14.782 1.00 226.78 319 A 1 
ATOM 2206 N N   . VAL A 1 309 ? -99.153  4.529   21.278 1.00 199.28 320 A 1 
ATOM 2207 C CA  . VAL A 1 309 ? -98.625  5.714   21.932 1.00 198.46 320 A 1 
ATOM 2208 C C   . VAL A 1 309 ? -98.354  6.776   20.876 1.00 202.18 320 A 1 
ATOM 2209 O O   . VAL A 1 309 ? -97.782  6.495   19.814 1.00 205.32 320 A 1 
ATOM 2210 C CB  . VAL A 1 309 ? -97.360  5.368   22.734 1.00 208.80 320 A 1 
ATOM 2211 C CG1 . VAL A 1 309 ? -97.692  4.384   23.844 1.00 220.82 320 A 1 
ATOM 2212 C CG2 . VAL A 1 309 ? -96.282  4.783   21.828 1.00 213.74 320 A 1 
ATOM 2213 N N   . ARG A 1 310 ? -98.804  7.996   21.145 1.00 205.47 321 A 1 
ATOM 2214 C CA  . ARG A 1 310 ? -98.695  9.103   20.203 1.00 203.38 321 A 1 
ATOM 2215 C C   . ARG A 1 310 ? -98.367  10.332  21.033 1.00 202.55 321 A 1 
ATOM 2216 O O   . ARG A 1 310 ? -99.187  10.769  21.847 1.00 235.44 321 A 1 
ATOM 2217 C CB  . ARG A 1 310 ? -99.991  9.296   19.414 1.00 209.14 321 A 1 
ATOM 2218 C CG  . ARG A 1 310 ? -100.002 10.514  18.501 1.00 215.31 321 A 1 
ATOM 2219 C CD  . ARG A 1 310 ? -101.326 10.638  17.757 1.00 218.84 321 A 1 
ATOM 2220 N NE  . ARG A 1 310 ? -101.323 9.912   16.490 1.00 222.38 321 A 1 
ATOM 2221 C CZ  . ARG A 1 310 ? -102.162 10.157  15.488 1.00 224.19 321 A 1 
ATOM 2222 N NH1 . ARG A 1 310 ? -103.078 11.109  15.605 1.00 227.29 321 A 1 
ATOM 2223 N NH2 . ARG A 1 310 ? -102.090 9.448   14.369 1.00 231.88 321 A 1 
ATOM 2224 N N   . GLN A 1 311 ? -97.174  10.883  20.834 1.00 173.38 322 A 1 
ATOM 2225 C CA  . GLN A 1 311 ? -96.749  12.023  21.632 1.00 161.06 322 A 1 
ATOM 2226 C C   . GLN A 1 311 ? -97.584  13.244  21.278 1.00 161.49 322 A 1 
ATOM 2227 O O   . GLN A 1 311 ? -97.684  13.629  20.108 1.00 158.68 322 A 1 
ATOM 2228 C CB  . GLN A 1 311 ? -95.257  12.294  21.442 1.00 150.43 322 A 1 
ATOM 2229 C CG  . GLN A 1 311 ? -94.808  12.610  20.027 1.00 162.62 322 A 1 
ATOM 2230 C CD  . GLN A 1 311 ? -93.623  13.555  20.002 1.00 167.19 322 A 1 
ATOM 2231 O OE1 . GLN A 1 311 ? -93.092  13.928  21.049 1.00 157.36 322 A 1 
ATOM 2232 N NE2 . GLN A 1 311 ? -93.198  13.943  18.806 1.00 180.76 322 A 1 
ATOM 2233 N N   . LEU A 1 312 ? -98.214  13.826  22.291 1.00 161.42 323 A 1 
ATOM 2234 C CA  . LEU A 1 312 ? -98.989  15.034  22.092 1.00 159.74 323 A 1 
ATOM 2235 C C   . LEU A 1 312 ? -98.083  16.167  21.608 1.00 148.42 323 A 1 
ATOM 2236 O O   . LEU A 1 312 ? -96.904  16.230  21.971 1.00 152.83 323 A 1 
ATOM 2237 C CB  . LEU A 1 312 ? -99.712  15.401  23.390 1.00 161.77 323 A 1 
ATOM 2238 C CG  . LEU A 1 312 ? -98.948  15.240  24.712 1.00 153.19 323 A 1 
ATOM 2239 C CD1 . LEU A 1 312 ? -97.885  16.288  24.919 1.00 148.21 323 A 1 
ATOM 2240 C CD2 . LEU A 1 312 ? -99.919  15.239  25.887 1.00 156.96 323 A 1 
ATOM 2241 N N   . PRO A 1 313 ? -98.595  17.052  20.763 1.00 149.83 324 A 1 
ATOM 2242 C CA  . PRO A 1 313 ? -97.771  18.124  20.203 1.00 149.93 324 A 1 
ATOM 2243 C C   . PRO A 1 313 ? -97.565  19.235  21.227 1.00 172.14 324 A 1 
ATOM 2244 O O   . PRO A 1 313 ? -97.999  19.149  22.375 1.00 180.07 324 A 1 
ATOM 2245 C CB  . PRO A 1 313 ? -98.591  18.597  19.002 1.00 159.54 324 A 1 
ATOM 2246 C CG  . PRO A 1 313 ? -100.001 18.347  19.408 1.00 176.51 324 A 1 
ATOM 2247 C CD  . PRO A 1 313 ? -99.977  17.094  20.253 1.00 170.78 324 A 1 
ATOM 2248 N N   . THR A 1 314 ? -96.883  20.293  20.784 1.00 178.42 325 A 1 
ATOM 2249 C CA  . THR A 1 314 ? -96.467  21.345  21.704 1.00 157.11 325 A 1 
ATOM 2250 C C   . THR A 1 314 ? -97.673  22.078  22.281 1.00 170.34 325 A 1 
ATOM 2251 O O   . THR A 1 314 ? -97.769  22.263  23.501 1.00 165.75 325 A 1 
ATOM 2252 C CB  . THR A 1 314 ? -95.525  22.318  20.994 1.00 156.65 325 A 1 
ATOM 2253 O OG1 . THR A 1 314 ? -94.680  21.591  20.093 1.00 148.12 325 A 1 
ATOM 2254 C CG2 . THR A 1 314 ? -94.661  23.056  22.006 1.00 170.48 325 A 1 
ATOM 2255 N N   . ARG A 1 315 ? -98.619  22.471  21.419 1.00 182.18 326 A 1 
ATOM 2256 C CA  . ARG A 1 315 ? -99.817  23.177  21.869 1.00 188.55 326 A 1 
ATOM 2257 C C   . ARG A 1 315 ? -100.539 22.397  22.959 1.00 190.30 326 A 1 
ATOM 2258 O O   . ARG A 1 315 ? -100.852 22.933  24.030 1.00 197.29 326 A 1 
ATOM 2259 C CB  . ARG A 1 315 ? -100.772 23.394  20.692 1.00 193.70 326 A 1 
ATOM 2260 C CG  . ARG A 1 315 ? -100.593 24.658  19.870 1.00 209.09 326 A 1 
ATOM 2261 C CD  . ARG A 1 315 ? -101.635 24.662  18.753 1.00 220.92 326 A 1 
ATOM 2262 N NE  . ARG A 1 315 ? -101.147 25.219  17.495 1.00 239.14 326 A 1 
ATOM 2263 C CZ  . ARG A 1 315 ? -101.417 26.451  17.075 1.00 240.37 326 A 1 
ATOM 2264 N NH1 . ARG A 1 315 ? -102.178 27.248  17.813 1.00 239.18 326 A 1 
ATOM 2265 N NH2 . ARG A 1 315 ? -100.938 26.884  15.916 1.00 243.61 326 A 1 
ATOM 2266 N N   . GLU A 1 316 ? -100.795 21.114  22.700 1.00 189.64 327 A 1 
ATOM 2267 C CA  . GLU A 1 316 ? -101.551 20.297  23.640 1.00 185.73 327 A 1 
ATOM 2268 C C   . GLU A 1 316 ? -100.802 20.128  24.956 1.00 176.61 327 A 1 
ATOM 2269 O O   . GLU A 1 316 ? -101.418 20.094  26.028 1.00 195.49 327 A 1 
ATOM 2270 C CB  . GLU A 1 316 ? -101.860 18.942  23.005 1.00 188.47 327 A 1 
ATOM 2271 C CG  . GLU A 1 316 ? -102.891 19.023  21.888 1.00 189.62 327 A 1 
ATOM 2272 C CD  . GLU A 1 316 ? -103.233 17.668  21.300 1.00 192.22 327 A 1 
ATOM 2273 O OE1 . GLU A 1 316 ? -103.336 16.690  22.070 1.00 190.07 327 A 1 
ATOM 2274 O OE2 . GLU A 1 316 ? -103.394 17.582  20.064 1.00 195.65 327 A 1 
ATOM 2275 N N   . TRP A 1 317 ? -99.472  20.020  24.897 1.00 169.83 328 A 1 
ATOM 2276 C CA  . TRP A 1 317 ? -98.695  19.867  26.123 1.00 178.00 328 A 1 
ATOM 2277 C C   . TRP A 1 317 ? -98.747  21.131  26.971 1.00 174.56 328 A 1 
ATOM 2278 O O   . TRP A 1 317 ? -99.092  21.078  28.158 1.00 167.49 328 A 1 
ATOM 2279 C CB  . TRP A 1 317 ? -97.248  19.502  25.800 1.00 169.63 328 A 1 
ATOM 2280 C CG  . TRP A 1 317 ? -96.437  19.222  27.029 1.00 164.15 328 A 1 
ATOM 2281 C CD1 . TRP A 1 317 ? -96.265  18.013  27.635 1.00 160.20 328 A 1 
ATOM 2282 C CD2 . TRP A 1 317 ? -95.680  20.165  27.796 1.00 174.99 328 A 1 
ATOM 2283 N NE1 . TRP A 1 317 ? -95.456  18.143  28.736 1.00 165.58 328 A 1 
ATOM 2284 C CE2 . TRP A 1 317 ? -95.081  19.456  28.856 1.00 167.87 328 A 1 
ATOM 2285 C CE3 . TRP A 1 317 ? -95.451  21.540  27.692 1.00 182.30 328 A 1 
ATOM 2286 C CZ2 . TRP A 1 317 ? -94.270  20.074  29.804 1.00 159.23 328 A 1 
ATOM 2287 C CZ3 . TRP A 1 317 ? -94.646  22.153  28.635 1.00 182.45 328 A 1 
ATOM 2288 C CH2 . TRP A 1 317 ? -94.066  21.420  29.676 1.00 171.27 328 A 1 
ATOM 2289 N N   . THR A 1 318 ? -98.407  22.284  26.380 1.00 171.19 329 A 1 
ATOM 2290 C CA  . THR A 1 318 ? -98.354  23.500  27.185 1.00 184.07 329 A 1 
ATOM 2291 C C   . THR A 1 318 ? -99.739  23.899  27.672 1.00 186.96 329 A 1 
ATOM 2292 O O   . THR A 1 318 ? -99.868  24.494  28.748 1.00 212.16 329 A 1 
ATOM 2293 C CB  . THR A 1 318 ? -97.728  24.657  26.405 1.00 192.41 329 A 1 
ATOM 2294 O OG1 . THR A 1 318 ? -98.000  25.886  27.088 1.00 213.93 329 A 1 
ATOM 2295 C CG2 . THR A 1 318 ? -98.333  24.751  25.024 1.00 186.50 329 A 1 
ATOM 2296 N N   . ALA A 1 319 ? -100.782 23.580  26.902 1.00 168.78 330 A 1 
ATOM 2297 C CA  . ALA A 1 319 ? -102.138 23.857  27.364 1.00 181.96 330 A 1 
ATOM 2298 C C   . ALA A 1 319 ? -102.539 22.910  28.490 1.00 189.39 330 A 1 
ATOM 2299 O O   . ALA A 1 319 ? -103.171 23.331  29.466 1.00 179.44 330 A 1 
ATOM 2300 C CB  . ALA A 1 319 ? -103.121 23.759  26.198 1.00 201.04 330 A 1 
ATOM 2301 N N   . TRP A 1 320 ? -102.175 21.629  28.374 1.00 203.00 331 A 1 
ATOM 2302 C CA  . TRP A 1 320 ? -102.501 20.663  29.419 1.00 206.31 331 A 1 
ATOM 2303 C C   . TRP A 1 320 ? -101.775 20.984  30.721 1.00 180.86 331 A 1 
ATOM 2304 O O   . TRP A 1 320 ? -102.313 20.733  31.805 1.00 163.63 331 A 1 
ATOM 2305 C CB  . TRP A 1 320 ? -102.173 19.247  28.937 1.00 221.41 331 A 1 
ATOM 2306 C CG  . TRP A 1 320 ? -102.833 18.131  29.717 1.00 218.10 331 A 1 
ATOM 2307 C CD1 . TRP A 1 320 ? -103.283 18.176  31.005 1.00 223.22 331 A 1 
ATOM 2308 C CD2 . TRP A 1 320 ? -103.129 16.813  29.238 1.00 211.89 331 A 1 
ATOM 2309 N NE1 . TRP A 1 320 ? -103.826 16.966  31.362 1.00 221.75 331 A 1 
ATOM 2310 C CE2 . TRP A 1 320 ? -103.744 16.112  30.294 1.00 215.56 331 A 1 
ATOM 2311 C CE3 . TRP A 1 320 ? -102.923 16.155  28.023 1.00 208.48 331 A 1 
ATOM 2312 C CZ2 . TRP A 1 320 ? -104.159 14.788  30.170 1.00 228.16 331 A 1 
ATOM 2313 C CZ3 . TRP A 1 320 ? -103.335 14.842  27.901 1.00 216.78 331 A 1 
ATOM 2314 C CH2 . TRP A 1 320 ? -103.946 14.172  28.968 1.00 230.57 331 A 1 
ATOM 2315 N N   . MET A 1 321 ? -100.569 21.551  30.640 1.00 177.70 332 A 1 
ATOM 2316 C CA  . MET A 1 321 ? -99.869  21.951  31.858 1.00 181.04 332 A 1 
ATOM 2317 C C   . MET A 1 321 ? -100.661 22.987  32.647 1.00 181.65 332 A 1 
ATOM 2318 O O   . MET A 1 321 ? -100.535 23.060  33.875 1.00 181.69 332 A 1 
ATOM 2319 C CB  . MET A 1 321 ? -98.481  22.493  31.517 1.00 193.24 332 A 1 
ATOM 2320 C CG  . MET A 1 321 ? -97.479  21.430  31.097 1.00 194.58 332 A 1 
ATOM 2321 S SD  . MET A 1 321 ? -96.978  20.363  32.463 1.00 173.72 332 A 1 
ATOM 2322 C CE  . MET A 1 321 ? -96.163  21.542  33.536 1.00 163.74 332 A 1 
ATOM 2323 N N   . MET A 1 322 ? -101.479 23.786  31.969 1.00 182.96 333 A 1 
ATOM 2324 C CA  . MET A 1 322 ? -102.296 24.792  32.638 1.00 188.37 333 A 1 
ATOM 2325 C C   . MET A 1 322 ? -103.554 24.161  33.228 1.00 182.25 333 A 1 
ATOM 2326 O O   . MET A 1 322 ? -104.312 24.813  33.946 1.00 184.52 333 A 1 
ATOM 2327 C CB  . MET A 1 322 ? -102.673 25.912  31.666 1.00 188.75 333 A 1 
ATOM 2328 C CG  . MET A 1 322 ? -101.521 26.401  30.805 1.00 183.60 333 A 1 
ATOM 2329 S SD  . MET A 1 322 ? -99.952  26.471  31.693 1.00 184.08 333 A 1 
ATOM 2330 C CE  . MET A 1 322 ? -100.210 27.911  32.727 1.00 186.03 333 A 1 
#
