# Supplementary material for: Type II tRNA cleavage by SLFN14 endoribonuclease variants linked to inherited thrombocytopenia drives global translational repression
Source: PLoS Biol. 2026 May 29;24(5):e3003830. doi: 10.1371/journal.pbio.3003830 (PMC13245857; doi:10.1371/journal.pbio.3003830)
Supplement: S2 Data — (ZIP) [file pbio.3003830.s007.zip › templates/fold_slfn14_leu_taa_template_hits_chains_a_b_query_to_hit.json]

[{
 "name": "fold_slfn14_leu_taa_template_hit_0_chains_a_b.cif",
 "queryIndices": [
  437,
  231,
  263,
  85,
  305,
  99,
  209,
  189,
  495,
  537,
  15,
  349,
  57,
  363,
  559,
  139,
  473,
  435,
  225,
  257,
  83,
  311,
  101,
  389,
  215,
  187,
  489,
  543,
  9,
  347,
  63,
  365,
  553,
  141,
  479,
  122,
  296,
  200,
  410,
  254,
  428,
  76,
  286,
  370,
  32,
  448,
  146,
  502,
  164,
  512,
  324,
  22,
  124,
  302,
  206,
  412,
  248,
  426,
  74,
  280,
  372,
  38,
  560,
  454,
  148,
  496,
  162,
  518,
  322,
  16,
  520,
  510,
  172,
  332,
  30,
  378,
  40,
  456,
  246,
  420,
  68,
  278,
  114,
  288,
  192,
  402,
  526,
  504,
  170,
  330,
  24,
  380,
  46,
  462,
  156,
  240,
  418,
  66,
  272,
  116,
  294,
  198,
  404,
  49,
  355,
  131,
  465,
  551,
  529,
  181,
  487,
  7,
  341,
  313,
  107,
  395,
  217,
  445,
  239,
  271,
  93,
  55,
  357,
  133,
  471,
  545,
  535,
  179,
  481,
  339,
  319,
  109,
  397,
  223,
  443,
  233,
  265,
  91,
  82,
  256,
  224,
  434,
  214,
  388,
  100,
  310,
  346,
  8,
  488,
  186,
  542,
  552,
  140,
  364,
  62,
  84,
  262,
  230,
  436,
  208,
  98,
  304,
  348,
  14,
  494,
  188,
  536,
  472,
  138,
  362,
  56,
  413,
  207,
  303,
  125,
  281,
  75,
  427,
  249,
  149,
  455,
  39,
  373,
  17,
  323,
  163,
  497,
  519,
  411,
  201,
  297,
  123,
  287,
  77,
  429,
  255,
  147,
  449,
  33,
  371,
  23,
  325,
  165,
  503,
  513,
  25,
  331,
  527,
  171,
  505,
  157,
  463,
  47,
  273,
  67,
  419,
  241,
  405,
  199,
  295,
  117,
  31,
  333,
  521,
  173,
  511,
  457,
  41,
  379,
  279,
  69,
  421,
  247,
  403,
  193,
  289,
  115,
  470,
  132,
  544,
  356,
  54,
  338,
  534,
  480,
  178,
  222,
  396,
  108,
  318,
  264,
  232,
  442,
  464,
  130,
  550,
  354,
  48,
  340,
  6,
  528,
  486,
  180,
  216,
  394,
  106,
  312,
  92,
  270,
  238,
  444,
  284,
  78,
  430,
  252,
  408,
  202,
  298,
  120,
  20,
  326,
  514,
  166,
  500,
  144,
  450,
  34,
  368,
  282,
  72,
  424,
  414,
  204,
  300,
  126,
  18,
  320,
  516,
  160,
  498,
  150,
  452,
  36,
  374,
  211,
  385,
  97,
  307,
  87,
  261,
  229,
  439,
  475,
  137,
  557,
  361,
  59,
  351,
  13,
  493,
  191,
  213,
  391,
  103,
  309,
  81,
  259,
  227,
  433,
  477,
  143,
  555,
  367,
  61,
  345,
  11,
  541,
  491,
  185,
  343,
  5,
  485,
  183,
  531,
  549,
  467,
  129,
  353,
  51,
  95,
  269,
  237,
  447,
  219,
  393,
  105,
  315,
  337,
  3,
  483,
  177,
  533,
  547,
  469,
  135,
  53,
  89,
  267,
  235,
  441,
  221,
  399,
  111,
  317,
  152,
  458,
  42,
  376,
  28,
  334,
  174,
  508,
  522,
  400,
  194,
  290,
  112,
  276,
  70,
  422,
  244,
  158,
  460,
  44,
  26,
  328,
  168,
  506,
  524,
  406,
  196,
  292,
  274,
  64,
  416,
  242,
  251,
  425,
  73,
  283,
  127,
  301,
  205,
  415,
  517,
  499,
  161,
  321,
  19,
  375,
  37,
  453,
  151,
  253,
  431,
  79,
  285,
  121,
  299,
  203,
  409,
  515,
  501,
  167,
  327,
  21,
  369,
  35,
  451,
  145,
  308,
  102,
  390,
  212,
  432,
  226,
  258,
  80,
  60,
  366,
  142,
  476,
  554,
  184,
  490,
  10,
  344,
  306,
  96,
  384,
  210,
  438,
  228,
  260,
  86,
  58,
  136,
  474,
  556,
  190,
  492,
  12,
  350,
  176,
  482,
  532,
  2,
  336,
  52,
  546,
  134,
  468,
  440,
  234,
  266,
  88,
  316,
  110,
  398,
  220,
  182,
  484,
  530,
  4,
  342,
  50,
  352,
  548,
  128,
  466,
  446,
  236,
  268,
  94,
  314,
  104,
  392,
  218,
  383,
  45,
  461,
  159,
  507,
  169,
  525,
  329,
  27,
  293,
  197,
  407,
  243,
  417,
  65,
  275,
  377,
  43,
  459,
  153,
  509,
  175,
  523,
  335,
  29,
  113,
  291,
  195,
  401,
  245,
  423,
  71,
  277
 ],
 "templateIndices": [
  428,
  230,
  261,
  89,
  303,
  102,
  208,
  188,
  485,
  531,
  19,
  347,
  61,
  358,
  549,
  140,
  464,
  426,
  224,
  255,
  87,
  309,
  104,
  380,
  214,
  186,
  479,
  534,
  13,
  345,
  67,
  360,
  544,
  142,
  469,
  123,
  294,
  199,
  401,
  252,
  419,
  80,
  284,
  365,
  36,
  439,
  147,
  492,
  163,
  502,
  322,
  26,
  125,
  300,
  205,
  403,
  247,
  417,
  78,
  278,
  367,
  42,
  550,
  445,
  149,
  486,
  161,
  508,
  320,
  20,
  514,
  500,
  171,
  330,
  34,
  373,
  44,
  447,
  245,
  411,
  72,
  276,
  117,
  286,
  191,
  393,
  520,
  494,
  169,
  328,
  28,
  375,
  50,
  453,
  155,
  239,
  409,
  70,
  270,
  119,
  292,
  197,
  395,
  53,
  353,
  132,
  456,
  542,
  523,
  180,
  477,
  11,
  339,
  311,
  110,
  386,
  216,
  436,
  238,
  269,
  96,
  59,
  355,
  134,
  462,
  536,
  529,
  178,
  471,
  337,
  317,
  112,
  388,
  222,
  434,
  232,
  263,
  94,
  86,
  254,
  223,
  425,
  213,
  379,
  103,
  308,
  344,
  12,
  478,
  185,
  533,
  543,
  141,
  359,
  66,
  88,
  260,
  229,
  427,
  207,
  101,
  302,
  346,
  18,
  484,
  187,
  530,
  463,
  139,
  357,
  60,
  404,
  206,
  301,
  126,
  279,
  79,
  418,
  248,
  150,
  446,
  43,
  368,
  21,
  321,
  162,
  487,
  509,
  402,
  200,
  295,
  124,
  285,
  81,
  420,
  253,
  148,
  440,
  37,
  366,
  27,
  323,
  164,
  493,
  503,
  29,
  329,
  521,
  170,
  495,
  156,
  454,
  51,
  271,
  71,
  410,
  240,
  396,
  198,
  293,
  120,
  35,
  331,
  515,
  172,
  501,
  448,
  45,
  374,
  277,
  73,
  412,
  246,
  394,
  192,
  287,
  118,
  461,
  133,
  535,
  354,
  58,
  336,
  528,
  470,
  177,
  221,
  387,
  111,
  316,
  262,
  231,
  433,
  455,
  131,
  541,
  352,
  52,
  338,
  10,
  522,
  476,
  179,
  215,
  385,
  109,
  310,
  95,
  268,
  237,
  435,
  282,
  82,
  421,
  250,
  399,
  201,
  296,
  121,
  24,
  324,
  504,
  165,
  490,
  145,
  441,
  38,
  363,
  280,
  76,
  415,
  405,
  203,
  298,
  127,
  22,
  318,
  506,
  159,
  488,
  151,
  443,
  40,
  369,
  210,
  378,
  100,
  305,
  91,
  259,
  228,
  430,
  466,
  138,
  548,
  356,
  63,
  349,
  17,
  483,
  190,
  212,
  382,
  106,
  307,
  85,
  257,
  226,
  424,
  468,
  144,
  546,
  362,
  65,
  343,
  15,
  532,
  481,
  184,
  341,
  9,
  475,
  182,
  525,
  540,
  458,
  130,
  351,
  55,
  98,
  267,
  236,
  438,
  218,
  384,
  108,
  313,
  335,
  7,
  473,
  176,
  527,
  538,
  460,
  136,
  57,
  93,
  265,
  234,
  432,
  220,
  390,
  114,
  315,
  153,
  449,
  46,
  371,
  32,
  332,
  173,
  498,
  516,
  391,
  193,
  288,
  115,
  274,
  74,
  413,
  243,
  157,
  451,
  48,
  30,
  326,
  167,
  496,
  518,
  397,
  195,
  290,
  272,
  68,
  407,
  241,
  249,
  416,
  77,
  281,
  128,
  299,
  204,
  406,
  507,
  489,
  160,
  319,
  23,
  370,
  41,
  444,
  152,
  251,
  422,
  83,
  283,
  122,
  297,
  202,
  400,
  505,
  491,
  166,
  325,
  25,
  364,
  39,
  442,
  146,
  306,
  105,
  381,
  211,
  423,
  225,
  256,
  84,
  64,
  361,
  143,
  467,
  545,
  183,
  480,
  14,
  342,
  304,
  99,
  377,
  209,
  429,
  227,
  258,
  90,
  62,
  137,
  465,
  547,
  189,
  482,
  16,
  348,
  175,
  472,
  526,
  6,
  334,
  56,
  537,
  135,
  459,
  431,
  233,
  264,
  92,
  314,
  113,
  389,
  219,
  181,
  474,
  524,
  8,
  340,
  54,
  350,
  539,
  129,
  457,
  437,
  235,
  266,
  97,
  312,
  107,
  383,
  217,
  376,
  49,
  452,
  158,
  497,
  168,
  519,
  327,
  31,
  291,
  196,
  398,
  242,
  408,
  69,
  273,
  372,
  47,
  450,
  154,
  499,
  174,
  517,
  333,
  33,
  116,
  289,
  194,
  392,
  244,
  414,
  75,
  275
 ]
}
,{
 "name": "fold_slfn14_leu_taa_template_hit_1_chains_a_b.cif",
 "queryIndices": [
  231,
  437,
  85,
  263,
  99,
  305,
  209,
  495,
  189,
  537,
  349,
  15,
  363,
  57,
  559,
  473,
  139,
  225,
  435,
  83,
  257,
  101,
  311,
  215,
  389,
  489,
  187,
  543,
  347,
  9,
  365,
  63,
  553,
  479,
  141,
  296,
  122,
  410,
  200,
  428,
  254,
  286,
  76,
  32,
  370,
  146,
  448,
  164,
  502,
  512,
  22,
  324,
  302,
  124,
  412,
  206,
  426,
  248,
  280,
  74,
  38,
  372,
  560,
  148,
  454,
  162,
  496,
  518,
  16,
  322,
  520,
  172,
  510,
  30,
  332,
  40,
  456,
  420,
  246,
  278,
  68,
  288,
  114,
  402,
  192,
  526,
  170,
  504,
  24,
  330,
  46,
  156,
  462,
  418,
  240,
  272,
  66,
  294,
  116,
  404,
  198,
  355,
  49,
  465,
  131,
  551,
  529,
  487,
  181,
  341,
  7,
  107,
  313,
  217,
  395,
  239,
  445,
  93,
  271,
  357,
  55,
  471,
  133,
  545,
  535,
  481,
  179,
  339,
  109,
  319,
  223,
  397,
  233,
  443,
  91,
  265,
  256,
  82,
  434,
  224,
  388,
  214,
  310,
  100,
  8,
  346,
  186,
  488,
  542,
  552,
  140,
  62,
  364,
  262,
  84,
  436,
  230,
  208,
  304,
  98,
  14,
  348,
  188,
  494,
  536,
  138,
  472,
  56,
  362,
  207,
  413,
  125,
  303,
  75,
  281,
  249,
  427,
  455,
  149,
  373,
  39,
  323,
  17,
  497,
  163,
  519,
  201,
  411,
  123,
  297,
  77,
  287,
  255,
  429,
  449,
  147,
  371,
  33,
  325,
  23,
  503,
  165,
  513,
  331,
  25,
  527,
  505,
  171,
  463,
  157,
  47,
  67,
  273,
  241,
  419,
  199,
  405,
  117,
  295,
  333,
  31,
  521,
  511,
  173,
  457,
  41,
  69,
  279,
  247,
  421,
  193,
  403,
  115,
  289,
  132,
  470,
  544,
  54,
  356,
  338,
  534,
  178,
  480,
  396,
  222,
  318,
  108,
  264,
  442,
  232,
  130,
  464,
  550,
  48,
  354,
  6,
  340,
  528,
  180,
  486,
  394,
  216,
  312,
  106,
  270,
  92,
  444,
  238,
  78,
  284,
  252,
  430,
  202,
  408,
  120,
  298,
  326,
  20,
  514,
  500,
  166,
  450,
  144,
  368,
  34,
  72,
  282,
  424,
  204,
  414,
  126,
  300,
  320,
  18,
  516,
  498,
  160,
  452,
  150,
  374,
  36,
  385,
  211,
  307,
  97,
  261,
  87,
  439,
  229,
  137,
  475,
  557,
  59,
  361,
  13,
  351,
  191,
  493,
  391,
  213,
  309,
  103,
  259,
  81,
  433,
  227,
  143,
  477,
  555,
  61,
  367,
  11,
  345,
  541,
  185,
  491,
  5,
  343,
  183,
  485,
  531,
  549,
  129,
  467,
  51,
  353,
  269,
  95,
  447,
  237,
  393,
  219,
  315,
  105,
  3,
  337,
  177,
  483,
  533,
  547,
  135,
  469,
  53,
  359,
  267,
  89,
  441,
  235,
  399,
  221,
  317,
  111,
  458,
  152,
  376,
  42,
  334,
  28,
  508,
  174,
  522,
  194,
  400,
  112,
  290,
  70,
  276,
  244,
  422,
  460,
  158,
  44,
  328,
  26,
  506,
  168,
  524,
  196,
  406,
  292,
  64,
  274,
  242,
  416,
  425,
  251,
  283,
  73,
  301,
  127,
  415,
  205,
  517,
  161,
  499,
  19,
  321,
  37,
  375,
  151,
  453,
  431,
  253,
  285,
  79,
  299,
  121,
  409,
  203,
  515,
  167,
  501,
  21,
  327,
  35,
  369,
  145,
  451,
  102,
  308,
  212,
  390,
  226,
  432,
  80,
  258,
  366,
  60,
  476,
  142,
  554,
  490,
  184,
  344,
  10,
  96,
  306,
  210,
  384,
  228,
  438,
  86,
  260,
  360,
  58,
  474,
  136,
  556,
  492,
  190,
  350,
  12,
  482,
  176,
  532,
  336,
  358,
  52,
  546,
  468,
  134,
  234,
  440,
  88,
  266,
  110,
  316,
  220,
  398,
  484,
  182,
  530,
  342,
  4,
  352,
  50,
  548,
  466,
  128,
  236,
  446,
  94,
  268,
  104,
  314,
  218,
  392,
  45,
  383,
  159,
  461,
  169,
  507,
  525,
  27,
  329,
  293,
  407,
  197,
  417,
  243,
  275,
  65,
  43,
  377,
  153,
  459,
  175,
  509,
  523,
  29,
  335,
  291,
  113,
  401,
  195,
  423,
  245,
  277,
  71
 ],
 "templateIndices": [
  224,
  422,
  83,
  255,
  96,
  297,
  202,
  479,
  182,
  525,
  341,
  13,
  355,
  55,
  543,
  458,
  134,
  218,
  420,
  81,
  249,
  98,
  303,
  208,
  374,
  473,
  180,
  528,
  339,
  7,
  357,
  61,
  538,
  463,
  136,
  288,
  117,
  395,
  193,
  413,
  246,
  278,
  74,
  30,
  362,
  141,
  433,
  157,
  486,
  496,
  20,
  316,
  294,
  119,
  397,
  199,
  411,
  241,
  272,
  72,
  36,
  364,
  544,
  143,
  439,
  155,
  480,
  502,
  14,
  314,
  508,
  165,
  494,
  28,
  324,
  38,
  441,
  405,
  239,
  270,
  66,
  280,
  111,
  387,
  185,
  514,
  163,
  488,
  22,
  322,
  44,
  149,
  447,
  403,
  233,
  264,
  64,
  286,
  113,
  389,
  191,
  347,
  47,
  450,
  126,
  536,
  517,
  471,
  174,
  333,
  5,
  104,
  305,
  210,
  380,
  232,
  430,
  90,
  263,
  349,
  53,
  456,
  128,
  530,
  523,
  465,
  172,
  331,
  106,
  311,
  216,
  382,
  226,
  428,
  88,
  257,
  248,
  80,
  419,
  217,
  373,
  207,
  302,
  97,
  6,
  338,
  179,
  472,
  527,
  537,
  135,
  60,
  356,
  254,
  82,
  421,
  223,
  201,
  296,
  95,
  12,
  340,
  181,
  478,
  524,
  133,
  457,
  54,
  354,
  200,
  398,
  120,
  295,
  73,
  273,
  242,
  412,
  440,
  144,
  365,
  37,
  315,
  15,
  481,
  156,
  503,
  194,
  396,
  118,
  289,
  75,
  279,
  247,
  414,
  434,
  142,
  363,
  31,
  317,
  21,
  487,
  158,
  497,
  323,
  23,
  515,
  489,
  164,
  448,
  150,
  45,
  65,
  265,
  234,
  404,
  192,
  390,
  114,
  287,
  325,
  29,
  509,
  495,
  166,
  442,
  39,
  67,
  271,
  240,
  406,
  186,
  388,
  112,
  281,
  127,
  455,
  529,
  52,
  348,
  330,
  522,
  171,
  464,
  381,
  215,
  310,
  105,
  256,
  427,
  225,
  125,
  449,
  535,
  46,
  346,
  4,
  332,
  516,
  173,
  470,
  379,
  209,
  304,
  103,
  262,
  89,
  429,
  231,
  76,
  276,
  244,
  415,
  195,
  393,
  115,
  290,
  318,
  18,
  498,
  484,
  159,
  435,
  139,
  360,
  32,
  70,
  274,
  409,
  197,
  399,
  121,
  292,
  312,
  16,
  500,
  482,
  153,
  437,
  145,
  366,
  34,
  372,
  204,
  299,
  94,
  253,
  85,
  424,
  222,
  132,
  460,
  542,
  57,
  353,
  11,
  343,
  184,
  477,
  376,
  206,
  301,
  100,
  251,
  79,
  418,
  220,
  138,
  462,
  540,
  59,
  359,
  9,
  337,
  526,
  178,
  475,
  3,
  335,
  176,
  469,
  519,
  534,
  124,
  452,
  49,
  345,
  261,
  92,
  432,
  230,
  378,
  212,
  307,
  102,
  1,
  329,
  170,
  467,
  521,
  532,
  130,
  454,
  51,
  351,
  259,
  87,
  426,
  228,
  384,
  214,
  309,
  108,
  443,
  147,
  368,
  40,
  326,
  26,
  492,
  167,
  510,
  187,
  385,
  109,
  282,
  68,
  268,
  237,
  407,
  445,
  151,
  42,
  320,
  24,
  490,
  161,
  512,
  189,
  391,
  284,
  62,
  266,
  235,
  401,
  410,
  243,
  275,
  71,
  293,
  122,
  400,
  198,
  501,
  154,
  483,
  17,
  313,
  35,
  367,
  146,
  438,
  416,
  245,
  277,
  77,
  291,
  116,
  394,
  196,
  499,
  160,
  485,
  19,
  319,
  33,
  361,
  140,
  436,
  99,
  300,
  205,
  375,
  219,
  417,
  78,
  250,
  358,
  58,
  461,
  137,
  539,
  474,
  177,
  336,
  8,
  93,
  298,
  203,
  371,
  221,
  423,
  84,
  252,
  352,
  56,
  459,
  131,
  541,
  476,
  183,
  342,
  10,
  466,
  169,
  520,
  328,
  350,
  50,
  531,
  453,
  129,
  227,
  425,
  86,
  258,
  107,
  308,
  213,
  383,
  468,
  175,
  518,
  334,
  2,
  344,
  48,
  533,
  451,
  123,
  229,
  431,
  91,
  260,
  101,
  306,
  211,
  377,
  43,
  370,
  152,
  446,
  162,
  491,
  513,
  25,
  321,
  285,
  392,
  190,
  402,
  236,
  267,
  63,
  41,
  369,
  148,
  444,
  168,
  493,
  511,
  27,
  327,
  283,
  110,
  386,
  188,
  408,
  238,
  269,
  69
 ]
}
,{
 "name": "fold_slfn14_leu_taa_template_hit_2_chains_a_b.cif",
 "queryIndices": [
  280,
  74,
  227,
  81,
  248,
  259,
  206,
  103,
  309,
  302,
  213,
  124,
  185,
  16,
  322,
  345,
  162,
  11,
  61,
  148,
  38,
  143,
  286,
  76,
  229,
  254,
  261,
  200,
  97,
  307,
  296,
  211,
  122,
  191,
  22,
  324,
  351,
  164,
  13,
  59,
  146,
  32,
  137,
  300,
  215,
  126,
  204,
  101,
  311,
  83,
  250,
  257,
  282,
  72,
  225,
  36,
  141,
  63,
  150,
  347,
  160,
  9,
  187,
  18,
  320,
  298,
  209,
  120,
  202,
  99,
  305,
  252,
  263,
  284,
  78,
  231,
  139,
  57,
  144,
  349,
  166,
  15,
  189,
  20,
  326,
  339,
  168,
  26,
  179,
  328,
  133,
  44,
  158,
  55,
  242,
  265,
  274,
  233,
  64,
  292,
  223,
  109,
  196,
  319,
  341,
  7,
  174,
  28,
  181,
  334,
  131,
  42,
  152,
  49,
  244,
  93,
  271,
  276,
  239,
  70,
  290,
  112,
  107,
  194,
  313,
  53,
  135,
  46,
  24,
  177,
  330,
  337,
  3,
  170,
  111,
  198,
  317,
  294,
  221,
  272,
  235,
  66,
  240,
  267,
  353,
  154,
  51,
  129,
  40,
  30,
  183,
  332,
  343,
  5,
  172,
  105,
  192,
  315,
  288,
  114,
  219,
  278,
  237,
  68,
  246,
  95,
  269,
  255,
  260,
  287,
  77,
  228,
  297,
  210,
  123,
  201,
  96,
  306,
  350,
  165,
  12,
  190,
  23,
  325,
  33,
  136,
  58,
  147,
  80,
  249,
  258,
  281,
  75,
  226,
  303,
  212,
  125,
  207,
  102,
  308,
  344,
  163,
  10,
  184,
  17,
  323,
  39,
  142,
  60,
  149,
  203,
  98,
  304,
  299,
  208,
  121,
  285,
  79,
  230,
  84,
  253,
  262,
  56,
  145,
  35,
  138,
  188,
  21,
  327,
  348,
  167,
  14,
  205,
  100,
  310,
  301,
  214,
  127,
  283,
  73,
  224,
  82,
  251,
  256,
  62,
  151,
  37,
  140,
  186,
  19,
  321,
  346,
  161,
  8,
  29,
  180,
  335,
  340,
  6,
  175,
  354,
  153,
  48,
  130,
  43,
  277,
  238,
  71,
  245,
  270,
  106,
  195,
  312,
  291,
  113,
  216,
  27,
  178,
  329,
  338,
  169,
  159,
  54,
  132,
  45,
  275,
  232,
  65,
  243,
  264,
  108,
  197,
  318,
  293,
  119,
  222,
  128,
  41,
  352,
  155,
  50,
  342,
  4,
  173,
  31,
  182,
  333,
  289,
  115,
  218,
  104,
  193,
  314,
  247,
  94,
  268,
  279,
  236,
  69,
  134,
  47,
  157,
  52,
  336,
  2,
  25,
  176,
  331,
  295,
  220,
  110,
  199,
  316,
  241,
  266,
  273,
  234,
  67
 ],
 "templateIndices": [
  264,
  72,
  211,
  79,
  232,
  243,
  191,
  93,
  293,
  286,
  198,
  111,
  170,
  15,
  306,
  329,
  148,
  10,
  59,
  135,
  36,
  130,
  270,
  74,
  213,
  238,
  245,
  185,
  87,
  291,
  280,
  196,
  109,
  176,
  21,
  308,
  335,
  150,
  12,
  57,
  133,
  31,
  124,
  284,
  200,
  113,
  189,
  91,
  295,
  81,
  234,
  241,
  266,
  70,
  209,
  34,
  128,
  61,
  137,
  331,
  146,
  8,
  172,
  17,
  304,
  282,
  194,
  107,
  187,
  89,
  289,
  236,
  247,
  268,
  76,
  215,
  126,
  55,
  131,
  333,
  152,
  14,
  174,
  19,
  310,
  323,
  154,
  25,
  164,
  312,
  120,
  42,
  144,
  53,
  226,
  249,
  258,
  217,
  62,
  276,
  207,
  99,
  181,
  303,
  325,
  6,
  159,
  27,
  166,
  318,
  118,
  40,
  139,
  47,
  228,
  83,
  255,
  260,
  223,
  68,
  274,
  102,
  97,
  179,
  297,
  51,
  122,
  44,
  23,
  162,
  314,
  321,
  2,
  156,
  101,
  183,
  301,
  278,
  205,
  256,
  219,
  64,
  224,
  251,
  337,
  141,
  49,
  116,
  38,
  29,
  168,
  316,
  327,
  4,
  157,
  95,
  177,
  299,
  272,
  104,
  203,
  262,
  221,
  66,
  230,
  85,
  253,
  239,
  244,
  271,
  75,
  212,
  281,
  195,
  110,
  186,
  86,
  290,
  334,
  151,
  11,
  175,
  22,
  309,
  32,
  123,
  56,
  134,
  78,
  233,
  242,
  265,
  73,
  210,
  287,
  197,
  112,
  192,
  92,
  292,
  328,
  149,
  9,
  169,
  16,
  307,
  37,
  129,
  58,
  136,
  188,
  88,
  288,
  283,
  193,
  108,
  269,
  77,
  214,
  82,
  237,
  246,
  54,
  132,
  33,
  125,
  173,
  20,
  311,
  332,
  153,
  13,
  190,
  90,
  294,
  285,
  199,
  114,
  267,
  71,
  208,
  80,
  235,
  240,
  60,
  138,
  35,
  127,
  171,
  18,
  305,
  330,
  147,
  7,
  28,
  165,
  319,
  324,
  5,
  160,
  338,
  140,
  46,
  117,
  41,
  261,
  222,
  69,
  229,
  254,
  96,
  180,
  296,
  275,
  103,
  201,
  26,
  163,
  313,
  322,
  155,
  145,
  52,
  119,
  43,
  259,
  216,
  63,
  227,
  248,
  98,
  182,
  302,
  277,
  106,
  206,
  115,
  39,
  336,
  142,
  48,
  326,
  3,
  158,
  30,
  167,
  317,
  273,
  105,
  202,
  94,
  178,
  298,
  231,
  84,
  252,
  263,
  220,
  67,
  121,
  45,
  143,
  50,
  320,
  1,
  24,
  161,
  315,
  279,
  204,
  100,
  184,
  300,
  225,
  250,
  257,
  218,
  65
 ]
}
,{
 "name": "fold_slfn14_leu_taa_template_hit_3_chains_a_b.cif",
 "queryIndices": [
  280,
  74,
  227,
  248,
  81,
  259,
  309,
  103,
  206,
  213,
  124,
  302,
  322,
  185,
  16,
  162,
  345,
  148,
  61,
  38,
  143,
  286,
  76,
  229,
  254,
  261,
  307,
  97,
  200,
  211,
  122,
  296,
  324,
  191,
  22,
  13,
  164,
  351,
  146,
  59,
  32,
  137,
  300,
  126,
  215,
  204,
  101,
  311,
  257,
  83,
  250,
  225,
  72,
  282,
  141,
  36,
  63,
  150,
  347,
  160,
  18,
  187,
  320,
  298,
  120,
  209,
  202,
  99,
  305,
  263,
  252,
  231,
  78,
  284,
  139,
  57,
  144,
  349,
  166,
  15,
  20,
  189,
  326,
  168,
  339,
  328,
  179,
  26,
  44,
  133,
  158,
  55,
  242,
  265,
  274,
  64,
  233,
  223,
  292,
  319,
  109,
  196,
  174,
  341,
  334,
  181,
  28,
  42,
  131,
  152,
  49,
  244,
  93,
  271,
  276,
  70,
  239,
  112,
  290,
  313,
  107,
  194,
  53,
  135,
  46,
  24,
  177,
  330,
  337,
  170,
  198,
  111,
  317,
  294,
  221,
  235,
  66,
  272,
  267,
  240,
  51,
  154,
  129,
  40,
  30,
  183,
  332,
  343,
  172,
  192,
  105,
  315,
  288,
  114,
  219,
  237,
  68,
  278,
  269,
  95,
  246,
  255,
  260,
  287,
  228,
  77,
  123,
  210,
  297,
  306,
  201,
  96,
  165,
  12,
  350,
  325,
  23,
  190,
  136,
  33,
  58,
  147,
  80,
  249,
  258,
  281,
  226,
  75,
  125,
  212,
  303,
  308,
  207,
  102,
  163,
  344,
  323,
  17,
  184,
  142,
  39,
  60,
  149,
  98,
  203,
  304,
  299,
  208,
  121,
  79,
  230,
  285,
  262,
  253,
  84,
  145,
  56,
  35,
  138,
  188,
  21,
  327,
  348,
  14,
  167,
  100,
  205,
  310,
  301,
  214,
  127,
  73,
  224,
  283,
  256,
  251,
  82,
  151,
  62,
  37,
  140,
  186,
  19,
  321,
  346,
  161,
  335,
  29,
  180,
  175,
  340,
  48,
  153,
  130,
  43,
  277,
  238,
  71,
  245,
  270,
  312,
  195,
  106,
  113,
  216,
  291,
  329,
  27,
  178,
  169,
  338,
  54,
  159,
  132,
  45,
  275,
  232,
  65,
  243,
  264,
  318,
  197,
  108,
  119,
  222,
  293,
  41,
  128,
  155,
  50,
  352,
  342,
  173,
  182,
  31,
  333,
  289,
  218,
  115,
  104,
  193,
  314,
  268,
  247,
  94,
  69,
  236,
  279,
  47,
  134,
  157,
  52,
  336,
  176,
  25,
  331,
  295,
  220,
  110,
  199,
  316,
  266,
  241,
  67,
  234,
  273
 ],
 "templateIndices": [
  253,
  61,
  200,
  221,
  68,
  232,
  282,
  82,
  180,
  187,
  100,
  275,
  295,
  159,
  4,
  137,
  318,
  124,
  48,
  25,
  119,
  259,
  63,
  202,
  227,
  234,
  280,
  76,
  174,
  185,
  98,
  269,
  297,
  165,
  10,
  1,
  139,
  324,
  122,
  46,
  20,
  113,
  273,
  102,
  189,
  178,
  80,
  284,
  230,
  70,
  223,
  198,
  59,
  255,
  117,
  23,
  50,
  126,
  320,
  135,
  6,
  161,
  293,
  271,
  96,
  183,
  176,
  78,
  278,
  236,
  225,
  204,
  65,
  257,
  115,
  44,
  120,
  322,
  141,
  3,
  8,
  163,
  299,
  143,
  312,
  301,
  153,
  14,
  31,
  109,
  133,
  42,
  215,
  238,
  247,
  51,
  206,
  196,
  265,
  292,
  88,
  170,
  148,
  314,
  307,
  155,
  16,
  29,
  107,
  128,
  36,
  217,
  72,
  244,
  249,
  57,
  212,
  91,
  263,
  286,
  86,
  168,
  40,
  111,
  33,
  12,
  151,
  303,
  310,
  145,
  172,
  90,
  290,
  267,
  194,
  208,
  53,
  245,
  240,
  213,
  38,
  130,
  105,
  27,
  18,
  157,
  305,
  316,
  146,
  166,
  84,
  288,
  261,
  93,
  192,
  210,
  55,
  251,
  242,
  74,
  219,
  228,
  233,
  260,
  201,
  64,
  99,
  184,
  270,
  279,
  175,
  75,
  140,
  0,
  323,
  298,
  11,
  164,
  112,
  21,
  45,
  123,
  67,
  222,
  231,
  254,
  199,
  62,
  101,
  186,
  276,
  281,
  181,
  81,
  138,
  317,
  296,
  5,
  158,
  118,
  26,
  47,
  125,
  77,
  177,
  277,
  272,
  182,
  97,
  66,
  203,
  258,
  235,
  226,
  71,
  121,
  43,
  22,
  114,
  162,
  9,
  300,
  321,
  2,
  142,
  79,
  179,
  283,
  274,
  188,
  103,
  60,
  197,
  256,
  229,
  224,
  69,
  127,
  49,
  24,
  116,
  160,
  7,
  294,
  319,
  136,
  308,
  17,
  154,
  149,
  313,
  35,
  129,
  106,
  30,
  250,
  211,
  58,
  218,
  243,
  285,
  169,
  85,
  92,
  190,
  264,
  302,
  15,
  152,
  144,
  311,
  41,
  134,
  108,
  32,
  248,
  205,
  52,
  216,
  237,
  291,
  171,
  87,
  95,
  195,
  266,
  28,
  104,
  131,
  37,
  325,
  315,
  147,
  156,
  19,
  306,
  262,
  191,
  94,
  83,
  167,
  287,
  241,
  220,
  73,
  56,
  209,
  252,
  34,
  110,
  132,
  39,
  309,
  150,
  13,
  304,
  268,
  193,
  89,
  173,
  289,
  239,
  214,
  54,
  207,
  246
 ]
}
]
