# Supplementary material for: Type II tRNA cleavage by SLFN14 endoribonuclease variants linked to inherited thrombocytopenia drives global translational repression
Source: PLoS Biol. 2026 May 29;24(5):e3003830. doi: 10.1371/journal.pbio.3003830 (PMC13245857; doi:10.1371/journal.pbio.3003830)
Supplement: S2 Data — (ZIP) [file pbio.3003830.s007.zip › fold_slfn14_leu_taa_model_0.cif]

# By using this file you agree to the legally binding terms of use found at alphafoldserver.com/output-terms
data_38ff0ea9eeae7eae
#
_entry.id 38ff0ea9eeae7eae
#
loop_
_atom_type.symbol
C 
N 
O 
P 
S 
#
loop_
_audit_author.name
_audit_author.pdbx_ordinal
"Google DeepMind" 1 
"Isomorphic Labs" 2 
#
_audit_conform.dict_location https://raw.githubusercontent.com/ihmwg/ModelCIF/master/dist/mmcif_ma.dic
_audit_conform.dict_name     mmcif_ma.dic
_audit_conform.dict_version  1.4.5
#
loop_
_chem_comp.formula
_chem_comp.formula_weight
_chem_comp.id
_chem_comp.mon_nstd_flag
_chem_comp.name
_chem_comp.pdbx_smiles
_chem_comp.pdbx_synonyms
_chem_comp.type
"C10 H14 N5 O7 P" 347.221 A   y "ADENOSINE-5'-MONOPHOSPHATE" Nc1ncnc2n(cnc12)[C@@H]3O[C@H](CO[P](O)(O)=O)[C@@H](O)[C@H]3O      ? "RNA LINKING"       
"C3 H7 N O2"      89.093  ALA y ALANINE                      C[C@H](N)C(O)=O                                                   ? "L-PEPTIDE LINKING" 
"C6 H15 N4 O2"    175.209 ARG y ARGININE                     N[C@@H](CCCNC(N)=[NH2+])C(O)=O                                    ? "L-PEPTIDE LINKING" 
"C4 H8 N2 O3"     132.118 ASN y ASPARAGINE                   N[C@@H](CC(N)=O)C(O)=O                                            ? "L-PEPTIDE LINKING" 
"C4 H7 N O4"      133.103 ASP y "ASPARTIC ACID"              N[C@@H](CC(O)=O)C(O)=O                                            ? "L-PEPTIDE LINKING" 
"C9 H14 N3 O8 P"  323.197 C   y "CYTIDINE-5'-MONOPHOSPHATE"  NC1=NC(=O)N(C=C1)[C@@H]2O[C@H](CO[P](O)(O)=O)[C@@H](O)[C@H]2O     ? "RNA LINKING"       
"C3 H7 N O2 S"    121.158 CYS y CYSTEINE                     N[C@@H](CS)C(O)=O                                                 ? "L-PEPTIDE LINKING" 
"C10 H14 N5 O8 P" 363.221 G   y "GUANOSINE-5'-MONOPHOSPHATE" NC1=Nc2n(cnc2C(=O)N1)[C@@H]3O[C@H](CO[P](O)(O)=O)[C@@H](O)[C@H]3O ? "RNA LINKING"       
"C5 H10 N2 O3"    146.144 GLN y GLUTAMINE                    N[C@@H](CCC(N)=O)C(O)=O                                           ? "L-PEPTIDE LINKING" 
"C5 H9 N O4"      147.129 GLU y "GLUTAMIC ACID"              N[C@@H](CCC(O)=O)C(O)=O                                           ? "L-PEPTIDE LINKING" 
"C2 H5 N O2"      75.067  GLY y GLYCINE                      NCC(O)=O                                                          ? "PEPTIDE LINKING"   
"C6 H10 N3 O2"    156.162 HIS y HISTIDINE                    N[C@@H](Cc1c[nH]c[nH+]1)C(O)=O                                    ? "L-PEPTIDE LINKING" 
"C6 H13 N O2"     131.173 ILE y ISOLEUCINE                   CC[C@H](C)[C@H](N)C(O)=O                                          ? "L-PEPTIDE LINKING" 
"C6 H13 N O2"     131.173 LEU y LEUCINE                      CC(C)C[C@H](N)C(O)=O                                              ? "L-PEPTIDE LINKING" 
"C6 H15 N2 O2"    147.195 LYS y LYSINE                       N[C@@H](CCCC[NH3+])C(O)=O                                         ? "L-PEPTIDE LINKING" 
"C5 H11 N O2 S"   149.211 MET y METHIONINE                   CSCC[C@H](N)C(O)=O                                                ? "L-PEPTIDE LINKING" 
"C9 H11 N O2"     165.189 PHE y PHENYLALANINE                N[C@@H](Cc1ccccc1)C(O)=O                                          ? "L-PEPTIDE LINKING" 
"C5 H9 N O2"      115.130 PRO y PROLINE                      OC(=O)[C@@H]1CCCN1                                                ? "L-PEPTIDE LINKING" 
"C3 H7 N O3"      105.093 SER y SERINE                       N[C@@H](CO)C(O)=O                                                 ? "L-PEPTIDE LINKING" 
"C4 H9 N O3"      119.119 THR y THREONINE                    C[C@@H](O)[C@H](N)C(O)=O                                          ? "L-PEPTIDE LINKING" 
"C11 H12 N2 O2"   204.225 TRP y TRYPTOPHAN                   N[C@@H](Cc1c[nH]c2ccccc12)C(O)=O                                  ? "L-PEPTIDE LINKING" 
"C9 H11 N O3"     181.189 TYR y TYROSINE                     N[C@@H](Cc1ccc(O)cc1)C(O)=O                                       ? "L-PEPTIDE LINKING" 
"C9 H13 N2 O9 P"  324.181 U   y "URIDINE-5'-MONOPHOSPHATE"   O[C@H]1[C@@H](O)[C@@H](O[C@@H]1CO[P](O)(O)=O)N2C=CC(=O)NC2=O      ? "RNA LINKING"       
"C5 H11 N O2"     117.146 VAL y VALINE                       CC(C)[C@H](N)C(O)=O                                               ? "L-PEPTIDE LINKING" 
#
_citation.book_publisher          ?
_citation.country                 UK
_citation.id                      primary
_citation.journal_full            Nature
_citation.journal_id_ASTM         NATUAS
_citation.journal_id_CSD          0006
_citation.journal_id_ISSN         0028-0836
_citation.journal_volume          630
_citation.page_first              493
_citation.page_last               500
_citation.pdbx_database_id_DOI    10.1038/s41586-024-07487-w
_citation.pdbx_database_id_PubMed 38718835
_citation.title                   "Accurate structure prediction of biomolecular interactions with AlphaFold 3"
_citation.year                    2024
#
loop_
_citation_author.citation_id
_citation_author.name
_citation_author.ordinal
primary "Google DeepMind" 1 
primary "Isomorphic Labs" 2 
#
loop_
_entity.id
_entity.pdbx_description
_entity.type
1 . polymer 
2 . polymer 
3 . polymer 
#
loop_
_entity_poly.entity_id
_entity_poly.pdbx_strand_id
_entity_poly.type
1 A polypeptide(L)     
2 B polypeptide(L)     
3 C polyribonucleotide 
#
loop_
_entity_poly_seq.entity_id
_entity_poly_seq.hetero
_entity_poly_seq.mon_id
_entity_poly_seq.num
1 n MET 1   
1 n GLU 2   
1 n SER 3   
1 n LEU 4   
1 n LYS 5   
1 n THR 6   
1 n ASP 7   
1 n THR 8   
1 n GLU 9   
1 n MET 10  
1 n PRO 11  
1 n TYR 12  
1 n PRO 13  
1 n GLU 14  
1 n VAL 15  
1 n ILE 16  
1 n VAL 17  
1 n ASP 18  
1 n VAL 19  
1 n GLY 20  
1 n ARG 21  
1 n VAL 22  
1 n ILE 23  
1 n PHE 24  
1 n GLY 25  
1 n GLU 26  
1 n GLU 27  
1 n ASN 28  
1 n ARG 29  
1 n LYS 30  
1 n LYS 31  
1 n MET 32  
1 n THR 33  
1 n ASN 34  
1 n SER 35  
1 n CYS 36  
1 n LEU 37  
1 n LYS 38  
1 n ARG 39  
1 n SER 40  
1 n GLU 41  
1 n ASN 42  
1 n SER 43  
1 n ARG 44  
1 n ILE 45  
1 n ILE 46  
1 n ARG 47  
1 n ALA 48  
1 n ILE 49  
1 n CYS 50  
1 n ALA 51  
1 n LEU 52  
1 n LEU 53  
1 n ASN 54  
1 n SER 55  
1 n GLY 56  
1 n GLY 57  
1 n GLY 58  
1 n VAL 59  
1 n ILE 60  
1 n LYS 61  
1 n ALA 62  
1 n GLU 63  
1 n ILE 64  
1 n ASP 65  
1 n ASP 66  
1 n LYS 67  
1 n THR 68  
1 n TYR 69  
1 n SER 70  
1 n TYR 71  
1 n GLN 72  
1 n CYS 73  
1 n HIS 74  
1 n GLY 75  
1 n LEU 76  
1 n GLY 77  
1 n GLN 78  
1 n ASP 79  
1 n LEU 80  
1 n GLU 81  
1 n THR 82  
1 n SER 83  
1 n PHE 84  
1 n GLN 85  
1 n LYS 86  
1 n LEU 87  
1 n LEU 88  
1 n PRO 89  
1 n SER 90  
1 n GLY 91  
1 n SER 92  
1 n GLN 93  
1 n LYS 94  
1 n TYR 95  
1 n LEU 96  
1 n ASP 97  
1 n TYR 98  
1 n MET 99  
1 n GLN 100 
1 n GLN 101 
1 n GLY 102 
1 n HIS 103 
1 n ASN 104 
1 n LEU 105 
1 n LEU 106 
1 n ILE 107 
1 n PHE 108 
1 n VAL 109 
1 n LYS 110 
1 n SER 111 
1 n TRP 112 
1 n SER 113 
1 n PRO 114 
1 n ASP 115 
1 n VAL 116 
1 n PHE 117 
1 n SER 118 
1 n LEU 119 
1 n PRO 120 
1 n LEU 121 
1 n ARG 122 
1 n ILE 123 
1 n CYS 124 
1 n SER 125 
1 n LEU 126 
1 n ARG 127 
1 n SER 128 
1 n ASN 129 
1 n LEU 130 
1 n TYR 131 
1 n ARG 132 
1 n ARG 133 
1 n ASP 134 
1 n VAL 135 
1 n THR 136 
1 n SER 137 
1 n ALA 138 
1 n ILE 139 
1 n ASN 140 
1 n LEU 141 
1 n SER 142 
1 n ALA 143 
1 n SER 144 
1 n SER 145 
1 n ALA 146 
1 n LEU 147 
1 n GLU 148 
1 n LEU 149 
1 n LEU 150 
1 n ARG 151 
1 n GLU 152 
1 n LYS 153 
1 n GLY 154 
1 n PHE 155 
1 n ARG 156 
1 n ALA 157 
1 n GLN 158 
1 n ARG 159 
1 n GLY 160 
1 n ARG 161 
1 n PRO 162 
1 n ARG 163 
1 n VAL 164 
1 n LYS 165 
1 n LYS 166 
1 n LEU 167 
1 n HIS 168 
1 n PRO 169 
1 n GLN 170 
1 n GLN 171 
1 n VAL 172 
1 n LEU 173 
1 n ASN 174 
1 n ARG 175 
1 n CYS 176 
1 n ILE 177 
1 n GLN 178 
1 n GLU 179 
1 n GLU 180 
1 n GLU 181 
1 n ASP 182 
1 n MET 183 
1 n ARG 184 
1 n ILE 185 
1 n LEU 186 
1 n ALA 187 
1 n SER 188 
1 n GLU 189 
1 n PHE 190 
1 n PHE 191 
1 n LYS 192 
1 n LYS 193 
1 n ASP 194 
1 n LYS 195 
1 n LEU 196 
1 n MET 197 
1 n TYR 198 
1 n LYS 199 
1 n GLU 200 
1 n LYS 201 
1 n LEU 202 
1 n ASN 203 
1 n PHE 204 
1 n THR 205 
1 n GLU 206 
1 n SER 207 
1 n THR 208 
1 n HIS 209 
1 n VAL 210 
1 n GLU 211 
1 n PHE 212 
1 n LYS 213 
1 n ARG 214 
1 n PHE 215 
1 n THR 216 
1 n THR 217 
1 n LYS 218 
1 n LYS 219 
1 n VAL 220 
1 n ILE 221 
1 n PRO 222 
1 n ARG 223 
1 n ILE 224 
1 n LYS 225 
1 n GLU 226 
1 n MET 227 
1 n LEU 228 
1 n PRO 229 
1 n HIS 230 
1 n TYR 231 
1 n VAL 232 
1 n SER 233 
1 n ALA 234 
1 n PHE 235 
1 n ALA 236 
1 n ASN 237 
1 n THR 238 
1 n GLN 239 
1 n GLY 240 
1 n GLY 241 
1 n TYR 242 
1 n VAL 243 
1 n LEU 244 
1 n ILE 245 
1 n GLY 246 
1 n VAL 247 
1 n ASP 248 
1 n ASP 249 
1 n LYS 250 
1 n SER 251 
1 n LYS 252 
1 n GLU 253 
1 n VAL 254 
1 n VAL 255 
1 n GLY 256 
1 n CYS 257 
1 n LYS 258 
1 n TRP 259 
1 n GLU 260 
1 n LYS 261 
1 n VAL 262 
1 n ASN 263 
1 n PRO 264 
1 n ASP 265 
1 n LEU 266 
1 n LEU 267 
1 n LYS 268 
1 n LYS 269 
1 n GLU 270 
1 n ILE 271 
1 n GLU 272 
1 n ASN 273 
1 n CYS 274 
1 n ILE 275 
1 n GLU 276 
1 n LYS 277 
1 n LEU 278 
1 n PRO 279 
1 n THR 280 
1 n PHE 281 
1 n HIS 282 
1 n PHE 283 
1 n CYS 284 
1 n CYS 285 
1 n GLU 286 
1 n LYS 287 
1 n PRO 288 
1 n LYS 289 
1 n VAL 290 
1 n ASN 291 
1 n PHE 292 
1 n THR 293 
1 n THR 294 
1 n LYS 295 
1 n ILE 296 
1 n LEU 297 
1 n ASN 298 
1 n VAL 299 
1 n TYR 300 
1 n GLN 301 
1 n LYS 302 
1 n ASP 303 
1 n VAL 304 
1 n LEU 305 
1 n ASP 306 
1 n GLY 307 
1 n TYR 308 
1 n VAL 309 
1 n CYS 310 
1 n VAL 311 
1 n ILE 312 
1 n GLN 313 
1 n VAL 314 
1 n GLU 315 
1 n PRO 316 
1 n PHE 317 
1 n CYS 318 
1 n CYS 319 
1 n VAL 320 
1 n VAL 321 
1 n PHE 322 
1 n ALA 323 
1 n GLU 324 
1 n ALA 325 
1 n PRO 326 
1 n ASP 327 
1 n SER 328 
1 n TRP 329 
1 n ILE 330 
1 n MET 331 
1 n LYS 332 
1 n ASP 333 
1 n ASN 334 
1 n SER 335 
1 n VAL 336 
1 n THR 337 
1 n ARG 338 
1 n LEU 339 
1 n THR 340 
1 n ALA 341 
1 n GLU 342 
1 n GLN 343 
1 n TRP 344 
1 n VAL 345 
1 n VAL 346 
1 n MET 347 
1 n MET 348 
1 n LEU 349 
1 n ASP 350 
1 n THR 351 
1 n GLN 352 
1 n SER 353 
1 n ALA 354 
1 n PRO 355 
1 n PRO 356 
1 n SER 357 
1 n LEU 358 
1 n VAL 359 
1 n THR 360 
1 n ASP 361 
1 n TYR 362 
1 n ASN 363 
1 n SER 364 
1 n CYS 365 
1 n LEU 366 
1 n ILE 367 
1 n SER 368 
1 n SER 369 
1 n ALA 370 
1 n SER 371 
1 n SER 372 
1 n ALA 373 
1 n ARG 374 
1 n LYS 375 
1 n SER 376 
1 n PRO 377 
1 n GLY 378 
1 n TYR 379 
1 n PRO 380 
1 n ILE 381 
1 n LYS 382 
1 n VAL 383 
1 n HIS 384 
1 n LYS 385 
1 n PHE 386 
1 n LYS 387 
1 n GLU 388 
1 n ALA 389 
1 n LEU 390 
1 n GLN 391 
1 n ARG 392 
1 n HIS 393 
1 n LEU 394 
1 n PHE 395 
1 n PRO 396 
1 n VAL 397 
1 n THR 398 
1 n GLN 399 
1 n GLU 400 
1 n GLU 401 
1 n VAL 402 
1 n GLN 403 
1 n PHE 404 
1 n LYS 405 
1 n PRO 406 
1 n GLU 407 
1 n SER 408 
1 n LEU 409 
1 n CYS 410 
1 n LYS 411 
1 n LYS 412 
1 n LEU 413 
1 n PHE 414 
1 n SER 415 
1 n ASP 416 
1 n HIS 417 
1 n LYS 418 
1 n GLU 419 
1 n LEU 420 
1 n GLU 421 
1 n GLY 422 
1 n LEU 423 
1 n MET 424 
1 n LYS 425 
1 n THR 426 
1 n LEU 427 
1 n ILE 428 
1 n HIS 429 
1 n PRO 430 
1 n CYS 431 
1 n SER 432 
1 n GLN 433 
1 n GLY 434 
1 n ILE 435 
1 n VAL 436 
1 n ILE 437 
1 n PHE 438 
1 n SER 439 
1 n ARG 440 
1 n SER 441 
1 n TRP 442 
1 n ALA 443 
1 n GLY 444 
1 n ASP 445 
1 n VAL 446 
1 n GLY 447 
1 n PHE 448 
1 n ARG 449 
1 n LYS 450 
1 n GLU 451 
1 n GLN 452 
1 n ASN 453 
1 n VAL 454 
1 n LEU 455 
1 n CYS 456 
1 n ASP 457 
1 n ALA 458 
1 n LEU 459 
1 n LEU 460 
1 n ILE 461 
1 n ALA 462 
1 n VAL 463 
1 n ASN 464 
1 n SER 465 
1 n PRO 466 
1 n VAL 467 
1 n VAL 468 
1 n LEU 469 
1 n TYR 470 
1 n THR 471 
1 n ILE 472 
1 n LEU 473 
1 n ILE 474 
1 n ASP 475 
1 n PRO 476 
1 n ASN 477 
1 n TRP 478 
1 n PRO 479 
1 n GLY 480 
1 n GLY 481 
1 n LEU 482 
1 n GLU 483 
1 n TYR 484 
1 n ALA 485 
1 n ARG 486 
1 n ASN 487 
1 n THR 488 
1 n ALA 489 
1 n HIS 490 
1 n GLN 491 
1 n LEU 492 
1 n LYS 493 
1 n GLN 494 
1 n LYS 495 
1 n LEU 496 
1 n GLN 497 
1 n THR 498 
1 n VAL 499 
1 n GLY 500 
1 n GLY 501 
1 n TYR 502 
1 n THR 503 
1 n GLY 504 
1 n LYS 505 
1 n VAL 506 
1 n CYS 507 
1 n ILE 508 
1 n ILE 509 
1 n PRO 510 
1 n ARG 511 
1 n LEU 512 
1 n ILE 513 
1 n HIS 514 
1 n LEU 515 
1 n SER 516 
1 n SER 517 
1 n THR 518 
1 n GLN 519 
1 n SER 520 
1 n ARG 521 
1 n PRO 522 
1 n GLY 523 
1 n GLU 524 
1 n ILE 525 
1 n PRO 526 
1 n LEU 527 
1 n ARG 528 
1 n TYR 529 
1 n PRO 530 
1 n ARG 531 
1 n SER 532 
1 n TYR 533 
1 n ARG 534 
1 n LEU 535 
1 n ALA 536 
1 n ASP 537 
1 n GLU 538 
1 n GLU 539 
1 n GLU 540 
1 n MET 541 
1 n GLU 542 
1 n ASP 543 
1 n LEU 544 
1 n LEU 545 
1 n GLN 546 
1 n ALA 547 
1 n LEU 548 
1 n VAL 549 
1 n VAL 550 
1 n VAL 551 
1 n SER 552 
1 n LEU 553 
1 n SER 554 
1 n SER 555 
1 n ARG 556 
1 n SER 557 
1 n LEU 558 
1 n LEU 559 
1 n SER 560 
1 n ASP 561 
1 n GLN 562 
1 n MET 563 
1 n GLY 564 
1 n CYS 565 
1 n GLU 566 
1 n PHE 567 
1 n PHE 568 
1 n ASN 569 
1 n LEU 570 
1 n LEU 571 
1 n ILE 572 
1 n MET 573 
1 n GLU 574 
1 n GLN 575 
1 n SER 576 
1 n GLN 577 
1 n LEU 578 
1 n LEU 579 
1 n SER 580 
1 n GLU 581 
1 n SER 582 
1 n LEU 583 
1 n GLN 584 
1 n LYS 585 
1 n THR 586 
1 n ARG 587 
1 n GLU 588 
1 n LEU 589 
1 n PHE 590 
1 n ILE 591 
1 n TYR 592 
1 n CYS 593 
1 n PHE 594 
1 n PRO 595 
1 n GLY 596 
1 n VAL 597 
1 n ARG 598 
1 n LYS 599 
1 n THR 600 
1 n ALA 601 
1 n LEU 602 
1 n ALA 603 
1 n ILE 604 
1 n LYS 605 
1 n ILE 606 
1 n MET 607 
1 n GLU 608 
1 n LYS 609 
1 n ILE 610 
1 n LYS 611 
1 n ASP 612 
1 n LEU 613 
1 n PHE 614 
1 n HIS 615 
1 n CYS 616 
1 n LYS 617 
1 n PRO 618 
1 n LYS 619 
1 n GLU 620 
1 n ILE 621 
1 n LEU 622 
1 n TYR 623 
1 n VAL 624 
1 n CYS 625 
1 n GLU 626 
1 n SER 627 
1 n ASP 628 
1 n SER 629 
1 n LEU 630 
1 n LYS 631 
1 n ASP 632 
1 n PHE 633 
1 n VAL 634 
1 n THR 635 
1 n GLN 636 
1 n GLN 637 
1 n THR 638 
1 n THR 639 
1 n CYS 640 
1 n GLN 641 
1 n ALA 642 
1 n VAL 643 
1 n THR 644 
1 n ARG 645 
1 n LYS 646 
1 n THR 647 
1 n PHE 648 
1 n MET 649 
1 n GLN 650 
1 n GLY 651 
1 n GLU 652 
1 n PHE 653 
1 n LEU 654 
1 n LYS 655 
1 n ILE 656 
1 n LYS 657 
1 n HIS 658 
1 n ILE 659 
1 n VAL 660 
1 n MET 661 
1 n ASP 662 
1 n GLU 663 
1 n THR 664 
1 n GLU 665 
1 n ASN 666 
1 n PHE 667 
1 n CYS 668 
1 n SER 669 
1 n LYS 670 
1 n TYR 671 
1 n GLY 672 
1 n ASN 673 
1 n TRP 674 
1 n TYR 675 
1 n MET 676 
1 n LYS 677 
1 n ALA 678 
1 n LYS 679 
1 n ASN 680 
1 n ILE 681 
1 n THR 682 
1 n HIS 683 
1 n PRO 684 
1 n LYS 685 
1 n ALA 686 
1 n LYS 687 
1 n GLY 688 
1 n THR 689 
1 n GLY 690 
1 n SER 691 
1 n GLU 692 
1 n ASN 693 
1 n LEU 694 
1 n HIS 695 
1 n HIS 696 
1 n GLY 697 
1 n ILE 698 
1 n LEU 699 
1 n TRP 700 
1 n LEU 701 
1 n PHE 702 
1 n LEU 703 
1 n ASP 704 
1 n PRO 705 
1 n PHE 706 
1 n GLN 707 
1 n ILE 708 
1 n HIS 709 
1 n HIS 710 
1 n ALA 711 
1 n ASP 712 
1 n VAL 713 
1 n ASN 714 
1 n GLY 715 
1 n LEU 716 
1 n PRO 717 
1 n PRO 718 
1 n PRO 719 
1 n SER 720 
1 n ALA 721 
1 n GLN 722 
1 n PHE 723 
1 n PRO 724 
1 n ARG 725 
1 n LYS 726 
1 n THR 727 
1 n ILE 728 
1 n THR 729 
1 n SER 730 
1 n GLY 731 
1 n ILE 732 
1 n HIS 733 
1 n CYS 734 
1 n ALA 735 
1 n LEU 736 
1 n GLU 737 
1 n ILE 738 
1 n ALA 739 
1 n LYS 740 
1 n VAL 741 
1 n MET 742 
1 n LYS 743 
1 n GLU 744 
1 n GLU 745 
1 n MET 746 
1 n LYS 747 
1 n ARG 748 
1 n ILE 749 
1 n LYS 750 
1 n GLU 751 
1 n ASN 752 
1 n PRO 753 
1 n PRO 754 
1 n SER 755 
1 n ASN 756 
1 n MET 757 
1 n SER 758 
1 n PRO 759 
1 n ASP 760 
1 n THR 761 
1 n LEU 762 
1 n ALA 763 
1 n LEU 764 
1 n PHE 765 
1 n SER 766 
1 n GLU 767 
1 n THR 768 
1 n ALA 769 
1 n TYR 770 
1 n GLU 771 
1 n GLU 772 
1 n ALA 773 
1 n THR 774 
1 n CYS 775 
1 n ALA 776 
1 n GLN 777 
1 n ALA 778 
1 n LEU 779 
1 n PRO 780 
1 n GLY 781 
1 n VAL 782 
1 n CYS 783 
1 n GLU 784 
1 n THR 785 
1 n LYS 786 
1 n THR 787 
1 n ASN 788 
1 n LEU 789 
1 n THR 790 
1 n THR 791 
1 n GLU 792 
1 n GLN 793 
1 n ILE 794 
1 n ALA 795 
1 n ASN 796 
1 n TYR 797 
1 n VAL 798 
1 n ALA 799 
1 n ARG 800 
1 n LYS 801 
1 n CYS 802 
1 n HIS 803 
1 n SER 804 
1 n LEU 805 
1 n PHE 806 
1 n GLN 807 
1 n CYS 808 
1 n GLY 809 
1 n TYR 810 
1 n LEU 811 
1 n PRO 812 
1 n LYS 813 
1 n ASP 814 
1 n ILE 815 
1 n ALA 816 
1 n ILE 817 
1 n LEU 818 
1 n CYS 819 
1 n ARG 820 
1 n ARG 821 
1 n GLY 822 
1 n GLU 823 
1 n ASP 824 
1 n ARG 825 
1 n GLY 826 
1 n ARG 827 
1 n TYR 828 
1 n ARG 829 
1 n LEU 830 
1 n ALA 831 
1 n LEU 832 
1 n LEU 833 
1 n LYS 834 
1 n ALA 835 
1 n MET 836 
1 n GLU 837 
1 n LEU 838 
1 n ILE 839 
1 n GLU 840 
1 n THR 841 
1 n HIS 842 
1 n ARG 843 
1 n PRO 844 
1 n SER 845 
1 n GLU 846 
1 n VAL 847 
1 n VAL 848 
1 n PHE 849 
1 n SER 850 
1 n PRO 851 
1 n ALA 852 
1 n THR 853 
1 n GLY 854 
1 n VAL 855 
1 n TRP 856 
1 n GLY 857 
1 n SER 858 
1 n HIS 859 
1 n ILE 860 
1 n VAL 861 
1 n LEU 862 
1 n ASP 863 
1 n SER 864 
1 n ILE 865 
1 n GLN 866 
1 n GLN 867 
1 n PHE 868 
1 n SER 869 
1 n GLY 870 
1 n LEU 871 
1 n GLU 872 
1 n ARG 873 
1 n THR 874 
1 n VAL 875 
1 n VAL 876 
1 n PHE 877 
1 n GLY 878 
1 n LEU 879 
1 n SER 880 
1 n PRO 881 
1 n GLU 882 
1 n CYS 883 
1 n ASP 884 
1 n GLN 885 
1 n SER 886 
1 n GLU 887 
1 n GLU 888 
1 n PHE 889 
1 n HIS 890 
1 n LYS 891 
1 n LEU 892 
1 n CYS 893 
1 n PHE 894 
1 n ALA 895 
1 n SER 896 
1 n ARG 897 
1 n ALA 898 
1 n ILE 899 
1 n LYS 900 
1 n HIS 901 
1 n LEU 902 
1 n TYR 903 
1 n LEU 904 
1 n LEU 905 
1 n TYR 906 
1 n GLU 907 
1 n LYS 908 
1 n ARG 909 
1 n ALA 910 
1 n ALA 911 
1 n TYR 912 
2 n MET 1   
2 n GLU 2   
2 n SER 3   
2 n LEU 4   
2 n LYS 5   
2 n THR 6   
2 n ASP 7   
2 n THR 8   
2 n GLU 9   
2 n MET 10  
2 n PRO 11  
2 n TYR 12  
2 n PRO 13  
2 n GLU 14  
2 n VAL 15  
2 n ILE 16  
2 n VAL 17  
2 n ASP 18  
2 n VAL 19  
2 n GLY 20  
2 n ARG 21  
2 n VAL 22  
2 n ILE 23  
2 n PHE 24  
2 n GLY 25  
2 n GLU 26  
2 n GLU 27  
2 n ASN 28  
2 n ARG 29  
2 n LYS 30  
2 n LYS 31  
2 n MET 32  
2 n THR 33  
2 n ASN 34  
2 n SER 35  
2 n CYS 36  
2 n LEU 37  
2 n LYS 38  
2 n ARG 39  
2 n SER 40  
2 n GLU 41  
2 n ASN 42  
2 n SER 43  
2 n ARG 44  
2 n ILE 45  
2 n ILE 46  
2 n ARG 47  
2 n ALA 48  
2 n ILE 49  
2 n CYS 50  
2 n ALA 51  
2 n LEU 52  
2 n LEU 53  
2 n ASN 54  
2 n SER 55  
2 n GLY 56  
2 n GLY 57  
2 n GLY 58  
2 n VAL 59  
2 n ILE 60  
2 n LYS 61  
2 n ALA 62  
2 n GLU 63  
2 n ILE 64  
2 n ASP 65  
2 n ASP 66  
2 n LYS 67  
2 n THR 68  
2 n TYR 69  
2 n SER 70  
2 n TYR 71  
2 n GLN 72  
2 n CYS 73  
2 n HIS 74  
2 n GLY 75  
2 n LEU 76  
2 n GLY 77  
2 n GLN 78  
2 n ASP 79  
2 n LEU 80  
2 n GLU 81  
2 n THR 82  
2 n SER 83  
2 n PHE 84  
2 n GLN 85  
2 n LYS 86  
2 n LEU 87  
2 n LEU 88  
2 n PRO 89  
2 n SER 90  
2 n GLY 91  
2 n SER 92  
2 n GLN 93  
2 n LYS 94  
2 n TYR 95  
2 n LEU 96  
2 n ASP 97  
2 n TYR 98  
2 n MET 99  
2 n GLN 100 
2 n GLN 101 
2 n GLY 102 
2 n HIS 103 
2 n ASN 104 
2 n LEU 105 
2 n LEU 106 
2 n ILE 107 
2 n PHE 108 
2 n VAL 109 
2 n LYS 110 
2 n SER 111 
2 n TRP 112 
2 n SER 113 
2 n PRO 114 
2 n ASP 115 
2 n VAL 116 
2 n PHE 117 
2 n SER 118 
2 n LEU 119 
2 n PRO 120 
2 n LEU 121 
2 n ARG 122 
2 n ILE 123 
2 n CYS 124 
2 n SER 125 
2 n LEU 126 
2 n ARG 127 
2 n SER 128 
2 n ASN 129 
2 n LEU 130 
2 n TYR 131 
2 n ARG 132 
2 n ARG 133 
2 n ASP 134 
2 n VAL 135 
2 n THR 136 
2 n SER 137 
2 n ALA 138 
2 n ILE 139 
2 n ASN 140 
2 n LEU 141 
2 n SER 142 
2 n ALA 143 
2 n SER 144 
2 n SER 145 
2 n ALA 146 
2 n LEU 147 
2 n GLU 148 
2 n LEU 149 
2 n LEU 150 
2 n ARG 151 
2 n GLU 152 
2 n LYS 153 
2 n GLY 154 
2 n PHE 155 
2 n ARG 156 
2 n ALA 157 
2 n GLN 158 
2 n ARG 159 
2 n GLY 160 
2 n ARG 161 
2 n PRO 162 
2 n ARG 163 
2 n VAL 164 
2 n LYS 165 
2 n LYS 166 
2 n LEU 167 
2 n HIS 168 
2 n PRO 169 
2 n GLN 170 
2 n GLN 171 
2 n VAL 172 
2 n LEU 173 
2 n ASN 174 
2 n ARG 175 
2 n CYS 176 
2 n ILE 177 
2 n GLN 178 
2 n GLU 179 
2 n GLU 180 
2 n GLU 181 
2 n ASP 182 
2 n MET 183 
2 n ARG 184 
2 n ILE 185 
2 n LEU 186 
2 n ALA 187 
2 n SER 188 
2 n GLU 189 
2 n PHE 190 
2 n PHE 191 
2 n LYS 192 
2 n LYS 193 
2 n ASP 194 
2 n LYS 195 
2 n LEU 196 
2 n MET 197 
2 n TYR 198 
2 n LYS 199 
2 n GLU 200 
2 n LYS 201 
2 n LEU 202 
2 n ASN 203 
2 n PHE 204 
2 n THR 205 
2 n GLU 206 
2 n SER 207 
2 n THR 208 
2 n HIS 209 
2 n VAL 210 
2 n GLU 211 
2 n PHE 212 
2 n LYS 213 
2 n ARG 214 
2 n PHE 215 
2 n THR 216 
2 n THR 217 
2 n LYS 218 
2 n LYS 219 
2 n VAL 220 
2 n ILE 221 
2 n PRO 222 
2 n ARG 223 
2 n ILE 224 
2 n LYS 225 
2 n GLU 226 
2 n MET 227 
2 n LEU 228 
2 n PRO 229 
2 n HIS 230 
2 n TYR 231 
2 n VAL 232 
2 n SER 233 
2 n ALA 234 
2 n PHE 235 
2 n ALA 236 
2 n ASN 237 
2 n THR 238 
2 n GLN 239 
2 n GLY 240 
2 n GLY 241 
2 n TYR 242 
2 n VAL 243 
2 n LEU 244 
2 n ILE 245 
2 n GLY 246 
2 n VAL 247 
2 n ASP 248 
2 n ASP 249 
2 n LYS 250 
2 n SER 251 
2 n LYS 252 
2 n GLU 253 
2 n VAL 254 
2 n VAL 255 
2 n GLY 256 
2 n CYS 257 
2 n LYS 258 
2 n TRP 259 
2 n GLU 260 
2 n LYS 261 
2 n VAL 262 
2 n ASN 263 
2 n PRO 264 
2 n ASP 265 
2 n LEU 266 
2 n LEU 267 
2 n LYS 268 
2 n LYS 269 
2 n GLU 270 
2 n ILE 271 
2 n GLU 272 
2 n ASN 273 
2 n CYS 274 
2 n ILE 275 
2 n GLU 276 
2 n LYS 277 
2 n LEU 278 
2 n PRO 279 
2 n THR 280 
2 n PHE 281 
2 n HIS 282 
2 n PHE 283 
2 n CYS 284 
2 n CYS 285 
2 n GLU 286 
2 n LYS 287 
2 n PRO 288 
2 n LYS 289 
2 n VAL 290 
2 n ASN 291 
2 n PHE 292 
2 n THR 293 
2 n THR 294 
2 n LYS 295 
2 n ILE 296 
2 n LEU 297 
2 n ASN 298 
2 n VAL 299 
2 n TYR 300 
2 n GLN 301 
2 n LYS 302 
2 n ASP 303 
2 n VAL 304 
2 n LEU 305 
2 n ASP 306 
2 n GLY 307 
2 n TYR 308 
2 n VAL 309 
2 n CYS 310 
2 n VAL 311 
2 n ILE 312 
2 n GLN 313 
2 n VAL 314 
2 n GLU 315 
2 n PRO 316 
2 n PHE 317 
2 n CYS 318 
2 n CYS 319 
2 n VAL 320 
2 n VAL 321 
2 n PHE 322 
2 n ALA 323 
2 n GLU 324 
2 n ALA 325 
2 n PRO 326 
2 n ASP 327 
2 n SER 328 
2 n TRP 329 
2 n ILE 330 
2 n MET 331 
2 n LYS 332 
2 n ASP 333 
2 n ASN 334 
2 n SER 335 
2 n VAL 336 
2 n THR 337 
2 n ARG 338 
2 n LEU 339 
2 n THR 340 
2 n ALA 341 
2 n GLU 342 
2 n GLN 343 
2 n TRP 344 
2 n VAL 345 
2 n VAL 346 
2 n MET 347 
2 n MET 348 
2 n LEU 349 
2 n ASP 350 
2 n THR 351 
2 n GLN 352 
2 n SER 353 
2 n ALA 354 
2 n PRO 355 
2 n PRO 356 
2 n SER 357 
2 n LEU 358 
2 n VAL 359 
2 n THR 360 
2 n ASP 361 
2 n TYR 362 
2 n ASN 363 
2 n SER 364 
2 n CYS 365 
2 n LEU 366 
2 n ILE 367 
2 n SER 368 
2 n SER 369 
2 n ALA 370 
2 n SER 371 
2 n SER 372 
2 n ALA 373 
2 n ARG 374 
2 n LYS 375 
2 n SER 376 
2 n PRO 377 
2 n GLY 378 
2 n TYR 379 
2 n PRO 380 
2 n ILE 381 
2 n LYS 382 
2 n VAL 383 
2 n HIS 384 
2 n LYS 385 
2 n PHE 386 
2 n LYS 387 
2 n GLU 388 
2 n ALA 389 
2 n LEU 390 
2 n GLN 391 
2 n ARG 392 
2 n HIS 393 
2 n LEU 394 
2 n PHE 395 
2 n PRO 396 
2 n VAL 397 
2 n THR 398 
2 n GLN 399 
2 n GLU 400 
2 n GLU 401 
2 n VAL 402 
2 n GLN 403 
2 n PHE 404 
2 n LYS 405 
2 n PRO 406 
2 n GLU 407 
2 n SER 408 
2 n LEU 409 
2 n CYS 410 
2 n LYS 411 
2 n LYS 412 
2 n LEU 413 
2 n PHE 414 
2 n SER 415 
2 n ASP 416 
2 n HIS 417 
2 n LYS 418 
2 n GLU 419 
2 n LEU 420 
2 n GLU 421 
2 n GLY 422 
2 n LEU 423 
2 n MET 424 
2 n LYS 425 
2 n THR 426 
2 n LEU 427 
2 n ILE 428 
2 n HIS 429 
2 n PRO 430 
2 n CYS 431 
2 n SER 432 
2 n GLN 433 
2 n GLY 434 
2 n ILE 435 
2 n VAL 436 
2 n ILE 437 
2 n PHE 438 
2 n SER 439 
2 n ARG 440 
2 n SER 441 
2 n TRP 442 
2 n ALA 443 
2 n GLY 444 
2 n ASP 445 
2 n VAL 446 
2 n GLY 447 
2 n PHE 448 
2 n ARG 449 
2 n LYS 450 
2 n GLU 451 
2 n GLN 452 
2 n ASN 453 
2 n VAL 454 
2 n LEU 455 
2 n CYS 456 
2 n ASP 457 
2 n ALA 458 
2 n LEU 459 
2 n LEU 460 
2 n ILE 461 
2 n ALA 462 
2 n VAL 463 
2 n ASN 464 
2 n SER 465 
2 n PRO 466 
2 n VAL 467 
2 n VAL 468 
2 n LEU 469 
2 n TYR 470 
2 n THR 471 
2 n ILE 472 
2 n LEU 473 
2 n ILE 474 
2 n ASP 475 
2 n PRO 476 
2 n ASN 477 
2 n TRP 478 
2 n PRO 479 
2 n GLY 480 
2 n GLY 481 
2 n LEU 482 
2 n GLU 483 
2 n TYR 484 
2 n ALA 485 
2 n ARG 486 
2 n ASN 487 
2 n THR 488 
2 n ALA 489 
2 n HIS 490 
2 n GLN 491 
2 n LEU 492 
2 n LYS 493 
2 n GLN 494 
2 n LYS 495 
2 n LEU 496 
2 n GLN 497 
2 n THR 498 
2 n VAL 499 
2 n GLY 500 
2 n GLY 501 
2 n TYR 502 
2 n THR 503 
2 n GLY 504 
2 n LYS 505 
2 n VAL 506 
2 n CYS 507 
2 n ILE 508 
2 n ILE 509 
2 n PRO 510 
2 n ARG 511 
2 n LEU 512 
2 n ILE 513 
2 n HIS 514 
2 n LEU 515 
2 n SER 516 
2 n SER 517 
2 n THR 518 
2 n GLN 519 
2 n SER 520 
2 n ARG 521 
2 n PRO 522 
2 n GLY 523 
2 n GLU 524 
2 n ILE 525 
2 n PRO 526 
2 n LEU 527 
2 n ARG 528 
2 n TYR 529 
2 n PRO 530 
2 n ARG 531 
2 n SER 532 
2 n TYR 533 
2 n ARG 534 
2 n LEU 535 
2 n ALA 536 
2 n ASP 537 
2 n GLU 538 
2 n GLU 539 
2 n GLU 540 
2 n MET 541 
2 n GLU 542 
2 n ASP 543 
2 n LEU 544 
2 n LEU 545 
2 n GLN 546 
2 n ALA 547 
2 n LEU 548 
2 n VAL 549 
2 n VAL 550 
2 n VAL 551 
2 n SER 552 
2 n LEU 553 
2 n SER 554 
2 n SER 555 
2 n ARG 556 
2 n SER 557 
2 n LEU 558 
2 n LEU 559 
2 n SER 560 
2 n ASP 561 
2 n GLN 562 
2 n MET 563 
2 n GLY 564 
2 n CYS 565 
2 n GLU 566 
2 n PHE 567 
2 n PHE 568 
2 n ASN 569 
2 n LEU 570 
2 n LEU 571 
2 n ILE 572 
2 n MET 573 
2 n GLU 574 
2 n GLN 575 
2 n SER 576 
2 n GLN 577 
2 n LEU 578 
2 n LEU 579 
2 n SER 580 
2 n GLU 581 
2 n SER 582 
2 n LEU 583 
2 n GLN 584 
2 n LYS 585 
2 n THR 586 
2 n ARG 587 
2 n GLU 588 
2 n LEU 589 
2 n PHE 590 
2 n ILE 591 
2 n TYR 592 
2 n CYS 593 
2 n PHE 594 
2 n PRO 595 
2 n GLY 596 
2 n VAL 597 
2 n ARG 598 
2 n LYS 599 
2 n THR 600 
2 n ALA 601 
2 n LEU 602 
2 n ALA 603 
2 n ILE 604 
2 n LYS 605 
2 n ILE 606 
2 n MET 607 
2 n GLU 608 
2 n LYS 609 
2 n ILE 610 
2 n LYS 611 
2 n ASP 612 
2 n LEU 613 
2 n PHE 614 
2 n HIS 615 
2 n CYS 616 
2 n LYS 617 
2 n PRO 618 
2 n LYS 619 
2 n GLU 620 
2 n ILE 621 
2 n LEU 622 
2 n TYR 623 
2 n VAL 624 
2 n CYS 625 
2 n GLU 626 
2 n SER 627 
2 n ASP 628 
2 n SER 629 
2 n LEU 630 
2 n LYS 631 
2 n ASP 632 
2 n PHE 633 
2 n VAL 634 
2 n THR 635 
2 n GLN 636 
2 n GLN 637 
2 n THR 638 
2 n THR 639 
2 n CYS 640 
2 n GLN 641 
2 n ALA 642 
2 n VAL 643 
2 n THR 644 
2 n ARG 645 
2 n LYS 646 
2 n THR 647 
2 n PHE 648 
2 n MET 649 
2 n GLN 650 
2 n GLY 651 
2 n GLU 652 
2 n PHE 653 
2 n LEU 654 
2 n LYS 655 
2 n ILE 656 
2 n LYS 657 
2 n HIS 658 
2 n ILE 659 
2 n VAL 660 
2 n MET 661 
2 n ASP 662 
2 n GLU 663 
2 n THR 664 
2 n GLU 665 
2 n ASN 666 
2 n PHE 667 
2 n CYS 668 
2 n SER 669 
2 n LYS 670 
2 n TYR 671 
2 n GLY 672 
2 n ASN 673 
2 n TRP 674 
2 n TYR 675 
2 n MET 676 
2 n LYS 677 
2 n ALA 678 
2 n LYS 679 
2 n ASN 680 
2 n ILE 681 
2 n THR 682 
2 n HIS 683 
2 n PRO 684 
2 n LYS 685 
2 n ALA 686 
2 n LYS 687 
2 n GLY 688 
2 n THR 689 
2 n GLY 690 
2 n SER 691 
2 n GLU 692 
2 n ASN 693 
2 n LEU 694 
2 n HIS 695 
2 n HIS 696 
2 n GLY 697 
2 n ILE 698 
2 n LEU 699 
2 n TRP 700 
2 n LEU 701 
2 n PHE 702 
2 n LEU 703 
2 n ASP 704 
2 n PRO 705 
2 n PHE 706 
2 n GLN 707 
2 n ILE 708 
2 n HIS 709 
2 n HIS 710 
2 n ALA 711 
2 n ASP 712 
2 n VAL 713 
2 n ASN 714 
2 n GLY 715 
2 n LEU 716 
2 n PRO 717 
2 n PRO 718 
2 n PRO 719 
2 n SER 720 
2 n ALA 721 
2 n GLN 722 
2 n PHE 723 
2 n PRO 724 
2 n ARG 725 
2 n LYS 726 
2 n THR 727 
2 n ILE 728 
2 n THR 729 
2 n SER 730 
2 n GLY 731 
2 n ILE 732 
2 n HIS 733 
2 n CYS 734 
2 n ALA 735 
2 n LEU 736 
2 n GLU 737 
2 n ILE 738 
2 n ALA 739 
2 n LYS 740 
2 n VAL 741 
2 n MET 742 
2 n LYS 743 
2 n GLU 744 
2 n GLU 745 
2 n MET 746 
2 n LYS 747 
2 n ARG 748 
2 n ILE 749 
2 n LYS 750 
2 n GLU 751 
2 n ASN 752 
2 n PRO 753 
2 n PRO 754 
2 n SER 755 
2 n ASN 756 
2 n MET 757 
2 n SER 758 
2 n PRO 759 
2 n ASP 760 
2 n THR 761 
2 n LEU 762 
2 n ALA 763 
2 n LEU 764 
2 n PHE 765 
2 n SER 766 
2 n GLU 767 
2 n THR 768 
2 n ALA 769 
2 n TYR 770 
2 n GLU 771 
2 n GLU 772 
2 n ALA 773 
2 n THR 774 
2 n CYS 775 
2 n ALA 776 
2 n GLN 777 
2 n ALA 778 
2 n LEU 779 
2 n PRO 780 
2 n GLY 781 
2 n VAL 782 
2 n CYS 783 
2 n GLU 784 
2 n THR 785 
2 n LYS 786 
2 n THR 787 
2 n ASN 788 
2 n LEU 789 
2 n THR 790 
2 n THR 791 
2 n GLU 792 
2 n GLN 793 
2 n ILE 794 
2 n ALA 795 
2 n ASN 796 
2 n TYR 797 
2 n VAL 798 
2 n ALA 799 
2 n ARG 800 
2 n LYS 801 
2 n CYS 802 
2 n HIS 803 
2 n SER 804 
2 n LEU 805 
2 n PHE 806 
2 n GLN 807 
2 n CYS 808 
2 n GLY 809 
2 n TYR 810 
2 n LEU 811 
2 n PRO 812 
2 n LYS 813 
2 n ASP 814 
2 n ILE 815 
2 n ALA 816 
2 n ILE 817 
2 n LEU 818 
2 n CYS 819 
2 n ARG 820 
2 n ARG 821 
2 n GLY 822 
2 n GLU 823 
2 n ASP 824 
2 n ARG 825 
2 n GLY 826 
2 n ARG 827 
2 n TYR 828 
2 n ARG 829 
2 n LEU 830 
2 n ALA 831 
2 n LEU 832 
2 n LEU 833 
2 n LYS 834 
2 n ALA 835 
2 n MET 836 
2 n GLU 837 
2 n LEU 838 
2 n ILE 839 
2 n GLU 840 
2 n THR 841 
2 n HIS 842 
2 n ARG 843 
2 n PRO 844 
2 n SER 845 
2 n GLU 846 
2 n VAL 847 
2 n VAL 848 
2 n PHE 849 
2 n SER 850 
2 n PRO 851 
2 n ALA 852 
2 n THR 853 
2 n GLY 854 
2 n VAL 855 
2 n TRP 856 
2 n GLY 857 
2 n SER 858 
2 n HIS 859 
2 n ILE 860 
2 n VAL 861 
2 n LEU 862 
2 n ASP 863 
2 n SER 864 
2 n ILE 865 
2 n GLN 866 
2 n GLN 867 
2 n PHE 868 
2 n SER 869 
2 n GLY 870 
2 n LEU 871 
2 n GLU 872 
2 n ARG 873 
2 n THR 874 
2 n VAL 875 
2 n VAL 876 
2 n PHE 877 
2 n GLY 878 
2 n LEU 879 
2 n SER 880 
2 n PRO 881 
2 n GLU 882 
2 n CYS 883 
2 n ASP 884 
2 n GLN 885 
2 n SER 886 
2 n GLU 887 
2 n GLU 888 
2 n PHE 889 
2 n HIS 890 
2 n LYS 891 
2 n LEU 892 
2 n CYS 893 
2 n PHE 894 
2 n ALA 895 
2 n SER 896 
2 n ARG 897 
2 n ALA 898 
2 n ILE 899 
2 n LYS 900 
2 n HIS 901 
2 n LEU 902 
2 n TYR 903 
2 n LEU 904 
2 n LEU 905 
2 n TYR 906 
2 n GLU 907 
2 n LYS 908 
2 n ARG 909 
2 n ALA 910 
2 n ALA 911 
2 n TYR 912 
3 n A   1   
3 n C   2   
3 n C   3   
3 n A   4   
3 n G   5   
3 n G   6   
3 n A   7   
3 n U   8   
3 n G   9   
3 n G   10  
3 n C   11  
3 n C   12  
3 n G   13  
3 n A   14  
3 n G   15  
3 n U   16  
3 n G   17  
3 n G   18  
3 n U   19  
3 n U   20  
3 n A   21  
3 n A   22  
3 n G   23  
3 n G   24  
3 n C   25  
3 n G   26  
3 n U   27  
3 n U   28  
3 n G   29  
3 n G   30  
3 n A   31  
3 n C   32  
3 n U   33  
3 n U   34  
3 n A   35  
3 n A   36  
3 n G   37  
3 n A   38  
3 n U   39  
3 n C   40  
3 n C   41  
3 n A   42  
3 n A   43  
3 n U   44  
3 n G   45  
3 n G   46  
3 n A   47  
3 n C   48  
3 n A   49  
3 n U   50  
3 n A   51  
3 n U   52  
3 n G   53  
3 n U   54  
3 n C   55  
3 n C   56  
3 n G   57  
3 n C   58  
3 n G   59  
3 n U   60  
3 n G   61  
3 n G   62  
3 n G   63  
3 n U   64  
3 n U   65  
3 n C   66  
3 n G   67  
3 n A   68  
3 n A   69  
3 n C   70  
3 n C   71  
3 n C   72  
3 n C   73  
3 n A   74  
3 n C   75  
3 n U   76  
3 n C   77  
3 n C   78  
3 n U   79  
3 n G   80  
3 n G   81  
3 n U   82  
3 n A   83  
#
_ma_data.content_type "model coordinates"
_ma_data.id           1
_ma_data.name         Model
#
_ma_model_list.data_id          1
_ma_model_list.model_group_id   1
_ma_model_list.model_group_name "AlphaFold-beta-20231127 (52ceabbc-a146-4d20-8f14-848cbf63912f @ 2025-11-23 23:59:43)"
_ma_model_list.model_id         1
_ma_model_list.model_name       "Top ranked model"
_ma_model_list.model_type       "Ab initio model"
_ma_model_list.ordinal_id       1
#
loop_
_ma_protocol_step.method_type
_ma_protocol_step.ordinal_id
_ma_protocol_step.protocol_id
_ma_protocol_step.step_id
"coevolution MSA" 1 1 1 
"template search" 2 1 2 
modeling          3 1 3 
#
loop_
_ma_qa_metric.id
_ma_qa_metric.mode
_ma_qa_metric.name
_ma_qa_metric.software_group_id
_ma_qa_metric.type
1 global pLDDT 1 pLDDT 
2 local  pLDDT 1 pLDDT 
#
_ma_qa_metric_global.metric_id    1
_ma_qa_metric_global.metric_value 69.90
_ma_qa_metric_global.model_id     1
_ma_qa_metric_global.ordinal_id   1
#
_ma_software_group.group_id    1
_ma_software_group.ordinal_id  1
_ma_software_group.software_id 1
#
loop_
_ma_target_entity.data_id
_ma_target_entity.entity_id
_ma_target_entity.origin
1 1 . 
1 2 . 
1 3 . 
#
loop_
_ma_target_entity_instance.asym_id
_ma_target_entity_instance.details
_ma_target_entity_instance.entity_id
A . 1 
B . 2 
C . 3 
#
loop_
_pdbx_data_usage.details
_pdbx_data_usage.id
_pdbx_data_usage.type
_pdbx_data_usage.url
;NON-COMMERCIAL USE ONLY, BY USING THIS FILE YOU AGREE TO THE TERMS OF USE FOUND
AT alphafoldserver.com/output-terms.
;
1 license    ? 
;THE INFORMATION IS NOT INTENDED FOR, HAS NOT BEEN VALIDATED FOR, AND IS NOT
APPROVED FOR CLINICAL USE. IT SHOULD NOT BE USED FOR CLINICAL PURPOSE OR RELIED
ON FOR MEDICAL OR OTHER PROFESSIONAL ADVICE. IT IS THEORETICAL MODELLING ONLY
AND CAUTION SHOULD BE EXERCISED IN ITS USE. IT IS PROVIDED "AS-IS" WITHOUT ANY
WARRANTY OF ANY KIND, WHETHER EXPRESSED OR IMPLIED. NO WARRANTY IS GIVEN THAT
USE OF THE INFORMATION SHALL NOT INFRINGE THE RIGHTS OF ANY THIRD PARTY.
;
2 disclaimer ? 
#
loop_
_pdbx_poly_seq_scheme.asym_id
_pdbx_poly_seq_scheme.auth_seq_num
_pdbx_poly_seq_scheme.entity_id
_pdbx_poly_seq_scheme.hetero
_pdbx_poly_seq_scheme.mon_id
_pdbx_poly_seq_scheme.pdb_ins_code
_pdbx_poly_seq_scheme.pdb_seq_num
_pdbx_poly_seq_scheme.pdb_strand_id
_pdbx_poly_seq_scheme.seq_id
A 1   1 n MET . 1   A 1   
A 2   1 n GLU . 2   A 2   
A 3   1 n SER . 3   A 3   
A 4   1 n LEU . 4   A 4   
A 5   1 n LYS . 5   A 5   
A 6   1 n THR . 6   A 6   
A 7   1 n ASP . 7   A 7   
A 8   1 n THR . 8   A 8   
A 9   1 n GLU . 9   A 9   
A 10  1 n MET . 10  A 10  
A 11  1 n PRO . 11  A 11  
A 12  1 n TYR . 12  A 12  
A 13  1 n PRO . 13  A 13  
A 14  1 n GLU . 14  A 14  
A 15  1 n VAL . 15  A 15  
A 16  1 n ILE . 16  A 16  
A 17  1 n VAL . 17  A 17  
A 18  1 n ASP . 18  A 18  
A 19  1 n VAL . 19  A 19  
A 20  1 n GLY . 20  A 20  
A 21  1 n ARG . 21  A 21  
A 22  1 n VAL . 22  A 22  
A 23  1 n ILE . 23  A 23  
A 24  1 n PHE . 24  A 24  
A 25  1 n GLY . 25  A 25  
A 26  1 n GLU . 26  A 26  
A 27  1 n GLU . 27  A 27  
A 28  1 n ASN . 28  A 28  
A 29  1 n ARG . 29  A 29  
A 30  1 n LYS . 30  A 30  
A 31  1 n LYS . 31  A 31  
A 32  1 n MET . 32  A 32  
A 33  1 n THR . 33  A 33  
A 34  1 n ASN . 34  A 34  
A 35  1 n SER . 35  A 35  
A 36  1 n CYS . 36  A 36  
A 37  1 n LEU . 37  A 37  
A 38  1 n LYS . 38  A 38  
A 39  1 n ARG . 39  A 39  
A 40  1 n SER . 40  A 40  
A 41  1 n GLU . 41  A 41  
A 42  1 n ASN . 42  A 42  
A 43  1 n SER . 43  A 43  
A 44  1 n ARG . 44  A 44  
A 45  1 n ILE . 45  A 45  
A 46  1 n ILE . 46  A 46  
A 47  1 n ARG . 47  A 47  
A 48  1 n ALA . 48  A 48  
A 49  1 n ILE . 49  A 49  
A 50  1 n CYS . 50  A 50  
A 51  1 n ALA . 51  A 51  
A 52  1 n LEU . 52  A 52  
A 53  1 n LEU . 53  A 53  
A 54  1 n ASN . 54  A 54  
A 55  1 n SER . 55  A 55  
A 56  1 n GLY . 56  A 56  
A 57  1 n GLY . 57  A 57  
A 58  1 n GLY . 58  A 58  
A 59  1 n VAL . 59  A 59  
A 60  1 n ILE . 60  A 60  
A 61  1 n LYS . 61  A 61  
A 62  1 n ALA . 62  A 62  
A 63  1 n GLU . 63  A 63  
A 64  1 n ILE . 64  A 64  
A 65  1 n ASP . 65  A 65  
A 66  1 n ASP . 66  A 66  
A 67  1 n LYS . 67  A 67  
A 68  1 n THR . 68  A 68  
A 69  1 n TYR . 69  A 69  
A 70  1 n SER . 70  A 70  
A 71  1 n TYR . 71  A 71  
A 72  1 n GLN . 72  A 72  
A 73  1 n CYS . 73  A 73  
A 74  1 n HIS . 74  A 74  
A 75  1 n GLY . 75  A 75  
A 76  1 n LEU . 76  A 76  
A 77  1 n GLY . 77  A 77  
A 78  1 n GLN . 78  A 78  
A 79  1 n ASP . 79  A 79  
A 80  1 n LEU . 80  A 80  
A 81  1 n GLU . 81  A 81  
A 82  1 n THR . 82  A 82  
A 83  1 n SER . 83  A 83  
A 84  1 n PHE . 84  A 84  
A 85  1 n GLN . 85  A 85  
A 86  1 n LYS . 86  A 86  
A 87  1 n LEU . 87  A 87  
A 88  1 n LEU . 88  A 88  
A 89  1 n PRO . 89  A 89  
A 90  1 n SER . 90  A 90  
A 91  1 n GLY . 91  A 91  
A 92  1 n SER . 92  A 92  
A 93  1 n GLN . 93  A 93  
A 94  1 n LYS . 94  A 94  
A 95  1 n TYR . 95  A 95  
A 96  1 n LEU . 96  A 96  
A 97  1 n ASP . 97  A 97  
A 98  1 n TYR . 98  A 98  
A 99  1 n MET . 99  A 99  
A 100 1 n GLN . 100 A 100 
A 101 1 n GLN . 101 A 101 
A 102 1 n GLY . 102 A 102 
A 103 1 n HIS . 103 A 103 
A 104 1 n ASN . 104 A 104 
A 105 1 n LEU . 105 A 105 
A 106 1 n LEU . 106 A 106 
A 107 1 n ILE . 107 A 107 
A 108 1 n PHE . 108 A 108 
A 109 1 n VAL . 109 A 109 
A 110 1 n LYS . 110 A 110 
A 111 1 n SER . 111 A 111 
A 112 1 n TRP . 112 A 112 
A 113 1 n SER . 113 A 113 
A 114 1 n PRO . 114 A 114 
A 115 1 n ASP . 115 A 115 
A 116 1 n VAL . 116 A 116 
A 117 1 n PHE . 117 A 117 
A 118 1 n SER . 118 A 118 
A 119 1 n LEU . 119 A 119 
A 120 1 n PRO . 120 A 120 
A 121 1 n LEU . 121 A 121 
A 122 1 n ARG . 122 A 122 
A 123 1 n ILE . 123 A 123 
A 124 1 n CYS . 124 A 124 
A 125 1 n SER . 125 A 125 
A 126 1 n LEU . 126 A 126 
A 127 1 n ARG . 127 A 127 
A 128 1 n SER . 128 A 128 
A 129 1 n ASN . 129 A 129 
A 130 1 n LEU . 130 A 130 
A 131 1 n TYR . 131 A 131 
A 132 1 n ARG . 132 A 132 
A 133 1 n ARG . 133 A 133 
A 134 1 n ASP . 134 A 134 
A 135 1 n VAL . 135 A 135 
A 136 1 n THR . 136 A 136 
A 137 1 n SER . 137 A 137 
A 138 1 n ALA . 138 A 138 
A 139 1 n ILE . 139 A 139 
A 140 1 n ASN . 140 A 140 
A 141 1 n LEU . 141 A 141 
A 142 1 n SER . 142 A 142 
A 143 1 n ALA . 143 A 143 
A 144 1 n SER . 144 A 144 
A 145 1 n SER . 145 A 145 
A 146 1 n ALA . 146 A 146 
A 147 1 n LEU . 147 A 147 
A 148 1 n GLU . 148 A 148 
A 149 1 n LEU . 149 A 149 
A 150 1 n LEU . 150 A 150 
A 151 1 n ARG . 151 A 151 
A 152 1 n GLU . 152 A 152 
A 153 1 n LYS . 153 A 153 
A 154 1 n GLY . 154 A 154 
A 155 1 n PHE . 155 A 155 
A 156 1 n ARG . 156 A 156 
A 157 1 n ALA . 157 A 157 
A 158 1 n GLN . 158 A 158 
A 159 1 n ARG . 159 A 159 
A 160 1 n GLY . 160 A 160 
A 161 1 n ARG . 161 A 161 
A 162 1 n PRO . 162 A 162 
A 163 1 n ARG . 163 A 163 
A 164 1 n VAL . 164 A 164 
A 165 1 n LYS . 165 A 165 
A 166 1 n LYS . 166 A 166 
A 167 1 n LEU . 167 A 167 
A 168 1 n HIS . 168 A 168 
A 169 1 n PRO . 169 A 169 
A 170 1 n GLN . 170 A 170 
A 171 1 n GLN . 171 A 171 
A 172 1 n VAL . 172 A 172 
A 173 1 n LEU . 173 A 173 
A 174 1 n ASN . 174 A 174 
A 175 1 n ARG . 175 A 175 
A 176 1 n CYS . 176 A 176 
A 177 1 n ILE . 177 A 177 
A 178 1 n GLN . 178 A 178 
A 179 1 n GLU . 179 A 179 
A 180 1 n GLU . 180 A 180 
A 181 1 n GLU . 181 A 181 
A 182 1 n ASP . 182 A 182 
A 183 1 n MET . 183 A 183 
A 184 1 n ARG . 184 A 184 
A 185 1 n ILE . 185 A 185 
A 186 1 n LEU . 186 A 186 
A 187 1 n ALA . 187 A 187 
A 188 1 n SER . 188 A 188 
A 189 1 n GLU . 189 A 189 
A 190 1 n PHE . 190 A 190 
A 191 1 n PHE . 191 A 191 
A 192 1 n LYS . 192 A 192 
A 193 1 n LYS . 193 A 193 
A 194 1 n ASP . 194 A 194 
A 195 1 n LYS . 195 A 195 
A 196 1 n LEU . 196 A 196 
A 197 1 n MET . 197 A 197 
A 198 1 n TYR . 198 A 198 
A 199 1 n LYS . 199 A 199 
A 200 1 n GLU . 200 A 200 
A 201 1 n LYS . 201 A 201 
A 202 1 n LEU . 202 A 202 
A 203 1 n ASN . 203 A 203 
A 204 1 n PHE . 204 A 204 
A 205 1 n THR . 205 A 205 
A 206 1 n GLU . 206 A 206 
A 207 1 n SER . 207 A 207 
A 208 1 n THR . 208 A 208 
A 209 1 n HIS . 209 A 209 
A 210 1 n VAL . 210 A 210 
A 211 1 n GLU . 211 A 211 
A 212 1 n PHE . 212 A 212 
A 213 1 n LYS . 213 A 213 
A 214 1 n ARG . 214 A 214 
A 215 1 n PHE . 215 A 215 
A 216 1 n THR . 216 A 216 
A 217 1 n THR . 217 A 217 
A 218 1 n LYS . 218 A 218 
A 219 1 n LYS . 219 A 219 
A 220 1 n VAL . 220 A 220 
A 221 1 n ILE . 221 A 221 
A 222 1 n PRO . 222 A 222 
A 223 1 n ARG . 223 A 223 
A 224 1 n ILE . 224 A 224 
A 225 1 n LYS . 225 A 225 
A 226 1 n GLU . 226 A 226 
A 227 1 n MET . 227 A 227 
A 228 1 n LEU . 228 A 228 
A 229 1 n PRO . 229 A 229 
A 230 1 n HIS . 230 A 230 
A 231 1 n TYR . 231 A 231 
A 232 1 n VAL . 232 A 232 
A 233 1 n SER . 233 A 233 
A 234 1 n ALA . 234 A 234 
A 235 1 n PHE . 235 A 235 
A 236 1 n ALA . 236 A 236 
A 237 1 n ASN . 237 A 237 
A 238 1 n THR . 238 A 238 
A 239 1 n GLN . 239 A 239 
A 240 1 n GLY . 240 A 240 
A 241 1 n GLY . 241 A 241 
A 242 1 n TYR . 242 A 242 
A 243 1 n VAL . 243 A 243 
A 244 1 n LEU . 244 A 244 
A 245 1 n ILE . 245 A 245 
A 246 1 n GLY . 246 A 246 
A 247 1 n VAL . 247 A 247 
A 248 1 n ASP . 248 A 248 
A 249 1 n ASP . 249 A 249 
A 250 1 n LYS . 250 A 250 
A 251 1 n SER . 251 A 251 
A 252 1 n LYS . 252 A 252 
A 253 1 n GLU . 253 A 253 
A 254 1 n VAL . 254 A 254 
A 255 1 n VAL . 255 A 255 
A 256 1 n GLY . 256 A 256 
A 257 1 n CYS . 257 A 257 
A 258 1 n LYS . 258 A 258 
A 259 1 n TRP . 259 A 259 
A 260 1 n GLU . 260 A 260 
A 261 1 n LYS . 261 A 261 
A 262 1 n VAL . 262 A 262 
A 263 1 n ASN . 263 A 263 
A 264 1 n PRO . 264 A 264 
A 265 1 n ASP . 265 A 265 
A 266 1 n LEU . 266 A 266 
A 267 1 n LEU . 267 A 267 
A 268 1 n LYS . 268 A 268 
A 269 1 n LYS . 269 A 269 
A 270 1 n GLU . 270 A 270 
A 271 1 n ILE . 271 A 271 
A 272 1 n GLU . 272 A 272 
A 273 1 n ASN . 273 A 273 
A 274 1 n CYS . 274 A 274 
A 275 1 n ILE . 275 A 275 
A 276 1 n GLU . 276 A 276 
A 277 1 n LYS . 277 A 277 
A 278 1 n LEU . 278 A 278 
A 279 1 n PRO . 279 A 279 
A 280 1 n THR . 280 A 280 
A 281 1 n PHE . 281 A 281 
A 282 1 n HIS . 282 A 282 
A 283 1 n PHE . 283 A 283 
A 284 1 n CYS . 284 A 284 
A 285 1 n CYS . 285 A 285 
A 286 1 n GLU . 286 A 286 
A 287 1 n LYS . 287 A 287 
A 288 1 n PRO . 288 A 288 
A 289 1 n LYS . 289 A 289 
A 290 1 n VAL . 290 A 290 
A 291 1 n ASN . 291 A 291 
A 292 1 n PHE . 292 A 292 
A 293 1 n THR . 293 A 293 
A 294 1 n THR . 294 A 294 
A 295 1 n LYS . 295 A 295 
A 296 1 n ILE . 296 A 296 
A 297 1 n LEU . 297 A 297 
A 298 1 n ASN . 298 A 298 
A 299 1 n VAL . 299 A 299 
A 300 1 n TYR . 300 A 300 
A 301 1 n GLN . 301 A 301 
A 302 1 n LYS . 302 A 302 
A 303 1 n ASP . 303 A 303 
A 304 1 n VAL . 304 A 304 
A 305 1 n LEU . 305 A 305 
A 306 1 n ASP . 306 A 306 
A 307 1 n GLY . 307 A 307 
A 308 1 n TYR . 308 A 308 
A 309 1 n VAL . 309 A 309 
A 310 1 n CYS . 310 A 310 
A 311 1 n VAL . 311 A 311 
A 312 1 n ILE . 312 A 312 
A 313 1 n GLN . 313 A 313 
A 314 1 n VAL . 314 A 314 
A 315 1 n GLU . 315 A 315 
A 316 1 n PRO . 316 A 316 
A 317 1 n PHE . 317 A 317 
A 318 1 n CYS . 318 A 318 
A 319 1 n CYS . 319 A 319 
A 320 1 n VAL . 320 A 320 
A 321 1 n VAL . 321 A 321 
A 322 1 n PHE . 322 A 322 
A 323 1 n ALA . 323 A 323 
A 324 1 n GLU . 324 A 324 
A 325 1 n ALA . 325 A 325 
A 326 1 n PRO . 326 A 326 
A 327 1 n ASP . 327 A 327 
A 328 1 n SER . 328 A 328 
A 329 1 n TRP . 329 A 329 
A 330 1 n ILE . 330 A 330 
A 331 1 n MET . 331 A 331 
A 332 1 n LYS . 332 A 332 
A 333 1 n ASP . 333 A 333 
A 334 1 n ASN . 334 A 334 
A 335 1 n SER . 335 A 335 
A 336 1 n VAL . 336 A 336 
A 337 1 n THR . 337 A 337 
A 338 1 n ARG . 338 A 338 
A 339 1 n LEU . 339 A 339 
A 340 1 n THR . 340 A 340 
A 341 1 n ALA . 341 A 341 
A 342 1 n GLU . 342 A 342 
A 343 1 n GLN . 343 A 343 
A 344 1 n TRP . 344 A 344 
A 345 1 n VAL . 345 A 345 
A 346 1 n VAL . 346 A 346 
A 347 1 n MET . 347 A 347 
A 348 1 n MET . 348 A 348 
A 349 1 n LEU . 349 A 349 
A 350 1 n ASP . 350 A 350 
A 351 1 n THR . 351 A 351 
A 352 1 n GLN . 352 A 352 
A 353 1 n SER . 353 A 353 
A 354 1 n ALA . 354 A 354 
A 355 1 n PRO . 355 A 355 
A 356 1 n PRO . 356 A 356 
A 357 1 n SER . 357 A 357 
A 358 1 n LEU . 358 A 358 
A 359 1 n VAL . 359 A 359 
A 360 1 n THR . 360 A 360 
A 361 1 n ASP . 361 A 361 
A 362 1 n TYR . 362 A 362 
A 363 1 n ASN . 363 A 363 
A 364 1 n SER . 364 A 364 
A 365 1 n CYS . 365 A 365 
A 366 1 n LEU . 366 A 366 
A 367 1 n ILE . 367 A 367 
A 368 1 n SER . 368 A 368 
A 369 1 n SER . 369 A 369 
A 370 1 n ALA . 370 A 370 
A 371 1 n SER . 371 A 371 
A 372 1 n SER . 372 A 372 
A 373 1 n ALA . 373 A 373 
A 374 1 n ARG . 374 A 374 
A 375 1 n LYS . 375 A 375 
A 376 1 n SER . 376 A 376 
A 377 1 n PRO . 377 A 377 
A 378 1 n GLY . 378 A 378 
A 379 1 n TYR . 379 A 379 
A 380 1 n PRO . 380 A 380 
A 381 1 n ILE . 381 A 381 
A 382 1 n LYS . 382 A 382 
A 383 1 n VAL . 383 A 383 
A 384 1 n HIS . 384 A 384 
A 385 1 n LYS . 385 A 385 
A 386 1 n PHE . 386 A 386 
A 387 1 n LYS . 387 A 387 
A 388 1 n GLU . 388 A 388 
A 389 1 n ALA . 389 A 389 
A 390 1 n LEU . 390 A 390 
A 391 1 n GLN . 391 A 391 
A 392 1 n ARG . 392 A 392 
A 393 1 n HIS . 393 A 393 
A 394 1 n LEU . 394 A 394 
A 395 1 n PHE . 395 A 395 
A 396 1 n PRO . 396 A 396 
A 397 1 n VAL . 397 A 397 
A 398 1 n THR . 398 A 398 
A 399 1 n GLN . 399 A 399 
A 400 1 n GLU . 400 A 400 
A 401 1 n GLU . 401 A 401 
A 402 1 n VAL . 402 A 402 
A 403 1 n GLN . 403 A 403 
A 404 1 n PHE . 404 A 404 
A 405 1 n LYS . 405 A 405 
A 406 1 n PRO . 406 A 406 
A 407 1 n GLU . 407 A 407 
A 408 1 n SER . 408 A 408 
A 409 1 n LEU . 409 A 409 
A 410 1 n CYS . 410 A 410 
A 411 1 n LYS . 411 A 411 
A 412 1 n LYS . 412 A 412 
A 413 1 n LEU . 413 A 413 
A 414 1 n PHE . 414 A 414 
A 415 1 n SER . 415 A 415 
A 416 1 n ASP . 416 A 416 
A 417 1 n HIS . 417 A 417 
A 418 1 n LYS . 418 A 418 
A 419 1 n GLU . 419 A 419 
A 420 1 n LEU . 420 A 420 
A 421 1 n GLU . 421 A 421 
A 422 1 n GLY . 422 A 422 
A 423 1 n LEU . 423 A 423 
A 424 1 n MET . 424 A 424 
A 425 1 n LYS . 425 A 425 
A 426 1 n THR . 426 A 426 
A 427 1 n LEU . 427 A 427 
A 428 1 n ILE . 428 A 428 
A 429 1 n HIS . 429 A 429 
A 430 1 n PRO . 430 A 430 
A 431 1 n CYS . 431 A 431 
A 432 1 n SER . 432 A 432 
A 433 1 n GLN . 433 A 433 
A 434 1 n GLY . 434 A 434 
A 435 1 n ILE . 435 A 435 
A 436 1 n VAL . 436 A 436 
A 437 1 n ILE . 437 A 437 
A 438 1 n PHE . 438 A 438 
A 439 1 n SER . 439 A 439 
A 440 1 n ARG . 440 A 440 
A 441 1 n SER . 441 A 441 
A 442 1 n TRP . 442 A 442 
A 443 1 n ALA . 443 A 443 
A 444 1 n GLY . 444 A 444 
A 445 1 n ASP . 445 A 445 
A 446 1 n VAL . 446 A 446 
A 447 1 n GLY . 447 A 447 
A 448 1 n PHE . 448 A 448 
A 449 1 n ARG . 449 A 449 
A 450 1 n LYS . 450 A 450 
A 451 1 n GLU . 451 A 451 
A 452 1 n GLN . 452 A 452 
A 453 1 n ASN . 453 A 453 
A 454 1 n VAL . 454 A 454 
A 455 1 n LEU . 455 A 455 
A 456 1 n CYS . 456 A 456 
A 457 1 n ASP . 457 A 457 
A 458 1 n ALA . 458 A 458 
A 459 1 n LEU . 459 A 459 
A 460 1 n LEU . 460 A 460 
A 461 1 n ILE . 461 A 461 
A 462 1 n ALA . 462 A 462 
A 463 1 n VAL . 463 A 463 
A 464 1 n ASN . 464 A 464 
A 465 1 n SER . 465 A 465 
A 466 1 n PRO . 466 A 466 
A 467 1 n VAL . 467 A 467 
A 468 1 n VAL . 468 A 468 
A 469 1 n LEU . 469 A 469 
A 470 1 n TYR . 470 A 470 
A 471 1 n THR . 471 A 471 
A 472 1 n ILE . 472 A 472 
A 473 1 n LEU . 473 A 473 
A 474 1 n ILE . 474 A 474 
A 475 1 n ASP . 475 A 475 
A 476 1 n PRO . 476 A 476 
A 477 1 n ASN . 477 A 477 
A 478 1 n TRP . 478 A 478 
A 479 1 n PRO . 479 A 479 
A 480 1 n GLY . 480 A 480 
A 481 1 n GLY . 481 A 481 
A 482 1 n LEU . 482 A 482 
A 483 1 n GLU . 483 A 483 
A 484 1 n TYR . 484 A 484 
A 485 1 n ALA . 485 A 485 
A 486 1 n ARG . 486 A 486 
A 487 1 n ASN . 487 A 487 
A 488 1 n THR . 488 A 488 
A 489 1 n ALA . 489 A 489 
A 490 1 n HIS . 490 A 490 
A 491 1 n GLN . 491 A 491 
A 492 1 n LEU . 492 A 492 
A 493 1 n LYS . 493 A 493 
A 494 1 n GLN . 494 A 494 
A 495 1 n LYS . 495 A 495 
A 496 1 n LEU . 496 A 496 
A 497 1 n GLN . 497 A 497 
A 498 1 n THR . 498 A 498 
A 499 1 n VAL . 499 A 499 
A 500 1 n GLY . 500 A 500 
A 501 1 n GLY . 501 A 501 
A 502 1 n TYR . 502 A 502 
A 503 1 n THR . 503 A 503 
A 504 1 n GLY . 504 A 504 
A 505 1 n LYS . 505 A 505 
A 506 1 n VAL . 506 A 506 
A 507 1 n CYS . 507 A 507 
A 508 1 n ILE . 508 A 508 
A 509 1 n ILE . 509 A 509 
A 510 1 n PRO . 510 A 510 
A 511 1 n ARG . 511 A 511 
A 512 1 n LEU . 512 A 512 
A 513 1 n ILE . 513 A 513 
A 514 1 n HIS . 514 A 514 
A 515 1 n LEU . 515 A 515 
A 516 1 n SER . 516 A 516 
A 517 1 n SER . 517 A 517 
A 518 1 n THR . 518 A 518 
A 519 1 n GLN . 519 A 519 
A 520 1 n SER . 520 A 520 
A 521 1 n ARG . 521 A 521 
A 522 1 n PRO . 522 A 522 
A 523 1 n GLY . 523 A 523 
A 524 1 n GLU . 524 A 524 
A 525 1 n ILE . 525 A 525 
A 526 1 n PRO . 526 A 526 
A 527 1 n LEU . 527 A 527 
A 528 1 n ARG . 528 A 528 
A 529 1 n TYR . 529 A 529 
A 530 1 n PRO . 530 A 530 
A 531 1 n ARG . 531 A 531 
A 532 1 n SER . 532 A 532 
A 533 1 n TYR . 533 A 533 
A 534 1 n ARG . 534 A 534 
A 535 1 n LEU . 535 A 535 
A 536 1 n ALA . 536 A 536 
A 537 1 n ASP . 537 A 537 
A 538 1 n GLU . 538 A 538 
A 539 1 n GLU . 539 A 539 
A 540 1 n GLU . 540 A 540 
A 541 1 n MET . 541 A 541 
A 542 1 n GLU . 542 A 542 
A 543 1 n ASP . 543 A 543 
A 544 1 n LEU . 544 A 544 
A 545 1 n LEU . 545 A 545 
A 546 1 n GLN . 546 A 546 
A 547 1 n ALA . 547 A 547 
A 548 1 n LEU . 548 A 548 
A 549 1 n VAL . 549 A 549 
A 550 1 n VAL . 550 A 550 
A 551 1 n VAL . 551 A 551 
A 552 1 n SER . 552 A 552 
A 553 1 n LEU . 553 A 553 
A 554 1 n SER . 554 A 554 
A 555 1 n SER . 555 A 555 
A 556 1 n ARG . 556 A 556 
A 557 1 n SER . 557 A 557 
A 558 1 n LEU . 558 A 558 
A 559 1 n LEU . 559 A 559 
A 560 1 n SER . 560 A 560 
A 561 1 n ASP . 561 A 561 
A 562 1 n GLN . 562 A 562 
A 563 1 n MET . 563 A 563 
A 564 1 n GLY . 564 A 564 
A 565 1 n CYS . 565 A 565 
A 566 1 n GLU . 566 A 566 
A 567 1 n PHE . 567 A 567 
A 568 1 n PHE . 568 A 568 
A 569 1 n ASN . 569 A 569 
A 570 1 n LEU . 570 A 570 
A 571 1 n LEU . 571 A 571 
A 572 1 n ILE . 572 A 572 
A 573 1 n MET . 573 A 573 
A 574 1 n GLU . 574 A 574 
A 575 1 n GLN . 575 A 575 
A 576 1 n SER . 576 A 576 
A 577 1 n GLN . 577 A 577 
A 578 1 n LEU . 578 A 578 
A 579 1 n LEU . 579 A 579 
A 580 1 n SER . 580 A 580 
A 581 1 n GLU . 581 A 581 
A 582 1 n SER . 582 A 582 
A 583 1 n LEU . 583 A 583 
A 584 1 n GLN . 584 A 584 
A 585 1 n LYS . 585 A 585 
A 586 1 n THR . 586 A 586 
A 587 1 n ARG . 587 A 587 
A 588 1 n GLU . 588 A 588 
A 589 1 n LEU . 589 A 589 
A 590 1 n PHE . 590 A 590 
A 591 1 n ILE . 591 A 591 
A 592 1 n TYR . 592 A 592 
A 593 1 n CYS . 593 A 593 
A 594 1 n PHE . 594 A 594 
A 595 1 n PRO . 595 A 595 
A 596 1 n GLY . 596 A 596 
A 597 1 n VAL . 597 A 597 
A 598 1 n ARG . 598 A 598 
A 599 1 n LYS . 599 A 599 
A 600 1 n THR . 600 A 600 
A 601 1 n ALA . 601 A 601 
A 602 1 n LEU . 602 A 602 
A 603 1 n ALA . 603 A 603 
A 604 1 n ILE . 604 A 604 
A 605 1 n LYS . 605 A 605 
A 606 1 n ILE . 606 A 606 
A 607 1 n MET . 607 A 607 
A 608 1 n GLU . 608 A 608 
A 609 1 n LYS . 609 A 609 
A 610 1 n ILE . 610 A 610 
A 611 1 n LYS . 611 A 611 
A 612 1 n ASP . 612 A 612 
A 613 1 n LEU . 613 A 613 
A 614 1 n PHE . 614 A 614 
A 615 1 n HIS . 615 A 615 
A 616 1 n CYS . 616 A 616 
A 617 1 n LYS . 617 A 617 
A 618 1 n PRO . 618 A 618 
A 619 1 n LYS . 619 A 619 
A 620 1 n GLU . 620 A 620 
A 621 1 n ILE . 621 A 621 
A 622 1 n LEU . 622 A 622 
A 623 1 n TYR . 623 A 623 
A 624 1 n VAL . 624 A 624 
A 625 1 n CYS . 625 A 625 
A 626 1 n GLU . 626 A 626 
A 627 1 n SER . 627 A 627 
A 628 1 n ASP . 628 A 628 
A 629 1 n SER . 629 A 629 
A 630 1 n LEU . 630 A 630 
A 631 1 n LYS . 631 A 631 
A 632 1 n ASP . 632 A 632 
A 633 1 n PHE . 633 A 633 
A 634 1 n VAL . 634 A 634 
A 635 1 n THR . 635 A 635 
A 636 1 n GLN . 636 A 636 
A 637 1 n GLN . 637 A 637 
A 638 1 n THR . 638 A 638 
A 639 1 n THR . 639 A 639 
A 640 1 n CYS . 640 A 640 
A 641 1 n GLN . 641 A 641 
A 642 1 n ALA . 642 A 642 
A 643 1 n VAL . 643 A 643 
A 644 1 n THR . 644 A 644 
A 645 1 n ARG . 645 A 645 
A 646 1 n LYS . 646 A 646 
A 647 1 n THR . 647 A 647 
A 648 1 n PHE . 648 A 648 
A 649 1 n MET . 649 A 649 
A 650 1 n GLN . 650 A 650 
A 651 1 n GLY . 651 A 651 
A 652 1 n GLU . 652 A 652 
A 653 1 n PHE . 653 A 653 
A 654 1 n LEU . 654 A 654 
A 655 1 n LYS . 655 A 655 
A 656 1 n ILE . 656 A 656 
A 657 1 n LYS . 657 A 657 
A 658 1 n HIS . 658 A 658 
A 659 1 n ILE . 659 A 659 
A 660 1 n VAL . 660 A 660 
A 661 1 n MET . 661 A 661 
A 662 1 n ASP . 662 A 662 
A 663 1 n GLU . 663 A 663 
A 664 1 n THR . 664 A 664 
A 665 1 n GLU . 665 A 665 
A 666 1 n ASN . 666 A 666 
A 667 1 n PHE . 667 A 667 
A 668 1 n CYS . 668 A 668 
A 669 1 n SER . 669 A 669 
A 670 1 n LYS . 670 A 670 
A 671 1 n TYR . 671 A 671 
A 672 1 n GLY . 672 A 672 
A 673 1 n ASN . 673 A 673 
A 674 1 n TRP . 674 A 674 
A 675 1 n TYR . 675 A 675 
A 676 1 n MET . 676 A 676 
A 677 1 n LYS . 677 A 677 
A 678 1 n ALA . 678 A 678 
A 679 1 n LYS . 679 A 679 
A 680 1 n ASN . 680 A 680 
A 681 1 n ILE . 681 A 681 
A 682 1 n THR . 682 A 682 
A 683 1 n HIS . 683 A 683 
A 684 1 n PRO . 684 A 684 
A 685 1 n LYS . 685 A 685 
A 686 1 n ALA . 686 A 686 
A 687 1 n LYS . 687 A 687 
A 688 1 n GLY . 688 A 688 
A 689 1 n THR . 689 A 689 
A 690 1 n GLY . 690 A 690 
A 691 1 n SER . 691 A 691 
A 692 1 n GLU . 692 A 692 
A 693 1 n ASN . 693 A 693 
A 694 1 n LEU . 694 A 694 
A 695 1 n HIS . 695 A 695 
A 696 1 n HIS . 696 A 696 
A 697 1 n GLY . 697 A 697 
A 698 1 n ILE . 698 A 698 
A 699 1 n LEU . 699 A 699 
A 700 1 n TRP . 700 A 700 
A 701 1 n LEU . 701 A 701 
A 702 1 n PHE . 702 A 702 
A 703 1 n LEU . 703 A 703 
A 704 1 n ASP . 704 A 704 
A 705 1 n PRO . 705 A 705 
A 706 1 n PHE . 706 A 706 
A 707 1 n GLN . 707 A 707 
A 708 1 n ILE . 708 A 708 
A 709 1 n HIS . 709 A 709 
A 710 1 n HIS . 710 A 710 
A 711 1 n ALA . 711 A 711 
A 712 1 n ASP . 712 A 712 
A 713 1 n VAL . 713 A 713 
A 714 1 n ASN . 714 A 714 
A 715 1 n GLY . 715 A 715 
A 716 1 n LEU . 716 A 716 
A 717 1 n PRO . 717 A 717 
A 718 1 n PRO . 718 A 718 
A 719 1 n PRO . 719 A 719 
A 720 1 n SER . 720 A 720 
A 721 1 n ALA . 721 A 721 
A 722 1 n GLN . 722 A 722 
A 723 1 n PHE . 723 A 723 
A 724 1 n PRO . 724 A 724 
A 725 1 n ARG . 725 A 725 
A 726 1 n LYS . 726 A 726 
A 727 1 n THR . 727 A 727 
A 728 1 n ILE . 728 A 728 
A 729 1 n THR . 729 A 729 
A 730 1 n SER . 730 A 730 
A 731 1 n GLY . 731 A 731 
A 732 1 n ILE . 732 A 732 
A 733 1 n HIS . 733 A 733 
A 734 1 n CYS . 734 A 734 
A 735 1 n ALA . 735 A 735 
A 736 1 n LEU . 736 A 736 
A 737 1 n GLU . 737 A 737 
A 738 1 n ILE . 738 A 738 
A 739 1 n ALA . 739 A 739 
A 740 1 n LYS . 740 A 740 
A 741 1 n VAL . 741 A 741 
A 742 1 n MET . 742 A 742 
A 743 1 n LYS . 743 A 743 
A 744 1 n GLU . 744 A 744 
A 745 1 n GLU . 745 A 745 
A 746 1 n MET . 746 A 746 
A 747 1 n LYS . 747 A 747 
A 748 1 n ARG . 748 A 748 
A 749 1 n ILE . 749 A 749 
A 750 1 n LYS . 750 A 750 
A 751 1 n GLU . 751 A 751 
A 752 1 n ASN . 752 A 752 
A 753 1 n PRO . 753 A 753 
A 754 1 n PRO . 754 A 754 
A 755 1 n SER . 755 A 755 
A 756 1 n ASN . 756 A 756 
A 757 1 n MET . 757 A 757 
A 758 1 n SER . 758 A 758 
A 759 1 n PRO . 759 A 759 
A 760 1 n ASP . 760 A 760 
A 761 1 n THR . 761 A 761 
A 762 1 n LEU . 762 A 762 
A 763 1 n ALA . 763 A 763 
A 764 1 n LEU . 764 A 764 
A 765 1 n PHE . 765 A 765 
A 766 1 n SER . 766 A 766 
A 767 1 n GLU . 767 A 767 
A 768 1 n THR . 768 A 768 
A 769 1 n ALA . 769 A 769 
A 770 1 n TYR . 770 A 770 
A 771 1 n GLU . 771 A 771 
A 772 1 n GLU . 772 A 772 
A 773 1 n ALA . 773 A 773 
A 774 1 n THR . 774 A 774 
A 775 1 n CYS . 775 A 775 
A 776 1 n ALA . 776 A 776 
A 777 1 n GLN . 777 A 777 
A 778 1 n ALA . 778 A 778 
A 779 1 n LEU . 779 A 779 
A 780 1 n PRO . 780 A 780 
A 781 1 n GLY . 781 A 781 
A 782 1 n VAL . 782 A 782 
A 783 1 n CYS . 783 A 783 
A 784 1 n GLU . 784 A 784 
A 785 1 n THR . 785 A 785 
A 786 1 n LYS . 786 A 786 
A 787 1 n THR . 787 A 787 
A 788 1 n ASN . 788 A 788 
A 789 1 n LEU . 789 A 789 
A 790 1 n THR . 790 A 790 
A 791 1 n THR . 791 A 791 
A 792 1 n GLU . 792 A 792 
A 793 1 n GLN . 793 A 793 
A 794 1 n ILE . 794 A 794 
A 795 1 n ALA . 795 A 795 
A 796 1 n ASN . 796 A 796 
A 797 1 n TYR . 797 A 797 
A 798 1 n VAL . 798 A 798 
A 799 1 n ALA . 799 A 799 
A 800 1 n ARG . 800 A 800 
A 801 1 n LYS . 801 A 801 
A 802 1 n CYS . 802 A 802 
A 803 1 n HIS . 803 A 803 
A 804 1 n SER . 804 A 804 
A 805 1 n LEU . 805 A 805 
A 806 1 n PHE . 806 A 806 
A 807 1 n GLN . 807 A 807 
A 808 1 n CYS . 808 A 808 
A 809 1 n GLY . 809 A 809 
A 810 1 n TYR . 810 A 810 
A 811 1 n LEU . 811 A 811 
A 812 1 n PRO . 812 A 812 
A 813 1 n LYS . 813 A 813 
A 814 1 n ASP . 814 A 814 
A 815 1 n ILE . 815 A 815 
A 816 1 n ALA . 816 A 816 
A 817 1 n ILE . 817 A 817 
A 818 1 n LEU . 818 A 818 
A 819 1 n CYS . 819 A 819 
A 820 1 n ARG . 820 A 820 
A 821 1 n ARG . 821 A 821 
A 822 1 n GLY . 822 A 822 
A 823 1 n GLU . 823 A 823 
A 824 1 n ASP . 824 A 824 
A 825 1 n ARG . 825 A 825 
A 826 1 n GLY . 826 A 826 
A 827 1 n ARG . 827 A 827 
A 828 1 n TYR . 828 A 828 
A 829 1 n ARG . 829 A 829 
A 830 1 n LEU . 830 A 830 
A 831 1 n ALA . 831 A 831 
A 832 1 n LEU . 832 A 832 
A 833 1 n LEU . 833 A 833 
A 834 1 n LYS . 834 A 834 
A 835 1 n ALA . 835 A 835 
A 836 1 n MET . 836 A 836 
A 837 1 n GLU . 837 A 837 
A 838 1 n LEU . 838 A 838 
A 839 1 n ILE . 839 A 839 
A 840 1 n GLU . 840 A 840 
A 841 1 n THR . 841 A 841 
A 842 1 n HIS . 842 A 842 
A 843 1 n ARG . 843 A 843 
A 844 1 n PRO . 844 A 844 
A 845 1 n SER . 845 A 845 
A 846 1 n GLU . 846 A 846 
A 847 1 n VAL . 847 A 847 
A 848 1 n VAL . 848 A 848 
A 849 1 n PHE . 849 A 849 
A 850 1 n SER . 850 A 850 
A 851 1 n PRO . 851 A 851 
A 852 1 n ALA . 852 A 852 
A 853 1 n THR . 853 A 853 
A 854 1 n GLY . 854 A 854 
A 855 1 n VAL . 855 A 855 
A 856 1 n TRP . 856 A 856 
A 857 1 n GLY . 857 A 857 
A 858 1 n SER . 858 A 858 
A 859 1 n HIS . 859 A 859 
A 860 1 n ILE . 860 A 860 
A 861 1 n VAL . 861 A 861 
A 862 1 n LEU . 862 A 862 
A 863 1 n ASP . 863 A 863 
A 864 1 n SER . 864 A 864 
A 865 1 n ILE . 865 A 865 
A 866 1 n GLN . 866 A 866 
A 867 1 n GLN . 867 A 867 
A 868 1 n PHE . 868 A 868 
A 869 1 n SER . 869 A 869 
A 870 1 n GLY . 870 A 870 
A 871 1 n LEU . 871 A 871 
A 872 1 n GLU . 872 A 872 
A 873 1 n ARG . 873 A 873 
A 874 1 n THR . 874 A 874 
A 875 1 n VAL . 875 A 875 
A 876 1 n VAL . 876 A 876 
A 877 1 n PHE . 877 A 877 
A 878 1 n GLY . 878 A 878 
A 879 1 n LEU . 879 A 879 
A 880 1 n SER . 880 A 880 
A 881 1 n PRO . 881 A 881 
A 882 1 n GLU . 882 A 882 
A 883 1 n CYS . 883 A 883 
A 884 1 n ASP . 884 A 884 
A 885 1 n GLN . 885 A 885 
A 886 1 n SER . 886 A 886 
A 887 1 n GLU . 887 A 887 
A 888 1 n GLU . 888 A 888 
A 889 1 n PHE . 889 A 889 
A 890 1 n HIS . 890 A 890 
A 891 1 n LYS . 891 A 891 
A 892 1 n LEU . 892 A 892 
A 893 1 n CYS . 893 A 893 
A 894 1 n PHE . 894 A 894 
A 895 1 n ALA . 895 A 895 
A 896 1 n SER . 896 A 896 
A 897 1 n ARG . 897 A 897 
A 898 1 n ALA . 898 A 898 
A 899 1 n ILE . 899 A 899 
A 900 1 n LYS . 900 A 900 
A 901 1 n HIS . 901 A 901 
A 902 1 n LEU . 902 A 902 
A 903 1 n TYR . 903 A 903 
A 904 1 n LEU . 904 A 904 
A 905 1 n LEU . 905 A 905 
A 906 1 n TYR . 906 A 906 
A 907 1 n GLU . 907 A 907 
A 908 1 n LYS . 908 A 908 
A 909 1 n ARG . 909 A 909 
A 910 1 n ALA . 910 A 910 
A 911 1 n ALA . 911 A 911 
A 912 1 n TYR . 912 A 912 
B 1   2 n MET . 1   B 1   
B 2   2 n GLU . 2   B 2   
B 3   2 n SER . 3   B 3   
B 4   2 n LEU . 4   B 4   
B 5   2 n LYS . 5   B 5   
B 6   2 n THR . 6   B 6   
B 7   2 n ASP . 7   B 7   
B 8   2 n THR . 8   B 8   
B 9   2 n GLU . 9   B 9   
B 10  2 n MET . 10  B 10  
B 11  2 n PRO . 11  B 11  
B 12  2 n TYR . 12  B 12  
B 13  2 n PRO . 13  B 13  
B 14  2 n GLU . 14  B 14  
B 15  2 n VAL . 15  B 15  
B 16  2 n ILE . 16  B 16  
B 17  2 n VAL . 17  B 17  
B 18  2 n ASP . 18  B 18  
B 19  2 n VAL . 19  B 19  
B 20  2 n GLY . 20  B 20  
B 21  2 n ARG . 21  B 21  
B 22  2 n VAL . 22  B 22  
B 23  2 n ILE . 23  B 23  
B 24  2 n PHE . 24  B 24  
B 25  2 n GLY . 25  B 25  
B 26  2 n GLU . 26  B 26  
B 27  2 n GLU . 27  B 27  
B 28  2 n ASN . 28  B 28  
B 29  2 n ARG . 29  B 29  
B 30  2 n LYS . 30  B 30  
B 31  2 n LYS . 31  B 31  
B 32  2 n MET . 32  B 32  
B 33  2 n THR . 33  B 33  
B 34  2 n ASN . 34  B 34  
B 35  2 n SER . 35  B 35  
B 36  2 n CYS . 36  B 36  
B 37  2 n LEU . 37  B 37  
B 38  2 n LYS . 38  B 38  
B 39  2 n ARG . 39  B 39  
B 40  2 n SER . 40  B 40  
B 41  2 n GLU . 41  B 41  
B 42  2 n ASN . 42  B 42  
B 43  2 n SER . 43  B 43  
B 44  2 n ARG . 44  B 44  
B 45  2 n ILE . 45  B 45  
B 46  2 n ILE . 46  B 46  
B 47  2 n ARG . 47  B 47  
B 48  2 n ALA . 48  B 48  
B 49  2 n ILE . 49  B 49  
B 50  2 n CYS . 50  B 50  
B 51  2 n ALA . 51  B 51  
B 52  2 n LEU . 52  B 52  
B 53  2 n LEU . 53  B 53  
B 54  2 n ASN . 54  B 54  
B 55  2 n SER . 55  B 55  
B 56  2 n GLY . 56  B 56  
B 57  2 n GLY . 57  B 57  
B 58  2 n GLY . 58  B 58  
B 59  2 n VAL . 59  B 59  
B 60  2 n ILE . 60  B 60  
B 61  2 n LYS . 61  B 61  
B 62  2 n ALA . 62  B 62  
B 63  2 n GLU . 63  B 63  
B 64  2 n ILE . 64  B 64  
B 65  2 n ASP . 65  B 65  
B 66  2 n ASP . 66  B 66  
B 67  2 n LYS . 67  B 67  
B 68  2 n THR . 68  B 68  
B 69  2 n TYR . 69  B 69  
B 70  2 n SER . 70  B 70  
B 71  2 n TYR . 71  B 71  
B 72  2 n GLN . 72  B 72  
B 73  2 n CYS . 73  B 73  
B 74  2 n HIS . 74  B 74  
B 75  2 n GLY . 75  B 75  
B 76  2 n LEU . 76  B 76  
B 77  2 n GLY . 77  B 77  
B 78  2 n GLN . 78  B 78  
B 79  2 n ASP . 79  B 79  
B 80  2 n LEU . 80  B 80  
B 81  2 n GLU . 81  B 81  
B 82  2 n THR . 82  B 82  
B 83  2 n SER . 83  B 83  
B 84  2 n PHE . 84  B 84  
B 85  2 n GLN . 85  B 85  
B 86  2 n LYS . 86  B 86  
B 87  2 n LEU . 87  B 87  
B 88  2 n LEU . 88  B 88  
B 89  2 n PRO . 89  B 89  
B 90  2 n SER . 90  B 90  
B 91  2 n GLY . 91  B 91  
B 92  2 n SER . 92  B 92  
B 93  2 n GLN . 93  B 93  
B 94  2 n LYS . 94  B 94  
B 95  2 n TYR . 95  B 95  
B 96  2 n LEU . 96  B 96  
B 97  2 n ASP . 97  B 97  
B 98  2 n TYR . 98  B 98  
B 99  2 n MET . 99  B 99  
B 100 2 n GLN . 100 B 100 
B 101 2 n GLN . 101 B 101 
B 102 2 n GLY . 102 B 102 
B 103 2 n HIS . 103 B 103 
B 104 2 n ASN . 104 B 104 
B 105 2 n LEU . 105 B 105 
B 106 2 n LEU . 106 B 106 
B 107 2 n ILE . 107 B 107 
B 108 2 n PHE . 108 B 108 
B 109 2 n VAL . 109 B 109 
B 110 2 n LYS . 110 B 110 
B 111 2 n SER . 111 B 111 
B 112 2 n TRP . 112 B 112 
B 113 2 n SER . 113 B 113 
B 114 2 n PRO . 114 B 114 
B 115 2 n ASP . 115 B 115 
B 116 2 n VAL . 116 B 116 
B 117 2 n PHE . 117 B 117 
B 118 2 n SER . 118 B 118 
B 119 2 n LEU . 119 B 119 
B 120 2 n PRO . 120 B 120 
B 121 2 n LEU . 121 B 121 
B 122 2 n ARG . 122 B 122 
B 123 2 n ILE . 123 B 123 
B 124 2 n CYS . 124 B 124 
B 125 2 n SER . 125 B 125 
B 126 2 n LEU . 126 B 126 
B 127 2 n ARG . 127 B 127 
B 128 2 n SER . 128 B 128 
B 129 2 n ASN . 129 B 129 
B 130 2 n LEU . 130 B 130 
B 131 2 n TYR . 131 B 131 
B 132 2 n ARG . 132 B 132 
B 133 2 n ARG . 133 B 133 
B 134 2 n ASP . 134 B 134 
B 135 2 n VAL . 135 B 135 
B 136 2 n THR . 136 B 136 
B 137 2 n SER . 137 B 137 
B 138 2 n ALA . 138 B 138 
B 139 2 n ILE . 139 B 139 
B 140 2 n ASN . 140 B 140 
B 141 2 n LEU . 141 B 141 
B 142 2 n SER . 142 B 142 
B 143 2 n ALA . 143 B 143 
B 144 2 n SER . 144 B 144 
B 145 2 n SER . 145 B 145 
B 146 2 n ALA . 146 B 146 
B 147 2 n LEU . 147 B 147 
B 148 2 n GLU . 148 B 148 
B 149 2 n LEU . 149 B 149 
B 150 2 n LEU . 150 B 150 
B 151 2 n ARG . 151 B 151 
B 152 2 n GLU . 152 B 152 
B 153 2 n LYS . 153 B 153 
B 154 2 n GLY . 154 B 154 
B 155 2 n PHE . 155 B 155 
B 156 2 n ARG . 156 B 156 
B 157 2 n ALA . 157 B 157 
B 158 2 n GLN . 158 B 158 
B 159 2 n ARG . 159 B 159 
B 160 2 n GLY . 160 B 160 
B 161 2 n ARG . 161 B 161 
B 162 2 n PRO . 162 B 162 
B 163 2 n ARG . 163 B 163 
B 164 2 n VAL . 164 B 164 
B 165 2 n LYS . 165 B 165 
B 166 2 n LYS . 166 B 166 
B 167 2 n LEU . 167 B 167 
B 168 2 n HIS . 168 B 168 
B 169 2 n PRO . 169 B 169 
B 170 2 n GLN . 170 B 170 
B 171 2 n GLN . 171 B 171 
B 172 2 n VAL . 172 B 172 
B 173 2 n LEU . 173 B 173 
B 174 2 n ASN . 174 B 174 
B 175 2 n ARG . 175 B 175 
B 176 2 n CYS . 176 B 176 
B 177 2 n ILE . 177 B 177 
B 178 2 n GLN . 178 B 178 
B 179 2 n GLU . 179 B 179 
B 180 2 n GLU . 180 B 180 
B 181 2 n GLU . 181 B 181 
B 182 2 n ASP . 182 B 182 
B 183 2 n MET . 183 B 183 
B 184 2 n ARG . 184 B 184 
B 185 2 n ILE . 185 B 185 
B 186 2 n LEU . 186 B 186 
B 187 2 n ALA . 187 B 187 
B 188 2 n SER . 188 B 188 
B 189 2 n GLU . 189 B 189 
B 190 2 n PHE . 190 B 190 
B 191 2 n PHE . 191 B 191 
B 192 2 n LYS . 192 B 192 
B 193 2 n LYS . 193 B 193 
B 194 2 n ASP . 194 B 194 
B 195 2 n LYS . 195 B 195 
B 196 2 n LEU . 196 B 196 
B 197 2 n MET . 197 B 197 
B 198 2 n TYR . 198 B 198 
B 199 2 n LYS . 199 B 199 
B 200 2 n GLU . 200 B 200 
B 201 2 n LYS . 201 B 201 
B 202 2 n LEU . 202 B 202 
B 203 2 n ASN . 203 B 203 
B 204 2 n PHE . 204 B 204 
B 205 2 n THR . 205 B 205 
B 206 2 n GLU . 206 B 206 
B 207 2 n SER . 207 B 207 
B 208 2 n THR . 208 B 208 
B 209 2 n HIS . 209 B 209 
B 210 2 n VAL . 210 B 210 
B 211 2 n GLU . 211 B 211 
B 212 2 n PHE . 212 B 212 
B 213 2 n LYS . 213 B 213 
B 214 2 n ARG . 214 B 214 
B 215 2 n PHE . 215 B 215 
B 216 2 n THR . 216 B 216 
B 217 2 n THR . 217 B 217 
B 218 2 n LYS . 218 B 218 
B 219 2 n LYS . 219 B 219 
B 220 2 n VAL . 220 B 220 
B 221 2 n ILE . 221 B 221 
B 222 2 n PRO . 222 B 222 
B 223 2 n ARG . 223 B 223 
B 224 2 n ILE . 224 B 224 
B 225 2 n LYS . 225 B 225 
B 226 2 n GLU . 226 B 226 
B 227 2 n MET . 227 B 227 
B 228 2 n LEU . 228 B 228 
B 229 2 n PRO . 229 B 229 
B 230 2 n HIS . 230 B 230 
B 231 2 n TYR . 231 B 231 
B 232 2 n VAL . 232 B 232 
B 233 2 n SER . 233 B 233 
B 234 2 n ALA . 234 B 234 
B 235 2 n PHE . 235 B 235 
B 236 2 n ALA . 236 B 236 
B 237 2 n ASN . 237 B 237 
B 238 2 n THR . 238 B 238 
B 239 2 n GLN . 239 B 239 
B 240 2 n GLY . 240 B 240 
B 241 2 n GLY . 241 B 241 
B 242 2 n TYR . 242 B 242 
B 243 2 n VAL . 243 B 243 
B 244 2 n LEU . 244 B 244 
B 245 2 n ILE . 245 B 245 
B 246 2 n GLY . 246 B 246 
B 247 2 n VAL . 247 B 247 
B 248 2 n ASP . 248 B 248 
B 249 2 n ASP . 249 B 249 
B 250 2 n LYS . 250 B 250 
B 251 2 n SER . 251 B 251 
B 252 2 n LYS . 252 B 252 
B 253 2 n GLU . 253 B 253 
B 254 2 n VAL . 254 B 254 
B 255 2 n VAL . 255 B 255 
B 256 2 n GLY . 256 B 256 
B 257 2 n CYS . 257 B 257 
B 258 2 n LYS . 258 B 258 
B 259 2 n TRP . 259 B 259 
B 260 2 n GLU . 260 B 260 
B 261 2 n LYS . 261 B 261 
B 262 2 n VAL . 262 B 262 
B 263 2 n ASN . 263 B 263 
B 264 2 n PRO . 264 B 264 
B 265 2 n ASP . 265 B 265 
B 266 2 n LEU . 266 B 266 
B 267 2 n LEU . 267 B 267 
B 268 2 n LYS . 268 B 268 
B 269 2 n LYS . 269 B 269 
B 270 2 n GLU . 270 B 270 
B 271 2 n ILE . 271 B 271 
B 272 2 n GLU . 272 B 272 
B 273 2 n ASN . 273 B 273 
B 274 2 n CYS . 274 B 274 
B 275 2 n ILE . 275 B 275 
B 276 2 n GLU . 276 B 276 
B 277 2 n LYS . 277 B 277 
B 278 2 n LEU . 278 B 278 
B 279 2 n PRO . 279 B 279 
B 280 2 n THR . 280 B 280 
B 281 2 n PHE . 281 B 281 
B 282 2 n HIS . 282 B 282 
B 283 2 n PHE . 283 B 283 
B 284 2 n CYS . 284 B 284 
B 285 2 n CYS . 285 B 285 
B 286 2 n GLU . 286 B 286 
B 287 2 n LYS . 287 B 287 
B 288 2 n PRO . 288 B 288 
B 289 2 n LYS . 289 B 289 
B 290 2 n VAL . 290 B 290 
B 291 2 n ASN . 291 B 291 
B 292 2 n PHE . 292 B 292 
B 293 2 n THR . 293 B 293 
B 294 2 n THR . 294 B 294 
B 295 2 n LYS . 295 B 295 
B 296 2 n ILE . 296 B 296 
B 297 2 n LEU . 297 B 297 
B 298 2 n ASN . 298 B 298 
B 299 2 n VAL . 299 B 299 
B 300 2 n TYR . 300 B 300 
B 301 2 n GLN . 301 B 301 
B 302 2 n LYS . 302 B 302 
B 303 2 n ASP . 303 B 303 
B 304 2 n VAL . 304 B 304 
B 305 2 n LEU . 305 B 305 
B 306 2 n ASP . 306 B 306 
B 307 2 n GLY . 307 B 307 
B 308 2 n TYR . 308 B 308 
B 309 2 n VAL . 309 B 309 
B 310 2 n CYS . 310 B 310 
B 311 2 n VAL . 311 B 311 
B 312 2 n ILE . 312 B 312 
B 313 2 n GLN . 313 B 313 
B 314 2 n VAL . 314 B 314 
B 315 2 n GLU . 315 B 315 
B 316 2 n PRO . 316 B 316 
B 317 2 n PHE . 317 B 317 
B 318 2 n CYS . 318 B 318 
B 319 2 n CYS . 319 B 319 
B 320 2 n VAL . 320 B 320 
B 321 2 n VAL . 321 B 321 
B 322 2 n PHE . 322 B 322 
B 323 2 n ALA . 323 B 323 
B 324 2 n GLU . 324 B 324 
B 325 2 n ALA . 325 B 325 
B 326 2 n PRO . 326 B 326 
B 327 2 n ASP . 327 B 327 
B 328 2 n SER . 328 B 328 
B 329 2 n TRP . 329 B 329 
B 330 2 n ILE . 330 B 330 
B 331 2 n MET . 331 B 331 
B 332 2 n LYS . 332 B 332 
B 333 2 n ASP . 333 B 333 
B 334 2 n ASN . 334 B 334 
B 335 2 n SER . 335 B 335 
B 336 2 n VAL . 336 B 336 
B 337 2 n THR . 337 B 337 
B 338 2 n ARG . 338 B 338 
B 339 2 n LEU . 339 B 339 
B 340 2 n THR . 340 B 340 
B 341 2 n ALA . 341 B 341 
B 342 2 n GLU . 342 B 342 
B 343 2 n GLN . 343 B 343 
B 344 2 n TRP . 344 B 344 
B 345 2 n VAL . 345 B 345 
B 346 2 n VAL . 346 B 346 
B 347 2 n MET . 347 B 347 
B 348 2 n MET . 348 B 348 
B 349 2 n LEU . 349 B 349 
B 350 2 n ASP . 350 B 350 
B 351 2 n THR . 351 B 351 
B 352 2 n GLN . 352 B 352 
B 353 2 n SER . 353 B 353 
B 354 2 n ALA . 354 B 354 
B 355 2 n PRO . 355 B 355 
B 356 2 n PRO . 356 B 356 
B 357 2 n SER . 357 B 357 
B 358 2 n LEU . 358 B 358 
B 359 2 n VAL . 359 B 359 
B 360 2 n THR . 360 B 360 
B 361 2 n ASP . 361 B 361 
B 362 2 n TYR . 362 B 362 
B 363 2 n ASN . 363 B 363 
B 364 2 n SER . 364 B 364 
B 365 2 n CYS . 365 B 365 
B 366 2 n LEU . 366 B 366 
B 367 2 n ILE . 367 B 367 
B 368 2 n SER . 368 B 368 
B 369 2 n SER . 369 B 369 
B 370 2 n ALA . 370 B 370 
B 371 2 n SER . 371 B 371 
B 372 2 n SER . 372 B 372 
B 373 2 n ALA . 373 B 373 
B 374 2 n ARG . 374 B 374 
B 375 2 n LYS . 375 B 375 
B 376 2 n SER . 376 B 376 
B 377 2 n PRO . 377 B 377 
B 378 2 n GLY . 378 B 378 
B 379 2 n TYR . 379 B 379 
B 380 2 n PRO . 380 B 380 
B 381 2 n ILE . 381 B 381 
B 382 2 n LYS . 382 B 382 
B 383 2 n VAL . 383 B 383 
B 384 2 n HIS . 384 B 384 
B 385 2 n LYS . 385 B 385 
B 386 2 n PHE . 386 B 386 
B 387 2 n LYS . 387 B 387 
B 388 2 n GLU . 388 B 388 
B 389 2 n ALA . 389 B 389 
B 390 2 n LEU . 390 B 390 
B 391 2 n GLN . 391 B 391 
B 392 2 n ARG . 392 B 392 
B 393 2 n HIS . 393 B 393 
B 394 2 n LEU . 394 B 394 
B 395 2 n PHE . 395 B 395 
B 396 2 n PRO . 396 B 396 
B 397 2 n VAL . 397 B 397 
B 398 2 n THR . 398 B 398 
B 399 2 n GLN . 399 B 399 
B 400 2 n GLU . 400 B 400 
B 401 2 n GLU . 401 B 401 
B 402 2 n VAL . 402 B 402 
B 403 2 n GLN . 403 B 403 
B 404 2 n PHE . 404 B 404 
B 405 2 n LYS . 405 B 405 
B 406 2 n PRO . 406 B 406 
B 407 2 n GLU . 407 B 407 
B 408 2 n SER . 408 B 408 
B 409 2 n LEU . 409 B 409 
B 410 2 n CYS . 410 B 410 
B 411 2 n LYS . 411 B 411 
B 412 2 n LYS . 412 B 412 
B 413 2 n LEU . 413 B 413 
B 414 2 n PHE . 414 B 414 
B 415 2 n SER . 415 B 415 
B 416 2 n ASP . 416 B 416 
B 417 2 n HIS . 417 B 417 
B 418 2 n LYS . 418 B 418 
B 419 2 n GLU . 419 B 419 
B 420 2 n LEU . 420 B 420 
B 421 2 n GLU . 421 B 421 
B 422 2 n GLY . 422 B 422 
B 423 2 n LEU . 423 B 423 
B 424 2 n MET . 424 B 424 
B 425 2 n LYS . 425 B 425 
B 426 2 n THR . 426 B 426 
B 427 2 n LEU . 427 B 427 
B 428 2 n ILE . 428 B 428 
B 429 2 n HIS . 429 B 429 
B 430 2 n PRO . 430 B 430 
B 431 2 n CYS . 431 B 431 
B 432 2 n SER . 432 B 432 
B 433 2 n GLN . 433 B 433 
B 434 2 n GLY . 434 B 434 
B 435 2 n ILE . 435 B 435 
B 436 2 n VAL . 436 B 436 
B 437 2 n ILE . 437 B 437 
B 438 2 n PHE . 438 B 438 
B 439 2 n SER . 439 B 439 
B 440 2 n ARG . 440 B 440 
B 441 2 n SER . 441 B 441 
B 442 2 n TRP . 442 B 442 
B 443 2 n ALA . 443 B 443 
B 444 2 n GLY . 444 B 444 
B 445 2 n ASP . 445 B 445 
B 446 2 n VAL . 446 B 446 
B 447 2 n GLY . 447 B 447 
B 448 2 n PHE . 448 B 448 
B 449 2 n ARG . 449 B 449 
B 450 2 n LYS . 450 B 450 
B 451 2 n GLU . 451 B 451 
B 452 2 n GLN . 452 B 452 
B 453 2 n ASN . 453 B 453 
B 454 2 n VAL . 454 B 454 
B 455 2 n LEU . 455 B 455 
B 456 2 n CYS . 456 B 456 
B 457 2 n ASP . 457 B 457 
B 458 2 n ALA . 458 B 458 
B 459 2 n LEU . 459 B 459 
B 460 2 n LEU . 460 B 460 
B 461 2 n ILE . 461 B 461 
B 462 2 n ALA . 462 B 462 
B 463 2 n VAL . 463 B 463 
B 464 2 n ASN . 464 B 464 
B 465 2 n SER . 465 B 465 
B 466 2 n PRO . 466 B 466 
B 467 2 n VAL . 467 B 467 
B 468 2 n VAL . 468 B 468 
B 469 2 n LEU . 469 B 469 
B 470 2 n TYR . 470 B 470 
B 471 2 n THR . 471 B 471 
B 472 2 n ILE . 472 B 472 
B 473 2 n LEU . 473 B 473 
B 474 2 n ILE . 474 B 474 
B 475 2 n ASP . 475 B 475 
B 476 2 n PRO . 476 B 476 
B 477 2 n ASN . 477 B 477 
B 478 2 n TRP . 478 B 478 
B 479 2 n PRO . 479 B 479 
B 480 2 n GLY . 480 B 480 
B 481 2 n GLY . 481 B 481 
B 482 2 n LEU . 482 B 482 
B 483 2 n GLU . 483 B 483 
B 484 2 n TYR . 484 B 484 
B 485 2 n ALA . 485 B 485 
B 486 2 n ARG . 486 B 486 
B 487 2 n ASN . 487 B 487 
B 488 2 n THR . 488 B 488 
B 489 2 n ALA . 489 B 489 
B 490 2 n HIS . 490 B 490 
B 491 2 n GLN . 491 B 491 
B 492 2 n LEU . 492 B 492 
B 493 2 n LYS . 493 B 493 
B 494 2 n GLN . 494 B 494 
B 495 2 n LYS . 495 B 495 
B 496 2 n LEU . 496 B 496 
B 497 2 n GLN . 497 B 497 
B 498 2 n THR . 498 B 498 
B 499 2 n VAL . 499 B 499 
B 500 2 n GLY . 500 B 500 
B 501 2 n GLY . 501 B 501 
B 502 2 n TYR . 502 B 502 
B 503 2 n THR . 503 B 503 
B 504 2 n GLY . 504 B 504 
B 505 2 n LYS . 505 B 505 
B 506 2 n VAL . 506 B 506 
B 507 2 n CYS . 507 B 507 
B 508 2 n ILE . 508 B 508 
B 509 2 n ILE . 509 B 509 
B 510 2 n PRO . 510 B 510 
B 511 2 n ARG . 511 B 511 
B 512 2 n LEU . 512 B 512 
B 513 2 n ILE . 513 B 513 
B 514 2 n HIS . 514 B 514 
B 515 2 n LEU . 515 B 515 
B 516 2 n SER . 516 B 516 
B 517 2 n SER . 517 B 517 
B 518 2 n THR . 518 B 518 
B 519 2 n GLN . 519 B 519 
B 520 2 n SER . 520 B 520 
B 521 2 n ARG . 521 B 521 
B 522 2 n PRO . 522 B 522 
B 523 2 n GLY . 523 B 523 
B 524 2 n GLU . 524 B 524 
B 525 2 n ILE . 525 B 525 
B 526 2 n PRO . 526 B 526 
B 527 2 n LEU . 527 B 527 
B 528 2 n ARG . 528 B 528 
B 529 2 n TYR . 529 B 529 
B 530 2 n PRO . 530 B 530 
B 531 2 n ARG . 531 B 531 
B 532 2 n SER . 532 B 532 
B 533 2 n TYR . 533 B 533 
B 534 2 n ARG . 534 B 534 
B 535 2 n LEU . 535 B 535 
B 536 2 n ALA . 536 B 536 
B 537 2 n ASP . 537 B 537 
B 538 2 n GLU . 538 B 538 
B 539 2 n GLU . 539 B 539 
B 540 2 n GLU . 540 B 540 
B 541 2 n MET . 541 B 541 
B 542 2 n GLU . 542 B 542 
B 543 2 n ASP . 543 B 543 
B 544 2 n LEU . 544 B 544 
B 545 2 n LEU . 545 B 545 
B 546 2 n GLN . 546 B 546 
B 547 2 n ALA . 547 B 547 
B 548 2 n LEU . 548 B 548 
B 549 2 n VAL . 549 B 549 
B 550 2 n VAL . 550 B 550 
B 551 2 n VAL . 551 B 551 
B 552 2 n SER . 552 B 552 
B 553 2 n LEU . 553 B 553 
B 554 2 n SER . 554 B 554 
B 555 2 n SER . 555 B 555 
B 556 2 n ARG . 556 B 556 
B 557 2 n SER . 557 B 557 
B 558 2 n LEU . 558 B 558 
B 559 2 n LEU . 559 B 559 
B 560 2 n SER . 560 B 560 
B 561 2 n ASP . 561 B 561 
B 562 2 n GLN . 562 B 562 
B 563 2 n MET . 563 B 563 
B 564 2 n GLY . 564 B 564 
B 565 2 n CYS . 565 B 565 
B 566 2 n GLU . 566 B 566 
B 567 2 n PHE . 567 B 567 
B 568 2 n PHE . 568 B 568 
B 569 2 n ASN . 569 B 569 
B 570 2 n LEU . 570 B 570 
B 571 2 n LEU . 571 B 571 
B 572 2 n ILE . 572 B 572 
B 573 2 n MET . 573 B 573 
B 574 2 n GLU . 574 B 574 
B 575 2 n GLN . 575 B 575 
B 576 2 n SER . 576 B 576 
B 577 2 n GLN . 577 B 577 
B 578 2 n LEU . 578 B 578 
B 579 2 n LEU . 579 B 579 
B 580 2 n SER . 580 B 580 
B 581 2 n GLU . 581 B 581 
B 582 2 n SER . 582 B 582 
B 583 2 n LEU . 583 B 583 
B 584 2 n GLN . 584 B 584 
B 585 2 n LYS . 585 B 585 
B 586 2 n THR . 586 B 586 
B 587 2 n ARG . 587 B 587 
B 588 2 n GLU . 588 B 588 
B 589 2 n LEU . 589 B 589 
B 590 2 n PHE . 590 B 590 
B 591 2 n ILE . 591 B 591 
B 592 2 n TYR . 592 B 592 
B 593 2 n CYS . 593 B 593 
B 594 2 n PHE . 594 B 594 
B 595 2 n PRO . 595 B 595 
B 596 2 n GLY . 596 B 596 
B 597 2 n VAL . 597 B 597 
B 598 2 n ARG . 598 B 598 
B 599 2 n LYS . 599 B 599 
B 600 2 n THR . 600 B 600 
B 601 2 n ALA . 601 B 601 
B 602 2 n LEU . 602 B 602 
B 603 2 n ALA . 603 B 603 
B 604 2 n ILE . 604 B 604 
B 605 2 n LYS . 605 B 605 
B 606 2 n ILE . 606 B 606 
B 607 2 n MET . 607 B 607 
B 608 2 n GLU . 608 B 608 
B 609 2 n LYS . 609 B 609 
B 610 2 n ILE . 610 B 610 
B 611 2 n LYS . 611 B 611 
B 612 2 n ASP . 612 B 612 
B 613 2 n LEU . 613 B 613 
B 614 2 n PHE . 614 B 614 
B 615 2 n HIS . 615 B 615 
B 616 2 n CYS . 616 B 616 
B 617 2 n LYS . 617 B 617 
B 618 2 n PRO . 618 B 618 
B 619 2 n LYS . 619 B 619 
B 620 2 n GLU . 620 B 620 
B 621 2 n ILE . 621 B 621 
B 622 2 n LEU . 622 B 622 
B 623 2 n TYR . 623 B 623 
B 624 2 n VAL . 624 B 624 
B 625 2 n CYS . 625 B 625 
B 626 2 n GLU . 626 B 626 
B 627 2 n SER . 627 B 627 
B 628 2 n ASP . 628 B 628 
B 629 2 n SER . 629 B 629 
B 630 2 n LEU . 630 B 630 
B 631 2 n LYS . 631 B 631 
B 632 2 n ASP . 632 B 632 
B 633 2 n PHE . 633 B 633 
B 634 2 n VAL . 634 B 634 
B 635 2 n THR . 635 B 635 
B 636 2 n GLN . 636 B 636 
B 637 2 n GLN . 637 B 637 
B 638 2 n THR . 638 B 638 
B 639 2 n THR . 639 B 639 
B 640 2 n CYS . 640 B 640 
B 641 2 n GLN . 641 B 641 
B 642 2 n ALA . 642 B 642 
B 643 2 n VAL . 643 B 643 
B 644 2 n THR . 644 B 644 
B 645 2 n ARG . 645 B 645 
B 646 2 n LYS . 646 B 646 
B 647 2 n THR . 647 B 647 
B 648 2 n PHE . 648 B 648 
B 649 2 n MET . 649 B 649 
B 650 2 n GLN . 650 B 650 
B 651 2 n GLY . 651 B 651 
B 652 2 n GLU . 652 B 652 
B 653 2 n PHE . 653 B 653 
B 654 2 n LEU . 654 B 654 
B 655 2 n LYS . 655 B 655 
B 656 2 n ILE . 656 B 656 
B 657 2 n LYS . 657 B 657 
B 658 2 n HIS . 658 B 658 
B 659 2 n ILE . 659 B 659 
B 660 2 n VAL . 660 B 660 
B 661 2 n MET . 661 B 661 
B 662 2 n ASP . 662 B 662 
B 663 2 n GLU . 663 B 663 
B 664 2 n THR . 664 B 664 
B 665 2 n GLU . 665 B 665 
B 666 2 n ASN . 666 B 666 
B 667 2 n PHE . 667 B 667 
B 668 2 n CYS . 668 B 668 
B 669 2 n SER . 669 B 669 
B 670 2 n LYS . 670 B 670 
B 671 2 n TYR . 671 B 671 
B 672 2 n GLY . 672 B 672 
B 673 2 n ASN . 673 B 673 
B 674 2 n TRP . 674 B 674 
B 675 2 n TYR . 675 B 675 
B 676 2 n MET . 676 B 676 
B 677 2 n LYS . 677 B 677 
B 678 2 n ALA . 678 B 678 
B 679 2 n LYS . 679 B 679 
B 680 2 n ASN . 680 B 680 
B 681 2 n ILE . 681 B 681 
B 682 2 n THR . 682 B 682 
B 683 2 n HIS . 683 B 683 
B 684 2 n PRO . 684 B 684 
B 685 2 n LYS . 685 B 685 
B 686 2 n ALA . 686 B 686 
B 687 2 n LYS . 687 B 687 
B 688 2 n GLY . 688 B 688 
B 689 2 n THR . 689 B 689 
B 690 2 n GLY . 690 B 690 
B 691 2 n SER . 691 B 691 
B 692 2 n GLU . 692 B 692 
B 693 2 n ASN . 693 B 693 
B 694 2 n LEU . 694 B 694 
B 695 2 n HIS . 695 B 695 
B 696 2 n HIS . 696 B 696 
B 697 2 n GLY . 697 B 697 
B 698 2 n ILE . 698 B 698 
B 699 2 n LEU . 699 B 699 
B 700 2 n TRP . 700 B 700 
B 701 2 n LEU . 701 B 701 
B 702 2 n PHE . 702 B 702 
B 703 2 n LEU . 703 B 703 
B 704 2 n ASP . 704 B 704 
B 705 2 n PRO . 705 B 705 
B 706 2 n PHE . 706 B 706 
B 707 2 n GLN . 707 B 707 
B 708 2 n ILE . 708 B 708 
B 709 2 n HIS . 709 B 709 
B 710 2 n HIS . 710 B 710 
B 711 2 n ALA . 711 B 711 
B 712 2 n ASP . 712 B 712 
B 713 2 n VAL . 713 B 713 
B 714 2 n ASN . 714 B 714 
B 715 2 n GLY . 715 B 715 
B 716 2 n LEU . 716 B 716 
B 717 2 n PRO . 717 B 717 
B 718 2 n PRO . 718 B 718 
B 719 2 n PRO . 719 B 719 
B 720 2 n SER . 720 B 720 
B 721 2 n ALA . 721 B 721 
B 722 2 n GLN . 722 B 722 
B 723 2 n PHE . 723 B 723 
B 724 2 n PRO . 724 B 724 
B 725 2 n ARG . 725 B 725 
B 726 2 n LYS . 726 B 726 
B 727 2 n THR . 727 B 727 
B 728 2 n ILE . 728 B 728 
B 729 2 n THR . 729 B 729 
B 730 2 n SER . 730 B 730 
B 731 2 n GLY . 731 B 731 
B 732 2 n ILE . 732 B 732 
B 733 2 n HIS . 733 B 733 
B 734 2 n CYS . 734 B 734 
B 735 2 n ALA . 735 B 735 
B 736 2 n LEU . 736 B 736 
B 737 2 n GLU . 737 B 737 
B 738 2 n ILE . 738 B 738 
B 739 2 n ALA . 739 B 739 
B 740 2 n LYS . 740 B 740 
B 741 2 n VAL . 741 B 741 
B 742 2 n MET . 742 B 742 
B 743 2 n LYS . 743 B 743 
B 744 2 n GLU . 744 B 744 
B 745 2 n GLU . 745 B 745 
B 746 2 n MET . 746 B 746 
B 747 2 n LYS . 747 B 747 
B 748 2 n ARG . 748 B 748 
B 749 2 n ILE . 749 B 749 
B 750 2 n LYS . 750 B 750 
B 751 2 n GLU . 751 B 751 
B 752 2 n ASN . 752 B 752 
B 753 2 n PRO . 753 B 753 
B 754 2 n PRO . 754 B 754 
B 755 2 n SER . 755 B 755 
B 756 2 n ASN . 756 B 756 
B 757 2 n MET . 757 B 757 
B 758 2 n SER . 758 B 758 
B 759 2 n PRO . 759 B 759 
B 760 2 n ASP . 760 B 760 
B 761 2 n THR . 761 B 761 
B 762 2 n LEU . 762 B 762 
B 763 2 n ALA . 763 B 763 
B 764 2 n LEU . 764 B 764 
B 765 2 n PHE . 765 B 765 
B 766 2 n SER . 766 B 766 
B 767 2 n GLU . 767 B 767 
B 768 2 n THR . 768 B 768 
B 769 2 n ALA . 769 B 769 
B 770 2 n TYR . 770 B 770 
B 771 2 n GLU . 771 B 771 
B 772 2 n GLU . 772 B 772 
B 773 2 n ALA . 773 B 773 
B 774 2 n THR . 774 B 774 
B 775 2 n CYS . 775 B 775 
B 776 2 n ALA . 776 B 776 
B 777 2 n GLN . 777 B 777 
B 778 2 n ALA . 778 B 778 
B 779 2 n LEU . 779 B 779 
B 780 2 n PRO . 780 B 780 
B 781 2 n GLY . 781 B 781 
B 782 2 n VAL . 782 B 782 
B 783 2 n CYS . 783 B 783 
B 784 2 n GLU . 784 B 784 
B 785 2 n THR . 785 B 785 
B 786 2 n LYS . 786 B 786 
B 787 2 n THR . 787 B 787 
B 788 2 n ASN . 788 B 788 
B 789 2 n LEU . 789 B 789 
B 790 2 n THR . 790 B 790 
B 791 2 n THR . 791 B 791 
B 792 2 n GLU . 792 B 792 
B 793 2 n GLN . 793 B 793 
B 794 2 n ILE . 794 B 794 
B 795 2 n ALA . 795 B 795 
B 796 2 n ASN . 796 B 796 
B 797 2 n TYR . 797 B 797 
B 798 2 n VAL . 798 B 798 
B 799 2 n ALA . 799 B 799 
B 800 2 n ARG . 800 B 800 
B 801 2 n LYS . 801 B 801 
B 802 2 n CYS . 802 B 802 
B 803 2 n HIS . 803 B 803 
B 804 2 n SER . 804 B 804 
B 805 2 n LEU . 805 B 805 
B 806 2 n PHE . 806 B 806 
B 807 2 n GLN . 807 B 807 
B 808 2 n CYS . 808 B 808 
B 809 2 n GLY . 809 B 809 
B 810 2 n TYR . 810 B 810 
B 811 2 n LEU . 811 B 811 
B 812 2 n PRO . 812 B 812 
B 813 2 n LYS . 813 B 813 
B 814 2 n ASP . 814 B 814 
B 815 2 n ILE . 815 B 815 
B 816 2 n ALA . 816 B 816 
B 817 2 n ILE . 817 B 817 
B 818 2 n LEU . 818 B 818 
B 819 2 n CYS . 819 B 819 
B 820 2 n ARG . 820 B 820 
B 821 2 n ARG . 821 B 821 
B 822 2 n GLY . 822 B 822 
B 823 2 n GLU . 823 B 823 
B 824 2 n ASP . 824 B 824 
B 825 2 n ARG . 825 B 825 
B 826 2 n GLY . 826 B 826 
B 827 2 n ARG . 827 B 827 
B 828 2 n TYR . 828 B 828 
B 829 2 n ARG . 829 B 829 
B 830 2 n LEU . 830 B 830 
B 831 2 n ALA . 831 B 831 
B 832 2 n LEU . 832 B 832 
B 833 2 n LEU . 833 B 833 
B 834 2 n LYS . 834 B 834 
B 835 2 n ALA . 835 B 835 
B 836 2 n MET . 836 B 836 
B 837 2 n GLU . 837 B 837 
B 838 2 n LEU . 838 B 838 
B 839 2 n ILE . 839 B 839 
B 840 2 n GLU . 840 B 840 
B 841 2 n THR . 841 B 841 
B 842 2 n HIS . 842 B 842 
B 843 2 n ARG . 843 B 843 
B 844 2 n PRO . 844 B 844 
B 845 2 n SER . 845 B 845 
B 846 2 n GLU . 846 B 846 
B 847 2 n VAL . 847 B 847 
B 848 2 n VAL . 848 B 848 
B 849 2 n PHE . 849 B 849 
B 850 2 n SER . 850 B 850 
B 851 2 n PRO . 851 B 851 
B 852 2 n ALA . 852 B 852 
B 853 2 n THR . 853 B 853 
B 854 2 n GLY . 854 B 854 
B 855 2 n VAL . 855 B 855 
B 856 2 n TRP . 856 B 856 
B 857 2 n GLY . 857 B 857 
B 858 2 n SER . 858 B 858 
B 859 2 n HIS . 859 B 859 
B 860 2 n ILE . 860 B 860 
B 861 2 n VAL . 861 B 861 
B 862 2 n LEU . 862 B 862 
B 863 2 n ASP . 863 B 863 
B 864 2 n SER . 864 B 864 
B 865 2 n ILE . 865 B 865 
B 866 2 n GLN . 866 B 866 
B 867 2 n GLN . 867 B 867 
B 868 2 n PHE . 868 B 868 
B 869 2 n SER . 869 B 869 
B 870 2 n GLY . 870 B 870 
B 871 2 n LEU . 871 B 871 
B 872 2 n GLU . 872 B 872 
B 873 2 n ARG . 873 B 873 
B 874 2 n THR . 874 B 874 
B 875 2 n VAL . 875 B 875 
B 876 2 n VAL . 876 B 876 
B 877 2 n PHE . 877 B 877 
B 878 2 n GLY . 878 B 878 
B 879 2 n LEU . 879 B 879 
B 880 2 n SER . 880 B 880 
B 881 2 n PRO . 881 B 881 
B 882 2 n GLU . 882 B 882 
B 883 2 n CYS . 883 B 883 
B 884 2 n ASP . 884 B 884 
B 885 2 n GLN . 885 B 885 
B 886 2 n SER . 886 B 886 
B 887 2 n GLU . 887 B 887 
B 888 2 n GLU . 888 B 888 
B 889 2 n PHE . 889 B 889 
B 890 2 n HIS . 890 B 890 
B 891 2 n LYS . 891 B 891 
B 892 2 n LEU . 892 B 892 
B 893 2 n CYS . 893 B 893 
B 894 2 n PHE . 894 B 894 
B 895 2 n ALA . 895 B 895 
B 896 2 n SER . 896 B 896 
B 897 2 n ARG . 897 B 897 
B 898 2 n ALA . 898 B 898 
B 899 2 n ILE . 899 B 899 
B 900 2 n LYS . 900 B 900 
B 901 2 n HIS . 901 B 901 
B 902 2 n LEU . 902 B 902 
B 903 2 n TYR . 903 B 903 
B 904 2 n LEU . 904 B 904 
B 905 2 n LEU . 905 B 905 
B 906 2 n TYR . 906 B 906 
B 907 2 n GLU . 907 B 907 
B 908 2 n LYS . 908 B 908 
B 909 2 n ARG . 909 B 909 
B 910 2 n ALA . 910 B 910 
B 911 2 n ALA . 911 B 911 
B 912 2 n TYR . 912 B 912 
C 1   3 n A   . 1   C 1   
C 2   3 n C   . 2   C 2   
C 3   3 n C   . 3   C 3   
C 4   3 n A   . 4   C 4   
C 5   3 n G   . 5   C 5   
C 6   3 n G   . 6   C 6   
C 7   3 n A   . 7   C 7   
C 8   3 n U   . 8   C 8   
C 9   3 n G   . 9   C 9   
C 10  3 n G   . 10  C 10  
C 11  3 n C   . 11  C 11  
C 12  3 n C   . 12  C 12  
C 13  3 n G   . 13  C 13  
C 14  3 n A   . 14  C 14  
C 15  3 n G   . 15  C 15  
C 16  3 n U   . 16  C 16  
C 17  3 n G   . 17  C 17  
C 18  3 n G   . 18  C 18  
C 19  3 n U   . 19  C 19  
C 20  3 n U   . 20  C 20  
C 21  3 n A   . 21  C 21  
C 22  3 n A   . 22  C 22  
C 23  3 n G   . 23  C 23  
C 24  3 n G   . 24  C 24  
C 25  3 n C   . 25  C 25  
C 26  3 n G   . 26  C 26  
C 27  3 n U   . 27  C 27  
C 28  3 n U   . 28  C 28  
C 29  3 n G   . 29  C 29  
C 30  3 n G   . 30  C 30  
C 31  3 n A   . 31  C 31  
C 32  3 n C   . 32  C 32  
C 33  3 n U   . 33  C 33  
C 34  3 n U   . 34  C 34  
C 35  3 n A   . 35  C 35  
C 36  3 n A   . 36  C 36  
C 37  3 n G   . 37  C 37  
C 38  3 n A   . 38  C 38  
C 39  3 n U   . 39  C 39  
C 40  3 n C   . 40  C 40  
C 41  3 n C   . 41  C 41  
C 42  3 n A   . 42  C 42  
C 43  3 n A   . 43  C 43  
C 44  3 n U   . 44  C 44  
C 45  3 n G   . 45  C 45  
C 46  3 n G   . 46  C 46  
C 47  3 n A   . 47  C 47  
C 48  3 n C   . 48  C 48  
C 49  3 n A   . 49  C 49  
C 50  3 n U   . 50  C 50  
C 51  3 n A   . 51  C 51  
C 52  3 n U   . 52  C 52  
C 53  3 n G   . 53  C 53  
C 54  3 n U   . 54  C 54  
C 55  3 n C   . 55  C 55  
C 56  3 n C   . 56  C 56  
C 57  3 n G   . 57  C 57  
C 58  3 n C   . 58  C 58  
C 59  3 n G   . 59  C 59  
C 60  3 n U   . 60  C 60  
C 61  3 n G   . 61  C 61  
C 62  3 n G   . 62  C 62  
C 63  3 n G   . 63  C 63  
C 64  3 n U   . 64  C 64  
C 65  3 n U   . 65  C 65  
C 66  3 n C   . 66  C 66  
C 67  3 n G   . 67  C 67  
C 68  3 n A   . 68  C 68  
C 69  3 n A   . 69  C 69  
C 70  3 n C   . 70  C 70  
C 71  3 n C   . 71  C 71  
C 72  3 n C   . 72  C 72  
C 73  3 n C   . 73  C 73  
C 74  3 n A   . 74  C 74  
C 75  3 n C   . 75  C 75  
C 76  3 n U   . 76  C 76  
C 77  3 n C   . 77  C 77  
C 78  3 n C   . 78  C 78  
C 79  3 n U   . 79  C 79  
C 80  3 n G   . 80  C 80  
C 81  3 n G   . 81  C 81  
C 82  3 n U   . 82  C 82  
C 83  3 n A   . 83  C 83  
#
_software.classification other
_software.date           ?
_software.description    "Structure prediction"
_software.name           AlphaFold
_software.pdbx_ordinal   1
_software.type           package
_software.version        "AlphaFold-beta-20231127 (52ceabbc-a146-4d20-8f14-848cbf63912f @ 2025-11-23 23:59:43)"
#
loop_
_struct_asym.entity_id
_struct_asym.id
1 A 
2 B 
3 C 
#
loop_
_atom_site.group_PDB
_atom_site.id
_atom_site.type_symbol
_atom_site.label_atom_id
_atom_site.label_alt_id
_atom_site.label_comp_id
_atom_site.label_asym_id
_atom_site.label_entity_id
_atom_site.label_seq_id
_atom_site.pdbx_PDB_ins_code
_atom_site.Cartn_x
_atom_site.Cartn_y
_atom_site.Cartn_z
_atom_site.occupancy
_atom_site.B_iso_or_equiv
_atom_site.auth_seq_id
_atom_site.auth_asym_id
_atom_site.pdbx_PDB_model_num
ATOM 1     N N     . MET A 1 1   ? -11.888 -33.233 -18.493 1.00 40.67 1   A 1 
ATOM 2     C CA    . MET A 1 1   ? -11.969 -32.705 -17.120 1.00 44.60 1   A 1 
ATOM 3     C C     . MET A 1 1   ? -13.358 -33.038 -16.623 1.00 48.10 1   A 1 
ATOM 4     O O     . MET A 1 1   ? -14.305 -32.678 -17.305 1.00 45.04 1   A 1 
ATOM 5     C CB    . MET A 1 1   ? -11.754 -31.185 -17.080 1.00 42.03 1   A 1 
ATOM 6     C CG    . MET A 1 1   ? -10.281 -30.786 -17.186 1.00 39.05 1   A 1 
ATOM 7     S SD    . MET A 1 1   ? -10.058 -28.988 -17.196 1.00 35.64 1   A 1 
ATOM 8     C CE    . MET A 1 1   ? -8.253  -28.873 -17.200 1.00 30.98 1   A 1 
ATOM 9     N N     . GLU A 1 2   ? -13.486 -33.757 -15.517 1.00 46.39 2   A 1 
ATOM 10    C CA    . GLU A 1 2   ? -14.796 -34.009 -14.925 1.00 48.61 2   A 1 
ATOM 11    C C     . GLU A 1 2   ? -15.366 -32.668 -14.455 1.00 50.33 2   A 1 
ATOM 12    O O     . GLU A 1 2   ? -14.739 -31.962 -13.664 1.00 46.94 2   A 1 
ATOM 13    C CB    . GLU A 1 2   ? -14.678 -35.013 -13.770 1.00 45.09 2   A 1 
ATOM 14    C CG    . GLU A 1 2   ? -14.411 -36.440 -14.270 1.00 41.69 2   A 1 
ATOM 15    C CD    . GLU A 1 2   ? -14.164 -37.456 -13.147 1.00 37.90 2   A 1 
ATOM 16    O OE1   . GLU A 1 2   ? -14.237 -38.661 -13.450 1.00 33.77 2   A 1 
ATOM 17    O OE2   . GLU A 1 2   ? -13.827 -37.036 -12.013 1.00 34.56 2   A 1 
ATOM 18    N N     . SER A 1 3   ? -16.506 -32.292 -15.014 1.00 49.99 3   A 1 
ATOM 19    C CA    . SER A 1 3   ? -17.175 -31.057 -14.629 1.00 51.88 3   A 1 
ATOM 20    C C     . SER A 1 3   ? -17.816 -31.255 -13.262 1.00 54.28 3   A 1 
ATOM 21    O O     . SER A 1 3   ? -18.742 -32.061 -13.136 1.00 52.21 3   A 1 
ATOM 22    C CB    . SER A 1 3   ? -18.225 -30.661 -15.675 1.00 48.25 3   A 1 
ATOM 23    O OG    . SER A 1 3   ? -19.157 -31.701 -15.874 1.00 44.24 3   A 1 
ATOM 24    N N     . LEU A 1 4   ? -17.344 -30.517 -12.275 1.00 58.35 4   A 1 
ATOM 25    C CA    . LEU A 1 4   ? -17.976 -30.482 -10.967 1.00 61.20 4   A 1 
ATOM 26    C C     . LEU A 1 4   ? -19.355 -29.832 -11.110 1.00 63.36 4   A 1 
ATOM 27    O O     . LEU A 1 4   ? -19.456 -28.688 -11.559 1.00 61.32 4   A 1 
ATOM 28    C CB    . LEU A 1 4   ? -17.075 -29.718 -9.982  1.00 58.75 4   A 1 
ATOM 29    C CG    . LEU A 1 4   ? -15.707 -30.378 -9.743  1.00 55.14 4   A 1 
ATOM 30    C CD1   . LEU A 1 4   ? -14.807 -29.450 -8.941  1.00 50.72 4   A 1 
ATOM 31    C CD2   . LEU A 1 4   ? -15.830 -31.700 -8.993  1.00 54.06 4   A 1 
ATOM 32    N N     . LYS A 1 5   ? -20.399 -30.574 -10.765 1.00 60.26 5   A 1 
ATOM 33    C CA    . LYS A 1 5   ? -21.786 -30.116 -10.855 1.00 61.29 5   A 1 
ATOM 34    C C     . LYS A 1 5   ? -22.241 -29.526 -9.527  1.00 60.76 5   A 1 
ATOM 35    O O     . LYS A 1 5   ? -21.759 -29.912 -8.466  1.00 58.61 5   A 1 
ATOM 36    C CB    . LYS A 1 5   ? -22.705 -31.262 -11.302 1.00 58.75 5   A 1 
ATOM 37    C CG    . LYS A 1 5   ? -22.445 -31.692 -12.755 1.00 53.92 5   A 1 
ATOM 38    C CD    . LYS A 1 5   ? -23.460 -32.755 -13.171 1.00 49.48 5   A 1 
ATOM 39    C CE    . LYS A 1 5   ? -23.241 -33.198 -14.617 1.00 44.14 5   A 1 
ATOM 40    N NZ    . LYS A 1 5   ? -24.242 -34.208 -15.028 1.00 39.10 5   A 1 
ATOM 41    N N     . THR A 1 6   ? -23.191 -28.623 -9.612  1.00 57.83 6   A 1 
ATOM 42    C CA    . THR A 1 6   ? -23.894 -28.109 -8.436  1.00 57.46 6   A 1 
ATOM 43    C C     . THR A 1 6   ? -24.971 -29.104 -8.023  1.00 58.99 6   A 1 
ATOM 44    O O     . THR A 1 6   ? -25.761 -29.535 -8.862  1.00 57.34 6   A 1 
ATOM 45    C CB    . THR A 1 6   ? -24.500 -26.729 -8.720  1.00 55.07 6   A 1 
ATOM 46    O OG1   . THR A 1 6   ? -23.521 -25.892 -9.300  1.00 52.01 6   A 1 
ATOM 47    C CG2   . THR A 1 6   ? -24.982 -26.038 -7.457  1.00 53.30 6   A 1 
ATOM 48    N N     . ASP A 1 7   ? -24.991 -29.468 -6.748  1.00 59.19 7   A 1 
ATOM 49    C CA    . ASP A 1 7   ? -26.052 -30.283 -6.160  1.00 60.01 7   A 1 
ATOM 50    C C     . ASP A 1 7   ? -27.225 -29.370 -5.778  1.00 62.55 7   A 1 
ATOM 51    O O     . ASP A 1 7   ? -27.068 -28.415 -5.016  1.00 59.14 7   A 1 
ATOM 52    C CB    . ASP A 1 7   ? -25.489 -31.082 -4.968  1.00 54.26 7   A 1 
ATOM 53    C CG    . ASP A 1 7   ? -26.466 -32.113 -4.398  1.00 50.38 7   A 1 
ATOM 54    O OD1   . ASP A 1 7   ? -27.674 -32.023 -4.689  1.00 47.18 7   A 1 
ATOM 55    O OD2   . ASP A 1 7   ? -26.000 -32.999 -3.647  1.00 48.90 7   A 1 
ATOM 56    N N     . THR A 1 8   ? -28.390 -29.653 -6.339  1.00 57.33 8   A 1 
ATOM 57    C CA    . THR A 1 8   ? -29.619 -28.888 -6.103  1.00 56.43 8   A 1 
ATOM 58    C C     . THR A 1 8   ? -30.534 -29.527 -5.061  1.00 59.07 8   A 1 
ATOM 59    O O     . THR A 1 8   ? -31.502 -28.902 -4.641  1.00 54.68 8   A 1 
ATOM 60    C CB    . THR A 1 8   ? -30.398 -28.698 -7.413  1.00 50.34 8   A 1 
ATOM 61    O OG1   . THR A 1 8   ? -30.603 -29.941 -8.056  1.00 46.97 8   A 1 
ATOM 62    C CG2   . THR A 1 8   ? -29.639 -27.807 -8.397  1.00 45.54 8   A 1 
ATOM 63    N N     . GLU A 1 9   ? -30.245 -30.753 -4.644  1.00 61.65 9   A 1 
ATOM 64    C CA    . GLU A 1 9   ? -31.101 -31.505 -3.719  1.00 61.16 9   A 1 
ATOM 65    C C     . GLU A 1 9   ? -30.852 -31.140 -2.253  1.00 64.29 9   A 1 
ATOM 66    O O     . GLU A 1 9   ? -31.742 -31.281 -1.411  1.00 58.65 9   A 1 
ATOM 67    C CB    . GLU A 1 9   ? -30.881 -33.012 -3.915  1.00 53.34 9   A 1 
ATOM 68    C CG    . GLU A 1 9   ? -31.272 -33.502 -5.313  1.00 47.57 9   A 1 
ATOM 69    C CD    . GLU A 1 9   ? -31.166 -35.026 -5.465  1.00 42.51 9   A 1 
ATOM 70    O OE1   . GLU A 1 9   ? -31.659 -35.527 -6.501  1.00 37.34 9   A 1 
ATOM 71    O OE2   . GLU A 1 9   ? -30.610 -35.691 -4.557  1.00 38.25 9   A 1 
ATOM 72    N N     . MET A 1 10  ? -29.660 -30.661 -1.942  1.00 64.60 10  A 1 
ATOM 73    C CA    . MET A 1 10  ? -29.315 -30.304 -0.571  1.00 65.00 10  A 1 
ATOM 74    C C     . MET A 1 10  ? -30.107 -29.080 -0.085  1.00 68.61 10  A 1 
ATOM 75    O O     . MET A 1 10  ? -30.234 -28.085 -0.796  1.00 64.30 10  A 1 
ATOM 76    C CB    . MET A 1 10  ? -27.807 -30.083 -0.450  1.00 58.16 10  A 1 
ATOM 77    C CG    . MET A 1 10  ? -27.056 -31.414 -0.344  1.00 54.60 10  A 1 
ATOM 78    S SD    . MET A 1 10  ? -26.812 -31.986 1.364   1.00 49.51 10  A 1 
ATOM 79    C CE    . MET A 1 10  ? -25.148 -31.344 1.639   1.00 45.53 10  A 1 
ATOM 80    N N     . PRO A 1 11  ? -30.594 -29.128 1.151   1.00 71.24 11  A 1 
ATOM 81    C CA    . PRO A 1 11  ? -31.499 -28.097 1.659   1.00 71.35 11  A 1 
ATOM 82    C C     . PRO A 1 11  ? -30.821 -26.781 2.058   1.00 74.16 11  A 1 
ATOM 83    O O     . PRO A 1 11  ? -31.515 -25.846 2.456   1.00 69.65 11  A 1 
ATOM 84    C CB    . PRO A 1 11  ? -32.211 -28.772 2.839   1.00 65.36 11  A 1 
ATOM 85    C CG    . PRO A 1 11  ? -31.169 -29.750 3.366   1.00 62.32 11  A 1 
ATOM 86    C CD    . PRO A 1 11  ? -30.492 -30.229 2.088   1.00 64.77 11  A 1 
ATOM 87    N N     . TYR A 1 12  ? -29.507 -26.690 1.970   1.00 76.03 12  A 1 
ATOM 88    C CA    . TYR A 1 12  ? -28.782 -25.476 2.331   1.00 77.44 12  A 1 
ATOM 89    C C     . TYR A 1 12  ? -29.073 -24.337 1.342   1.00 78.44 12  A 1 
ATOM 90    O O     . TYR A 1 12  ? -29.102 -24.571 0.131   1.00 74.94 12  A 1 
ATOM 91    C CB    . TYR A 1 12  ? -27.278 -25.758 2.420   1.00 75.38 12  A 1 
ATOM 92    C CG    . TYR A 1 12  ? -26.898 -26.654 3.578   1.00 76.20 12  A 1 
ATOM 93    C CD1   . TYR A 1 12  ? -26.641 -26.102 4.845   1.00 72.39 12  A 1 
ATOM 94    C CD2   . TYR A 1 12  ? -26.817 -28.050 3.408   1.00 72.04 12  A 1 
ATOM 95    C CE1   . TYR A 1 12  ? -26.307 -26.928 5.930   1.00 70.33 12  A 1 
ATOM 96    C CE2   . TYR A 1 12  ? -26.489 -28.885 4.490   1.00 70.63 12  A 1 
ATOM 97    C CZ    . TYR A 1 12  ? -26.236 -28.319 5.753   1.00 72.98 12  A 1 
ATOM 98    O OH    . TYR A 1 12  ? -25.925 -29.134 6.813   1.00 69.64 12  A 1 
ATOM 99    N N     . PRO A 1 13  ? -29.246 -23.098 1.820   1.00 78.38 13  A 1 
ATOM 100   C CA    . PRO A 1 13  ? -29.396 -21.921 0.965   1.00 77.48 13  A 1 
ATOM 101   C C     . PRO A 1 13  ? -28.029 -21.437 0.448   1.00 77.93 13  A 1 
ATOM 102   O O     . PRO A 1 13  ? -27.650 -20.277 0.615   1.00 72.26 13  A 1 
ATOM 103   C CB    . PRO A 1 13  ? -30.115 -20.905 1.858   1.00 73.91 13  A 1 
ATOM 104   C CG    . PRO A 1 13  ? -29.516 -21.195 3.231   1.00 72.79 13  A 1 
ATOM 105   C CD    . PRO A 1 13  ? -29.343 -22.713 3.218   1.00 76.49 13  A 1 
ATOM 106   N N     . GLU A 1 14  ? -27.273 -22.345 -0.128  1.00 80.10 14  A 1 
ATOM 107   C CA    . GLU A 1 14  ? -25.885 -22.149 -0.525  1.00 79.60 14  A 1 
ATOM 108   C C     . GLU A 1 14  ? -25.645 -22.745 -1.916  1.00 80.82 14  A 1 
ATOM 109   O O     . GLU A 1 14  ? -26.375 -23.632 -2.364  1.00 77.67 14  A 1 
ATOM 110   C CB    . GLU A 1 14  ? -24.954 -22.843 0.490   1.00 75.64 14  A 1 
ATOM 111   C CG    . GLU A 1 14  ? -25.033 -22.311 1.933   1.00 71.23 14  A 1 
ATOM 112   C CD    . GLU A 1 14  ? -24.545 -20.870 2.097   1.00 69.74 14  A 1 
ATOM 113   O OE1   . GLU A 1 14  ? -24.702 -20.303 3.198   1.00 62.76 14  A 1 
ATOM 114   O OE2   . GLU A 1 14  ? -23.946 -20.296 1.162   1.00 64.50 14  A 1 
ATOM 115   N N     . VAL A 1 15  ? -24.587 -22.302 -2.569  1.00 82.24 15  A 1 
ATOM 116   C CA    . VAL A 1 15  ? -24.063 -23.014 -3.736  1.00 82.82 15  A 1 
ATOM 117   C C     . VAL A 1 15  ? -23.380 -24.281 -3.231  1.00 84.26 15  A 1 
ATOM 118   O O     . VAL A 1 15  ? -22.416 -24.203 -2.473  1.00 81.99 15  A 1 
ATOM 119   C CB    . VAL A 1 15  ? -23.091 -22.145 -4.548  1.00 80.51 15  A 1 
ATOM 120   C CG1   . VAL A 1 15  ? -22.592 -22.898 -5.778  1.00 73.56 15  A 1 
ATOM 121   C CG2   . VAL A 1 15  ? -23.772 -20.859 -5.039  1.00 73.61 15  A 1 
ATOM 122   N N     . ILE A 1 16  ? -23.872 -25.432 -3.653  1.00 85.39 16  A 1 
ATOM 123   C CA    . ILE A 1 16  ? -23.327 -26.728 -3.252  1.00 85.31 16  A 1 
ATOM 124   C C     . ILE A 1 16  ? -22.616 -27.346 -4.448  1.00 85.89 16  A 1 
ATOM 125   O O     . ILE A 1 16  ? -23.199 -27.469 -5.521  1.00 82.99 16  A 1 
ATOM 126   C CB    . ILE A 1 16  ? -24.423 -27.646 -2.676  1.00 82.76 16  A 1 
ATOM 127   C CG1   . ILE A 1 16  ? -25.111 -26.950 -1.476  1.00 75.45 16  A 1 
ATOM 128   C CG2   . ILE A 1 16  ? -23.813 -28.995 -2.256  1.00 74.08 16  A 1 
ATOM 129   C CD1   . ILE A 1 16  ? -26.309 -27.704 -0.928  1.00 68.17 16  A 1 
ATOM 130   N N     . VAL A 1 17  ? -21.367 -27.728 -4.263  1.00 87.15 17  A 1 
ATOM 131   C CA    . VAL A 1 17  ? -20.577 -28.404 -5.299  1.00 87.38 17  A 1 
ATOM 132   C C     . VAL A 1 17  ? -20.336 -29.841 -4.870  1.00 87.74 17  A 1 
ATOM 133   O O     . VAL A 1 17  ? -19.752 -30.084 -3.818  1.00 85.85 17  A 1 
ATOM 134   C CB    . VAL A 1 17  ? -19.256 -27.668 -5.572  1.00 86.26 17  A 1 
ATOM 135   C CG1   . VAL A 1 17  ? -18.461 -28.364 -6.678  1.00 78.31 17  A 1 
ATOM 136   C CG2   . VAL A 1 17  ? -19.511 -26.229 -6.029  1.00 79.12 17  A 1 
ATOM 137   N N     . ASP A 1 18  ? -20.768 -30.788 -5.688  1.00 86.99 18  A 1 
ATOM 138   C CA    . ASP A 1 18  ? -20.480 -32.199 -5.465  1.00 86.63 18  A 1 
ATOM 139   C C     . ASP A 1 18  ? -19.147 -32.574 -6.128  1.00 86.91 18  A 1 
ATOM 140   O O     . ASP A 1 18  ? -18.942 -32.377 -7.328  1.00 83.41 18  A 1 
ATOM 141   C CB    . ASP A 1 18  ? -21.653 -33.070 -5.949  1.00 83.83 18  A 1 
ATOM 142   C CG    . ASP A 1 18  ? -21.581 -34.502 -5.410  1.00 74.92 18  A 1 
ATOM 143   O OD1   . ASP A 1 18  ? -20.479 -34.933 -4.999  1.00 66.12 18  A 1 
ATOM 144   O OD2   . ASP A 1 18  ? -22.639 -35.160 -5.369  1.00 66.80 18  A 1 
ATOM 145   N N     . VAL A 1 19  ? -18.226 -33.095 -5.324  1.00 86.83 19  A 1 
ATOM 146   C CA    . VAL A 1 19  ? -16.914 -33.573 -5.790  1.00 85.99 19  A 1 
ATOM 147   C C     . VAL A 1 19  ? -16.874 -35.091 -5.988  1.00 84.99 19  A 1 
ATOM 148   O O     . VAL A 1 19  ? -15.836 -35.638 -6.370  1.00 77.81 19  A 1 
ATOM 149   C CB    . VAL A 1 19  ? -15.767 -33.083 -4.886  1.00 84.23 19  A 1 
ATOM 150   C CG1   . VAL A 1 19  ? -15.678 -31.554 -4.904  1.00 74.88 19  A 1 
ATOM 151   C CG2   . VAL A 1 19  ? -15.896 -33.548 -3.438  1.00 75.92 19  A 1 
ATOM 152   N N     . GLY A 1 20  ? -17.991 -35.771 -5.765  1.00 85.34 20  A 1 
ATOM 153   C CA    . GLY A 1 20  ? -18.122 -37.217 -5.864  1.00 85.27 20  A 1 
ATOM 154   C C     . GLY A 1 20  ? -17.486 -37.966 -4.693  1.00 86.56 20  A 1 
ATOM 155   O O     . GLY A 1 20  ? -17.311 -37.424 -3.601  1.00 83.07 20  A 1 
ATOM 156   N N     . ARG A 1 21  ? -17.122 -39.220 -4.928  1.00 87.76 21  A 1 
ATOM 157   C CA    . ARG A 1 21  ? -16.475 -40.062 -3.914  1.00 87.93 21  A 1 
ATOM 158   C C     . ARG A 1 21  ? -15.040 -39.634 -3.664  1.00 87.90 21  A 1 
ATOM 159   O O     . ARG A 1 21  ? -14.257 -39.473 -4.599  1.00 84.16 21  A 1 
ATOM 160   C CB    . ARG A 1 21  ? -16.529 -41.539 -4.308  1.00 85.76 21  A 1 
ATOM 161   C CG    . ARG A 1 21  ? -17.924 -42.111 -4.036  1.00 75.57 21  A 1 
ATOM 162   C CD    . ARG A 1 21  ? -17.949 -43.613 -4.255  1.00 74.36 21  A 1 
ATOM 163   N NE    . ARG A 1 21  ? -19.205 -44.156 -3.739  1.00 65.86 21  A 1 
ATOM 164   C CZ    . ARG A 1 21  ? -19.547 -45.421 -3.625  1.00 59.45 21  A 1 
ATOM 165   N NH1   . ARG A 1 21  ? -18.801 -46.391 -4.088  1.00 54.26 21  A 1 
ATOM 166   N NH2   . ARG A 1 21  ? -20.658 -45.699 -3.024  1.00 50.89 21  A 1 
ATOM 167   N N     . VAL A 1 22  ? -14.703 -39.502 -2.391  1.00 88.38 22  A 1 
ATOM 168   C CA    . VAL A 1 22  ? -13.364 -39.145 -1.926  1.00 88.26 22  A 1 
ATOM 169   C C     . VAL A 1 22  ? -13.007 -40.003 -0.715  1.00 88.33 22  A 1 
ATOM 170   O O     . VAL A 1 22  ? -13.824 -40.213 0.182   1.00 86.08 22  A 1 
ATOM 171   C CB    . VAL A 1 22  ? -13.278 -37.645 -1.583  1.00 86.66 22  A 1 
ATOM 172   C CG1   . VAL A 1 22  ? -11.887 -37.250 -1.089  1.00 78.88 22  A 1 
ATOM 173   C CG2   . VAL A 1 22  ? -13.587 -36.761 -2.797  1.00 79.98 22  A 1 
ATOM 174   N N     . ILE A 1 23  ? -11.776 -40.484 -0.687  1.00 88.16 23  A 1 
ATOM 175   C CA    . ILE A 1 23  ? -11.223 -41.180 0.473   1.00 87.64 23  A 1 
ATOM 176   C C     . ILE A 1 23  ? -10.666 -40.140 1.447   1.00 87.63 23  A 1 
ATOM 177   O O     . ILE A 1 23  ? -9.774  -39.363 1.093   1.00 85.08 23  A 1 
ATOM 178   C CB    . ILE A 1 23  ? -10.176 -42.227 0.047   1.00 85.91 23  A 1 
ATOM 179   C CG1   . ILE A 1 23  ? -10.845 -43.306 -0.837  1.00 78.48 23  A 1 
ATOM 180   C CG2   . ILE A 1 23  ? -9.518  -42.871 1.280   1.00 76.45 23  A 1 
ATOM 181   C CD1   . ILE A 1 23  ? -9.876  -44.297 -1.475  1.00 69.23 23  A 1 
ATOM 182   N N     . PHE A 1 24  ? -11.163 -40.151 2.674   1.00 86.05 24  A 1 
ATOM 183   C CA    . PHE A 1 24  ? -10.688 -39.314 3.771   1.00 85.98 24  A 1 
ATOM 184   C C     . PHE A 1 24  ? -9.996  -40.133 4.863   1.00 85.19 24  A 1 
ATOM 185   O O     . PHE A 1 24  ? -10.117 -41.356 4.925   1.00 79.40 24  A 1 
ATOM 186   C CB    . PHE A 1 24  ? -11.851 -38.493 4.332   1.00 84.55 24  A 1 
ATOM 187   C CG    . PHE A 1 24  ? -12.392 -37.448 3.389   1.00 85.94 24  A 1 
ATOM 188   C CD1   . PHE A 1 24  ? -11.665 -36.271 3.144   1.00 81.40 24  A 1 
ATOM 189   C CD2   . PHE A 1 24  ? -13.630 -37.638 2.753   1.00 80.82 24  A 1 
ATOM 190   C CE1   . PHE A 1 24  ? -12.171 -35.291 2.279   1.00 79.06 24  A 1 
ATOM 191   C CE2   . PHE A 1 24  ? -14.140 -36.663 1.886   1.00 79.50 24  A 1 
ATOM 192   C CZ    . PHE A 1 24  ? -13.412 -35.487 1.648   1.00 81.34 24  A 1 
ATOM 193   N N     . GLY A 1 25  ? -9.289  -39.448 5.732   1.00 83.21 25  A 1 
ATOM 194   C CA    . GLY A 1 25  ? -8.491  -40.024 6.810   1.00 82.56 25  A 1 
ATOM 195   C C     . GLY A 1 25  ? -7.002  -40.024 6.479   1.00 83.06 25  A 1 
ATOM 196   O O     . GLY A 1 25  ? -6.597  -40.436 5.395   1.00 78.28 25  A 1 
ATOM 197   N N     . GLU A 1 26  ? -6.168  -39.576 7.428   1.00 83.04 26  A 1 
ATOM 198   C CA    . GLU A 1 26  ? -4.722  -39.477 7.203   1.00 81.44 26  A 1 
ATOM 199   C C     . GLU A 1 26  ? -4.086  -40.819 6.828   1.00 81.37 26  A 1 
ATOM 200   O O     . GLU A 1 26  ? -3.344  -40.908 5.853   1.00 78.15 26  A 1 
ATOM 201   C CB    . GLU A 1 26  ? -4.009  -38.958 8.453   1.00 78.62 26  A 1 
ATOM 202   C CG    . GLU A 1 26  ? -4.255  -37.482 8.744   1.00 70.78 26  A 1 
ATOM 203   C CD    . GLU A 1 26  ? -3.208  -36.912 9.703   1.00 66.36 26  A 1 
ATOM 204   O OE1   . GLU A 1 26  ? -3.151  -35.669 9.801   1.00 60.61 26  A 1 
ATOM 205   O OE2   . GLU A 1 26  ? -2.410  -37.704 10.253  1.00 60.48 26  A 1 
ATOM 206   N N     . GLU A 1 27  ? -4.391  -41.865 7.584   1.00 81.78 27  A 1 
ATOM 207   C CA    . GLU A 1 27  ? -3.854  -43.203 7.345   1.00 81.01 27  A 1 
ATOM 208   C C     . GLU A 1 27  ? -4.403  -43.813 6.050   1.00 81.86 27  A 1 
ATOM 209   O O     . GLU A 1 27  ? -3.632  -44.374 5.266   1.00 78.82 27  A 1 
ATOM 210   C CB    . GLU A 1 27  ? -4.153  -44.117 8.546   1.00 78.74 27  A 1 
ATOM 211   C CG    . GLU A 1 27  ? -3.144  -43.932 9.693   1.00 70.55 27  A 1 
ATOM 212   C CD    . GLU A 1 27  ? -1.728  -44.369 9.294   1.00 64.69 27  A 1 
ATOM 213   O OE1   . GLU A 1 27  ? -0.764  -43.649 9.622   1.00 57.09 27  A 1 
ATOM 214   O OE2   . GLU A 1 27  ? -1.589  -45.416 8.620   1.00 56.44 27  A 1 
ATOM 215   N N     . ASN A 1 28  ? -5.679  -43.648 5.777   1.00 83.36 28  A 1 
ATOM 216   C CA    . ASN A 1 28  ? -6.297  -44.148 4.551   1.00 83.30 28  A 1 
ATOM 217   C C     . ASN A 1 28  ? -5.677  -43.486 3.319   1.00 83.72 28  A 1 
ATOM 218   O O     . ASN A 1 28  ? -5.306  -44.170 2.366   1.00 80.46 28  A 1 
ATOM 219   C CB    . ASN A 1 28  ? -7.821  -43.930 4.615   1.00 81.96 28  A 1 
ATOM 220   C CG    . ASN A 1 28  ? -8.522  -44.831 5.622   1.00 78.90 28  A 1 
ATOM 221   O OD1   . ASN A 1 28  ? -7.932  -45.704 6.226   1.00 70.77 28  A 1 
ATOM 222   N ND2   . ASN A 1 28  ? -9.816  -44.643 5.802   1.00 71.47 28  A 1 
ATOM 223   N N     . ARG A 1 29  ? -5.471  -42.171 3.368   1.00 82.49 29  A 1 
ATOM 224   C CA    . ARG A 1 29  ? -4.841  -41.438 2.266   1.00 81.71 29  A 1 
ATOM 225   C C     . ARG A 1 29  ? -3.343  -41.735 2.131   1.00 81.07 29  A 1 
ATOM 226   O O     . ARG A 1 29  ? -2.839  -41.749 1.008   1.00 78.39 29  A 1 
ATOM 227   C CB    . ARG A 1 29  ? -5.082  -39.937 2.405   1.00 81.11 29  A 1 
ATOM 228   C CG    . ARG A 1 29  ? -6.572  -39.584 2.230   1.00 77.33 29  A 1 
ATOM 229   C CD    . ARG A 1 29  ? -6.783  -38.069 2.106   1.00 77.45 29  A 1 
ATOM 230   N NE    . ARG A 1 29  ? -6.306  -37.554 0.816   1.00 75.59 29  A 1 
ATOM 231   C CZ    . ARG A 1 29  ? -6.931  -37.625 -0.356  1.00 76.75 29  A 1 
ATOM 232   N NH1   . ARG A 1 29  ? -8.133  -38.120 -0.478  1.00 67.39 29  A 1 
ATOM 233   N NH2   . ARG A 1 29  ? -6.351  -37.201 -1.429  1.00 70.96 29  A 1 
ATOM 234   N N     . LYS A 1 30  ? -2.631  -41.997 3.219   1.00 81.47 30  A 1 
ATOM 235   C CA    . LYS A 1 30  ? -1.225  -42.434 3.176   1.00 79.67 30  A 1 
ATOM 236   C C     . LYS A 1 30  ? -1.079  -43.809 2.531   1.00 79.30 30  A 1 
ATOM 237   O O     . LYS A 1 30  ? -0.182  -43.994 1.713   1.00 75.73 30  A 1 
ATOM 238   C CB    . LYS A 1 30  ? -0.617  -42.445 4.589   1.00 76.69 30  A 1 
ATOM 239   C CG    . LYS A 1 30  ? -0.193  -41.049 5.071   1.00 69.26 30  A 1 
ATOM 240   C CD    . LYS A 1 30  ? 0.247   -41.092 6.540   1.00 66.10 30  A 1 
ATOM 241   C CE    . LYS A 1 30  ? 0.641   -39.696 7.039   1.00 58.93 30  A 1 
ATOM 242   N NZ    . LYS A 1 30  ? 0.774   -39.637 8.516   1.00 53.18 30  A 1 
ATOM 243   N N     . LYS A 1 31  ? -1.960  -44.733 2.858   1.00 81.33 31  A 1 
ATOM 244   C CA    . LYS A 1 31  ? -1.963  -46.109 2.334   1.00 80.64 31  A 1 
ATOM 245   C C     . LYS A 1 31  ? -2.528  -46.226 0.919   1.00 80.72 31  A 1 
ATOM 246   O O     . LYS A 1 31  ? -2.447  -47.292 0.320   1.00 75.81 31  A 1 
ATOM 247   C CB    . LYS A 1 31  ? -2.732  -47.013 3.303   1.00 78.11 31  A 1 
ATOM 248   C CG    . LYS A 1 31  ? -1.975  -47.198 4.628   1.00 70.48 31  A 1 
ATOM 249   C CD    . LYS A 1 31  ? -2.853  -47.899 5.664   1.00 66.43 31  A 1 
ATOM 250   C CE    . LYS A 1 31  ? -2.103  -47.959 6.994   1.00 57.57 31  A 1 
ATOM 251   N NZ    . LYS A 1 31  ? -2.995  -48.202 8.144   1.00 50.33 31  A 1 
ATOM 252   N N     . MET A 1 32  ? -3.092  -45.166 0.388   1.00 78.81 32  A 1 
ATOM 253   C CA    . MET A 1 32  ? -3.700  -45.159 -0.931  1.00 77.23 32  A 1 
ATOM 254   C C     . MET A 1 32  ? -2.653  -45.455 -2.013  1.00 75.88 32  A 1 
ATOM 255   O O     . MET A 1 32  ? -1.750  -44.658 -2.267  1.00 71.84 32  A 1 
ATOM 256   C CB    . MET A 1 32  ? -4.395  -43.810 -1.139  1.00 76.22 32  A 1 
ATOM 257   C CG    . MET A 1 32  ? -5.457  -43.853 -2.232  1.00 72.07 32  A 1 
ATOM 258   S SD    . MET A 1 32  ? -6.273  -42.244 -2.399  1.00 70.38 32  A 1 
ATOM 259   C CE    . MET A 1 32  ? -7.668  -42.703 -3.434  1.00 63.36 32  A 1 
ATOM 260   N N     . THR A 1 33  ? -2.778  -46.605 -2.656  1.00 78.66 33  A 1 
ATOM 261   C CA    . THR A 1 33  ? -1.819  -47.076 -3.670  1.00 76.32 33  A 1 
ATOM 262   C C     . THR A 1 33  ? -1.990  -46.373 -5.009  1.00 76.74 33  A 1 
ATOM 263   O O     . THR A 1 33  ? -1.009  -46.126 -5.711  1.00 70.57 33  A 1 
ATOM 264   C CB    . THR A 1 33  ? -1.965  -48.589 -3.873  1.00 72.16 33  A 1 
ATOM 265   O OG1   . THR A 1 33  ? -3.314  -48.919 -4.118  1.00 63.74 33  A 1 
ATOM 266   C CG2   . THR A 1 33  ? -1.527  -49.380 -2.636  1.00 61.05 33  A 1 
ATOM 267   N N     . ASN A 1 34  ? -3.211  -46.003 -5.357  1.00 76.16 34  A 1 
ATOM 268   C CA    . ASN A 1 34  ? -3.497  -45.305 -6.603  1.00 75.37 34  A 1 
ATOM 269   C C     . ASN A 1 34  ? -3.185  -43.803 -6.481  1.00 75.94 34  A 1 
ATOM 270   O O     . ASN A 1 34  ? -4.052  -42.974 -6.204  1.00 71.51 34  A 1 
ATOM 271   C CB    . ASN A 1 34  ? -4.931  -45.618 -7.050  1.00 71.87 34  A 1 
ATOM 272   C CG    . ASN A 1 34  ? -5.199  -45.100 -8.457  1.00 66.49 34  A 1 
ATOM 273   O OD1   . ASN A 1 34  ? -4.445  -44.327 -9.026  1.00 60.53 34  A 1 
ATOM 274   N ND2   . ASN A 1 34  ? -6.287  -45.529 -9.060  1.00 61.06 34  A 1 
ATOM 275   N N     . SER A 1 35  ? -1.944  -43.456 -6.749  1.00 77.33 35  A 1 
ATOM 276   C CA    . SER A 1 35  ? -1.486  -42.062 -6.705  1.00 75.84 35  A 1 
ATOM 277   C C     . SER A 1 35  ? -2.212  -41.139 -7.690  1.00 77.51 35  A 1 
ATOM 278   O O     . SER A 1 35  ? -2.353  -39.948 -7.421  1.00 73.69 35  A 1 
ATOM 279   C CB    . SER A 1 35  ? 0.020   -42.010 -6.963  1.00 71.30 35  A 1 
ATOM 280   O OG    . SER A 1 35  ? 0.338   -42.471 -8.260  1.00 61.79 35  A 1 
ATOM 281   N N     . CYS A 1 36  ? -2.683  -41.678 -8.812  1.00 79.26 36  A 1 
ATOM 282   C CA    . CYS A 1 36  ? -3.470  -40.929 -9.790  1.00 79.11 36  A 1 
ATOM 283   C C     . CYS A 1 36  ? -4.825  -40.516 -9.206  1.00 81.14 36  A 1 
ATOM 284   O O     . CYS A 1 36  ? -5.179  -39.338 -9.253  1.00 79.02 36  A 1 
ATOM 285   C CB    . CYS A 1 36  ? -3.634  -41.779 -11.053 1.00 74.75 36  A 1 
ATOM 286   S SG    . CYS A 1 36  ? -4.505  -40.823 -12.333 1.00 62.81 36  A 1 
ATOM 287   N N     . LEU A 1 37  ? -5.540  -41.447 -8.590  1.00 81.82 37  A 1 
ATOM 288   C CA    . LEU A 1 37  ? -6.816  -41.174 -7.935  1.00 82.92 37  A 1 
ATOM 289   C C     . LEU A 1 37  ? -6.638  -40.172 -6.792  1.00 83.79 37  A 1 
ATOM 290   O O     . LEU A 1 37  ? -7.353  -39.174 -6.745  1.00 82.34 37  A 1 
ATOM 291   C CB    . LEU A 1 37  ? -7.435  -42.493 -7.455  1.00 82.34 37  A 1 
ATOM 292   C CG    . LEU A 1 37  ? -8.847  -42.337 -6.851  1.00 77.16 37  A 1 
ATOM 293   C CD1   . LEU A 1 37  ? -9.859  -41.833 -7.875  1.00 71.12 37  A 1 
ATOM 294   C CD2   . LEU A 1 37  ? -9.332  -43.683 -6.318  1.00 71.08 37  A 1 
ATOM 295   N N     . LYS A 1 38  ? -5.623  -40.363 -5.948  1.00 83.89 38  A 1 
ATOM 296   C CA    . LYS A 1 38  ? -5.294  -39.445 -4.853  1.00 83.49 38  A 1 
ATOM 297   C C     . LYS A 1 38  ? -5.096  -38.002 -5.333  1.00 84.09 38  A 1 
ATOM 298   O O     . LYS A 1 38  ? -5.620  -37.067 -4.734  1.00 82.36 38  A 1 
ATOM 299   C CB    . LYS A 1 38  ? -4.049  -39.975 -4.120  1.00 81.71 38  A 1 
ATOM 300   C CG    . LYS A 1 38  ? -3.692  -39.121 -2.896  1.00 76.56 38  A 1 
ATOM 301   C CD    . LYS A 1 38  ? -2.554  -39.733 -2.079  1.00 74.96 38  A 1 
ATOM 302   C CE    . LYS A 1 38  ? -2.281  -38.818 -0.885  1.00 68.47 38  A 1 
ATOM 303   N NZ    . LYS A 1 38  ? -1.375  -39.409 0.124   1.00 64.01 38  A 1 
ATOM 304   N N     . ARG A 1 39  ? -4.362  -37.814 -6.425  1.00 83.93 39  A 1 
ATOM 305   C CA    . ARG A 1 39  ? -4.149  -36.489 -7.030  1.00 82.99 39  A 1 
ATOM 306   C C     . ARG A 1 39  ? -5.428  -35.927 -7.645  1.00 84.43 39  A 1 
ATOM 307   O O     . ARG A 1 39  ? -5.662  -34.730 -7.541  1.00 82.75 39  A 1 
ATOM 308   C CB    . ARG A 1 39  ? -3.048  -36.558 -8.096  1.00 79.61 39  A 1 
ATOM 309   C CG    . ARG A 1 39  ? -1.653  -36.726 -7.493  1.00 69.63 39  A 1 
ATOM 310   C CD    . ARG A 1 39  ? -0.629  -36.842 -8.621  1.00 65.67 39  A 1 
ATOM 311   N NE    . ARG A 1 39  ? 0.724   -37.122 -8.113  1.00 58.47 39  A 1 
ATOM 312   C CZ    . ARG A 1 39  ? 1.810   -37.285 -8.851  1.00 52.14 39  A 1 
ATOM 313   N NH1   . ARG A 1 39  ? 1.781   -37.156 -10.149 1.00 48.91 39  A 1 
ATOM 314   N NH2   . ARG A 1 39  ? 2.946   -37.587 -8.298  1.00 46.25 39  A 1 
ATOM 315   N N     . SER A 1 40  ? -6.230  -36.771 -8.278  1.00 83.81 40  A 1 
ATOM 316   C CA    . SER A 1 40  ? -7.502  -36.368 -8.880  1.00 84.25 40  A 1 
ATOM 317   C C     . SER A 1 40  ? -8.494  -35.883 -7.821  1.00 85.65 40  A 1 
ATOM 318   O O     . SER A 1 40  ? -9.061  -34.806 -7.973  1.00 84.32 40  A 1 
ATOM 319   C CB    . SER A 1 40  ? -8.094  -37.532 -9.678  1.00 82.65 40  A 1 
ATOM 320   O OG    . SER A 1 40  ? -9.300  -37.141 -10.301 1.00 69.40 40  A 1 
ATOM 321   N N     . GLU A 1 41  ? -8.646  -36.618 -6.732  1.00 86.70 41  A 1 
ATOM 322   C CA    . GLU A 1 41  ? -9.499  -36.242 -5.603  1.00 87.16 41  A 1 
ATOM 323   C C     . GLU A 1 41  ? -9.060  -34.911 -4.981  1.00 87.97 41  A 1 
ATOM 324   O O     . GLU A 1 41  ? -9.858  -33.984 -4.870  1.00 86.51 41  A 1 
ATOM 325   C CB    . GLU A 1 41  ? -9.449  -37.337 -4.536  1.00 86.07 41  A 1 
ATOM 326   C CG    . GLU A 1 41  ? -10.182 -38.616 -4.944  1.00 80.14 41  A 1 
ATOM 327   C CD    . GLU A 1 41  ? -10.030 -39.732 -3.902  1.00 79.74 41  A 1 
ATOM 328   O OE1   . GLU A 1 41  ? -10.666 -40.789 -4.091  1.00 73.35 41  A 1 
ATOM 329   O OE2   . GLU A 1 41  ? -9.267  -39.548 -2.924  1.00 75.09 41  A 1 
ATOM 330   N N     . ASN A 1 42  ? -7.777  -34.789 -4.664  1.00 87.81 42  A 1 
ATOM 331   C CA    . ASN A 1 42  ? -7.217  -33.550 -4.135  1.00 87.71 42  A 1 
ATOM 332   C C     . ASN A 1 42  ? -7.474  -32.373 -5.094  1.00 88.12 42  A 1 
ATOM 333   O O     . ASN A 1 42  ? -8.015  -31.344 -4.693  1.00 86.78 42  A 1 
ATOM 334   C CB    . ASN A 1 42  ? -5.722  -33.780 -3.852  1.00 85.84 42  A 1 
ATOM 335   C CG    . ASN A 1 42  ? -5.055  -32.634 -3.100  1.00 83.32 42  A 1 
ATOM 336   O OD1   . ASN A 1 42  ? -5.345  -31.477 -3.259  1.00 73.49 42  A 1 
ATOM 337   N ND2   . ASN A 1 42  ? -4.087  -32.956 -2.267  1.00 73.97 42  A 1 
ATOM 338   N N     . SER A 1 43  ? -7.175  -32.546 -6.372  1.00 87.41 43  A 1 
ATOM 339   C CA    . SER A 1 43  ? -7.382  -31.509 -7.383  1.00 87.37 43  A 1 
ATOM 340   C C     . SER A 1 43  ? -8.847  -31.095 -7.507  1.00 88.14 43  A 1 
ATOM 341   O O     . SER A 1 43  ? -9.125  -29.904 -7.621  1.00 86.52 43  A 1 
ATOM 342   C CB    . SER A 1 43  ? -6.852  -31.987 -8.732  1.00 85.44 43  A 1 
ATOM 343   O OG    . SER A 1 43  ? -6.933  -30.953 -9.693  1.00 71.08 43  A 1 
ATOM 344   N N     . ARG A 1 44  ? -9.788  -32.034 -7.462  1.00 88.24 44  A 1 
ATOM 345   C CA    . ARG A 1 44  ? -11.226 -31.733 -7.511  1.00 88.40 44  A 1 
ATOM 346   C C     . ARG A 1 44  ? -11.665 -30.891 -6.318  1.00 89.16 44  A 1 
ATOM 347   O O     . ARG A 1 44  ? -12.318 -29.872 -6.519  1.00 87.36 44  A 1 
ATOM 348   C CB    . ARG A 1 44  ? -12.049 -33.028 -7.599  1.00 86.74 44  A 1 
ATOM 349   C CG    . ARG A 1 44  ? -12.058 -33.606 -9.021  1.00 79.86 44  A 1 
ATOM 350   C CD    . ARG A 1 44  ? -13.006 -34.805 -9.141  1.00 79.92 44  A 1 
ATOM 351   N NE    . ARG A 1 44  ? -12.468 -36.011 -8.501  1.00 75.02 44  A 1 
ATOM 352   C CZ    . ARG A 1 44  ? -13.162 -37.116 -8.236  1.00 72.55 44  A 1 
ATOM 353   N NH1   . ARG A 1 44  ? -14.437 -37.218 -8.495  1.00 64.38 44  A 1 
ATOM 354   N NH2   . ARG A 1 44  ? -12.578 -38.153 -7.717  1.00 63.58 44  A 1 
ATOM 355   N N     . ILE A 1 45  ? -11.252 -31.273 -5.113  1.00 90.06 45  A 1 
ATOM 356   C CA    . ILE A 1 45  ? -11.587 -30.539 -3.888  1.00 90.34 45  A 1 
ATOM 357   C C     . ILE A 1 45  ? -11.007 -29.123 -3.930  1.00 90.35 45  A 1 
ATOM 358   O O     . ILE A 1 45  ? -11.730 -28.155 -3.724  1.00 88.71 45  A 1 
ATOM 359   C CB    . ILE A 1 45  ? -11.115 -31.319 -2.644  1.00 89.68 45  A 1 
ATOM 360   C CG1   . ILE A 1 45  ? -11.919 -32.631 -2.508  1.00 84.39 45  A 1 
ATOM 361   C CG2   . ILE A 1 45  ? -11.276 -30.473 -1.367  1.00 83.66 45  A 1 
ATOM 362   C CD1   . ILE A 1 45  ? -11.345 -33.598 -1.476  1.00 76.31 45  A 1 
ATOM 363   N N     . ILE A 1 46  ? -9.730  -28.983 -4.255  1.00 90.41 46  A 1 
ATOM 364   C CA    . ILE A 1 46  ? -9.059  -27.682 -4.279  1.00 89.91 46  A 1 
ATOM 365   C C     . ILE A 1 46  ? -9.646  -26.743 -5.341  1.00 90.00 46  A 1 
ATOM 366   O O     . ILE A 1 46  ? -9.823  -25.556 -5.084  1.00 88.70 46  A 1 
ATOM 367   C CB    . ILE A 1 46  ? -7.540  -27.875 -4.448  1.00 88.46 46  A 1 
ATOM 368   C CG1   . ILE A 1 46  ? -6.925  -28.598 -3.232  1.00 80.58 46  A 1 
ATOM 369   C CG2   . ILE A 1 46  ? -6.805  -26.554 -4.675  1.00 77.51 46  A 1 
ATOM 370   C CD1   . ILE A 1 46  ? -7.005  -27.836 -1.909  1.00 68.51 46  A 1 
ATOM 371   N N     . ARG A 1 47  ? -10.001 -27.266 -6.512  1.00 90.44 47  A 1 
ATOM 372   C CA    . ARG A 1 47  ? -10.680 -26.475 -7.547  1.00 90.14 47  A 1 
ATOM 373   C C     . ARG A 1 47  ? -12.058 -26.015 -7.093  1.00 90.10 47  A 1 
ATOM 374   O O     . ARG A 1 47  ? -12.405 -24.862 -7.325  1.00 88.15 47  A 1 
ATOM 375   C CB    . ARG A 1 47  ? -10.800 -27.285 -8.840  1.00 88.67 47  A 1 
ATOM 376   C CG    . ARG A 1 47  ? -9.459  -27.410 -9.559  1.00 81.67 47  A 1 
ATOM 377   C CD    . ARG A 1 47  ? -9.611  -28.367 -10.734 1.00 81.91 47  A 1 
ATOM 378   N NE    . ARG A 1 47  ? -8.314  -28.663 -11.354 1.00 76.06 47  A 1 
ATOM 379   C CZ    . ARG A 1 47  ? -8.112  -29.459 -12.387 1.00 72.01 47  A 1 
ATOM 380   N NH1   . ARG A 1 47  ? -9.102  -30.044 -13.010 1.00 65.10 47  A 1 
ATOM 381   N NH2   . ARG A 1 47  ? -6.903  -29.688 -12.803 1.00 62.67 47  A 1 
ATOM 382   N N     . ALA A 1 48  ? -12.808 -26.890 -6.431  1.00 90.57 48  A 1 
ATOM 383   C CA    . ALA A 1 48  ? -14.109 -26.538 -5.886  1.00 90.47 48  A 1 
ATOM 384   C C     . ALA A 1 48  ? -13.995 -25.458 -4.799  1.00 90.63 48  A 1 
ATOM 385   O O     . ALA A 1 48  ? -14.731 -24.475 -4.840  1.00 89.02 48  A 1 
ATOM 386   C CB    . ALA A 1 48  ? -14.789 -27.808 -5.371  1.00 89.94 48  A 1 
ATOM 387   N N     . ILE A 1 49  ? -13.025 -25.577 -3.891  1.00 90.92 49  A 1 
ATOM 388   C CA    . ILE A 1 49  ? -12.750 -24.555 -2.869  1.00 90.61 49  A 1 
ATOM 389   C C     . ILE A 1 49  ? -12.399 -23.219 -3.525  1.00 90.27 49  A 1 
ATOM 390   O O     . ILE A 1 49  ? -12.992 -22.199 -3.191  1.00 88.42 49  A 1 
ATOM 391   C CB    . ILE A 1 49  ? -11.641 -25.013 -1.895  1.00 89.87 49  A 1 
ATOM 392   C CG1   . ILE A 1 49  ? -12.131 -26.206 -1.047  1.00 84.83 49  A 1 
ATOM 393   C CG2   . ILE A 1 49  ? -11.215 -23.865 -0.964  1.00 84.66 49  A 1 
ATOM 394   C CD1   . ILE A 1 49  ? -11.027 -26.893 -0.242  1.00 78.54 49  A 1 
ATOM 395   N N     . CYS A 1 50  ? -11.489 -23.219 -4.490  1.00 90.41 50  A 1 
ATOM 396   C CA    . CYS A 1 50  ? -11.089 -22.005 -5.199  1.00 89.81 50  A 1 
ATOM 397   C C     . CYS A 1 50  ? -12.274 -21.342 -5.922  1.00 89.49 50  A 1 
ATOM 398   O O     . CYS A 1 50  ? -12.446 -20.125 -5.847  1.00 87.44 50  A 1 
ATOM 399   C CB    . CYS A 1 50  ? -9.961  -22.366 -6.174  1.00 88.83 50  A 1 
ATOM 400   S SG    . CYS A 1 50  ? -9.301  -20.884 -6.993  1.00 81.12 50  A 1 
ATOM 401   N N     . ALA A 1 51  ? -13.115 -22.134 -6.575  1.00 90.41 51  A 1 
ATOM 402   C CA    . ALA A 1 51  ? -14.301 -21.632 -7.260  1.00 89.95 51  A 1 
ATOM 403   C C     . ALA A 1 51  ? -15.311 -21.004 -6.289  1.00 89.69 51  A 1 
ATOM 404   O O     . ALA A 1 51  ? -15.820 -19.919 -6.557  1.00 87.44 51  A 1 
ATOM 405   C CB    . ALA A 1 51  ? -14.925 -22.776 -8.056  1.00 89.34 51  A 1 
ATOM 406   N N     . LEU A 1 52  ? -15.562 -21.647 -5.147  1.00 89.73 52  A 1 
ATOM 407   C CA    . LEU A 1 52  ? -16.479 -21.128 -4.134  1.00 89.11 52  A 1 
ATOM 408   C C     . LEU A 1 52  ? -15.936 -19.873 -3.437  1.00 88.33 52  A 1 
ATOM 409   O O     . LEU A 1 52  ? -16.687 -18.920 -3.249  1.00 85.66 52  A 1 
ATOM 410   C CB    . LEU A 1 52  ? -16.797 -22.225 -3.109  1.00 88.61 52  A 1 
ATOM 411   C CG    . LEU A 1 52  ? -17.682 -23.364 -3.646  1.00 87.06 52  A 1 
ATOM 412   C CD1   . LEU A 1 52  ? -17.835 -24.417 -2.556  1.00 82.29 52  A 1 
ATOM 413   C CD2   . LEU A 1 52  ? -19.077 -22.888 -4.048  1.00 82.09 52  A 1 
ATOM 414   N N     . LEU A 1 53  ? -14.646 -19.839 -3.121  1.00 88.71 53  A 1 
ATOM 415   C CA    . LEU A 1 53  ? -13.992 -18.645 -2.569  1.00 87.57 53  A 1 
ATOM 416   C C     . LEU A 1 53  ? -14.209 -17.427 -3.470  1.00 86.49 53  A 1 
ATOM 417   O O     . LEU A 1 53  ? -14.588 -16.359 -2.992  1.00 83.06 53  A 1 
ATOM 418   C CB    . LEU A 1 53  ? -12.486 -18.913 -2.400  1.00 86.80 53  A 1 
ATOM 419   C CG    . LEU A 1 53  ? -12.108 -19.796 -1.198  1.00 84.93 53  A 1 
ATOM 420   C CD1   . LEU A 1 53  ? -10.650 -20.220 -1.315  1.00 80.30 53  A 1 
ATOM 421   C CD2   . LEU A 1 53  ? -12.275 -19.058 0.123   1.00 80.12 53  A 1 
ATOM 422   N N     . ASN A 1 54  ? -14.051 -17.603 -4.772  1.00 87.98 54  A 1 
ATOM 423   C CA    . ASN A 1 54  ? -14.205 -16.542 -5.763  1.00 86.53 54  A 1 
ATOM 424   C C     . ASN A 1 54  ? -15.665 -16.245 -6.155  1.00 84.96 54  A 1 
ATOM 425   O O     . ASN A 1 54  ? -15.905 -15.332 -6.941  1.00 79.60 54  A 1 
ATOM 426   C CB    . ASN A 1 54  ? -13.354 -16.901 -6.986  1.00 85.19 54  A 1 
ATOM 427   C CG    . ASN A 1 54  ? -11.861 -16.897 -6.694  1.00 83.91 54  A 1 
ATOM 428   O OD1   . ASN A 1 54  ? -11.359 -16.212 -5.825  1.00 77.83 54  A 1 
ATOM 429   N ND2   . ASN A 1 54  ? -11.096 -17.649 -7.456  1.00 77.91 54  A 1 
ATOM 430   N N     . SER A 1 55  ? -16.629 -16.999 -5.637  1.00 84.94 55  A 1 
ATOM 431   C CA    . SER A 1 55  ? -18.044 -16.905 -6.026  1.00 82.61 55  A 1 
ATOM 432   C C     . SER A 1 55  ? -18.993 -16.653 -4.848  1.00 80.46 55  A 1 
ATOM 433   O O     . SER A 1 55  ? -20.174 -16.984 -4.915  1.00 71.70 55  A 1 
ATOM 434   C CB    . SER A 1 55  ? -18.464 -18.141 -6.827  1.00 80.80 55  A 1 
ATOM 435   O OG    . SER A 1 55  ? -17.563 -18.373 -7.891  1.00 72.37 55  A 1 
ATOM 436   N N     . GLY A 1 56  ? -18.491 -16.071 -3.762  1.00 81.48 56  A 1 
ATOM 437   C CA    . GLY A 1 56  ? -19.310 -15.710 -2.605  1.00 79.89 56  A 1 
ATOM 438   C C     . GLY A 1 56  ? -19.482 -16.811 -1.552  1.00 79.93 56  A 1 
ATOM 439   O O     . GLY A 1 56  ? -20.345 -16.701 -0.684  1.00 73.08 56  A 1 
ATOM 440   N N     . GLY A 1 57  ? -18.652 -17.851 -1.603  1.00 81.15 57  A 1 
ATOM 441   C CA    . GLY A 1 57  ? -18.704 -18.979 -0.677  1.00 81.06 57  A 1 
ATOM 442   C C     . GLY A 1 57  ? -19.746 -20.032 -1.052  1.00 82.15 57  A 1 
ATOM 443   O O     . GLY A 1 57  ? -20.415 -19.944 -2.080  1.00 76.68 57  A 1 
ATOM 444   N N     . GLY A 1 58  ? -19.860 -21.044 -0.221  1.00 84.50 58  A 1 
ATOM 445   C CA    . GLY A 1 58  ? -20.752 -22.173 -0.447  1.00 85.13 58  A 1 
ATOM 446   C C     . GLY A 1 58  ? -20.357 -23.407 0.358   1.00 86.81 58  A 1 
ATOM 447   O O     . GLY A 1 58  ? -19.624 -23.316 1.344   1.00 84.34 58  A 1 
ATOM 448   N N     . VAL A 1 59  ? -20.849 -24.549 -0.081  1.00 88.11 59  A 1 
ATOM 449   C CA    . VAL A 1 59  ? -20.603 -25.845 0.561   1.00 88.73 59  A 1 
ATOM 450   C C     . VAL A 1 59  ? -20.099 -26.847 -0.472  1.00 88.92 59  A 1 
ATOM 451   O O     . VAL A 1 59  ? -20.625 -26.940 -1.579  1.00 87.02 59  A 1 
ATOM 452   C CB    . VAL A 1 59  ? -21.868 -26.365 1.267   1.00 87.51 59  A 1 
ATOM 453   C CG1   . VAL A 1 59  ? -21.582 -27.648 2.051   1.00 78.27 59  A 1 
ATOM 454   C CG2   . VAL A 1 59  ? -22.435 -25.340 2.252   1.00 79.49 59  A 1 
ATOM 455   N N     . ILE A 1 60  ? -19.093 -27.609 -0.101  1.00 89.52 60  A 1 
ATOM 456   C CA    . ILE A 1 60  ? -18.631 -28.760 -0.872  1.00 89.66 60  A 1 
ATOM 457   C C     . ILE A 1 60  ? -19.168 -30.020 -0.209  1.00 89.59 60  A 1 
ATOM 458   O O     . ILE A 1 60  ? -18.954 -30.233 0.982   1.00 87.72 60  A 1 
ATOM 459   C CB    . ILE A 1 60  ? -17.097 -28.779 -0.983  1.00 88.76 60  A 1 
ATOM 460   C CG1   . ILE A 1 60  ? -16.621 -27.543 -1.772  1.00 82.92 60  A 1 
ATOM 461   C CG2   . ILE A 1 60  ? -16.612 -30.072 -1.664  1.00 82.61 60  A 1 
ATOM 462   C CD1   . ILE A 1 60  ? -15.119 -27.334 -1.713  1.00 75.84 60  A 1 
ATOM 463   N N     . LYS A 1 61  ? -19.821 -30.852 -0.990  1.00 88.90 61  A 1 
ATOM 464   C CA    . LYS A 1 61  ? -20.273 -32.179 -0.582  1.00 88.78 61  A 1 
ATOM 465   C C     . LYS A 1 61  ? -19.333 -33.222 -1.173  1.00 88.75 61  A 1 
ATOM 466   O O     . LYS A 1 61  ? -19.123 -33.263 -2.381  1.00 86.38 61  A 1 
ATOM 467   C CB    . LYS A 1 61  ? -21.728 -32.352 -1.040  1.00 86.65 61  A 1 
ATOM 468   C CG    . LYS A 1 61  ? -22.318 -33.743 -0.754  1.00 79.73 61  A 1 
ATOM 469   C CD    . LYS A 1 61  ? -23.721 -33.796 -1.357  1.00 78.12 61  A 1 
ATOM 470   C CE    . LYS A 1 61  ? -24.340 -35.190 -1.376  1.00 69.19 61  A 1 
ATOM 471   N NZ    . LYS A 1 61  ? -25.555 -35.194 -2.229  1.00 63.85 61  A 1 
ATOM 472   N N     . ALA A 1 62  ? -18.783 -34.057 -0.318  1.00 89.18 62  A 1 
ATOM 473   C CA    . ALA A 1 62  ? -17.982 -35.198 -0.721  1.00 88.97 62  A 1 
ATOM 474   C C     . ALA A 1 62  ? -18.564 -36.474 -0.114  1.00 88.94 62  A 1 
ATOM 475   O O     . ALA A 1 62  ? -18.758 -36.549 1.098   1.00 86.79 62  A 1 
ATOM 476   C CB    . ALA A 1 62  ? -16.531 -34.963 -0.294  1.00 87.79 62  A 1 
ATOM 477   N N     . GLU A 1 63  ? -18.837 -37.468 -0.948  1.00 89.03 63  A 1 
ATOM 478   C CA    . GLU A 1 63  ? -19.230 -38.788 -0.465  1.00 88.74 63  A 1 
ATOM 479   C C     . GLU A 1 63  ? -17.997 -39.507 0.085   1.00 88.33 63  A 1 
ATOM 480   O O     . GLU A 1 63  ? -16.961 -39.595 -0.574  1.00 85.47 63  A 1 
ATOM 481   C CB    . GLU A 1 63  ? -19.909 -39.575 -1.596  1.00 87.06 63  A 1 
ATOM 482   C CG    . GLU A 1 63  ? -20.562 -40.876 -1.101  1.00 75.28 63  A 1 
ATOM 483   C CD    . GLU A 1 63  ? -21.125 -41.744 -2.239  1.00 71.47 63  A 1 
ATOM 484   O OE1   . GLU A 1 63  ? -21.308 -42.965 -2.027  1.00 63.48 63  A 1 
ATOM 485   O OE2   . GLU A 1 63  ? -21.317 -41.235 -3.362  1.00 64.57 63  A 1 
ATOM 486   N N     . ILE A 1 64  ? -18.099 -40.012 1.301   1.00 87.52 64  A 1 
ATOM 487   C CA    . ILE A 1 64  ? -17.018 -40.744 1.958   1.00 86.50 64  A 1 
ATOM 488   C C     . ILE A 1 64  ? -17.026 -42.184 1.443   1.00 85.99 64  A 1 
ATOM 489   O O     . ILE A 1 64  ? -18.016 -42.898 1.601   1.00 81.76 64  A 1 
ATOM 490   C CB    . ILE A 1 64  ? -17.161 -40.675 3.488   1.00 84.11 64  A 1 
ATOM 491   C CG1   . ILE A 1 64  ? -17.140 -39.211 3.989   1.00 77.04 64  A 1 
ATOM 492   C CG2   . ILE A 1 64  ? -16.036 -41.479 4.158   1.00 75.62 64  A 1 
ATOM 493   C CD1   . ILE A 1 64  ? -17.612 -39.050 5.436   1.00 71.41 64  A 1 
ATOM 494   N N     . ASP A 1 65  ? -15.910 -42.611 0.858   1.00 84.27 65  A 1 
ATOM 495   C CA    . ASP A 1 65  ? -15.812 -43.950 0.270   1.00 82.22 65  A 1 
ATOM 496   C C     . ASP A 1 65  ? -15.681 -45.053 1.332   1.00 81.72 65  A 1 
ATOM 497   O O     . ASP A 1 65  ? -16.182 -46.164 1.159   1.00 73.32 65  A 1 
ATOM 498   C CB    . ASP A 1 65  ? -14.635 -43.958 -0.715  1.00 78.14 65  A 1 
ATOM 499   C CG    . ASP A 1 65  ? -14.702 -45.104 -1.723  1.00 72.84 65  A 1 
ATOM 500   O OD1   . ASP A 1 65  ? -15.812 -45.408 -2.218  1.00 64.51 65  A 1 
ATOM 501   O OD2   . ASP A 1 65  ? -13.627 -45.639 -2.061  1.00 65.19 65  A 1 
ATOM 502   N N     . ASP A 1 66  ? -15.059 -44.739 2.466   1.00 82.85 66  A 1 
ATOM 503   C CA    . ASP A 1 66  ? -14.934 -45.658 3.593   1.00 81.10 66  A 1 
ATOM 504   C C     . ASP A 1 66  ? -16.093 -45.490 4.588   1.00 82.17 66  A 1 
ATOM 505   O O     . ASP A 1 66  ? -16.220 -44.481 5.282   1.00 76.13 66  A 1 
ATOM 506   C CB    . ASP A 1 66  ? -13.567 -45.472 4.270   1.00 75.92 66  A 1 
ATOM 507   C CG    . ASP A 1 66  ? -13.333 -46.425 5.444   1.00 68.15 66  A 1 
ATOM 508   O OD1   . ASP A 1 66  ? -14.195 -47.298 5.717   1.00 60.10 66  A 1 
ATOM 509   O OD2   . ASP A 1 66  ? -12.287 -46.266 6.105   1.00 61.86 66  A 1 
ATOM 510   N N     . LYS A 1 67  ? -16.898 -46.540 4.722   1.00 82.39 67  A 1 
ATOM 511   C CA    . LYS A 1 67  ? -18.043 -46.561 5.648   1.00 81.48 67  A 1 
ATOM 512   C C     . LYS A 1 67  ? -17.651 -46.481 7.125   1.00 82.24 67  A 1 
ATOM 513   O O     . LYS A 1 67  ? -18.488 -46.133 7.953   1.00 75.51 67  A 1 
ATOM 514   C CB    . LYS A 1 67  ? -18.866 -47.831 5.422   1.00 77.36 67  A 1 
ATOM 515   C CG    . LYS A 1 67  ? -19.511 -47.861 4.031   1.00 68.19 67  A 1 
ATOM 516   C CD    . LYS A 1 67  ? -20.397 -49.098 3.894   1.00 60.36 67  A 1 
ATOM 517   C CE    . LYS A 1 67  ? -21.043 -49.106 2.507   1.00 51.52 67  A 1 
ATOM 518   N NZ    . LYS A 1 67  ? -21.930 -50.274 2.306   1.00 43.70 67  A 1 
ATOM 519   N N     . THR A 1 68  ? -16.422 -46.848 7.460   1.00 82.15 68  A 1 
ATOM 520   C CA    . THR A 1 68  ? -15.918 -46.815 8.843   1.00 81.67 68  A 1 
ATOM 521   C C     . THR A 1 68  ? -15.267 -45.480 9.201   1.00 82.54 68  A 1 
ATOM 522   O O     . THR A 1 68  ? -14.842 -45.291 10.340  1.00 77.37 68  A 1 
ATOM 523   C CB    . THR A 1 68  ? -14.949 -47.971 9.124   1.00 78.65 68  A 1 
ATOM 524   O OG1   . THR A 1 68  ? -13.769 -47.873 8.372   1.00 70.03 68  A 1 
ATOM 525   C CG2   . THR A 1 68  ? -15.574 -49.333 8.818   1.00 67.62 68  A 1 
ATOM 526   N N     . TYR A 1 69  ? -15.200 -44.566 8.260   1.00 81.80 69  A 1 
ATOM 527   C CA    . TYR A 1 69  ? -14.586 -43.268 8.474   1.00 81.96 69  A 1 
ATOM 528   C C     . TYR A 1 69  ? -15.343 -42.442 9.519   1.00 82.10 69  A 1 
ATOM 529   O O     . TYR A 1 69  ? -16.565 -42.280 9.463   1.00 79.20 69  A 1 
ATOM 530   C CB    . TYR A 1 69  ? -14.476 -42.523 7.143   1.00 80.53 69  A 1 
ATOM 531   C CG    . TYR A 1 69  ? -13.953 -41.114 7.294   1.00 81.15 69  A 1 
ATOM 532   C CD1   . TYR A 1 69  ? -14.837 -40.017 7.273   1.00 76.52 69  A 1 
ATOM 533   C CD2   . TYR A 1 69  ? -12.579 -40.887 7.493   1.00 77.59 69  A 1 
ATOM 534   C CE1   . TYR A 1 69  ? -14.354 -38.710 7.433   1.00 76.28 69  A 1 
ATOM 535   C CE2   . TYR A 1 69  ? -12.085 -39.583 7.656   1.00 76.61 69  A 1 
ATOM 536   C CZ    . TYR A 1 69  ? -12.977 -38.494 7.620   1.00 79.08 69  A 1 
ATOM 537   O OH    . TYR A 1 69  ? -12.496 -37.217 7.767   1.00 76.48 69  A 1 
ATOM 538   N N     . SER A 1 70  ? -14.579 -41.886 10.437  1.00 83.32 70  A 1 
ATOM 539   C CA    . SER A 1 70  ? -15.044 -40.900 11.401  1.00 82.86 70  A 1 
ATOM 540   C C     . SER A 1 70  ? -14.091 -39.710 11.382  1.00 83.27 70  A 1 
ATOM 541   O O     . SER A 1 70  ? -12.893 -39.874 11.618  1.00 79.47 70  A 1 
ATOM 542   C CB    . SER A 1 70  ? -15.106 -41.525 12.795  1.00 79.63 70  A 1 
ATOM 543   O OG    . SER A 1 70  ? -15.373 -40.545 13.773  1.00 69.36 70  A 1 
ATOM 544   N N     . TYR A 1 71  ? -14.619 -38.522 11.134  1.00 82.76 71  A 1 
ATOM 545   C CA    . TYR A 1 71  ? -13.819 -37.297 11.089  1.00 82.72 71  A 1 
ATOM 546   C C     . TYR A 1 71  ? -13.037 -37.063 12.389  1.00 82.62 71  A 1 
ATOM 547   O O     . TYR A 1 71  ? -11.838 -36.789 12.347  1.00 79.34 71  A 1 
ATOM 548   C CB    . TYR A 1 71  ? -14.737 -36.112 10.762  1.00 81.59 71  A 1 
ATOM 549   C CG    . TYR A 1 71  ? -14.034 -34.772 10.807  1.00 82.61 71  A 1 
ATOM 550   C CD1   . TYR A 1 71  ? -14.437 -33.788 11.724  1.00 77.29 71  A 1 
ATOM 551   C CD2   . TYR A 1 71  ? -12.948 -34.512 9.950   1.00 77.84 71  A 1 
ATOM 552   C CE1   . TYR A 1 71  ? -13.759 -32.562 11.794  1.00 76.09 71  A 1 
ATOM 553   C CE2   . TYR A 1 71  ? -12.257 -33.290 10.019  1.00 75.98 71  A 1 
ATOM 554   C CZ    . TYR A 1 71  ? -12.665 -32.319 10.948  1.00 78.28 71  A 1 
ATOM 555   O OH    . TYR A 1 71  ? -11.977 -31.135 11.039  1.00 76.04 71  A 1 
ATOM 556   N N     . GLN A 1 72  ? -13.669 -37.276 13.523  1.00 83.65 72  A 1 
ATOM 557   C CA    . GLN A 1 72  ? -13.045 -37.132 14.842  1.00 82.36 72  A 1 
ATOM 558   C C     . GLN A 1 72  ? -11.861 -38.086 15.061  1.00 82.69 72  A 1 
ATOM 559   O O     . GLN A 1 72  ? -10.923 -37.752 15.776  1.00 78.27 72  A 1 
ATOM 560   C CB    . GLN A 1 72  ? -14.089 -37.407 15.933  1.00 79.76 72  A 1 
ATOM 561   C CG    . GLN A 1 72  ? -15.207 -36.363 15.988  1.00 72.55 72  A 1 
ATOM 562   C CD    . GLN A 1 72  ? -16.300 -36.716 16.998  1.00 70.27 72  A 1 
ATOM 563   O OE1   . GLN A 1 72  ? -16.310 -37.770 17.612  1.00 62.40 72  A 1 
ATOM 564   N NE2   . GLN A 1 72  ? -17.275 -35.856 17.179  1.00 61.53 72  A 1 
ATOM 565   N N     . CYS A 1 73  ? -11.905 -39.270 14.465  1.00 83.25 73  A 1 
ATOM 566   C CA    . CYS A 1 73  ? -10.915 -40.318 14.692  1.00 81.72 73  A 1 
ATOM 567   C C     . CYS A 1 73  ? -9.883  -40.455 13.568  1.00 81.53 73  A 1 
ATOM 568   O O     . CYS A 1 73  ? -8.825  -41.030 13.804  1.00 75.04 73  A 1 
ATOM 569   C CB    . CYS A 1 73  ? -11.634 -41.651 14.915  1.00 78.31 73  A 1 
ATOM 570   S SG    . CYS A 1 73  ? -12.661 -41.592 16.415  1.00 68.98 73  A 1 
ATOM 571   N N     . HIS A 1 74  ? -10.181 -39.988 12.369  1.00 83.20 74  A 1 
ATOM 572   C CA    . HIS A 1 74  ? -9.324  -40.222 11.203  1.00 82.19 74  A 1 
ATOM 573   C C     . HIS A 1 74  ? -8.758  -38.950 10.565  1.00 81.49 74  A 1 
ATOM 574   O O     . HIS A 1 74  ? -7.766  -39.035 9.841   1.00 75.23 74  A 1 
ATOM 575   C CB    . HIS A 1 74  ? -10.075 -41.085 10.180  1.00 80.45 74  A 1 
ATOM 576   C CG    . HIS A 1 74  ? -10.552 -42.397 10.734  1.00 79.71 74  A 1 
ATOM 577   N ND1   . HIS A 1 74  ? -11.842 -42.714 11.070  1.00 69.86 74  A 1 
ATOM 578   C CD2   . HIS A 1 74  ? -9.795  -43.509 11.010  1.00 70.36 74  A 1 
ATOM 579   C CE1   . HIS A 1 74  ? -11.867 -43.972 11.530  1.00 70.07 74  A 1 
ATOM 580   N NE2   . HIS A 1 74  ? -10.642 -44.491 11.514  1.00 71.88 74  A 1 
ATOM 581   N N     . GLY A 1 75  ? -9.335  -37.789 10.842  1.00 81.08 75  A 1 
ATOM 582   C CA    . GLY A 1 75  ? -8.910  -36.526 10.245  1.00 80.61 75  A 1 
ATOM 583   C C     . GLY A 1 75  ? -9.217  -36.439 8.746   1.00 81.94 75  A 1 
ATOM 584   O O     . GLY A 1 75  ? -10.039 -37.188 8.219   1.00 77.83 75  A 1 
ATOM 585   N N     . LEU A 1 76  ? -8.558  -35.517 8.055   1.00 82.05 76  A 1 
ATOM 586   C CA    . LEU A 1 76  ? -8.790  -35.265 6.623   1.00 81.45 76  A 1 
ATOM 587   C C     . LEU A 1 76  ? -7.753  -35.955 5.730   1.00 80.89 76  A 1 
ATOM 588   O O     . LEU A 1 76  ? -8.103  -36.630 4.766   1.00 73.26 76  A 1 
ATOM 589   C CB    . LEU A 1 76  ? -8.784  -33.749 6.371   1.00 78.98 76  A 1 
ATOM 590   C CG    . LEU A 1 76  ? -9.938  -32.987 7.042   1.00 77.39 76  A 1 
ATOM 591   C CD1   . LEU A 1 76  ? -9.685  -31.498 6.895   1.00 71.56 76  A 1 
ATOM 592   C CD2   . LEU A 1 76  ? -11.290 -33.322 6.402   1.00 71.47 76  A 1 
ATOM 593   N N     . GLY A 1 77  ? -6.488  -35.791 6.051   1.00 81.14 77  A 1 
ATOM 594   C CA    . GLY A 1 77  ? -5.364  -36.279 5.257   1.00 80.84 77  A 1 
ATOM 595   C C     . GLY A 1 77  ? -4.338  -35.191 4.978   1.00 81.57 77  A 1 
ATOM 596   O O     . GLY A 1 77  ? -4.672  -34.090 4.546   1.00 77.58 77  A 1 
ATOM 597   N N     . GLN A 1 78  ? -3.070  -35.533 5.183   1.00 82.73 78  A 1 
ATOM 598   C CA    . GLN A 1 78  ? -1.961  -34.576 5.136   1.00 81.54 78  A 1 
ATOM 599   C C     . GLN A 1 78  ? -1.786  -33.901 3.765   1.00 82.11 78  A 1 
ATOM 600   O O     . GLN A 1 78  ? -1.361  -32.748 3.677   1.00 78.84 78  A 1 
ATOM 601   C CB    . GLN A 1 78  ? -0.694  -35.329 5.558   1.00 77.96 78  A 1 
ATOM 602   C CG    . GLN A 1 78  ? 0.468   -34.386 5.891   1.00 70.93 78  A 1 
ATOM 603   C CD    . GLN A 1 78  ? 1.702   -35.132 6.409   1.00 66.22 78  A 1 
ATOM 604   O OE1   . GLN A 1 78  ? 1.874   -36.328 6.245   1.00 59.51 78  A 1 
ATOM 605   N NE2   . GLN A 1 78  ? 2.614   -34.434 7.044   1.00 57.21 78  A 1 
ATOM 606   N N     . ASP A 1 79  ? -2.115  -34.598 2.682   1.00 81.95 79  A 1 
ATOM 607   C CA    . ASP A 1 79  ? -2.026  -34.052 1.328   1.00 81.27 79  A 1 
ATOM 608   C C     . ASP A 1 79  ? -3.107  -32.996 1.049   1.00 82.33 79  A 1 
ATOM 609   O O     . ASP A 1 79  ? -2.831  -32.006 0.363   1.00 81.14 79  A 1 
ATOM 610   C CB    . ASP A 1 79  ? -2.073  -35.194 0.297   1.00 78.64 79  A 1 
ATOM 611   C CG    . ASP A 1 79  ? -3.441  -35.864 0.189   1.00 73.71 79  A 1 
ATOM 612   O OD1   . ASP A 1 79  ? -3.962  -36.361 1.207   1.00 67.28 79  A 1 
ATOM 613   O OD2   . ASP A 1 79  ? -3.987  -35.933 -0.933  1.00 70.15 79  A 1 
ATOM 614   N N     . LEU A 1 80  ? -4.306  -33.173 1.593   1.00 83.38 80  A 1 
ATOM 615   C CA    . LEU A 1 80  ? -5.391  -32.200 1.512   1.00 84.30 80  A 1 
ATOM 616   C C     . LEU A 1 80  ? -5.059  -30.959 2.339   1.00 84.72 80  A 1 
ATOM 617   O O     . LEU A 1 80  ? -5.091  -29.852 1.808   1.00 82.98 80  A 1 
ATOM 618   C CB    . LEU A 1 80  ? -6.718  -32.826 1.981   1.00 84.19 80  A 1 
ATOM 619   C CG    . LEU A 1 80  ? -7.251  -33.962 1.089   1.00 82.82 80  A 1 
ATOM 620   C CD1   . LEU A 1 80  ? -8.502  -34.565 1.721   1.00 78.28 80  A 1 
ATOM 621   C CD2   . LEU A 1 80  ? -7.616  -33.468 -0.309  1.00 77.94 80  A 1 
ATOM 622   N N     . GLU A 1 81  ? -4.654  -31.141 3.587   1.00 84.52 81  A 1 
ATOM 623   C CA    . GLU A 1 81  ? -4.248  -30.055 4.481   1.00 83.94 81  A 1 
ATOM 624   C C     . GLU A 1 81  ? -3.131  -29.202 3.880   1.00 83.90 81  A 1 
ATOM 625   O O     . GLU A 1 81  ? -3.234  -27.979 3.828   1.00 82.17 81  A 1 
ATOM 626   C CB    . GLU A 1 81  ? -3.771  -30.642 5.808   1.00 82.41 81  A 1 
ATOM 627   C CG    . GLU A 1 81  ? -4.887  -31.298 6.619   1.00 76.45 81  A 1 
ATOM 628   C CD    . GLU A 1 81  ? -4.349  -32.020 7.854   1.00 73.99 81  A 1 
ATOM 629   O OE1   . GLU A 1 81  ? -5.083  -32.861 8.406   1.00 67.31 81  A 1 
ATOM 630   O OE2   . GLU A 1 81  ? -3.201  -31.745 8.265   1.00 68.92 81  A 1 
ATOM 631   N N     . THR A 1 82  ? -2.088  -29.845 3.335   1.00 84.95 82  A 1 
ATOM 632   C CA    . THR A 1 82  ? -0.992  -29.141 2.660   1.00 83.54 82  A 1 
ATOM 633   C C     . THR A 1 82  ? -1.489  -28.324 1.464   1.00 83.83 82  A 1 
ATOM 634   O O     . THR A 1 82  ? -0.984  -27.236 1.194   1.00 81.69 82  A 1 
ATOM 635   C CB    . THR A 1 82  ? 0.076   -30.133 2.174   1.00 80.84 82  A 1 
ATOM 636   O OG1   . THR A 1 82  ? 0.563   -30.923 3.229   1.00 71.81 82  A 1 
ATOM 637   C CG2   . THR A 1 82  ? 1.293   -29.430 1.577   1.00 68.65 82  A 1 
ATOM 638   N N     . SER A 1 83  ? -2.481  -28.833 0.743   1.00 85.02 83  A 1 
ATOM 639   C CA    . SER A 1 83  ? -3.073  -28.124 -0.389  1.00 84.73 83  A 1 
ATOM 640   C C     . SER A 1 83  ? -3.934  -26.939 0.062   1.00 85.19 83  A 1 
ATOM 641   O O     . SER A 1 83  ? -3.870  -25.881 -0.556  1.00 83.63 83  A 1 
ATOM 642   C CB    . SER A 1 83  ? -3.877  -29.085 -1.258  1.00 83.90 83  A 1 
ATOM 643   O OG    . SER A 1 83  ? -3.057  -30.149 -1.699  1.00 74.26 83  A 1 
ATOM 644   N N     . PHE A 1 84  ? -4.669  -27.070 1.166   1.00 85.10 84  A 1 
ATOM 645   C CA    . PHE A 1 84  ? -5.437  -25.975 1.763   1.00 85.47 84  A 1 
ATOM 646   C C     . PHE A 1 84  ? -4.524  -24.857 2.265   1.00 84.93 84  A 1 
ATOM 647   O O     . PHE A 1 84  ? -4.774  -23.688 1.982   1.00 82.13 84  A 1 
ATOM 648   C CB    . PHE A 1 84  ? -6.316  -26.504 2.906   1.00 85.47 84  A 1 
ATOM 649   C CG    . PHE A 1 84  ? -7.292  -27.614 2.567   1.00 87.02 84  A 1 
ATOM 650   C CD1   . PHE A 1 84  ? -7.764  -27.814 1.260   1.00 82.50 84  A 1 
ATOM 651   C CD2   . PHE A 1 84  ? -7.755  -28.461 3.596   1.00 82.72 84  A 1 
ATOM 652   C CE1   . PHE A 1 84  ? -8.673  -28.849 0.979   1.00 81.70 84  A 1 
ATOM 653   C CE2   . PHE A 1 84  ? -8.665  -29.489 3.320   1.00 81.55 84  A 1 
ATOM 654   C CZ    . PHE A 1 84  ? -9.125  -29.688 2.011   1.00 83.70 84  A 1 
ATOM 655   N N     . GLN A 1 85  ? -3.419  -25.207 2.923   1.00 85.07 85  A 1 
ATOM 656   C CA    . GLN A 1 85  ? -2.423  -24.244 3.392   1.00 83.65 85  A 1 
ATOM 657   C C     . GLN A 1 85  ? -1.782  -23.460 2.244   1.00 83.01 85  A 1 
ATOM 658   O O     . GLN A 1 85  ? -1.568  -22.256 2.366   1.00 80.46 85  A 1 
ATOM 659   C CB    . GLN A 1 85  ? -1.336  -24.988 4.170   1.00 81.82 85  A 1 
ATOM 660   C CG    . GLN A 1 85  ? -1.832  -25.516 5.518   1.00 75.32 85  A 1 
ATOM 661   C CD    . GLN A 1 85  ? -0.852  -26.483 6.175   1.00 71.48 85  A 1 
ATOM 662   O OE1   . GLN A 1 85  ? 0.281   -26.655 5.755   1.00 63.96 85  A 1 
ATOM 663   N NE2   . GLN A 1 85  ? -1.265  -27.144 7.231   1.00 61.63 85  A 1 
ATOM 664   N N     . LYS A 1 86  ? -1.506  -24.113 1.113   1.00 84.02 86  A 1 
ATOM 665   C CA    . LYS A 1 86  ? -0.966  -23.433 -0.073  1.00 82.71 86  A 1 
ATOM 666   C C     . LYS A 1 86  ? -1.973  -22.487 -0.715  1.00 82.60 86  A 1 
ATOM 667   O O     . LYS A 1 86  ? -1.580  -21.442 -1.221  1.00 79.86 86  A 1 
ATOM 668   C CB    . LYS A 1 86  ? -0.514  -24.463 -1.112  1.00 80.72 86  A 1 
ATOM 669   C CG    . LYS A 1 86  ? 0.802   -25.134 -0.706  1.00 72.51 86  A 1 
ATOM 670   C CD    . LYS A 1 86  ? 1.157   -26.193 -1.747  1.00 67.11 86  A 1 
ATOM 671   C CE    . LYS A 1 86  ? 2.458   -26.878 -1.351  1.00 58.14 86  A 1 
ATOM 672   N NZ    . LYS A 1 86  ? 2.811   -27.944 -2.313  1.00 51.13 86  A 1 
ATOM 673   N N     . LEU A 1 87  ? -3.240  -22.857 -0.715  1.00 83.13 87  A 1 
ATOM 674   C CA    . LEU A 1 87  ? -4.315  -22.039 -1.267  1.00 82.81 87  A 1 
ATOM 675   C C     . LEU A 1 87  ? -4.620  -20.829 -0.372  1.00 82.23 87  A 1 
ATOM 676   O O     . LEU A 1 87  ? -4.880  -19.737 -0.875  1.00 78.81 87  A 1 
ATOM 677   C CB    . LEU A 1 87  ? -5.548  -22.942 -1.456  1.00 82.53 87  A 1 
ATOM 678   C CG    . LEU A 1 87  ? -6.733  -22.242 -2.149  1.00 81.90 87  A 1 
ATOM 679   C CD1   . LEU A 1 87  ? -6.411  -21.878 -3.591  1.00 76.98 87  A 1 
ATOM 680   C CD2   . LEU A 1 87  ? -7.954  -23.158 -2.150  1.00 77.01 87  A 1 
ATOM 681   N N     . LEU A 1 88  ? -4.561  -21.025 0.947   1.00 81.50 88  A 1 
ATOM 682   C CA    . LEU A 1 88  ? -4.975  -20.069 1.969   1.00 81.19 88  A 1 
ATOM 683   C C     . LEU A 1 88  ? -3.823  -19.766 2.943   1.00 80.37 88  A 1 
ATOM 684   O O     . LEU A 1 88  ? -3.843  -20.210 4.094   1.00 75.84 88  A 1 
ATOM 685   C CB    . LEU A 1 88  ? -6.207  -20.634 2.693   1.00 80.03 88  A 1 
ATOM 686   C CG    . LEU A 1 88  ? -7.431  -20.865 1.788   1.00 79.45 88  A 1 
ATOM 687   C CD1   . LEU A 1 88  ? -8.494  -21.635 2.551   1.00 74.36 88  A 1 
ATOM 688   C CD2   . LEU A 1 88  ? -8.027  -19.544 1.306   1.00 75.31 88  A 1 
ATOM 689   N N     . PRO A 1 89  ? -2.813  -18.994 2.515   1.00 78.46 89  A 1 
ATOM 690   C CA    . PRO A 1 89  ? -1.631  -18.721 3.341   1.00 76.12 89  A 1 
ATOM 691   C C     . PRO A 1 89  ? -1.936  -17.919 4.609   1.00 75.63 89  A 1 
ATOM 692   O O     . PRO A 1 89  ? -1.161  -17.969 5.562   1.00 68.95 89  A 1 
ATOM 693   C CB    . PRO A 1 89  ? -0.667  -17.976 2.410   1.00 73.10 89  A 1 
ATOM 694   C CG    . PRO A 1 89  ? -1.583  -17.316 1.385   1.00 72.21 89  A 1 
ATOM 695   C CD    . PRO A 1 89  ? -2.700  -18.341 1.228   1.00 75.39 89  A 1 
ATOM 696   N N     . SER A 1 90  ? -3.069  -17.218 4.665   1.00 77.01 90  A 1 
ATOM 697   C CA    . SER A 1 90  ? -3.549  -16.519 5.860   1.00 75.09 90  A 1 
ATOM 698   C C     . SER A 1 90  ? -4.155  -17.446 6.932   1.00 74.75 90  A 1 
ATOM 699   O O     . SER A 1 90  ? -4.473  -16.997 8.031   1.00 67.49 90  A 1 
ATOM 700   C CB    . SER A 1 90  ? -4.553  -15.431 5.457   1.00 71.09 90  A 1 
ATOM 701   O OG    . SER A 1 90  ? -5.603  -15.968 4.691   1.00 62.93 90  A 1 
ATOM 702   N N     . GLY A 1 91  ? -4.271  -18.724 6.643   1.00 76.43 91  A 1 
ATOM 703   C CA    . GLY A 1 91  ? -4.818  -19.762 7.517   1.00 75.79 91  A 1 
ATOM 704   C C     . GLY A 1 91  ? -6.104  -20.359 6.960   1.00 77.61 91  A 1 
ATOM 705   O O     . GLY A 1 91  ? -7.074  -19.637 6.737   1.00 71.45 91  A 1 
ATOM 706   N N     . SER A 1 92  ? -6.125  -21.677 6.747   1.00 77.99 92  A 1 
ATOM 707   C CA    . SER A 1 92  ? -7.300  -22.340 6.169   1.00 78.18 92  A 1 
ATOM 708   C C     . SER A 1 92  ? -8.530  -22.242 7.069   1.00 79.83 92  A 1 
ATOM 709   O O     . SER A 1 92  ? -9.645  -22.086 6.586   1.00 76.27 92  A 1 
ATOM 710   C CB    . SER A 1 92  ? -6.985  -23.806 5.850   1.00 74.63 92  A 1 
ATOM 711   O OG    . SER A 1 92  ? -6.842  -24.567 7.023   1.00 69.35 92  A 1 
ATOM 712   N N     . GLN A 1 93  ? -8.322  -22.232 8.384   1.00 80.89 93  A 1 
ATOM 713   C CA    . GLN A 1 93  ? -9.386  -22.159 9.380   1.00 80.18 93  A 1 
ATOM 714   C C     . GLN A 1 93  ? -10.212 -20.864 9.315   1.00 81.32 93  A 1 
ATOM 715   O O     . GLN A 1 93  ? -11.356 -20.838 9.764   1.00 78.25 93  A 1 
ATOM 716   C CB    . GLN A 1 93  ? -8.750  -22.331 10.759  1.00 76.24 93  A 1 
ATOM 717   C CG    . GLN A 1 93  ? -9.781  -22.786 11.801  1.00 66.74 93  A 1 
ATOM 718   C CD    . GLN A 1 93  ? -9.165  -22.951 13.183  1.00 59.87 93  A 1 
ATOM 719   O OE1   . GLN A 1 93  ? -8.193  -22.310 13.542  1.00 52.65 93  A 1 
ATOM 720   N NE2   . GLN A 1 93  ? -9.727  -23.806 14.003  1.00 49.78 93  A 1 
ATOM 721   N N     . LYS A 1 94  ? -9.670  -19.794 8.733   1.00 80.92 94  A 1 
ATOM 722   C CA    . LYS A 1 94  ? -10.427 -18.553 8.509   1.00 80.81 94  A 1 
ATOM 723   C C     . LYS A 1 94  ? -11.525 -18.712 7.448   1.00 81.82 94  A 1 
ATOM 724   O O     . LYS A 1 94  ? -12.486 -17.954 7.464   1.00 78.63 94  A 1 
ATOM 725   C CB    . LYS A 1 94  ? -9.485  -17.394 8.127   1.00 78.42 94  A 1 
ATOM 726   C CG    . LYS A 1 94  ? -8.572  -16.935 9.284   1.00 72.20 94  A 1 
ATOM 727   C CD    . LYS A 1 94  ? -7.778  -15.674 8.894   1.00 69.03 94  A 1 
ATOM 728   C CE    . LYS A 1 94  ? -6.921  -15.162 10.061  1.00 61.08 94  A 1 
ATOM 729   N NZ    . LYS A 1 94  ? -6.243  -13.864 9.766   1.00 55.00 94  A 1 
ATOM 730   N N     . TYR A 1 95  ? -11.378 -19.673 6.547   1.00 84.22 95  A 1 
ATOM 731   C CA    . TYR A 1 95  ? -12.234 -19.840 5.367   1.00 84.70 95  A 1 
ATOM 732   C C     . TYR A 1 95  ? -12.957 -21.186 5.302   1.00 84.96 95  A 1 
ATOM 733   O O     . TYR A 1 95  ? -14.022 -21.259 4.691   1.00 81.27 95  A 1 
ATOM 734   C CB    . TYR A 1 95  ? -11.384 -19.644 4.111   1.00 83.42 95  A 1 
ATOM 735   C CG    . TYR A 1 95  ? -10.882 -18.229 3.924   1.00 83.49 95  A 1 
ATOM 736   C CD1   . TYR A 1 95  ? -11.697 -17.272 3.293   1.00 78.66 95  A 1 
ATOM 737   C CD2   . TYR A 1 95  ? -9.608  -17.851 4.390   1.00 78.67 95  A 1 
ATOM 738   C CE1   . TYR A 1 95  ? -11.249 -15.953 3.123   1.00 76.77 95  A 1 
ATOM 739   C CE2   . TYR A 1 95  ? -9.149  -16.531 4.231   1.00 76.86 95  A 1 
ATOM 740   C CZ    . TYR A 1 95  ? -9.975  -15.585 3.593   1.00 78.49 95  A 1 
ATOM 741   O OH    . TYR A 1 95  ? -9.536  -14.294 3.433   1.00 75.76 95  A 1 
ATOM 742   N N     . LEU A 1 96  ? -12.391 -22.228 5.893   1.00 85.57 96  A 1 
ATOM 743   C CA    . LEU A 1 96  ? -12.887 -23.589 5.775   1.00 85.98 96  A 1 
ATOM 744   C C     . LEU A 1 96  ? -13.345 -24.127 7.131   1.00 85.96 96  A 1 
ATOM 745   O O     . LEU A 1 96  ? -12.629 -24.010 8.126   1.00 82.86 96  A 1 
ATOM 746   C CB    . LEU A 1 96  ? -11.806 -24.500 5.168   1.00 84.73 96  A 1 
ATOM 747   C CG    . LEU A 1 96  ? -11.239 -24.043 3.809   1.00 84.07 96  A 1 
ATOM 748   C CD1   . LEU A 1 96  ? -10.175 -25.023 3.337   1.00 79.19 96  A 1 
ATOM 749   C CD2   . LEU A 1 96  ? -12.319 -23.948 2.729   1.00 79.44 96  A 1 
ATOM 750   N N     . ASP A 1 97  ? -14.510 -24.764 7.125   1.00 86.63 97  A 1 
ATOM 751   C CA    . ASP A 1 97  ? -15.004 -25.566 8.239   1.00 86.42 97  A 1 
ATOM 752   C C     . ASP A 1 97  ? -15.431 -26.935 7.714   1.00 86.90 97  A 1 
ATOM 753   O O     . ASP A 1 97  ? -15.944 -27.058 6.601   1.00 84.78 97  A 1 
ATOM 754   C CB    . ASP A 1 97  ? -16.167 -24.861 8.946   1.00 84.70 97  A 1 
ATOM 755   C CG    . ASP A 1 97  ? -15.756 -23.508 9.512   1.00 81.05 97  A 1 
ATOM 756   O OD1   . ASP A 1 97  ? -15.062 -23.452 10.551  1.00 73.20 97  A 1 
ATOM 757   O OD2   . ASP A 1 97  ? -16.124 -22.470 8.923   1.00 72.77 97  A 1 
ATOM 758   N N     . TYR A 1 98  ? -15.215 -27.959 8.516   1.00 87.52 98  A 1 
ATOM 759   C CA    . TYR A 1 98  ? -15.468 -29.342 8.141   1.00 87.04 98  A 1 
ATOM 760   C C     . TYR A 1 98  ? -16.539 -29.939 9.043   1.00 86.67 98  A 1 
ATOM 761   O O     . TYR A 1 98  ? -16.484 -29.797 10.264  1.00 83.04 98  A 1 
ATOM 762   C CB    . TYR A 1 98  ? -14.169 -30.151 8.209   1.00 85.71 98  A 1 
ATOM 763   C CG    . TYR A 1 98  ? -12.977 -29.464 7.581   1.00 86.08 98  A 1 
ATOM 764   C CD1   . TYR A 1 98  ? -12.825 -29.416 6.183   1.00 80.88 98  A 1 
ATOM 765   C CD2   . TYR A 1 98  ? -12.023 -28.816 8.400   1.00 80.71 98  A 1 
ATOM 766   C CE1   . TYR A 1 98  ? -11.731 -28.744 5.606   1.00 79.21 98  A 1 
ATOM 767   C CE2   . TYR A 1 98  ? -10.926 -28.141 7.836   1.00 78.61 98  A 1 
ATOM 768   C CZ    . TYR A 1 98  ? -10.782 -28.107 6.436   1.00 80.62 98  A 1 
ATOM 769   O OH    . TYR A 1 98  ? -9.710  -27.447 5.882   1.00 78.46 98  A 1 
ATOM 770   N N     . MET A 1 99  ? -17.496 -30.623 8.441   1.00 86.92 99  A 1 
ATOM 771   C CA    . MET A 1 99  ? -18.558 -31.296 9.172   1.00 86.56 99  A 1 
ATOM 772   C C     . MET A 1 99  ? -18.897 -32.613 8.484   1.00 86.70 99  A 1 
ATOM 773   O O     . MET A 1 99  ? -19.287 -32.631 7.316   1.00 84.24 99  A 1 
ATOM 774   C CB    . MET A 1 99  ? -19.769 -30.356 9.278   1.00 84.15 99  A 1 
ATOM 775   C CG    . MET A 1 99  ? -20.908 -30.955 10.105  1.00 76.68 99  A 1 
ATOM 776   S SD    . MET A 1 99  ? -22.300 -29.819 10.403  1.00 75.86 99  A 1 
ATOM 777   C CE    . MET A 1 99  ? -22.951 -29.656 8.728   1.00 67.21 99  A 1 
ATOM 778   N N     . GLN A 1 100 ? -18.766 -33.711 9.206   1.00 85.32 100 A 1 
ATOM 779   C CA    . GLN A 1 100 ? -19.238 -35.004 8.723   1.00 84.41 100 A 1 
ATOM 780   C C     . GLN A 1 100 ? -20.717 -35.161 9.061   1.00 83.76 100 A 1 
ATOM 781   O O     . GLN A 1 100 ? -21.108 -35.066 10.224  1.00 80.79 100 A 1 
ATOM 782   C CB    . GLN A 1 100 ? -18.380 -36.139 9.305   1.00 82.48 100 A 1 
ATOM 783   C CG    . GLN A 1 100 ? -18.816 -37.507 8.763   1.00 78.84 100 A 1 
ATOM 784   C CD    . GLN A 1 100 ? -17.972 -38.673 9.281   1.00 78.29 100 A 1 
ATOM 785   O OE1   . GLN A 1 100 ? -17.033 -38.532 10.038  1.00 72.73 100 A 1 
ATOM 786   N NE2   . GLN A 1 100 ? -18.300 -39.885 8.881   1.00 71.30 100 A 1 
ATOM 787   N N     . GLN A 1 101 ? -21.520 -35.461 8.054   1.00 83.70 101 A 1 
ATOM 788   C CA    . GLN A 1 101 ? -22.937 -35.758 8.200   1.00 82.22 101 A 1 
ATOM 789   C C     . GLN A 1 101 ? -23.250 -37.109 7.547   1.00 81.88 101 A 1 
ATOM 790   O O     . GLN A 1 101 ? -23.368 -37.215 6.327   1.00 76.11 101 A 1 
ATOM 791   C CB    . GLN A 1 101 ? -23.753 -34.592 7.618   1.00 78.83 101 A 1 
ATOM 792   C CG    . GLN A 1 101 ? -25.249 -34.744 7.925   1.00 72.07 101 A 1 
ATOM 793   C CD    . GLN A 1 101 ? -26.087 -33.549 7.462   1.00 70.06 101 A 1 
ATOM 794   O OE1   . GLN A 1 101 ? -25.611 -32.586 6.890   1.00 63.86 101 A 1 
ATOM 795   N NE2   . GLN A 1 101 ? -27.378 -33.572 7.708   1.00 62.19 101 A 1 
ATOM 796   N N     . GLY A 1 102 ? -23.360 -38.143 8.365   1.00 80.13 102 A 1 
ATOM 797   C CA    . GLY A 1 102 ? -23.549 -39.509 7.887   1.00 79.93 102 A 1 
ATOM 798   C C     . GLY A 1 102 ? -22.408 -39.956 6.967   1.00 81.40 102 A 1 
ATOM 799   O O     . GLY A 1 102 ? -21.248 -39.973 7.377   1.00 76.74 102 A 1 
ATOM 800   N N     . HIS A 1 103 ? -22.738 -40.288 5.727   1.00 84.84 103 A 1 
ATOM 801   C CA    . HIS A 1 103 ? -21.775 -40.726 4.714   1.00 85.07 103 A 1 
ATOM 802   C C     . HIS A 1 103 ? -21.219 -39.590 3.850   1.00 85.84 103 A 1 
ATOM 803   O O     . HIS A 1 103 ? -20.502 -39.857 2.887   1.00 81.38 103 A 1 
ATOM 804   C CB    . HIS A 1 103 ? -22.399 -41.834 3.859   1.00 81.86 103 A 1 
ATOM 805   C CG    . HIS A 1 103 ? -22.692 -43.073 4.652   1.00 74.99 103 A 1 
ATOM 806   N ND1   . HIS A 1 103 ? -21.780 -43.771 5.417   1.00 64.19 103 A 1 
ATOM 807   C CD2   . HIS A 1 103 ? -23.901 -43.711 4.799   1.00 63.05 103 A 1 
ATOM 808   C CE1   . HIS A 1 103 ? -22.423 -44.792 6.001   1.00 57.34 103 A 1 
ATOM 809   N NE2   . HIS A 1 103 ? -23.713 -44.795 5.648   1.00 58.74 103 A 1 
ATOM 810   N N     . ASN A 1 104 ? -21.524 -38.349 4.173   1.00 85.18 104 A 1 
ATOM 811   C CA    . ASN A 1 104 ? -21.015 -37.187 3.465   1.00 85.33 104 A 1 
ATOM 812   C C     . ASN A 1 104 ? -20.128 -36.344 4.381   1.00 86.04 104 A 1 
ATOM 813   O O     . ASN A 1 104 ? -20.469 -36.101 5.541   1.00 83.63 104 A 1 
ATOM 814   C CB    . ASN A 1 104 ? -22.178 -36.365 2.895   1.00 83.05 104 A 1 
ATOM 815   C CG    . ASN A 1 104 ? -23.011 -37.152 1.891   1.00 81.01 104 A 1 
ATOM 816   O OD1   . ASN A 1 104 ? -22.522 -37.734 0.946   1.00 72.60 104 A 1 
ATOM 817   N ND2   . ASN A 1 104 ? -24.313 -37.176 2.075   1.00 72.88 104 A 1 
ATOM 818   N N     . LEU A 1 105 ? -19.024 -35.865 3.833   1.00 87.16 105 A 1 
ATOM 819   C CA    . LEU A 1 105 ? -18.256 -34.790 4.439   1.00 87.64 105 A 1 
ATOM 820   C C     . LEU A 1 105 ? -18.645 -33.479 3.756   1.00 88.03 105 A 1 
ATOM 821   O O     . LEU A 1 105 ? -18.550 -33.355 2.534   1.00 86.39 105 A 1 
ATOM 822   C CB    . LEU A 1 105 ? -16.753 -35.086 4.338   1.00 86.55 105 A 1 
ATOM 823   C CG    . LEU A 1 105 ? -15.893 -34.089 5.140   1.00 84.29 105 A 1 
ATOM 824   C CD1   . LEU A 1 105 ? -16.030 -34.302 6.649   1.00 77.71 105 A 1 
ATOM 825   C CD2   . LEU A 1 105 ? -14.419 -34.260 4.794   1.00 77.08 105 A 1 
ATOM 826   N N     . LEU A 1 106 ? -19.062 -32.515 4.550   1.00 88.01 106 A 1 
ATOM 827   C CA    . LEU A 1 106 ? -19.387 -31.172 4.104   1.00 87.97 106 A 1 
ATOM 828   C C     . LEU A 1 106 ? -18.235 -30.234 4.463   1.00 88.34 106 A 1 
ATOM 829   O O     . LEU A 1 106 ? -17.810 -30.181 5.617   1.00 86.37 106 A 1 
ATOM 830   C CB    . LEU A 1 106 ? -20.714 -30.711 4.733   1.00 86.52 106 A 1 
ATOM 831   C CG    . LEU A 1 106 ? -21.929 -31.613 4.426   1.00 84.27 106 A 1 
ATOM 832   C CD1   . LEU A 1 106 ? -23.160 -31.075 5.140   1.00 78.29 106 A 1 
ATOM 833   C CD2   . LEU A 1 106 ? -22.228 -31.687 2.929   1.00 77.51 106 A 1 
ATOM 834   N N     . ILE A 1 107 ? -17.749 -29.495 3.477   1.00 89.25 107 A 1 
ATOM 835   C CA    . ILE A 1 107 ? -16.741 -28.453 3.664   1.00 89.24 107 A 1 
ATOM 836   C C     . ILE A 1 107 ? -17.422 -27.114 3.414   1.00 89.12 107 A 1 
ATOM 837   O O     . ILE A 1 107 ? -17.785 -26.804 2.278   1.00 87.12 107 A 1 
ATOM 838   C CB    . ILE A 1 107 ? -15.510 -28.662 2.753   1.00 88.56 107 A 1 
ATOM 839   C CG1   . ILE A 1 107 ? -14.941 -30.097 2.877   1.00 84.00 107 A 1 
ATOM 840   C CG2   . ILE A 1 107 ? -14.448 -27.608 3.094   1.00 83.93 107 A 1 
ATOM 841   C CD1   . ILE A 1 107 ? -13.766 -30.396 1.938   1.00 79.23 107 A 1 
ATOM 842   N N     . PHE A 1 108 ? -17.608 -26.335 4.464   1.00 89.10 108 A 1 
ATOM 843   C CA    . PHE A 1 108 ? -18.168 -24.997 4.375   1.00 88.68 108 A 1 
ATOM 844   C C     . PHE A 1 108 ? -17.064 -24.019 3.996   1.00 88.13 108 A 1 
ATOM 845   O O     . PHE A 1 108 ? -16.041 -23.934 4.671   1.00 85.21 108 A 1 
ATOM 846   C CB    . PHE A 1 108 ? -18.847 -24.616 5.693   1.00 87.61 108 A 1 
ATOM 847   C CG    . PHE A 1 108 ? -20.078 -25.440 5.999   1.00 87.16 108 A 1 
ATOM 848   C CD1   . PHE A 1 108 ? -21.358 -24.945 5.692   1.00 82.42 108 A 1 
ATOM 849   C CD2   . PHE A 1 108 ? -19.955 -26.725 6.554   1.00 81.91 108 A 1 
ATOM 850   C CE1   . PHE A 1 108 ? -22.499 -25.725 5.930   1.00 80.82 108 A 1 
ATOM 851   C CE2   . PHE A 1 108 ? -21.092 -27.515 6.788   1.00 80.42 108 A 1 
ATOM 852   C CZ    . PHE A 1 108 ? -22.365 -27.013 6.471   1.00 82.77 108 A 1 
ATOM 853   N N     . VAL A 1 109 ? -17.267 -23.291 2.910   1.00 88.98 109 A 1 
ATOM 854   C CA    . VAL A 1 109 ? -16.303 -22.338 2.365   1.00 88.77 109 A 1 
ATOM 855   C C     . VAL A 1 109 ? -16.865 -20.935 2.512   1.00 87.93 109 A 1 
ATOM 856   O O     . VAL A 1 109 ? -17.907 -20.605 1.944   1.00 85.29 109 A 1 
ATOM 857   C CB    . VAL A 1 109 ? -15.961 -22.663 0.899   1.00 88.13 109 A 1 
ATOM 858   C CG1   . VAL A 1 109 ? -14.842 -21.751 0.392   1.00 80.54 109 A 1 
ATOM 859   C CG2   . VAL A 1 109 ? -15.505 -24.114 0.718   1.00 81.67 109 A 1 
ATOM 860   N N     . LYS A 1 110 ? -16.174 -20.103 3.258   1.00 87.53 110 A 1 
ATOM 861   C CA    . LYS A 1 110 ? -16.451 -18.674 3.345   1.00 86.45 110 A 1 
ATOM 862   C C     . LYS A 1 110 ? -16.023 -17.976 2.045   1.00 85.49 110 A 1 
ATOM 863   O O     . LYS A 1 110 ? -15.031 -18.361 1.440   1.00 81.34 110 A 1 
ATOM 864   C CB    . LYS A 1 110 ? -15.716 -18.113 4.575   1.00 84.22 110 A 1 
ATOM 865   C CG    . LYS A 1 110 ? -15.948 -16.612 4.779   1.00 79.44 110 A 1 
ATOM 866   C CD    . LYS A 1 110 ? -14.925 -16.015 5.742   1.00 77.14 110 A 1 
ATOM 867   C CE    . LYS A 1 110 ? -14.837 -14.516 5.473   1.00 71.18 110 A 1 
ATOM 868   N NZ    . LYS A 1 110 ? -13.581 -13.916 5.976   1.00 65.30 110 A 1 
ATOM 869   N N     . SER A 1 111 ? -16.729 -16.919 1.658   1.00 85.42 111 A 1 
ATOM 870   C CA    . SER A 1 111 ? -16.323 -16.071 0.532   1.00 84.43 111 A 1 
ATOM 871   C C     . SER A 1 111 ? -14.932 -15.485 0.751   1.00 84.26 111 A 1 
ATOM 872   O O     . SER A 1 111 ? -14.579 -15.096 1.867   1.00 80.32 111 A 1 
ATOM 873   C CB    . SER A 1 111 ? -17.317 -14.929 0.335   1.00 81.62 111 A 1 
ATOM 874   O OG    . SER A 1 111 ? -17.014 -14.210 -0.844  1.00 71.71 111 A 1 
ATOM 875   N N     . TRP A 1 112 ? -14.161 -15.395 -0.326  1.00 84.53 112 A 1 
ATOM 876   C CA    . TRP A 1 112 ? -12.896 -14.682 -0.305  1.00 83.30 112 A 1 
ATOM 877   C C     . TRP A 1 112 ? -13.129 -13.211 0.017   1.00 81.41 112 A 1 
ATOM 878   O O     . TRP A 1 112 ? -13.912 -12.531 -0.654  1.00 75.34 112 A 1 
ATOM 879   C CB    . TRP A 1 112 ? -12.178 -14.840 -1.641  1.00 82.00 112 A 1 
ATOM 880   C CG    . TRP A 1 112 ? -10.809 -14.234 -1.658  1.00 82.71 112 A 1 
ATOM 881   C CD1   . TRP A 1 112 ? -10.486 -13.029 -2.168  1.00 76.58 112 A 1 
ATOM 882   C CD2   . TRP A 1 112 ? -9.572  -14.798 -1.117  1.00 80.22 112 A 1 
ATOM 883   N NE1   . TRP A 1 112 ? -9.123  -12.805 -1.993  1.00 77.32 112 A 1 
ATOM 884   C CE2   . TRP A 1 112 ? -8.528  -13.870 -1.355  1.00 78.94 112 A 1 
ATOM 885   C CE3   . TRP A 1 112 ? -9.250  -16.005 -0.460  1.00 77.71 112 A 1 
ATOM 886   C CZ2   . TRP A 1 112 ? -7.191  -14.124 -0.955  1.00 76.98 112 A 1 
ATOM 887   C CZ3   . TRP A 1 112 ? -7.922  -16.260 -0.064  1.00 71.13 112 A 1 
ATOM 888   C CH2   . TRP A 1 112 ? -6.910  -15.327 -0.312  1.00 72.83 112 A 1 
ATOM 889   N N     . SER A 1 113 ? -12.449 -12.722 1.029   1.00 79.68 113 A 1 
ATOM 890   C CA    . SER A 1 113 ? -12.458 -11.312 1.389   1.00 77.65 113 A 1 
ATOM 891   C C     . SER A 1 113 ? -11.020 -10.802 1.396   1.00 77.02 113 A 1 
ATOM 892   O O     . SER A 1 113 ? -10.179 -11.429 2.045   1.00 70.81 113 A 1 
ATOM 893   C CB    . SER A 1 113 ? -13.121 -11.105 2.759   1.00 73.61 113 A 1 
ATOM 894   O OG    . SER A 1 113 ? -12.461 -11.839 3.770   1.00 64.34 113 A 1 
ATOM 895   N N     . PRO A 1 114 ? -10.719 -9.687  0.711   1.00 73.33 114 A 1 
ATOM 896   C CA    . PRO A 1 114 ? -9.406  -9.076  0.819   1.00 70.97 114 A 1 
ATOM 897   C C     . PRO A 1 114 ? -9.174  -8.649  2.270   1.00 70.27 114 A 1 
ATOM 898   O O     . PRO A 1 114 ? -9.933  -7.847  2.815   1.00 63.66 114 A 1 
ATOM 899   C CB    . PRO A 1 114 ? -9.426  -7.901  -0.164  1.00 66.93 114 A 1 
ATOM 900   C CG    . PRO A 1 114 ? -10.901 -7.531  -0.274  1.00 64.58 114 A 1 
ATOM 901   C CD    . PRO A 1 114 ? -11.618 -8.864  -0.074  1.00 67.66 114 A 1 
ATOM 902   N N     . ASP A 1 115 ? -8.150  -9.208  2.889   1.00 69.26 115 A 1 
ATOM 903   C CA    . ASP A 1 115 ? -7.798  -8.832  4.253   1.00 67.02 115 A 1 
ATOM 904   C C     . ASP A 1 115 ? -7.174  -7.429  4.244   1.00 68.00 115 A 1 
ATOM 905   O O     . ASP A 1 115 ? -6.247  -7.145  3.489   1.00 61.26 115 A 1 
ATOM 906   C CB    . ASP A 1 115 ? -6.890  -9.899  4.888   1.00 59.92 115 A 1 
ATOM 907   C CG    . ASP A 1 115 ? -6.791  -9.760  6.413   1.00 52.78 115 A 1 
ATOM 908   O OD1   . ASP A 1 115 ? -6.994  -8.633  6.924   1.00 47.69 115 A 1 
ATOM 909   O OD2   . ASP A 1 115 ? -6.531  -10.790 7.073   1.00 47.83 115 A 1 
ATOM 910   N N     . VAL A 1 116 ? -7.693  -6.548  5.093   1.00 63.38 116 A 1 
ATOM 911   C CA    . VAL A 1 116 ? -7.239  -5.150  5.193   1.00 61.51 116 A 1 
ATOM 912   C C     . VAL A 1 116 ? -5.779  -5.062  5.656   1.00 63.36 116 A 1 
ATOM 913   O O     . VAL A 1 116 ? -5.088  -4.086  5.383   1.00 57.55 116 A 1 
ATOM 914   C CB    . VAL A 1 116 ? -8.151  -4.360  6.151   1.00 54.37 116 A 1 
ATOM 915   C CG1   . VAL A 1 116 ? -7.844  -2.862  6.133   1.00 48.94 116 A 1 
ATOM 916   C CG2   . VAL A 1 116 ? -9.635  -4.526  5.793   1.00 48.55 116 A 1 
ATOM 917   N N     . PHE A 1 117 ? -5.317  -6.104  6.333   1.00 61.60 117 A 1 
ATOM 918   C CA    . PHE A 1 117 ? -3.964  -6.165  6.880   1.00 60.49 117 A 1 
ATOM 919   C C     . PHE A 1 117 ? -2.942  -6.785  5.927   1.00 61.54 117 A 1 
ATOM 920   O O     . PHE A 1 117 ? -1.739  -6.719  6.196   1.00 56.50 117 A 1 
ATOM 921   C CB    . PHE A 1 117 ? -4.014  -6.924  8.208   1.00 56.06 117 A 1 
ATOM 922   C CG    . PHE A 1 117 ? -5.044  -6.380  9.177   1.00 55.82 117 A 1 
ATOM 923   C CD1   . PHE A 1 117 ? -4.930  -5.071  9.677   1.00 51.12 117 A 1 
ATOM 924   C CD2   . PHE A 1 117 ? -6.154  -7.165  9.548   1.00 51.41 117 A 1 
ATOM 925   C CE1   . PHE A 1 117 ? -5.906  -4.551  10.533  1.00 45.51 117 A 1 
ATOM 926   C CE2   . PHE A 1 117 ? -7.137  -6.648  10.406  1.00 47.34 117 A 1 
ATOM 927   C CZ    . PHE A 1 117 ? -7.016  -5.340  10.897  1.00 48.38 117 A 1 
ATOM 928   N N     . SER A 1 118 ? -3.401  -7.373  4.824   1.00 66.12 118 A 1 
ATOM 929   C CA    . SER A 1 118 ? -2.573  -8.054  3.834   1.00 65.36 118 A 1 
ATOM 930   C C     . SER A 1 118 ? -2.587  -7.333  2.482   1.00 67.02 118 A 1 
ATOM 931   O O     . SER A 1 118 ? -3.229  -6.292  2.304   1.00 61.74 118 A 1 
ATOM 932   C CB    . SER A 1 118 ? -3.022  -9.519  3.719   1.00 58.61 118 A 1 
ATOM 933   O OG    . SER A 1 118 ? -4.242  -9.634  3.025   1.00 52.46 118 A 1 
ATOM 934   N N     . LEU A 1 119 ? -1.862  -7.891  1.521   1.00 64.41 119 A 1 
ATOM 935   C CA    . LEU A 1 119 ? -1.987  -7.448  0.135   1.00 65.05 119 A 1 
ATOM 936   C C     . LEU A 1 119 ? -3.431  -7.686  -0.327  1.00 68.57 119 A 1 
ATOM 937   O O     . LEU A 1 119 ? -3.923  -8.805  -0.192  1.00 64.26 119 A 1 
ATOM 938   C CB    . LEU A 1 119 ? -0.997  -8.203  -0.767  1.00 58.32 119 A 1 
ATOM 939   C CG    . LEU A 1 119 ? -0.128  -7.234  -1.591  1.00 53.86 119 A 1 
ATOM 940   C CD1   . LEU A 1 119 ? 1.266   -7.159  -0.984  1.00 48.77 119 A 1 
ATOM 941   C CD2   . LEU A 1 119 ? 0.021   -7.674  -3.040  1.00 49.57 119 A 1 
ATOM 942   N N     . PRO A 1 120 ? -4.095  -6.672  -0.890  1.00 70.38 120 A 1 
ATOM 943   C CA    . PRO A 1 120 ? -5.489  -6.800  -1.290  1.00 70.28 120 A 1 
ATOM 944   C C     . PRO A 1 120 ? -5.634  -7.685  -2.538  1.00 72.98 120 A 1 
ATOM 945   O O     . PRO A 1 120 ? -5.758  -7.201  -3.662  1.00 68.63 120 A 1 
ATOM 946   C CB    . PRO A 1 120 ? -5.972  -5.353  -1.469  1.00 64.11 120 A 1 
ATOM 947   C CG    . PRO A 1 120 ? -4.713  -4.605  -1.889  1.00 60.21 120 A 1 
ATOM 948   C CD    . PRO A 1 120 ? -3.617  -5.320  -1.099  1.00 62.43 120 A 1 
ATOM 949   N N     . LEU A 1 121 ? -5.605  -9.014  -2.337  1.00 76.01 121 A 1 
ATOM 950   C CA    . LEU A 1 121 ? -5.923  -9.994  -3.363  1.00 77.23 121 A 1 
ATOM 951   C C     . LEU A 1 121 ? -7.445  -10.088 -3.480  1.00 77.94 121 A 1 
ATOM 952   O O     . LEU A 1 121 ? -8.116  -10.459 -2.521  1.00 75.32 121 A 1 
ATOM 953   C CB    . LEU A 1 121 ? -5.306  -11.354 -2.999  1.00 75.47 121 A 1 
ATOM 954   C CG    . LEU A 1 121 ? -3.772  -11.378 -2.980  1.00 73.17 121 A 1 
ATOM 955   C CD1   . LEU A 1 121 ? -3.280  -12.714 -2.434  1.00 68.08 121 A 1 
ATOM 956   C CD2   . LEU A 1 121 ? -3.182  -11.195 -4.380  1.00 68.45 121 A 1 
ATOM 957   N N     . ARG A 1 122 ? -7.980  -9.771  -4.640  1.00 79.94 122 A 1 
ATOM 958   C CA    . ARG A 1 122 ? -9.436  -9.779  -4.860  1.00 79.48 122 A 1 
ATOM 959   C C     . ARG A 1 122 ? -10.005 -11.155 -5.154  1.00 80.46 122 A 1 
ATOM 960   O O     . ARG A 1 122 ? -11.185 -11.390 -4.932  1.00 76.82 122 A 1 
ATOM 961   C CB    . ARG A 1 122 ? -9.794  -8.835  -6.003  1.00 76.34 122 A 1 
ATOM 962   C CG    . ARG A 1 122 ? -9.494  -7.384  -5.630  1.00 69.46 122 A 1 
ATOM 963   C CD    . ARG A 1 122 ? -10.058 -6.493  -6.725  1.00 65.14 122 A 1 
ATOM 964   N NE    . ARG A 1 122 ? -9.830  -5.076  -6.413  1.00 58.66 122 A 1 
ATOM 965   C CZ    . ARG A 1 122 ? -10.637 -4.096  -6.741  1.00 52.27 122 A 1 
ATOM 966   N NH1   . ARG A 1 122 ? -11.759 -4.288  -7.357  1.00 48.90 122 A 1 
ATOM 967   N NH2   . ARG A 1 122 ? -10.312 -2.878  -6.455  1.00 45.54 122 A 1 
ATOM 968   N N     . ILE A 1 123 ? -9.178  -12.022 -5.676  1.00 81.38 123 A 1 
ATOM 969   C CA    . ILE A 1 123 ? -9.539  -13.395 -6.003  1.00 82.13 123 A 1 
ATOM 970   C C     . ILE A 1 123 ? -8.491  -14.353 -5.449  1.00 82.56 123 A 1 
ATOM 971   O O     . ILE A 1 123 ? -7.313  -14.009 -5.319  1.00 79.07 123 A 1 
ATOM 972   C CB    . ILE A 1 123 ? -9.750  -13.595 -7.522  1.00 79.41 123 A 1 
ATOM 973   C CG1   . ILE A 1 123 ? -8.485  -13.284 -8.343  1.00 69.92 123 A 1 
ATOM 974   C CG2   . ILE A 1 123 ? -10.957 -12.769 -8.002  1.00 65.61 123 A 1 
ATOM 975   C CD1   . ILE A 1 123 ? -8.602  -13.670 -9.816  1.00 64.72 123 A 1 
ATOM 976   N N     . CYS A 1 124 ? -8.923  -15.565 -5.159  1.00 82.10 124 A 1 
ATOM 977   C CA    . CYS A 1 124 ? -8.045  -16.657 -4.784  1.00 82.84 124 A 1 
ATOM 978   C C     . CYS A 1 124 ? -7.536  -17.385 -6.035  1.00 83.62 124 A 1 
ATOM 979   O O     . CYS A 1 124 ? -8.285  -17.616 -6.986  1.00 81.20 124 A 1 
ATOM 980   C CB    . CYS A 1 124 ? -8.800  -17.584 -3.827  1.00 80.42 124 A 1 
ATOM 981   S SG    . CYS A 1 124 ? -7.622  -18.752 -3.099  1.00 72.96 124 A 1 
ATOM 982   N N     . SER A 1 125 ? -6.268  -17.752 -6.031  1.00 85.42 125 A 1 
ATOM 983   C CA    . SER A 1 125 ? -5.639  -18.473 -7.135  1.00 85.38 125 A 1 
ATOM 984   C C     . SER A 1 125 ? -4.740  -19.582 -6.603  1.00 85.40 125 A 1 
ATOM 985   O O     . SER A 1 125 ? -3.966  -19.364 -5.677  1.00 82.87 125 A 1 
ATOM 986   C CB    . SER A 1 125 ? -4.821  -17.516 -8.008  1.00 83.51 125 A 1 
ATOM 987   O OG    . SER A 1 125 ? -5.618  -16.429 -8.444  1.00 72.95 125 A 1 
ATOM 988   N N     . LEU A 1 126 ? -4.819  -20.763 -7.225  1.00 85.79 126 A 1 
ATOM 989   C CA    . LEU A 1 126 ? -3.937  -21.889 -6.921  1.00 84.61 126 A 1 
ATOM 990   C C     . LEU A 1 126 ? -2.522  -21.637 -7.436  1.00 84.32 126 A 1 
ATOM 991   O O     . LEU A 1 126 ? -1.541  -21.803 -6.716  1.00 80.47 126 A 1 
ATOM 992   C CB    . LEU A 1 126 ? -4.514  -23.154 -7.579  1.00 82.91 126 A 1 
ATOM 993   C CG    . LEU A 1 126 ? -5.710  -23.751 -6.831  1.00 78.90 126 A 1 
ATOM 994   C CD1   . LEU A 1 126 ? -6.466  -24.723 -7.727  1.00 72.39 126 A 1 
ATOM 995   C CD2   . LEU A 1 126 ? -5.216  -24.501 -5.596  1.00 71.80 126 A 1 
ATOM 996   N N     . ARG A 1 127 ? -2.440  -21.243 -8.703  1.00 85.19 127 A 1 
ATOM 997   C CA    . ARG A 1 127 ? -1.195  -20.919 -9.401  1.00 84.35 127 A 1 
ATOM 998   C C     . ARG A 1 127 ? -1.459  -19.760 -10.348 1.00 84.96 127 A 1 
ATOM 999   O O     . ARG A 1 127 ? -2.450  -19.771 -11.071 1.00 81.42 127 A 1 
ATOM 1000  C CB    . ARG A 1 127 ? -0.692  -22.133 -10.195 1.00 81.20 127 A 1 
ATOM 1001  C CG    . ARG A 1 127 ? -0.425  -23.361 -9.311  1.00 74.67 127 A 1 
ATOM 1002  C CD    . ARG A 1 127 ? 0.063   -24.530 -10.158 1.00 72.23 127 A 1 
ATOM 1003  N NE    . ARG A 1 127 ? 0.197   -25.742 -9.336  1.00 65.27 127 A 1 
ATOM 1004  C CZ    . ARG A 1 127 ? 0.501   -26.952 -9.771  1.00 59.64 127 A 1 
ATOM 1005  N NH1   . ARG A 1 127 ? 0.758   -27.175 -11.033 1.00 55.91 127 A 1 
ATOM 1006  N NH2   . ARG A 1 127 ? 0.546   -27.950 -8.944  1.00 52.04 127 A 1 
ATOM 1007  N N     . SER A 1 128 ? -0.554  -18.795 -10.376 1.00 85.09 128 A 1 
ATOM 1008  C CA    . SER A 1 128 ? -0.669  -17.695 -11.334 1.00 84.50 128 A 1 
ATOM 1009  C C     . SER A 1 128 ? -0.261  -18.095 -12.751 1.00 84.92 128 A 1 
ATOM 1010  O O     . SER A 1 128 ? -0.702  -17.481 -13.710 1.00 80.34 128 A 1 
ATOM 1011  C CB    . SER A 1 128 ? 0.173   -16.500 -10.874 1.00 82.43 128 A 1 
ATOM 1012  O OG    . SER A 1 128 ? 1.547   -16.825 -10.892 1.00 75.00 128 A 1 
ATOM 1013  N N     . ASN A 1 129 ? 0.592   -19.111 -12.883 1.00 86.73 129 A 1 
ATOM 1014  C CA    . ASN A 1 129 ? 1.267   -19.465 -14.138 1.00 87.50 129 A 1 
ATOM 1015  C C     . ASN A 1 129 ? 2.044   -18.303 -14.796 1.00 88.26 129 A 1 
ATOM 1016  O O     . ASN A 1 129 ? 2.396   -18.376 -15.970 1.00 84.80 129 A 1 
ATOM 1017  C CB    . ASN A 1 129 ? 0.309   -20.219 -15.071 1.00 85.85 129 A 1 
ATOM 1018  C CG    . ASN A 1 129 ? -0.107  -21.575 -14.530 1.00 83.99 129 A 1 
ATOM 1019  O OD1   . ASN A 1 129 ? 0.602   -22.240 -13.795 1.00 75.76 129 A 1 
ATOM 1020  N ND2   . ASN A 1 129 ? -1.268  -22.053 -14.930 1.00 75.32 129 A 1 
ATOM 1021  N N     . LEU A 1 130 ? 2.347   -17.269 -14.020 1.00 87.54 130 A 1 
ATOM 1022  C CA    . LEU A 1 130 ? 3.373   -16.287 -14.346 1.00 87.52 130 A 1 
ATOM 1023  C C     . LEU A 1 130 ? 4.698   -16.788 -13.788 1.00 87.50 130 A 1 
ATOM 1024  O O     . LEU A 1 130 ? 4.825   -17.008 -12.584 1.00 84.77 130 A 1 
ATOM 1025  C CB    . LEU A 1 130 ? 3.031   -14.920 -13.738 1.00 86.05 130 A 1 
ATOM 1026  C CG    . LEU A 1 130 ? 1.933   -14.155 -14.488 1.00 82.97 130 A 1 
ATOM 1027  C CD1   . LEU A 1 130 ? 1.494   -12.943 -13.673 1.00 77.43 130 A 1 
ATOM 1028  C CD2   . LEU A 1 130 ? 2.439   -13.660 -15.841 1.00 77.12 130 A 1 
ATOM 1029  N N     . TYR A 1 131 ? 5.681   -16.961 -14.656 1.00 88.29 131 A 1 
ATOM 1030  C CA    . TYR A 1 131 ? 7.009   -17.400 -14.264 1.00 88.32 131 A 1 
ATOM 1031  C C     . TYR A 1 131 ? 7.965   -16.215 -14.198 1.00 88.19 131 A 1 
ATOM 1032  O O     . TYR A 1 131 ? 7.896   -15.279 -14.999 1.00 86.05 131 A 1 
ATOM 1033  C CB    . TYR A 1 131 ? 7.495   -18.517 -15.184 1.00 87.89 131 A 1 
ATOM 1034  C CG    . TYR A 1 131 ? 6.799   -19.846 -14.950 1.00 87.82 131 A 1 
ATOM 1035  C CD1   . TYR A 1 131 ? 7.446   -20.878 -14.242 1.00 81.51 131 A 1 
ATOM 1036  C CD2   . TYR A 1 131 ? 5.487   -20.058 -15.418 1.00 81.18 131 A 1 
ATOM 1037  C CE1   . TYR A 1 131 ? 6.800   -22.103 -14.003 1.00 79.73 131 A 1 
ATOM 1038  C CE2   . TYR A 1 131 ? 4.824   -21.277 -15.176 1.00 79.82 131 A 1 
ATOM 1039  C CZ    . TYR A 1 131 ? 5.487   -22.298 -14.467 1.00 82.97 131 A 1 
ATOM 1040  O OH    . TYR A 1 131 ? 4.841   -23.486 -14.222 1.00 81.11 131 A 1 
ATOM 1041  N N     . ARG A 1 132 ? 8.877   -16.267 -13.241 1.00 88.02 132 A 1 
ATOM 1042  C CA    . ARG A 1 132 ? 10.017  -15.364 -13.119 1.00 87.26 132 A 1 
ATOM 1043  C C     . ARG A 1 132 ? 11.293  -16.195 -13.152 1.00 86.75 132 A 1 
ATOM 1044  O O     . ARG A 1 132 ? 11.366  -17.241 -12.512 1.00 83.62 132 A 1 
ATOM 1045  C CB    . ARG A 1 132 ? 9.886   -14.541 -11.823 1.00 85.16 132 A 1 
ATOM 1046  C CG    . ARG A 1 132 ? 11.055  -13.568 -11.617 1.00 79.23 132 A 1 
ATOM 1047  C CD    . ARG A 1 132 ? 10.961  -12.847 -10.260 1.00 78.21 132 A 1 
ATOM 1048  N NE    . ARG A 1 132 ? 9.864   -11.865 -10.220 1.00 71.88 132 A 1 
ATOM 1049  C CZ    . ARG A 1 132 ? 9.301   -11.371 -9.121  1.00 68.67 132 A 1 
ATOM 1050  N NH1   . ARG A 1 132 ? 9.658   -11.765 -7.928  1.00 62.79 132 A 1 
ATOM 1051  N NH2   . ARG A 1 132 ? 8.384   -10.454 -9.189  1.00 60.17 132 A 1 
ATOM 1052  N N     . ARG A 1 133 ? 12.283  -15.727 -13.882 1.00 86.13 133 A 1 
ATOM 1053  C CA    . ARG A 1 133 ? 13.629  -16.299 -13.819 1.00 85.77 133 A 1 
ATOM 1054  C C     . ARG A 1 133 ? 14.331  -15.744 -12.588 1.00 84.99 133 A 1 
ATOM 1055  O O     . ARG A 1 133 ? 14.377  -14.525 -12.413 1.00 80.51 133 A 1 
ATOM 1056  C CB    . ARG A 1 133 ? 14.381  -15.988 -15.115 1.00 84.23 133 A 1 
ATOM 1057  C CG    . ARG A 1 133 ? 15.732  -16.717 -15.234 1.00 81.34 133 A 1 
ATOM 1058  C CD    . ARG A 1 133 ? 15.559  -18.233 -15.372 1.00 80.37 133 A 1 
ATOM 1059  N NE    . ARG A 1 133 ? 16.853  -18.896 -15.610 1.00 79.83 133 A 1 
ATOM 1060  C CZ    . ARG A 1 133 ? 17.033  -20.188 -15.847 1.00 79.25 133 A 1 
ATOM 1061  N NH1   . ARG A 1 133 ? 16.055  -21.040 -15.879 1.00 71.01 133 A 1 
ATOM 1062  N NH2   . ARG A 1 133 ? 18.222  -20.649 -16.058 1.00 74.24 133 A 1 
ATOM 1063  N N     . ASP A 1 134 ? 14.874  -16.631 -11.765 1.00 83.15 134 A 1 
ATOM 1064  C CA    . ASP A 1 134 ? 15.675  -16.257 -10.607 1.00 81.52 134 A 1 
ATOM 1065  C C     . ASP A 1 134 ? 16.918  -17.147 -10.558 1.00 80.88 134 A 1 
ATOM 1066  O O     . ASP A 1 134 ? 16.820  -18.343 -10.286 1.00 72.88 134 A 1 
ATOM 1067  C CB    . ASP A 1 134 ? 14.823  -16.345 -9.336  1.00 77.75 134 A 1 
ATOM 1068  C CG    . ASP A 1 134 ? 15.457  -15.612 -8.157  1.00 72.71 134 A 1 
ATOM 1069  O OD1   . ASP A 1 134 ? 16.436  -14.862 -8.363  1.00 65.01 134 A 1 
ATOM 1070  O OD2   . ASP A 1 134 ? 14.921  -15.722 -7.037  1.00 66.16 134 A 1 
ATOM 1071  N N     . VAL A 1 135 ? 18.060  -16.566 -10.906 1.00 79.85 135 A 1 
ATOM 1072  C CA    . VAL A 1 135 ? 19.319  -17.279 -11.154 1.00 79.43 135 A 1 
ATOM 1073  C C     . VAL A 1 135 ? 19.109  -18.425 -12.155 1.00 79.35 135 A 1 
ATOM 1074  O O     . VAL A 1 135 ? 18.893  -18.147 -13.336 1.00 72.12 135 A 1 
ATOM 1075  C CB    . VAL A 1 135 ? 20.038  -17.660 -9.845  1.00 76.33 135 A 1 
ATOM 1076  C CG1   . VAL A 1 135 ? 21.514  -17.942 -10.120 1.00 69.47 135 A 1 
ATOM 1077  C CG2   . VAL A 1 135 ? 19.973  -16.547 -8.789  1.00 69.41 135 A 1 
ATOM 1078  N N     . THR A 1 136 ? 19.121  -19.682 -11.733 1.00 81.22 136 A 1 
ATOM 1079  C CA    . THR A 1 136 ? 18.952  -20.829 -12.639 1.00 80.29 136 A 1 
ATOM 1080  C C     . THR A 1 136 ? 17.536  -21.409 -12.664 1.00 80.36 136 A 1 
ATOM 1081  O O     . THR A 1 136 ? 17.251  -22.303 -13.459 1.00 74.39 136 A 1 
ATOM 1082  C CB    . THR A 1 136 ? 19.962  -21.945 -12.348 1.00 77.07 136 A 1 
ATOM 1083  O OG1   . THR A 1 136 ? 19.673  -22.557 -11.118 1.00 69.76 136 A 1 
ATOM 1084  C CG2   . THR A 1 136 ? 21.401  -21.443 -12.338 1.00 68.37 136 A 1 
ATOM 1085  N N     . SER A 1 137 ? 16.642  -20.914 -11.836 1.00 80.77 137 A 1 
ATOM 1086  C CA    . SER A 1 137 ? 15.295  -21.462 -11.673 1.00 80.30 137 A 1 
ATOM 1087  C C     . SER A 1 137 ? 14.229  -20.605 -12.357 1.00 81.87 137 A 1 
ATOM 1088  O O     . SER A 1 137 ? 14.276  -19.379 -12.321 1.00 79.17 137 A 1 
ATOM 1089  C CB    . SER A 1 137 ? 14.955  -21.626 -10.193 1.00 76.30 137 A 1 
ATOM 1090  O OG    . SER A 1 137 ? 15.920  -22.419 -9.531  1.00 67.03 137 A 1 
ATOM 1091  N N     . ALA A 1 138 ? 13.216  -21.260 -12.922 1.00 81.68 138 A 1 
ATOM 1092  C CA    . ALA A 1 138 ? 11.978  -20.621 -13.349 1.00 81.76 138 A 1 
ATOM 1093  C C     . ALA A 1 138 ? 10.913  -20.826 -12.262 1.00 82.42 138 A 1 
ATOM 1094  O O     . ALA A 1 138 ? 10.433  -21.938 -12.056 1.00 80.33 138 A 1 
ATOM 1095  C CB    . ALA A 1 138 ? 11.558  -21.188 -14.708 1.00 80.39 138 A 1 
ATOM 1096  N N     . ILE A 1 139 ? 10.560  -19.767 -11.555 1.00 83.24 139 A 1 
ATOM 1097  C CA    . ILE A 1 139 ? 9.652   -19.816 -10.407 1.00 83.07 139 A 1 
ATOM 1098  C C     . ILE A 1 139 ? 8.241   -19.451 -10.862 1.00 84.09 139 A 1 
ATOM 1099  O O     . ILE A 1 139 ? 8.033   -18.382 -11.428 1.00 81.85 139 A 1 
ATOM 1100  C CB    . ILE A 1 139 ? 10.132  -18.883 -9.280  1.00 80.33 139 A 1 
ATOM 1101  C CG1   . ILE A 1 139 ? 11.585  -19.209 -8.868  1.00 74.48 139 A 1 
ATOM 1102  C CG2   . ILE A 1 139 ? 9.197   -18.988 -8.063  1.00 71.86 139 A 1 
ATOM 1103  C CD1   . ILE A 1 139 ? 12.170  -18.195 -7.885  1.00 67.85 139 A 1 
ATOM 1104  N N     . ASN A 1 140 ? 7.276   -20.310 -10.570 1.00 83.77 140 A 1 
ATOM 1105  C CA    . ASN A 1 140 ? 5.865   -19.968 -10.713 1.00 83.86 140 A 1 
ATOM 1106  C C     . ASN A 1 140 ? 5.458   -19.046 -9.555  1.00 84.05 140 A 1 
ATOM 1107  O O     . ASN A 1 140 ? 5.523   -19.445 -8.393  1.00 81.11 140 A 1 
ATOM 1108  C CB    . ASN A 1 140 ? 5.035   -21.262 -10.765 1.00 82.00 140 A 1 
ATOM 1109  C CG    . ASN A 1 140 ? 3.586   -21.031 -11.179 1.00 81.20 140 A 1 
ATOM 1110  O OD1   . ASN A 1 140 ? 3.055   -19.940 -11.205 1.00 72.32 140 A 1 
ATOM 1111  N ND2   . ASN A 1 140 ? 2.898   -22.094 -11.539 1.00 74.39 140 A 1 
ATOM 1112  N N     . LEU A 1 141 ? 5.076   -17.824 -9.872  1.00 84.21 141 A 1 
ATOM 1113  C CA    . LEU A 1 141 ? 4.772   -16.811 -8.870  1.00 84.17 141 A 1 
ATOM 1114  C C     . LEU A 1 141 ? 3.503   -17.159 -8.088  1.00 84.38 141 A 1 
ATOM 1115  O O     . LEU A 1 141 ? 2.498   -17.589 -8.654  1.00 81.80 141 A 1 
ATOM 1116  C CB    . LEU A 1 141 ? 4.661   -15.428 -9.524  1.00 82.91 141 A 1 
ATOM 1117  C CG    . LEU A 1 141 ? 5.953   -14.918 -10.193 1.00 81.72 141 A 1 
ATOM 1118  C CD1   . LEU A 1 141 ? 5.702   -13.550 -10.817 1.00 76.46 141 A 1 
ATOM 1119  C CD2   . LEU A 1 141 ? 7.105   -14.788 -9.198  1.00 76.16 141 A 1 
ATOM 1120  N N     . SER A 1 142 ? 3.540   -16.912 -6.780  1.00 83.41 142 A 1 
ATOM 1121  C CA    . SER A 1 142 ? 2.334   -16.909 -5.958  1.00 82.76 142 A 1 
ATOM 1122  C C     . SER A 1 142 ? 1.379   -15.790 -6.394  1.00 83.77 142 A 1 
ATOM 1123  O O     . SER A 1 142 ? 1.779   -14.851 -7.084  1.00 81.59 142 A 1 
ATOM 1124  C CB    . SER A 1 142 ? 2.707   -16.753 -4.478  1.00 80.02 142 A 1 
ATOM 1125  O OG    . SER A 1 142 ? 3.204   -15.457 -4.226  1.00 71.65 142 A 1 
ATOM 1126  N N     . ALA A 1 143 ? 0.126   -15.860 -5.959  1.00 82.44 143 A 1 
ATOM 1127  C CA    . ALA A 1 143 ? -0.853  -14.816 -6.263  1.00 82.46 143 A 1 
ATOM 1128  C C     . ALA A 1 143 ? -0.408  -13.419 -5.787  1.00 83.34 143 A 1 
ATOM 1129  O O     . ALA A 1 143 ? -0.583  -12.442 -6.512  1.00 81.36 143 A 1 
ATOM 1130  C CB    . ALA A 1 143 ? -2.192  -15.220 -5.638  1.00 80.75 143 A 1 
ATOM 1131  N N     . SER A 1 144 ? 0.233   -13.329 -4.622  1.00 81.50 144 A 1 
ATOM 1132  C CA    . SER A 1 144 ? 0.770   -12.070 -4.092  1.00 80.92 144 A 1 
ATOM 1133  C C     . SER A 1 144 ? 1.932   -11.535 -4.929  1.00 82.08 144 A 1 
ATOM 1134  O O     . SER A 1 144 ? 1.902   -10.380 -5.344  1.00 80.36 144 A 1 
ATOM 1135  C CB    . SER A 1 144 ? 1.198   -12.246 -2.632  1.00 78.59 144 A 1 
ATOM 1136  O OG    . SER A 1 144 ? 2.066   -13.347 -2.472  1.00 67.77 144 A 1 
ATOM 1137  N N     . SER A 1 145 ? 2.902   -12.380 -5.258  1.00 83.17 145 A 1 
ATOM 1138  C CA    . SER A 1 145 ? 4.033   -11.990 -6.105  1.00 83.21 145 A 1 
ATOM 1139  C C     . SER A 1 145 ? 3.609   -11.688 -7.545  1.00 84.03 145 A 1 
ATOM 1140  O O     . SER A 1 145 ? 4.205   -10.840 -8.204  1.00 82.76 145 A 1 
ATOM 1141  C CB    . SER A 1 145 ? 5.091   -13.095 -6.127  1.00 82.05 145 A 1 
ATOM 1142  O OG    . SER A 1 145 ? 5.493   -13.460 -4.821  1.00 71.62 145 A 1 
ATOM 1143  N N     . ALA A 1 146 ? 2.571   -12.351 -8.038  1.00 85.16 146 A 1 
ATOM 1144  C CA    . ALA A 1 146 ? 1.993   -12.046 -9.337  1.00 85.63 146 A 1 
ATOM 1145  C C     . ALA A 1 146 ? 1.311   -10.674 -9.346  1.00 85.85 146 A 1 
ATOM 1146  O O     . ALA A 1 146 ? 1.510   -9.907  -10.282 1.00 84.55 146 A 1 
ATOM 1147  C CB    . ALA A 1 146 ? 1.016   -13.161 -9.729  1.00 85.63 146 A 1 
ATOM 1148  N N     . LEU A 1 147 ? 0.574   -10.334 -8.292  1.00 84.95 147 A 1 
ATOM 1149  C CA    . LEU A 1 147 ? -0.036  -9.012  -8.148  1.00 84.58 147 A 1 
ATOM 1150  C C     . LEU A 1 147 ? 1.021   -7.906  -8.072  1.00 84.52 147 A 1 
ATOM 1151  O O     . LEU A 1 147 ? 0.866   -6.872  -8.719  1.00 83.44 147 A 1 
ATOM 1152  C CB    . LEU A 1 147 ? -0.949  -9.004  -6.910  1.00 83.41 147 A 1 
ATOM 1153  C CG    . LEU A 1 147 ? -1.673  -7.658  -6.677  1.00 80.11 147 A 1 
ATOM 1154  C CD1   . LEU A 1 147 ? -2.596  -7.284  -7.832  1.00 74.37 147 A 1 
ATOM 1155  C CD2   . LEU A 1 147 ? -2.509  -7.730  -5.402  1.00 74.00 147 A 1 
ATOM 1156  N N     . GLU A 1 148 ? 2.087   -8.131  -7.334  1.00 84.23 148 A 1 
ATOM 1157  C CA    . GLU A 1 148 ? 3.242   -7.230  -7.276  1.00 83.44 148 A 1 
ATOM 1158  C C     . GLU A 1 148 ? 3.822   -6.982  -8.675  1.00 83.51 148 A 1 
ATOM 1159  O O     . GLU A 1 148 ? 3.940   -5.835  -9.102  1.00 82.25 148 A 1 
ATOM 1160  C CB    . GLU A 1 148 ? 4.286   -7.852  -6.329  1.00 81.81 148 A 1 
ATOM 1161  C CG    . GLU A 1 148 ? 5.523   -6.980  -6.084  1.00 71.00 148 A 1 
ATOM 1162  C CD    . GLU A 1 148 ? 6.641   -7.739  -5.349  1.00 65.70 148 A 1 
ATOM 1163  O OE1   . GLU A 1 148 ? 7.808   -7.307  -5.440  1.00 58.98 148 A 1 
ATOM 1164  O OE2   . GLU A 1 148 ? 6.366   -8.791  -4.727  1.00 59.15 148 A 1 
ATOM 1165  N N     . LEU A 1 149 ? 4.083   -8.047  -9.431  1.00 84.47 149 A 1 
ATOM 1166  C CA    . LEU A 1 149 ? 4.594   -7.944  -10.798 1.00 84.72 149 A 1 
ATOM 1167  C C     . LEU A 1 149 ? 3.629   -7.189  -11.720 1.00 84.76 149 A 1 
ATOM 1168  O O     . LEU A 1 149 ? 4.061   -6.345  -12.506 1.00 83.33 149 A 1 
ATOM 1169  C CB    . LEU A 1 149 ? 4.880   -9.360  -11.333 1.00 84.31 149 A 1 
ATOM 1170  C CG    . LEU A 1 149 ? 5.442   -9.381  -12.774 1.00 82.18 149 A 1 
ATOM 1171  C CD1   . LEU A 1 149 ? 6.823   -8.737  -12.868 1.00 76.30 149 A 1 
ATOM 1172  C CD2   . LEU A 1 149 ? 5.558   -10.819 -13.273 1.00 76.09 149 A 1 
ATOM 1173  N N     . LEU A 1 150 ? 2.336   -7.476  -11.633 1.00 85.62 150 A 1 
ATOM 1174  C CA    . LEU A 1 150 ? 1.313   -6.805  -12.435 1.00 85.16 150 A 1 
ATOM 1175  C C     . LEU A 1 150 ? 1.250   -5.304  -12.132 1.00 84.66 150 A 1 
ATOM 1176  O O     . LEU A 1 150 ? 1.210   -4.496  -13.059 1.00 82.67 150 A 1 
ATOM 1177  C CB    . LEU A 1 150 ? -0.057  -7.461  -12.189 1.00 84.99 150 A 1 
ATOM 1178  C CG    . LEU A 1 150 ? -0.227  -8.859  -12.809 1.00 82.76 150 A 1 
ATOM 1179  C CD1   . LEU A 1 150 ? -1.521  -9.486  -12.290 1.00 78.75 150 A 1 
ATOM 1180  C CD2   . LEU A 1 150 ? -0.295  -8.813  -14.331 1.00 78.61 150 A 1 
ATOM 1181  N N     . ARG A 1 151 ? 1.297   -4.926  -10.865 1.00 84.16 151 A 1 
ATOM 1182  C CA    . ARG A 1 151 ? 1.319   -3.521  -10.444 1.00 82.87 151 A 1 
ATOM 1183  C C     . ARG A 1 151 ? 2.591   -2.817  -10.913 1.00 82.15 151 A 1 
ATOM 1184  O O     . ARG A 1 151 ? 2.502   -1.724  -11.461 1.00 79.81 151 A 1 
ATOM 1185  C CB    . ARG A 1 151 ? 1.189   -3.427  -8.920  1.00 81.28 151 A 1 
ATOM 1186  C CG    . ARG A 1 151 ? -0.241  -3.709  -8.438  1.00 75.52 151 A 1 
ATOM 1187  C CD    . ARG A 1 151 ? -0.275  -3.661  -6.909  1.00 74.14 151 A 1 
ATOM 1188  N NE    . ARG A 1 151 ? -1.651  -3.784  -6.392  1.00 68.85 151 A 1 
ATOM 1189  C CZ    . ARG A 1 151 ? -2.021  -3.634  -5.133  1.00 64.60 151 A 1 
ATOM 1190  N NH1   . ARG A 1 151 ? -1.159  -3.406  -4.181  1.00 60.87 151 A 1 
ATOM 1191  N NH2   . ARG A 1 151 ? -3.281  -3.706  -4.809  1.00 57.22 151 A 1 
ATOM 1192  N N     . GLU A 1 152 ? 3.736   -3.451  -10.766 1.00 83.07 152 A 1 
ATOM 1193  C CA    . GLU A 1 152 ? 5.013   -2.908  -11.232 1.00 81.90 152 A 1 
ATOM 1194  C C     . GLU A 1 152 ? 4.987   -2.655  -12.747 1.00 81.42 152 A 1 
ATOM 1195  O O     . GLU A 1 152 ? 5.319   -1.563  -13.210 1.00 79.38 152 A 1 
ATOM 1196  C CB    . GLU A 1 152 ? 6.147   -3.884  -10.852 1.00 80.34 152 A 1 
ATOM 1197  C CG    . GLU A 1 152 ? 7.541   -3.291  -11.117 1.00 71.11 152 A 1 
ATOM 1198  C CD    . GLU A 1 152 ? 8.705   -4.284  -10.945 1.00 67.34 152 A 1 
ATOM 1199  O OE1   . GLU A 1 152 ? 9.787   -4.026  -11.519 1.00 61.11 152 A 1 
ATOM 1200  O OE2   . GLU A 1 152 ? 8.570   -5.317  -10.255 1.00 61.97 152 A 1 
ATOM 1201  N N     . LYS A 1 153 ? 4.538   -3.637  -13.517 1.00 83.12 153 A 1 
ATOM 1202  C CA    . LYS A 1 153 ? 4.447   -3.520  -14.974 1.00 82.56 153 A 1 
ATOM 1203  C C     . LYS A 1 153 ? 3.412   -2.480  -15.411 1.00 81.89 153 A 1 
ATOM 1204  O O     . LYS A 1 153 ? 3.684   -1.714  -16.329 1.00 78.48 153 A 1 
ATOM 1205  C CB    . LYS A 1 153 ? 4.143   -4.895  -15.589 1.00 82.09 153 A 1 
ATOM 1206  C CG    . LYS A 1 153 ? 5.314   -5.893  -15.495 1.00 79.46 153 A 1 
ATOM 1207  C CD    . LYS A 1 153 ? 6.455   -5.567  -16.458 1.00 76.85 153 A 1 
ATOM 1208  C CE    . LYS A 1 153 ? 7.484   -6.709  -16.452 1.00 72.99 153 A 1 
ATOM 1209  N NZ    . LYS A 1 153 ? 8.470   -6.596  -17.559 1.00 67.04 153 A 1 
ATOM 1210  N N     . GLY A 1 154 ? 2.274   -2.418  -14.739 1.00 81.57 154 A 1 
ATOM 1211  C CA    . GLY A 1 154 ? 1.251   -1.408  -14.996 1.00 80.46 154 A 1 
ATOM 1212  C C     . GLY A 1 154 ? 1.755   0.012   -14.745 1.00 80.15 154 A 1 
ATOM 1213  O O     . GLY A 1 154 ? 1.581   0.888   -15.591 1.00 76.97 154 A 1 
ATOM 1214  N N     . PHE A 1 155 ? 2.462   0.217   -13.642 1.00 80.25 155 A 1 
ATOM 1215  C CA    . PHE A 1 155 ? 3.048   1.512   -13.302 1.00 78.59 155 A 1 
ATOM 1216  C C     . PHE A 1 155 ? 4.125   1.946   -14.304 1.00 77.58 155 A 1 
ATOM 1217  O O     . PHE A 1 155 ? 4.141   3.097   -14.741 1.00 73.16 155 A 1 
ATOM 1218  C CB    . PHE A 1 155 ? 3.614   1.436   -11.888 1.00 75.45 155 A 1 
ATOM 1219  C CG    . PHE A 1 155 ? 4.111   2.768   -11.371 1.00 70.95 155 A 1 
ATOM 1220  C CD1   . PHE A 1 155 ? 5.488   3.030   -11.272 1.00 65.76 155 A 1 
ATOM 1221  C CD2   . PHE A 1 155 ? 3.185   3.751   -10.969 1.00 64.58 155 A 1 
ATOM 1222  C CE1   . PHE A 1 155 ? 5.934   4.253   -10.744 1.00 59.53 155 A 1 
ATOM 1223  C CE2   . PHE A 1 155 ? 3.629   4.976   -10.443 1.00 59.07 155 A 1 
ATOM 1224  C CZ    . PHE A 1 155 ? 5.004   5.221   -10.321 1.00 58.15 155 A 1 
ATOM 1225  N N     . ARG A 1 156 ? 4.987   1.031   -14.726 1.00 78.11 156 A 1 
ATOM 1226  C CA    . ARG A 1 156 ? 5.988   1.317   -15.767 1.00 76.21 156 A 1 
ATOM 1227  C C     . ARG A 1 156 ? 5.338   1.704   -17.098 1.00 75.11 156 A 1 
ATOM 1228  O O     . ARG A 1 156 ? 5.798   2.640   -17.735 1.00 70.58 156 A 1 
ATOM 1229  C CB    . ARG A 1 156 ? 6.921   0.116   -15.962 1.00 73.17 156 A 1 
ATOM 1230  C CG    . ARG A 1 156 ? 7.898   -0.080  -14.793 1.00 65.69 156 A 1 
ATOM 1231  C CD    . ARG A 1 156 ? 8.803   -1.283  -15.079 1.00 63.33 156 A 1 
ATOM 1232  N NE    . ARG A 1 156 ? 9.577   -1.688  -13.897 1.00 56.96 156 A 1 
ATOM 1233  C CZ    . ARG A 1 156 ? 10.722  -2.349  -13.887 1.00 51.78 156 A 1 
ATOM 1234  N NH1   . ARG A 1 156 ? 11.363  -2.650  -14.978 1.00 48.68 156 A 1 
ATOM 1235  N NH2   . ARG A 1 156 ? 11.231  -2.734  -12.758 1.00 44.85 156 A 1 
ATOM 1236  N N     . ALA A 1 157 ? 4.284   1.014   -17.480 1.00 75.36 157 A 1 
ATOM 1237  C CA    . ALA A 1 157 ? 3.559   1.315   -18.709 1.00 73.39 157 A 1 
ATOM 1238  C C     . ALA A 1 157 ? 2.868   2.690   -18.662 1.00 72.12 157 A 1 
ATOM 1239  O O     . ALA A 1 157 ? 2.923   3.429   -19.640 1.00 66.90 157 A 1 
ATOM 1240  C CB    . ALA A 1 157 ? 2.554   0.187   -18.974 1.00 70.42 157 A 1 
ATOM 1241  N N     . GLN A 1 158 ? 2.276   3.062   -17.524 1.00 71.39 158 A 1 
ATOM 1242  C CA    . GLN A 1 158 ? 1.646   4.377   -17.347 1.00 67.59 158 A 1 
ATOM 1243  C C     . GLN A 1 158 ? 2.644   5.535   -17.439 1.00 65.64 158 A 1 
ATOM 1244  O O     . GLN A 1 158 ? 2.318   6.574   -18.006 1.00 59.41 158 A 1 
ATOM 1245  C CB    . GLN A 1 158 ? 0.932   4.447   -15.992 1.00 62.38 158 A 1 
ATOM 1246  C CG    . GLN A 1 158 ? -0.423  3.732   -15.998 1.00 55.81 158 A 1 
ATOM 1247  C CD    . GLN A 1 158 ? -1.139  3.832   -14.650 1.00 51.67 158 A 1 
ATOM 1248  O OE1   . GLN A 1 158 ? -0.601  4.248   -13.641 1.00 47.03 158 A 1 
ATOM 1249  N NE2   . GLN A 1 158 ? -2.397  3.441   -14.589 1.00 45.01 158 A 1 
ATOM 1250  N N     . ARG A 1 159 ? 3.843   5.357   -16.915 1.00 66.91 159 A 1 
ATOM 1251  C CA    . ARG A 1 159 ? 4.900   6.375   -17.032 1.00 63.20 159 A 1 
ATOM 1252  C C     . ARG A 1 159 ? 5.459   6.514   -18.456 1.00 61.10 159 A 1 
ATOM 1253  O O     . ARG A 1 159 ? 6.354   7.323   -18.659 1.00 54.62 159 A 1 
ATOM 1254  C CB    . ARG A 1 159 ? 6.024   6.109   -16.020 1.00 58.07 159 A 1 
ATOM 1255  C CG    . ARG A 1 159 ? 5.635   6.497   -14.584 1.00 52.92 159 A 1 
ATOM 1256  C CD    . ARG A 1 159 ? 6.891   6.458   -13.700 1.00 49.54 159 A 1 
ATOM 1257  N NE    . ARG A 1 159 ? 6.624   6.925   -12.324 1.00 45.13 159 A 1 
ATOM 1258  C CZ    . ARG A 1 159 ? 7.550   7.286   -11.440 1.00 40.85 159 A 1 
ATOM 1259  N NH1   . ARG A 1 159 ? 8.831   7.233   -11.707 1.00 39.47 159 A 1 
ATOM 1260  N NH2   . ARG A 1 159 ? 7.205   7.711   -10.262 1.00 36.87 159 A 1 
ATOM 1261  N N     . GLY A 1 160 ? 4.971   5.742   -19.394 1.00 57.32 160 A 1 
ATOM 1262  C CA    . GLY A 1 160 ? 5.511   5.734   -20.754 1.00 53.65 160 A 1 
ATOM 1263  C C     . GLY A 1 160 ? 6.959   5.252   -20.825 1.00 54.20 160 A 1 
ATOM 1264  O O     . GLY A 1 160 ? 7.636   5.536   -21.810 1.00 49.25 160 A 1 
ATOM 1265  N N     . ARG A 1 161 ? 7.429   4.550   -19.787 1.00 54.79 161 A 1 
ATOM 1266  C CA    . ARG A 1 161 ? 8.820   4.092   -19.703 1.00 53.06 161 A 1 
ATOM 1267  C C     . ARG A 1 161 ? 9.143   3.267   -20.946 1.00 53.38 161 A 1 
ATOM 1268  O O     . ARG A 1 161 ? 8.537   2.207   -21.138 1.00 48.70 161 A 1 
ATOM 1269  C CB    . ARG A 1 161 ? 9.079   3.281   -18.423 1.00 47.13 161 A 1 
ATOM 1270  C CG    . ARG A 1 161 ? 9.164   4.195   -17.193 1.00 43.02 161 A 1 
ATOM 1271  C CD    . ARG A 1 161 ? 9.699   3.504   -15.941 1.00 39.75 161 A 1 
ATOM 1272  N NE    . ARG A 1 161 ? 9.800   4.479   -14.833 1.00 36.55 161 A 1 
ATOM 1273  C CZ    . ARG A 1 161 ? 10.575  4.411   -13.761 1.00 32.95 161 A 1 
ATOM 1274  N NH1   . ARG A 1 161 ? 11.296  3.362   -13.477 1.00 31.81 161 A 1 
ATOM 1275  N NH2   . ARG A 1 161 ? 10.651  5.417   -12.949 1.00 30.21 161 A 1 
ATOM 1276  N N     . PRO A 1 162 ? 10.055  3.745   -21.788 1.00 46.26 162 A 1 
ATOM 1277  C CA    . PRO A 1 162 ? 10.493  2.944   -22.903 1.00 44.90 162 A 1 
ATOM 1278  C C     . PRO A 1 162 ? 11.071  1.636   -22.362 1.00 45.50 162 A 1 
ATOM 1279  O O     . PRO A 1 162 ? 11.631  1.582   -21.260 1.00 42.89 162 A 1 
ATOM 1280  C CB    . PRO A 1 162 ? 11.509  3.801   -23.670 1.00 40.27 162 A 1 
ATOM 1281  C CG    . PRO A 1 162 ? 12.043  4.765   -22.608 1.00 38.99 162 A 1 
ATOM 1282  C CD    . PRO A 1 162 ? 10.853  4.953   -21.670 1.00 40.04 162 A 1 
ATOM 1283  N N     . ARG A 1 163 ? 10.923  0.569   -23.121 1.00 48.02 163 A 1 
ATOM 1284  C CA    . ARG A 1 163 ? 11.520  -0.724  -22.784 1.00 47.39 163 A 1 
ATOM 1285  C C     . ARG A 1 163 ? 12.991  -0.525  -22.446 1.00 48.06 163 A 1 
ATOM 1286  O O     . ARG A 1 163 ? 13.661  0.243   -23.129 1.00 44.57 163 A 1 
ATOM 1287  C CB    . ARG A 1 163 ? 11.412  -1.692  -23.965 1.00 42.05 163 A 1 
ATOM 1288  C CG    . ARG A 1 163 ? 9.998   -2.237  -24.191 1.00 38.26 163 A 1 
ATOM 1289  C CD    . ARG A 1 163 ? 10.036  -3.186  -25.385 1.00 34.57 163 A 1 
ATOM 1290  N NE    . ARG A 1 163 ? 8.726   -3.820  -25.629 1.00 31.60 163 A 1 
ATOM 1291  C CZ    . ARG A 1 163 ? 8.471   -4.722  -26.565 1.00 28.49 163 A 1 
ATOM 1292  N NH1   . ARG A 1 163 ? 9.383   -5.113  -27.414 1.00 27.47 163 A 1 
ATOM 1293  N NH2   . ARG A 1 163 ? 7.300   -5.252  -26.659 1.00 25.52 163 A 1 
ATOM 1294  N N     . VAL A 1 164 ? 13.456  -1.282  -21.459 1.00 46.45 164 A 1 
ATOM 1295  C CA    . VAL A 1 164 ? 14.866  -1.400  -21.044 1.00 46.13 164 A 1 
ATOM 1296  C C     . VAL A 1 164 ? 15.790  -1.249  -22.259 1.00 47.09 164 A 1 
ATOM 1297  O O     . VAL A 1 164 ? 15.944  -2.187  -23.045 1.00 44.45 164 A 1 
ATOM 1298  C CB    . VAL A 1 164 ? 15.099  -2.769  -20.364 1.00 42.19 164 A 1 
ATOM 1299  C CG1   . VAL A 1 164 ? 16.533  -2.917  -19.855 1.00 38.33 164 A 1 
ATOM 1300  C CG2   . VAL A 1 164 ? 14.142  -2.972  -19.174 1.00 37.93 164 A 1 
ATOM 1301  N N     . LYS A 1 165 ? 16.341  -0.052  -22.450 1.00 44.41 165 A 1 
ATOM 1302  C CA    . LYS A 1 165 ? 17.345  0.156   -23.491 1.00 44.36 165 A 1 
ATOM 1303  C C     . LYS A 1 165 ? 18.509  -0.756  -23.137 1.00 45.55 165 A 1 
ATOM 1304  O O     . LYS A 1 165 ? 18.944  -0.788  -21.988 1.00 42.65 165 A 1 
ATOM 1305  C CB    . LYS A 1 165 ? 17.770  1.634   -23.587 1.00 39.74 165 A 1 
ATOM 1306  C CG    . LYS A 1 165 ? 16.793  2.521   -24.392 1.00 35.73 165 A 1 
ATOM 1307  C CD    . LYS A 1 165 ? 17.294  3.978   -24.439 1.00 32.32 165 A 1 
ATOM 1308  C CE    . LYS A 1 165 ? 16.365  4.913   -25.237 1.00 28.63 165 A 1 
ATOM 1309  N NZ    . LYS A 1 165 ? 16.739  6.349   -25.068 1.00 25.85 165 A 1 
ATOM 1310  N N     . LYS A 1 166 ? 18.977  -1.522  -24.107 1.00 49.03 166 A 1 
ATOM 1311  C CA    . LYS A 1 166 ? 20.129  -2.401  -23.906 1.00 48.81 166 A 1 
ATOM 1312  C C     . LYS A 1 166 ? 21.278  -1.542  -23.387 1.00 50.02 166 A 1 
ATOM 1313  O O     . LYS A 1 166 ? 21.726  -0.647  -24.100 1.00 46.78 166 A 1 
ATOM 1314  C CB    . LYS A 1 166 ? 20.506  -3.130  -25.209 1.00 44.22 166 A 1 
ATOM 1315  C CG    . LYS A 1 166 ? 19.515  -4.261  -25.556 1.00 40.12 166 A 1 
ATOM 1316  C CD    . LYS A 1 166 ? 19.871  -5.012  -26.851 1.00 36.40 166 A 1 
ATOM 1317  C CE    . LYS A 1 166 ? 18.824  -6.135  -27.040 1.00 32.17 166 A 1 
ATOM 1318  N NZ    . LYS A 1 166 ? 18.957  -6.928  -28.287 1.00 28.79 166 A 1 
ATOM 1319  N N     . LEU A 1 167 ? 21.719  -1.813  -22.161 1.00 48.90 167 A 1 
ATOM 1320  C CA    . LEU A 1 167 ? 22.986  -1.286  -21.662 1.00 48.84 167 A 1 
ATOM 1321  C C     . LEU A 1 167 ? 24.030  -1.556  -22.741 1.00 49.95 167 A 1 
ATOM 1322  O O     . LEU A 1 167 ? 24.208  -2.710  -23.140 1.00 46.21 167 A 1 
ATOM 1323  C CB    . LEU A 1 167 ? 23.365  -1.998  -20.352 1.00 43.62 167 A 1 
ATOM 1324  C CG    . LEU A 1 167 ? 22.704  -1.394  -19.100 1.00 39.32 167 A 1 
ATOM 1325  C CD1   . LEU A 1 167 ? 22.710  -2.392  -17.952 1.00 36.67 167 A 1 
ATOM 1326  C CD2   . LEU A 1 167 ? 23.456  -0.137  -18.647 1.00 36.79 167 A 1 
ATOM 1327  N N     . HIS A 1 168 ? 24.655  -0.509  -23.252 1.00 48.37 168 A 1 
ATOM 1328  C CA    . HIS A 1 168 ? 25.708  -0.699  -24.233 1.00 49.23 168 A 1 
ATOM 1329  C C     . HIS A 1 168 ? 26.786  -1.578  -23.599 1.00 50.53 168 A 1 
ATOM 1330  O O     . HIS A 1 168 ? 27.358  -1.194  -22.574 1.00 47.66 168 A 1 
ATOM 1331  C CB    . HIS A 1 168 ? 26.264  0.649   -24.720 1.00 44.96 168 A 1 
ATOM 1332  C CG    . HIS A 1 168 ? 25.540  1.159   -25.934 1.00 41.60 168 A 1 
ATOM 1333  N ND1   . HIS A 1 168 ? 25.629  0.633   -27.208 1.00 37.86 168 A 1 
ATOM 1334  C CD2   . HIS A 1 168 ? 24.675  2.224   -26.006 1.00 36.53 168 A 1 
ATOM 1335  C CE1   . HIS A 1 168 ? 24.843  1.368   -28.018 1.00 33.23 168 A 1 
ATOM 1336  N NE2   . HIS A 1 168 ? 24.248  2.341   -27.322 1.00 33.72 168 A 1 
ATOM 1337  N N     . PRO A 1 169 ? 27.031  -2.768  -24.133 1.00 48.58 169 A 1 
ATOM 1338  C CA    . PRO A 1 169 ? 28.038  -3.645  -23.577 1.00 47.98 169 A 1 
ATOM 1339  C C     . PRO A 1 169 ? 29.393  -2.987  -23.825 1.00 48.73 169 A 1 
ATOM 1340  O O     . PRO A 1 169 ? 29.961  -3.107  -24.906 1.00 46.64 169 A 1 
ATOM 1341  C CB    . PRO A 1 169 ? 27.845  -4.988  -24.293 1.00 44.24 169 A 1 
ATOM 1342  C CG    . PRO A 1 169 ? 27.230  -4.604  -25.636 1.00 43.74 169 A 1 
ATOM 1343  C CD    . PRO A 1 169 ? 26.411  -3.356  -25.307 1.00 45.42 169 A 1 
ATOM 1344  N N     . GLN A 1 170 ? 29.924  -2.281  -22.837 1.00 50.89 170 A 1 
ATOM 1345  C CA    . GLN A 1 170 ? 31.345  -1.976  -22.875 1.00 50.36 170 A 1 
ATOM 1346  C C     . GLN A 1 170 ? 32.077  -3.314  -22.798 1.00 51.28 170 A 1 
ATOM 1347  O O     . GLN A 1 170 ? 32.119  -3.945  -21.744 1.00 47.73 170 A 1 
ATOM 1348  C CB    . GLN A 1 170 ? 31.758  -1.029  -21.737 1.00 45.49 170 A 1 
ATOM 1349  C CG    . GLN A 1 170 ? 31.480  0.448   -22.071 1.00 41.77 170 A 1 
ATOM 1350  C CD    . GLN A 1 170 ? 32.006  1.401   -20.994 1.00 38.13 170 A 1 
ATOM 1351  O OE1   . GLN A 1 170 ? 32.329  1.013   -19.881 1.00 36.05 170 A 1 
ATOM 1352  N NE2   . GLN A 1 170 ? 32.104  2.679   -21.288 1.00 34.06 170 A 1 
ATOM 1353  N N     . GLN A 1 171 ? 32.627  -3.736  -23.914 1.00 47.34 171 A 1 
ATOM 1354  C CA    . GLN A 1 171 ? 33.417  -4.960  -24.079 1.00 47.47 171 A 1 
ATOM 1355  C C     . GLN A 1 171 ? 34.762  -4.906  -23.339 1.00 48.42 171 A 1 
ATOM 1356  O O     . GLN A 1 171 ? 35.774  -5.376  -23.849 1.00 44.93 171 A 1 
ATOM 1357  C CB    . GLN A 1 171 ? 33.666  -5.228  -25.574 1.00 42.20 171 A 1 
ATOM 1358  C CG    . GLN A 1 171 ? 32.458  -5.735  -26.364 1.00 38.15 171 A 1 
ATOM 1359  C CD    . GLN A 1 171 ? 32.874  -6.082  -27.802 1.00 34.76 171 A 1 
ATOM 1360  O OE1   . GLN A 1 171 ? 33.844  -5.580  -28.342 1.00 32.24 171 A 1 
ATOM 1361  N NE2   . GLN A 1 171 ? 32.154  -6.957  -28.469 1.00 30.86 171 A 1 
ATOM 1362  N N     . VAL A 1 172 ? 34.820  -4.336  -22.160 1.00 48.78 172 A 1 
ATOM 1363  C CA    . VAL A 1 172 ? 36.018  -4.471  -21.344 1.00 48.72 172 A 1 
ATOM 1364  C C     . VAL A 1 172 ? 35.957  -5.839  -20.669 1.00 49.87 172 A 1 
ATOM 1365  O O     . VAL A 1 172 ? 35.735  -5.958  -19.472 1.00 46.56 172 A 1 
ATOM 1366  C CB    . VAL A 1 172 ? 36.249  -3.288  -20.384 1.00 43.94 172 A 1 
ATOM 1367  C CG1   . VAL A 1 172 ? 37.698  -3.326  -19.909 1.00 39.70 172 A 1 
ATOM 1368  C CG2   . VAL A 1 172 ? 36.030  -1.936  -21.064 1.00 39.01 172 A 1 
ATOM 1369  N N     . LEU A 1 173 ? 36.144  -6.875  -21.472 1.00 47.87 173 A 1 
ATOM 1370  C CA    . LEU A 1 173 ? 36.498  -8.231  -21.058 1.00 47.87 173 A 1 
ATOM 1371  C C     . LEU A 1 173 ? 37.848  -8.191  -20.335 1.00 49.60 173 A 1 
ATOM 1372  O O     . LEU A 1 173 ? 38.875  -8.645  -20.840 1.00 46.40 173 A 1 
ATOM 1373  C CB    . LEU A 1 173 ? 36.536  -9.147  -22.300 1.00 42.42 173 A 1 
ATOM 1374  C CG    . LEU A 1 173 ? 35.178  -9.740  -22.703 1.00 38.58 173 A 1 
ATOM 1375  C CD1   . LEU A 1 173 ? 35.220  -10.212 -24.153 1.00 35.79 173 A 1 
ATOM 1376  C CD2   . LEU A 1 173 ? 34.837  -10.950 -21.821 1.00 36.07 173 A 1 
ATOM 1377  N N     . ASN A 1 174 ? 37.873  -7.600  -19.161 1.00 53.73 174 A 1 
ATOM 1378  C CA    . ASN A 1 174 ? 39.075  -7.649  -18.352 1.00 53.78 174 A 1 
ATOM 1379  C C     . ASN A 1 174 ? 39.097  -9.006  -17.654 1.00 55.93 174 A 1 
ATOM 1380  O O     . ASN A 1 174 ? 38.238  -9.307  -16.835 1.00 51.65 174 A 1 
ATOM 1381  C CB    . ASN A 1 174 ? 39.151  -6.428  -17.428 1.00 48.31 174 A 1 
ATOM 1382  C CG    . ASN A 1 174 ? 40.493  -5.720  -17.530 1.00 43.53 174 A 1 
ATOM 1383  O OD1   . ASN A 1 174 ? 41.467  -6.215  -18.055 1.00 40.16 174 A 1 
ATOM 1384  N ND2   . ASN A 1 174 ? 40.574  -4.512  -17.019 1.00 39.47 174 A 1 
ATOM 1385  N N     . ARG A 1 175 ? 40.077  -9.821  -18.010 1.00 54.45 175 A 1 
ATOM 1386  C CA    . ARG A 1 175 ? 40.180  -11.264 -17.715 1.00 54.94 175 A 1 
ATOM 1387  C C     . ARG A 1 175 ? 40.015  -11.667 -16.246 1.00 58.43 175 A 1 
ATOM 1388  O O     . ARG A 1 175 ? 39.823  -12.847 -15.972 1.00 53.63 175 A 1 
ATOM 1389  C CB    . ARG A 1 175 ? 41.551  -11.773 -18.186 1.00 47.77 175 A 1 
ATOM 1390  C CG    . ARG A 1 175 ? 41.701  -11.832 -19.711 1.00 42.82 175 A 1 
ATOM 1391  C CD    . ARG A 1 175 ? 43.089  -12.379 -20.048 1.00 38.54 175 A 1 
ATOM 1392  N NE    . ARG A 1 175 ? 43.261  -12.575 -21.494 1.00 34.15 175 A 1 
ATOM 1393  C CZ    . ARG A 1 175 ? 44.375  -12.970 -22.102 1.00 29.97 175 A 1 
ATOM 1394  N NH1   . ARG A 1 175 ? 45.471  -13.210 -21.432 1.00 28.17 175 A 1 
ATOM 1395  N NH2   . ARG A 1 175 ? 44.400  -13.135 -23.393 1.00 26.15 175 A 1 
ATOM 1396  N N     . CYS A 1 176 ? 40.158  -10.738 -15.318 1.00 65.85 176 A 1 
ATOM 1397  C CA    . CYS A 1 176 ? 40.201  -11.039 -13.890 1.00 67.33 176 A 1 
ATOM 1398  C C     . CYS A 1 176 ? 38.853  -10.893 -13.171 1.00 71.45 176 A 1 
ATOM 1399  O O     . CYS A 1 176 ? 38.788  -11.191 -11.980 1.00 66.75 176 A 1 
ATOM 1400  C CB    . CYS A 1 176 ? 41.270  -10.155 -13.233 1.00 59.76 176 A 1 
ATOM 1401  S SG    . CYS A 1 176 ? 42.897  -10.454 -13.987 1.00 51.10 176 A 1 
ATOM 1402  N N     . ILE A 1 177 ? 37.823  -10.412 -13.851 1.00 73.04 177 A 1 
ATOM 1403  C CA    . ILE A 1 177 ? 36.510  -10.173 -13.249 1.00 74.03 177 A 1 
ATOM 1404  C C     . ILE A 1 177 ? 35.448  -10.868 -14.085 1.00 76.18 177 A 1 
ATOM 1405  O O     . ILE A 1 177 ? 35.395  -10.690 -15.301 1.00 72.46 177 A 1 
ATOM 1406  C CB    . ILE A 1 177 ? 36.239  -8.667  -13.075 1.00 69.90 177 A 1 
ATOM 1407  C CG1   . ILE A 1 177 ? 37.276  -8.113  -12.074 1.00 63.17 177 A 1 
ATOM 1408  C CG2   . ILE A 1 177 ? 34.800  -8.412  -12.599 1.00 61.20 177 A 1 
ATOM 1409  C CD1   . ILE A 1 177 ? 37.114  -6.644  -11.729 1.00 56.95 177 A 1 
ATOM 1410  N N     . GLN A 1 178 ? 34.615  -11.647 -13.407 1.00 77.56 178 A 1 
ATOM 1411  C CA    . GLN A 1 178 ? 33.525  -12.392 -14.016 1.00 77.91 178 A 1 
ATOM 1412  C C     . GLN A 1 178 ? 32.204  -11.960 -13.386 1.00 79.17 178 A 1 
ATOM 1413  O O     . GLN A 1 178 ? 32.046  -12.017 -12.167 1.00 75.94 178 A 1 
ATOM 1414  C CB    . GLN A 1 178 ? 33.753  -13.902 -13.855 1.00 74.21 178 A 1 
ATOM 1415  C CG    . GLN A 1 178 ? 35.074  -14.374 -14.471 1.00 69.64 178 A 1 
ATOM 1416  C CD    . GLN A 1 178 ? 35.259  -15.891 -14.411 1.00 67.78 178 A 1 
ATOM 1417  O OE1   . GLN A 1 178 ? 34.437  -16.642 -13.924 1.00 62.30 178 A 1 
ATOM 1418  N NE2   . GLN A 1 178 ? 36.362  -16.391 -14.921 1.00 60.95 178 A 1 
ATOM 1419  N N     . GLU A 1 179 ? 31.269  -11.550 -14.220 1.00 79.10 179 A 1 
ATOM 1420  C CA    . GLU A 1 179 ? 29.931  -11.111 -13.845 1.00 78.94 179 A 1 
ATOM 1421  C C     . GLU A 1 179 ? 28.882  -11.943 -14.586 1.00 79.62 179 A 1 
ATOM 1422  O O     . GLU A 1 179 ? 29.176  -12.620 -15.570 1.00 76.08 179 A 1 
ATOM 1423  C CB    . GLU A 1 179 ? 29.751  -9.616  -14.166 1.00 74.81 179 A 1 
ATOM 1424  C CG    . GLU A 1 179 ? 30.700  -8.698  -13.382 1.00 67.25 179 A 1 
ATOM 1425  C CD    . GLU A 1 179 ? 30.513  -7.205  -13.703 1.00 64.86 179 A 1 
ATOM 1426  O OE1   . GLU A 1 179 ? 31.440  -6.423  -13.393 1.00 58.39 179 A 1 
ATOM 1427  O OE2   . GLU A 1 179 ? 29.447  -6.815  -14.236 1.00 60.23 179 A 1 
ATOM 1428  N N     . GLU A 1 180 ? 27.635  -11.877 -14.131 1.00 79.53 180 A 1 
ATOM 1429  C CA    . GLU A 1 180 ? 26.536  -12.589 -14.787 1.00 79.49 180 A 1 
ATOM 1430  C C     . GLU A 1 180 ? 26.300  -12.101 -16.223 1.00 80.44 180 A 1 
ATOM 1431  O O     . GLU A 1 180 ? 25.985  -12.883 -17.120 1.00 77.45 180 A 1 
ATOM 1432  C CB    . GLU A 1 180 ? 25.279  -12.417 -13.930 1.00 76.14 180 A 1 
ATOM 1433  C CG    . GLU A 1 180 ? 24.145  -13.302 -14.438 1.00 69.97 180 A 1 
ATOM 1434  C CD    . GLU A 1 180 ? 22.905  -13.278 -13.547 1.00 66.39 180 A 1 
ATOM 1435  O OE1   . GLU A 1 180 ? 22.042  -14.146 -13.776 1.00 60.94 180 A 1 
ATOM 1436  O OE2   . GLU A 1 180 ? 22.785  -12.410 -12.662 1.00 62.92 180 A 1 
ATOM 1437  N N     . GLU A 1 181 ? 26.504  -10.812 -16.461 1.00 79.61 181 A 1 
ATOM 1438  C CA    . GLU A 1 181 ? 26.331  -10.233 -17.793 1.00 79.56 181 A 1 
ATOM 1439  C C     . GLU A 1 181 ? 27.373  -10.747 -18.802 1.00 81.02 181 A 1 
ATOM 1440  O O     . GLU A 1 181 ? 27.095  -10.781 -19.999 1.00 78.34 181 A 1 
ATOM 1441  C CB    . GLU A 1 181 ? 26.348  -8.703  -17.683 1.00 76.58 181 A 1 
ATOM 1442  C CG    . GLU A 1 181 ? 25.800  -7.980  -18.925 1.00 68.96 181 A 1 
ATOM 1443  C CD    . GLU A 1 181 ? 24.302  -8.204  -19.213 1.00 63.44 181 A 1 
ATOM 1444  O OE1   . GLU A 1 181 ? 23.856  -7.836  -20.322 1.00 56.78 181 A 1 
ATOM 1445  O OE2   . GLU A 1 181 ? 23.568  -8.746  -18.363 1.00 56.48 181 A 1 
ATOM 1446  N N     . ASP A 1 182 ? 28.529  -11.230 -18.337 1.00 82.00 182 A 1 
ATOM 1447  C CA    . ASP A 1 182 ? 29.517  -11.855 -19.215 1.00 82.06 182 A 1 
ATOM 1448  C C     . ASP A 1 182 ? 28.996  -13.183 -19.776 1.00 83.72 182 A 1 
ATOM 1449  O O     . ASP A 1 182 ? 29.207  -13.480 -20.950 1.00 81.39 182 A 1 
ATOM 1450  C CB    . ASP A 1 182 ? 30.850  -12.060 -18.479 1.00 79.45 182 A 1 
ATOM 1451  C CG    . ASP A 1 182 ? 31.477  -10.755 -17.979 1.00 74.22 182 A 1 
ATOM 1452  O OD1   . ASP A 1 182 ? 31.336  -9.714  -18.667 1.00 66.45 182 A 1 
ATOM 1453  O OD2   . ASP A 1 182 ? 32.121  -10.810 -16.911 1.00 67.97 182 A 1 
ATOM 1454  N N     . MET A 1 183 ? 28.229  -13.946 -18.991 1.00 82.63 183 A 1 
ATOM 1455  C CA    . MET A 1 183 ? 27.577  -15.167 -19.483 1.00 83.01 183 A 1 
ATOM 1456  C C     . MET A 1 183 ? 26.560  -14.854 -20.575 1.00 84.16 183 A 1 
ATOM 1457  O O     . MET A 1 183 ? 26.450  -15.595 -21.548 1.00 82.38 183 A 1 
ATOM 1458  C CB    . MET A 1 183 ? 26.867  -15.920 -18.355 1.00 81.23 183 A 1 
ATOM 1459  C CG    . MET A 1 183 ? 27.785  -16.291 -17.196 1.00 76.95 183 A 1 
ATOM 1460  S SD    . MET A 1 183 ? 26.995  -17.422 -16.033 1.00 73.02 183 A 1 
ATOM 1461  C CE    . MET A 1 183 ? 27.365  -16.590 -14.490 1.00 63.69 183 A 1 
ATOM 1462  N N     . ARG A 1 184 ? 25.851  -13.739 -20.452 1.00 84.39 184 A 1 
ATOM 1463  C CA    . ARG A 1 184 ? 24.917  -13.285 -21.485 1.00 84.47 184 A 1 
ATOM 1464  C C     . ARG A 1 184 ? 25.636  -12.923 -22.777 1.00 85.31 184 A 1 
ATOM 1465  O O     . ARG A 1 184 ? 25.153  -13.264 -23.854 1.00 83.41 184 A 1 
ATOM 1466  C CB    . ARG A 1 184 ? 24.125  -12.093 -20.943 1.00 82.30 184 A 1 
ATOM 1467  C CG    . ARG A 1 184 ? 22.984  -11.690 -21.882 1.00 77.01 184 A 1 
ATOM 1468  C CD    . ARG A 1 184 ? 22.371  -10.397 -21.359 1.00 75.47 184 A 1 
ATOM 1469  N NE    . ARG A 1 184 ? 21.169  -10.019 -22.108 1.00 69.45 184 A 1 
ATOM 1470  C CZ    . ARG A 1 184 ? 20.381  -9.013  -21.788 1.00 65.10 184 A 1 
ATOM 1471  N NH1   . ARG A 1 184 ? 20.667  -8.207  -20.802 1.00 59.73 184 A 1 
ATOM 1472  N NH2   . ARG A 1 184 ? 19.278  -8.810  -22.447 1.00 57.19 184 A 1 
ATOM 1473  N N     . ILE A 1 185 ? 26.783  -12.269 -22.676 1.00 85.56 185 A 1 
ATOM 1474  C CA    . ILE A 1 185 ? 27.622  -11.948 -23.836 1.00 85.30 185 A 1 
ATOM 1475  C C     . ILE A 1 185 ? 28.113  -13.241 -24.493 1.00 86.46 185 A 1 
ATOM 1476  O O     . ILE A 1 185 ? 27.946  -13.408 -25.700 1.00 84.80 185 A 1 
ATOM 1477  C CB    . ILE A 1 185 ? 28.787  -11.016 -23.440 1.00 83.36 185 A 1 
ATOM 1478  C CG1   . ILE A 1 185 ? 28.248  -9.638  -22.999 1.00 77.44 185 A 1 
ATOM 1479  C CG2   . ILE A 1 185 ? 29.766  -10.832 -24.616 1.00 74.87 185 A 1 
ATOM 1480  C CD1   . ILE A 1 185 ? 29.279  -8.786  -22.258 1.00 68.29 185 A 1 
ATOM 1481  N N     . LEU A 1 186 ? 28.630  -14.183 -23.702 1.00 86.23 186 A 1 
ATOM 1482  C CA    . LEU A 1 186 ? 29.092  -15.479 -24.201 1.00 86.23 186 A 1 
ATOM 1483  C C     . LEU A 1 186 ? 27.957  -16.282 -24.855 1.00 86.95 186 A 1 
ATOM 1484  O O     . LEU A 1 186 ? 28.153  -16.881 -25.910 1.00 85.12 186 A 1 
ATOM 1485  C CB    . LEU A 1 186 ? 29.723  -16.266 -23.042 1.00 85.28 186 A 1 
ATOM 1486  C CG    . LEU A 1 186 ? 31.044  -15.676 -22.509 1.00 82.82 186 A 1 
ATOM 1487  C CD1   . LEU A 1 186 ? 31.439  -16.392 -21.222 1.00 75.97 186 A 1 
ATOM 1488  C CD2   . LEU A 1 186 ? 32.181  -15.814 -23.509 1.00 76.11 186 A 1 
ATOM 1489  N N     . ALA A 1 187 ? 26.760  -16.253 -24.293 1.00 87.46 187 A 1 
ATOM 1490  C CA    . ALA A 1 187 ? 25.586  -16.872 -24.903 1.00 87.24 187 A 1 
ATOM 1491  C C     . ALA A 1 187 ? 25.188  -16.188 -26.220 1.00 87.69 187 A 1 
ATOM 1492  O O     . ALA A 1 187 ? 24.818  -16.864 -27.180 1.00 86.12 187 A 1 
ATOM 1493  C CB    . ALA A 1 187 ? 24.436  -16.847 -23.895 1.00 86.49 187 A 1 
ATOM 1494  N N     . SER A 1 188 ? 25.308  -14.864 -26.293 1.00 88.00 188 A 1 
ATOM 1495  C CA    . SER A 1 188 ? 25.069  -14.115 -27.527 1.00 87.38 188 A 1 
ATOM 1496  C C     . SER A 1 188 ? 26.101  -14.438 -28.609 1.00 87.61 188 A 1 
ATOM 1497  O O     . SER A 1 188 ? 25.745  -14.551 -29.781 1.00 85.01 188 A 1 
ATOM 1498  C CB    . SER A 1 188 ? 25.067  -12.613 -27.236 1.00 85.72 188 A 1 
ATOM 1499  O OG    . SER A 1 188 ? 24.715  -11.885 -28.400 1.00 72.87 188 A 1 
ATOM 1500  N N     . GLU A 1 189 ? 27.363  -14.625 -28.232 1.00 87.88 189 A 1 
ATOM 1501  C CA    . GLU A 1 189 ? 28.403  -15.084 -29.155 1.00 86.92 189 A 1 
ATOM 1502  C C     . GLU A 1 189 ? 28.142  -16.519 -29.619 1.00 87.28 189 A 1 
ATOM 1503  O O     . GLU A 1 189 ? 28.235  -16.806 -30.810 1.00 84.76 189 A 1 
ATOM 1504  C CB    . GLU A 1 189 ? 29.783  -14.986 -28.501 1.00 85.85 189 A 1 
ATOM 1505  C CG    . GLU A 1 189 ? 30.236  -13.532 -28.335 1.00 76.82 189 A 1 
ATOM 1506  C CD    . GLU A 1 189 ? 31.649  -13.401 -27.766 1.00 69.66 189 A 1 
ATOM 1507  O OE1   . GLU A 1 189 ? 32.123  -12.243 -27.695 1.00 60.97 189 A 1 
ATOM 1508  O OE2   . GLU A 1 189 ? 32.263  -14.442 -27.435 1.00 61.89 189 A 1 
ATOM 1509  N N     . PHE A 1 190 ? 27.741  -17.402 -28.706 1.00 87.38 190 A 1 
ATOM 1510  C CA    . PHE A 1 190 ? 27.343  -18.766 -29.040 1.00 86.66 190 A 1 
ATOM 1511  C C     . PHE A 1 190 ? 26.162  -18.794 -30.021 1.00 87.09 190 A 1 
ATOM 1512  O O     . PHE A 1 190 ? 26.179  -19.561 -30.979 1.00 84.07 190 A 1 
ATOM 1513  C CB    . PHE A 1 190 ? 27.012  -19.524 -27.753 1.00 84.91 190 A 1 
ATOM 1514  C CG    . PHE A 1 190 ? 26.671  -20.975 -28.000 1.00 85.12 190 A 1 
ATOM 1515  C CD1   . PHE A 1 190 ? 25.333  -21.385 -28.127 1.00 78.73 190 A 1 
ATOM 1516  C CD2   . PHE A 1 190 ? 27.702  -21.921 -28.136 1.00 78.83 190 A 1 
ATOM 1517  C CE1   . PHE A 1 190 ? 25.029  -22.731 -28.373 1.00 76.47 190 A 1 
ATOM 1518  C CE2   . PHE A 1 190 ? 27.402  -23.266 -28.380 1.00 76.61 190 A 1 
ATOM 1519  C CZ    . PHE A 1 190 ? 26.065  -23.672 -28.496 1.00 78.61 190 A 1 
ATOM 1520  N N     . PHE A 1 191 ? 25.176  -17.911 -29.835 1.00 87.58 191 A 1 
ATOM 1521  C CA    . PHE A 1 191 ? 24.032  -17.784 -30.741 1.00 86.61 191 A 1 
ATOM 1522  C C     . PHE A 1 191 ? 24.427  -17.365 -32.167 1.00 86.49 191 A 1 
ATOM 1523  O O     . PHE A 1 191 ? 23.712  -17.669 -33.127 1.00 82.91 191 A 1 
ATOM 1524  C CB    . PHE A 1 191 ? 23.034  -16.788 -30.138 1.00 84.85 191 A 1 
ATOM 1525  C CG    . PHE A 1 191 ? 21.751  -16.649 -30.933 1.00 84.93 191 A 1 
ATOM 1526  C CD1   . PHE A 1 191 ? 21.493  -15.489 -31.688 1.00 78.43 191 A 1 
ATOM 1527  C CD2   . PHE A 1 191 ? 20.812  -17.691 -30.928 1.00 78.42 191 A 1 
ATOM 1528  C CE1   . PHE A 1 191 ? 20.303  -15.376 -32.422 1.00 75.72 191 A 1 
ATOM 1529  C CE2   . PHE A 1 191 ? 19.621  -17.583 -31.662 1.00 76.18 191 A 1 
ATOM 1530  C CZ    . PHE A 1 191 ? 19.365  -16.423 -32.407 1.00 78.48 191 A 1 
ATOM 1531  N N     . LYS A 1 192 ? 25.569  -16.697 -32.332 1.00 87.56 192 A 1 
ATOM 1532  C CA    . LYS A 1 192 ? 26.087  -16.303 -33.650 1.00 86.64 192 A 1 
ATOM 1533  C C     . LYS A 1 192 ? 26.811  -17.436 -34.380 1.00 86.09 192 A 1 
ATOM 1534  O O     . LYS A 1 192 ? 26.971  -17.343 -35.591 1.00 80.78 192 A 1 
ATOM 1535  C CB    . LYS A 1 192 ? 27.014  -15.088 -33.503 1.00 84.55 192 A 1 
ATOM 1536  C CG    . LYS A 1 192 ? 26.271  -13.820 -33.047 1.00 77.78 192 A 1 
ATOM 1537  C CD    . LYS A 1 192 ? 27.281  -12.721 -32.723 1.00 73.11 192 A 1 
ATOM 1538  C CE    . LYS A 1 192 ? 26.576  -11.485 -32.151 1.00 63.67 192 A 1 
ATOM 1539  N NZ    . LYS A 1 192 ? 27.552  -10.470 -31.690 1.00 55.25 192 A 1 
ATOM 1540  N N     . LYS A 1 193 ? 27.240  -18.490 -33.679 1.00 85.64 193 A 1 
ATOM 1541  C CA    . LYS A 1 193 ? 27.884  -19.646 -34.313 1.00 84.27 193 A 1 
ATOM 1542  C C     . LYS A 1 193 ? 26.910  -20.348 -35.267 1.00 84.12 193 A 1 
ATOM 1543  O O     . LYS A 1 193 ? 25.705  -20.366 -35.041 1.00 78.50 193 A 1 
ATOM 1544  C CB    . LYS A 1 193 ? 28.416  -20.632 -33.257 1.00 81.23 193 A 1 
ATOM 1545  C CG    . LYS A 1 193 ? 29.576  -20.085 -32.398 1.00 76.54 193 A 1 
ATOM 1546  C CD    . LYS A 1 193 ? 30.099  -21.193 -31.474 1.00 73.64 193 A 1 
ATOM 1547  C CE    . LYS A 1 193 ? 31.327  -20.772 -30.661 1.00 66.36 193 A 1 
ATOM 1548  N NZ    . LYS A 1 193 ? 31.881  -21.912 -29.879 1.00 59.84 193 A 1 
ATOM 1549  N N     . ASP A 1 194 ? 27.456  -20.965 -36.313 1.00 84.50 194 A 1 
ATOM 1550  C CA    . ASP A 1 194 ? 26.670  -21.717 -37.297 1.00 83.02 194 A 1 
ATOM 1551  C C     . ASP A 1 194 ? 26.922  -23.224 -37.234 1.00 83.53 194 A 1 
ATOM 1552  O O     . ASP A 1 194 ? 26.077  -24.022 -37.638 1.00 76.99 194 A 1 
ATOM 1553  C CB    . ASP A 1 194 ? 26.967  -21.178 -38.699 1.00 78.74 194 A 1 
ATOM 1554  C CG    . ASP A 1 194 ? 26.538  -19.721 -38.855 1.00 70.70 194 A 1 
ATOM 1555  O OD1   . ASP A 1 194 ? 25.451  -19.365 -38.333 1.00 61.24 194 A 1 
ATOM 1556  O OD2   . ASP A 1 194 ? 27.296  -18.973 -39.498 1.00 62.66 194 A 1 
ATOM 1557  N N     . LYS A 1 195 ? 28.076  -23.629 -36.714 1.00 84.55 195 A 1 
ATOM 1558  C CA    . LYS A 1 195 ? 28.493  -25.027 -36.588 1.00 84.28 195 A 1 
ATOM 1559  C C     . LYS A 1 195 ? 29.062  -25.280 -35.202 1.00 84.89 195 A 1 
ATOM 1560  O O     . LYS A 1 195 ? 29.766  -24.435 -34.654 1.00 80.28 195 A 1 
ATOM 1561  C CB    . LYS A 1 195 ? 29.525  -25.384 -37.666 1.00 80.29 195 A 1 
ATOM 1562  C CG    . LYS A 1 195 ? 28.966  -25.271 -39.092 1.00 70.41 195 A 1 
ATOM 1563  C CD    . LYS A 1 195 ? 30.003  -25.741 -40.112 1.00 67.73 195 A 1 
ATOM 1564  C CE    . LYS A 1 195 ? 29.443  -25.630 -41.529 1.00 58.49 195 A 1 
ATOM 1565  N NZ    . LYS A 1 195 ? 30.405  -26.135 -42.538 1.00 52.12 195 A 1 
ATOM 1566  N N     . LEU A 1 196 ? 28.780  -26.459 -34.669 1.00 83.94 196 A 1 
ATOM 1567  C CA    . LEU A 1 196 ? 29.267  -26.920 -33.376 1.00 83.93 196 A 1 
ATOM 1568  C C     . LEU A 1 196 ? 29.933  -28.285 -33.534 1.00 84.76 196 A 1 
ATOM 1569  O O     . LEU A 1 196 ? 29.536  -29.089 -34.383 1.00 82.02 196 A 1 
ATOM 1570  C CB    . LEU A 1 196 ? 28.099  -26.983 -32.381 1.00 81.83 196 A 1 
ATOM 1571  C CG    . LEU A 1 196 ? 27.404  -25.636 -32.104 1.00 80.06 196 A 1 
ATOM 1572  C CD1   . LEU A 1 196 ? 26.158  -25.865 -31.267 1.00 74.16 196 A 1 
ATOM 1573  C CD2   . LEU A 1 196 ? 28.316  -24.659 -31.365 1.00 74.48 196 A 1 
ATOM 1574  N N     . MET A 1 197 ? 30.915  -28.558 -32.687 1.00 85.61 197 A 1 
ATOM 1575  C CA    . MET A 1 197 ? 31.539  -29.874 -32.598 1.00 85.02 197 A 1 
ATOM 1576  C C     . MET A 1 197 ? 30.865  -30.699 -31.505 1.00 85.32 197 A 1 
ATOM 1577  O O     . MET A 1 197 ? 30.526  -30.184 -30.438 1.00 82.26 197 A 1 
ATOM 1578  C CB    . MET A 1 197 ? 33.047  -29.729 -32.353 1.00 82.48 197 A 1 
ATOM 1579  C CG    . MET A 1 197 ? 33.772  -29.126 -33.565 1.00 72.72 197 A 1 
ATOM 1580  S SD    . MET A 1 197 ? 33.820  -30.189 -35.043 1.00 66.35 197 A 1 
ATOM 1581  C CE    . MET A 1 197 ? 35.278  -31.183 -34.655 1.00 57.17 197 A 1 
ATOM 1582  N N     . TYR A 1 198 ? 30.682  -31.995 -31.751 1.00 85.22 198 A 1 
ATOM 1583  C CA    . TYR A 1 198 ? 30.189  -32.917 -30.738 1.00 84.12 198 A 1 
ATOM 1584  C C     . TYR A 1 198 ? 31.141  -32.954 -29.540 1.00 83.70 198 A 1 
ATOM 1585  O O     . TYR A 1 198 ? 32.349  -33.084 -29.716 1.00 79.35 198 A 1 
ATOM 1586  C CB    . TYR A 1 198 ? 30.008  -34.303 -31.357 1.00 81.57 198 A 1 
ATOM 1587  C CG    . TYR A 1 198 ? 29.451  -35.324 -30.391 1.00 80.17 198 A 1 
ATOM 1588  C CD1   . TYR A 1 198 ? 30.291  -36.296 -29.815 1.00 74.02 198 A 1 
ATOM 1589  C CD2   . TYR A 1 198 ? 28.086  -35.297 -30.049 1.00 73.83 198 A 1 
ATOM 1590  C CE1   . TYR A 1 198 ? 29.767  -37.243 -28.917 1.00 70.86 198 A 1 
ATOM 1591  C CE2   . TYR A 1 198 ? 27.555  -36.238 -29.148 1.00 70.54 198 A 1 
ATOM 1592  C CZ    . TYR A 1 198 ? 28.398  -37.213 -28.589 1.00 71.40 198 A 1 
ATOM 1593  O OH    . TYR A 1 198 ? 27.877  -38.134 -27.719 1.00 69.18 198 A 1 
ATOM 1594  N N     . LYS A 1 199 ? 30.574  -32.854 -28.334 1.00 82.67 199 A 1 
ATOM 1595  C CA    . LYS A 1 199 ? 31.307  -32.709 -27.065 1.00 82.48 199 A 1 
ATOM 1596  C C     . LYS A 1 199 ? 32.155  -31.434 -26.946 1.00 83.07 199 A 1 
ATOM 1597  O O     . LYS A 1 199 ? 33.038  -31.374 -26.085 1.00 76.78 199 A 1 
ATOM 1598  C CB    . LYS A 1 199 ? 32.117  -33.969 -26.723 1.00 78.85 199 A 1 
ATOM 1599  C CG    . LYS A 1 199 ? 31.272  -35.227 -26.563 1.00 73.67 199 A 1 
ATOM 1600  C CD    . LYS A 1 199 ? 32.169  -36.345 -26.045 1.00 68.19 199 A 1 
ATOM 1601  C CE    . LYS A 1 199 ? 31.328  -37.546 -25.635 1.00 60.29 199 A 1 
ATOM 1602  N NZ    . LYS A 1 199 ? 32.151  -38.514 -24.879 1.00 52.59 199 A 1 
ATOM 1603  N N     . GLU A 1 200 ? 31.888  -30.407 -27.748 1.00 84.04 200 A 1 
ATOM 1604  C CA    . GLU A 1 200 ? 32.437  -29.074 -27.508 1.00 83.00 200 A 1 
ATOM 1605  C C     . GLU A 1 200 ? 31.995  -28.598 -26.122 1.00 83.83 200 A 1 
ATOM 1606  O O     . GLU A 1 200 ? 30.805  -28.610 -25.807 1.00 81.15 200 A 1 
ATOM 1607  C CB    . GLU A 1 200 ? 31.974  -28.104 -28.614 1.00 80.25 200 A 1 
ATOM 1608  C CG    . GLU A 1 200 ? 32.536  -26.676 -28.467 1.00 72.11 200 A 1 
ATOM 1609  C CD    . GLU A 1 200 ? 32.058  -25.691 -29.555 1.00 70.18 200 A 1 
ATOM 1610  O OE1   . GLU A 1 200 ? 32.283  -24.467 -29.402 1.00 64.11 200 A 1 
ATOM 1611  O OE2   . GLU A 1 200 ? 31.463  -26.129 -30.563 1.00 66.98 200 A 1 
ATOM 1612  N N     . LYS A 1 201 ? 32.946  -28.186 -25.278 1.00 84.56 201 A 1 
ATOM 1613  C CA    . LYS A 1 201 ? 32.640  -27.615 -23.966 1.00 84.36 201 A 1 
ATOM 1614  C C     . LYS A 1 201 ? 32.311  -26.140 -24.099 1.00 84.65 201 A 1 
ATOM 1615  O O     . LYS A 1 201 ? 33.067  -25.379 -24.700 1.00 80.01 201 A 1 
ATOM 1616  C CB    . LYS A 1 201 ? 33.776  -27.841 -22.965 1.00 81.19 201 A 1 
ATOM 1617  C CG    . LYS A 1 201 ? 33.736  -29.269 -22.405 1.00 72.28 201 A 1 
ATOM 1618  C CD    . LYS A 1 201 ? 34.705  -29.431 -21.235 1.00 68.25 201 A 1 
ATOM 1619  C CE    . LYS A 1 201 ? 34.490  -30.812 -20.621 1.00 59.71 201 A 1 
ATOM 1620  N NZ    . LYS A 1 201 ? 35.278  -31.012 -19.385 1.00 52.83 201 A 1 
ATOM 1621  N N     . LEU A 1 202 ? 31.217  -25.736 -23.474 1.00 84.18 202 A 1 
ATOM 1622  C CA    . LEU A 1 202 ? 30.860  -24.335 -23.361 1.00 83.71 202 A 1 
ATOM 1623  C C     . LEU A 1 202 ? 31.660  -23.667 -22.239 1.00 83.74 202 A 1 
ATOM 1624  O O     . LEU A 1 202 ? 31.949  -24.272 -21.206 1.00 79.62 202 A 1 
ATOM 1625  C CB    . LEU A 1 202 ? 29.345  -24.193 -23.147 1.00 81.49 202 A 1 
ATOM 1626  C CG    . LEU A 1 202 ? 28.489  -24.785 -24.282 1.00 79.63 202 A 1 
ATOM 1627  C CD1   . LEU A 1 202 ? 27.018  -24.522 -23.988 1.00 72.77 202 A 1 
ATOM 1628  C CD2   . LEU A 1 202 ? 28.816  -24.182 -25.647 1.00 72.38 202 A 1 
ATOM 1629  N N     . ASN A 1 203 ? 31.978  -22.402 -22.447 1.00 84.79 203 A 1 
ATOM 1630  C CA    . ASN A 1 203 ? 32.703  -21.546 -21.506 1.00 83.91 203 A 1 
ATOM 1631  C C     . ASN A 1 203 ? 31.772  -20.725 -20.591 1.00 84.75 203 A 1 
ATOM 1632  O O     . ASN A 1 203 ? 32.223  -19.789 -19.936 1.00 78.61 203 A 1 
ATOM 1633  C CB    . ASN A 1 203 ? 33.686  -20.667 -22.301 1.00 79.59 203 A 1 
ATOM 1634  C CG    . ASN A 1 203 ? 33.008  -19.761 -23.324 1.00 72.53 203 A 1 
ATOM 1635  O OD1   . ASN A 1 203 ? 31.885  -19.959 -23.743 1.00 61.56 203 A 1 
ATOM 1636  N ND2   . ASN A 1 203 ? 33.714  -18.755 -23.790 1.00 66.16 203 A 1 
ATOM 1637  N N     . PHE A 1 204 ? 30.508  -21.061 -20.543 1.00 84.56 204 A 1 
ATOM 1638  C CA    . PHE A 1 204 ? 29.495  -20.458 -19.691 1.00 84.91 204 A 1 
ATOM 1639  C C     . PHE A 1 204 ? 28.534  -21.529 -19.165 1.00 84.47 204 A 1 
ATOM 1640  O O     . PHE A 1 204 ? 28.510  -22.656 -19.665 1.00 80.55 204 A 1 
ATOM 1641  C CB    . PHE A 1 204 ? 28.761  -19.334 -20.446 1.00 83.40 204 A 1 
ATOM 1642  C CG    . PHE A 1 204 ? 27.991  -19.779 -21.672 1.00 85.62 204 A 1 
ATOM 1643  C CD1   . PHE A 1 204 ? 28.650  -19.934 -22.908 1.00 81.63 204 A 1 
ATOM 1644  C CD2   . PHE A 1 204 ? 26.611  -20.019 -21.595 1.00 81.83 204 A 1 
ATOM 1645  C CE1   . PHE A 1 204 ? 27.938  -20.323 -24.046 1.00 80.56 204 A 1 
ATOM 1646  C CE2   . PHE A 1 204 ? 25.891  -20.410 -22.733 1.00 81.50 204 A 1 
ATOM 1647  C CZ    . PHE A 1 204 ? 26.556  -20.560 -23.963 1.00 82.41 204 A 1 
ATOM 1648  N N     . THR A 1 205 ? 27.763  -21.188 -18.135 1.00 84.39 205 A 1 
ATOM 1649  C CA    . THR A 1 205 ? 26.799  -22.090 -17.496 1.00 83.79 205 A 1 
ATOM 1650  C C     . THR A 1 205 ? 25.400  -21.474 -17.474 1.00 84.20 205 A 1 
ATOM 1651  O O     . THR A 1 205 ? 25.179  -20.395 -18.030 1.00 80.82 205 A 1 
ATOM 1652  C CB    . THR A 1 205 ? 27.310  -22.484 -16.097 1.00 80.54 205 A 1 
ATOM 1653  O OG1   . THR A 1 205 ? 26.594  -23.605 -15.624 1.00 69.62 205 A 1 
ATOM 1654  C CG2   . THR A 1 205 ? 27.200  -21.385 -15.044 1.00 70.37 205 A 1 
ATOM 1655  N N     . GLU A 1 206 ? 24.462  -22.157 -16.839 1.00 84.41 206 A 1 
ATOM 1656  C CA    . GLU A 1 206 ? 23.141  -21.604 -16.563 1.00 83.57 206 A 1 
ATOM 1657  C C     . GLU A 1 206 ? 23.248  -20.356 -15.677 1.00 83.27 206 A 1 
ATOM 1658  O O     . GLU A 1 206 ? 24.060  -20.276 -14.756 1.00 79.55 206 A 1 
ATOM 1659  C CB    . GLU A 1 206 ? 22.224  -22.652 -15.912 1.00 80.71 206 A 1 
ATOM 1660  C CG    . GLU A 1 206 ? 21.938  -23.847 -16.832 1.00 75.15 206 A 1 
ATOM 1661  C CD    . GLU A 1 206 ? 20.840  -24.778 -16.297 1.00 73.56 206 A 1 
ATOM 1662  O OE1   . GLU A 1 206 ? 20.146  -25.401 -17.132 1.00 66.44 206 A 1 
ATOM 1663  O OE2   . GLU A 1 206 ? 20.669  -24.870 -15.063 1.00 68.48 206 A 1 
ATOM 1664  N N     . SER A 1 207 ? 22.409  -19.377 -15.976 1.00 83.99 207 A 1 
ATOM 1665  C CA    . SER A 1 207 ? 22.324  -18.111 -15.255 1.00 83.28 207 A 1 
ATOM 1666  C C     . SER A 1 207 ? 20.907  -17.547 -15.365 1.00 83.85 207 A 1 
ATOM 1667  O O     . SER A 1 207 ? 19.986  -18.234 -15.830 1.00 80.50 207 A 1 
ATOM 1668  C CB    . SER A 1 207 ? 23.367  -17.136 -15.831 1.00 80.36 207 A 1 
ATOM 1669  O OG    . SER A 1 207 ? 22.959  -16.644 -17.089 1.00 72.54 207 A 1 
ATOM 1670  N N     . THR A 1 208 ? 20.709  -16.295 -14.980 1.00 85.15 208 A 1 
ATOM 1671  C CA    . THR A 1 208 ? 19.421  -15.618 -15.184 1.00 84.82 208 A 1 
ATOM 1672  C C     . THR A 1 208 ? 19.055  -15.471 -16.664 1.00 85.37 208 A 1 
ATOM 1673  O O     . THR A 1 208 ? 17.876  -15.333 -16.994 1.00 82.59 208 A 1 
ATOM 1674  C CB    . THR A 1 208 ? 19.426  -14.236 -14.517 1.00 83.59 208 A 1 
ATOM 1675  O OG1   . THR A 1 208 ? 19.918  -14.323 -13.196 1.00 72.53 208 A 1 
ATOM 1676  C CG2   . THR A 1 208 ? 18.026  -13.649 -14.406 1.00 71.48 208 A 1 
ATOM 1677  N N     . HIS A 1 209 ? 20.044  -15.543 -17.550 1.00 87.06 209 A 1 
ATOM 1678  C CA    . HIS A 1 209 ? 19.881  -15.335 -18.991 1.00 87.09 209 A 1 
ATOM 1679  C C     . HIS A 1 209 ? 20.107  -16.592 -19.833 1.00 87.51 209 A 1 
ATOM 1680  O O     . HIS A 1 209 ? 19.949  -16.534 -21.050 1.00 84.25 209 A 1 
ATOM 1681  C CB    . HIS A 1 209 ? 20.835  -14.226 -19.441 1.00 85.11 209 A 1 
ATOM 1682  C CG    . HIS A 1 209 ? 20.685  -12.958 -18.658 1.00 83.81 209 A 1 
ATOM 1683  N ND1   . HIS A 1 209 ? 19.560  -12.166 -18.595 1.00 72.12 209 A 1 
ATOM 1684  C CD2   . HIS A 1 209 ? 21.624  -12.390 -17.835 1.00 72.19 209 A 1 
ATOM 1685  C CE1   . HIS A 1 209 ? 19.817  -11.149 -17.756 1.00 73.51 209 A 1 
ATOM 1686  N NE2   . HIS A 1 209 ? 21.063  -11.251 -17.278 1.00 74.82 209 A 1 
ATOM 1687  N N     . VAL A 1 210 ? 20.506  -17.708 -19.232 1.00 88.80 210 A 1 
ATOM 1688  C CA    . VAL A 1 210 ? 20.864  -18.926 -19.963 1.00 88.84 210 A 1 
ATOM 1689  C C     . VAL A 1 210 ? 20.252  -20.148 -19.289 1.00 88.20 210 A 1 
ATOM 1690  O O     . VAL A 1 210 ? 20.421  -20.347 -18.090 1.00 85.58 210 A 1 
ATOM 1691  C CB    . VAL A 1 210 ? 22.392  -19.094 -20.084 1.00 87.81 210 A 1 
ATOM 1692  C CG1   . VAL A 1 210 ? 22.747  -20.309 -20.939 1.00 79.24 210 A 1 
ATOM 1693  C CG2   . VAL A 1 210 ? 23.058  -17.873 -20.728 1.00 80.31 210 A 1 
ATOM 1694  N N     . GLU A 1 211 ? 19.588  -20.985 -20.069 1.00 88.48 211 A 1 
ATOM 1695  C CA    . GLU A 1 211 ? 19.035  -22.261 -19.625 1.00 87.78 211 A 1 
ATOM 1696  C C     . GLU A 1 211 ? 19.484  -23.387 -20.555 1.00 87.90 211 A 1 
ATOM 1697  O O     . GLU A 1 211 ? 19.324  -23.299 -21.776 1.00 86.16 211 A 1 
ATOM 1698  C CB    . GLU A 1 211 ? 17.503  -22.153 -19.597 1.00 86.28 211 A 1 
ATOM 1699  C CG    . GLU A 1 211 ? 16.795  -23.438 -19.164 1.00 79.50 211 A 1 
ATOM 1700  C CD    . GLU A 1 211 ? 16.942  -23.785 -17.677 1.00 78.02 211 A 1 
ATOM 1701  O OE1   . GLU A 1 211 ? 16.739  -24.971 -17.345 1.00 68.74 211 A 1 
ATOM 1702  O OE2   . GLU A 1 211 ? 17.145  -22.886 -16.853 1.00 69.71 211 A 1 
ATOM 1703  N N     . PHE A 1 212 ? 20.006  -24.471 -19.980 1.00 87.55 212 A 1 
ATOM 1704  C CA    . PHE A 1 212 ? 20.383  -25.667 -20.721 1.00 86.78 212 A 1 
ATOM 1705  C C     . PHE A 1 212 ? 19.337  -26.768 -20.569 1.00 85.56 212 A 1 
ATOM 1706  O O     . PHE A 1 212 ? 18.864  -27.072 -19.477 1.00 80.82 212 A 1 
ATOM 1707  C CB    . PHE A 1 212 ? 21.767  -26.166 -20.295 1.00 84.86 212 A 1 
ATOM 1708  C CG    . PHE A 1 212 ? 22.932  -25.211 -20.485 1.00 85.57 212 A 1 
ATOM 1709  C CD1   . PHE A 1 212 ? 22.903  -24.183 -21.439 1.00 80.89 212 A 1 
ATOM 1710  C CD2   . PHE A 1 212 ? 24.085  -25.374 -19.695 1.00 80.52 212 A 1 
ATOM 1711  C CE1   . PHE A 1 212 ? 24.004  -23.324 -21.599 1.00 79.08 212 A 1 
ATOM 1712  C CE2   . PHE A 1 212 ? 25.187  -24.526 -19.853 1.00 78.92 212 A 1 
ATOM 1713  C CZ    . PHE A 1 212 ? 25.147  -23.496 -20.800 1.00 79.73 212 A 1 
ATOM 1714  N N     . LYS A 1 213 ? 19.000  -27.405 -21.685 1.00 85.30 213 A 1 
ATOM 1715  C CA    . LYS A 1 213 ? 18.121  -28.573 -21.700 1.00 83.86 213 A 1 
ATOM 1716  C C     . LYS A 1 213 ? 18.679  -29.644 -22.619 1.00 83.39 213 A 1 
ATOM 1717  O O     . LYS A 1 213 ? 19.001  -29.388 -23.774 1.00 79.95 213 A 1 
ATOM 1718  C CB    . LYS A 1 213 ? 16.699  -28.180 -22.113 1.00 81.84 213 A 1 
ATOM 1719  C CG    . LYS A 1 213 ? 15.971  -27.316 -21.067 1.00 76.06 213 A 1 
ATOM 1720  C CD    . LYS A 1 213 ? 15.702  -28.067 -19.757 1.00 74.53 213 A 1 
ATOM 1721  C CE    . LYS A 1 213 ? 15.294  -27.084 -18.668 1.00 69.87 213 A 1 
ATOM 1722  N NZ    . LYS A 1 213 ? 16.105  -27.226 -17.439 1.00 64.56 213 A 1 
ATOM 1723  N N     . ARG A 1 214 ? 18.735  -30.871 -22.099 1.00 81.85 214 A 1 
ATOM 1724  C CA    . ARG A 1 214 ? 19.110  -32.054 -22.866 1.00 79.50 214 A 1 
ATOM 1725  C C     . ARG A 1 214 ? 17.971  -33.063 -22.853 1.00 78.32 214 A 1 
ATOM 1726  O O     . ARG A 1 214 ? 17.593  -33.569 -21.802 1.00 72.08 214 A 1 
ATOM 1727  C CB    . ARG A 1 214 ? 20.409  -32.635 -22.297 1.00 75.26 214 A 1 
ATOM 1728  C CG    . ARG A 1 214 ? 20.904  -33.820 -23.127 1.00 68.00 214 A 1 
ATOM 1729  C CD    . ARG A 1 214 ? 22.194  -34.368 -22.530 1.00 65.83 214 A 1 
ATOM 1730  N NE    . ARG A 1 214 ? 22.686  -35.525 -23.289 1.00 59.51 214 A 1 
ATOM 1731  C CZ    . ARG A 1 214 ? 23.743  -36.252 -22.968 1.00 54.60 214 A 1 
ATOM 1732  N NH1   . ARG A 1 214 ? 24.454  -35.999 -21.903 1.00 51.64 214 A 1 
ATOM 1733  N NH2   . ARG A 1 214 ? 24.099  -37.250 -23.719 1.00 47.53 214 A 1 
ATOM 1734  N N     . PHE A 1 215 ? 17.474  -33.397 -24.038 1.00 77.47 215 A 1 
ATOM 1735  C CA    . PHE A 1 215 ? 16.452  -34.425 -24.207 1.00 75.00 215 A 1 
ATOM 1736  C C     . PHE A 1 215 ? 17.052  -35.653 -24.886 1.00 73.68 215 A 1 
ATOM 1737  O O     . PHE A 1 215 ? 17.388  -35.628 -26.065 1.00 67.09 215 A 1 
ATOM 1738  C CB    . PHE A 1 215 ? 15.265  -33.848 -24.970 1.00 72.12 215 A 1 
ATOM 1739  C CG    . PHE A 1 215 ? 14.601  -32.679 -24.270 1.00 71.74 215 A 1 
ATOM 1740  C CD1   . PHE A 1 215 ? 13.845  -32.887 -23.103 1.00 68.35 215 A 1 
ATOM 1741  C CD2   . PHE A 1 215 ? 14.744  -31.377 -24.772 1.00 67.36 215 A 1 
ATOM 1742  C CE1   . PHE A 1 215 ? 13.231  -31.809 -22.453 1.00 64.91 215 A 1 
ATOM 1743  C CE2   . PHE A 1 215 ? 14.131  -30.295 -24.126 1.00 64.99 215 A 1 
ATOM 1744  C CZ    . PHE A 1 215 ? 13.373  -30.508 -22.963 1.00 65.70 215 A 1 
ATOM 1745  N N     . THR A 1 216 ? 17.174  -36.747 -24.143 1.00 72.29 216 A 1 
ATOM 1746  C CA    . THR A 1 216 ? 17.748  -38.009 -24.636 1.00 69.50 216 A 1 
ATOM 1747  C C     . THR A 1 216 ? 16.702  -39.003 -25.144 1.00 69.31 216 A 1 
ATOM 1748  O O     . THR A 1 216 ? 17.035  -40.105 -25.573 1.00 63.08 216 A 1 
ATOM 1749  C CB    . THR A 1 216 ? 18.596  -38.666 -23.543 1.00 64.56 216 A 1 
ATOM 1750  O OG1   . THR A 1 216 ? 17.831  -38.827 -22.374 1.00 57.99 216 A 1 
ATOM 1751  C CG2   . THR A 1 216 ? 19.813  -37.818 -23.169 1.00 55.78 216 A 1 
ATOM 1752  N N     . THR A 1 217 ? 15.435  -38.640 -25.076 1.00 69.79 217 A 1 
ATOM 1753  C CA    . THR A 1 217 ? 14.325  -39.566 -25.304 1.00 67.76 217 A 1 
ATOM 1754  C C     . THR A 1 217 ? 13.816  -39.554 -26.743 1.00 69.75 217 A 1 
ATOM 1755  O O     . THR A 1 217 ? 14.128  -38.665 -27.529 1.00 65.42 217 A 1 
ATOM 1756  C CB    . THR A 1 217 ? 13.179  -39.295 -24.332 1.00 61.69 217 A 1 
ATOM 1757  O OG1   . THR A 1 217 ? 12.648  -38.008 -24.523 1.00 54.78 217 A 1 
ATOM 1758  C CG2   . THR A 1 217 ? 13.634  -39.421 -22.884 1.00 53.48 217 A 1 
ATOM 1759  N N     . LYS A 1 218 ? 12.996  -40.546 -27.076 1.00 70.41 218 A 1 
ATOM 1760  C CA    . LYS A 1 218 ? 12.398  -40.644 -28.419 1.00 69.61 218 A 1 
ATOM 1761  C C     . LYS A 1 218 ? 11.414  -39.511 -28.712 1.00 71.28 218 A 1 
ATOM 1762  O O     . LYS A 1 218 ? 11.347  -39.045 -29.838 1.00 65.65 218 A 1 
ATOM 1763  C CB    . LYS A 1 218 ? 11.713  -42.011 -28.606 1.00 64.51 218 A 1 
ATOM 1764  C CG    . LYS A 1 218 ? 12.701  -43.195 -28.646 1.00 56.67 218 A 1 
ATOM 1765  C CD    . LYS A 1 218 ? 11.973  -44.510 -28.947 1.00 51.02 218 A 1 
ATOM 1766  C CE    . LYS A 1 218 ? 12.952  -45.693 -29.022 1.00 43.45 218 A 1 
ATOM 1767  N NZ    . LYS A 1 218 ? 12.273  -46.982 -29.334 1.00 36.87 218 A 1 
ATOM 1768  N N     . LYS A 1 219 ? 10.666  -39.066 -27.708 1.00 72.81 219 A 1 
ATOM 1769  C CA    . LYS A 1 219 ? 9.631   -38.031 -27.836 1.00 72.20 219 A 1 
ATOM 1770  C C     . LYS A 1 219 ? 10.193  -36.644 -27.492 1.00 74.89 219 A 1 
ATOM 1771  O O     . LYS A 1 219 ? 9.810   -36.047 -26.496 1.00 71.13 219 A 1 
ATOM 1772  C CB    . LYS A 1 219 ? 8.402   -38.395 -26.992 1.00 66.47 219 A 1 
ATOM 1773  C CG    . LYS A 1 219 ? 7.666   -39.658 -27.471 1.00 58.72 219 A 1 
ATOM 1774  C CD    . LYS A 1 219 ? 6.361   -39.830 -26.683 1.00 54.08 219 A 1 
ATOM 1775  C CE    . LYS A 1 219 ? 5.553   -41.037 -27.162 1.00 47.19 219 A 1 
ATOM 1776  N NZ    . LYS A 1 219 ? 4.241   -41.136 -26.473 1.00 41.91 219 A 1 
ATOM 1777  N N     . VAL A 1 220 ? 11.089  -36.134 -28.312 1.00 76.53 220 A 1 
ATOM 1778  C CA    . VAL A 1 220 ? 11.740  -34.835 -28.074 1.00 77.29 220 A 1 
ATOM 1779  C C     . VAL A 1 220 ? 10.751  -33.674 -28.211 1.00 79.04 220 A 1 
ATOM 1780  O O     . VAL A 1 220 ? 10.618  -32.876 -27.288 1.00 77.55 220 A 1 
ATOM 1781  C CB    . VAL A 1 220 ? 12.953  -34.644 -29.009 1.00 75.07 220 A 1 
ATOM 1782  C CG1   . VAL A 1 220 ? 13.631  -33.292 -28.786 1.00 68.25 220 A 1 
ATOM 1783  C CG2   . VAL A 1 220 ? 13.999  -35.732 -28.769 1.00 67.84 220 A 1 
ATOM 1784  N N     . ILE A 1 221 ? 10.018  -33.607 -29.306 1.00 79.33 221 A 1 
ATOM 1785  C CA    . ILE A 1 221 ? 9.092   -32.499 -29.603 1.00 79.72 221 A 1 
ATOM 1786  C C     . ILE A 1 221 ? 8.012   -32.317 -28.516 1.00 80.58 221 A 1 
ATOM 1787  O O     . ILE A 1 221 ? 7.849   -31.194 -28.040 1.00 78.49 221 A 1 
ATOM 1788  C CB    . ILE A 1 221 ? 8.493   -32.631 -31.024 1.00 78.29 221 A 1 
ATOM 1789  C CG1   . ILE A 1 221 ? 9.608   -32.540 -32.088 1.00 73.02 221 A 1 
ATOM 1790  C CG2   . ILE A 1 221 ? 7.421   -31.557 -31.273 1.00 70.27 221 A 1 
ATOM 1791  C CD1   . ILE A 1 221 ? 9.139   -32.818 -33.517 1.00 65.33 221 A 1 
ATOM 1792  N N     . PRO A 1 222 ? 7.307   -33.357 -28.056 1.00 79.52 222 A 1 
ATOM 1793  C CA    . PRO A 1 222 ? 6.327   -33.207 -26.975 1.00 78.52 222 A 1 
ATOM 1794  C C     . PRO A 1 222 ? 6.923   -32.635 -25.686 1.00 79.22 222 A 1 
ATOM 1795  O O     . PRO A 1 222 ? 6.314   -31.773 -25.060 1.00 77.50 222 A 1 
ATOM 1796  C CB    . PRO A 1 222 ? 5.749   -34.600 -26.746 1.00 76.69 222 A 1 
ATOM 1797  C CG    . PRO A 1 222 ? 5.908   -35.277 -28.102 1.00 72.87 222 A 1 
ATOM 1798  C CD    . PRO A 1 222 ? 7.221   -34.699 -28.616 1.00 75.24 222 A 1 
ATOM 1799  N N     . ARG A 1 223 ? 8.126   -33.054 -25.319 1.00 80.72 223 A 1 
ATOM 1800  C CA    . ARG A 1 223 ? 8.810   -32.532 -24.127 1.00 80.09 223 A 1 
ATOM 1801  C C     . ARG A 1 223 ? 9.211   -31.074 -24.282 1.00 81.81 223 A 1 
ATOM 1802  O O     . ARG A 1 223 ? 9.070   -30.309 -23.336 1.00 80.31 223 A 1 
ATOM 1803  C CB    . ARG A 1 223 ? 10.050  -33.364 -23.816 1.00 77.02 223 A 1 
ATOM 1804  C CG    . ARG A 1 223 ? 9.672   -34.653 -23.095 1.00 68.19 223 A 1 
ATOM 1805  C CD    . ARG A 1 223 ? 10.949  -35.344 -22.654 1.00 63.13 223 A 1 
ATOM 1806  N NE    . ARG A 1 223 ? 10.667  -36.353 -21.633 1.00 57.97 223 A 1 
ATOM 1807  C CZ    . ARG A 1 223 ? 11.533  -36.809 -20.761 1.00 52.20 223 A 1 
ATOM 1808  N NH1   . ARG A 1 223 ? 12.805  -36.537 -20.839 1.00 48.15 223 A 1 
ATOM 1809  N NH2   . ARG A 1 223 ? 11.127  -37.537 -19.779 1.00 46.14 223 A 1 
ATOM 1810  N N     . ILE A 1 224 ? 9.685   -30.693 -25.447 1.00 81.57 224 A 1 
ATOM 1811  C CA    . ILE A 1 224 ? 9.989   -29.292 -25.740 1.00 82.51 224 A 1 
ATOM 1812  C C     . ILE A 1 224 ? 8.721   -28.450 -25.596 1.00 83.39 224 A 1 
ATOM 1813  O O     . ILE A 1 224 ? 8.747   -27.446 -24.894 1.00 82.30 224 A 1 
ATOM 1814  C CB    . ILE A 1 224 ? 10.655  -29.140 -27.123 1.00 82.08 224 A 1 
ATOM 1815  C CG1   . ILE A 1 224 ? 12.062  -29.775 -27.101 1.00 76.89 224 A 1 
ATOM 1816  C CG2   . ILE A 1 224 ? 10.752  -27.655 -27.521 1.00 75.42 224 A 1 
ATOM 1817  C CD1   . ILE A 1 224 ? 12.727  -29.875 -28.477 1.00 70.75 224 A 1 
ATOM 1818  N N     . LYS A 1 225 ? 7.609   -28.881 -26.164 1.00 83.55 225 A 1 
ATOM 1819  C CA    . LYS A 1 225 ? 6.321   -28.175 -26.055 1.00 83.57 225 A 1 
ATOM 1820  C C     . LYS A 1 225 ? 5.821   -28.036 -24.616 1.00 84.14 225 A 1 
ATOM 1821  O O     . LYS A 1 225 ? 5.167   -27.050 -24.308 1.00 81.95 225 A 1 
ATOM 1822  C CB    . LYS A 1 225 ? 5.248   -28.899 -26.875 1.00 82.15 225 A 1 
ATOM 1823  C CG    . LYS A 1 225 ? 5.427   -28.719 -28.381 1.00 76.20 225 A 1 
ATOM 1824  C CD    . LYS A 1 225 ? 4.262   -29.401 -29.101 1.00 72.81 225 A 1 
ATOM 1825  C CE    . LYS A 1 225 ? 4.339   -29.090 -30.588 1.00 65.61 225 A 1 
ATOM 1826  N NZ    . LYS A 1 225 ? 3.151   -29.579 -31.327 1.00 59.28 225 A 1 
ATOM 1827  N N     . GLU A 1 226 ? 6.102   -29.002 -23.760 1.00 83.35 226 A 1 
ATOM 1828  C CA    . GLU A 1 226 ? 5.688   -28.981 -22.356 1.00 82.17 226 A 1 
ATOM 1829  C C     . GLU A 1 226 ? 6.565   -28.038 -21.514 1.00 83.43 226 A 1 
ATOM 1830  O O     . GLU A 1 226 ? 6.055   -27.286 -20.687 1.00 81.56 226 A 1 
ATOM 1831  C CB    . GLU A 1 226 ? 5.719   -30.428 -21.837 1.00 78.51 226 A 1 
ATOM 1832  C CG    . GLU A 1 226 ? 5.029   -30.616 -20.479 1.00 68.67 226 A 1 
ATOM 1833  C CD    . GLU A 1 226 ? 4.941   -32.100 -20.074 1.00 63.58 226 A 1 
ATOM 1834  O OE1   . GLU A 1 226 ? 4.070   -32.428 -19.241 1.00 58.27 226 A 1 
ATOM 1835  O OE2   . GLU A 1 226 ? 5.728   -32.926 -20.595 1.00 57.22 226 A 1 
ATOM 1836  N N     . MET A 1 227 ? 7.870   -28.025 -21.765 1.00 83.57 227 A 1 
ATOM 1837  C CA    . MET A 1 227 ? 8.831   -27.236 -20.989 1.00 83.59 227 A 1 
ATOM 1838  C C     . MET A 1 227 ? 8.958   -25.787 -21.470 1.00 85.41 227 A 1 
ATOM 1839  O O     . MET A 1 227 ? 9.162   -24.878 -20.666 1.00 84.73 227 A 1 
ATOM 1840  C CB    . MET A 1 227 ? 10.207  -27.920 -21.043 1.00 81.33 227 A 1 
ATOM 1841  C CG    . MET A 1 227 ? 10.236  -29.270 -20.317 1.00 73.37 227 A 1 
ATOM 1842  S SD    . MET A 1 227 ? 9.897   -29.212 -18.530 1.00 69.98 227 A 1 
ATOM 1843  C CE    . MET A 1 227 ? 11.334  -28.290 -17.954 1.00 61.53 227 A 1 
ATOM 1844  N N     . LEU A 1 228 ? 8.852   -25.560 -22.767 1.00 86.37 228 A 1 
ATOM 1845  C CA    . LEU A 1 228 ? 9.138   -24.271 -23.384 1.00 87.49 228 A 1 
ATOM 1846  C C     . LEU A 1 228 ? 8.283   -23.114 -22.833 1.00 88.54 228 A 1 
ATOM 1847  O O     . LEU A 1 228 ? 8.860   -22.065 -22.544 1.00 87.22 228 A 1 
ATOM 1848  C CB    . LEU A 1 228 ? 9.033   -24.417 -24.912 1.00 86.37 228 A 1 
ATOM 1849  C CG    . LEU A 1 228 ? 9.524   -23.195 -25.701 1.00 83.52 228 A 1 
ATOM 1850  C CD1   . LEU A 1 228 ? 11.034  -23.016 -25.550 1.00 77.57 228 A 1 
ATOM 1851  C CD2   . LEU A 1 228 ? 9.209   -23.391 -27.184 1.00 77.26 228 A 1 
ATOM 1852  N N     . PRO A 1 229 ? 6.970   -23.271 -22.614 1.00 88.98 229 A 1 
ATOM 1853  C CA    . PRO A 1 229 ? 6.139   -22.199 -22.062 1.00 89.12 229 A 1 
ATOM 1854  C C     . PRO A 1 229 ? 6.653   -21.643 -20.732 1.00 89.59 229 A 1 
ATOM 1855  O O     . PRO A 1 229 ? 6.630   -20.432 -20.519 1.00 87.79 229 A 1 
ATOM 1856  C CB    . PRO A 1 229 ? 4.745   -22.808 -21.900 1.00 87.96 229 A 1 
ATOM 1857  C CG    . PRO A 1 229 ? 4.693   -23.881 -22.971 1.00 85.36 229 A 1 
ATOM 1858  C CD    . PRO A 1 229 ? 6.123   -24.400 -22.990 1.00 88.06 229 A 1 
ATOM 1859  N N     . HIS A 1 230 ? 7.157   -22.506 -19.853 1.00 89.44 230 A 1 
ATOM 1860  C CA    . HIS A 1 230 ? 7.660   -22.098 -18.544 1.00 88.60 230 A 1 
ATOM 1861  C C     . HIS A 1 230 ? 8.887   -21.192 -18.672 1.00 89.03 230 A 1 
ATOM 1862  O O     . HIS A 1 230 ? 8.931   -20.126 -18.060 1.00 86.40 230 A 1 
ATOM 1863  C CB    . HIS A 1 230 ? 8.001   -23.342 -17.703 1.00 86.25 230 A 1 
ATOM 1864  C CG    . HIS A 1 230 ? 6.856   -24.287 -17.451 1.00 82.97 230 A 1 
ATOM 1865  N ND1   . HIS A 1 230 ? 6.974   -25.565 -16.940 1.00 71.65 230 A 1 
ATOM 1866  C CD2   . HIS A 1 230 ? 5.517   -24.084 -17.665 1.00 71.83 230 A 1 
ATOM 1867  C CE1   . HIS A 1 230 ? 5.758   -26.107 -16.854 1.00 70.57 230 A 1 
ATOM 1868  N NE2   . HIS A 1 230 ? 4.844   -25.237 -17.292 1.00 72.42 230 A 1 
ATOM 1869  N N     . TYR A 1 231 ? 9.849   -21.577 -19.508 1.00 90.07 231 A 1 
ATOM 1870  C CA    . TYR A 1 231 ? 11.082  -20.811 -19.694 1.00 90.15 231 A 1 
ATOM 1871  C C     . TYR A 1 231 ? 10.870  -19.539 -20.516 1.00 90.60 231 A 1 
ATOM 1872  O O     . TYR A 1 231 ? 11.422  -18.498 -20.172 1.00 88.71 231 A 1 
ATOM 1873  C CB    . TYR A 1 231 ? 12.161  -21.707 -20.305 1.00 88.87 231 A 1 
ATOM 1874  C CG    . TYR A 1 231 ? 12.613  -22.789 -19.354 1.00 87.75 231 A 1 
ATOM 1875  C CD1   . TYR A 1 231 ? 13.336  -22.438 -18.201 1.00 81.82 231 A 1 
ATOM 1876  C CD2   . TYR A 1 231 ? 12.268  -24.132 -19.570 1.00 81.21 231 A 1 
ATOM 1877  C CE1   . TYR A 1 231 ? 13.701  -23.411 -17.260 1.00 79.20 231 A 1 
ATOM 1878  C CE2   . TYR A 1 231 ? 12.627  -25.120 -18.633 1.00 78.78 231 A 1 
ATOM 1879  C CZ    . TYR A 1 231 ? 13.336  -24.749 -17.472 1.00 80.47 231 A 1 
ATOM 1880  O OH    . TYR A 1 231 ? 13.659  -25.690 -16.533 1.00 77.89 231 A 1 
ATOM 1881  N N     . VAL A 1 232 ? 10.028  -19.585 -21.543 1.00 91.14 232 A 1 
ATOM 1882  C CA    . VAL A 1 232 ? 9.684   -18.385 -22.316 1.00 91.46 232 A 1 
ATOM 1883  C C     . VAL A 1 232 ? 8.979   -17.357 -21.431 1.00 91.22 232 A 1 
ATOM 1884  O O     . VAL A 1 232 ? 9.358   -16.191 -21.445 1.00 89.44 232 A 1 
ATOM 1885  C CB    . VAL A 1 232 ? 8.838   -18.730 -23.555 1.00 91.08 232 A 1 
ATOM 1886  C CG1   . VAL A 1 232 ? 8.349   -17.472 -24.282 1.00 84.39 232 A 1 
ATOM 1887  C CG2   . VAL A 1 232 ? 9.664   -19.541 -24.555 1.00 84.78 232 A 1 
ATOM 1888  N N     . SER A 1 233 ? 8.025   -17.780 -20.613 1.00 91.75 233 A 1 
ATOM 1889  C CA    . SER A 1 233 ? 7.366   -16.901 -19.642 1.00 91.41 233 A 1 
ATOM 1890  C C     . SER A 1 233 ? 8.365   -16.325 -18.633 1.00 91.10 233 A 1 
ATOM 1891  O O     . SER A 1 233 ? 8.371   -15.118 -18.392 1.00 89.02 233 A 1 
ATOM 1892  C CB    . SER A 1 233 ? 6.252   -17.671 -18.923 1.00 90.47 233 A 1 
ATOM 1893  O OG    . SER A 1 233 ? 5.613   -16.867 -17.950 1.00 80.09 233 A 1 
ATOM 1894  N N     . ALA A 1 234 ? 9.256   -17.159 -18.095 1.00 90.91 234 A 1 
ATOM 1895  C CA    . ALA A 1 234 ? 10.257  -16.727 -17.128 1.00 90.49 234 A 1 
ATOM 1896  C C     . ALA A 1 234 ? 11.215  -15.672 -17.701 1.00 90.29 234 A 1 
ATOM 1897  O O     . ALA A 1 234 ? 11.428  -14.634 -17.076 1.00 88.33 234 A 1 
ATOM 1898  C CB    . ALA A 1 234 ? 11.018  -17.957 -16.622 1.00 89.44 234 A 1 
ATOM 1899  N N     . PHE A 1 235 ? 11.751  -15.901 -18.896 1.00 90.61 235 A 1 
ATOM 1900  C CA    . PHE A 1 235 ? 12.654  -14.950 -19.542 1.00 90.68 235 A 1 
ATOM 1901  C C     . PHE A 1 235 ? 11.936  -13.670 -19.982 1.00 89.88 235 A 1 
ATOM 1902  O O     . PHE A 1 235 ? 12.413  -12.572 -19.693 1.00 87.24 235 A 1 
ATOM 1903  C CB    . PHE A 1 235 ? 13.373  -15.627 -20.715 1.00 90.58 235 A 1 
ATOM 1904  C CG    . PHE A 1 235 ? 14.435  -16.632 -20.319 1.00 91.14 235 A 1 
ATOM 1905  C CD1   . PHE A 1 235 ? 15.425  -16.291 -19.383 1.00 86.61 235 A 1 
ATOM 1906  C CD2   . PHE A 1 235 ? 14.466  -17.904 -20.914 1.00 86.30 235 A 1 
ATOM 1907  C CE1   . PHE A 1 235 ? 16.428  -17.212 -19.037 1.00 84.94 235 A 1 
ATOM 1908  C CE2   . PHE A 1 235 ? 15.468  -18.826 -20.574 1.00 85.10 235 A 1 
ATOM 1909  C CZ    . PHE A 1 235 ? 16.446  -18.481 -19.633 1.00 87.94 235 A 1 
ATOM 1910  N N     . ALA A 1 236 ? 10.770  -13.791 -20.603 1.00 90.38 236 A 1 
ATOM 1911  C CA    . ALA A 1 236 ? 10.008  -12.637 -21.070 1.00 89.60 236 A 1 
ATOM 1912  C C     . ALA A 1 236 ? 9.574   -11.703 -19.926 1.00 88.84 236 A 1 
ATOM 1913  O O     . ALA A 1 236 ? 9.579   -10.483 -20.088 1.00 86.07 236 A 1 
ATOM 1914  C CB    . ALA A 1 236 ? 8.802   -13.148 -21.861 1.00 89.18 236 A 1 
ATOM 1915  N N     . ASN A 1 237 ? 9.260   -12.254 -18.758 1.00 88.78 237 A 1 
ATOM 1916  C CA    . ASN A 1 237 ? 8.869   -11.476 -17.578 1.00 87.47 237 A 1 
ATOM 1917  C C     . ASN A 1 237 ? 10.053  -10.903 -16.782 1.00 86.10 237 A 1 
ATOM 1918  O O     . ASN A 1 237 ? 9.833   -10.142 -15.837 1.00 82.47 237 A 1 
ATOM 1919  C CB    . ASN A 1 237 ? 7.978   -12.344 -16.679 1.00 86.63 237 A 1 
ATOM 1920  C CG    . ASN A 1 237 ? 6.625   -12.661 -17.297 1.00 85.85 237 A 1 
ATOM 1921  O OD1   . ASN A 1 237 ? 6.038   -11.890 -18.031 1.00 79.25 237 A 1 
ATOM 1922  N ND2   . ASN A 1 237 ? 6.074   -13.811 -16.966 1.00 79.28 237 A 1 
ATOM 1923  N N     . THR A 1 238 ? 11.281  -11.277 -17.125 1.00 87.00 238 A 1 
ATOM 1924  C CA    . THR A 1 238 ? 12.493  -10.853 -16.405 1.00 85.14 238 A 1 
ATOM 1925  C C     . THR A 1 238 ? 13.366  -9.976  -17.301 1.00 83.87 238 A 1 
ATOM 1926  O O     . THR A 1 238 ? 12.986  -8.842  -17.592 1.00 78.60 238 A 1 
ATOM 1927  C CB    . THR A 1 238 ? 13.223  -12.055 -15.771 1.00 83.29 238 A 1 
ATOM 1928  O OG1   . THR A 1 238 ? 12.300  -12.923 -15.161 1.00 71.42 238 A 1 
ATOM 1929  C CG2   . THR A 1 238 ? 14.186  -11.626 -14.674 1.00 71.04 238 A 1 
ATOM 1930  N N     . GLN A 1 239 ? 14.505  -10.459 -17.757 1.00 84.62 239 A 1 
ATOM 1931  C CA    . GLN A 1 239 ? 15.472  -9.704  -18.573 1.00 83.29 239 A 1 
ATOM 1932  C C     . GLN A 1 239 ? 15.702  -10.311 -19.965 1.00 83.51 239 A 1 
ATOM 1933  O O     . GLN A 1 239 ? 16.634  -9.922  -20.669 1.00 78.09 239 A 1 
ATOM 1934  C CB    . GLN A 1 239 ? 16.788  -9.545  -17.806 1.00 79.91 239 A 1 
ATOM 1935  C CG    . GLN A 1 239 ? 16.647  -8.690  -16.534 1.00 75.72 239 A 1 
ATOM 1936  C CD    . GLN A 1 239 ? 17.992  -8.420  -15.857 1.00 72.06 239 A 1 
ATOM 1937  O OE1   . GLN A 1 239 ? 19.020  -8.970  -16.205 1.00 65.12 239 A 1 
ATOM 1938  N NE2   . GLN A 1 239 ? 18.028  -7.570  -14.854 1.00 63.67 239 A 1 
ATOM 1939  N N     . GLY A 1 240 ? 14.866  -11.256 -20.362 1.00 84.95 240 A 1 
ATOM 1940  C CA    . GLY A 1 240 ? 15.107  -12.081 -21.540 1.00 85.05 240 A 1 
ATOM 1941  C C     . GLY A 1 240 ? 16.162  -13.157 -21.284 1.00 85.99 240 A 1 
ATOM 1942  O O     . GLY A 1 240 ? 16.621  -13.350 -20.158 1.00 82.08 240 A 1 
ATOM 1943  N N     . GLY A 1 241 ? 16.537  -13.883 -22.320 1.00 88.24 241 A 1 
ATOM 1944  C CA    . GLY A 1 241 ? 17.556  -14.919 -22.208 1.00 88.55 241 A 1 
ATOM 1945  C C     . GLY A 1 241 ? 17.587  -15.896 -23.372 1.00 89.99 241 A 1 
ATOM 1946  O O     . GLY A 1 241 ? 16.908  -15.717 -24.388 1.00 87.84 241 A 1 
ATOM 1947  N N     . TYR A 1 242 ? 18.386  -16.940 -23.192 1.00 90.67 242 A 1 
ATOM 1948  C CA    . TYR A 1 242 ? 18.640  -17.965 -24.195 1.00 90.80 242 A 1 
ATOM 1949  C C     . TYR A 1 242 ? 18.294  -19.351 -23.644 1.00 90.60 242 A 1 
ATOM 1950  O O     . TYR A 1 242 ? 18.783  -19.748 -22.588 1.00 88.11 242 A 1 
ATOM 1951  C CB    . TYR A 1 242 ? 20.107  -17.909 -24.634 1.00 90.02 242 A 1 
ATOM 1952  C CG    . TYR A 1 242 ? 20.522  -16.588 -25.258 1.00 90.23 242 A 1 
ATOM 1953  C CD1   . TYR A 1 242 ? 20.437  -16.398 -26.647 1.00 84.33 242 A 1 
ATOM 1954  C CD2   . TYR A 1 242 ? 20.984  -15.530 -24.446 1.00 84.28 242 A 1 
ATOM 1955  C CE1   . TYR A 1 242 ? 20.803  -15.173 -27.227 1.00 83.21 242 A 1 
ATOM 1956  C CE2   . TYR A 1 242 ? 21.345  -14.295 -25.014 1.00 83.01 242 A 1 
ATOM 1957  C CZ    . TYR A 1 242 ? 21.252  -14.123 -26.407 1.00 86.23 242 A 1 
ATOM 1958  O OH    . TYR A 1 242 ? 21.594  -12.915 -26.966 1.00 84.41 242 A 1 
ATOM 1959  N N     . VAL A 1 243 ? 17.490  -20.104 -24.369 1.00 90.78 243 A 1 
ATOM 1960  C CA    . VAL A 1 243 ? 17.241  -21.525 -24.104 1.00 90.45 243 A 1 
ATOM 1961  C C     . VAL A 1 243 ? 18.060  -22.346 -25.092 1.00 90.06 243 A 1 
ATOM 1962  O O     . VAL A 1 243 ? 17.869  -22.241 -26.303 1.00 87.99 243 A 1 
ATOM 1963  C CB    . VAL A 1 243 ? 15.748  -21.878 -24.193 1.00 89.60 243 A 1 
ATOM 1964  C CG1   . VAL A 1 243 ? 15.509  -23.337 -23.800 1.00 81.52 243 A 1 
ATOM 1965  C CG2   . VAL A 1 243 ? 14.898  -20.999 -23.272 1.00 82.14 243 A 1 
ATOM 1966  N N     . LEU A 1 244 ? 18.960  -23.172 -24.569 1.00 89.24 244 A 1 
ATOM 1967  C CA    . LEU A 1 244 ? 19.834  -24.050 -25.339 1.00 88.41 244 A 1 
ATOM 1968  C C     . LEU A 1 244 ? 19.348  -25.496 -25.195 1.00 87.83 244 A 1 
ATOM 1969  O O     . LEU A 1 244 ? 19.463  -26.102 -24.130 1.00 84.93 244 A 1 
ATOM 1970  C CB    . LEU A 1 244 ? 21.275  -23.874 -24.829 1.00 86.73 244 A 1 
ATOM 1971  C CG    . LEU A 1 244 ? 21.893  -22.507 -25.198 1.00 83.42 244 A 1 
ATOM 1972  C CD1   . LEU A 1 244 ? 22.938  -22.085 -24.179 1.00 74.14 244 A 1 
ATOM 1973  C CD2   . LEU A 1 244 ? 22.578  -22.571 -26.557 1.00 73.59 244 A 1 
ATOM 1974  N N     . ILE A 1 245 ? 18.811  -26.066 -26.262 1.00 87.12 245 A 1 
ATOM 1975  C CA    . ILE A 1 245 ? 18.308  -27.440 -26.288 1.00 86.20 245 A 1 
ATOM 1976  C C     . ILE A 1 245 ? 19.330  -28.326 -26.993 1.00 85.23 245 A 1 
ATOM 1977  O O     . ILE A 1 245 ? 19.618  -28.120 -28.168 1.00 81.49 245 A 1 
ATOM 1978  C CB    . ILE A 1 245 ? 16.918  -27.520 -26.951 1.00 84.83 245 A 1 
ATOM 1979  C CG1   . ILE A 1 245 ? 15.914  -26.575 -26.251 1.00 80.62 245 A 1 
ATOM 1980  C CG2   . ILE A 1 245 ? 16.416  -28.976 -26.918 1.00 79.41 245 A 1 
ATOM 1981  C CD1   . ILE A 1 245 ? 14.549  -26.486 -26.938 1.00 73.94 245 A 1 
ATOM 1982  N N     . GLY A 1 246 ? 19.845  -29.323 -26.282 1.00 84.20 246 A 1 
ATOM 1983  C CA    . GLY A 1 246 ? 20.876  -30.232 -26.782 1.00 83.21 246 A 1 
ATOM 1984  C C     . GLY A 1 246 ? 22.242  -30.060 -26.121 1.00 83.52 246 A 1 
ATOM 1985  O O     . GLY A 1 246 ? 23.214  -30.664 -26.570 1.00 79.43 246 A 1 
ATOM 1986  N N     . VAL A 1 247 ? 22.312  -29.271 -25.054 1.00 84.77 247 A 1 
ATOM 1987  C CA    . VAL A 1 247 ? 23.502  -29.098 -24.214 1.00 84.51 247 A 1 
ATOM 1988  C C     . VAL A 1 247 ? 23.273  -29.803 -22.880 1.00 83.49 247 A 1 
ATOM 1989  O O     . VAL A 1 247 ? 22.183  -29.733 -22.316 1.00 79.72 247 A 1 
ATOM 1990  C CB    . VAL A 1 247 ? 23.833  -27.609 -24.026 1.00 83.99 247 A 1 
ATOM 1991  C CG1   . VAL A 1 247 ? 25.093  -27.413 -23.188 1.00 75.86 247 A 1 
ATOM 1992  C CG2   . VAL A 1 247 ? 24.055  -26.924 -25.380 1.00 77.04 247 A 1 
ATOM 1993  N N     . ASP A 1 248 ? 24.294  -30.498 -22.396 1.00 83.17 248 A 1 
ATOM 1994  C CA    . ASP A 1 248 ? 24.270  -31.147 -21.093 1.00 81.39 248 A 1 
ATOM 1995  C C     . ASP A 1 248 ? 24.522  -30.122 -19.979 1.00 81.23 248 A 1 
ATOM 1996  O O     . ASP A 1 248 ? 25.516  -29.393 -20.007 1.00 77.14 248 A 1 
ATOM 1997  C CB    . ASP A 1 248 ? 25.310  -32.274 -21.072 1.00 77.83 248 A 1 
ATOM 1998  C CG    . ASP A 1 248 ? 25.088  -33.231 -19.905 1.00 71.72 248 A 1 
ATOM 1999  O OD1   . ASP A 1 248 ? 25.479  -32.894 -18.772 1.00 64.77 248 A 1 
ATOM 2000  O OD2   . ASP A 1 248 ? 24.532  -34.323 -20.162 1.00 64.94 248 A 1 
ATOM 2001  N N     . ASP A 1 249 ? 23.645  -30.086 -19.002 1.00 80.37 249 A 1 
ATOM 2002  C CA    . ASP A 1 249 ? 23.691  -29.145 -17.882 1.00 78.03 249 A 1 
ATOM 2003  C C     . ASP A 1 249 ? 24.875  -29.389 -16.934 1.00 78.69 249 A 1 
ATOM 2004  O O     . ASP A 1 249 ? 25.455  -28.450 -16.387 1.00 73.30 249 A 1 
ATOM 2005  C CB    . ASP A 1 249 ? 22.349  -29.214 -17.124 1.00 73.60 249 A 1 
ATOM 2006  C CG    . ASP A 1 249 ? 21.975  -30.606 -16.570 1.00 66.52 249 A 1 
ATOM 2007  O OD1   . ASP A 1 249 ? 22.441  -31.626 -17.126 1.00 57.31 249 A 1 
ATOM 2008  O OD2   . ASP A 1 249 ? 21.199  -30.670 -15.593 1.00 59.97 249 A 1 
ATOM 2009  N N     . LYS A 1 250 ? 25.289  -30.649 -16.783 1.00 77.14 250 A 1 
ATOM 2010  C CA    . LYS A 1 250 ? 26.374  -31.030 -15.874 1.00 76.35 250 A 1 
ATOM 2011  C C     . LYS A 1 250 ? 27.757  -30.867 -16.496 1.00 77.77 250 A 1 
ATOM 2012  O O     . LYS A 1 250 ? 28.642  -30.264 -15.899 1.00 71.93 250 A 1 
ATOM 2013  C CB    . LYS A 1 250 ? 26.192  -32.483 -15.418 1.00 71.66 250 A 1 
ATOM 2014  C CG    . LYS A 1 250 ? 24.942  -32.659 -14.551 1.00 63.22 250 A 1 
ATOM 2015  C CD    . LYS A 1 250 ? 24.869  -34.092 -14.047 1.00 58.19 250 A 1 
ATOM 2016  C CE    . LYS A 1 250 ? 23.643  -34.250 -13.160 1.00 50.55 250 A 1 
ATOM 2017  N NZ    . LYS A 1 250 ? 23.570  -35.614 -12.600 1.00 44.01 250 A 1 
ATOM 2018  N N     . SER A 1 251 ? 27.944  -31.443 -17.677 1.00 78.84 251 A 1 
ATOM 2019  C CA    . SER A 1 251 ? 29.247  -31.433 -18.350 1.00 78.17 251 A 1 
ATOM 2020  C C     . SER A 1 251 ? 29.475  -30.191 -19.205 1.00 79.57 251 A 1 
ATOM 2021  O O     . SER A 1 251 ? 30.618  -29.900 -19.555 1.00 75.11 251 A 1 
ATOM 2022  C CB    . SER A 1 251 ? 29.417  -32.697 -19.189 1.00 74.90 251 A 1 
ATOM 2023  O OG    . SER A 1 251 ? 28.480  -32.749 -20.239 1.00 67.00 251 A 1 
ATOM 2024  N N     . LYS A 1 252 ? 28.404  -29.460 -19.518 1.00 81.61 252 A 1 
ATOM 2025  C CA    . LYS A 1 252 ? 28.387  -28.314 -20.445 1.00 81.76 252 A 1 
ATOM 2026  C C     . LYS A 1 252 ? 28.900  -28.678 -21.838 1.00 82.99 252 A 1 
ATOM 2027  O O     . LYS A 1 252 ? 29.423  -27.844 -22.560 1.00 77.15 252 A 1 
ATOM 2028  C CB    . LYS A 1 252 ? 29.109  -27.103 -19.838 1.00 78.44 252 A 1 
ATOM 2029  C CG    . LYS A 1 252 ? 28.563  -26.732 -18.458 1.00 75.62 252 A 1 
ATOM 2030  C CD    . LYS A 1 252 ? 29.578  -25.908 -17.684 1.00 70.34 252 A 1 
ATOM 2031  C CE    . LYS A 1 252 ? 29.132  -25.891 -16.226 1.00 64.63 252 A 1 
ATOM 2032  N NZ    . LYS A 1 252 ? 30.244  -25.591 -15.314 1.00 57.76 252 A 1 
ATOM 2033  N N     . GLU A 1 253 ? 28.753  -29.943 -22.197 1.00 83.43 253 A 1 
ATOM 2034  C CA    . GLU A 1 253 ? 29.129  -30.444 -23.508 1.00 83.46 253 A 1 
ATOM 2035  C C     . GLU A 1 253 ? 27.951  -30.343 -24.471 1.00 84.10 253 A 1 
ATOM 2036  O O     . GLU A 1 253 ? 26.810  -30.685 -24.144 1.00 81.21 253 A 1 
ATOM 2037  C CB    . GLU A 1 253 ? 29.644  -31.886 -23.414 1.00 81.08 253 A 1 
ATOM 2038  C CG    . GLU A 1 253 ? 30.986  -31.985 -22.675 1.00 73.99 253 A 1 
ATOM 2039  C CD    . GLU A 1 253 ? 31.499  -33.418 -22.495 1.00 71.55 253 A 1 
ATOM 2040  O OE1   . GLU A 1 253 ? 32.649  -33.571 -22.020 1.00 64.53 253 A 1 
ATOM 2041  O OE2   . GLU A 1 253 ? 30.770  -34.387 -22.820 1.00 66.70 253 A 1 
ATOM 2042  N N     . VAL A 1 254 ? 28.256  -29.927 -25.687 1.00 84.67 254 A 1 
ATOM 2043  C CA    . VAL A 1 254 ? 27.300  -29.951 -26.788 1.00 84.49 254 A 1 
ATOM 2044  C C     . VAL A 1 254 ? 27.110  -31.399 -27.227 1.00 84.05 254 A 1 
ATOM 2045  O O     . VAL A 1 254 ? 28.030  -32.027 -27.744 1.00 81.14 254 A 1 
ATOM 2046  C CB    . VAL A 1 254 ? 27.781  -29.069 -27.949 1.00 83.60 254 A 1 
ATOM 2047  C CG1   . VAL A 1 254 ? 26.813  -29.131 -29.125 1.00 76.78 254 A 1 
ATOM 2048  C CG2   . VAL A 1 254 ? 27.899  -27.602 -27.520 1.00 77.98 254 A 1 
ATOM 2049  N N     . VAL A 1 255 ? 25.919  -31.926 -27.038 1.00 84.08 255 A 1 
ATOM 2050  C CA    . VAL A 1 255 ? 25.561  -33.289 -27.464 1.00 81.15 255 A 1 
ATOM 2051  C C     . VAL A 1 255 ? 24.586  -33.254 -28.634 1.00 79.64 255 A 1 
ATOM 2052  O O     . VAL A 1 255 ? 24.671  -34.063 -29.552 1.00 71.20 255 A 1 
ATOM 2053  C CB    . VAL A 1 255 ? 24.992  -34.101 -26.288 1.00 78.12 255 A 1 
ATOM 2054  C CG1   . VAL A 1 255 ? 24.808  -35.567 -26.674 1.00 68.69 255 A 1 
ATOM 2055  C CG2   . VAL A 1 255 ? 25.900  -34.054 -25.057 1.00 69.80 255 A 1 
ATOM 2056  N N     . GLY A 1 256 ? 23.681  -32.309 -28.613 1.00 78.30 256 A 1 
ATOM 2057  C CA    . GLY A 1 256 ? 22.643  -32.188 -29.623 1.00 77.16 256 A 1 
ATOM 2058  C C     . GLY A 1 256 ? 21.537  -33.243 -29.501 1.00 77.99 256 A 1 
ATOM 2059  O O     . GLY A 1 256 ? 21.577  -34.170 -28.690 1.00 72.69 256 A 1 
ATOM 2060  N N     . CYS A 1 257 ? 20.522  -33.083 -30.323 1.00 77.94 257 A 1 
ATOM 2061  C CA    . CYS A 1 257 ? 19.469  -34.065 -30.546 1.00 76.24 257 A 1 
ATOM 2062  C C     . CYS A 1 257 ? 19.798  -34.832 -31.830 1.00 76.42 257 A 1 
ATOM 2063  O O     . CYS A 1 257 ? 20.031  -34.210 -32.861 1.00 71.30 257 A 1 
ATOM 2064  C CB    . CYS A 1 257 ? 18.125  -33.349 -30.663 1.00 72.63 257 A 1 
ATOM 2065  S SG    . CYS A 1 257 ? 17.701  -32.512 -29.098 1.00 64.31 257 A 1 
ATOM 2066  N N     . LYS A 1 258 ? 19.780  -36.161 -31.779 1.00 77.15 258 A 1 
ATOM 2067  C CA    . LYS A 1 258 ? 20.098  -36.985 -32.955 1.00 75.63 258 A 1 
ATOM 2068  C C     . LYS A 1 258 ? 19.237  -36.590 -34.155 1.00 75.62 258 A 1 
ATOM 2069  O O     . LYS A 1 258 ? 18.015  -36.525 -34.027 1.00 69.06 258 A 1 
ATOM 2070  C CB    . LYS A 1 258 ? 19.916  -38.473 -32.663 1.00 70.13 258 A 1 
ATOM 2071  C CG    . LYS A 1 258 ? 20.978  -39.034 -31.711 1.00 62.05 258 A 1 
ATOM 2072  C CD    . LYS A 1 258 ? 20.961  -40.563 -31.745 1.00 57.82 258 A 1 
ATOM 2073  C CE    . LYS A 1 258 ? 22.120  -41.129 -30.927 1.00 50.39 258 A 1 
ATOM 2074  N NZ    . LYS A 1 258 ? 22.415  -42.541 -31.282 1.00 44.11 258 A 1 
ATOM 2075  N N     . TRP A 1 259 ? 19.875  -36.419 -35.296 1.00 73.23 259 A 1 
ATOM 2076  C CA    . TRP A 1 259 ? 19.227  -35.999 -36.548 1.00 69.80 259 A 1 
ATOM 2077  C C     . TRP A 1 259 ? 18.050  -36.900 -36.950 1.00 71.85 259 A 1 
ATOM 2078  O O     . TRP A 1 259 ? 17.025  -36.407 -37.408 1.00 66.00 259 A 1 
ATOM 2079  C CB    . TRP A 1 259 ? 20.285  -35.955 -37.651 1.00 63.19 259 A 1 
ATOM 2080  C CG    . TRP A 1 259 ? 20.826  -37.287 -38.077 1.00 59.72 259 A 1 
ATOM 2081  C CD1   . TRP A 1 259 ? 21.892  -37.920 -37.552 1.00 51.99 259 A 1 
ATOM 2082  C CD2   . TRP A 1 259 ? 20.304  -38.162 -39.123 1.00 55.12 259 A 1 
ATOM 2083  N NE1   . TRP A 1 259 ? 22.070  -39.145 -38.199 1.00 46.18 259 A 1 
ATOM 2084  C CE2   . TRP A 1 259 ? 21.113  -39.324 -39.168 1.00 49.97 259 A 1 
ATOM 2085  C CE3   . TRP A 1 259 ? 19.230  -38.073 -40.031 1.00 46.97 259 A 1 
ATOM 2086  C CZ2   . TRP A 1 259 ? 20.855  -40.382 -40.075 1.00 43.35 259 A 1 
ATOM 2087  C CZ3   . TRP A 1 259 ? 18.972  -39.121 -40.938 1.00 43.60 259 A 1 
ATOM 2088  C CH2   . TRP A 1 259 ? 19.778  -40.261 -40.954 1.00 42.65 259 A 1 
ATOM 2089  N N     . GLU A 1 260 ? 18.142  -38.202 -36.679 1.00 73.12 260 A 1 
ATOM 2090  C CA    . GLU A 1 260 ? 17.093  -39.189 -36.967 1.00 71.29 260 A 1 
ATOM 2091  C C     . GLU A 1 260 ? 15.775  -38.926 -36.223 1.00 72.10 260 A 1 
ATOM 2092  O O     . GLU A 1 260 ? 14.714  -39.383 -36.643 1.00 66.22 260 A 1 
ATOM 2093  C CB    . GLU A 1 260 ? 17.585  -40.575 -36.521 1.00 66.59 260 A 1 
ATOM 2094  C CG    . GLU A 1 260 ? 18.860  -41.068 -37.212 1.00 59.25 260 A 1 
ATOM 2095  C CD    . GLU A 1 260 ? 19.415  -42.352 -36.581 1.00 53.07 260 A 1 
ATOM 2096  O OE1   . GLU A 1 260 ? 20.464  -42.829 -37.065 1.00 46.74 260 A 1 
ATOM 2097  O OE2   . GLU A 1 260 ? 18.838  -42.831 -35.570 1.00 47.28 260 A 1 
ATOM 2098  N N     . LYS A 1 261 ? 15.840  -38.253 -35.082 1.00 70.21 261 A 1 
ATOM 2099  C CA    . LYS A 1 261 ? 14.694  -38.045 -34.189 1.00 68.07 261 A 1 
ATOM 2100  C C     . LYS A 1 261 ? 14.035  -36.683 -34.354 1.00 70.32 261 A 1 
ATOM 2101  O O     . LYS A 1 261 ? 12.945  -36.476 -33.819 1.00 64.49 261 A 1 
ATOM 2102  C CB    . LYS A 1 261 ? 15.132  -38.233 -32.734 1.00 61.29 261 A 1 
ATOM 2103  C CG    . LYS A 1 261 ? 15.579  -39.666 -32.416 1.00 55.24 261 A 1 
ATOM 2104  C CD    . LYS A 1 261 ? 15.910  -39.766 -30.934 1.00 51.44 261 A 1 
ATOM 2105  C CE    . LYS A 1 261 ? 16.381  -41.171 -30.565 1.00 45.92 261 A 1 
ATOM 2106  N NZ    . LYS A 1 261 ? 16.773  -41.236 -29.143 1.00 41.31 261 A 1 
ATOM 2107  N N     . VAL A 1 262 ? 14.704  -35.762 -35.004 1.00 71.59 262 A 1 
ATOM 2108  C CA    . VAL A 1 262 ? 14.283  -34.362 -35.050 1.00 71.55 262 A 1 
ATOM 2109  C C     . VAL A 1 262 ? 14.403  -33.840 -36.474 1.00 74.84 262 A 1 
ATOM 2110  O O     . VAL A 1 262 ? 15.501  -33.729 -37.011 1.00 71.17 262 A 1 
ATOM 2111  C CB    . VAL A 1 262 ? 15.113  -33.497 -34.080 1.00 65.43 262 A 1 
ATOM 2112  C CG1   . VAL A 1 262 ? 14.634  -32.045 -34.087 1.00 58.74 262 A 1 
ATOM 2113  C CG2   . VAL A 1 262 ? 14.997  -33.997 -32.635 1.00 59.80 262 A 1 
ATOM 2114  N N     . ASN A 1 263 ? 13.266  -33.461 -37.044 1.00 77.80 263 A 1 
ATOM 2115  C CA    . ASN A 1 263 ? 13.259  -32.650 -38.252 1.00 78.50 263 A 1 
ATOM 2116  C C     . ASN A 1 263 ? 13.426  -31.172 -37.844 1.00 80.73 263 A 1 
ATOM 2117  O O     . ASN A 1 263 ? 12.565  -30.658 -37.124 1.00 77.87 263 A 1 
ATOM 2118  C CB    . ASN A 1 263 ? 11.963  -32.926 -39.034 1.00 74.21 263 A 1 
ATOM 2119  C CG    . ASN A 1 263 ? 11.884  -32.133 -40.328 1.00 67.58 263 A 1 
ATOM 2120  O OD1   . ASN A 1 263 ? 12.495  -31.101 -40.503 1.00 60.53 263 A 1 
ATOM 2121  N ND2   . ASN A 1 263 ? 11.102  -32.597 -41.278 1.00 60.81 263 A 1 
ATOM 2122  N N     . PRO A 1 264 ? 14.494  -30.497 -38.274 1.00 80.20 264 A 1 
ATOM 2123  C CA    . PRO A 1 264 ? 14.769  -29.121 -37.859 1.00 80.32 264 A 1 
ATOM 2124  C C     . PRO A 1 264 ? 13.671  -28.135 -38.260 1.00 81.76 264 A 1 
ATOM 2125  O O     . PRO A 1 264 ? 13.285  -27.300 -37.445 1.00 79.20 264 A 1 
ATOM 2126  C CB    . PRO A 1 264 ? 16.123  -28.774 -38.490 1.00 77.91 264 A 1 
ATOM 2127  C CG    . PRO A 1 264 ? 16.268  -29.745 -39.653 1.00 74.26 264 A 1 
ATOM 2128  C CD    . PRO A 1 264 ? 15.537  -30.986 -39.158 1.00 77.35 264 A 1 
ATOM 2129  N N     . ASP A 1 265 ? 13.113  -28.261 -39.449 1.00 84.23 265 A 1 
ATOM 2130  C CA    . ASP A 1 265 ? 12.058  -27.355 -39.915 1.00 84.34 265 A 1 
ATOM 2131  C C     . ASP A 1 265 ? 10.759  -27.556 -39.136 1.00 85.19 265 A 1 
ATOM 2132  O O     . ASP A 1 265 ? 10.104  -26.591 -38.733 1.00 82.24 265 A 1 
ATOM 2133  C CB    . ASP A 1 265 ? 11.803  -27.573 -41.412 1.00 82.68 265 A 1 
ATOM 2134  C CG    . ASP A 1 265 ? 13.008  -27.215 -42.276 1.00 75.18 265 A 1 
ATOM 2135  O OD1   . ASP A 1 265 ? 13.732  -26.270 -41.903 1.00 66.07 265 A 1 
ATOM 2136  O OD2   . ASP A 1 265 ? 13.183  -27.899 -43.305 1.00 66.75 265 A 1 
ATOM 2137  N N     . LEU A 1 266 ? 10.406  -28.812 -38.858 1.00 83.99 266 A 1 
ATOM 2138  C CA    . LEU A 1 266 ? 9.246   -29.137 -38.044 1.00 83.64 266 A 1 
ATOM 2139  C C     . LEU A 1 266 ? 9.433   -28.632 -36.612 1.00 84.54 266 A 1 
ATOM 2140  O O     . LEU A 1 266 ? 8.521   -28.025 -36.059 1.00 82.56 266 A 1 
ATOM 2141  C CB    . LEU A 1 266 ? 8.999   -30.656 -38.076 1.00 81.44 266 A 1 
ATOM 2142  C CG    . LEU A 1 266 ? 7.668   -31.071 -37.411 1.00 72.80 266 A 1 
ATOM 2143  C CD1   . LEU A 1 266 ? 6.463   -30.672 -38.260 1.00 66.84 266 A 1 
ATOM 2144  C CD2   . LEU A 1 266 ? 7.630   -32.579 -37.208 1.00 66.12 266 A 1 
ATOM 2145  N N     . LEU A 1 267 ? 10.618  -28.835 -36.033 1.00 84.27 267 A 1 
ATOM 2146  C CA    . LEU A 1 267 ? 10.937  -28.374 -34.686 1.00 84.16 267 A 1 
ATOM 2147  C C     . LEU A 1 267 ? 10.808  -26.855 -34.575 1.00 85.22 267 A 1 
ATOM 2148  O O     . LEU A 1 267 ? 10.174  -26.369 -33.643 1.00 84.31 267 A 1 
ATOM 2149  C CB    . LEU A 1 267 ? 12.351  -28.844 -34.312 1.00 82.80 267 A 1 
ATOM 2150  C CG    . LEU A 1 267 ? 12.810  -28.383 -32.912 1.00 79.11 267 A 1 
ATOM 2151  C CD1   . LEU A 1 267 ? 11.926  -28.947 -31.804 1.00 72.99 267 A 1 
ATOM 2152  C CD2   . LEU A 1 267 ? 14.242  -28.844 -32.659 1.00 72.76 267 A 1 
ATOM 2153  N N     . LYS A 1 268 ? 11.369  -26.114 -35.523 1.00 85.63 268 A 1 
ATOM 2154  C CA    . LYS A 1 268 ? 11.293  -24.655 -35.549 1.00 86.18 268 A 1 
ATOM 2155  C C     . LYS A 1 268 ? 9.843   -24.179 -35.599 1.00 86.65 268 A 1 
ATOM 2156  O O     . LYS A 1 268 ? 9.432   -23.376 -34.766 1.00 84.67 268 A 1 
ATOM 2157  C CB    . LYS A 1 268 ? 12.124  -24.133 -36.728 1.00 84.76 268 A 1 
ATOM 2158  C CG    . LYS A 1 268 ? 12.210  -22.601 -36.706 1.00 77.69 268 A 1 
ATOM 2159  C CD    . LYS A 1 268 ? 13.099  -22.082 -37.834 1.00 75.51 268 A 1 
ATOM 2160  C CE    . LYS A 1 268 ? 13.095  -20.553 -37.775 1.00 68.03 268 A 1 
ATOM 2161  N NZ    . LYS A 1 268 ? 13.902  -19.947 -38.855 1.00 61.45 268 A 1 
ATOM 2162  N N     . LYS A 1 269 ? 9.050   -24.735 -36.504 1.00 87.87 269 A 1 
ATOM 2163  C CA    . LYS A 1 269 ? 7.636   -24.387 -36.660 1.00 87.90 269 A 1 
ATOM 2164  C C     . LYS A 1 269 ? 6.809   -24.725 -35.417 1.00 88.01 269 A 1 
ATOM 2165  O O     . LYS A 1 269 ? 5.910   -23.977 -35.039 1.00 85.78 269 A 1 
ATOM 2166  C CB    . LYS A 1 269 ? 7.113   -25.104 -37.911 1.00 87.40 269 A 1 
ATOM 2167  C CG    . LYS A 1 269 ? 5.782   -24.515 -38.393 1.00 76.93 269 A 1 
ATOM 2168  C CD    . LYS A 1 269 ? 5.397   -25.137 -39.736 1.00 70.20 269 A 1 
ATOM 2169  C CE    . LYS A 1 269 ? 4.178   -24.413 -40.315 1.00 59.33 269 A 1 
ATOM 2170  N NZ    . LYS A 1 269 ? 3.849   -24.889 -41.678 1.00 50.64 269 A 1 
ATOM 2171  N N     . GLU A 1 270 ? 7.124   -25.831 -34.759 1.00 86.91 270 A 1 
ATOM 2172  C CA    . GLU A 1 270 ? 6.452   -26.231 -33.525 1.00 86.49 270 A 1 
ATOM 2173  C C     . GLU A 1 270 ? 6.814   -25.334 -32.332 1.00 87.31 270 A 1 
ATOM 2174  O O     . GLU A 1 270 ? 5.949   -25.049 -31.506 1.00 85.82 270 A 1 
ATOM 2175  C CB    . GLU A 1 270 ? 6.771   -27.705 -33.230 1.00 85.11 270 A 1 
ATOM 2176  C CG    . GLU A 1 270 ? 5.983   -28.675 -34.146 1.00 77.44 270 A 1 
ATOM 2177  C CD    . GLU A 1 270 ? 4.510   -28.814 -33.741 1.00 73.40 270 A 1 
ATOM 2178  O OE1   . GLU A 1 270 ? 3.925   -29.912 -33.903 1.00 65.76 270 A 1 
ATOM 2179  O OE2   . GLU A 1 270 ? 3.933   -27.887 -33.134 1.00 66.41 270 A 1 
ATOM 2180  N N     . ILE A 1 271 ? 8.051   -24.863 -32.261 1.00 88.44 271 A 1 
ATOM 2181  C CA    . ILE A 1 271 ? 8.492   -23.890 -31.259 1.00 88.55 271 A 1 
ATOM 2182  C C     . ILE A 1 271 ? 7.780   -22.552 -31.470 1.00 88.84 271 A 1 
ATOM 2183  O O     . ILE A 1 271 ? 7.219   -22.010 -30.520 1.00 87.41 271 A 1 
ATOM 2184  C CB    . ILE A 1 271 ? 10.029  -23.745 -31.290 1.00 87.72 271 A 1 
ATOM 2185  C CG1   . ILE A 1 271 ? 10.684  -25.011 -30.693 1.00 82.69 271 A 1 
ATOM 2186  C CG2   . ILE A 1 271 ? 10.498  -22.495 -30.525 1.00 81.70 271 A 1 
ATOM 2187  C CD1   . ILE A 1 271 ? 12.184  -25.124 -30.978 1.00 75.07 271 A 1 
ATOM 2188  N N     . GLU A 1 272 ? 7.754   -22.056 -32.699 1.00 89.40 272 A 1 
ATOM 2189  C CA    . GLU A 1 272 ? 7.065   -20.816 -33.055 1.00 89.17 272 A 1 
ATOM 2190  C C     . GLU A 1 272 ? 5.574   -20.891 -32.696 1.00 89.05 272 A 1 
ATOM 2191  O O     . GLU A 1 272 ? 5.073   -20.055 -31.946 1.00 86.91 272 A 1 
ATOM 2192  C CB    . GLU A 1 272 ? 7.283   -20.519 -34.551 1.00 88.28 272 A 1 
ATOM 2193  C CG    . GLU A 1 272 ? 8.720   -20.070 -34.843 1.00 79.20 272 A 1 
ATOM 2194  C CD    . GLU A 1 272 ? 9.094   -20.006 -36.330 1.00 73.31 272 A 1 
ATOM 2195  O OE1   . GLU A 1 272 ? 10.282  -19.705 -36.615 1.00 66.20 272 A 1 
ATOM 2196  O OE2   . GLU A 1 272 ? 8.238   -20.299 -37.195 1.00 67.00 272 A 1 
ATOM 2197  N N     . ASN A 1 273 ? 4.894   -21.959 -33.087 1.00 89.78 273 A 1 
ATOM 2198  C CA    . ASN A 1 273 ? 3.493   -22.178 -32.737 1.00 89.02 273 A 1 
ATOM 2199  C C     . ASN A 1 273 ? 3.250   -22.282 -31.226 1.00 88.88 273 A 1 
ATOM 2200  O O     . ASN A 1 273 ? 2.181   -21.905 -30.747 1.00 86.37 273 A 1 
ATOM 2201  C CB    . ASN A 1 273 ? 3.012   -23.478 -33.395 1.00 87.71 273 A 1 
ATOM 2202  C CG    . ASN A 1 273 ? 2.713   -23.340 -34.876 1.00 78.40 273 A 1 
ATOM 2203  O OD1   . ASN A 1 273 ? 2.360   -22.300 -35.383 1.00 70.37 273 A 1 
ATOM 2204  N ND2   . ASN A 1 273 ? 2.761   -24.441 -35.600 1.00 69.27 273 A 1 
ATOM 2205  N N     . CYS A 1 274 ? 4.195   -22.843 -30.477 1.00 88.76 274 A 1 
ATOM 2206  C CA    . CYS A 1 274 ? 4.090   -22.957 -29.028 1.00 88.29 274 A 1 
ATOM 2207  C C     . CYS A 1 274 ? 4.192   -21.585 -28.355 1.00 88.50 274 A 1 
ATOM 2208  O O     . CYS A 1 274 ? 3.421   -21.297 -27.444 1.00 86.39 274 A 1 
ATOM 2209  C CB    . CYS A 1 274 ? 5.173   -23.925 -28.525 1.00 86.54 274 A 1 
ATOM 2210  S SG    . CYS A 1 274 ? 4.925   -24.305 -26.765 1.00 75.66 274 A 1 
ATOM 2211  N N     . ILE A 1 275 ? 5.107   -20.736 -28.806 1.00 89.46 275 A 1 
ATOM 2212  C CA    . ILE A 1 275 ? 5.326   -19.399 -28.245 1.00 89.45 275 A 1 
ATOM 2213  C C     . ILE A 1 275 ? 4.189   -18.444 -28.630 1.00 89.18 275 A 1 
ATOM 2214  O O     . ILE A 1 275 ? 3.706   -17.702 -27.783 1.00 86.65 275 A 1 
ATOM 2215  C CB    . ILE A 1 275 ? 6.714   -18.858 -28.650 1.00 88.62 275 A 1 
ATOM 2216  C CG1   . ILE A 1 275 ? 7.827   -19.757 -28.062 1.00 83.47 275 A 1 
ATOM 2217  C CG2   . ILE A 1 275 ? 6.888   -17.414 -28.151 1.00 82.83 275 A 1 
ATOM 2218  C CD1   . ILE A 1 275 ? 9.234   -19.445 -28.579 1.00 78.26 275 A 1 
ATOM 2219  N N     . GLU A 1 276 ? 3.711   -18.502 -29.866 1.00 89.63 276 A 1 
ATOM 2220  C CA    . GLU A 1 276 ? 2.598   -17.661 -30.317 1.00 88.78 276 A 1 
ATOM 2221  C C     . GLU A 1 276 ? 1.281   -17.935 -29.577 1.00 88.38 276 A 1 
ATOM 2222  O O     . GLU A 1 276 ? 0.448   -17.039 -29.459 1.00 84.84 276 A 1 
ATOM 2223  C CB    . GLU A 1 276 ? 2.363   -17.845 -31.817 1.00 87.30 276 A 1 
ATOM 2224  C CG    . GLU A 1 276 ? 3.457   -17.198 -32.676 1.00 78.38 276 A 1 
ATOM 2225  C CD    . GLU A 1 276 ? 3.071   -17.145 -34.158 1.00 71.26 276 A 1 
ATOM 2226  O OE1   . GLU A 1 276 ? 3.549   -16.205 -34.836 1.00 63.40 276 A 1 
ATOM 2227  O OE2   . GLU A 1 276 ? 2.238   -17.967 -34.595 1.00 63.69 276 A 1 
ATOM 2228  N N     . LYS A 1 277 ? 1.095   -19.151 -29.059 1.00 88.67 277 A 1 
ATOM 2229  C CA    . LYS A 1 277 ? -0.103  -19.543 -28.304 1.00 87.77 277 A 1 
ATOM 2230  C C     . LYS A 1 277 ? -0.068  -19.135 -26.834 1.00 87.95 277 A 1 
ATOM 2231  O O     . LYS A 1 277 ? -1.058  -19.361 -26.137 1.00 84.05 277 A 1 
ATOM 2232  C CB    . LYS A 1 277 ? -0.327  -21.051 -28.440 1.00 85.09 277 A 1 
ATOM 2233  C CG    . LYS A 1 277 ? -0.850  -21.414 -29.836 1.00 74.63 277 A 1 
ATOM 2234  C CD    . LYS A 1 277 ? -0.962  -22.933 -29.967 1.00 69.58 277 A 1 
ATOM 2235  C CE    . LYS A 1 277 ? -1.435  -23.280 -31.377 1.00 58.79 277 A 1 
ATOM 2236  N NZ    . LYS A 1 277 ? -1.538  -24.742 -31.581 1.00 50.88 277 A 1 
ATOM 2237  N N     . LEU A 1 278 ? 1.037   -18.586 -26.334 1.00 87.88 278 A 1 
ATOM 2238  C CA    . LEU A 1 278 ? 1.143   -18.191 -24.935 1.00 87.76 278 A 1 
ATOM 2239  C C     . LEU A 1 278 ? 0.186   -17.033 -24.633 1.00 88.08 278 A 1 
ATOM 2240  O O     . LEU A 1 278 ? 0.200   -16.029 -25.350 1.00 85.34 278 A 1 
ATOM 2241  C CB    . LEU A 1 278 ? 2.587   -17.813 -24.575 1.00 86.65 278 A 1 
ATOM 2242  C CG    . LEU A 1 278 ? 3.591   -18.971 -24.680 1.00 84.95 278 A 1 
ATOM 2243  C CD1   . LEU A 1 278 ? 4.992   -18.470 -24.339 1.00 78.91 278 A 1 
ATOM 2244  C CD2   . LEU A 1 278 ? 3.252   -20.125 -23.741 1.00 79.28 278 A 1 
ATOM 2245  N N     . PRO A 1 279 ? -0.614  -17.129 -23.556 1.00 88.69 279 A 1 
ATOM 2246  C CA    . PRO A 1 279 ? -1.444  -16.014 -23.124 1.00 88.40 279 A 1 
ATOM 2247  C C     . PRO A 1 279 ? -0.572  -14.824 -22.720 1.00 88.70 279 A 1 
ATOM 2248  O O     . PRO A 1 279 ? 0.357   -14.956 -21.926 1.00 85.99 279 A 1 
ATOM 2249  C CB    . PRO A 1 279 ? -2.285  -16.534 -21.953 1.00 86.59 279 A 1 
ATOM 2250  C CG    . PRO A 1 279 ? -2.198  -18.056 -22.061 1.00 84.64 279 A 1 
ATOM 2251  C CD    . PRO A 1 279 ? -0.838  -18.283 -22.707 1.00 87.39 279 A 1 
ATOM 2252  N N     . THR A 1 280 ? -0.905  -13.652 -23.239 1.00 88.31 280 A 1 
ATOM 2253  C CA    . THR A 1 280 ? -0.239  -12.398 -22.884 1.00 88.04 280 A 1 
ATOM 2254  C C     . THR A 1 280 ? -1.252  -11.380 -22.388 1.00 87.83 280 A 1 
ATOM 2255  O O     . THR A 1 280 ? -2.417  -11.404 -22.786 1.00 84.85 280 A 1 
ATOM 2256  C CB    . THR A 1 280 ? 0.576   -11.818 -24.054 1.00 86.24 280 A 1 
ATOM 2257  O OG1   . THR A 1 280 ? -0.236  -11.569 -25.179 1.00 74.08 280 A 1 
ATOM 2258  C CG2   . THR A 1 280 ? 1.685   -12.759 -24.505 1.00 74.44 280 A 1 
ATOM 2259  N N     . PHE A 1 281 ? -0.815  -10.483 -21.519 1.00 86.77 281 A 1 
ATOM 2260  C CA    . PHE A 1 281 ? -1.608  -9.333  -21.100 1.00 86.08 281 A 1 
ATOM 2261  C C     . PHE A 1 281 ? -0.802  -8.052  -21.306 1.00 85.81 281 A 1 
ATOM 2262  O O     . PHE A 1 281 ? 0.373   -7.985  -20.936 1.00 82.67 281 A 1 
ATOM 2263  C CB    . PHE A 1 281 ? -2.071  -9.497  -19.652 1.00 84.21 281 A 1 
ATOM 2264  C CG    . PHE A 1 281 ? -3.028  -8.406  -19.226 1.00 83.75 281 A 1 
ATOM 2265  C CD1   . PHE A 1 281 ? -2.547  -7.215  -18.656 1.00 78.46 281 A 1 
ATOM 2266  C CD2   . PHE A 1 281 ? -4.410  -8.551  -19.451 1.00 77.65 281 A 1 
ATOM 2267  C CE1   . PHE A 1 281 ? -3.436  -6.189  -18.305 1.00 75.29 281 A 1 
ATOM 2268  C CE2   . PHE A 1 281 ? -5.303  -7.527  -19.098 1.00 74.84 281 A 1 
ATOM 2269  C CZ    . PHE A 1 281 ? -4.814  -6.346  -18.523 1.00 76.50 281 A 1 
ATOM 2270  N N     . HIS A 1 282 ? -1.439  -7.049  -21.881 1.00 85.46 282 A 1 
ATOM 2271  C CA    . HIS A 1 282 ? -0.794  -5.803  -22.256 1.00 84.59 282 A 1 
ATOM 2272  C C     . HIS A 1 282 ? -1.352  -4.626  -21.455 1.00 84.09 282 A 1 
ATOM 2273  O O     . HIS A 1 282 ? -2.552  -4.372  -21.468 1.00 80.39 282 A 1 
ATOM 2274  C CB    . HIS A 1 282 ? -0.975  -5.562  -23.756 1.00 82.88 282 A 1 
ATOM 2275  C CG    . HIS A 1 282 ? -0.325  -6.613  -24.607 1.00 81.39 282 A 1 
ATOM 2276  N ND1   . HIS A 1 282 ? 0.990   -6.642  -24.996 1.00 71.70 282 A 1 
ATOM 2277  C CD2   . HIS A 1 282 ? -0.920  -7.715  -25.161 1.00 72.02 282 A 1 
ATOM 2278  C CE1   . HIS A 1 282 ? 1.176   -7.723  -25.773 1.00 72.40 282 A 1 
ATOM 2279  N NE2   . HIS A 1 282 ? 0.038   -8.403  -25.892 1.00 73.33 282 A 1 
ATOM 2280  N N     . PHE A 1 283 ? -0.458  -3.874  -20.821 1.00 82.04 283 A 1 
ATOM 2281  C CA    . PHE A 1 283 ? -0.757  -2.569  -20.228 1.00 80.88 283 A 1 
ATOM 2282  C C     . PHE A 1 283 ? -0.482  -1.414  -21.199 1.00 79.68 283 A 1 
ATOM 2283  O O     . PHE A 1 283 ? -1.014  -0.320  -21.036 1.00 72.95 283 A 1 
ATOM 2284  C CB    . PHE A 1 283 ? 0.083   -2.391  -18.966 1.00 79.00 283 A 1 
ATOM 2285  C CG    . PHE A 1 283 ? -0.196  -3.414  -17.891 1.00 79.03 283 A 1 
ATOM 2286  C CD1   . PHE A 1 283 ? -1.337  -3.284  -17.080 1.00 75.44 283 A 1 
ATOM 2287  C CD2   . PHE A 1 283 ? 0.676   -4.496  -17.694 1.00 75.15 283 A 1 
ATOM 2288  C CE1   . PHE A 1 283 ? -1.599  -4.223  -16.077 1.00 73.21 283 A 1 
ATOM 2289  C CE2   . PHE A 1 283 ? 0.416   -5.443  -16.691 1.00 73.29 283 A 1 
ATOM 2290  C CZ    . PHE A 1 283 ? -0.721  -5.305  -15.882 1.00 74.58 283 A 1 
ATOM 2291  N N     . CYS A 1 284 ? 0.356   -1.646  -22.203 1.00 79.47 284 A 1 
ATOM 2292  C CA    . CYS A 1 284 ? 0.713   -0.659  -23.209 1.00 78.34 284 A 1 
ATOM 2293  C C     . CYS A 1 284 ? -0.307  -0.628  -24.357 1.00 78.57 284 A 1 
ATOM 2294  O O     . CYS A 1 284 ? -0.954  -1.625  -24.675 1.00 72.83 284 A 1 
ATOM 2295  C CB    . CYS A 1 284 ? 2.140   -0.937  -23.703 1.00 74.07 284 A 1 
ATOM 2296  S SG    . CYS A 1 284 ? 2.270   -2.584  -24.465 1.00 66.64 284 A 1 
ATOM 2297  N N     . CYS A 1 285 ? -0.406  0.527   -25.022 1.00 78.66 285 A 1 
ATOM 2298  C CA    . CYS A 1 285 ? -1.322  0.712   -26.151 1.00 77.48 285 A 1 
ATOM 2299  C C     . CYS A 1 285 ? -0.899  -0.062  -27.407 1.00 77.93 285 A 1 
ATOM 2300  O O     . CYS A 1 285 ? -1.754  -0.491  -28.174 1.00 72.42 285 A 1 
ATOM 2301  C CB    . CYS A 1 285 ? -1.430  2.213   -26.454 1.00 73.08 285 A 1 
ATOM 2302  S SG    . CYS A 1 285 ? -2.070  3.093   -24.993 1.00 63.23 285 A 1 
ATOM 2303  N N     . GLU A 1 286 ? 0.402   -0.257  -27.602 1.00 79.68 286 A 1 
ATOM 2304  C CA    . GLU A 1 286 ? 0.958   -0.888  -28.808 1.00 78.78 286 A 1 
ATOM 2305  C C     . GLU A 1 286 ? 0.660   -2.388  -28.916 1.00 79.21 286 A 1 
ATOM 2306  O O     . GLU A 1 286 ? 0.626   -2.922  -30.022 1.00 73.21 286 A 1 
ATOM 2307  C CB    . GLU A 1 286 ? 2.478   -0.692  -28.845 1.00 74.48 286 A 1 
ATOM 2308  C CG    . GLU A 1 286 ? 2.900   0.776   -28.948 1.00 65.44 286 A 1 
ATOM 2309  C CD    . GLU A 1 286 ? 4.420   0.950   -29.032 1.00 60.40 286 A 1 
ATOM 2310  O OE1   . GLU A 1 286 ? 4.851   2.105   -29.251 1.00 52.76 286 A 1 
ATOM 2311  O OE2   . GLU A 1 286 ? 5.146   -0.062  -28.871 1.00 52.46 286 A 1 
ATOM 2312  N N     . LYS A 1 287 ? 0.467   -3.065  -27.795 1.00 80.05 287 A 1 
ATOM 2313  C CA    . LYS A 1 287 ? 0.190   -4.511  -27.717 1.00 80.17 287 A 1 
ATOM 2314  C C     . LYS A 1 287 ? 1.132   -5.378  -28.581 1.00 81.18 287 A 1 
ATOM 2315  O O     . LYS A 1 287 ? 0.656   -6.169  -29.399 1.00 75.76 287 A 1 
ATOM 2316  C CB    . LYS A 1 287 ? -1.297  -4.787  -28.002 1.00 76.19 287 A 1 
ATOM 2317  C CG    . LYS A 1 287 ? -2.234  -4.095  -27.002 1.00 72.21 287 A 1 
ATOM 2318  C CD    . LYS A 1 287 ? -3.686  -4.469  -27.292 1.00 68.92 287 A 1 
ATOM 2319  C CE    . LYS A 1 287 ? -4.602  -3.777  -26.278 1.00 62.90 287 A 1 
ATOM 2320  N NZ    . LYS A 1 287 ? -6.024  -4.140  -26.479 1.00 56.12 287 A 1 
ATOM 2321  N N     . PRO A 1 288 ? 2.457   -5.258  -28.428 1.00 81.31 288 A 1 
ATOM 2322  C CA    . PRO A 1 288 ? 3.403   -6.029  -29.222 1.00 81.03 288 A 1 
ATOM 2323  C C     . PRO A 1 288 ? 3.282   -7.529  -28.931 1.00 82.47 288 A 1 
ATOM 2324  O O     . PRO A 1 288 ? 2.871   -7.942  -27.846 1.00 78.92 288 A 1 
ATOM 2325  C CB    . PRO A 1 288 ? 4.780   -5.482  -28.845 1.00 77.55 288 A 1 
ATOM 2326  C CG    . PRO A 1 288 ? 4.580   -5.009  -27.412 1.00 74.98 288 A 1 
ATOM 2327  C CD    . PRO A 1 288 ? 3.151   -4.477  -27.422 1.00 78.94 288 A 1 
ATOM 2328  N N     . LYS A 1 289 ? 3.689   -8.358  -29.884 1.00 83.73 289 A 1 
ATOM 2329  C CA    . LYS A 1 289 ? 3.841   -9.801  -29.662 1.00 84.35 289 A 1 
ATOM 2330  C C     . LYS A 1 289 ? 5.124   -10.095 -28.875 1.00 85.17 289 A 1 
ATOM 2331  O O     . LYS A 1 289 ? 6.024   -9.258  -28.800 1.00 80.47 289 A 1 
ATOM 2332  C CB    . LYS A 1 289 ? 3.808   -10.557 -30.998 1.00 80.85 289 A 1 
ATOM 2333  C CG    . LYS A 1 289 ? 2.429   -10.505 -31.685 1.00 72.64 289 A 1 
ATOM 2334  C CD    . LYS A 1 289 ? 2.434   -11.430 -32.907 1.00 67.65 289 A 1 
ATOM 2335  C CE    . LYS A 1 289 ? 1.064   -11.515 -33.589 1.00 57.87 289 A 1 
ATOM 2336  N NZ    . LYS A 1 289 ? 1.057   -12.569 -34.634 1.00 50.10 289 A 1 
ATOM 2337  N N     . VAL A 1 290 ? 5.218   -11.304 -28.326 1.00 84.26 290 A 1 
ATOM 2338  C CA    . VAL A 1 290 ? 6.465   -11.805 -27.736 1.00 84.78 290 A 1 
ATOM 2339  C C     . VAL A 1 290 ? 7.522   -11.859 -28.828 1.00 85.51 290 A 1 
ATOM 2340  O O     . VAL A 1 290 ? 7.310   -12.494 -29.860 1.00 82.88 290 A 1 
ATOM 2341  C CB    . VAL A 1 290 ? 6.279   -13.191 -27.098 1.00 83.01 290 A 1 
ATOM 2342  C CG1   . VAL A 1 290 ? 7.572   -13.682 -26.446 1.00 74.37 290 A 1 
ATOM 2343  C CG2   . VAL A 1 290 ? 5.197   -13.150 -26.012 1.00 74.97 290 A 1 
ATOM 2344  N N     . ASN A 1 291 ? 8.647   -11.198 -28.605 1.00 86.90 291 A 1 
ATOM 2345  C CA    . ASN A 1 291 ? 9.735   -11.179 -29.569 1.00 86.88 291 A 1 
ATOM 2346  C C     . ASN A 1 291 ? 10.741  -12.285 -29.244 1.00 87.69 291 A 1 
ATOM 2347  O O     . ASN A 1 291 ? 11.302  -12.318 -28.151 1.00 84.28 291 A 1 
ATOM 2348  C CB    . ASN A 1 291 ? 10.362  -9.778  -29.601 1.00 83.15 291 A 1 
ATOM 2349  C CG    . ASN A 1 291 ? 11.239  -9.589  -30.824 1.00 74.71 291 A 1 
ATOM 2350  O OD1   . ASN A 1 291 ? 11.092  -10.257 -31.828 1.00 64.47 291 A 1 
ATOM 2351  N ND2   . ASN A 1 291 ? 12.146  -8.643  -30.782 1.00 65.59 291 A 1 
ATOM 2352  N N     . PHE A 1 292 ? 10.956  -13.182 -30.181 1.00 88.85 292 A 1 
ATOM 2353  C CA    . PHE A 1 292 ? 11.877  -14.299 -30.028 1.00 88.94 292 A 1 
ATOM 2354  C C     . PHE A 1 292 ? 12.530  -14.645 -31.365 1.00 89.39 292 A 1 
ATOM 2355  O O     . PHE A 1 292 ? 12.000  -14.349 -32.437 1.00 86.45 292 A 1 
ATOM 2356  C CB    . PHE A 1 292 ? 11.152  -15.511 -29.425 1.00 87.05 292 A 1 
ATOM 2357  C CG    . PHE A 1 292 ? 10.146  -16.167 -30.346 1.00 87.21 292 A 1 
ATOM 2358  C CD1   . PHE A 1 292 ? 8.848   -15.635 -30.487 1.00 82.47 292 A 1 
ATOM 2359  C CD2   . PHE A 1 292 ? 10.506  -17.302 -31.095 1.00 82.95 292 A 1 
ATOM 2360  C CE1   . PHE A 1 292 ? 7.929   -16.224 -31.366 1.00 80.91 292 A 1 
ATOM 2361  C CE2   . PHE A 1 292 ? 9.587   -17.897 -31.976 1.00 81.62 292 A 1 
ATOM 2362  C CZ    . PHE A 1 292 ? 8.300   -17.356 -32.113 1.00 81.97 292 A 1 
ATOM 2363  N N     . THR A 1 293 ? 13.687  -15.282 -31.294 1.00 89.57 293 A 1 
ATOM 2364  C CA    . THR A 1 293 ? 14.410  -15.762 -32.469 1.00 89.30 293 A 1 
ATOM 2365  C C     . THR A 1 293 ? 14.824  -17.204 -32.235 1.00 89.33 293 A 1 
ATOM 2366  O O     . THR A 1 293 ? 15.465  -17.512 -31.234 1.00 86.33 293 A 1 
ATOM 2367  C CB    . THR A 1 293 ? 15.638  -14.893 -32.765 1.00 87.63 293 A 1 
ATOM 2368  O OG1   . THR A 1 293 ? 15.270  -13.535 -32.830 1.00 72.85 293 A 1 
ATOM 2369  C CG2   . THR A 1 293 ? 16.271  -15.234 -34.108 1.00 71.50 293 A 1 
ATOM 2370  N N     . THR A 1 294 ? 14.482  -18.088 -33.162 1.00 89.07 294 A 1 
ATOM 2371  C CA    . THR A 1 294 ? 14.875  -19.495 -33.112 1.00 88.18 294 A 1 
ATOM 2372  C C     . THR A 1 294 ? 15.960  -19.765 -34.141 1.00 88.08 294 A 1 
ATOM 2373  O O     . THR A 1 294 ? 15.770  -19.499 -35.329 1.00 84.80 294 A 1 
ATOM 2374  C CB    . THR A 1 294 ? 13.676  -20.424 -33.348 1.00 86.12 294 A 1 
ATOM 2375  O OG1   . THR A 1 294 ? 12.631  -20.105 -32.460 1.00 72.32 294 A 1 
ATOM 2376  C CG2   . THR A 1 294 ? 14.030  -21.885 -33.109 1.00 71.73 294 A 1 
ATOM 2377  N N     . LYS A 1 295 ? 17.080  -20.340 -33.695 1.00 87.64 295 A 1 
ATOM 2378  C CA    . LYS A 1 295 ? 18.168  -20.788 -34.566 1.00 87.11 295 A 1 
ATOM 2379  C C     . LYS A 1 295 ? 18.461  -22.263 -34.299 1.00 87.23 295 A 1 
ATOM 2380  O O     . LYS A 1 295 ? 18.507  -22.693 -33.151 1.00 83.80 295 A 1 
ATOM 2381  C CB    . LYS A 1 295 ? 19.399  -19.884 -34.359 1.00 84.79 295 A 1 
ATOM 2382  C CG    . LYS A 1 295 ? 20.498  -20.127 -35.411 1.00 78.62 295 A 1 
ATOM 2383  C CD    . LYS A 1 295 ? 21.660  -19.135 -35.269 1.00 77.19 295 A 1 
ATOM 2384  C CE    . LYS A 1 295 ? 22.694  -19.382 -36.376 1.00 69.98 295 A 1 
ATOM 2385  N NZ    . LYS A 1 295 ? 23.868  -18.475 -36.320 1.00 63.93 295 A 1 
ATOM 2386  N N     . ILE A 1 296 ? 18.666  -23.035 -35.358 1.00 87.37 296 A 1 
ATOM 2387  C CA    . ILE A 1 296 ? 19.073  -24.436 -35.269 1.00 86.33 296 A 1 
ATOM 2388  C C     . ILE A 1 296 ? 20.511  -24.536 -35.762 1.00 86.21 296 A 1 
ATOM 2389  O O     . ILE A 1 296 ? 20.825  -24.075 -36.857 1.00 83.03 296 A 1 
ATOM 2390  C CB    . ILE A 1 296 ? 18.098  -25.362 -36.023 1.00 84.11 296 A 1 
ATOM 2391  C CG1   . ILE A 1 296 ? 16.679  -25.207 -35.420 1.00 78.38 296 A 1 
ATOM 2392  C CG2   . ILE A 1 296 ? 18.576  -26.821 -35.930 1.00 76.21 296 A 1 
ATOM 2393  C CD1   . ILE A 1 296 ? 15.596  -26.016 -36.128 1.00 69.62 296 A 1 
ATOM 2394  N N     . LEU A 1 297 ? 21.366  -25.111 -34.928 1.00 86.44 297 A 1 
ATOM 2395  C CA    . LEU A 1 297 ? 22.790  -25.269 -35.183 1.00 85.79 297 A 1 
ATOM 2396  C C     . LEU A 1 297 ? 23.091  -26.737 -35.470 1.00 85.88 297 A 1 
ATOM 2397  O O     . LEU A 1 297 ? 22.637  -27.621 -34.742 1.00 82.83 297 A 1 
ATOM 2398  C CB    . LEU A 1 297 ? 23.590  -24.766 -33.972 1.00 83.81 297 A 1 
ATOM 2399  C CG    . LEU A 1 297 ? 23.338  -23.296 -33.584 1.00 80.87 297 A 1 
ATOM 2400  C CD1   . LEU A 1 297 ? 24.084  -22.953 -32.300 1.00 72.94 297 A 1 
ATOM 2401  C CD2   . LEU A 1 297 ? 23.800  -22.339 -34.676 1.00 72.63 297 A 1 
ATOM 2402  N N     . ASN A 1 298 ? 23.886  -26.998 -36.499 1.00 85.74 298 A 1 
ATOM 2403  C CA    . ASN A 1 298 ? 24.327  -28.344 -36.836 1.00 85.38 298 A 1 
ATOM 2404  C C     . ASN A 1 298 ? 25.489  -28.761 -35.930 1.00 85.83 298 A 1 
ATOM 2405  O O     . ASN A 1 298 ? 26.454  -28.012 -35.767 1.00 82.66 298 A 1 
ATOM 2406  C CB    . ASN A 1 298 ? 24.727  -28.393 -38.314 1.00 82.44 298 A 1 
ATOM 2407  C CG    . ASN A 1 298 ? 23.559  -28.163 -39.263 1.00 78.68 298 A 1 
ATOM 2408  O OD1   . ASN A 1 298 ? 22.400  -28.262 -38.923 1.00 70.18 298 A 1 
ATOM 2409  N ND2   . ASN A 1 298 ? 23.853  -27.861 -40.509 1.00 71.74 298 A 1 
ATOM 2410  N N     . VAL A 1 299 ? 25.405  -29.960 -35.380 1.00 84.99 299 A 1 
ATOM 2411  C CA    . VAL A 1 299 ? 26.471  -30.574 -34.584 1.00 84.83 299 A 1 
ATOM 2412  C C     . VAL A 1 299 ? 27.169  -31.620 -35.440 1.00 84.79 299 A 1 
ATOM 2413  O O     . VAL A 1 299 ? 26.520  -32.536 -35.948 1.00 82.17 299 A 1 
ATOM 2414  C CB    . VAL A 1 299 ? 25.935  -31.191 -33.285 1.00 83.46 299 A 1 
ATOM 2415  C CG1   . VAL A 1 299 ? 27.072  -31.731 -32.419 1.00 74.99 299 A 1 
ATOM 2416  C CG2   . VAL A 1 299 ? 25.167  -30.160 -32.452 1.00 76.42 299 A 1 
ATOM 2417  N N     . TYR A 1 300 ? 28.475  -31.504 -35.583 1.00 84.71 300 A 1 
ATOM 2418  C CA    . TYR A 1 300 ? 29.290  -32.408 -36.384 1.00 83.80 300 A 1 
ATOM 2419  C C     . TYR A 1 300 ? 30.158  -33.284 -35.487 1.00 83.32 300 A 1 
ATOM 2420  O O     . TYR A 1 300 ? 30.803  -32.806 -34.552 1.00 78.72 300 A 1 
ATOM 2421  C CB    . TYR A 1 300 ? 30.137  -31.609 -37.376 1.00 81.82 300 A 1 
ATOM 2422  C CG    . TYR A 1 300 ? 29.323  -30.884 -38.427 1.00 79.71 300 A 1 
ATOM 2423  C CD1   . TYR A 1 300 ? 29.006  -31.513 -39.644 1.00 74.41 300 A 1 
ATOM 2424  C CD2   . TYR A 1 300 ? 28.858  -29.574 -38.190 1.00 73.74 300 A 1 
ATOM 2425  C CE1   . TYR A 1 300 ? 28.247  -30.849 -40.621 1.00 71.22 300 A 1 
ATOM 2426  C CE2   . TYR A 1 300 ? 28.090  -28.900 -39.158 1.00 70.67 300 A 1 
ATOM 2427  C CZ    . TYR A 1 300 ? 27.791  -29.542 -40.375 1.00 72.15 300 A 1 
ATOM 2428  O OH    . TYR A 1 300 ? 27.050  -28.887 -41.325 1.00 69.47 300 A 1 
ATOM 2429  N N     . GLN A 1 301 ? 30.213  -34.571 -35.808 1.00 83.08 301 A 1 
ATOM 2430  C CA    . GLN A 1 301 ? 31.123  -35.528 -35.192 1.00 81.38 301 A 1 
ATOM 2431  C C     . GLN A 1 301 ? 31.986  -36.147 -36.291 1.00 80.64 301 A 1 
ATOM 2432  O O     . GLN A 1 301 ? 31.464  -36.847 -37.158 1.00 73.50 301 A 1 
ATOM 2433  C CB    . GLN A 1 301 ? 30.311  -36.572 -34.420 1.00 76.28 301 A 1 
ATOM 2434  C CG    . GLN A 1 301 ? 31.221  -37.480 -33.587 1.00 69.10 301 A 1 
ATOM 2435  C CD    . GLN A 1 301 ? 30.459  -38.506 -32.751 1.00 66.71 301 A 1 
ATOM 2436  O OE1   . GLN A 1 301 ? 29.293  -38.772 -32.926 1.00 61.88 301 A 1 
ATOM 2437  N NE2   . GLN A 1 301 ? 31.119  -39.145 -31.809 1.00 60.42 301 A 1 
ATOM 2438  N N     . LYS A 1 302 ? 33.296  -35.890 -36.260 1.00 82.66 302 A 1 
ATOM 2439  C CA    . LYS A 1 302 ? 34.230  -36.350 -37.307 1.00 81.99 302 A 1 
ATOM 2440  C C     . LYS A 1 302 ? 33.744  -35.984 -38.724 1.00 82.12 302 A 1 
ATOM 2441  O O     . LYS A 1 302 ? 33.640  -36.844 -39.590 1.00 73.39 302 A 1 
ATOM 2442  C CB    . LYS A 1 302 ? 34.502  -37.856 -37.179 1.00 78.18 302 A 1 
ATOM 2443  C CG    . LYS A 1 302 ? 35.094  -38.283 -35.832 1.00 70.30 302 A 1 
ATOM 2444  C CD    . LYS A 1 302 ? 35.326  -39.796 -35.860 1.00 63.76 302 A 1 
ATOM 2445  C CE    . LYS A 1 302 ? 35.979  -40.269 -34.558 1.00 55.57 302 A 1 
ATOM 2446  N NZ    . LYS A 1 302 ? 36.248  -41.723 -34.594 1.00 47.20 302 A 1 
ATOM 2447  N N     . ASP A 1 303 ? 33.396  -34.738 -38.914 1.00 81.55 303 A 1 
ATOM 2448  C CA    . ASP A 1 303 ? 32.887  -34.163 -40.173 1.00 81.40 303 A 1 
ATOM 2449  C C     . ASP A 1 303 ? 31.532  -34.704 -40.672 1.00 83.02 303 A 1 
ATOM 2450  O O     . ASP A 1 303 ? 31.038  -34.277 -41.718 1.00 77.07 303 A 1 
ATOM 2451  C CB    . ASP A 1 303 ? 33.973  -34.187 -41.258 1.00 77.54 303 A 1 
ATOM 2452  C CG    . ASP A 1 303 ? 35.250  -33.473 -40.812 1.00 68.79 303 A 1 
ATOM 2453  O OD1   . ASP A 1 303 ? 35.121  -32.442 -40.117 1.00 59.90 303 A 1 
ATOM 2454  O OD2   . ASP A 1 303 ? 36.339  -33.975 -41.151 1.00 60.81 303 A 1 
ATOM 2455  N N     . VAL A 1 304 ? 30.888  -35.585 -39.916 1.00 81.64 304 A 1 
ATOM 2456  C CA    . VAL A 1 304 ? 29.540  -36.080 -40.208 1.00 81.50 304 A 1 
ATOM 2457  C C     . VAL A 1 304 ? 28.530  -35.350 -39.324 1.00 81.91 304 A 1 
ATOM 2458  O O     . VAL A 1 304 ? 28.775  -35.124 -38.141 1.00 77.71 304 A 1 
ATOM 2459  C CB    . VAL A 1 304 ? 29.448  -37.605 -40.034 1.00 78.28 304 A 1 
ATOM 2460  C CG1   . VAL A 1 304 ? 28.084  -38.140 -40.474 1.00 68.55 304 A 1 
ATOM 2461  C CG2   . VAL A 1 304 ? 30.516  -38.326 -40.869 1.00 69.70 304 A 1 
ATOM 2462  N N     . LEU A 1 305 ? 27.383  -35.009 -39.885 1.00 80.85 305 A 1 
ATOM 2463  C CA    . LEU A 1 305 ? 26.277  -34.424 -39.128 1.00 79.66 305 A 1 
ATOM 2464  C C     . LEU A 1 305 ? 25.720  -35.458 -38.138 1.00 79.73 305 A 1 
ATOM 2465  O O     . LEU A 1 305 ? 25.148  -36.464 -38.555 1.00 74.37 305 A 1 
ATOM 2466  C CB    . LEU A 1 305 ? 25.204  -33.940 -40.117 1.00 76.17 305 A 1 
ATOM 2467  C CG    . LEU A 1 305 ? 24.019  -33.216 -39.447 1.00 71.38 305 A 1 
ATOM 2468  C CD1   . LEU A 1 305 ? 24.430  -31.862 -38.880 1.00 65.48 305 A 1 
ATOM 2469  C CD2   . LEU A 1 305 ? 22.905  -32.990 -40.462 1.00 65.59 305 A 1 
ATOM 2470  N N     . ASP A 1 306 ? 25.858  -35.193 -36.836 1.00 80.64 306 A 1 
ATOM 2471  C CA    . ASP A 1 306 ? 25.389  -36.081 -35.766 1.00 78.77 306 A 1 
ATOM 2472  C C     . ASP A 1 306 ? 24.015  -35.662 -35.225 1.00 79.13 306 A 1 
ATOM 2473  O O     . ASP A 1 306 ? 23.168  -36.497 -34.895 1.00 72.09 306 A 1 
ATOM 2474  C CB    . ASP A 1 306 ? 26.438  -36.098 -34.643 1.00 74.28 306 A 1 
ATOM 2475  C CG    . ASP A 1 306 ? 26.100  -37.110 -33.548 1.00 67.21 306 A 1 
ATOM 2476  O OD1   . ASP A 1 306 ? 26.185  -38.324 -33.824 1.00 61.11 306 A 1 
ATOM 2477  O OD2   . ASP A 1 306 ? 25.784  -36.681 -32.418 1.00 60.58 306 A 1 
ATOM 2478  N N     . GLY A 1 307 ? 23.770  -34.362 -35.154 1.00 80.46 307 A 1 
ATOM 2479  C CA    . GLY A 1 307 ? 22.532  -33.847 -34.603 1.00 80.34 307 A 1 
ATOM 2480  C C     . GLY A 1 307 ? 22.364  -32.342 -34.732 1.00 82.33 307 A 1 
ATOM 2481  O O     . GLY A 1 307 ? 23.076  -31.661 -35.469 1.00 79.31 307 A 1 
ATOM 2482  N N     . TYR A 1 308 ? 21.388  -31.845 -33.984 1.00 83.28 308 A 1 
ATOM 2483  C CA    . TYR A 1 308 ? 21.025  -30.435 -33.980 1.00 83.20 308 A 1 
ATOM 2484  C C     . TYR A 1 308 ? 20.966  -29.896 -32.553 1.00 83.70 308 A 1 
ATOM 2485  O O     . TYR A 1 308 ? 20.428  -30.545 -31.656 1.00 80.96 308 A 1 
ATOM 2486  C CB    . TYR A 1 308 ? 19.679  -30.239 -34.682 1.00 81.48 308 A 1 
ATOM 2487  C CG    . TYR A 1 308 ? 19.634  -30.784 -36.093 1.00 80.68 308 A 1 
ATOM 2488  C CD1   . TYR A 1 308 ? 20.251  -30.084 -37.144 1.00 76.40 308 A 1 
ATOM 2489  C CD2   . TYR A 1 308 ? 18.995  -32.008 -36.364 1.00 76.08 308 A 1 
ATOM 2490  C CE1   . TYR A 1 308 ? 20.234  -30.594 -38.450 1.00 73.68 308 A 1 
ATOM 2491  C CE2   . TYR A 1 308 ? 18.973  -32.531 -37.669 1.00 73.85 308 A 1 
ATOM 2492  C CZ    . TYR A 1 308 ? 19.594  -31.819 -38.710 1.00 75.00 308 A 1 
ATOM 2493  O OH    . TYR A 1 308 ? 19.577  -32.325 -39.987 1.00 71.24 308 A 1 
ATOM 2494  N N     . VAL A 1 309 ? 21.463  -28.687 -32.363 1.00 85.79 309 A 1 
ATOM 2495  C CA    . VAL A 1 309 ? 21.210  -27.874 -31.169 1.00 86.50 309 A 1 
ATOM 2496  C C     . VAL A 1 309 ? 20.238  -26.771 -31.553 1.00 86.79 309 A 1 
ATOM 2497  O O     . VAL A 1 309 ? 20.464  -26.055 -32.528 1.00 84.99 309 A 1 
ATOM 2498  C CB    . VAL A 1 309 ? 22.513  -27.319 -30.577 1.00 85.68 309 A 1 
ATOM 2499  C CG1   . VAL A 1 309 ? 22.267  -26.277 -29.480 1.00 77.90 309 A 1 
ATOM 2500  C CG2   . VAL A 1 309 ? 23.320  -28.452 -29.947 1.00 78.27 309 A 1 
ATOM 2501  N N     . CYS A 1 310 ? 19.168  -26.632 -30.794 1.00 86.85 310 A 1 
ATOM 2502  C CA    . CYS A 1 310 ? 18.223  -25.540 -30.968 1.00 86.97 310 A 1 
ATOM 2503  C C     . CYS A 1 310 ? 18.501  -24.449 -29.934 1.00 87.79 310 A 1 
ATOM 2504  O O     . CYS A 1 310 ? 18.526  -24.727 -28.737 1.00 86.09 310 A 1 
ATOM 2505  C CB    . CYS A 1 310 ? 16.798  -26.087 -30.877 1.00 84.73 310 A 1 
ATOM 2506  S SG    . CYS A 1 310 ? 15.601  -24.776 -31.252 1.00 74.39 310 A 1 
ATOM 2507  N N     . VAL A 1 311 ? 18.689  -23.222 -30.390 1.00 89.42 311 A 1 
ATOM 2508  C CA    . VAL A 1 311 ? 18.861  -22.040 -29.545 1.00 89.92 311 A 1 
ATOM 2509  C C     . VAL A 1 311 ? 17.669  -21.124 -29.757 1.00 90.09 311 A 1 
ATOM 2510  O O     . VAL A 1 311 ? 17.360  -20.757 -30.890 1.00 88.24 311 A 1 
ATOM 2511  C CB    . VAL A 1 311 ? 20.177  -21.304 -29.834 1.00 88.92 311 A 1 
ATOM 2512  C CG1   . VAL A 1 311 ? 20.408  -20.205 -28.797 1.00 78.90 311 A 1 
ATOM 2513  C CG2   . VAL A 1 311 ? 21.378  -22.255 -29.790 1.00 80.08 311 A 1 
ATOM 2514  N N     . ILE A 1 312 ? 17.014  -20.755 -28.668 1.00 90.45 312 A 1 
ATOM 2515  C CA    . ILE A 1 312 ? 15.883  -19.834 -28.683 1.00 90.35 312 A 1 
ATOM 2516  C C     . ILE A 1 312 ? 16.279  -18.607 -27.875 1.00 90.37 312 A 1 
ATOM 2517  O O     . ILE A 1 312 ? 16.473  -18.701 -26.667 1.00 88.30 312 A 1 
ATOM 2518  C CB    . ILE A 1 312 ? 14.607  -20.495 -28.129 1.00 89.35 312 A 1 
ATOM 2519  C CG1   . ILE A 1 312 ? 14.282  -21.816 -28.866 1.00 82.34 312 A 1 
ATOM 2520  C CG2   . ILE A 1 312 ? 13.423  -19.520 -28.237 1.00 81.63 312 A 1 
ATOM 2521  C CD1   . ILE A 1 312 ? 13.263  -22.679 -28.130 1.00 74.99 312 A 1 
ATOM 2522  N N     . GLN A 1 313 ? 16.397  -17.476 -28.534 1.00 91.23 313 A 1 
ATOM 2523  C CA    . GLN A 1 313 ? 16.563  -16.182 -27.888 1.00 91.13 313 A 1 
ATOM 2524  C C     . GLN A 1 313 ? 15.183  -15.595 -27.617 1.00 90.94 313 A 1 
ATOM 2525  O O     . GLN A 1 313 ? 14.388  -15.453 -28.538 1.00 88.48 313 A 1 
ATOM 2526  C CB    . GLN A 1 313 ? 17.406  -15.270 -28.786 1.00 89.71 313 A 1 
ATOM 2527  C CG    . GLN A 1 313 ? 17.636  -13.892 -28.149 1.00 83.82 313 A 1 
ATOM 2528  C CD    . GLN A 1 313 ? 18.428  -12.941 -29.051 1.00 81.53 313 A 1 
ATOM 2529  O OE1   . GLN A 1 313 ? 18.832  -13.257 -30.155 1.00 73.26 313 A 1 
ATOM 2530  N NE2   . GLN A 1 313 ? 18.667  -11.728 -28.603 1.00 71.41 313 A 1 
ATOM 2531  N N     . VAL A 1 314 ? 14.922  -15.236 -26.371 1.00 90.89 314 A 1 
ATOM 2532  C CA    . VAL A 1 314 ? 13.697  -14.546 -25.962 1.00 90.45 314 A 1 
ATOM 2533  C C     . VAL A 1 314 ? 14.074  -13.144 -25.509 1.00 89.97 314 A 1 
ATOM 2534  O O     . VAL A 1 314 ? 14.908  -12.991 -24.620 1.00 87.57 314 A 1 
ATOM 2535  C CB    . VAL A 1 314 ? 12.966  -15.315 -24.847 1.00 89.45 314 A 1 
ATOM 2536  C CG1   . VAL A 1 314 ? 11.636  -14.646 -24.499 1.00 80.59 314 A 1 
ATOM 2537  C CG2   . VAL A 1 314 ? 12.669  -16.763 -25.257 1.00 81.63 314 A 1 
ATOM 2538  N N     . GLU A 1 315 ? 13.473  -12.126 -26.104 1.00 89.53 315 A 1 
ATOM 2539  C CA    . GLU A 1 315 ? 13.665  -10.743 -25.669 1.00 88.60 315 A 1 
ATOM 2540  C C     . GLU A 1 315 ? 12.739  -10.412 -24.482 1.00 88.49 315 A 1 
ATOM 2541  O O     . GLU A 1 315 ? 11.646  -10.978 -24.374 1.00 85.86 315 A 1 
ATOM 2542  C CB    . GLU A 1 315 ? 13.456  -9.781  -26.850 1.00 87.05 315 A 1 
ATOM 2543  C CG    . GLU A 1 315 ? 14.576  -9.840  -27.913 1.00 78.71 315 A 1 
ATOM 2544  C CD    . GLU A 1 315 ? 15.915  -9.200  -27.483 1.00 72.58 315 A 1 
ATOM 2545  O OE1   . GLU A 1 315 ? 16.884  -9.232  -28.281 1.00 63.64 315 A 1 
ATOM 2546  O OE2   . GLU A 1 315 ? 16.004  -8.613  -26.384 1.00 64.36 315 A 1 
ATOM 2547  N N     . PRO A 1 316 ? 13.144  -9.501  -23.582 1.00 87.22 316 A 1 
ATOM 2548  C CA    . PRO A 1 316 ? 12.306  -9.095  -22.464 1.00 86.18 316 A 1 
ATOM 2549  C C     . PRO A 1 316 ? 11.011  -8.455  -22.967 1.00 86.04 316 A 1 
ATOM 2550  O O     . PRO A 1 316 ? 11.015  -7.586  -23.843 1.00 82.10 316 A 1 
ATOM 2551  C CB    . PRO A 1 316 ? 13.156  -8.133  -21.633 1.00 83.59 316 A 1 
ATOM 2552  C CG    . PRO A 1 316 ? 14.163  -7.579  -22.636 1.00 80.51 316 A 1 
ATOM 2553  C CD    . PRO A 1 316 ? 14.386  -8.753  -23.587 1.00 83.93 316 A 1 
ATOM 2554  N N     . PHE A 1 317 ? 9.903   -8.872  -22.374 1.00 86.41 317 A 1 
ATOM 2555  C CA    . PHE A 1 317 ? 8.582   -8.394  -22.755 1.00 85.85 317 A 1 
ATOM 2556  C C     . PHE A 1 317 ? 8.211   -7.117  -21.993 1.00 85.03 317 A 1 
ATOM 2557  O O     . PHE A 1 317 ? 8.578   -6.944  -20.829 1.00 80.79 317 A 1 
ATOM 2558  C CB    . PHE A 1 317 ? 7.571   -9.523  -22.545 1.00 84.28 317 A 1 
ATOM 2559  C CG    . PHE A 1 317 ? 6.257   -9.317  -23.263 1.00 84.56 317 A 1 
ATOM 2560  C CD1   . PHE A 1 317 ? 5.058   -9.263  -22.536 1.00 79.29 317 A 1 
ATOM 2561  C CD2   . PHE A 1 317 ? 6.220   -9.226  -24.664 1.00 78.95 317 A 1 
ATOM 2562  C CE1   . PHE A 1 317 ? 3.833   -9.140  -23.205 1.00 76.62 317 A 1 
ATOM 2563  C CE2   . PHE A 1 317 ? 4.996   -9.096  -25.337 1.00 77.01 317 A 1 
ATOM 2564  C CZ    . PHE A 1 317 ? 3.802   -9.059  -24.606 1.00 79.97 317 A 1 
ATOM 2565  N N     . CYS A 1 318 ? 7.463   -6.218  -22.620 1.00 83.88 318 A 1 
ATOM 2566  C CA    . CYS A 1 318 ? 7.041   -4.963  -21.998 1.00 81.70 318 A 1 
ATOM 2567  C C     . CYS A 1 318 ? 6.053   -5.177  -20.843 1.00 81.29 318 A 1 
ATOM 2568  O O     . CYS A 1 318 ? 6.103   -4.465  -19.841 1.00 74.46 318 A 1 
ATOM 2569  C CB    . CYS A 1 318 ? 6.425   -4.047  -23.067 1.00 78.00 318 A 1 
ATOM 2570  S SG    . CYS A 1 318 ? 5.066   -4.862  -23.958 1.00 68.62 318 A 1 
ATOM 2571  N N     . CYS A 1 319 ? 5.181   -6.160  -20.974 1.00 84.06 319 A 1 
ATOM 2572  C CA    . CYS A 1 319 ? 4.106   -6.451  -20.038 1.00 83.38 319 A 1 
ATOM 2573  C C     . CYS A 1 319 ? 4.329   -7.815  -19.373 1.00 84.19 319 A 1 
ATOM 2574  O O     . CYS A 1 319 ? 5.404   -8.044  -18.806 1.00 79.96 319 A 1 
ATOM 2575  C CB    . CYS A 1 319 ? 2.764   -6.265  -20.764 1.00 79.70 319 A 1 
ATOM 2576  S SG    . CYS A 1 319 ? 2.586   -4.549  -21.328 1.00 72.77 319 A 1 
ATOM 2577  N N     . VAL A 1 320 ? 3.342   -8.692  -19.415 1.00 86.27 320 A 1 
ATOM 2578  C CA    . VAL A 1 320 ? 3.409   -10.018 -18.792 1.00 87.09 320 A 1 
ATOM 2579  C C     . VAL A 1 320 ? 3.046   -11.121 -19.781 1.00 87.76 320 A 1 
ATOM 2580  O O     . VAL A 1 320 ? 2.142   -10.964 -20.602 1.00 86.12 320 A 1 
ATOM 2581  C CB    . VAL A 1 320 ? 2.554   -10.117 -17.517 1.00 85.52 320 A 1 
ATOM 2582  C CG1   . VAL A 1 320 ? 3.107   -9.206  -16.422 1.00 75.76 320 A 1 
ATOM 2583  C CG2   . VAL A 1 320 ? 1.085   -9.761  -17.744 1.00 76.03 320 A 1 
ATOM 2584  N N     . VAL A 1 321 ? 3.745   -12.241 -19.674 1.00 88.90 321 A 1 
ATOM 2585  C CA    . VAL A 1 321 ? 3.523   -13.454 -20.464 1.00 89.59 321 A 1 
ATOM 2586  C C     . VAL A 1 321 ? 3.235   -14.605 -19.514 1.00 89.40 321 A 1 
ATOM 2587  O O     . VAL A 1 321 ? 4.016   -14.873 -18.601 1.00 87.45 321 A 1 
ATOM 2588  C CB    . VAL A 1 321 ? 4.736   -13.784 -21.352 1.00 88.69 321 A 1 
ATOM 2589  C CG1   . VAL A 1 321 ? 4.460   -14.998 -22.237 1.00 80.00 321 A 1 
ATOM 2590  C CG2   . VAL A 1 321 ? 5.102   -12.615 -22.261 1.00 80.66 321 A 1 
ATOM 2591  N N     . PHE A 1 322 ? 2.130   -15.288 -19.734 1.00 89.82 322 A 1 
ATOM 2592  C CA    . PHE A 1 322 ? 1.739   -16.471 -18.988 1.00 89.95 322 A 1 
ATOM 2593  C C     . PHE A 1 322 ? 2.238   -17.729 -19.698 1.00 89.96 322 A 1 
ATOM 2594  O O     . PHE A 1 322 ? 2.283   -17.783 -20.924 1.00 87.47 322 A 1 
ATOM 2595  C CB    . PHE A 1 322 ? 0.219   -16.499 -18.813 1.00 88.81 322 A 1 
ATOM 2596  C CG    . PHE A 1 322 ? -0.343  -15.373 -17.971 1.00 89.00 322 A 1 
ATOM 2597  C CD1   . PHE A 1 322 ? -0.696  -15.607 -16.632 1.00 83.16 322 A 1 
ATOM 2598  C CD2   . PHE A 1 322 ? -0.528  -14.090 -18.512 1.00 82.60 322 A 1 
ATOM 2599  C CE1   . PHE A 1 322 ? -1.228  -14.578 -15.843 1.00 81.75 322 A 1 
ATOM 2600  C CE2   . PHE A 1 322 ? -1.051  -13.053 -17.724 1.00 81.47 322 A 1 
ATOM 2601  C CZ    . PHE A 1 322 ? -1.402  -13.300 -16.390 1.00 84.40 322 A 1 
ATOM 2602  N N     . ALA A 1 323 ? 2.578   -18.757 -18.932 1.00 88.54 323 A 1 
ATOM 2603  C CA    . ALA A 1 323 ? 2.877   -20.072 -19.495 1.00 87.75 323 A 1 
ATOM 2604  C C     . ALA A 1 323 ? 1.605   -20.795 -19.948 1.00 87.35 323 A 1 
ATOM 2605  O O     . ALA A 1 323 ? 1.585   -21.479 -20.964 1.00 83.07 323 A 1 
ATOM 2606  C CB    . ALA A 1 323 ? 3.639   -20.880 -18.441 1.00 86.17 323 A 1 
ATOM 2607  N N     . GLU A 1 324 ? 0.540   -20.614 -19.183 1.00 87.73 324 A 1 
ATOM 2608  C CA    . GLU A 1 324 ? -0.818  -21.031 -19.499 1.00 86.81 324 A 1 
ATOM 2609  C C     . GLU A 1 324 ? -1.803  -20.109 -18.761 1.00 87.29 324 A 1 
ATOM 2610  O O     . GLU A 1 324 ? -1.388  -19.230 -17.996 1.00 83.71 324 A 1 
ATOM 2611  C CB    . GLU A 1 324 ? -1.031  -22.517 -19.149 1.00 83.42 324 A 1 
ATOM 2612  C CG    . GLU A 1 324 ? -0.756  -22.862 -17.679 1.00 73.60 324 A 1 
ATOM 2613  C CD    . GLU A 1 324 ? -1.207  -24.268 -17.266 1.00 70.76 324 A 1 
ATOM 2614  O OE1   . GLU A 1 324 ? -0.760  -24.729 -16.194 1.00 63.66 324 A 1 
ATOM 2615  O OE2   . GLU A 1 324 ? -2.090  -24.837 -17.937 1.00 64.03 324 A 1 
ATOM 2616  N N     . ALA A 1 325 ? -3.105  -20.295 -18.974 1.00 86.89 325 A 1 
ATOM 2617  C CA    . ALA A 1 325 ? -4.097  -19.558 -18.202 1.00 86.76 325 A 1 
ATOM 2618  C C     . ALA A 1 325 ? -3.897  -19.796 -16.692 1.00 87.33 325 A 1 
ATOM 2619  O O     . ALA A 1 325 ? -3.596  -20.927 -16.297 1.00 83.86 325 A 1 
ATOM 2620  C CB    . ALA A 1 325 ? -5.501  -19.968 -18.656 1.00 84.70 325 A 1 
ATOM 2621  N N     . PRO A 1 326 ? -4.084  -18.787 -15.830 1.00 87.80 326 A 1 
ATOM 2622  C CA    . PRO A 1 326 ? -3.955  -18.948 -14.387 1.00 87.69 326 A 1 
ATOM 2623  C C     . PRO A 1 326 ? -4.816  -20.086 -13.849 1.00 87.45 326 A 1 
ATOM 2624  O O     . PRO A 1 326 ? -5.916  -20.342 -14.345 1.00 83.92 326 A 1 
ATOM 2625  C CB    . PRO A 1 326 ? -4.367  -17.605 -13.783 1.00 85.85 326 A 1 
ATOM 2626  C CG    . PRO A 1 326 ? -4.056  -16.621 -14.897 1.00 82.77 326 A 1 
ATOM 2627  C CD    . PRO A 1 326 ? -4.353  -17.408 -16.163 1.00 85.58 326 A 1 
ATOM 2628  N N     . ASP A 1 327 ? -4.330  -20.774 -12.817 1.00 86.30 327 A 1 
ATOM 2629  C CA    . ASP A 1 327 ? -5.096  -21.813 -12.134 1.00 85.66 327 A 1 
ATOM 2630  C C     . ASP A 1 327 ? -5.995  -21.175 -11.067 1.00 85.72 327 A 1 
ATOM 2631  O O     . ASP A 1 327 ? -5.810  -21.340 -9.862  1.00 81.10 327 A 1 
ATOM 2632  C CB    . ASP A 1 327 ? -4.151  -22.909 -11.617 1.00 82.87 327 A 1 
ATOM 2633  C CG    . ASP A 1 327 ? -4.834  -24.257 -11.395 1.00 77.95 327 A 1 
ATOM 2634  O OD1   . ASP A 1 327 ? -5.995  -24.432 -11.820 1.00 70.59 327 A 1 
ATOM 2635  O OD2   . ASP A 1 327 ? -4.146  -25.161 -10.868 1.00 71.64 327 A 1 
ATOM 2636  N N     . SER A 1 328 ? -6.945  -20.381 -11.540 1.00 87.11 328 A 1 
ATOM 2637  C CA    . SER A 1 328 ? -7.972  -19.721 -10.746 1.00 87.26 328 A 1 
ATOM 2638  C C     . SER A 1 328 ? -9.341  -20.089 -11.301 1.00 87.60 328 A 1 
ATOM 2639  O O     . SER A 1 328 ? -9.530  -20.162 -12.513 1.00 84.89 328 A 1 
ATOM 2640  C CB    . SER A 1 328 ? -7.757  -18.209 -10.749 1.00 85.34 328 A 1 
ATOM 2641  O OG    . SER A 1 328 ? -8.635  -17.590 -9.835  1.00 75.11 328 A 1 
ATOM 2642  N N     . TRP A 1 329 ? -10.268 -20.360 -10.414 1.00 88.53 329 A 1 
ATOM 2643  C CA    . TRP A 1 329 ? -11.557 -20.946 -10.748 1.00 88.29 329 A 1 
ATOM 2644  C C     . TRP A 1 329 ? -12.692 -20.099 -10.188 1.00 87.83 329 A 1 
ATOM 2645  O O     . TRP A 1 329 ? -12.548 -19.456 -9.147  1.00 84.02 329 A 1 
ATOM 2646  C CB    . TRP A 1 329 ? -11.615 -22.391 -10.246 1.00 87.40 329 A 1 
ATOM 2647  C CG    . TRP A 1 329 ? -10.557 -23.302 -10.796 1.00 87.72 329 A 1 
ATOM 2648  C CD1   . TRP A 1 329 ? -9.272  -23.345 -10.377 1.00 81.38 329 A 1 
ATOM 2649  C CD2   . TRP A 1 329 ? -10.656 -24.264 -11.897 1.00 85.01 329 A 1 
ATOM 2650  N NE1   . TRP A 1 329 ? -8.560  -24.262 -11.150 1.00 81.68 329 A 1 
ATOM 2651  C CE2   . TRP A 1 329 ? -9.373  -24.839 -12.096 1.00 83.94 329 A 1 
ATOM 2652  C CE3   . TRP A 1 329 ? -11.707 -24.682 -12.737 1.00 82.24 329 A 1 
ATOM 2653  C CZ2   . TRP A 1 329 ? -9.132  -25.789 -13.117 1.00 82.83 329 A 1 
ATOM 2654  C CZ3   . TRP A 1 329 ? -11.468 -25.633 -13.749 1.00 76.63 329 A 1 
ATOM 2655  C CH2   . TRP A 1 329 ? -10.194 -26.171 -13.939 1.00 78.31 329 A 1 
ATOM 2656  N N     . ILE A 1 330 ? -13.820 -20.113 -10.874 1.00 87.22 330 A 1 
ATOM 2657  C CA    . ILE A 1 330 ? -15.034 -19.407 -10.485 1.00 86.70 330 A 1 
ATOM 2658  C C     . ILE A 1 330 ? -16.248 -20.286 -10.780 1.00 86.71 330 A 1 
ATOM 2659  O O     . ILE A 1 330 ? -16.213 -21.121 -11.689 1.00 84.05 330 A 1 
ATOM 2660  C CB    . ILE A 1 330 ? -15.089 -18.029 -11.187 1.00 84.10 330 A 1 
ATOM 2661  C CG1   . ILE A 1 330 ? -16.129 -17.107 -10.526 1.00 70.95 330 A 1 
ATOM 2662  C CG2   . ILE A 1 330 ? -15.339 -18.159 -12.705 1.00 69.68 330 A 1 
ATOM 2663  C CD1   . ILE A 1 330 ? -16.001 -15.637 -10.946 1.00 66.08 330 A 1 
ATOM 2664  N N     . MET A 1 331 ? -17.309 -20.106 -10.024 1.00 85.08 331 A 1 
ATOM 2665  C CA    . MET A 1 331 ? -18.604 -20.695 -10.359 1.00 83.77 331 A 1 
ATOM 2666  C C     . MET A 1 331 ? -19.263 -19.870 -11.460 1.00 82.81 331 A 1 
ATOM 2667  O O     . MET A 1 331 ? -19.490 -18.668 -11.304 1.00 78.39 331 A 1 
ATOM 2668  C CB    . MET A 1 331 ? -19.501 -20.775 -9.121  1.00 82.16 331 A 1 
ATOM 2669  C CG    . MET A 1 331 ? -19.000 -21.796 -8.096  1.00 77.23 331 A 1 
ATOM 2670  S SD    . MET A 1 331 ? -18.888 -23.521 -8.665  1.00 75.56 331 A 1 
ATOM 2671  C CE    . MET A 1 331 ? -20.630 -23.885 -8.976  1.00 66.49 331 A 1 
ATOM 2672  N N     . LYS A 1 332 ? -19.575 -20.527 -12.570 1.00 82.75 332 A 1 
ATOM 2673  C CA    . LYS A 1 332 ? -20.311 -19.939 -13.682 1.00 81.22 332 A 1 
ATOM 2674  C C     . LYS A 1 332 ? -21.303 -20.961 -14.219 1.00 79.96 332 A 1 
ATOM 2675  O O     . LYS A 1 332 ? -20.918 -22.094 -14.487 1.00 71.79 332 A 1 
ATOM 2676  C CB    . LYS A 1 332 ? -19.322 -19.473 -14.760 1.00 77.85 332 A 1 
ATOM 2677  C CG    . LYS A 1 332 ? -20.032 -18.661 -15.845 1.00 70.10 332 A 1 
ATOM 2678  C CD    . LYS A 1 332 ? -19.058 -18.238 -16.940 1.00 66.70 332 A 1 
ATOM 2679  C CE    . LYS A 1 332 ? -19.846 -17.486 -18.008 1.00 57.55 332 A 1 
ATOM 2680  N NZ    . LYS A 1 332 ? -19.003 -17.131 -19.171 1.00 50.54 332 A 1 
ATOM 2681  N N     . ASP A 1 333 ? -22.557 -20.561 -14.356 1.00 80.55 333 A 1 
ATOM 2682  C CA    . ASP A 1 333 ? -23.633 -21.419 -14.874 1.00 79.12 333 A 1 
ATOM 2683  C C     . ASP A 1 333 ? -23.707 -22.783 -14.158 1.00 79.16 333 A 1 
ATOM 2684  O O     . ASP A 1 333 ? -23.750 -23.836 -14.783 1.00 72.22 333 A 1 
ATOM 2685  C CB    . ASP A 1 333 ? -23.531 -21.517 -16.411 1.00 76.31 333 A 1 
ATOM 2686  C CG    . ASP A 1 333 ? -23.442 -20.147 -17.089 1.00 69.54 333 A 1 
ATOM 2687  O OD1   . ASP A 1 333 ? -24.095 -19.203 -16.591 1.00 60.87 333 A 1 
ATOM 2688  O OD2   . ASP A 1 333 ? -22.670 -20.019 -18.064 1.00 61.40 333 A 1 
ATOM 2689  N N     . ASN A 1 334 ? -23.655 -22.757 -12.825 1.00 80.33 334 A 1 
ATOM 2690  C CA    . ASN A 1 334 ? -23.642 -23.947 -11.964 1.00 79.79 334 A 1 
ATOM 2691  C C     . ASN A 1 334 ? -22.493 -24.941 -12.231 1.00 80.88 334 A 1 
ATOM 2692  O O     . ASN A 1 334 ? -22.591 -26.123 -11.911 1.00 74.36 334 A 1 
ATOM 2693  C CB    . ASN A 1 334 ? -25.034 -24.603 -11.943 1.00 75.43 334 A 1 
ATOM 2694  C CG    . ASN A 1 334 ? -26.084 -23.754 -11.253 1.00 68.19 334 A 1 
ATOM 2695  O OD1   . ASN A 1 334 ? -25.788 -22.835 -10.514 1.00 59.88 334 A 1 
ATOM 2696  N ND2   . ASN A 1 334 ? -27.345 -24.076 -11.452 1.00 60.04 334 A 1 
ATOM 2697  N N     . SER A 1 335 ? -21.402 -24.468 -12.795 1.00 82.82 335 A 1 
ATOM 2698  C CA    . SER A 1 335 ? -20.208 -25.265 -13.047 1.00 83.04 335 A 1 
ATOM 2699  C C     . SER A 1 335 ? -18.941 -24.549 -12.585 1.00 84.08 335 A 1 
ATOM 2700  O O     . SER A 1 335 ? -18.858 -23.318 -12.575 1.00 79.86 335 A 1 
ATOM 2701  C CB    . SER A 1 335 ? -20.131 -25.652 -14.526 1.00 78.97 335 A 1 
ATOM 2702  O OG    . SER A 1 335 ? -19.816 -24.543 -15.341 1.00 66.48 335 A 1 
ATOM 2703  N N     . VAL A 1 336 ? -17.939 -25.334 -12.216 1.00 83.66 336 A 1 
ATOM 2704  C CA    . VAL A 1 336 ? -16.607 -24.821 -11.888 1.00 83.76 336 A 1 
ATOM 2705  C C     . VAL A 1 336 ? -15.853 -24.545 -13.184 1.00 84.56 336 A 1 
ATOM 2706  O O     . VAL A 1 336 ? -15.479 -25.469 -13.907 1.00 81.73 336 A 1 
ATOM 2707  C CB    . VAL A 1 336 ? -15.846 -25.801 -10.981 1.00 81.81 336 A 1 
ATOM 2708  C CG1   . VAL A 1 336 ? -14.438 -25.298 -10.670 1.00 75.44 336 A 1 
ATOM 2709  C CG2   . VAL A 1 336 ? -16.573 -25.995 -9.647  1.00 75.96 336 A 1 
ATOM 2710  N N     . THR A 1 337 ? -15.610 -23.273 -13.472 1.00 86.23 337 A 1 
ATOM 2711  C CA    . THR A 1 337 ? -14.971 -22.812 -14.710 1.00 86.08 337 A 1 
ATOM 2712  C C     . THR A 1 337 ? -13.634 -22.142 -14.405 1.00 86.58 337 A 1 
ATOM 2713  O O     . THR A 1 337 ? -13.515 -21.390 -13.443 1.00 83.73 337 A 1 
ATOM 2714  C CB    . THR A 1 337 ? -15.894 -21.850 -15.472 1.00 83.93 337 A 1 
ATOM 2715  O OG1   . THR A 1 337 ? -17.151 -22.454 -15.667 1.00 70.87 337 A 1 
ATOM 2716  C CG2   . THR A 1 337 ? -15.369 -21.511 -16.863 1.00 70.04 337 A 1 
ATOM 2717  N N     . ARG A 1 338 ? -12.630 -22.399 -15.227 1.00 87.19 338 A 1 
ATOM 2718  C CA    . ARG A 1 338 ? -11.319 -21.748 -15.127 1.00 87.39 338 A 1 
ATOM 2719  C C     . ARG A 1 338 ? -11.381 -20.344 -15.727 1.00 87.20 338 A 1 
ATOM 2720  O O     . ARG A 1 338 ? -11.931 -20.160 -16.812 1.00 83.86 338 A 1 
ATOM 2721  C CB    . ARG A 1 338 ? -10.259 -22.634 -15.807 1.00 84.88 338 A 1 
ATOM 2722  C CG    . ARG A 1 338 ? -8.810  -22.216 -15.489 1.00 79.88 338 A 1 
ATOM 2723  C CD    . ARG A 1 338 ? -7.826  -23.177 -16.164 1.00 79.29 338 A 1 
ATOM 2724  N NE    . ARG A 1 338 ? -6.426  -22.894 -15.795 1.00 75.90 338 A 1 
ATOM 2725  C CZ    . ARG A 1 338 ? -5.351  -23.572 -16.184 1.00 74.29 338 A 1 
ATOM 2726  N NH1   . ARG A 1 338 ? -5.413  -24.585 -16.993 1.00 67.98 338 A 1 
ATOM 2727  N NH2   . ARG A 1 338 ? -4.176  -23.246 -15.758 1.00 66.50 338 A 1 
ATOM 2728  N N     . LEU A 1 339 ? -10.778 -19.374 -15.042 1.00 86.49 339 A 1 
ATOM 2729  C CA    . LEU A 1 339 ? -10.650 -18.013 -15.559 1.00 86.11 339 A 1 
ATOM 2730  C C     . LEU A 1 339 ? -9.627  -17.965 -16.701 1.00 86.82 339 A 1 
ATOM 2731  O O     . LEU A 1 339 ? -8.611  -18.665 -16.679 1.00 84.38 339 A 1 
ATOM 2732  C CB    . LEU A 1 339 ? -10.256 -17.053 -14.427 1.00 84.00 339 A 1 
ATOM 2733  C CG    . LEU A 1 339 ? -11.350 -16.835 -13.364 1.00 82.07 339 A 1 
ATOM 2734  C CD1   . LEU A 1 339 ? -10.797 -16.017 -12.204 1.00 76.21 339 A 1 
ATOM 2735  C CD2   . LEU A 1 339 ? -12.558 -16.092 -13.932 1.00 76.04 339 A 1 
ATOM 2736  N N     . THR A 1 340 ? -9.873  -17.105 -17.679 1.00 87.31 340 A 1 
ATOM 2737  C CA    . THR A 1 340 ? -8.865  -16.773 -18.691 1.00 87.23 340 A 1 
ATOM 2738  C C     . THR A 1 340 ? -7.811  -15.828 -18.104 1.00 87.57 340 A 1 
ATOM 2739  O O     . THR A 1 340 ? -8.056  -15.163 -17.097 1.00 85.15 340 A 1 
ATOM 2740  C CB    . THR A 1 340 ? -9.488  -16.158 -19.955 1.00 85.73 340 A 1 
ATOM 2741  O OG1   . THR A 1 340 ? -10.018 -14.889 -19.685 1.00 74.44 340 A 1 
ATOM 2742  C CG2   . THR A 1 340 ? -10.600 -17.028 -20.544 1.00 72.84 340 A 1 
ATOM 2743  N N     . ALA A 1 341 ? -6.645  -15.742 -18.740 1.00 86.33 341 A 1 
ATOM 2744  C CA    . ALA A 1 341 ? -5.577  -14.853 -18.285 1.00 86.16 341 A 1 
ATOM 2745  C C     . ALA A 1 341 ? -6.036  -13.389 -18.206 1.00 86.64 341 A 1 
ATOM 2746  O O     . ALA A 1 341 ? -5.769  -12.707 -17.222 1.00 84.30 341 A 1 
ATOM 2747  C CB    . ALA A 1 341 ? -4.380  -15.008 -19.225 1.00 84.57 341 A 1 
ATOM 2748  N N     . GLU A 1 342 ? -6.783  -12.936 -19.203 1.00 87.17 342 A 1 
ATOM 2749  C CA    . GLU A 1 342 ? -7.289  -11.567 -19.271 1.00 86.29 342 A 1 
ATOM 2750  C C     . GLU A 1 342 ? -8.327  -11.280 -18.175 1.00 86.37 342 A 1 
ATOM 2751  O O     . GLU A 1 342 ? -8.198  -10.303 -17.442 1.00 83.88 342 A 1 
ATOM 2752  C CB    . GLU A 1 342 ? -7.849  -11.342 -20.680 1.00 84.54 342 A 1 
ATOM 2753  C CG    . GLU A 1 342 ? -8.095  -9.864  -20.985 1.00 73.70 342 A 1 
ATOM 2754  C CD    . GLU A 1 342 ? -8.487  -9.640  -22.451 1.00 66.95 342 A 1 
ATOM 2755  O OE1   . GLU A 1 342 ? -8.331  -8.489  -22.920 1.00 58.56 342 A 1 
ATOM 2756  O OE2   . GLU A 1 342 ? -8.927  -10.613 -23.105 1.00 58.54 342 A 1 
ATOM 2757  N N     . GLN A 1 343 ? -9.290  -12.174 -17.985 1.00 86.42 343 A 1 
ATOM 2758  C CA    . GLN A 1 343 ? -10.277 -12.061 -16.905 1.00 85.78 343 A 1 
ATOM 2759  C C     . GLN A 1 343 ? -9.609  -12.054 -15.529 1.00 86.01 343 A 1 
ATOM 2760  O O     . GLN A 1 343 ? -9.977  -11.262 -14.662 1.00 83.98 343 A 1 
ATOM 2761  C CB    . GLN A 1 343 ? -11.254 -13.245 -16.969 1.00 84.30 343 A 1 
ATOM 2762  C CG    . GLN A 1 343 ? -12.255 -13.137 -18.124 1.00 78.49 343 A 1 
ATOM 2763  C CD    . GLN A 1 343 ? -13.050 -14.432 -18.320 1.00 76.16 343 A 1 
ATOM 2764  O OE1   . GLN A 1 343 ? -12.654 -15.519 -17.921 1.00 69.51 343 A 1 
ATOM 2765  N NE2   . GLN A 1 343 ? -14.188 -14.364 -18.965 1.00 67.63 343 A 1 
ATOM 2766  N N     . TRP A 1 344 ? -8.621  -12.911 -15.339 1.00 87.49 344 A 1 
ATOM 2767  C CA    . TRP A 1 344 ? -7.888  -13.009 -14.084 1.00 87.66 344 A 1 
ATOM 2768  C C     . TRP A 1 344 ? -7.126  -11.720 -13.769 1.00 87.42 344 A 1 
ATOM 2769  O O     . TRP A 1 344 ? -7.228  -11.215 -12.655 1.00 85.72 344 A 1 
ATOM 2770  C CB    . TRP A 1 344 ? -6.954  -14.213 -14.150 1.00 87.00 344 A 1 
ATOM 2771  C CG    . TRP A 1 344 ? -6.164  -14.450 -12.902 1.00 86.91 344 A 1 
ATOM 2772  C CD1   . TRP A 1 344 ? -6.584  -15.156 -11.835 1.00 82.34 344 A 1 
ATOM 2773  C CD2   . TRP A 1 344 ? -4.817  -13.986 -12.575 1.00 85.18 344 A 1 
ATOM 2774  N NE1   . TRP A 1 344 ? -5.587  -15.174 -10.865 1.00 82.95 344 A 1 
ATOM 2775  C CE2   . TRP A 1 344 ? -4.489  -14.466 -11.283 1.00 84.32 344 A 1 
ATOM 2776  C CE3   . TRP A 1 344 ? -3.851  -13.211 -13.260 1.00 83.18 344 A 1 
ATOM 2777  C CZ2   . TRP A 1 344 ? -3.240  -14.193 -10.674 1.00 82.90 344 A 1 
ATOM 2778  C CZ3   . TRP A 1 344 ? -2.612  -12.936 -12.654 1.00 79.45 344 A 1 
ATOM 2779  C CH2   . TRP A 1 344 ? -2.315  -13.420 -11.377 1.00 80.00 344 A 1 
ATOM 2780  N N     . VAL A 1 345 ? -6.429  -11.146 -14.740 1.00 87.61 345 A 1 
ATOM 2781  C CA    . VAL A 1 345 ? -5.705  -9.880  -14.544 1.00 87.12 345 A 1 
ATOM 2782  C C     . VAL A 1 345 ? -6.668  -8.732  -14.238 1.00 86.57 345 A 1 
ATOM 2783  O O     . VAL A 1 345 ? -6.410  -7.966  -13.315 1.00 84.70 345 A 1 
ATOM 2784  C CB    . VAL A 1 345 ? -4.821  -9.538  -15.754 1.00 86.59 345 A 1 
ATOM 2785  C CG1   . VAL A 1 345 ? -4.170  -8.159  -15.600 1.00 78.67 345 A 1 
ATOM 2786  C CG2   . VAL A 1 345 ? -3.678  -10.544 -15.908 1.00 79.88 345 A 1 
ATOM 2787  N N     . VAL A 1 346 ? -7.780  -8.634  -14.951 1.00 87.01 346 A 1 
ATOM 2788  C CA    . VAL A 1 346 ? -8.800  -7.605  -14.694 1.00 85.84 346 A 1 
ATOM 2789  C C     . VAL A 1 346 ? -9.356  -7.728  -13.274 1.00 85.05 346 A 1 
ATOM 2790  O O     . VAL A 1 346 ? -9.425  -6.730  -12.564 1.00 82.60 346 A 1 
ATOM 2791  C CB    . VAL A 1 346 ? -9.927  -7.665  -15.744 1.00 84.76 346 A 1 
ATOM 2792  C CG1   . VAL A 1 346 ? -11.109 -6.753  -15.393 1.00 77.09 346 A 1 
ATOM 2793  C CG2   . VAL A 1 346 ? -9.408  -7.214  -17.114 1.00 77.61 346 A 1 
ATOM 2794  N N     . MET A 1 347 ? -9.688  -8.934  -12.831 1.00 85.44 347 A 1 
ATOM 2795  C CA    . MET A 1 347 ? -10.182 -9.158  -11.467 1.00 83.53 347 A 1 
ATOM 2796  C C     . MET A 1 347 ? -9.121  -8.860  -10.400 1.00 82.89 347 A 1 
ATOM 2797  O O     . MET A 1 347 ? -9.440  -8.288  -9.364  1.00 79.79 347 A 1 
ATOM 2798  C CB    . MET A 1 347 ? -10.690 -10.597 -11.323 1.00 82.34 347 A 1 
ATOM 2799  C CG    . MET A 1 347 ? -12.017 -10.818 -12.050 1.00 76.77 347 A 1 
ATOM 2800  S SD    . MET A 1 347 ? -12.650 -12.510 -11.855 1.00 71.85 347 A 1 
ATOM 2801  C CE    . MET A 1 347 ? -14.212 -12.353 -12.741 1.00 63.71 347 A 1 
ATOM 2802  N N     . MET A 1 348 ? -7.859  -9.203  -10.653 1.00 83.86 348 A 1 
ATOM 2803  C CA    . MET A 1 348 ? -6.756  -8.962  -9.720  1.00 81.68 348 A 1 
ATOM 2804  C C     . MET A 1 348 ? -6.406  -7.478  -9.576  1.00 79.74 348 A 1 
ATOM 2805  O O     . MET A 1 348 ? -6.069  -7.029  -8.482  1.00 75.11 348 A 1 
ATOM 2806  C CB    . MET A 1 348 ? -5.511  -9.735  -10.183 1.00 80.20 348 A 1 
ATOM 2807  C CG    . MET A 1 348 ? -5.598  -11.232 -9.885  1.00 75.48 348 A 1 
ATOM 2808  S SD    . MET A 1 348 ? -5.467  -11.675 -8.126  1.00 73.74 348 A 1 
ATOM 2809  C CE    . MET A 1 348 ? -3.685  -11.477 -7.892  1.00 65.60 348 A 1 
ATOM 2810  N N     . LEU A 1 349 ? -6.464  -6.735  -10.671 1.00 80.98 349 A 1 
ATOM 2811  C CA    . LEU A 1 349 ? -6.077  -5.321  -10.714 1.00 77.73 349 A 1 
ATOM 2812  C C     . LEU A 1 349 ? -7.212  -4.362  -10.400 1.00 74.21 349 A 1 
ATOM 2813  O O     . LEU A 1 349 ? -6.934  -3.208  -10.081 1.00 65.17 349 A 1 
ATOM 2814  C CB    . LEU A 1 349 ? -5.493  -4.973  -12.087 1.00 75.93 349 A 1 
ATOM 2815  C CG    . LEU A 1 349 ? -4.119  -5.592  -12.380 1.00 73.93 349 A 1 
ATOM 2816  C CD1   . LEU A 1 349 ? -3.686  -5.151  -13.769 1.00 69.51 349 A 1 
ATOM 2817  C CD2   . LEU A 1 349 ? -3.046  -5.148  -11.377 1.00 69.97 349 A 1 
ATOM 2818  N N     . ASP A 1 350 ? -8.454  -4.806  -10.498 1.00 71.42 350 A 1 
ATOM 2819  C CA    . ASP A 1 350 ? -9.589  -3.926  -10.251 1.00 67.12 350 A 1 
ATOM 2820  C C     . ASP A 1 350 ? -9.430  -3.250  -8.880  1.00 65.22 350 A 1 
ATOM 2821  O O     . ASP A 1 350 ? -9.428  -3.893  -7.836  1.00 56.63 350 A 1 
ATOM 2822  C CB    . ASP A 1 350 ? -10.904 -4.699  -10.421 1.00 60.43 350 A 1 
ATOM 2823  C CG    . ASP A 1 350 ? -12.137 -3.828  -10.165 1.00 52.79 350 A 1 
ATOM 2824  O OD1   . ASP A 1 350 ? -11.987 -2.596  -10.010 1.00 47.40 350 A 1 
ATOM 2825  O OD2   . ASP A 1 350 ? -13.232 -4.405  -10.022 1.00 47.44 350 A 1 
ATOM 2826  N N     . THR A 1 351 ? -9.233  -1.920  -8.882  1.00 51.36 351 A 1 
ATOM 2827  C CA    . THR A 1 351 ? -8.859  -1.114  -7.713  1.00 47.54 351 A 1 
ATOM 2828  C C     . THR A 1 351 ? -10.048 -0.435  -7.044  1.00 46.80 351 A 1 
ATOM 2829  O O     . THR A 1 351 ? -9.843  0.413   -6.192  1.00 42.34 351 A 1 
ATOM 2830  C CB    . THR A 1 351 ? -7.758  -0.088  -8.043  1.00 41.24 351 A 1 
ATOM 2831  O OG1   . THR A 1 351 ? -7.977  0.467   -9.308  1.00 37.52 351 A 1 
ATOM 2832  C CG2   . THR A 1 351 ? -6.365  -0.710  -8.037  1.00 36.30 351 A 1 
ATOM 2833  N N     . GLN A 1 352 ? -11.277 -0.818  -7.378  1.00 39.04 352 A 1 
ATOM 2834  C CA    . GLN A 1 352 ? -12.474 -0.199  -6.786  1.00 38.45 352 A 1 
ATOM 2835  C C     . GLN A 1 352 ? -12.511 -0.270  -5.253  1.00 38.92 352 A 1 
ATOM 2836  O O     . GLN A 1 352 ? -13.029 0.642   -4.619  1.00 36.08 352 A 1 
ATOM 2837  C CB    . GLN A 1 352 ? -13.748 -0.856  -7.340  1.00 34.26 352 A 1 
ATOM 2838  C CG    . GLN A 1 352 ? -14.057 -0.438  -8.774  1.00 31.06 352 A 1 
ATOM 2839  C CD    . GLN A 1 352 ? -15.332 -1.084  -9.302  1.00 27.91 352 A 1 
ATOM 2840  O OE1   . GLN A 1 352 ? -16.066 -1.754  -8.602  1.00 26.13 352 A 1 
ATOM 2841  N NE2   . GLN A 1 352 ? -15.641 -0.892  -10.568 1.00 25.00 352 A 1 
ATOM 2842  N N     . SER A 1 353 ? -11.926 -1.295  -4.653  1.00 32.85 353 A 1 
ATOM 2843  C CA    . SER A 1 353 ? -11.713 -1.356  -3.202  1.00 32.85 353 A 1 
ATOM 2844  C C     . SER A 1 353 ? -10.504 -0.509  -2.792  1.00 33.30 353 A 1 
ATOM 2845  O O     . SER A 1 353 ? -9.581  -1.004  -2.147  1.00 31.53 353 A 1 
ATOM 2846  C CB    . SER A 1 353 ? -11.579 -2.804  -2.693  1.00 30.05 353 A 1 
ATOM 2847  O OG    . SER A 1 353 ? -12.402 -3.704  -3.382  1.00 27.88 353 A 1 
ATOM 2848  N N     . ALA A 1 354 ? -10.485 0.759   -3.214  1.00 30.34 354 A 1 
ATOM 2849  C CA    . ALA A 1 354 ? -9.545  1.699   -2.642  1.00 30.43 354 A 1 
ATOM 2850  C C     . ALA A 1 354 ? -9.816  1.780   -1.129  1.00 30.61 354 A 1 
ATOM 2851  O O     . ALA A 1 354 ? -10.977 1.849   -0.722  1.00 29.37 354 A 1 
ATOM 2852  C CB    . ALA A 1 354 ? -9.692  3.065   -3.325  1.00 28.60 354 A 1 
ATOM 2853  N N     . PRO A 1 355 ? -8.774  1.741   -0.287  1.00 28.52 355 A 1 
ATOM 2854  C CA    . PRO A 1 355 ? -8.964  2.020   1.123   1.00 28.03 355 A 1 
ATOM 2855  C C     . PRO A 1 355 ? -9.629  3.401   1.272   1.00 28.33 355 A 1 
ATOM 2856  O O     . PRO A 1 355 ? -9.320  4.303   0.493   1.00 26.74 355 A 1 
ATOM 2857  C CB    . PRO A 1 355 ? -7.565  1.940   1.753   1.00 25.83 355 A 1 
ATOM 2858  C CG    . PRO A 1 355 ? -6.620  2.196   0.593   1.00 25.49 355 A 1 
ATOM 2859  C CD    . PRO A 1 355 ? -7.362  1.632   -0.601  1.00 26.89 355 A 1 
ATOM 2860  N N     . PRO A 1 356 ? -10.528 3.586   2.216   1.00 26.39 356 A 1 
ATOM 2861  C CA    . PRO A 1 356 ? -11.355 4.793   2.317   1.00 25.93 356 A 1 
ATOM 2862  C C     . PRO A 1 356 ? -10.555 6.098   2.439   1.00 26.24 356 A 1 
ATOM 2863  O O     . PRO A 1 356 ? -11.071 7.156   2.119   1.00 24.82 356 A 1 
ATOM 2864  C CB    . PRO A 1 356 ? -12.257 4.553   3.536   1.00 23.79 356 A 1 
ATOM 2865  C CG    . PRO A 1 356 ? -11.529 3.492   4.347   1.00 23.34 356 A 1 
ATOM 2866  C CD    . PRO A 1 356 ? -10.842 2.660   3.286   1.00 24.27 356 A 1 
ATOM 2867  N N     . SER A 1 357 ? -9.292  6.023   2.846   1.00 27.85 357 A 1 
ATOM 2868  C CA    . SER A 1 357 ? -8.393  7.177   2.946   1.00 27.78 357 A 1 
ATOM 2869  C C     . SER A 1 357 ? -7.940  7.754   1.598   1.00 28.25 357 A 1 
ATOM 2870  O O     . SER A 1 357 ? -7.654  8.943   1.514   1.00 26.86 357 A 1 
ATOM 2871  C CB    . SER A 1 357 ? -7.156  6.779   3.760   1.00 25.84 357 A 1 
ATOM 2872  O OG    . SER A 1 357 ? -6.511  5.659   3.182   1.00 24.15 357 A 1 
ATOM 2873  N N     . LEU A 1 358 ? -7.883  6.930   0.548   1.00 28.86 358 A 1 
ATOM 2874  C CA    . LEU A 1 358 ? -7.427  7.380   -0.778  1.00 29.16 358 A 1 
ATOM 2875  C C     . LEU A 1 358 ? -8.462  8.236   -1.529  1.00 29.24 358 A 1 
ATOM 2876  O O     . LEU A 1 358 ? -8.156  8.758   -2.595  1.00 27.81 358 A 1 
ATOM 2877  C CB    . LEU A 1 358 ? -6.972  6.166   -1.614  1.00 27.35 358 A 1 
ATOM 2878  C CG    . LEU A 1 358 ? -5.460  5.918   -1.530  1.00 25.19 358 A 1 
ATOM 2879  C CD1   . LEU A 1 358 ? -5.122  4.502   -1.977  1.00 23.35 358 A 1 
ATOM 2880  C CD2   . LEU A 1 358 ? -4.681  6.897   -2.415  1.00 24.33 358 A 1 
ATOM 2881  N N     . VAL A 1 359 ? -9.657  8.398   -1.000  1.00 28.49 359 A 1 
ATOM 2882  C CA    . VAL A 1 359 ? -10.728 9.187   -1.635  1.00 28.25 359 A 1 
ATOM 2883  C C     . VAL A 1 359 ? -10.410 10.691  -1.660  1.00 28.40 359 A 1 
ATOM 2884  O O     . VAL A 1 359 ? -11.024 11.432  -2.417  1.00 27.17 359 A 1 
ATOM 2885  C CB    . VAL A 1 359 ? -12.082 8.908   -0.954  1.00 26.66 359 A 1 
ATOM 2886  C CG1   . VAL A 1 359 ? -13.251 9.599   -1.661  1.00 24.35 359 A 1 
ATOM 2887  C CG2   . VAL A 1 359 ? -12.395 7.408   -0.933  1.00 24.77 359 A 1 
ATOM 2888  N N     . THR A 1 360 ? -9.454  11.136  -0.880  1.00 25.91 360 A 1 
ATOM 2889  C CA    . THR A 1 360 ? -9.083  12.555  -0.826  1.00 25.78 360 A 1 
ATOM 2890  C C     . THR A 1 360 ? -8.514  13.085  -2.135  1.00 25.99 360 A 1 
ATOM 2891  O O     . THR A 1 360 ? -8.814  14.218  -2.505  1.00 24.41 360 A 1 
ATOM 2892  C CB    . THR A 1 360 ? -8.050  12.808  0.275   1.00 23.84 360 A 1 
ATOM 2893  O OG1   . THR A 1 360 ? -7.054  11.810  0.213   1.00 22.15 360 A 1 
ATOM 2894  C CG2   . THR A 1 360 ? -8.703  12.773  1.659   1.00 21.95 360 A 1 
ATOM 2895  N N     . ASP A 1 361 ? -7.709  12.297  -2.829  1.00 27.86 361 A 1 
ATOM 2896  C CA    . ASP A 1 361 ? -7.065  12.769  -4.058  1.00 27.48 361 A 1 
ATOM 2897  C C     . ASP A 1 361 ? -7.980  12.520  -5.270  1.00 27.58 361 A 1 
ATOM 2898  O O     . ASP A 1 361 ? -7.717  11.718  -6.161  1.00 26.03 361 A 1 
ATOM 2899  C CB    . ASP A 1 361 ? -5.626  12.227  -4.156  1.00 25.46 361 A 1 
ATOM 2900  C CG    . ASP A 1 361 ? -4.628  13.248  -4.725  1.00 23.28 361 A 1 
ATOM 2901  O OD1   . ASP A 1 361 ? -5.058  14.347  -5.134  1.00 21.84 361 A 1 
ATOM 2902  O OD2   . ASP A 1 361 ? -3.423  12.918  -4.728  1.00 21.15 361 A 1 
ATOM 2903  N N     . TYR A 1 362 ? -9.080  13.245  -5.273  1.00 27.09 362 A 1 
ATOM 2904  C CA    . TYR A 1 362 ? -10.135 13.174  -6.290  1.00 27.46 362 A 1 
ATOM 2905  C C     . TYR A 1 362 ? -9.618  13.376  -7.721  1.00 27.41 362 A 1 
ATOM 2906  O O     . TYR A 1 362 ? -10.181 12.834  -8.666  1.00 26.28 362 A 1 
ATOM 2907  C CB    . TYR A 1 362 ? -11.198 14.239  -5.955  1.00 25.44 362 A 1 
ATOM 2908  C CG    . TYR A 1 362 ? -12.584 13.675  -5.718  1.00 23.58 362 A 1 
ATOM 2909  C CD1   . TYR A 1 362 ? -13.499 13.568  -6.784  1.00 21.73 362 A 1 
ATOM 2910  C CD2   . TYR A 1 362 ? -12.973 13.262  -4.428  1.00 21.65 362 A 1 
ATOM 2911  C CE1   . TYR A 1 362 ? -14.793 13.061  -6.567  1.00 20.40 362 A 1 
ATOM 2912  C CE2   . TYR A 1 362 ? -14.264 12.751  -4.200  1.00 20.49 362 A 1 
ATOM 2913  C CZ    . TYR A 1 362 ? -15.174 12.656  -5.271  1.00 20.61 362 A 1 
ATOM 2914  O OH    . TYR A 1 362 ? -16.443 12.165  -5.049  1.00 19.23 362 A 1 
ATOM 2915  N N     . ASN A 1 363 ? -8.534  14.112  -7.877  1.00 24.28 363 A 1 
ATOM 2916  C CA    . ASN A 1 363 ? -7.987  14.433  -9.196  1.00 24.44 363 A 1 
ATOM 2917  C C     . ASN A 1 363 ? -7.411  13.215  -9.930  1.00 24.40 363 A 1 
ATOM 2918  O O     . ASN A 1 363 ? -7.571  13.101  -11.143 1.00 23.55 363 A 1 
ATOM 2919  C CB    . ASN A 1 363 ? -6.919  15.529  -9.044  1.00 23.13 363 A 1 
ATOM 2920  C CG    . ASN A 1 363 ? -7.509  16.923  -8.929  1.00 21.10 363 A 1 
ATOM 2921  O OD1   . ASN A 1 363 ? -8.613  17.204  -9.349  1.00 19.99 363 A 1 
ATOM 2922  N ND2   . ASN A 1 363 ? -6.761  17.854  -8.384  1.00 19.92 363 A 1 
ATOM 2923  N N     . SER A 1 364 ? -6.743  12.312  -9.227  1.00 26.62 364 A 1 
ATOM 2924  C CA    . SER A 1 364 ? -6.133  11.148  -9.879  1.00 26.13 364 A 1 
ATOM 2925  C C     . SER A 1 364 ? -7.160  10.093  -10.305 1.00 26.24 364 A 1 
ATOM 2926  O O     . SER A 1 364 ? -6.997  9.449   -11.342 1.00 25.37 364 A 1 
ATOM 2927  C CB    . SER A 1 364 ? -5.060  10.532  -8.974  1.00 24.85 364 A 1 
ATOM 2928  O OG    . SER A 1 364 ? -5.619  10.054  -7.776  1.00 23.20 364 A 1 
ATOM 2929  N N     . CYS A 1 365 ? -8.245  9.968   -9.556  1.00 27.78 365 A 1 
ATOM 2930  C CA    . CYS A 1 365 ? -9.318  9.029   -9.887  1.00 28.62 365 A 1 
ATOM 2931  C C     . CYS A 1 365 ? -10.111 9.416   -11.146 1.00 28.74 365 A 1 
ATOM 2932  O O     . CYS A 1 365 ? -10.691 8.536   -11.778 1.00 27.50 365 A 1 
ATOM 2933  C CB    . CYS A 1 365 ? -10.253 8.865   -8.681  1.00 27.02 365 A 1 
ATOM 2934  S SG    . CYS A 1 365 ? -9.485  7.766   -7.468  1.00 24.90 365 A 1 
ATOM 2935  N N     . LEU A 1 366 ? -10.130 10.686  -11.515 1.00 24.18 366 A 1 
ATOM 2936  C CA    . LEU A 1 366 ? -10.878 11.134  -12.693 1.00 24.41 366 A 1 
ATOM 2937  C C     . LEU A 1 366 ? -10.321 10.575  -14.005 1.00 24.53 366 A 1 
ATOM 2938  O O     . LEU A 1 366 ? -11.100 10.184  -14.869 1.00 23.51 366 A 1 
ATOM 2939  C CB    . LEU A 1 366 ? -10.930 12.672  -12.720 1.00 22.94 366 A 1 
ATOM 2940  C CG    . LEU A 1 366 ? -12.170 13.247  -12.022 1.00 20.86 366 A 1 
ATOM 2941  C CD1   . LEU A 1 366 ? -11.954 14.722  -11.705 1.00 19.30 366 A 1 
ATOM 2942  C CD2   . LEU A 1 366 ? -13.419 13.121  -12.898 1.00 19.86 366 A 1 
ATOM 2943  N N     . ILE A 1 367 ? -9.007  10.514  -14.152 1.00 23.47 367 A 1 
ATOM 2944  C CA    . ILE A 1 367 ? -8.393  10.149  -15.440 1.00 23.12 367 A 1 
ATOM 2945  C C     . ILE A 1 367 ? -8.604  8.669   -15.769 1.00 23.48 367 A 1 
ATOM 2946  O O     . ILE A 1 367 ? -9.060  8.333   -16.860 1.00 22.89 367 A 1 
ATOM 2947  C CB    . ILE A 1 367 ? -6.897  10.544  -15.483 1.00 22.01 367 A 1 
ATOM 2948  C CG1   . ILE A 1 367 ? -6.716  12.053  -15.219 1.00 20.42 367 A 1 
ATOM 2949  C CG2   . ILE A 1 367 ? -6.292  10.166  -16.851 1.00 20.61 367 A 1 
ATOM 2950  C CD1   . ILE A 1 367 ? -5.255  12.507  -15.131 1.00 19.37 367 A 1 
ATOM 2951  N N     . SER A 1 368 ? -8.286  7.784   -14.846 1.00 24.91 368 A 1 
ATOM 2952  C CA    . SER A 1 368 ? -8.383  6.343   -15.113 1.00 25.34 368 A 1 
ATOM 2953  C C     . SER A 1 368 ? -9.811  5.798   -15.034 1.00 25.49 368 A 1 
ATOM 2954  O O     . SER A 1 368 ? -10.106 4.772   -15.637 1.00 24.55 368 A 1 
ATOM 2955  C CB    . SER A 1 368 ? -7.448  5.553   -14.196 1.00 24.06 368 A 1 
ATOM 2956  O OG    . SER A 1 368 ? -7.880  5.620   -12.859 1.00 22.45 368 A 1 
ATOM 2957  N N     . SER A 1 369 ? -10.705 6.493   -14.348 1.00 25.99 369 A 1 
ATOM 2958  C CA    . SER A 1 369 ? -12.110 6.076   -14.210 1.00 25.90 369 A 1 
ATOM 2959  C C     . SER A 1 369 ? -12.921 6.129   -15.509 1.00 25.83 369 A 1 
ATOM 2960  O O     . SER A 1 369 ? -14.024 5.588   -15.553 1.00 24.59 369 A 1 
ATOM 2961  C CB    . SER A 1 369 ? -12.823 6.884   -13.127 1.00 24.44 369 A 1 
ATOM 2962  O OG    . SER A 1 369 ? -12.975 8.231   -13.512 1.00 22.94 369 A 1 
ATOM 2963  N N     . ALA A 1 370 ? -12.372 6.723   -16.562 1.00 23.54 370 A 1 
ATOM 2964  C CA    . ALA A 1 370 ? -12.929 6.597   -17.902 1.00 23.85 370 A 1 
ATOM 2965  C C     . ALA A 1 370 ? -12.893 5.150   -18.425 1.00 24.22 370 A 1 
ATOM 2966  O O     . ALA A 1 370 ? -13.696 4.798   -19.286 1.00 23.11 370 A 1 
ATOM 2967  C CB    . ALA A 1 370 ? -12.171 7.535   -18.846 1.00 22.11 370 A 1 
ATOM 2968  N N     . SER A 1 371 ? -12.005 4.301   -17.909 1.00 22.14 371 A 1 
ATOM 2969  C CA    . SER A 1 371 ? -12.157 2.874   -18.150 1.00 22.44 371 A 1 
ATOM 2970  C C     . SER A 1 371 ? -13.442 2.426   -17.454 1.00 22.78 371 A 1 
ATOM 2971  O O     . SER A 1 371 ? -13.552 2.437   -16.231 1.00 21.85 371 A 1 
ATOM 2972  C CB    . SER A 1 371 ? -10.923 2.067   -17.728 1.00 21.01 371 A 1 
ATOM 2973  O OG    . SER A 1 371 ? -10.733 2.018   -16.337 1.00 19.26 371 A 1 
ATOM 2974  N N     . SER A 1 372 ? -14.410 2.057   -18.257 1.00 21.79 372 A 1 
ATOM 2975  C CA    . SER A 1 372 ? -15.726 1.574   -17.845 1.00 21.60 372 A 1 
ATOM 2976  C C     . SER A 1 372 ? -15.668 0.188   -17.192 1.00 22.00 372 A 1 
ATOM 2977  O O     . SER A 1 372 ? -16.504 -0.675  -17.476 1.00 20.99 372 A 1 
ATOM 2978  C CB    . SER A 1 372 ? -16.668 1.594   -19.054 1.00 19.84 372 A 1 
ATOM 2979  O OG    . SER A 1 372 ? -16.182 0.742   -20.067 1.00 17.98 372 A 1 
ATOM 2980  N N     . ALA A 1 373 ? -14.667 -0.056  -16.355 1.00 22.70 373 A 1 
ATOM 2981  C CA    . ALA A 1 373 ? -14.738 -1.134  -15.398 1.00 22.48 373 A 1 
ATOM 2982  C C     . ALA A 1 373 ? -16.088 -0.965  -14.710 1.00 23.27 373 A 1 
ATOM 2983  O O     . ALA A 1 373 ? -16.392 0.118   -14.210 1.00 22.25 373 A 1 
ATOM 2984  C CB    . ALA A 1 373 ? -13.569 -1.030  -14.415 1.00 20.77 373 A 1 
ATOM 2985  N N     . ARG A 1 374 ? -16.912 -1.987  -14.799 1.00 25.51 374 A 1 
ATOM 2986  C CA    . ARG A 1 374 ? -18.287 -1.973  -14.299 1.00 26.20 374 A 1 
ATOM 2987  C C     . ARG A 1 374 ? -18.255 -1.361  -12.910 1.00 26.68 374 A 1 
ATOM 2988  O O     . ARG A 1 374 ? -17.827 -2.027  -11.974 1.00 25.26 374 A 1 
ATOM 2989  C CB    . ARG A 1 374 ? -18.859 -3.402  -14.224 1.00 23.99 374 A 1 
ATOM 2990  C CG    . ARG A 1 374 ? -19.258 -3.985  -15.582 1.00 21.80 374 A 1 
ATOM 2991  C CD    . ARG A 1 374 ? -19.808 -5.400  -15.371 1.00 19.82 374 A 1 
ATOM 2992  N NE    . ARG A 1 374 ? -20.254 -6.012  -16.634 1.00 17.91 374 A 1 
ATOM 2993  C CZ    . ARG A 1 374 ? -20.686 -7.256  -16.791 1.00 17.01 374 A 1 
ATOM 2994  N NH1   . ARG A 1 374 ? -20.756 -8.087  -15.785 1.00 16.51 374 A 1 
ATOM 2995  N NH2   . ARG A 1 374 ? -21.057 -7.692  -17.962 1.00 15.63 374 A 1 
ATOM 2996  N N     . LYS A 1 375 ? -18.679 -0.115  -12.821 1.00 28.82 375 A 1 
ATOM 2997  C CA    . LYS A 1 375 ? -18.972 0.513   -11.547 1.00 29.06 375 A 1 
ATOM 2998  C C     . LYS A 1 375 ? -19.990 -0.416  -10.906 1.00 29.97 375 A 1 
ATOM 2999  O O     . LYS A 1 375 ? -21.152 -0.407  -11.298 1.00 28.59 375 A 1 
ATOM 3000  C CB    . LYS A 1 375 ? -19.542 1.934   -11.734 1.00 26.53 375 A 1 
ATOM 3001  C CG    . LYS A 1 375 ? -18.499 2.982   -12.148 1.00 24.07 375 A 1 
ATOM 3002  C CD    . LYS A 1 375 ? -19.141 4.371   -12.289 1.00 21.83 375 A 1 
ATOM 3003  C CE    . LYS A 1 375 ? -18.097 5.433   -12.662 1.00 19.54 375 A 1 
ATOM 3004  N NZ    . LYS A 1 375 ? -18.684 6.785   -12.827 1.00 17.91 375 A 1 
ATOM 3005  N N     . SER A 1 376 ? -19.520 -1.307  -10.047 1.00 37.49 376 A 1 
ATOM 3006  C CA    . SER A 1 376 ? -20.422 -2.018  -9.164  1.00 37.80 376 A 1 
ATOM 3007  C C     . SER A 1 376 ? -21.281 -0.918  -8.569  1.00 38.90 376 A 1 
ATOM 3008  O O     . SER A 1 376 ? -20.685 0.078   -8.139  1.00 36.85 376 A 1 
ATOM 3009  C CB    . SER A 1 376 ? -19.649 -2.759  -8.064  1.00 34.70 376 A 1 
ATOM 3010  O OG    . SER A 1 376 ? -18.823 -1.881  -7.337  1.00 32.09 376 A 1 
ATOM 3011  N N     . PRO A 1 377 ? -22.614 -0.992  -8.673  1.00 37.32 377 A 1 
ATOM 3012  C CA    . PRO A 1 377 ? -23.523 0.106   -8.361  1.00 37.03 377 A 1 
ATOM 3013  C C     . PRO A 1 377 ? -23.082 0.696   -7.028  1.00 38.14 377 A 1 
ATOM 3014  O O     . PRO A 1 377 ? -23.189 0.045   -5.992  1.00 36.39 377 A 1 
ATOM 3015  C CB    . PRO A 1 377 ? -24.926 -0.504  -8.342  1.00 33.91 377 A 1 
ATOM 3016  C CG    . PRO A 1 377 ? -24.675 -2.000  -8.194  1.00 33.48 377 A 1 
ATOM 3017  C CD    . PRO A 1 377 ? -23.356 -2.208  -8.910  1.00 34.97 377 A 1 
ATOM 3018  N N     . GLY A 1 378 ? -22.409 1.823   -7.140  1.00 44.01 378 A 1 
ATOM 3019  C CA    . GLY A 1 378 ? -21.479 2.245   -6.122  1.00 44.39 378 A 1 
ATOM 3020  C C     . GLY A 1 378 ? -22.272 2.628   -4.901  1.00 47.23 378 A 1 
ATOM 3021  O O     . GLY A 1 378 ? -22.991 3.619   -4.933  1.00 44.48 378 A 1 
ATOM 3022  N N     . TYR A 1 379 ? -22.161 1.822   -3.863  1.00 49.95 379 A 1 
ATOM 3023  C CA    . TYR A 1 379 ? -22.651 2.256   -2.576  1.00 51.14 379 A 1 
ATOM 3024  C C     . TYR A 1 379 ? -22.036 3.615   -2.317  1.00 54.74 379 A 1 
ATOM 3025  O O     . TYR A 1 379 ? -20.822 3.762   -2.496  1.00 51.29 379 A 1 
ATOM 3026  C CB    . TYR A 1 379 ? -22.284 1.247   -1.498  1.00 45.94 379 A 1 
ATOM 3027  C CG    . TYR A 1 379 ? -23.448 0.366   -1.170  1.00 42.23 379 A 1 
ATOM 3028  C CD1   . TYR A 1 379 ? -24.306 0.719   -0.115  1.00 38.95 379 A 1 
ATOM 3029  C CD2   . TYR A 1 379 ? -23.703 -0.783  -1.934  1.00 37.71 379 A 1 
ATOM 3030  C CE1   . TYR A 1 379 ? -25.371 -0.120  0.228   1.00 33.19 379 A 1 
ATOM 3031  C CE2   . TYR A 1 379 ? -24.768 -1.622  -1.597  1.00 34.45 379 A 1 
ATOM 3032  C CZ    . TYR A 1 379 ? -25.586 -1.305  -0.497  1.00 33.26 379 A 1 
ATOM 3033  O OH    . TYR A 1 379 ? -26.565 -2.166  -0.101  1.00 29.52 379 A 1 
ATOM 3034  N N     . PRO A 1 380 ? -22.841 4.602   -1.942  1.00 53.65 380 A 1 
ATOM 3035  C CA    . PRO A 1 380 ? -22.321 5.916   -1.640  1.00 54.86 380 A 1 
ATOM 3036  C C     . PRO A 1 380 ? -21.164 5.766   -0.658  1.00 58.21 380 A 1 
ATOM 3037  O O     . PRO A 1 380 ? -21.332 5.192   0.416   1.00 56.88 380 A 1 
ATOM 3038  C CB    . PRO A 1 380 ? -23.496 6.697   -1.056  1.00 51.03 380 A 1 
ATOM 3039  C CG    . PRO A 1 380 ? -24.721 6.007   -1.637  1.00 50.43 380 A 1 
ATOM 3040  C CD    . PRO A 1 380 ? -24.271 4.556   -1.764  1.00 53.89 380 A 1 
ATOM 3041  N N     . ILE A 1 381 ? -19.992 6.247   -1.034  1.00 60.77 381 A 1 
ATOM 3042  C CA    . ILE A 1 381 ? -18.761 6.044   -0.248  1.00 62.45 381 A 1 
ATOM 3043  C C     . ILE A 1 381 ? -18.967 6.505   1.202   1.00 66.56 381 A 1 
ATOM 3044  O O     . ILE A 1 381 ? -18.479 5.892   2.152   1.00 63.41 381 A 1 
ATOM 3045  C CB    . ILE A 1 381 ? -17.592 6.790   -0.935  1.00 57.27 381 A 1 
ATOM 3046  C CG1   . ILE A 1 381 ? -17.310 6.206   -2.342  1.00 52.22 381 A 1 
ATOM 3047  C CG2   . ILE A 1 381 ? -16.321 6.728   -0.071  1.00 49.74 381 A 1 
ATOM 3048  C CD1   . ILE A 1 381 ? -16.435 7.107   -3.224  1.00 45.18 381 A 1 
ATOM 3049  N N     . LYS A 1 382 ? -19.777 7.541   1.375   1.00 66.65 382 A 1 
ATOM 3050  C CA    . LYS A 1 382 ? -20.145 8.065   2.690   1.00 69.08 382 A 1 
ATOM 3051  C C     . LYS A 1 382 ? -20.951 7.088   3.549   1.00 71.82 382 A 1 
ATOM 3052  O O     . LYS A 1 382 ? -20.881 7.187   4.766   1.00 68.92 382 A 1 
ATOM 3053  C CB    . LYS A 1 382 ? -20.896 9.389   2.535   1.00 64.91 382 A 1 
ATOM 3054  C CG    . LYS A 1 382 ? -19.995 10.511  1.996   1.00 62.53 382 A 1 
ATOM 3055  C CD    . LYS A 1 382 ? -20.663 11.865  2.216   1.00 59.54 382 A 1 
ATOM 3056  C CE    . LYS A 1 382 ? -19.721 13.021  1.885   1.00 53.11 382 A 1 
ATOM 3057  N NZ    . LYS A 1 382 ? -20.189 14.288  2.500   1.00 47.78 382 A 1 
ATOM 3058  N N     . VAL A 1 383 ? -21.667 6.135   2.967   1.00 69.48 383 A 1 
ATOM 3059  C CA    . VAL A 1 383 ? -22.402 5.118   3.740   1.00 70.97 383 A 1 
ATOM 3060  C C     . VAL A 1 383 ? -21.434 4.293   4.580   1.00 73.94 383 A 1 
ATOM 3061  O O     . VAL A 1 383 ? -21.669 4.090   5.767   1.00 72.83 383 A 1 
ATOM 3062  C CB    . VAL A 1 383 ? -23.249 4.200   2.841   1.00 67.69 383 A 1 
ATOM 3063  C CG1   . VAL A 1 383 ? -23.898 3.065   3.632   1.00 63.00 383 A 1 
ATOM 3064  C CG2   . VAL A 1 383 ? -24.377 4.986   2.170   1.00 65.41 383 A 1 
ATOM 3065  N N     . HIS A 1 384 ? -20.305 3.889   4.009   1.00 72.85 384 A 1 
ATOM 3066  C CA    . HIS A 1 384 ? -19.289 3.151   4.755   1.00 73.04 384 A 1 
ATOM 3067  C C     . HIS A 1 384 ? -18.647 3.982   5.869   1.00 74.17 384 A 1 
ATOM 3068  O O     . HIS A 1 384 ? -18.275 3.422   6.897   1.00 72.04 384 A 1 
ATOM 3069  C CB    . HIS A 1 384 ? -18.226 2.610   3.801   1.00 70.26 384 A 1 
ATOM 3070  C CG    . HIS A 1 384 ? -18.723 1.447   2.995   1.00 66.89 384 A 1 
ATOM 3071  N ND1   . HIS A 1 384 ? -18.963 0.169   3.469   1.00 58.65 384 A 1 
ATOM 3072  C CD2   . HIS A 1 384 ? -19.030 1.440   1.658   1.00 58.62 384 A 1 
ATOM 3073  C CE1   . HIS A 1 384 ? -19.386 -0.581  2.443   1.00 55.12 384 A 1 
ATOM 3074  N NE2   . HIS A 1 384 ? -19.443 0.156   1.330   1.00 56.17 384 A 1 
ATOM 3075  N N     . LYS A 1 385 ? -18.555 5.287   5.699   1.00 74.64 385 A 1 
ATOM 3076  C CA    . LYS A 1 385 ? -18.054 6.200   6.733   1.00 74.78 385 A 1 
ATOM 3077  C C     . LYS A 1 385 ? -18.999 6.282   7.936   1.00 75.63 385 A 1 
ATOM 3078  O O     . LYS A 1 385 ? -18.544 6.305   9.070   1.00 73.68 385 A 1 
ATOM 3079  C CB    . LYS A 1 385 ? -17.805 7.582   6.107   1.00 72.28 385 A 1 
ATOM 3080  C CG    . LYS A 1 385 ? -17.123 8.561   7.072   1.00 65.18 385 A 1 
ATOM 3081  C CD    . LYS A 1 385 ? -16.927 9.939   6.433   1.00 61.63 385 A 1 
ATOM 3082  C CE    . LYS A 1 385 ? -16.293 10.906  7.438   1.00 53.46 385 A 1 
ATOM 3083  N NZ    . LYS A 1 385 ? -16.161 12.278  6.900   1.00 47.27 385 A 1 
ATOM 3084  N N     . PHE A 1 386 ? -20.301 6.301   7.676   1.00 75.96 386 A 1 
ATOM 3085  C CA    . PHE A 1 386 ? -21.318 6.487   8.711   1.00 76.82 386 A 1 
ATOM 3086  C C     . PHE A 1 386 ? -21.997 5.198   9.181   1.00 78.01 386 A 1 
ATOM 3087  O O     . PHE A 1 386 ? -22.852 5.250   10.057  1.00 74.56 386 A 1 
ATOM 3088  C CB    . PHE A 1 386 ? -22.343 7.519   8.231   1.00 73.79 386 A 1 
ATOM 3089  C CG    . PHE A 1 386 ? -21.775 8.913   8.051   1.00 74.36 386 A 1 
ATOM 3090  C CD1   . PHE A 1 386 ? -21.175 9.580   9.137   1.00 70.41 386 A 1 
ATOM 3091  C CD2   . PHE A 1 386 ? -21.860 9.559   6.805   1.00 69.52 386 A 1 
ATOM 3092  C CE1   . PHE A 1 386 ? -20.664 10.876  8.980   1.00 65.84 386 A 1 
ATOM 3093  C CE2   . PHE A 1 386 ? -21.352 10.857  6.644   1.00 66.72 386 A 1 
ATOM 3094  C CZ    . PHE A 1 386 ? -20.752 11.516  7.733   1.00 67.22 386 A 1 
ATOM 3095  N N     . LYS A 1 387 ? -21.615 4.045   8.642   1.00 77.03 387 A 1 
ATOM 3096  C CA    . LYS A 1 387 ? -22.248 2.760   8.973   1.00 77.08 387 A 1 
ATOM 3097  C C     . LYS A 1 387 ? -22.270 2.463   10.471  1.00 77.94 387 A 1 
ATOM 3098  O O     . LYS A 1 387 ? -23.263 1.963   10.975  1.00 76.12 387 A 1 
ATOM 3099  C CB    . LYS A 1 387 ? -21.592 1.621   8.177   1.00 74.80 387 A 1 
ATOM 3100  C CG    . LYS A 1 387 ? -20.160 1.281   8.624   1.00 71.87 387 A 1 
ATOM 3101  C CD    . LYS A 1 387 ? -19.589 0.117   7.816   1.00 71.51 387 A 1 
ATOM 3102  C CE    . LYS A 1 387 ? -18.230 -0.285  8.397   1.00 64.38 387 A 1 
ATOM 3103  N NZ    . LYS A 1 387 ? -17.808 -1.621  7.915   1.00 60.42 387 A 1 
ATOM 3104  N N     . GLU A 1 388 ? -21.206 2.805   11.171  1.00 80.46 388 A 1 
ATOM 3105  C CA    . GLU A 1 388 ? -21.100 2.570   12.611  1.00 79.50 388 A 1 
ATOM 3106  C C     . GLU A 1 388 ? -22.048 3.479   13.402  1.00 79.57 388 A 1 
ATOM 3107  O O     . GLU A 1 388 ? -22.767 3.013   14.285  1.00 77.74 388 A 1 
ATOM 3108  C CB    . GLU A 1 388 ? -19.635 2.772   13.035  1.00 77.12 388 A 1 
ATOM 3109  C CG    . GLU A 1 388 ? -19.405 2.375   14.499  1.00 68.35 388 A 1 
ATOM 3110  C CD    . GLU A 1 388 ? -17.947 2.506   14.953  1.00 63.74 388 A 1 
ATOM 3111  O OE1   . GLU A 1 388 ? -17.713 2.257   16.153  1.00 56.13 388 A 1 
ATOM 3112  O OE2   . GLU A 1 388 ? -17.078 2.875   14.131  1.00 57.82 388 A 1 
ATOM 3113  N N     . ALA A 1 389 ? -22.107 4.756   13.043  1.00 80.44 389 A 1 
ATOM 3114  C CA    . ALA A 1 389 ? -23.033 5.699   13.662  1.00 79.84 389 A 1 
ATOM 3115  C C     . ALA A 1 389 ? -24.499 5.313   13.398  1.00 80.82 389 A 1 
ATOM 3116  O O     . ALA A 1 389 ? -25.313 5.326   14.317  1.00 79.04 389 A 1 
ATOM 3117  C CB    . ALA A 1 389 ? -22.712 7.107   13.151  1.00 77.82 389 A 1 
ATOM 3118  N N     . LEU A 1 390 ? -24.808 4.897   12.165  1.00 79.91 390 A 1 
ATOM 3119  C CA    . LEU A 1 390 ? -26.141 4.413   11.802  1.00 78.62 390 A 1 
ATOM 3120  C C     . LEU A 1 390 ? -26.522 3.150   12.572  1.00 79.31 390 A 1 
ATOM 3121  O O     . LEU A 1 390 ? -27.633 3.060   13.082  1.00 78.30 390 A 1 
ATOM 3122  C CB    . LEU A 1 390 ? -26.197 4.132   10.290  1.00 77.82 390 A 1 
ATOM 3123  C CG    . LEU A 1 390 ? -26.221 5.393   9.410   1.00 74.81 390 A 1 
ATOM 3124  C CD1   . LEU A 1 390 ? -26.029 5.001   7.950   1.00 69.43 390 A 1 
ATOM 3125  C CD2   . LEU A 1 390 ? -27.543 6.144   9.535   1.00 70.27 390 A 1 
ATOM 3126  N N     . GLN A 1 391 ? -25.606 2.202   12.684  1.00 79.90 391 A 1 
ATOM 3127  C CA    . GLN A 1 391 ? -25.841 0.966   13.433  1.00 78.03 391 A 1 
ATOM 3128  C C     . GLN A 1 391 ? -26.114 1.265   14.904  1.00 78.06 391 A 1 
ATOM 3129  O O     . GLN A 1 391 ? -27.109 0.779   15.436  1.00 77.20 391 A 1 
ATOM 3130  C CB    . GLN A 1 391 ? -24.660 0.010   13.225  1.00 77.49 391 A 1 
ATOM 3131  C CG    . GLN A 1 391 ? -24.783 -1.297  14.026  1.00 73.69 391 A 1 
ATOM 3132  C CD    . GLN A 1 391 ? -24.137 -1.221  15.414  1.00 72.71 391 A 1 
ATOM 3133  O OE1   . GLN A 1 391 ? -23.064 -0.666  15.589  1.00 65.81 391 A 1 
ATOM 3134  N NE2   . GLN A 1 391 ? -24.746 -1.776  16.430  1.00 64.73 391 A 1 
ATOM 3135  N N     . ARG A 1 392 ? -25.313 2.103   15.544  1.00 82.14 392 A 1 
ATOM 3136  C CA    . ARG A 1 392 ? -25.516 2.468   16.954  1.00 80.11 392 A 1 
ATOM 3137  C C     . ARG A 1 392 ? -26.849 3.165   17.195  1.00 80.02 392 A 1 
ATOM 3138  O O     . ARG A 1 392 ? -27.467 2.945   18.226  1.00 77.42 392 A 1 
ATOM 3139  C CB    . ARG A 1 392 ? -24.371 3.365   17.439  1.00 78.59 392 A 1 
ATOM 3140  C CG    . ARG A 1 392 ? -23.050 2.596   17.604  1.00 71.82 392 A 1 
ATOM 3141  C CD    . ARG A 1 392 ? -21.967 3.561   18.087  1.00 69.30 392 A 1 
ATOM 3142  N NE    . ARG A 1 392 ? -20.643 2.918   18.132  1.00 60.40 392 A 1 
ATOM 3143  C CZ    . ARG A 1 392 ? -19.549 3.420   18.682  1.00 53.73 392 A 1 
ATOM 3144  N NH1   . ARG A 1 392 ? -19.558 4.554   19.329  1.00 49.79 392 A 1 
ATOM 3145  N NH2   . ARG A 1 392 ? -18.416 2.792   18.575  1.00 46.71 392 A 1 
ATOM 3146  N N     . HIS A 1 393 ? -27.284 3.982   16.244  1.00 79.97 393 A 1 
ATOM 3147  C CA    . HIS A 1 393 ? -28.525 4.740   16.388  1.00 78.29 393 A 1 
ATOM 3148  C C     . HIS A 1 393 ? -29.771 3.891   16.104  1.00 78.51 393 A 1 
ATOM 3149  O O     . HIS A 1 393 ? -30.780 4.005   16.801  1.00 74.88 393 A 1 
ATOM 3150  C CB    . HIS A 1 393 ? -28.456 5.967   15.470  1.00 75.62 393 A 1 
ATOM 3151  C CG    . HIS A 1 393 ? -29.344 7.085   15.935  1.00 70.29 393 A 1 
ATOM 3152  N ND1   . HIS A 1 393 ? -30.709 7.157   15.842  1.00 61.10 393 A 1 
ATOM 3153  C CD2   . HIS A 1 393 ? -28.940 8.244   16.563  1.00 59.91 393 A 1 
ATOM 3154  C CE1   . HIS A 1 393 ? -31.120 8.314   16.384  1.00 54.91 393 A 1 
ATOM 3155  N NE2   . HIS A 1 393 ? -30.063 9.005   16.836  1.00 56.67 393 A 1 
ATOM 3156  N N     . LEU A 1 394 ? -29.705 3.028   15.086  1.00 77.08 394 A 1 
ATOM 3157  C CA    . LEU A 1 394 ? -30.855 2.235   14.639  1.00 75.37 394 A 1 
ATOM 3158  C C     . LEU A 1 394 ? -30.921 0.855   15.294  1.00 76.48 394 A 1 
ATOM 3159  O O     . LEU A 1 394 ? -32.002 0.408   15.665  1.00 72.41 394 A 1 
ATOM 3160  C CB    . LEU A 1 394 ? -30.807 2.109   13.112  1.00 72.09 394 A 1 
ATOM 3161  C CG    . LEU A 1 394 ? -31.042 3.439   12.378  1.00 67.63 394 A 1 
ATOM 3162  C CD1   . LEU A 1 394 ? -30.692 3.275   10.910  1.00 62.36 394 A 1 
ATOM 3163  C CD2   . LEU A 1 394 ? -32.503 3.887   12.484  1.00 62.21 394 A 1 
ATOM 3164  N N     . PHE A 1 395 ? -29.777 0.201   15.439  1.00 77.09 395 A 1 
ATOM 3165  C CA    . PHE A 1 395 ? -29.642 -1.162  15.946  1.00 76.75 395 A 1 
ATOM 3166  C C     . PHE A 1 395 ? -28.640 -1.226  17.104  1.00 77.39 395 A 1 
ATOM 3167  O O     . PHE A 1 395 ? -27.592 -1.865  16.988  1.00 72.20 395 A 1 
ATOM 3168  C CB    . PHE A 1 395 ? -29.247 -2.094  14.789  1.00 73.09 395 A 1 
ATOM 3169  C CG    . PHE A 1 395 ? -30.209 -2.136  13.620  1.00 73.91 395 A 1 
ATOM 3170  C CD1   . PHE A 1 395 ? -31.597 -2.207  13.822  1.00 69.66 395 A 1 
ATOM 3171  C CD2   . PHE A 1 395 ? -29.699 -2.142  12.309  1.00 68.60 395 A 1 
ATOM 3172  C CE1   . PHE A 1 395 ? -32.474 -2.283  12.733  1.00 65.08 395 A 1 
ATOM 3173  C CE2   . PHE A 1 395 ? -30.570 -2.227  11.217  1.00 66.02 395 A 1 
ATOM 3174  C CZ    . PHE A 1 395 ? -31.960 -2.294  11.429  1.00 66.40 395 A 1 
ATOM 3175  N N     . PRO A 1 396 ? -28.925 -0.551  18.223  1.00 74.39 396 A 1 
ATOM 3176  C CA    . PRO A 1 396 ? -28.059 -0.637  19.385  1.00 73.41 396 A 1 
ATOM 3177  C C     . PRO A 1 396 ? -28.023 -2.077  19.902  1.00 74.11 396 A 1 
ATOM 3178  O O     . PRO A 1 396 ? -29.065 -2.709  20.093  1.00 70.29 396 A 1 
ATOM 3179  C CB    . PRO A 1 396 ? -28.647 0.338   20.406  1.00 69.76 396 A 1 
ATOM 3180  C CG    . PRO A 1 396 ? -30.133 0.379   20.052  1.00 69.91 396 A 1 
ATOM 3181  C CD    . PRO A 1 396 ? -30.121 0.214   18.533  1.00 74.19 396 A 1 
ATOM 3182  N N     . VAL A 1 397 ? -26.829 -2.582  20.141  1.00 72.42 397 A 1 
ATOM 3183  C CA    . VAL A 1 397 ? -26.633 -3.867  20.816  1.00 70.69 397 A 1 
ATOM 3184  C C     . VAL A 1 397 ? -26.665 -3.603  22.314  1.00 70.90 397 A 1 
ATOM 3185  O O     . VAL A 1 397 ? -25.720 -3.060  22.885  1.00 66.18 397 A 1 
ATOM 3186  C CB    . VAL A 1 397 ? -25.338 -4.559  20.364  1.00 65.55 397 A 1 
ATOM 3187  C CG1   . VAL A 1 397 ? -25.181 -5.915  21.054  1.00 60.61 397 A 1 
ATOM 3188  C CG2   . VAL A 1 397 ? -25.362 -4.801  18.851  1.00 62.72 397 A 1 
ATOM 3189  N N     . THR A 1 398 ? -27.774 -3.966  22.937  1.00 72.40 398 A 1 
ATOM 3190  C CA    . THR A 1 398 ? -27.980 -3.839  24.380  1.00 70.07 398 A 1 
ATOM 3191  C C     . THR A 1 398 ? -28.104 -5.227  25.004  1.00 70.72 398 A 1 
ATOM 3192  O O     . THR A 1 398 ? -28.431 -6.199  24.324  1.00 64.86 398 A 1 
ATOM 3193  C CB    . THR A 1 398 ? -29.213 -2.979  24.704  1.00 63.72 398 A 1 
ATOM 3194  O OG1   . THR A 1 398 ? -30.372 -3.526  24.133  1.00 57.84 398 A 1 
ATOM 3195  C CG2   . THR A 1 398 ? -29.070 -1.550  24.182  1.00 56.24 398 A 1 
ATOM 3196  N N     . GLN A 1 399 ? -27.848 -5.337  26.299  1.00 70.49 399 A 1 
ATOM 3197  C CA    . GLN A 1 399 ? -28.060 -6.587  27.050  1.00 68.56 399 A 1 
ATOM 3198  C C     . GLN A 1 399 ? -29.531 -6.820  27.428  1.00 69.75 399 A 1 
ATOM 3199  O O     . GLN A 1 399 ? -29.834 -7.701  28.228  1.00 62.40 399 A 1 
ATOM 3200  C CB    . GLN A 1 399 ? -27.154 -6.616  28.290  1.00 60.73 399 A 1 
ATOM 3201  C CG    . GLN A 1 399 ? -25.671 -6.694  27.908  1.00 54.34 399 A 1 
ATOM 3202  C CD    . GLN A 1 399 ? -24.758 -6.920  29.111  1.00 48.64 399 A 1 
ATOM 3203  O OE1   . GLN A 1 399 ? -25.151 -6.897  30.264  1.00 43.71 399 A 1 
ATOM 3204  N NE2   . GLN A 1 399 ? -23.487 -7.156  28.870  1.00 42.19 399 A 1 
ATOM 3205  N N     . GLU A 1 400 ? -30.426 -6.021  26.880  1.00 70.54 400 A 1 
ATOM 3206  C CA    . GLU A 1 400 ? -31.862 -6.126  27.106  1.00 69.51 400 A 1 
ATOM 3207  C C     . GLU A 1 400 ? -32.487 -7.247  26.267  1.00 71.73 400 A 1 
ATOM 3208  O O     . GLU A 1 400 ? -31.817 -7.933  25.489  1.00 64.74 400 A 1 
ATOM 3209  C CB    . GLU A 1 400 ? -32.524 -4.768  26.821  1.00 62.01 400 A 1 
ATOM 3210  C CG    . GLU A 1 400 ? -32.044 -3.659  27.771  1.00 54.56 400 A 1 
ATOM 3211  C CD    . GLU A 1 400 ? -32.689 -2.299  27.486  1.00 49.06 400 A 1 
ATOM 3212  O OE1   . GLU A 1 400 ? -32.444 -1.370  28.287  1.00 42.83 400 A 1 
ATOM 3213  O OE2   . GLU A 1 400 ? -33.405 -2.172  26.463  1.00 43.23 400 A 1 
ATOM 3214  N N     . GLU A 1 401 ? -33.797 -7.424  26.423  1.00 73.10 401 A 1 
ATOM 3215  C CA    . GLU A 1 401 ? -34.568 -8.380  25.641  1.00 73.64 401 A 1 
ATOM 3216  C C     . GLU A 1 401 ? -34.495 -8.099  24.132  1.00 76.33 401 A 1 
ATOM 3217  O O     . GLU A 1 401 ? -34.187 -6.998  23.677  1.00 71.25 401 A 1 
ATOM 3218  C CB    . GLU A 1 401 ? -36.033 -8.398  26.103  1.00 66.50 401 A 1 
ATOM 3219  C CG    . GLU A 1 401 ? -36.216 -8.954  27.523  1.00 57.43 401 A 1 
ATOM 3220  C CD    . GLU A 1 401 ? -37.689 -9.169  27.891  1.00 51.37 401 A 1 
ATOM 3221  O OE1   . GLU A 1 401 ? -37.933 -9.873  28.896  1.00 45.70 401 A 1 
ATOM 3222  O OE2   . GLU A 1 401 ? -38.577 -8.667  27.164  1.00 45.81 401 A 1 
ATOM 3223  N N     . VAL A 1 402 ? -34.825 -9.121  23.353  1.00 74.29 402 A 1 
ATOM 3224  C CA    . VAL A 1 402 ? -34.789 -9.048  21.892  1.00 75.51 402 A 1 
ATOM 3225  C C     . VAL A 1 402 ? -35.694 -7.928  21.376  1.00 77.82 402 A 1 
ATOM 3226  O O     . VAL A 1 402 ? -36.902 -7.922  21.603  1.00 75.13 402 A 1 
ATOM 3227  C CB    . VAL A 1 402 ? -35.166 -10.397 21.259  1.00 72.04 402 A 1 
ATOM 3228  C CG1   . VAL A 1 402 ? -35.088 -10.328 19.738  1.00 65.88 402 A 1 
ATOM 3229  C CG2   . VAL A 1 402 ? -34.223 -11.515 21.723  1.00 66.51 402 A 1 
ATOM 3230  N N     . GLN A 1 403 ? -35.109 -7.007  20.623  1.00 79.36 403 A 1 
ATOM 3231  C CA    . GLN A 1 403 ? -35.812 -5.863  20.055  1.00 79.45 403 A 1 
ATOM 3232  C C     . GLN A 1 403 ? -36.452 -6.215  18.707  1.00 80.96 403 A 1 
ATOM 3233  O O     . GLN A 1 403 ? -35.832 -6.870  17.868  1.00 78.42 403 A 1 
ATOM 3234  C CB    . GLN A 1 403 ? -34.846 -4.679  19.907  1.00 75.76 403 A 1 
ATOM 3235  C CG    . GLN A 1 403 ? -34.263 -4.211  21.253  1.00 68.69 403 A 1 
ATOM 3236  C CD    . GLN A 1 403 ? -33.293 -3.040  21.110  1.00 65.80 403 A 1 
ATOM 3237  O OE1   . GLN A 1 403 ? -33.090 -2.474  20.048  1.00 57.94 403 A 1 
ATOM 3238  N NE2   . GLN A 1 403 ? -32.659 -2.639  22.190  1.00 55.73 403 A 1 
ATOM 3239  N N     . PHE A 1 404 ? -37.661 -5.722  18.469  1.00 81.05 404 A 1 
ATOM 3240  C CA    . PHE A 1 404 ? -38.353 -5.842  17.186  1.00 81.12 404 A 1 
ATOM 3241  C C     . PHE A 1 404 ? -38.279 -4.522  16.416  1.00 81.21 404 A 1 
ATOM 3242  O O     . PHE A 1 404 ? -38.741 -3.486  16.899  1.00 76.71 404 A 1 
ATOM 3243  C CB    . PHE A 1 404 ? -39.803 -6.273  17.414  1.00 78.75 404 A 1 
ATOM 3244  C CG    . PHE A 1 404 ? -39.950 -7.653  18.018  1.00 79.29 404 A 1 
ATOM 3245  C CD1   . PHE A 1 404 ? -39.877 -8.794  17.202  1.00 74.55 404 A 1 
ATOM 3246  C CD2   . PHE A 1 404 ? -40.174 -7.807  19.397  1.00 73.51 404 A 1 
ATOM 3247  C CE1   . PHE A 1 404 ? -40.027 -10.074 17.757  1.00 71.90 404 A 1 
ATOM 3248  C CE2   . PHE A 1 404 ? -40.323 -9.088  19.958  1.00 71.66 404 A 1 
ATOM 3249  C CZ    . PHE A 1 404 ? -40.251 -10.224 19.134  1.00 73.46 404 A 1 
ATOM 3250  N N     . LYS A 1 405 ? -37.733 -4.554  15.203  1.00 80.46 405 A 1 
ATOM 3251  C CA    . LYS A 1 405 ? -37.591 -3.374  14.341  1.00 79.53 405 A 1 
ATOM 3252  C C     . LYS A 1 405 ? -37.997 -3.693  12.899  1.00 79.21 405 A 1 
ATOM 3253  O O     . LYS A 1 405 ? -37.837 -4.832  12.474  1.00 73.58 405 A 1 
ATOM 3254  C CB    . LYS A 1 405 ? -36.157 -2.827  14.425  1.00 76.64 405 A 1 
ATOM 3255  C CG    . LYS A 1 405 ? -35.821 -2.320  15.838  1.00 74.09 405 A 1 
ATOM 3256  C CD    . LYS A 1 405 ? -34.568 -1.461  15.891  1.00 70.55 405 A 1 
ATOM 3257  C CE    . LYS A 1 405 ? -34.389 -0.957  17.329  1.00 63.72 405 A 1 
ATOM 3258  N NZ    . LYS A 1 405 ? -33.330 0.068   17.469  1.00 57.24 405 A 1 
ATOM 3259  N N     . PRO A 1 406 ? -38.505 -2.739  12.088  1.00 79.52 406 A 1 
ATOM 3260  C CA    . PRO A 1 406 ? -38.912 -1.381  12.454  1.00 79.54 406 A 1 
ATOM 3261  C C     . PRO A 1 406 ? -40.177 -1.368  13.319  1.00 80.20 406 A 1 
ATOM 3262  O O     . PRO A 1 406 ? -41.106 -2.131  13.067  1.00 76.13 406 A 1 
ATOM 3263  C CB    . PRO A 1 406 ? -39.134 -0.641  11.130  1.00 75.24 406 A 1 
ATOM 3264  C CG    . PRO A 1 406 ? -38.540 -1.554  10.060  1.00 72.09 406 A 1 
ATOM 3265  C CD    . PRO A 1 406 ? -38.684 -2.932  10.661  1.00 75.34 406 A 1 
ATOM 3266  N N     . GLU A 1 407 ? -40.248 -0.487  14.292  1.00 80.55 407 A 1 
ATOM 3267  C CA    . GLU A 1 407 ? -41.363 -0.447  15.251  1.00 79.57 407 A 1 
ATOM 3268  C C     . GLU A 1 407 ? -42.731 -0.213  14.599  1.00 79.65 407 A 1 
ATOM 3269  O O     . GLU A 1 407 ? -43.724 -0.817  15.005  1.00 75.70 407 A 1 
ATOM 3270  C CB    . GLU A 1 407 ? -41.137 0.676   16.266  1.00 76.88 407 A 1 
ATOM 3271  C CG    . GLU A 1 407 ? -39.930 0.455   17.178  1.00 68.93 407 A 1 
ATOM 3272  C CD    . GLU A 1 407 ? -39.740 1.603   18.173  1.00 63.53 407 A 1 
ATOM 3273  O OE1   . GLU A 1 407 ? -38.747 1.539   18.928  1.00 55.70 407 A 1 
ATOM 3274  O OE2   . GLU A 1 407 ? -40.586 2.530   18.179  1.00 56.41 407 A 1 
ATOM 3275  N N     . SER A 1 408 ? -42.794 0.643   13.582  1.00 80.98 408 A 1 
ATOM 3276  C CA    . SER A 1 408 ? -44.035 0.961   12.871  1.00 80.49 408 A 1 
ATOM 3277  C C     . SER A 1 408 ? -44.617 -0.251  12.142  1.00 81.45 408 A 1 
ATOM 3278  O O     . SER A 1 408 ? -45.816 -0.514  12.240  1.00 77.91 408 A 1 
ATOM 3279  C CB    . SER A 1 408 ? -43.786 2.105   11.888  1.00 77.34 408 A 1 
ATOM 3280  O OG    . SER A 1 408 ? -42.730 1.801   11.005  1.00 69.29 408 A 1 
ATOM 3281  N N     . LEU A 1 409 ? -43.768 -1.017  11.465  1.00 81.05 409 A 1 
ATOM 3282  C CA    . LEU A 1 409 ? -44.172 -2.243  10.784  1.00 81.67 409 A 1 
ATOM 3283  C C     . LEU A 1 409 ? -44.584 -3.321  11.789  1.00 82.59 409 A 1 
ATOM 3284  O O     . LEU A 1 409 ? -45.611 -3.967  11.594  1.00 80.25 409 A 1 
ATOM 3285  C CB    . LEU A 1 409 ? -43.030 -2.720  9.871   1.00 80.15 409 A 1 
ATOM 3286  C CG    . LEU A 1 409 ? -43.361 -4.000  9.079   1.00 78.13 409 A 1 
ATOM 3287  C CD1   . LEU A 1 409 ? -44.555 -3.822  8.147   1.00 71.85 409 A 1 
ATOM 3288  C CD2   . LEU A 1 409 ? -42.159 -4.406  8.237   1.00 72.00 409 A 1 
ATOM 3289  N N     . CYS A 1 410 ? -43.841 -3.481  12.878  1.00 83.09 410 A 1 
ATOM 3290  C CA    . CYS A 1 410 ? -44.174 -4.432  13.935  1.00 82.67 410 A 1 
ATOM 3291  C C     . CYS A 1 410 ? -45.546 -4.131  14.544  1.00 82.96 410 A 1 
ATOM 3292  O O     . CYS A 1 410 ? -46.388 -5.022  14.611  1.00 80.83 410 A 1 
ATOM 3293  C CB    . CYS A 1 410 ? -43.087 -4.421  15.012  1.00 80.80 410 A 1 
ATOM 3294  S SG    . CYS A 1 410 ? -41.516 -5.016  14.321  1.00 72.01 410 A 1 
ATOM 3295  N N     . LYS A 1 411 ? -45.808 -2.880  14.901  1.00 84.36 411 A 1 
ATOM 3296  C CA    . LYS A 1 411 ? -47.125 -2.470  15.414  1.00 83.24 411 A 1 
ATOM 3297  C C     . LYS A 1 411 ? -48.247 -2.791  14.432  1.00 82.99 411 A 1 
ATOM 3298  O O     . LYS A 1 411 ? -49.290 -3.283  14.851  1.00 80.48 411 A 1 
ATOM 3299  C CB    . LYS A 1 411 ? -47.129 -0.973  15.746  1.00 82.12 411 A 1 
ATOM 3300  C CG    . LYS A 1 411 ? -46.415 -0.675  17.073  1.00 73.22 411 A 1 
ATOM 3301  C CD    . LYS A 1 411 ? -46.403 0.829   17.360  1.00 68.07 411 A 1 
ATOM 3302  C CE    . LYS A 1 411 ? -45.686 1.089   18.688  1.00 58.83 411 A 1 
ATOM 3303  N NZ    . LYS A 1 411 ? -45.523 2.533   18.985  1.00 51.01 411 A 1 
ATOM 3304  N N     . LYS A 1 412 ? -48.038 -2.544  13.134  1.00 82.70 412 A 1 
ATOM 3305  C CA    . LYS A 1 412 ? -49.031 -2.849  12.108  1.00 81.81 412 A 1 
ATOM 3306  C C     . LYS A 1 412 ? -49.268 -4.356  11.985  1.00 82.41 412 A 1 
ATOM 3307  O O     . LYS A 1 412 ? -50.414 -4.790  12.057  1.00 79.54 412 A 1 
ATOM 3308  C CB    . LYS A 1 412 ? -48.612 -2.199  10.778  1.00 79.62 412 A 1 
ATOM 3309  C CG    . LYS A 1 412 ? -49.625 -2.376  9.636   1.00 73.41 412 A 1 
ATOM 3310  C CD    . LYS A 1 412 ? -51.006 -1.782  9.943   1.00 69.79 412 A 1 
ATOM 3311  C CE    . LYS A 1 412 ? -51.912 -1.921  8.717   1.00 63.22 412 A 1 
ATOM 3312  N NZ    . LYS A 1 412 ? -53.343 -1.822  9.060   1.00 56.13 412 A 1 
ATOM 3313  N N     . LEU A 1 413 ? -48.213 -5.139  11.869  1.00 82.79 413 A 1 
ATOM 3314  C CA    . LEU A 1 413 ? -48.299 -6.598  11.750  1.00 82.18 413 A 1 
ATOM 3315  C C     . LEU A 1 413 ? -48.946 -7.248  12.979  1.00 82.58 413 A 1 
ATOM 3316  O O     . LEU A 1 413 ? -49.820 -8.091  12.824  1.00 80.41 413 A 1 
ATOM 3317  C CB    . LEU A 1 413 ? -46.898 -7.180  11.521  1.00 81.46 413 A 1 
ATOM 3318  C CG    . LEU A 1 413 ? -46.330 -6.937  10.111  1.00 79.24 413 A 1 
ATOM 3319  C CD1   . LEU A 1 413 ? -44.870 -7.367  10.080  1.00 73.84 413 A 1 
ATOM 3320  C CD2   . LEU A 1 413 ? -47.085 -7.734  9.050   1.00 74.16 413 A 1 
ATOM 3321  N N     . PHE A 1 414 ? -48.562 -6.827  14.180  1.00 83.20 414 A 1 
ATOM 3322  C CA    . PHE A 1 414 ? -49.139 -7.358  15.414  1.00 82.73 414 A 1 
ATOM 3323  C C     . PHE A 1 414 ? -50.587 -6.905  15.634  1.00 82.23 414 A 1 
ATOM 3324  O O     . PHE A 1 414 ? -51.374 -7.628  16.238  1.00 77.89 414 A 1 
ATOM 3325  C CB    . PHE A 1 414 ? -48.258 -6.955  16.606  1.00 81.24 414 A 1 
ATOM 3326  C CG    . PHE A 1 414 ? -46.813 -7.426  16.581  1.00 80.71 414 A 1 
ATOM 3327  C CD1   . PHE A 1 414 ? -46.392 -8.516  15.799  1.00 76.67 414 A 1 
ATOM 3328  C CD2   . PHE A 1 414 ? -45.869 -6.769  17.394  1.00 76.26 414 A 1 
ATOM 3329  C CE1   . PHE A 1 414 ? -45.055 -8.939  15.821  1.00 74.56 414 A 1 
ATOM 3330  C CE2   . PHE A 1 414 ? -44.535 -7.192  17.422  1.00 74.93 414 A 1 
ATOM 3331  C CZ    . PHE A 1 414 ? -44.125 -8.276  16.635  1.00 76.26 414 A 1 
ATOM 3332  N N     . SER A 1 415 ? -50.962 -5.745  15.125  1.00 84.42 415 A 1 
ATOM 3333  C CA    . SER A 1 415 ? -52.355 -5.293  15.149  1.00 83.08 415 A 1 
ATOM 3334  C C     . SER A 1 415 ? -53.237 -6.090  14.190  1.00 82.59 415 A 1 
ATOM 3335  O O     . SER A 1 415 ? -54.369 -6.420  14.541  1.00 78.95 415 A 1 
ATOM 3336  C CB    . SER A 1 415 ? -52.420 -3.806  14.805  1.00 81.26 415 A 1 
ATOM 3337  O OG    . SER A 1 415 ? -53.759 -3.332  14.872  1.00 69.52 415 A 1 
ATOM 3338  N N     . ASP A 1 416 ? -52.729 -6.378  12.988  1.00 82.12 416 A 1 
ATOM 3339  C CA    . ASP A 1 416 ? -53.475 -7.117  11.968  1.00 80.64 416 A 1 
ATOM 3340  C C     . ASP A 1 416 ? -53.494 -8.632  12.263  1.00 80.76 416 A 1 
ATOM 3341  O O     . ASP A 1 416 ? -54.482 -9.310  11.985  1.00 76.49 416 A 1 
ATOM 3342  C CB    . ASP A 1 416 ? -52.866 -6.832  10.582  1.00 77.80 416 A 1 
ATOM 3343  C CG    . ASP A 1 416 ? -52.981 -5.372  10.095  1.00 71.96 416 A 1 
ATOM 3344  O OD1   . ASP A 1 416 ? -53.693 -4.538  10.692  1.00 66.08 416 A 1 
ATOM 3345  O OD2   . ASP A 1 416 ? -52.341 -5.040  9.075   1.00 66.75 416 A 1 
ATOM 3346  N N     . HIS A 1 417 ? -52.434 -9.144  12.865  1.00 80.46 417 A 1 
ATOM 3347  C CA    . HIS A 1 417 ? -52.250 -10.557 13.195  1.00 79.50 417 A 1 
ATOM 3348  C C     . HIS A 1 417 ? -51.790 -10.724 14.649  1.00 79.28 417 A 1 
ATOM 3349  O O     . HIS A 1 417 ? -50.597 -10.849 14.936  1.00 74.58 417 A 1 
ATOM 3350  C CB    . HIS A 1 417 ? -51.254 -11.175 12.209  1.00 78.25 417 A 1 
ATOM 3351  C CG    . HIS A 1 417 ? -51.690 -11.087 10.780  1.00 76.74 417 A 1 
ATOM 3352  N ND1   . HIS A 1 417 ? -52.688 -11.826 10.183  1.00 68.62 417 A 1 
ATOM 3353  C CD2   . HIS A 1 417 ? -51.207 -10.226 9.824   1.00 68.64 417 A 1 
ATOM 3354  C CE1   . HIS A 1 417 ? -52.793 -11.423 8.907   1.00 69.23 417 A 1 
ATOM 3355  N NE2   . HIS A 1 417 ? -51.910 -10.456 8.655   1.00 70.20 417 A 1 
ATOM 3356  N N     . LYS A 1 418 ? -52.749 -10.755 15.578  1.00 81.67 418 A 1 
ATOM 3357  C CA    . LYS A 1 418 ? -52.472 -10.817 17.023  1.00 80.44 418 A 1 
ATOM 3358  C C     . LYS A 1 418 ? -51.622 -12.017 17.450  1.00 80.41 418 A 1 
ATOM 3359  O O     . LYS A 1 418 ? -50.845 -11.919 18.391  1.00 74.23 418 A 1 
ATOM 3360  C CB    . LYS A 1 418 ? -53.790 -10.831 17.806  1.00 77.29 418 A 1 
ATOM 3361  C CG    . LYS A 1 418 ? -54.544 -9.500  17.695  1.00 70.13 418 A 1 
ATOM 3362  C CD    . LYS A 1 418 ? -55.798 -9.539  18.562  1.00 62.91 418 A 1 
ATOM 3363  C CE    . LYS A 1 418 ? -56.533 -8.201  18.485  1.00 54.17 418 A 1 
ATOM 3364  N NZ    . LYS A 1 418 ? -57.749 -8.198  19.328  1.00 46.52 418 A 1 
ATOM 3365  N N     . GLU A 1 419 ? -51.765 -13.138 16.749  1.00 79.83 419 A 1 
ATOM 3366  C CA    . GLU A 1 419 ? -51.028 -14.375 17.039  1.00 79.50 419 A 1 
ATOM 3367  C C     . GLU A 1 419 ? -49.535 -14.261 16.718  1.00 80.54 419 A 1 
ATOM 3368  O O     . GLU A 1 419 ? -48.719 -14.973 17.302  1.00 76.58 419 A 1 
ATOM 3369  C CB    . GLU A 1 419 ? -51.651 -15.522 16.236  1.00 76.23 419 A 1 
ATOM 3370  C CG    . GLU A 1 419 ? -53.120 -15.772 16.626  1.00 67.92 419 A 1 
ATOM 3371  C CD    . GLU A 1 419 ? -53.806 -16.845 15.774  1.00 62.73 419 A 1 
ATOM 3372  O OE1   . GLU A 1 419 ? -55.018 -17.057 16.010  1.00 54.84 419 A 1 
ATOM 3373  O OE2   . GLU A 1 419 ? -53.137 -17.418 14.881  1.00 55.37 419 A 1 
ATOM 3374  N N     . LEU A 1 420 ? -49.168 -13.351 15.830  1.00 79.79 420 A 1 
ATOM 3375  C CA    . LEU A 1 420 ? -47.804 -13.216 15.334  1.00 79.87 420 A 1 
ATOM 3376  C C     . LEU A 1 420 ? -46.814 -12.842 16.439  1.00 80.23 420 A 1 
ATOM 3377  O O     . LEU A 1 420 ? -45.716 -13.391 16.487  1.00 77.93 420 A 1 
ATOM 3378  C CB    . LEU A 1 420 ? -47.802 -12.170 14.202  1.00 78.35 420 A 1 
ATOM 3379  C CG    . LEU A 1 420 ? -46.433 -11.979 13.527  1.00 75.86 420 A 1 
ATOM 3380  C CD1   . LEU A 1 420 ? -45.945 -13.258 12.869  1.00 70.18 420 A 1 
ATOM 3381  C CD2   . LEU A 1 420 ? -46.538 -10.898 12.454  1.00 70.13 420 A 1 
ATOM 3382  N N     . GLU A 1 421 ? -47.189 -11.945 17.339  1.00 80.35 421 A 1 
ATOM 3383  C CA    . GLU A 1 421 ? -46.307 -11.518 18.428  1.00 79.07 421 A 1 
ATOM 3384  C C     . GLU A 1 421 ? -45.960 -12.679 19.367  1.00 79.11 421 A 1 
ATOM 3385  O O     . GLU A 1 421 ? -44.792 -12.896 19.694  1.00 76.04 421 A 1 
ATOM 3386  C CB    . GLU A 1 421 ? -46.974 -10.364 19.199  1.00 76.42 421 A 1 
ATOM 3387  C CG    . GLU A 1 421 ? -45.992 -9.727  20.192  1.00 69.84 421 A 1 
ATOM 3388  C CD    . GLU A 1 421 ? -46.595 -8.617  21.053  1.00 66.59 421 A 1 
ATOM 3389  O OE1   . GLU A 1 421 ? -45.942 -8.288  22.071  1.00 60.65 421 A 1 
ATOM 3390  O OE2   . GLU A 1 421 ? -47.690 -8.105  20.731  1.00 62.69 421 A 1 
ATOM 3391  N N     . GLY A 1 422 ? -46.973 -13.457 19.762  1.00 79.86 422 A 1 
ATOM 3392  C CA    . GLY A 1 422 ? -46.779 -14.631 20.615  1.00 79.30 422 A 1 
ATOM 3393  C C     . GLY A 1 422 ? -45.951 -15.717 19.931  1.00 80.48 422 A 1 
ATOM 3394  O O     . GLY A 1 422 ? -45.042 -16.287 20.543  1.00 77.95 422 A 1 
ATOM 3395  N N     . LEU A 1 423 ? -46.211 -15.955 18.646  1.00 80.27 423 A 1 
ATOM 3396  C CA    . LEU A 1 423 ? -45.460 -16.909 17.835  1.00 79.67 423 A 1 
ATOM 3397  C C     . LEU A 1 423 ? -43.980 -16.518 17.749  1.00 80.56 423 A 1 
ATOM 3398  O O     . LEU A 1 423 ? -43.111 -17.340 18.035  1.00 78.54 423 A 1 
ATOM 3399  C CB    . LEU A 1 423 ? -46.115 -16.984 16.443  1.00 77.54 423 A 1 
ATOM 3400  C CG    . LEU A 1 423 ? -45.503 -18.070 15.537  1.00 72.21 423 A 1 
ATOM 3401  C CD1   . LEU A 1 423 ? -45.862 -19.470 16.019  1.00 66.40 423 A 1 
ATOM 3402  C CD2   . LEU A 1 423 ? -46.019 -17.903 14.114  1.00 65.66 423 A 1 
ATOM 3403  N N     . MET A 1 424 ? -43.684 -15.265 17.432  1.00 80.70 424 A 1 
ATOM 3404  C CA    . MET A 1 424 ? -42.316 -14.775 17.317  1.00 80.10 424 A 1 
ATOM 3405  C C     . MET A 1 424 ? -41.560 -14.843 18.645  1.00 80.49 424 A 1 
ATOM 3406  O O     . MET A 1 424 ? -40.439 -15.347 18.672  1.00 78.92 424 A 1 
ATOM 3407  C CB    . MET A 1 424 ? -42.299 -13.351 16.750  1.00 79.46 424 A 1 
ATOM 3408  C CG    . MET A 1 424 ? -42.614 -13.308 15.248  1.00 74.49 424 A 1 
ATOM 3409  S SD    . MET A 1 424 ? -41.548 -14.302 14.156  1.00 72.12 424 A 1 
ATOM 3410  C CE    . MET A 1 424 ? -39.931 -13.593 14.512  1.00 63.43 424 A 1 
ATOM 3411  N N     . LYS A 1 425 ? -42.175 -14.433 19.745  1.00 81.22 425 A 1 
ATOM 3412  C CA    . LYS A 1 425 ? -41.564 -14.557 21.077  1.00 79.84 425 A 1 
ATOM 3413  C C     . LYS A 1 425 ? -41.214 -16.007 21.419  1.00 79.54 425 A 1 
ATOM 3414  O O     . LYS A 1 425 ? -40.154 -16.265 21.977  1.00 76.32 425 A 1 
ATOM 3415  C CB    . LYS A 1 425 ? -42.487 -13.952 22.146  1.00 78.12 425 A 1 
ATOM 3416  C CG    . LYS A 1 425 ? -42.443 -12.413 22.134  1.00 73.28 425 A 1 
ATOM 3417  C CD    . LYS A 1 425 ? -43.425 -11.804 23.143  1.00 69.02 425 A 1 
ATOM 3418  C CE    . LYS A 1 425 ? -43.281 -10.278 23.121  1.00 61.94 425 A 1 
ATOM 3419  N NZ    . LYS A 1 425 ? -44.347 -9.567  23.870  1.00 55.37 425 A 1 
ATOM 3420  N N     . THR A 1 426 ? -42.072 -16.949 21.026  1.00 80.48 426 A 1 
ATOM 3421  C CA    . THR A 1 426 ? -41.849 -18.382 21.270  1.00 79.25 426 A 1 
ATOM 3422  C C     . THR A 1 426 ? -40.705 -18.931 20.412  1.00 79.47 426 A 1 
ATOM 3423  O O     . THR A 1 426 ? -39.889 -19.706 20.900  1.00 76.03 426 A 1 
ATOM 3424  C CB    . THR A 1 426 ? -43.131 -19.187 21.006  1.00 76.92 426 A 1 
ATOM 3425  O OG1   . THR A 1 426 ? -44.228 -18.607 21.675  1.00 67.99 426 A 1 
ATOM 3426  C CG2   . THR A 1 426 ? -43.025 -20.620 21.518  1.00 65.48 426 A 1 
ATOM 3427  N N     . LEU A 1 427 ? -40.618 -18.512 19.150  1.00 78.06 427 A 1 
ATOM 3428  C CA    . LEU A 1 427 ? -39.587 -18.978 18.213  1.00 76.24 427 A 1 
ATOM 3429  C C     . LEU A 1 427 ? -38.187 -18.439 18.527  1.00 76.85 427 A 1 
ATOM 3430  O O     . LEU A 1 427 ? -37.192 -19.108 18.250  1.00 74.05 427 A 1 
ATOM 3431  C CB    . LEU A 1 427 ? -39.985 -18.546 16.801  1.00 73.82 427 A 1 
ATOM 3432  C CG    . LEU A 1 427 ? -41.179 -19.331 16.239  1.00 69.90 427 A 1 
ATOM 3433  C CD1   . LEU A 1 427 ? -41.735 -18.560 15.060  1.00 65.82 427 A 1 
ATOM 3434  C CD2   . LEU A 1 427 ? -40.772 -20.733 15.790  1.00 65.42 427 A 1 
ATOM 3435  N N     . ILE A 1 428 ? -38.122 -17.236 19.068  1.00 77.32 428 A 1 
ATOM 3436  C CA    . ILE A 1 428 ? -36.863 -16.566 19.400  1.00 75.37 428 A 1 
ATOM 3437  C C     . ILE A 1 428 ? -36.245 -17.146 20.672  1.00 75.00 428 A 1 
ATOM 3438  O O     . ILE A 1 428 ? -35.022 -17.146 20.817  1.00 69.56 428 A 1 
ATOM 3439  C CB    . ILE A 1 428 ? -37.109 -15.052 19.501  1.00 72.19 428 A 1 
ATOM 3440  C CG1   . ILE A 1 428 ? -37.495 -14.475 18.124  1.00 66.40 428 A 1 
ATOM 3441  C CG2   . ILE A 1 428 ? -35.874 -14.308 20.027  1.00 63.39 428 A 1 
ATOM 3442  C CD1   . ILE A 1 428 ? -38.208 -13.131 18.247  1.00 59.02 428 A 1 
ATOM 3443  N N     . HIS A 1 429 ? -37.056 -17.671 21.570  1.00 75.03 429 A 1 
ATOM 3444  C CA    . HIS A 1 429 ? -36.546 -18.362 22.754  1.00 72.30 429 A 1 
ATOM 3445  C C     . HIS A 1 429 ? -35.619 -19.527 22.350  1.00 71.83 429 A 1 
ATOM 3446  O O     . HIS A 1 429 ? -35.975 -20.320 21.492  1.00 64.40 429 A 1 
ATOM 3447  C CB    . HIS A 1 429 ? -37.736 -18.820 23.618  1.00 66.55 429 A 1 
ATOM 3448  C CG    . HIS A 1 429 ? -37.418 -18.929 25.087  1.00 61.02 429 A 1 
ATOM 3449  N ND1   . HIS A 1 429 ? -36.225 -19.315 25.660  1.00 53.55 429 A 1 
ATOM 3450  C CD2   . HIS A 1 429 ? -38.254 -18.635 26.138  1.00 52.04 429 A 1 
ATOM 3451  C CE1   . HIS A 1 429 ? -36.345 -19.250 26.990  1.00 47.66 429 A 1 
ATOM 3452  N NE2   . HIS A 1 429 ? -37.569 -18.843 27.317  1.00 48.90 429 A 1 
ATOM 3453  N N     . PRO A 1 430 ? -34.411 -19.670 22.907  1.00 71.10 430 A 1 
ATOM 3454  C CA    . PRO A 1 430 ? -33.883 -19.056 24.124  1.00 70.03 430 A 1 
ATOM 3455  C C     . PRO A 1 430 ? -32.955 -17.846 23.909  1.00 71.76 430 A 1 
ATOM 3456  O O     . PRO A 1 430 ? -32.134 -17.556 24.774  1.00 64.23 430 A 1 
ATOM 3457  C CB    . PRO A 1 430 ? -33.155 -20.212 24.814  1.00 63.44 430 A 1 
ATOM 3458  C CG    . PRO A 1 430 ? -32.514 -20.931 23.633  1.00 60.15 430 A 1 
ATOM 3459  C CD    . PRO A 1 430 ? -33.575 -20.797 22.540  1.00 62.77 430 A 1 
ATOM 3460  N N     . CYS A 1 431 ? -33.033 -17.149 22.789  1.00 71.59 431 A 1 
ATOM 3461  C CA    . CYS A 1 431 ? -32.178 -15.986 22.560  1.00 71.14 431 A 1 
ATOM 3462  C C     . CYS A 1 431 ? -32.544 -14.855 23.534  1.00 72.11 431 A 1 
ATOM 3463  O O     . CYS A 1 431 ? -33.649 -14.321 23.483  1.00 66.98 431 A 1 
ATOM 3464  C CB    . CYS A 1 431 ? -32.273 -15.524 21.101  1.00 66.64 431 A 1 
ATOM 3465  S SG    . CYS A 1 431 ? -31.599 -16.795 19.985  1.00 59.37 431 A 1 
ATOM 3466  N N     . SER A 1 432 ? -31.606 -14.471 24.388  1.00 72.13 432 A 1 
ATOM 3467  C CA    . SER A 1 432 ? -31.798 -13.398 25.367  1.00 71.16 432 A 1 
ATOM 3468  C C     . SER A 1 432 ? -31.403 -12.016 24.849  1.00 72.96 432 A 1 
ATOM 3469  O O     . SER A 1 432 ? -31.895 -11.009 25.342  1.00 66.48 432 A 1 
ATOM 3470  C CB    . SER A 1 432 ? -30.982 -13.711 26.622  1.00 64.41 432 A 1 
ATOM 3471  O OG    . SER A 1 432 ? -29.625 -13.951 26.291  1.00 56.70 432 A 1 
ATOM 3472  N N     . GLN A 1 433 ? -30.500 -11.972 23.874  1.00 76.00 433 A 1 
ATOM 3473  C CA    . GLN A 1 433 ? -29.910 -10.739 23.374  1.00 75.57 433 A 1 
ATOM 3474  C C     . GLN A 1 433 ? -29.836 -10.778 21.850  1.00 76.07 433 A 1 
ATOM 3475  O O     . GLN A 1 433 ? -29.142 -11.622 21.280  1.00 69.88 433 A 1 
ATOM 3476  C CB    . GLN A 1 433 ? -28.526 -10.585 24.014  1.00 70.90 433 A 1 
ATOM 3477  C CG    . GLN A 1 433 ? -27.880 -9.224  23.726  1.00 64.98 433 A 1 
ATOM 3478  C CD    . GLN A 1 433 ? -26.480 -9.104  24.326  1.00 62.16 433 A 1 
ATOM 3479  O OE1   . GLN A 1 433 ? -25.914 -10.042 24.861  1.00 56.65 433 A 1 
ATOM 3480  N NE2   . GLN A 1 433 ? -25.873 -7.945  24.236  1.00 55.13 433 A 1 
ATOM 3481  N N     . GLY A 1 434 ? -30.538 -9.865  21.195  1.00 78.96 434 A 1 
ATOM 3482  C CA    . GLY A 1 434 ? -30.562 -9.817  19.746  1.00 79.34 434 A 1 
ATOM 3483  C C     . GLY A 1 434 ? -31.551 -8.796  19.192  1.00 81.35 434 A 1 
ATOM 3484  O O     . GLY A 1 434 ? -32.188 -8.043  19.927  1.00 77.97 434 A 1 
ATOM 3485  N N     . ILE A 1 435 ? -31.662 -8.795  17.876  1.00 82.38 435 A 1 
ATOM 3486  C CA    . ILE A 1 435 ? -32.570 -7.916  17.137  1.00 83.75 435 A 1 
ATOM 3487  C C     . ILE A 1 435 ? -33.308 -8.754  16.095  1.00 84.66 435 A 1 
ATOM 3488  O O     . ILE A 1 435 ? -32.695 -9.556  15.387  1.00 82.53 435 A 1 
ATOM 3489  C CB    . ILE A 1 435 ? -31.805 -6.730  16.499  1.00 81.44 435 A 1 
ATOM 3490  C CG1   . ILE A 1 435 ? -31.068 -5.911  17.584  1.00 71.45 435 A 1 
ATOM 3491  C CG2   . ILE A 1 435 ? -32.773 -5.825  15.715  1.00 70.12 435 A 1 
ATOM 3492  C CD1   . ILE A 1 435 ? -30.195 -4.778  17.046  1.00 65.66 435 A 1 
ATOM 3493  N N     . VAL A 1 436 ? -34.612 -8.545  15.985  1.00 84.72 436 A 1 
ATOM 3494  C CA    . VAL A 1 436 ? -35.442 -9.112  14.920  1.00 85.24 436 A 1 
ATOM 3495  C C     . VAL A 1 436 ? -35.887 -7.989  14.003  1.00 85.35 436 A 1 
ATOM 3496  O O     . VAL A 1 436 ? -36.549 -7.044  14.433  1.00 83.41 436 A 1 
ATOM 3497  C CB    . VAL A 1 436 ? -36.647 -9.880  15.478  1.00 84.44 436 A 1 
ATOM 3498  C CG1   . VAL A 1 436 ? -37.471 -10.504 14.347  1.00 76.40 436 A 1 
ATOM 3499  C CG2   . VAL A 1 436 ? -36.185 -11.008 16.390  1.00 77.47 436 A 1 
ATOM 3500  N N     . ILE A 1 437 ? -35.537 -8.104  12.737  1.00 85.38 437 A 1 
ATOM 3501  C CA    . ILE A 1 437 ? -35.827 -7.092  11.725  1.00 85.51 437 A 1 
ATOM 3502  C C     . ILE A 1 437 ? -36.924 -7.616  10.807  1.00 85.31 437 A 1 
ATOM 3503  O O     . ILE A 1 437 ? -36.706 -8.556  10.040  1.00 82.91 437 A 1 
ATOM 3504  C CB    . ILE A 1 437 ? -34.550 -6.695  10.960  1.00 84.45 437 A 1 
ATOM 3505  C CG1   . ILE A 1 437 ? -33.429 -6.276  11.943  1.00 79.40 437 A 1 
ATOM 3506  C CG2   . ILE A 1 437 ? -34.885 -5.553  9.992   1.00 78.03 437 A 1 
ATOM 3507  C CD1   . ILE A 1 437 ? -32.106 -5.928  11.269  1.00 72.32 437 A 1 
ATOM 3508  N N     . PHE A 1 438 ? -38.097 -7.007  10.883  1.00 85.29 438 A 1 
ATOM 3509  C CA    . PHE A 1 438 ? -39.233 -7.349  10.040  1.00 85.04 438 A 1 
ATOM 3510  C C     . PHE A 1 438 ? -39.190 -6.603  8.710   1.00 84.58 438 A 1 
ATOM 3511  O O     . PHE A 1 438 ? -38.834 -5.427  8.634   1.00 80.85 438 A 1 
ATOM 3512  C CB    . PHE A 1 438 ? -40.545 -7.080  10.783  1.00 83.49 438 A 1 
ATOM 3513  C CG    . PHE A 1 438 ? -40.864 -8.108  11.846  1.00 83.14 438 A 1 
ATOM 3514  C CD1   . PHE A 1 438 ? -41.724 -9.181  11.553  1.00 77.25 438 A 1 
ATOM 3515  C CD2   . PHE A 1 438 ? -40.312 -7.999  13.130  1.00 76.13 438 A 1 
ATOM 3516  C CE1   . PHE A 1 438 ? -42.033 -10.133 12.532  1.00 74.45 438 A 1 
ATOM 3517  C CE2   . PHE A 1 438 ? -40.613 -8.952  14.114  1.00 74.21 438 A 1 
ATOM 3518  C CZ    . PHE A 1 438 ? -41.476 -10.019 13.814  1.00 77.28 438 A 1 
ATOM 3519  N N     . SER A 1 439 ? -39.625 -7.289  7.662   1.00 84.87 439 A 1 
ATOM 3520  C CA    . SER A 1 439 ? -39.924 -6.707  6.354   1.00 84.05 439 A 1 
ATOM 3521  C C     . SER A 1 439 ? -41.192 -7.349  5.792   1.00 83.97 439 A 1 
ATOM 3522  O O     . SER A 1 439 ? -41.508 -8.496  6.100   1.00 81.24 439 A 1 
ATOM 3523  C CB    . SER A 1 439 ? -38.748 -6.921  5.403   1.00 81.79 439 A 1 
ATOM 3524  O OG    . SER A 1 439 ? -39.055 -6.387  4.131   1.00 72.17 439 A 1 
ATOM 3525  N N     . ARG A 1 440 ? -41.920 -6.627  4.935   1.00 82.82 440 A 1 
ATOM 3526  C CA    . ARG A 1 440 ? -43.028 -7.230  4.178   1.00 82.10 440 A 1 
ATOM 3527  C C     . ARG A 1 440 ? -42.546 -8.298  3.201   1.00 82.31 440 A 1 
ATOM 3528  O O     . ARG A 1 440 ? -43.281 -9.235  2.928   1.00 76.85 440 A 1 
ATOM 3529  C CB    . ARG A 1 440 ? -43.820 -6.139  3.452   1.00 79.58 440 A 1 
ATOM 3530  C CG    . ARG A 1 440 ? -44.894 -5.498  4.346   1.00 74.11 440 A 1 
ATOM 3531  C CD    . ARG A 1 440 ? -46.031 -6.496  4.629   1.00 70.50 440 A 1 
ATOM 3532  N NE    . ARG A 1 440 ? -47.129 -5.870  5.382   1.00 65.06 440 A 1 
ATOM 3533  C CZ    . ARG A 1 440 ? -48.254 -6.462  5.738   1.00 59.18 440 A 1 
ATOM 3534  N NH1   . ARG A 1 440 ? -48.519 -7.703  5.438   1.00 54.02 440 A 1 
ATOM 3535  N NH2   . ARG A 1 440 ? -49.147 -5.807  6.422   1.00 53.17 440 A 1 
ATOM 3536  N N     . SER A 1 441 ? -41.350 -8.147  2.684   1.00 81.62 441 A 1 
ATOM 3537  C CA    . SER A 1 441 ? -40.689 -9.161  1.867   1.00 81.71 441 A 1 
ATOM 3538  C C     . SER A 1 441 ? -39.193 -8.873  1.797   1.00 82.25 441 A 1 
ATOM 3539  O O     . SER A 1 441 ? -38.776 -7.981  1.058   1.00 78.44 441 A 1 
ATOM 3540  C CB    . SER A 1 441 ? -41.301 -9.158  0.466   1.00 78.59 441 A 1 
ATOM 3541  O OG    . SER A 1 441 ? -40.636 -10.057 -0.386  1.00 69.48 441 A 1 
ATOM 3542  N N     . TRP A 1 442 ? -38.388 -9.655  2.493   1.00 82.40 442 A 1 
ATOM 3543  C CA    . TRP A 1 442 ? -36.936 -9.600  2.343   1.00 83.26 442 A 1 
ATOM 3544  C C     . TRP A 1 442 ? -36.484 -9.938  0.917   1.00 82.82 442 A 1 
ATOM 3545  O O     . TRP A 1 442 ? -35.510 -9.367  0.438   1.00 78.95 442 A 1 
ATOM 3546  C CB    . TRP A 1 442 ? -36.252 -10.505 3.372   1.00 82.88 442 A 1 
ATOM 3547  C CG    . TRP A 1 442 ? -35.933 -9.825  4.670   1.00 83.84 442 A 1 
ATOM 3548  C CD1   . TRP A 1 442 ? -36.516 -10.073 5.864   1.00 78.25 442 A 1 
ATOM 3549  C CD2   . TRP A 1 442 ? -34.958 -8.762  4.909   1.00 81.78 442 A 1 
ATOM 3550  N NE1   . TRP A 1 442 ? -35.972 -9.237  6.833   1.00 78.32 442 A 1 
ATOM 3551  C CE2   . TRP A 1 442 ? -35.017 -8.410  6.284   1.00 80.15 442 A 1 
ATOM 3552  C CE3   . TRP A 1 442 ? -34.040 -8.065  4.090   1.00 78.19 442 A 1 
ATOM 3553  C CZ2   . TRP A 1 442 ? -34.214 -7.382  6.828   1.00 78.62 442 A 1 
ATOM 3554  C CZ3   . TRP A 1 442 ? -33.241 -7.043  4.635   1.00 73.86 442 A 1 
ATOM 3555  C CH2   . TRP A 1 442 ? -33.334 -6.703  5.987   1.00 75.20 442 A 1 
ATOM 3556  N N     . ALA A 1 443 ? -37.235 -10.776 0.199   1.00 83.34 443 A 1 
ATOM 3557  C CA    . ALA A 1 443 ? -36.975 -11.034 -1.217  1.00 82.23 443 A 1 
ATOM 3558  C C     . ALA A 1 443 ? -37.066 -9.755  -2.063  1.00 82.10 443 A 1 
ATOM 3559  O O     . ALA A 1 443 ? -36.197 -9.492  -2.894  1.00 78.48 443 A 1 
ATOM 3560  C CB    . ALA A 1 443 ? -37.959 -12.091 -1.717  1.00 80.44 443 A 1 
ATOM 3561  N N     . GLY A 1 444 ? -38.078 -8.931  -1.819  1.00 80.68 444 A 1 
ATOM 3562  C CA    . GLY A 1 444 ? -38.199 -7.624  -2.455  1.00 78.85 444 A 1 
ATOM 3563  C C     . GLY A 1 444 ? -37.037 -6.691  -2.104  1.00 79.36 444 A 1 
ATOM 3564  O O     . GLY A 1 444 ? -36.481 -6.039  -2.990  1.00 75.06 444 A 1 
ATOM 3565  N N     . ASP A 1 445 ? -36.620 -6.689  -0.853  1.00 80.76 445 A 1 
ATOM 3566  C CA    . ASP A 1 445 ? -35.526 -5.848  -0.366  1.00 79.26 445 A 1 
ATOM 3567  C C     . ASP A 1 445 ? -34.165 -6.257  -0.963  1.00 79.19 445 A 1 
ATOM 3568  O O     . ASP A 1 445 ? -33.323 -5.401  -1.247  1.00 74.59 445 A 1 
ATOM 3569  C CB    . ASP A 1 445 ? -35.491 -5.896  1.172   1.00 76.70 445 A 1 
ATOM 3570  C CG    . ASP A 1 445 ? -36.744 -5.318  1.848   1.00 73.58 445 A 1 
ATOM 3571  O OD1   . ASP A 1 445 ? -37.584 -4.698  1.158   1.00 67.03 445 A 1 
ATOM 3572  O OD2   . ASP A 1 445 ? -36.866 -5.481  3.077   1.00 68.53 445 A 1 
ATOM 3573  N N     . VAL A 1 446 ? -33.961 -7.542  -1.232  1.00 79.70 446 A 1 
ATOM 3574  C CA    . VAL A 1 446 ? -32.745 -8.025  -1.908  1.00 77.88 446 A 1 
ATOM 3575  C C     . VAL A 1 446 ? -32.830 -8.005  -3.444  1.00 77.07 446 A 1 
ATOM 3576  O O     . VAL A 1 446 ? -31.865 -8.371  -4.113  1.00 70.73 446 A 1 
ATOM 3577  C CB    . VAL A 1 446 ? -32.266 -9.392  -1.384  1.00 75.56 446 A 1 
ATOM 3578  C CG1   . VAL A 1 446 ? -32.005 -9.339  0.120   1.00 69.40 446 A 1 
ATOM 3579  C CG2   . VAL A 1 446 ? -33.228 -10.534 -1.701  1.00 70.28 446 A 1 
ATOM 3580  N N     . GLY A 1 447 ? -33.940 -7.534  -4.002  1.00 77.32 447 A 1 
ATOM 3581  C CA    . GLY A 1 447 ? -34.125 -7.351  -5.444  1.00 75.73 447 A 1 
ATOM 3582  C C     . GLY A 1 447 ? -34.858 -8.483  -6.167  1.00 76.75 447 A 1 
ATOM 3583  O O     . GLY A 1 447 ? -34.871 -8.498  -7.398  1.00 70.96 447 A 1 
ATOM 3584  N N     . PHE A 1 448 ? -35.462 -9.419  -5.437  1.00 78.89 448 A 1 
ATOM 3585  C CA    . PHE A 1 448 ? -36.348 -10.423 -6.020  1.00 78.69 448 A 1 
ATOM 3586  C C     . PHE A 1 448 ? -37.806 -9.943  -6.076  1.00 78.35 448 A 1 
ATOM 3587  O O     . PHE A 1 448 ? -38.163 -8.857  -5.612  1.00 71.01 448 A 1 
ATOM 3588  C CB    . PHE A 1 448 ? -36.200 -11.757 -5.272  1.00 74.97 448 A 1 
ATOM 3589  C CG    . PHE A 1 448 ? -34.887 -12.487 -5.473  1.00 76.39 448 A 1 
ATOM 3590  C CD1   . PHE A 1 448 ? -34.159 -12.385 -6.677  1.00 71.65 448 A 1 
ATOM 3591  C CD2   . PHE A 1 448 ? -34.418 -13.337 -4.456  1.00 70.89 448 A 1 
ATOM 3592  C CE1   . PHE A 1 448 ? -32.976 -13.116 -6.858  1.00 67.32 448 A 1 
ATOM 3593  C CE2   . PHE A 1 448 ? -33.238 -14.073 -4.636  1.00 68.98 448 A 1 
ATOM 3594  C CZ    . PHE A 1 448 ? -32.515 -13.965 -5.835  1.00 69.50 448 A 1 
ATOM 3595  N N     . ARG A 1 449 ? -38.662 -10.751 -6.692  1.00 78.80 449 A 1 
ATOM 3596  C CA    . ARG A 1 449 ? -40.086 -10.452 -6.783  1.00 78.65 449 A 1 
ATOM 3597  C C     . ARG A 1 449 ? -40.761 -10.720 -5.441  1.00 79.68 449 A 1 
ATOM 3598  O O     . ARG A 1 449 ? -40.483 -11.726 -4.801  1.00 74.45 449 A 1 
ATOM 3599  C CB    . ARG A 1 449 ? -40.698 -11.257 -7.941  1.00 73.76 449 A 1 
ATOM 3600  C CG    . ARG A 1 449 ? -41.962 -10.583 -8.488  1.00 64.30 449 A 1 
ATOM 3601  C CD    . ARG A 1 449 ? -42.490 -11.368 -9.687  1.00 59.39 449 A 1 
ATOM 3602  N NE    . ARG A 1 449 ? -43.571 -10.645 -10.378 1.00 51.38 449 A 1 
ATOM 3603  C CZ    . ARG A 1 449 ? -44.184 -11.040 -11.484 1.00 44.42 449 A 1 
ATOM 3604  N NH1   . ARG A 1 449 ? -43.887 -12.174 -12.058 1.00 41.51 449 A 1 
ATOM 3605  N NH2   . ARG A 1 449 ? -45.106 -10.294 -12.028 1.00 38.45 449 A 1 
ATOM 3606  N N     . LYS A 1 450 ? -41.652 -9.819  -5.027  1.00 77.03 450 A 1 
ATOM 3607  C CA    . LYS A 1 450 ? -42.476 -10.025 -3.834  1.00 76.41 450 A 1 
ATOM 3608  C C     . LYS A 1 450 ? -43.522 -11.098 -4.121  1.00 77.37 450 A 1 
ATOM 3609  O O     . LYS A 1 450 ? -44.200 -11.025 -5.149  1.00 72.53 450 A 1 
ATOM 3610  C CB    . LYS A 1 450 ? -43.137 -8.712  -3.385  1.00 72.03 450 A 1 
ATOM 3611  C CG    . LYS A 1 450 ? -42.103 -7.656  -2.964  1.00 64.91 450 A 1 
ATOM 3612  C CD    . LYS A 1 450 ? -42.764 -6.435  -2.325  1.00 61.58 450 A 1 
ATOM 3613  C CE    . LYS A 1 450 ? -41.677 -5.452  -1.870  1.00 53.96 450 A 1 
ATOM 3614  N NZ    . LYS A 1 450 ? -42.204 -4.352  -1.029  1.00 48.86 450 A 1 
ATOM 3615  N N     . GLU A 1 451 ? -43.667 -12.043 -3.212  1.00 76.20 451 A 1 
ATOM 3616  C CA    . GLU A 1 451 ? -44.672 -13.101 -3.301  1.00 76.07 451 A 1 
ATOM 3617  C C     . GLU A 1 451 ? -45.904 -12.754 -2.456  1.00 77.59 451 A 1 
ATOM 3618  O O     . GLU A 1 451 ? -45.781 -12.273 -1.329  1.00 72.27 451 A 1 
ATOM 3619  C CB    . GLU A 1 451 ? -44.057 -14.443 -2.884  1.00 71.31 451 A 1 
ATOM 3620  C CG    . GLU A 1 451 ? -43.112 -15.030 -3.952  1.00 66.15 451 A 1 
ATOM 3621  C CD    . GLU A 1 451 ? -43.813 -15.397 -5.268  1.00 61.91 451 A 1 
ATOM 3622  O OE1   . GLU A 1 451 ? -43.091 -15.628 -6.265  1.00 55.63 451 A 1 
ATOM 3623  O OE2   . GLU A 1 451 ? -45.065 -15.424 -5.295  1.00 57.14 451 A 1 
ATOM 3624  N N     . GLN A 1 452 ? -47.092 -12.985 -3.009  1.00 78.36 452 A 1 
ATOM 3625  C CA    . GLN A 1 452 ? -48.343 -12.648 -2.321  1.00 77.85 452 A 1 
ATOM 3626  C C     . GLN A 1 452 ? -48.669 -13.612 -1.178  1.00 79.31 452 A 1 
ATOM 3627  O O     . GLN A 1 452 ? -49.301 -13.216 -0.205  1.00 74.19 452 A 1 
ATOM 3628  C CB    . GLN A 1 452 ? -49.504 -12.624 -3.324  1.00 73.05 452 A 1 
ATOM 3629  C CG    . GLN A 1 452 ? -49.400 -11.445 -4.301  1.00 64.43 452 A 1 
ATOM 3630  C CD    . GLN A 1 452 ? -50.601 -11.358 -5.247  1.00 57.82 452 A 1 
ATOM 3631  O OE1   . GLN A 1 452 ? -51.447 -12.227 -5.326  1.00 50.98 452 A 1 
ATOM 3632  N NE2   . GLN A 1 452 ? -50.709 -10.289 -6.009  1.00 48.47 452 A 1 
ATOM 3633  N N     . ASN A 1 453 ? -48.212 -14.846 -1.282  1.00 79.78 453 A 1 
ATOM 3634  C CA    . ASN A 1 453 ? -48.440 -15.880 -0.269  1.00 79.54 453 A 1 
ATOM 3635  C C     . ASN A 1 453 ? -47.543 -15.728 0.971   1.00 80.64 453 A 1 
ATOM 3636  O O     . ASN A 1 453 ? -47.706 -16.470 1.939   1.00 76.78 453 A 1 
ATOM 3637  C CB    . ASN A 1 453 ? -48.266 -17.257 -0.925  1.00 77.06 453 A 1 
ATOM 3638  C CG    . ASN A 1 453 ? -49.321 -17.553 -1.980  1.00 72.19 453 A 1 
ATOM 3639  O OD1   . ASN A 1 453 ? -50.371 -16.951 -2.047  1.00 64.67 453 A 1 
ATOM 3640  N ND2   . ASN A 1 453 ? -49.053 -18.507 -2.846  1.00 63.76 453 A 1 
ATOM 3641  N N     . VAL A 1 454 ? -46.617 -14.796 0.952   1.00 80.79 454 A 1 
ATOM 3642  C CA    . VAL A 1 454 ? -45.758 -14.468 2.090   1.00 81.14 454 A 1 
ATOM 3643  C C     . VAL A 1 454 ? -46.326 -13.247 2.805   1.00 81.50 454 A 1 
ATOM 3644  O O     . VAL A 1 454 ? -46.416 -12.161 2.227   1.00 78.90 454 A 1 
ATOM 3645  C CB    . VAL A 1 454 ? -44.304 -14.241 1.645   1.00 79.40 454 A 1 
ATOM 3646  C CG1   . VAL A 1 454 ? -43.412 -13.890 2.836   1.00 72.14 454 A 1 
ATOM 3647  C CG2   . VAL A 1 454 ? -43.737 -15.501 0.978   1.00 73.39 454 A 1 
ATOM 3648  N N     . LEU A 1 455 ? -46.687 -13.425 4.069   1.00 81.69 455 A 1 
ATOM 3649  C CA    . LEU A 1 455 ? -47.204 -12.343 4.904   1.00 80.75 455 A 1 
ATOM 3650  C C     . LEU A 1 455 ? -46.101 -11.337 5.248   1.00 81.10 455 A 1 
ATOM 3651  O O     . LEU A 1 455 ? -46.250 -10.136 5.023   1.00 76.64 455 A 1 
ATOM 3652  C CB    . LEU A 1 455 ? -47.823 -12.964 6.171   1.00 78.03 455 A 1 
ATOM 3653  C CG    . LEU A 1 455 ? -48.400 -11.907 7.132   1.00 73.59 455 A 1 
ATOM 3654  C CD1   . LEU A 1 455 ? -49.647 -11.244 6.550   1.00 67.99 455 A 1 
ATOM 3655  C CD2   . LEU A 1 455 ? -48.754 -12.561 8.456   1.00 66.82 455 A 1 
ATOM 3656  N N     . CYS A 1 456 ? -45.015 -11.846 5.802   1.00 82.89 456 A 1 
ATOM 3657  C CA    . CYS A 1 456 ? -43.826 -11.077 6.131   1.00 83.23 456 A 1 
ATOM 3658  C C     . CYS A 1 456 ? -42.618 -11.999 6.313   1.00 84.09 456 A 1 
ATOM 3659  O O     . CYS A 1 456 ? -42.761 -13.203 6.527   1.00 81.54 456 A 1 
ATOM 3660  C CB    . CYS A 1 456 ? -44.072 -10.223 7.387   1.00 80.66 456 A 1 
ATOM 3661  S SG    . CYS A 1 456 ? -44.438 -11.228 8.856   1.00 73.76 456 A 1 
ATOM 3662  N N     . ASP A 1 457 ? -41.442 -11.397 6.278   1.00 85.21 457 A 1 
ATOM 3663  C CA    . ASP A 1 457 ? -40.190 -12.043 6.654   1.00 85.62 457 A 1 
ATOM 3664  C C     . ASP A 1 457 ? -39.611 -11.342 7.888   1.00 86.25 457 A 1 
ATOM 3665  O O     . ASP A 1 457 ? -39.742 -10.128 8.049   1.00 84.00 457 A 1 
ATOM 3666  C CB    . ASP A 1 457 ? -39.202 -11.996 5.484   1.00 83.61 457 A 1 
ATOM 3667  C CG    . ASP A 1 457 ? -39.666 -12.758 4.245   1.00 82.04 457 A 1 
ATOM 3668  O OD1   . ASP A 1 457 ? -39.939 -13.967 4.357   1.00 74.55 457 A 1 
ATOM 3669  O OD2   . ASP A 1 457 ? -39.677 -12.147 3.154   1.00 75.25 457 A 1 
ATOM 3670  N N     . ALA A 1 458 ? -38.958 -12.102 8.748   1.00 86.41 458 A 1 
ATOM 3671  C CA    . ALA A 1 458 ? -38.277 -11.586 9.923   1.00 86.65 458 A 1 
ATOM 3672  C C     . ALA A 1 458 ? -36.862 -12.164 10.026  1.00 86.81 458 A 1 
ATOM 3673  O O     . ALA A 1 458 ? -36.673 -13.379 10.034  1.00 84.49 458 A 1 
ATOM 3674  C CB    . ALA A 1 458 ? -39.117 -11.893 11.167  1.00 85.12 458 A 1 
ATOM 3675  N N     . LEU A 1 459 ? -35.873 -11.293 10.122  1.00 86.83 459 A 1 
ATOM 3676  C CA    . LEU A 1 459 ? -34.474 -11.669 10.253  1.00 86.84 459 A 1 
ATOM 3677  C C     . LEU A 1 459 ? -34.048 -11.569 11.719  1.00 86.63 459 A 1 
ATOM 3678  O O     . LEU A 1 459 ? -34.012 -10.474 12.280  1.00 84.32 459 A 1 
ATOM 3679  C CB    . LEU A 1 459 ? -33.642 -10.762 9.328   1.00 85.61 459 A 1 
ATOM 3680  C CG    . LEU A 1 459 ? -32.179 -11.213 9.197   1.00 82.40 459 A 1 
ATOM 3681  C CD1   . LEU A 1 459 ? -32.063 -12.489 8.361   1.00 76.30 459 A 1 
ATOM 3682  C CD2   . LEU A 1 459 ? -31.369 -10.124 8.503   1.00 75.94 459 A 1 
ATOM 3683  N N     . LEU A 1 460 ? -33.712 -12.703 12.321  1.00 86.52 460 A 1 
ATOM 3684  C CA    . LEU A 1 460 ? -33.180 -12.772 13.678  1.00 85.79 460 A 1 
ATOM 3685  C C     . LEU A 1 460 ? -31.652 -12.692 13.645  1.00 85.73 460 A 1 
ATOM 3686  O O     . LEU A 1 460 ? -30.995 -13.548 13.053  1.00 84.07 460 A 1 
ATOM 3687  C CB    . LEU A 1 460 ? -33.665 -14.069 14.355  1.00 83.74 460 A 1 
ATOM 3688  C CG    . LEU A 1 460 ? -33.052 -14.333 15.748  1.00 79.98 460 A 1 
ATOM 3689  C CD1   . LEU A 1 460 ? -33.482 -13.291 16.776  1.00 73.55 460 A 1 
ATOM 3690  C CD2   . LEU A 1 460 ? -33.476 -15.707 16.254  1.00 73.00 460 A 1 
ATOM 3691  N N     . ILE A 1 461 ? -31.107 -11.719 14.344  1.00 85.67 461 A 1 
ATOM 3692  C CA    . ILE A 1 461 ? -29.672 -11.573 14.595  1.00 85.24 461 A 1 
ATOM 3693  C C     . ILE A 1 461 ? -29.484 -11.562 16.107  1.00 84.22 461 A 1 
ATOM 3694  O O     . ILE A 1 461 ? -29.916 -10.622 16.772  1.00 80.85 461 A 1 
ATOM 3695  C CB    . ILE A 1 461 ? -29.121 -10.299 13.923  1.00 84.50 461 A 1 
ATOM 3696  C CG1   . ILE A 1 461 ? -29.383 -10.326 12.399  1.00 80.25 461 A 1 
ATOM 3697  C CG2   . ILE A 1 461 ? -27.619 -10.161 14.214  1.00 78.39 461 A 1 
ATOM 3698  C CD1   . ILE A 1 461 ? -28.976 -9.042  11.676  1.00 72.80 461 A 1 
ATOM 3699  N N     . ALA A 1 462 ? -28.872 -12.602 16.643  1.00 84.10 462 A 1 
ATOM 3700  C CA    . ALA A 1 462 ? -28.687 -12.759 18.077  1.00 83.14 462 A 1 
ATOM 3701  C C     . ALA A 1 462 ? -27.304 -13.334 18.408  1.00 83.02 462 A 1 
ATOM 3702  O O     . ALA A 1 462 ? -26.716 -14.079 17.621  1.00 79.87 462 A 1 
ATOM 3703  C CB    . ALA A 1 462 ? -29.813 -13.643 18.629  1.00 80.54 462 A 1 
ATOM 3704  N N     . VAL A 1 463 ? -26.798 -12.998 19.581  1.00 81.88 463 A 1 
ATOM 3705  C CA    . VAL A 1 463 ? -25.542 -13.547 20.102  1.00 80.22 463 A 1 
ATOM 3706  C C     . VAL A 1 463 ? -25.703 -15.049 20.361  1.00 79.42 463 A 1 
ATOM 3707  O O     . VAL A 1 463 ? -26.765 -15.507 20.777  1.00 73.90 463 A 1 
ATOM 3708  C CB    . VAL A 1 463 ? -25.095 -12.792 21.367  1.00 77.74 463 A 1 
ATOM 3709  C CG1   . VAL A 1 463 ? -23.768 -13.319 21.909  1.00 69.23 463 A 1 
ATOM 3710  C CG2   . VAL A 1 463 ? -24.909 -11.302 21.068  1.00 69.96 463 A 1 
ATOM 3711  N N     . ASN A 1 464 ? -24.637 -15.814 20.100  1.00 78.79 464 A 1 
ATOM 3712  C CA    . ASN A 1 464 ? -24.610 -17.274 20.255  1.00 77.65 464 A 1 
ATOM 3713  C C     . ASN A 1 464 ? -25.585 -18.055 19.349  1.00 78.08 464 A 1 
ATOM 3714  O O     . ASN A 1 464 ? -25.792 -19.252 19.544  1.00 72.31 464 A 1 
ATOM 3715  C CB    . ASN A 1 464 ? -24.704 -17.644 21.750  1.00 74.06 464 A 1 
ATOM 3716  C CG    . ASN A 1 464 ? -23.442 -18.243 22.329  1.00 67.21 464 A 1 
ATOM 3717  O OD1   . ASN A 1 464 ? -22.484 -18.561 21.657  1.00 59.73 464 A 1 
ATOM 3718  N ND2   . ASN A 1 464 ? -23.426 -18.438 23.634  1.00 59.32 464 A 1 
ATOM 3719  N N     . SER A 1 465 ? -26.148 -17.409 18.342  1.00 78.63 465 A 1 
ATOM 3720  C CA    . SER A 1 465 ? -27.037 -17.999 17.345  1.00 78.41 465 A 1 
ATOM 3721  C C     . SER A 1 465 ? -26.499 -17.744 15.935  1.00 79.82 465 A 1 
ATOM 3722  O O     . SER A 1 465 ? -25.877 -16.709 15.692  1.00 76.83 465 A 1 
ATOM 3723  C CB    . SER A 1 465 ? -28.439 -17.400 17.508  1.00 75.07 465 A 1 
ATOM 3724  O OG    . SER A 1 465 ? -29.355 -17.958 16.587  1.00 66.05 465 A 1 
ATOM 3725  N N     . PRO A 1 466 ? -26.738 -18.648 14.972  1.00 80.68 466 A 1 
ATOM 3726  C CA    . PRO A 1 466 ? -26.680 -18.265 13.572  1.00 80.77 466 A 1 
ATOM 3727  C C     . PRO A 1 466 ? -27.784 -17.247 13.255  1.00 82.29 466 A 1 
ATOM 3728  O O     . PRO A 1 466 ? -28.764 -17.112 13.991  1.00 79.36 466 A 1 
ATOM 3729  C CB    . PRO A 1 466 ? -26.852 -19.573 12.795  1.00 77.63 466 A 1 
ATOM 3730  C CG    . PRO A 1 466 ? -27.741 -20.405 13.715  1.00 75.40 466 A 1 
ATOM 3731  C CD    . PRO A 1 466 ? -27.283 -19.986 15.112  1.00 78.18 466 A 1 
ATOM 3732  N N     . VAL A 1 467 ? -27.634 -16.559 12.132  1.00 83.69 467 A 1 
ATOM 3733  C CA    . VAL A 1 467 ? -28.688 -15.682 11.610  1.00 84.68 467 A 1 
ATOM 3734  C C     . VAL A 1 467 ? -29.817 -16.549 11.058  1.00 85.17 467 A 1 
ATOM 3735  O O     . VAL A 1 467 ? -29.571 -17.476 10.288  1.00 82.87 467 A 1 
ATOM 3736  C CB    . VAL A 1 467 ? -28.142 -14.730 10.538  1.00 83.42 467 A 1 
ATOM 3737  C CG1   . VAL A 1 467 ? -29.220 -13.753 10.071  1.00 77.15 467 A 1 
ATOM 3738  C CG2   . VAL A 1 467 ? -26.968 -13.903 11.080  1.00 76.61 467 A 1 
ATOM 3739  N N     . VAL A 1 468 ? -31.041 -16.261 11.443  1.00 85.37 468 A 1 
ATOM 3740  C CA    . VAL A 1 468 ? -32.226 -17.014 11.018  1.00 85.33 468 A 1 
ATOM 3741  C C     . VAL A 1 468 ? -33.189 -16.084 10.292  1.00 86.03 468 A 1 
ATOM 3742  O O     . VAL A 1 468 ? -33.525 -15.015 10.798  1.00 84.38 468 A 1 
ATOM 3743  C CB    . VAL A 1 468 ? -32.916 -17.715 12.208  1.00 83.31 468 A 1 
ATOM 3744  C CG1   . VAL A 1 468 ? -34.071 -18.594 11.731  1.00 74.50 468 A 1 
ATOM 3745  C CG2   . VAL A 1 468 ? -31.945 -18.613 12.984  1.00 75.24 468 A 1 
ATOM 3746  N N     . LEU A 1 469 ? -33.651 -16.507 9.113   1.00 85.55 469 A 1 
ATOM 3747  C CA    . LEU A 1 469 ? -34.704 -15.835 8.363   1.00 85.86 469 A 1 
ATOM 3748  C C     . LEU A 1 469 ? -36.017 -16.598 8.554   1.00 85.67 469 A 1 
ATOM 3749  O O     . LEU A 1 469 ? -36.179 -17.702 8.035   1.00 83.40 469 A 1 
ATOM 3750  C CB    . LEU A 1 469 ? -34.290 -15.747 6.885   1.00 85.00 469 A 1 
ATOM 3751  C CG    . LEU A 1 469 ? -35.330 -15.041 5.993   1.00 84.02 469 A 1 
ATOM 3752  C CD1   . LEU A 1 469 ? -35.460 -13.558 6.331   1.00 78.20 469 A 1 
ATOM 3753  C CD2   . LEU A 1 469 ? -34.914 -15.163 4.530   1.00 78.01 469 A 1 
ATOM 3754  N N     . TYR A 1 470 ? -36.949 -16.008 9.281   1.00 85.44 470 A 1 
ATOM 3755  C CA    . TYR A 1 470 ? -38.297 -16.538 9.427   1.00 85.18 470 A 1 
ATOM 3756  C C     . TYR A 1 470 ? -39.178 -15.996 8.308   1.00 85.11 470 A 1 
ATOM 3757  O O     . TYR A 1 470 ? -39.393 -14.790 8.218   1.00 82.70 470 A 1 
ATOM 3758  C CB    . TYR A 1 470 ? -38.856 -16.175 10.806  1.00 83.94 470 A 1 
ATOM 3759  C CG    . TYR A 1 470 ? -38.093 -16.807 11.950  1.00 83.17 470 A 1 
ATOM 3760  C CD1   . TYR A 1 470 ? -38.311 -18.153 12.287  1.00 78.84 470 A 1 
ATOM 3761  C CD2   . TYR A 1 470 ? -37.150 -16.055 12.684  1.00 78.45 470 A 1 
ATOM 3762  C CE1   . TYR A 1 470 ? -37.608 -18.748 13.346  1.00 76.70 470 A 1 
ATOM 3763  C CE2   . TYR A 1 470 ? -36.440 -16.643 13.744  1.00 76.48 470 A 1 
ATOM 3764  C CZ    . TYR A 1 470 ? -36.674 -17.991 14.073  1.00 78.38 470 A 1 
ATOM 3765  O OH    . TYR A 1 470 ? -35.984 -18.577 15.110  1.00 75.86 470 A 1 
ATOM 3766  N N     . THR A 1 471 ? -39.699 -16.888 7.473   1.00 85.04 471 A 1 
ATOM 3767  C CA    . THR A 1 471 ? -40.681 -16.554 6.438   1.00 84.55 471 A 1 
ATOM 3768  C C     . THR A 1 471 ? -42.050 -17.035 6.894   1.00 84.14 471 A 1 
ATOM 3769  O O     . THR A 1 471 ? -42.259 -18.232 7.096   1.00 81.80 471 A 1 
ATOM 3770  C CB    . THR A 1 471 ? -40.286 -17.169 5.093   1.00 83.77 471 A 1 
ATOM 3771  O OG1   . THR A 1 471 ? -39.063 -16.612 4.667   1.00 73.04 471 A 1 
ATOM 3772  C CG2   . THR A 1 471 ? -41.302 -16.880 4.003   1.00 71.94 471 A 1 
ATOM 3773  N N     . ILE A 1 472 ? -42.971 -16.111 7.062   1.00 83.82 472 A 1 
ATOM 3774  C CA    . ILE A 1 472 ? -44.317 -16.387 7.555   1.00 83.30 472 A 1 
ATOM 3775  C C     . ILE A 1 472 ? -45.261 -16.470 6.359   1.00 83.08 472 A 1 
ATOM 3776  O O     . ILE A 1 472 ? -45.450 -15.493 5.633   1.00 80.56 472 A 1 
ATOM 3777  C CB    . ILE A 1 472 ? -44.753 -15.348 8.607   1.00 82.38 472 A 1 
ATOM 3778  C CG1   . ILE A 1 472 ? -43.726 -15.301 9.767   1.00 77.26 472 A 1 
ATOM 3779  C CG2   . ILE A 1 472 ? -46.151 -15.702 9.139   1.00 74.82 472 A 1 
ATOM 3780  C CD1   . ILE A 1 472 ? -43.943 -14.146 10.740  1.00 68.25 472 A 1 
ATOM 3781  N N     . LEU A 1 473 ? -45.844 -17.642 6.162   1.00 81.80 473 A 1 
ATOM 3782  C CA    . LEU A 1 473 ? -46.727 -17.934 5.041   1.00 80.81 473 A 1 
ATOM 3783  C C     . LEU A 1 473 ? -48.193 -17.716 5.424   1.00 80.67 473 A 1 
ATOM 3784  O O     . LEU A 1 473 ? -48.611 -18.018 6.544   1.00 77.52 473 A 1 
ATOM 3785  C CB    . LEU A 1 473 ? -46.486 -19.370 4.549   1.00 78.15 473 A 1 
ATOM 3786  C CG    . LEU A 1 473 ? -45.057 -19.657 4.051   1.00 73.79 473 A 1 
ATOM 3787  C CD1   . LEU A 1 473 ? -44.938 -21.131 3.679   1.00 68.69 473 A 1 
ATOM 3788  C CD2   . LEU A 1 473 ? -44.693 -18.825 2.822   1.00 68.51 473 A 1 
ATOM 3789  N N     . ILE A 1 474 ? -48.964 -17.238 4.454   1.00 79.15 474 A 1 
ATOM 3790  C CA    . ILE A 1 474 ? -50.424 -17.141 4.553   1.00 77.26 474 A 1 
ATOM 3791  C C     . ILE A 1 474 ? -51.048 -18.505 4.246   1.00 76.86 474 A 1 
ATOM 3792  O O     . ILE A 1 474 ? -51.888 -18.983 5.001   1.00 70.48 474 A 1 
ATOM 3793  C CB    . ILE A 1 474 ? -50.961 -16.044 3.605   1.00 73.84 474 A 1 
ATOM 3794  C CG1   . ILE A 1 474 ? -50.336 -14.671 3.955   1.00 67.61 474 A 1 
ATOM 3795  C CG2   . ILE A 1 474 ? -52.496 -15.969 3.680   1.00 65.69 474 A 1 
ATOM 3796  C CD1   . ILE A 1 474 ? -50.675 -13.557 2.956   1.00 60.58 474 A 1 
ATOM 3797  N N     . ASP A 1 475 ? -50.603 -19.138 3.167   1.00 76.79 475 A 1 
ATOM 3798  C CA    . ASP A 1 475 ? -51.017 -20.490 2.800   1.00 75.66 475 A 1 
ATOM 3799  C C     . ASP A 1 475 ? -49.963 -21.521 3.248   1.00 76.32 475 A 1 
ATOM 3800  O O     . ASP A 1 475 ? -48.840 -21.524 2.734   1.00 71.12 475 A 1 
ATOM 3801  C CB    . ASP A 1 475 ? -51.280 -20.561 1.287   1.00 71.39 475 A 1 
ATOM 3802  C CG    . ASP A 1 475 ? -51.769 -21.938 0.827   1.00 65.24 475 A 1 
ATOM 3803  O OD1   . ASP A 1 475 ? -51.926 -22.848 1.677   1.00 59.23 475 A 1 
ATOM 3804  O OD2   . ASP A 1 475 ? -51.961 -22.098 -0.395  1.00 59.41 475 A 1 
ATOM 3805  N N     . PRO A 1 476 ? -50.310 -22.430 4.165   1.00 74.81 476 A 1 
ATOM 3806  C CA    . PRO A 1 476 ? -49.374 -23.455 4.629   1.00 72.92 476 A 1 
ATOM 3807  C C     . PRO A 1 476 ? -48.975 -24.445 3.533   1.00 73.60 476 A 1 
ATOM 3808  O O     . PRO A 1 476 ? -47.908 -25.051 3.609   1.00 67.76 476 A 1 
ATOM 3809  C CB    . PRO A 1 476 ? -50.106 -24.163 5.776   1.00 68.75 476 A 1 
ATOM 3810  C CG    . PRO A 1 476 ? -51.581 -23.971 5.455   1.00 65.56 476 A 1 
ATOM 3811  C CD    . PRO A 1 476 ? -51.616 -22.614 4.765   1.00 68.70 476 A 1 
ATOM 3812  N N     . ASN A 1 477 ? -49.827 -24.614 2.525   1.00 74.69 477 A 1 
ATOM 3813  C CA    . ASN A 1 477 ? -49.639 -25.614 1.476   1.00 73.69 477 A 1 
ATOM 3814  C C     . ASN A 1 477 ? -48.941 -25.066 0.230   1.00 74.81 477 A 1 
ATOM 3815  O O     . ASN A 1 477 ? -48.755 -25.804 -0.736  1.00 68.86 477 A 1 
ATOM 3816  C CB    . ASN A 1 477 ? -50.995 -26.250 1.152   1.00 68.84 477 A 1 
ATOM 3817  C CG    . ASN A 1 477 ? -51.531 -27.081 2.307   1.00 63.28 477 A 1 
ATOM 3818  O OD1   . ASN A 1 477 ? -50.806 -27.640 3.106   1.00 56.98 477 A 1 
ATOM 3819  N ND2   . ASN A 1 477 ? -52.835 -27.199 2.408   1.00 56.67 477 A 1 
ATOM 3820  N N     . TRP A 1 478 ? -48.534 -23.812 0.239   1.00 73.07 478 A 1 
ATOM 3821  C CA    . TRP A 1 478 ? -47.823 -23.240 -0.893  1.00 72.41 478 A 1 
ATOM 3822  C C     . TRP A 1 478 ? -46.462 -23.933 -1.116  1.00 72.97 478 A 1 
ATOM 3823  O O     . TRP A 1 478 ? -45.561 -23.824 -0.274  1.00 69.21 478 A 1 
ATOM 3824  C CB    . TRP A 1 478 ? -47.665 -21.730 -0.708  1.00 69.63 478 A 1 
ATOM 3825  C CG    . TRP A 1 478 ? -46.993 -21.046 -1.856  1.00 68.59 478 A 1 
ATOM 3826  C CD1   . TRP A 1 478 ? -47.267 -21.242 -3.166  1.00 62.43 478 A 1 
ATOM 3827  C CD2   . TRP A 1 478 ? -45.911 -20.072 -1.808  1.00 65.54 478 A 1 
ATOM 3828  N NE1   . TRP A 1 478 ? -46.423 -20.450 -3.938  1.00 62.12 478 A 1 
ATOM 3829  C CE2   . TRP A 1 478 ? -45.580 -19.713 -3.143  1.00 65.05 478 A 1 
ATOM 3830  C CE3   . TRP A 1 478 ? -45.187 -19.459 -0.767  1.00 63.25 478 A 1 
ATOM 3831  C CZ2   . TRP A 1 478 ? -44.561 -18.784 -3.443  1.00 61.64 478 A 1 
ATOM 3832  C CZ3   . TRP A 1 478 ? -44.178 -18.528 -1.057  1.00 59.62 478 A 1 
ATOM 3833  C CH2   . TRP A 1 478 ? -43.866 -18.198 -2.384  1.00 59.62 478 A 1 
ATOM 3834  N N     . PRO A 1 479 ? -46.278 -24.634 -2.244  1.00 74.60 479 A 1 
ATOM 3835  C CA    . PRO A 1 479 ? -45.056 -25.409 -2.487  1.00 72.79 479 A 1 
ATOM 3836  C C     . PRO A 1 479 ? -43.825 -24.530 -2.728  1.00 73.29 479 A 1 
ATOM 3837  O O     . PRO A 1 479 ? -42.711 -24.935 -2.408  1.00 65.47 479 A 1 
ATOM 3838  C CB    . PRO A 1 479 ? -45.388 -26.289 -3.699  1.00 68.30 479 A 1 
ATOM 3839  C CG    . PRO A 1 479 ? -46.440 -25.482 -4.456  1.00 67.09 479 A 1 
ATOM 3840  C CD    . PRO A 1 479 ? -47.221 -24.803 -3.337  1.00 71.15 479 A 1 
ATOM 3841  N N     . GLY A 1 480 ? -44.014 -23.328 -3.246  1.00 73.34 480 A 1 
ATOM 3842  C CA    . GLY A 1 480 ? -42.917 -22.405 -3.544  1.00 72.09 480 A 1 
ATOM 3843  C C     . GLY A 1 480 ? -42.268 -21.754 -2.321  1.00 74.74 480 A 1 
ATOM 3844  O O     . GLY A 1 480 ? -41.233 -21.101 -2.452  1.00 68.84 480 A 1 
ATOM 3845  N N     . GLY A 1 481 ? -42.834 -21.936 -1.139  1.00 74.35 481 A 1 
ATOM 3846  C CA    . GLY A 1 481 ? -42.345 -21.279 0.075   1.00 74.77 481 A 1 
ATOM 3847  C C     . GLY A 1 481 ? -40.898 -21.624 0.430   1.00 77.43 481 A 1 
ATOM 3848  O O     . GLY A 1 481 ? -40.115 -20.746 0.793   1.00 74.67 481 A 1 
ATOM 3849  N N     . LEU A 1 482 ? -40.516 -22.885 0.266   1.00 79.19 482 A 1 
ATOM 3850  C CA    . LEU A 1 482 ? -39.160 -23.329 0.581   1.00 79.01 482 A 1 
ATOM 3851  C C     . LEU A 1 482 ? -38.125 -22.734 -0.380  1.00 80.87 482 A 1 
ATOM 3852  O O     . LEU A 1 482 ? -37.057 -22.300 0.049   1.00 78.72 482 A 1 
ATOM 3853  C CB    . LEU A 1 482 ? -39.119 -24.866 0.552   1.00 75.86 482 A 1 
ATOM 3854  C CG    . LEU A 1 482 ? -37.833 -25.439 1.178   1.00 69.04 482 A 1 
ATOM 3855  C CD1   . LEU A 1 482 ? -37.846 -25.320 2.696   1.00 62.36 482 A 1 
ATOM 3856  C CD2   . LEU A 1 482 ? -37.682 -26.912 0.820   1.00 61.23 482 A 1 
ATOM 3857  N N     . GLU A 1 483 ? -38.453 -22.696 -1.666  1.00 80.93 483 A 1 
ATOM 3858  C CA    . GLU A 1 483 ? -37.586 -22.115 -2.690  1.00 81.50 483 A 1 
ATOM 3859  C C     . GLU A 1 483 ? -37.434 -20.602 -2.494  1.00 82.66 483 A 1 
ATOM 3860  O O     . GLU A 1 483 ? -36.314 -20.087 -2.502  1.00 80.53 483 A 1 
ATOM 3861  C CB    . GLU A 1 483 ? -38.154 -22.467 -4.068  1.00 79.07 483 A 1 
ATOM 3862  C CG    . GLU A 1 483 ? -37.199 -22.042 -5.188  1.00 69.85 483 A 1 
ATOM 3863  C CD    . GLU A 1 483 ? -37.693 -22.448 -6.582  1.00 64.29 483 A 1 
ATOM 3864  O OE1   . GLU A 1 483 ? -36.903 -22.244 -7.533  1.00 56.53 483 A 1 
ATOM 3865  O OE2   . GLU A 1 483 ? -38.835 -22.944 -6.698  1.00 56.55 483 A 1 
ATOM 3866  N N     . TYR A 1 484 ? -38.539 -19.917 -2.212  1.00 82.04 484 A 1 
ATOM 3867  C CA    . TYR A 1 484 ? -38.535 -18.496 -1.869  1.00 83.11 484 A 1 
ATOM 3868  C C     . TYR A 1 484 ? -37.601 -18.200 -0.689  1.00 84.24 484 A 1 
ATOM 3869  O O     . TYR A 1 484 ? -36.737 -17.325 -0.783  1.00 83.07 484 A 1 
ATOM 3870  C CB    . TYR A 1 484 ? -39.972 -18.059 -1.549  1.00 82.47 484 A 1 
ATOM 3871  C CG    . TYR A 1 484 ? -40.068 -16.674 -0.947  1.00 82.64 484 A 1 
ATOM 3872  C CD1   . TYR A 1 484 ? -39.963 -16.490 0.450   1.00 77.61 484 A 1 
ATOM 3873  C CD2   . TYR A 1 484 ? -40.220 -15.550 -1.780  1.00 78.11 484 A 1 
ATOM 3874  C CE1   . TYR A 1 484 ? -40.005 -15.199 1.007   1.00 76.84 484 A 1 
ATOM 3875  C CE2   . TYR A 1 484 ? -40.267 -14.257 -1.233  1.00 76.23 484 A 1 
ATOM 3876  C CZ    . TYR A 1 484 ? -40.154 -14.084 0.162   1.00 78.74 484 A 1 
ATOM 3877  O OH    . TYR A 1 484 ? -40.188 -12.820 0.694   1.00 77.01 484 A 1 
ATOM 3878  N N     . ALA A 1 485 ? -37.746 -18.946 0.397   1.00 83.60 485 A 1 
ATOM 3879  C CA    . ALA A 1 485 ? -36.942 -18.740 1.594   1.00 83.74 485 A 1 
ATOM 3880  C C     . ALA A 1 485 ? -35.449 -19.012 1.336   1.00 84.89 485 A 1 
ATOM 3881  O O     . ALA A 1 485 ? -34.602 -18.213 1.737   1.00 83.30 485 A 1 
ATOM 3882  C CB    . ALA A 1 485 ? -37.504 -19.614 2.716   1.00 82.11 485 A 1 
ATOM 3883  N N     . ARG A 1 486 ? -35.123 -20.087 0.610   1.00 84.67 486 A 1 
ATOM 3884  C CA    . ARG A 1 486 ? -33.734 -20.417 0.257   1.00 84.38 486 A 1 
ATOM 3885  C C     . ARG A 1 486 ? -33.100 -19.358 -0.639  1.00 85.12 486 A 1 
ATOM 3886  O O     . ARG A 1 486 ? -32.002 -18.896 -0.339  1.00 83.18 486 A 1 
ATOM 3887  C CB    . ARG A 1 486 ? -33.662 -21.780 -0.447  1.00 82.32 486 A 1 
ATOM 3888  C CG    . ARG A 1 486 ? -33.838 -22.948 0.528   1.00 73.39 486 A 1 
ATOM 3889  C CD    . ARG A 1 486 ? -33.764 -24.251 -0.260  1.00 71.98 486 A 1 
ATOM 3890  N NE    . ARG A 1 486 ? -34.075 -25.416 0.583   1.00 63.94 486 A 1 
ATOM 3891  C CZ    . ARG A 1 486 ? -34.108 -26.669 0.172   1.00 58.84 486 A 1 
ATOM 3892  N NH1   . ARG A 1 486 ? -33.780 -27.015 -1.040  1.00 54.30 486 A 1 
ATOM 3893  N NH2   . ARG A 1 486 ? -34.485 -27.603 0.980   1.00 50.30 486 A 1 
ATOM 3894  N N     . ASN A 1 487 ? -33.793 -18.950 -1.691  1.00 85.50 487 A 1 
ATOM 3895  C CA    . ASN A 1 487 ? -33.290 -17.941 -2.617  1.00 85.66 487 A 1 
ATOM 3896  C C     . ASN A 1 487 ? -33.089 -16.593 -1.914  1.00 86.51 487 A 1 
ATOM 3897  O O     . ASN A 1 487 ? -32.059 -15.943 -2.099  1.00 84.69 487 A 1 
ATOM 3898  C CB    . ASN A 1 487 ? -34.257 -17.827 -3.808  1.00 84.08 487 A 1 
ATOM 3899  C CG    . ASN A 1 487 ? -34.177 -19.026 -4.743  1.00 79.64 487 A 1 
ATOM 3900  O OD1   . ASN A 1 487 ? -33.222 -19.773 -4.754  1.00 71.88 487 A 1 
ATOM 3901  N ND2   . ASN A 1 487 ? -35.183 -19.212 -5.576  1.00 72.15 487 A 1 
ATOM 3902  N N     . THR A 1 488 ? -34.032 -16.214 -1.056  1.00 86.96 488 A 1 
ATOM 3903  C CA    . THR A 1 488 ? -33.932 -14.982 -0.266  1.00 87.12 488 A 1 
ATOM 3904  C C     . THR A 1 488 ? -32.754 -15.037 0.707   1.00 87.43 488 A 1 
ATOM 3905  O O     . THR A 1 488 ? -31.952 -14.107 0.743   1.00 85.82 488 A 1 
ATOM 3906  C CB    . THR A 1 488 ? -35.237 -14.711 0.503   1.00 86.60 488 A 1 
ATOM 3907  O OG1   . THR A 1 488 ? -36.314 -14.659 -0.399  1.00 74.66 488 A 1 
ATOM 3908  C CG2   . THR A 1 488 ? -35.206 -13.370 1.229   1.00 74.15 488 A 1 
ATOM 3909  N N     . ALA A 1 489 ? -32.614 -16.132 1.444   1.00 88.12 489 A 1 
ATOM 3910  C CA    . ALA A 1 489 ? -31.509 -16.320 2.381   1.00 88.00 489 A 1 
ATOM 3911  C C     . ALA A 1 489 ? -30.147 -16.318 1.669   1.00 88.07 489 A 1 
ATOM 3912  O O     . ALA A 1 489 ? -29.215 -15.642 2.110   1.00 86.45 489 A 1 
ATOM 3913  C CB    . ALA A 1 489 ? -31.740 -17.628 3.148   1.00 87.23 489 A 1 
ATOM 3914  N N     . HIS A 1 490 ? -30.047 -17.013 0.535   1.00 87.81 490 A 1 
ATOM 3915  C CA    . HIS A 1 490 ? -28.828 -17.049 -0.264  1.00 87.19 490 A 1 
ATOM 3916  C C     . HIS A 1 490 ? -28.448 -15.663 -0.781  1.00 86.95 490 A 1 
ATOM 3917  O O     . HIS A 1 490 ? -27.316 -15.214 -0.591  1.00 84.90 490 A 1 
ATOM 3918  C CB    . HIS A 1 490 ? -29.005 -18.036 -1.423  1.00 85.80 490 A 1 
ATOM 3919  C CG    . HIS A 1 490 ? -27.755 -18.156 -2.250  1.00 82.98 490 A 1 
ATOM 3920  N ND1   . HIS A 1 490 ? -26.539 -18.619 -1.802  1.00 72.09 490 A 1 
ATOM 3921  C CD2   . HIS A 1 490 ? -27.573 -17.773 -3.559  1.00 71.89 490 A 1 
ATOM 3922  C CE1   . HIS A 1 490 ? -25.658 -18.518 -2.810  1.00 72.30 490 A 1 
ATOM 3923  N NE2   . HIS A 1 490 ? -26.248 -18.010 -3.893  1.00 73.75 490 A 1 
ATOM 3924  N N     . GLN A 1 491 ? -29.395 -14.953 -1.373  1.00 87.44 491 A 1 
ATOM 3925  C CA    . GLN A 1 491 ? -29.133 -13.626 -1.922  1.00 86.72 491 A 1 
ATOM 3926  C C     . GLN A 1 491 ? -28.793 -12.601 -0.836  1.00 86.62 491 A 1 
ATOM 3927  O O     . GLN A 1 491 ? -27.919 -11.754 -1.041  1.00 85.05 491 A 1 
ATOM 3928  C CB    . GLN A 1 491 ? -30.349 -13.187 -2.751  1.00 85.48 491 A 1 
ATOM 3929  C CG    . GLN A 1 491 ? -30.104 -11.887 -3.535  1.00 78.80 491 A 1 
ATOM 3930  C CD    . GLN A 1 491 ? -29.075 -12.019 -4.662  1.00 75.04 491 A 1 
ATOM 3931  O OE1   . GLN A 1 491 ? -28.512 -13.061 -4.936  1.00 67.22 491 A 1 
ATOM 3932  N NE2   . GLN A 1 491 ? -28.796 -10.943 -5.367  1.00 64.46 491 A 1 
ATOM 3933  N N     . LEU A 1 492 ? -29.435 -12.685 0.319   1.00 88.06 492 A 1 
ATOM 3934  C CA    . LEU A 1 492 ? -29.126 -11.823 1.455   1.00 88.01 492 A 1 
ATOM 3935  C C     . LEU A 1 492 ? -27.706 -12.079 1.973   1.00 87.80 492 A 1 
ATOM 3936  O O     . LEU A 1 492 ? -26.954 -11.126 2.176   1.00 86.07 492 A 1 
ATOM 3937  C CB    . LEU A 1 492 ? -30.196 -12.017 2.539   1.00 87.61 492 A 1 
ATOM 3938  C CG    . LEU A 1 492 ? -30.029 -11.087 3.757   1.00 83.05 492 A 1 
ATOM 3939  C CD1   . LEU A 1 492 ? -30.085 -9.609  3.388   1.00 76.75 492 A 1 
ATOM 3940  C CD2   . LEU A 1 492 ? -31.147 -11.360 4.758   1.00 76.74 492 A 1 
ATOM 3941  N N     . LYS A 1 493 ? -27.300 -13.342 2.101   1.00 87.77 493 A 1 
ATOM 3942  C CA    . LYS A 1 493 ? -25.919 -13.705 2.447   1.00 87.00 493 A 1 
ATOM 3943  C C     . LYS A 1 493 ? -24.921 -13.133 1.437   1.00 86.36 493 A 1 
ATOM 3944  O O     . LYS A 1 493 ? -23.940 -12.503 1.836   1.00 83.74 493 A 1 
ATOM 3945  C CB    . LYS A 1 493 ? -25.798 -15.235 2.538   1.00 86.06 493 A 1 
ATOM 3946  C CG    . LYS A 1 493 ? -24.358 -15.668 2.863   1.00 83.02 493 A 1 
ATOM 3947  C CD    . LYS A 1 493 ? -24.165 -17.171 2.714   1.00 80.49 493 A 1 
ATOM 3948  C CE    . LYS A 1 493 ? -22.672 -17.484 2.865   1.00 74.67 493 A 1 
ATOM 3949  N NZ    . LYS A 1 493 ? -22.353 -18.887 2.554   1.00 69.15 493 A 1 
ATOM 3950  N N     . GLN A 1 494 ? -25.180 -13.308 0.144   1.00 87.28 494 A 1 
ATOM 3951  C CA    . GLN A 1 494 ? -24.318 -12.782 -0.913  1.00 85.36 494 A 1 
ATOM 3952  C C     . GLN A 1 494 ? -24.179 -11.262 -0.816  1.00 84.54 494 A 1 
ATOM 3953  O O     . GLN A 1 494 ? -23.060 -10.748 -0.846  1.00 82.16 494 A 1 
ATOM 3954  C CB    . GLN A 1 494 ? -24.854 -13.190 -2.298  1.00 83.61 494 A 1 
ATOM 3955  C CG    . GLN A 1 494 ? -24.691 -14.691 -2.598  1.00 75.44 494 A 1 
ATOM 3956  C CD    . GLN A 1 494 ? -23.234 -15.150 -2.698  1.00 70.34 494 A 1 
ATOM 3957  O OE1   . GLN A 1 494 ? -22.314 -14.377 -2.876  1.00 62.16 494 A 1 
ATOM 3958  N NE2   . GLN A 1 494 ? -22.986 -16.435 -2.588  1.00 59.17 494 A 1 
ATOM 3959  N N     . LYS A 1 495 ? -25.277 -10.542 -0.610  1.00 85.33 495 A 1 
ATOM 3960  C CA    . LYS A 1 495 ? -25.236 -9.085  -0.449  1.00 84.43 495 A 1 
ATOM 3961  C C     . LYS A 1 495 ? -24.492 -8.651  0.812   1.00 84.23 495 A 1 
ATOM 3962  O O     . LYS A 1 495 ? -23.716 -7.707  0.739   1.00 81.80 495 A 1 
ATOM 3963  C CB    . LYS A 1 495 ? -26.649 -8.498  -0.474  1.00 83.46 495 A 1 
ATOM 3964  C CG    . LYS A 1 495 ? -27.209 -8.447  -1.905  1.00 80.25 495 A 1 
ATOM 3965  C CD    . LYS A 1 495 ? -28.455 -7.565  -1.931  1.00 75.92 495 A 1 
ATOM 3966  C CE    . LYS A 1 495 ? -28.901 -7.318  -3.373  1.00 69.41 495 A 1 
ATOM 3967  N NZ    . LYS A 1 495 ? -29.896 -6.219  -3.446  1.00 62.96 495 A 1 
ATOM 3968  N N     . LEU A 1 496 ? -24.664 -9.335  1.932   1.00 85.52 496 A 1 
ATOM 3969  C CA    . LEU A 1 496 ? -23.917 -9.032  3.157   1.00 85.06 496 A 1 
ATOM 3970  C C     . LEU A 1 496 ? -22.401 -9.153  2.944   1.00 84.27 496 A 1 
ATOM 3971  O O     . LEU A 1 496 ? -21.641 -8.306  3.407   1.00 81.48 496 A 1 
ATOM 3972  C CB    . LEU A 1 496 ? -24.372 -9.965  4.293   1.00 85.27 496 A 1 
ATOM 3973  C CG    . LEU A 1 496 ? -25.745 -9.617  4.896   1.00 83.85 496 A 1 
ATOM 3974  C CD1   . LEU A 1 496 ? -26.204 -10.746 5.813   1.00 79.21 496 A 1 
ATOM 3975  C CD2   . LEU A 1 496 ? -25.689 -8.330  5.717   1.00 79.27 496 A 1 
ATOM 3976  N N     . GLN A 1 497 ? -21.969 -10.162 2.199   1.00 84.49 497 A 1 
ATOM 3977  C CA    . GLN A 1 497 ? -20.552 -10.394 1.917   1.00 82.75 497 A 1 
ATOM 3978  C C     . GLN A 1 497 ? -19.985 -9.437  0.859   1.00 81.33 497 A 1 
ATOM 3979  O O     . GLN A 1 497 ? -18.909 -8.875  1.050   1.00 77.17 497 A 1 
ATOM 3980  C CB    . GLN A 1 497 ? -20.359 -11.853 1.484   1.00 81.04 497 A 1 
ATOM 3981  C CG    . GLN A 1 497 ? -20.574 -12.827 2.651   1.00 77.09 497 A 1 
ATOM 3982  C CD    . GLN A 1 497 ? -20.376 -14.287 2.247   1.00 75.67 497 A 1 
ATOM 3983  O OE1   . GLN A 1 497 ? -20.527 -14.692 1.111   1.00 67.29 497 A 1 
ATOM 3984  N NE2   . GLN A 1 497 ? -20.017 -15.137 3.185   1.00 66.70 497 A 1 
ATOM 3985  N N     . THR A 1 498 ? -20.700 -9.236  -0.247  1.00 80.64 498 A 1 
ATOM 3986  C CA    . THR A 1 498 ? -20.194 -8.455  -1.386  1.00 78.27 498 A 1 
ATOM 3987  C C     . THR A 1 498 ? -20.388 -6.956  -1.210  1.00 77.84 498 A 1 
ATOM 3988  O O     . THR A 1 498 ? -19.469 -6.179  -1.455  1.00 73.81 498 A 1 
ATOM 3989  C CB    . THR A 1 498 ? -20.837 -8.891  -2.712  1.00 75.23 498 A 1
[truncated: 976,996 more chars]
