# Supplementary material for: Type II tRNA cleavage by SLFN14 endoribonuclease variants linked to inherited thrombocytopenia drives global translational repression
Source: PLoS Biol. 2026 May 29;24(5):e3003830. doi: 10.1371/journal.pbio.3003830 (PMC13245857; doi:10.1371/journal.pbio.3003830)
Supplement: S2 Data — (ZIP) [file pbio.3003830.s007.zip › fold_slfn14_leu_taa_model_1.cif]

# By using this file you agree to the legally binding terms of use found at alphafoldserver.com/output-terms
data_38ff0ea9eeae7eae
#
_entry.id 38ff0ea9eeae7eae
#
loop_
_atom_type.symbol
C 
N 
O 
P 
S 
#
loop_
_audit_author.name
_audit_author.pdbx_ordinal
"Google DeepMind" 1 
"Isomorphic Labs" 2 
#
_audit_conform.dict_location https://raw.githubusercontent.com/ihmwg/ModelCIF/master/dist/mmcif_ma.dic
_audit_conform.dict_name     mmcif_ma.dic
_audit_conform.dict_version  1.4.5
#
loop_
_chem_comp.formula
_chem_comp.formula_weight
_chem_comp.id
_chem_comp.mon_nstd_flag
_chem_comp.name
_chem_comp.pdbx_smiles
_chem_comp.pdbx_synonyms
_chem_comp.type
"C10 H14 N5 O7 P" 347.221 A   y "ADENOSINE-5'-MONOPHOSPHATE" Nc1ncnc2n(cnc12)[C@@H]3O[C@H](CO[P](O)(O)=O)[C@@H](O)[C@H]3O      ? "RNA LINKING"       
"C3 H7 N O2"      89.093  ALA y ALANINE                      C[C@H](N)C(O)=O                                                   ? "L-PEPTIDE LINKING" 
"C6 H15 N4 O2"    175.209 ARG y ARGININE                     N[C@@H](CCCNC(N)=[NH2+])C(O)=O                                    ? "L-PEPTIDE LINKING" 
"C4 H8 N2 O3"     132.118 ASN y ASPARAGINE                   N[C@@H](CC(N)=O)C(O)=O                                            ? "L-PEPTIDE LINKING" 
"C4 H7 N O4"      133.103 ASP y "ASPARTIC ACID"              N[C@@H](CC(O)=O)C(O)=O                                            ? "L-PEPTIDE LINKING" 
"C9 H14 N3 O8 P"  323.197 C   y "CYTIDINE-5'-MONOPHOSPHATE"  NC1=NC(=O)N(C=C1)[C@@H]2O[C@H](CO[P](O)(O)=O)[C@@H](O)[C@H]2O     ? "RNA LINKING"       
"C3 H7 N O2 S"    121.158 CYS y CYSTEINE                     N[C@@H](CS)C(O)=O                                                 ? "L-PEPTIDE LINKING" 
"C10 H14 N5 O8 P" 363.221 G   y "GUANOSINE-5'-MONOPHOSPHATE" NC1=Nc2n(cnc2C(=O)N1)[C@@H]3O[C@H](CO[P](O)(O)=O)[C@@H](O)[C@H]3O ? "RNA LINKING"       
"C5 H10 N2 O3"    146.144 GLN y GLUTAMINE                    N[C@@H](CCC(N)=O)C(O)=O                                           ? "L-PEPTIDE LINKING" 
"C5 H9 N O4"      147.129 GLU y "GLUTAMIC ACID"              N[C@@H](CCC(O)=O)C(O)=O                                           ? "L-PEPTIDE LINKING" 
"C2 H5 N O2"      75.067  GLY y GLYCINE                      NCC(O)=O                                                          ? "PEPTIDE LINKING"   
"C6 H10 N3 O2"    156.162 HIS y HISTIDINE                    N[C@@H](Cc1c[nH]c[nH+]1)C(O)=O                                    ? "L-PEPTIDE LINKING" 
"C6 H13 N O2"     131.173 ILE y ISOLEUCINE                   CC[C@H](C)[C@H](N)C(O)=O                                          ? "L-PEPTIDE LINKING" 
"C6 H13 N O2"     131.173 LEU y LEUCINE                      CC(C)C[C@H](N)C(O)=O                                              ? "L-PEPTIDE LINKING" 
"C6 H15 N2 O2"    147.195 LYS y LYSINE                       N[C@@H](CCCC[NH3+])C(O)=O                                         ? "L-PEPTIDE LINKING" 
"C5 H11 N O2 S"   149.211 MET y METHIONINE                   CSCC[C@H](N)C(O)=O                                                ? "L-PEPTIDE LINKING" 
"C9 H11 N O2"     165.189 PHE y PHENYLALANINE                N[C@@H](Cc1ccccc1)C(O)=O                                          ? "L-PEPTIDE LINKING" 
"C5 H9 N O2"      115.130 PRO y PROLINE                      OC(=O)[C@@H]1CCCN1                                                ? "L-PEPTIDE LINKING" 
"C3 H7 N O3"      105.093 SER y SERINE                       N[C@@H](CO)C(O)=O                                                 ? "L-PEPTIDE LINKING" 
"C4 H9 N O3"      119.119 THR y THREONINE                    C[C@@H](O)[C@H](N)C(O)=O                                          ? "L-PEPTIDE LINKING" 
"C11 H12 N2 O2"   204.225 TRP y TRYPTOPHAN                   N[C@@H](Cc1c[nH]c2ccccc12)C(O)=O                                  ? "L-PEPTIDE LINKING" 
"C9 H11 N O3"     181.189 TYR y TYROSINE                     N[C@@H](Cc1ccc(O)cc1)C(O)=O                                       ? "L-PEPTIDE LINKING" 
"C9 H13 N2 O9 P"  324.181 U   y "URIDINE-5'-MONOPHOSPHATE"   O[C@H]1[C@@H](O)[C@@H](O[C@@H]1CO[P](O)(O)=O)N2C=CC(=O)NC2=O      ? "RNA LINKING"       
"C5 H11 N O2"     117.146 VAL y VALINE                       CC(C)[C@H](N)C(O)=O                                               ? "L-PEPTIDE LINKING" 
#
_citation.book_publisher          ?
_citation.country                 UK
_citation.id                      primary
_citation.journal_full            Nature
_citation.journal_id_ASTM         NATUAS
_citation.journal_id_CSD          0006
_citation.journal_id_ISSN         0028-0836
_citation.journal_volume          630
_citation.page_first              493
_citation.page_last               500
_citation.pdbx_database_id_DOI    10.1038/s41586-024-07487-w
_citation.pdbx_database_id_PubMed 38718835
_citation.title                   "Accurate structure prediction of biomolecular interactions with AlphaFold 3"
_citation.year                    2024
#
loop_
_citation_author.citation_id
_citation_author.name
_citation_author.ordinal
primary "Google DeepMind" 1 
primary "Isomorphic Labs" 2 
#
loop_
_entity.id
_entity.pdbx_description
_entity.type
1 . polymer 
2 . polymer 
3 . polymer 
#
loop_
_entity_poly.entity_id
_entity_poly.pdbx_strand_id
_entity_poly.type
1 A polypeptide(L)     
2 B polypeptide(L)     
3 C polyribonucleotide 
#
loop_
_entity_poly_seq.entity_id
_entity_poly_seq.hetero
_entity_poly_seq.mon_id
_entity_poly_seq.num
1 n MET 1   
1 n GLU 2   
1 n SER 3   
1 n LEU 4   
1 n LYS 5   
1 n THR 6   
1 n ASP 7   
1 n THR 8   
1 n GLU 9   
1 n MET 10  
1 n PRO 11  
1 n TYR 12  
1 n PRO 13  
1 n GLU 14  
1 n VAL 15  
1 n ILE 16  
1 n VAL 17  
1 n ASP 18  
1 n VAL 19  
1 n GLY 20  
1 n ARG 21  
1 n VAL 22  
1 n ILE 23  
1 n PHE 24  
1 n GLY 25  
1 n GLU 26  
1 n GLU 27  
1 n ASN 28  
1 n ARG 29  
1 n LYS 30  
1 n LYS 31  
1 n MET 32  
1 n THR 33  
1 n ASN 34  
1 n SER 35  
1 n CYS 36  
1 n LEU 37  
1 n LYS 38  
1 n ARG 39  
1 n SER 40  
1 n GLU 41  
1 n ASN 42  
1 n SER 43  
1 n ARG 44  
1 n ILE 45  
1 n ILE 46  
1 n ARG 47  
1 n ALA 48  
1 n ILE 49  
1 n CYS 50  
1 n ALA 51  
1 n LEU 52  
1 n LEU 53  
1 n ASN 54  
1 n SER 55  
1 n GLY 56  
1 n GLY 57  
1 n GLY 58  
1 n VAL 59  
1 n ILE 60  
1 n LYS 61  
1 n ALA 62  
1 n GLU 63  
1 n ILE 64  
1 n ASP 65  
1 n ASP 66  
1 n LYS 67  
1 n THR 68  
1 n TYR 69  
1 n SER 70  
1 n TYR 71  
1 n GLN 72  
1 n CYS 73  
1 n HIS 74  
1 n GLY 75  
1 n LEU 76  
1 n GLY 77  
1 n GLN 78  
1 n ASP 79  
1 n LEU 80  
1 n GLU 81  
1 n THR 82  
1 n SER 83  
1 n PHE 84  
1 n GLN 85  
1 n LYS 86  
1 n LEU 87  
1 n LEU 88  
1 n PRO 89  
1 n SER 90  
1 n GLY 91  
1 n SER 92  
1 n GLN 93  
1 n LYS 94  
1 n TYR 95  
1 n LEU 96  
1 n ASP 97  
1 n TYR 98  
1 n MET 99  
1 n GLN 100 
1 n GLN 101 
1 n GLY 102 
1 n HIS 103 
1 n ASN 104 
1 n LEU 105 
1 n LEU 106 
1 n ILE 107 
1 n PHE 108 
1 n VAL 109 
1 n LYS 110 
1 n SER 111 
1 n TRP 112 
1 n SER 113 
1 n PRO 114 
1 n ASP 115 
1 n VAL 116 
1 n PHE 117 
1 n SER 118 
1 n LEU 119 
1 n PRO 120 
1 n LEU 121 
1 n ARG 122 
1 n ILE 123 
1 n CYS 124 
1 n SER 125 
1 n LEU 126 
1 n ARG 127 
1 n SER 128 
1 n ASN 129 
1 n LEU 130 
1 n TYR 131 
1 n ARG 132 
1 n ARG 133 
1 n ASP 134 
1 n VAL 135 
1 n THR 136 
1 n SER 137 
1 n ALA 138 
1 n ILE 139 
1 n ASN 140 
1 n LEU 141 
1 n SER 142 
1 n ALA 143 
1 n SER 144 
1 n SER 145 
1 n ALA 146 
1 n LEU 147 
1 n GLU 148 
1 n LEU 149 
1 n LEU 150 
1 n ARG 151 
1 n GLU 152 
1 n LYS 153 
1 n GLY 154 
1 n PHE 155 
1 n ARG 156 
1 n ALA 157 
1 n GLN 158 
1 n ARG 159 
1 n GLY 160 
1 n ARG 161 
1 n PRO 162 
1 n ARG 163 
1 n VAL 164 
1 n LYS 165 
1 n LYS 166 
1 n LEU 167 
1 n HIS 168 
1 n PRO 169 
1 n GLN 170 
1 n GLN 171 
1 n VAL 172 
1 n LEU 173 
1 n ASN 174 
1 n ARG 175 
1 n CYS 176 
1 n ILE 177 
1 n GLN 178 
1 n GLU 179 
1 n GLU 180 
1 n GLU 181 
1 n ASP 182 
1 n MET 183 
1 n ARG 184 
1 n ILE 185 
1 n LEU 186 
1 n ALA 187 
1 n SER 188 
1 n GLU 189 
1 n PHE 190 
1 n PHE 191 
1 n LYS 192 
1 n LYS 193 
1 n ASP 194 
1 n LYS 195 
1 n LEU 196 
1 n MET 197 
1 n TYR 198 
1 n LYS 199 
1 n GLU 200 
1 n LYS 201 
1 n LEU 202 
1 n ASN 203 
1 n PHE 204 
1 n THR 205 
1 n GLU 206 
1 n SER 207 
1 n THR 208 
1 n HIS 209 
1 n VAL 210 
1 n GLU 211 
1 n PHE 212 
1 n LYS 213 
1 n ARG 214 
1 n PHE 215 
1 n THR 216 
1 n THR 217 
1 n LYS 218 
1 n LYS 219 
1 n VAL 220 
1 n ILE 221 
1 n PRO 222 
1 n ARG 223 
1 n ILE 224 
1 n LYS 225 
1 n GLU 226 
1 n MET 227 
1 n LEU 228 
1 n PRO 229 
1 n HIS 230 
1 n TYR 231 
1 n VAL 232 
1 n SER 233 
1 n ALA 234 
1 n PHE 235 
1 n ALA 236 
1 n ASN 237 
1 n THR 238 
1 n GLN 239 
1 n GLY 240 
1 n GLY 241 
1 n TYR 242 
1 n VAL 243 
1 n LEU 244 
1 n ILE 245 
1 n GLY 246 
1 n VAL 247 
1 n ASP 248 
1 n ASP 249 
1 n LYS 250 
1 n SER 251 
1 n LYS 252 
1 n GLU 253 
1 n VAL 254 
1 n VAL 255 
1 n GLY 256 
1 n CYS 257 
1 n LYS 258 
1 n TRP 259 
1 n GLU 260 
1 n LYS 261 
1 n VAL 262 
1 n ASN 263 
1 n PRO 264 
1 n ASP 265 
1 n LEU 266 
1 n LEU 267 
1 n LYS 268 
1 n LYS 269 
1 n GLU 270 
1 n ILE 271 
1 n GLU 272 
1 n ASN 273 
1 n CYS 274 
1 n ILE 275 
1 n GLU 276 
1 n LYS 277 
1 n LEU 278 
1 n PRO 279 
1 n THR 280 
1 n PHE 281 
1 n HIS 282 
1 n PHE 283 
1 n CYS 284 
1 n CYS 285 
1 n GLU 286 
1 n LYS 287 
1 n PRO 288 
1 n LYS 289 
1 n VAL 290 
1 n ASN 291 
1 n PHE 292 
1 n THR 293 
1 n THR 294 
1 n LYS 295 
1 n ILE 296 
1 n LEU 297 
1 n ASN 298 
1 n VAL 299 
1 n TYR 300 
1 n GLN 301 
1 n LYS 302 
1 n ASP 303 
1 n VAL 304 
1 n LEU 305 
1 n ASP 306 
1 n GLY 307 
1 n TYR 308 
1 n VAL 309 
1 n CYS 310 
1 n VAL 311 
1 n ILE 312 
1 n GLN 313 
1 n VAL 314 
1 n GLU 315 
1 n PRO 316 
1 n PHE 317 
1 n CYS 318 
1 n CYS 319 
1 n VAL 320 
1 n VAL 321 
1 n PHE 322 
1 n ALA 323 
1 n GLU 324 
1 n ALA 325 
1 n PRO 326 
1 n ASP 327 
1 n SER 328 
1 n TRP 329 
1 n ILE 330 
1 n MET 331 
1 n LYS 332 
1 n ASP 333 
1 n ASN 334 
1 n SER 335 
1 n VAL 336 
1 n THR 337 
1 n ARG 338 
1 n LEU 339 
1 n THR 340 
1 n ALA 341 
1 n GLU 342 
1 n GLN 343 
1 n TRP 344 
1 n VAL 345 
1 n VAL 346 
1 n MET 347 
1 n MET 348 
1 n LEU 349 
1 n ASP 350 
1 n THR 351 
1 n GLN 352 
1 n SER 353 
1 n ALA 354 
1 n PRO 355 
1 n PRO 356 
1 n SER 357 
1 n LEU 358 
1 n VAL 359 
1 n THR 360 
1 n ASP 361 
1 n TYR 362 
1 n ASN 363 
1 n SER 364 
1 n CYS 365 
1 n LEU 366 
1 n ILE 367 
1 n SER 368 
1 n SER 369 
1 n ALA 370 
1 n SER 371 
1 n SER 372 
1 n ALA 373 
1 n ARG 374 
1 n LYS 375 
1 n SER 376 
1 n PRO 377 
1 n GLY 378 
1 n TYR 379 
1 n PRO 380 
1 n ILE 381 
1 n LYS 382 
1 n VAL 383 
1 n HIS 384 
1 n LYS 385 
1 n PHE 386 
1 n LYS 387 
1 n GLU 388 
1 n ALA 389 
1 n LEU 390 
1 n GLN 391 
1 n ARG 392 
1 n HIS 393 
1 n LEU 394 
1 n PHE 395 
1 n PRO 396 
1 n VAL 397 
1 n THR 398 
1 n GLN 399 
1 n GLU 400 
1 n GLU 401 
1 n VAL 402 
1 n GLN 403 
1 n PHE 404 
1 n LYS 405 
1 n PRO 406 
1 n GLU 407 
1 n SER 408 
1 n LEU 409 
1 n CYS 410 
1 n LYS 411 
1 n LYS 412 
1 n LEU 413 
1 n PHE 414 
1 n SER 415 
1 n ASP 416 
1 n HIS 417 
1 n LYS 418 
1 n GLU 419 
1 n LEU 420 
1 n GLU 421 
1 n GLY 422 
1 n LEU 423 
1 n MET 424 
1 n LYS 425 
1 n THR 426 
1 n LEU 427 
1 n ILE 428 
1 n HIS 429 
1 n PRO 430 
1 n CYS 431 
1 n SER 432 
1 n GLN 433 
1 n GLY 434 
1 n ILE 435 
1 n VAL 436 
1 n ILE 437 
1 n PHE 438 
1 n SER 439 
1 n ARG 440 
1 n SER 441 
1 n TRP 442 
1 n ALA 443 
1 n GLY 444 
1 n ASP 445 
1 n VAL 446 
1 n GLY 447 
1 n PHE 448 
1 n ARG 449 
1 n LYS 450 
1 n GLU 451 
1 n GLN 452 
1 n ASN 453 
1 n VAL 454 
1 n LEU 455 
1 n CYS 456 
1 n ASP 457 
1 n ALA 458 
1 n LEU 459 
1 n LEU 460 
1 n ILE 461 
1 n ALA 462 
1 n VAL 463 
1 n ASN 464 
1 n SER 465 
1 n PRO 466 
1 n VAL 467 
1 n VAL 468 
1 n LEU 469 
1 n TYR 470 
1 n THR 471 
1 n ILE 472 
1 n LEU 473 
1 n ILE 474 
1 n ASP 475 
1 n PRO 476 
1 n ASN 477 
1 n TRP 478 
1 n PRO 479 
1 n GLY 480 
1 n GLY 481 
1 n LEU 482 
1 n GLU 483 
1 n TYR 484 
1 n ALA 485 
1 n ARG 486 
1 n ASN 487 
1 n THR 488 
1 n ALA 489 
1 n HIS 490 
1 n GLN 491 
1 n LEU 492 
1 n LYS 493 
1 n GLN 494 
1 n LYS 495 
1 n LEU 496 
1 n GLN 497 
1 n THR 498 
1 n VAL 499 
1 n GLY 500 
1 n GLY 501 
1 n TYR 502 
1 n THR 503 
1 n GLY 504 
1 n LYS 505 
1 n VAL 506 
1 n CYS 507 
1 n ILE 508 
1 n ILE 509 
1 n PRO 510 
1 n ARG 511 
1 n LEU 512 
1 n ILE 513 
1 n HIS 514 
1 n LEU 515 
1 n SER 516 
1 n SER 517 
1 n THR 518 
1 n GLN 519 
1 n SER 520 
1 n ARG 521 
1 n PRO 522 
1 n GLY 523 
1 n GLU 524 
1 n ILE 525 
1 n PRO 526 
1 n LEU 527 
1 n ARG 528 
1 n TYR 529 
1 n PRO 530 
1 n ARG 531 
1 n SER 532 
1 n TYR 533 
1 n ARG 534 
1 n LEU 535 
1 n ALA 536 
1 n ASP 537 
1 n GLU 538 
1 n GLU 539 
1 n GLU 540 
1 n MET 541 
1 n GLU 542 
1 n ASP 543 
1 n LEU 544 
1 n LEU 545 
1 n GLN 546 
1 n ALA 547 
1 n LEU 548 
1 n VAL 549 
1 n VAL 550 
1 n VAL 551 
1 n SER 552 
1 n LEU 553 
1 n SER 554 
1 n SER 555 
1 n ARG 556 
1 n SER 557 
1 n LEU 558 
1 n LEU 559 
1 n SER 560 
1 n ASP 561 
1 n GLN 562 
1 n MET 563 
1 n GLY 564 
1 n CYS 565 
1 n GLU 566 
1 n PHE 567 
1 n PHE 568 
1 n ASN 569 
1 n LEU 570 
1 n LEU 571 
1 n ILE 572 
1 n MET 573 
1 n GLU 574 
1 n GLN 575 
1 n SER 576 
1 n GLN 577 
1 n LEU 578 
1 n LEU 579 
1 n SER 580 
1 n GLU 581 
1 n SER 582 
1 n LEU 583 
1 n GLN 584 
1 n LYS 585 
1 n THR 586 
1 n ARG 587 
1 n GLU 588 
1 n LEU 589 
1 n PHE 590 
1 n ILE 591 
1 n TYR 592 
1 n CYS 593 
1 n PHE 594 
1 n PRO 595 
1 n GLY 596 
1 n VAL 597 
1 n ARG 598 
1 n LYS 599 
1 n THR 600 
1 n ALA 601 
1 n LEU 602 
1 n ALA 603 
1 n ILE 604 
1 n LYS 605 
1 n ILE 606 
1 n MET 607 
1 n GLU 608 
1 n LYS 609 
1 n ILE 610 
1 n LYS 611 
1 n ASP 612 
1 n LEU 613 
1 n PHE 614 
1 n HIS 615 
1 n CYS 616 
1 n LYS 617 
1 n PRO 618 
1 n LYS 619 
1 n GLU 620 
1 n ILE 621 
1 n LEU 622 
1 n TYR 623 
1 n VAL 624 
1 n CYS 625 
1 n GLU 626 
1 n SER 627 
1 n ASP 628 
1 n SER 629 
1 n LEU 630 
1 n LYS 631 
1 n ASP 632 
1 n PHE 633 
1 n VAL 634 
1 n THR 635 
1 n GLN 636 
1 n GLN 637 
1 n THR 638 
1 n THR 639 
1 n CYS 640 
1 n GLN 641 
1 n ALA 642 
1 n VAL 643 
1 n THR 644 
1 n ARG 645 
1 n LYS 646 
1 n THR 647 
1 n PHE 648 
1 n MET 649 
1 n GLN 650 
1 n GLY 651 
1 n GLU 652 
1 n PHE 653 
1 n LEU 654 
1 n LYS 655 
1 n ILE 656 
1 n LYS 657 
1 n HIS 658 
1 n ILE 659 
1 n VAL 660 
1 n MET 661 
1 n ASP 662 
1 n GLU 663 
1 n THR 664 
1 n GLU 665 
1 n ASN 666 
1 n PHE 667 
1 n CYS 668 
1 n SER 669 
1 n LYS 670 
1 n TYR 671 
1 n GLY 672 
1 n ASN 673 
1 n TRP 674 
1 n TYR 675 
1 n MET 676 
1 n LYS 677 
1 n ALA 678 
1 n LYS 679 
1 n ASN 680 
1 n ILE 681 
1 n THR 682 
1 n HIS 683 
1 n PRO 684 
1 n LYS 685 
1 n ALA 686 
1 n LYS 687 
1 n GLY 688 
1 n THR 689 
1 n GLY 690 
1 n SER 691 
1 n GLU 692 
1 n ASN 693 
1 n LEU 694 
1 n HIS 695 
1 n HIS 696 
1 n GLY 697 
1 n ILE 698 
1 n LEU 699 
1 n TRP 700 
1 n LEU 701 
1 n PHE 702 
1 n LEU 703 
1 n ASP 704 
1 n PRO 705 
1 n PHE 706 
1 n GLN 707 
1 n ILE 708 
1 n HIS 709 
1 n HIS 710 
1 n ALA 711 
1 n ASP 712 
1 n VAL 713 
1 n ASN 714 
1 n GLY 715 
1 n LEU 716 
1 n PRO 717 
1 n PRO 718 
1 n PRO 719 
1 n SER 720 
1 n ALA 721 
1 n GLN 722 
1 n PHE 723 
1 n PRO 724 
1 n ARG 725 
1 n LYS 726 
1 n THR 727 
1 n ILE 728 
1 n THR 729 
1 n SER 730 
1 n GLY 731 
1 n ILE 732 
1 n HIS 733 
1 n CYS 734 
1 n ALA 735 
1 n LEU 736 
1 n GLU 737 
1 n ILE 738 
1 n ALA 739 
1 n LYS 740 
1 n VAL 741 
1 n MET 742 
1 n LYS 743 
1 n GLU 744 
1 n GLU 745 
1 n MET 746 
1 n LYS 747 
1 n ARG 748 
1 n ILE 749 
1 n LYS 750 
1 n GLU 751 
1 n ASN 752 
1 n PRO 753 
1 n PRO 754 
1 n SER 755 
1 n ASN 756 
1 n MET 757 
1 n SER 758 
1 n PRO 759 
1 n ASP 760 
1 n THR 761 
1 n LEU 762 
1 n ALA 763 
1 n LEU 764 
1 n PHE 765 
1 n SER 766 
1 n GLU 767 
1 n THR 768 
1 n ALA 769 
1 n TYR 770 
1 n GLU 771 
1 n GLU 772 
1 n ALA 773 
1 n THR 774 
1 n CYS 775 
1 n ALA 776 
1 n GLN 777 
1 n ALA 778 
1 n LEU 779 
1 n PRO 780 
1 n GLY 781 
1 n VAL 782 
1 n CYS 783 
1 n GLU 784 
1 n THR 785 
1 n LYS 786 
1 n THR 787 
1 n ASN 788 
1 n LEU 789 
1 n THR 790 
1 n THR 791 
1 n GLU 792 
1 n GLN 793 
1 n ILE 794 
1 n ALA 795 
1 n ASN 796 
1 n TYR 797 
1 n VAL 798 
1 n ALA 799 
1 n ARG 800 
1 n LYS 801 
1 n CYS 802 
1 n HIS 803 
1 n SER 804 
1 n LEU 805 
1 n PHE 806 
1 n GLN 807 
1 n CYS 808 
1 n GLY 809 
1 n TYR 810 
1 n LEU 811 
1 n PRO 812 
1 n LYS 813 
1 n ASP 814 
1 n ILE 815 
1 n ALA 816 
1 n ILE 817 
1 n LEU 818 
1 n CYS 819 
1 n ARG 820 
1 n ARG 821 
1 n GLY 822 
1 n GLU 823 
1 n ASP 824 
1 n ARG 825 
1 n GLY 826 
1 n ARG 827 
1 n TYR 828 
1 n ARG 829 
1 n LEU 830 
1 n ALA 831 
1 n LEU 832 
1 n LEU 833 
1 n LYS 834 
1 n ALA 835 
1 n MET 836 
1 n GLU 837 
1 n LEU 838 
1 n ILE 839 
1 n GLU 840 
1 n THR 841 
1 n HIS 842 
1 n ARG 843 
1 n PRO 844 
1 n SER 845 
1 n GLU 846 
1 n VAL 847 
1 n VAL 848 
1 n PHE 849 
1 n SER 850 
1 n PRO 851 
1 n ALA 852 
1 n THR 853 
1 n GLY 854 
1 n VAL 855 
1 n TRP 856 
1 n GLY 857 
1 n SER 858 
1 n HIS 859 
1 n ILE 860 
1 n VAL 861 
1 n LEU 862 
1 n ASP 863 
1 n SER 864 
1 n ILE 865 
1 n GLN 866 
1 n GLN 867 
1 n PHE 868 
1 n SER 869 
1 n GLY 870 
1 n LEU 871 
1 n GLU 872 
1 n ARG 873 
1 n THR 874 
1 n VAL 875 
1 n VAL 876 
1 n PHE 877 
1 n GLY 878 
1 n LEU 879 
1 n SER 880 
1 n PRO 881 
1 n GLU 882 
1 n CYS 883 
1 n ASP 884 
1 n GLN 885 
1 n SER 886 
1 n GLU 887 
1 n GLU 888 
1 n PHE 889 
1 n HIS 890 
1 n LYS 891 
1 n LEU 892 
1 n CYS 893 
1 n PHE 894 
1 n ALA 895 
1 n SER 896 
1 n ARG 897 
1 n ALA 898 
1 n ILE 899 
1 n LYS 900 
1 n HIS 901 
1 n LEU 902 
1 n TYR 903 
1 n LEU 904 
1 n LEU 905 
1 n TYR 906 
1 n GLU 907 
1 n LYS 908 
1 n ARG 909 
1 n ALA 910 
1 n ALA 911 
1 n TYR 912 
2 n MET 1   
2 n GLU 2   
2 n SER 3   
2 n LEU 4   
2 n LYS 5   
2 n THR 6   
2 n ASP 7   
2 n THR 8   
2 n GLU 9   
2 n MET 10  
2 n PRO 11  
2 n TYR 12  
2 n PRO 13  
2 n GLU 14  
2 n VAL 15  
2 n ILE 16  
2 n VAL 17  
2 n ASP 18  
2 n VAL 19  
2 n GLY 20  
2 n ARG 21  
2 n VAL 22  
2 n ILE 23  
2 n PHE 24  
2 n GLY 25  
2 n GLU 26  
2 n GLU 27  
2 n ASN 28  
2 n ARG 29  
2 n LYS 30  
2 n LYS 31  
2 n MET 32  
2 n THR 33  
2 n ASN 34  
2 n SER 35  
2 n CYS 36  
2 n LEU 37  
2 n LYS 38  
2 n ARG 39  
2 n SER 40  
2 n GLU 41  
2 n ASN 42  
2 n SER 43  
2 n ARG 44  
2 n ILE 45  
2 n ILE 46  
2 n ARG 47  
2 n ALA 48  
2 n ILE 49  
2 n CYS 50  
2 n ALA 51  
2 n LEU 52  
2 n LEU 53  
2 n ASN 54  
2 n SER 55  
2 n GLY 56  
2 n GLY 57  
2 n GLY 58  
2 n VAL 59  
2 n ILE 60  
2 n LYS 61  
2 n ALA 62  
2 n GLU 63  
2 n ILE 64  
2 n ASP 65  
2 n ASP 66  
2 n LYS 67  
2 n THR 68  
2 n TYR 69  
2 n SER 70  
2 n TYR 71  
2 n GLN 72  
2 n CYS 73  
2 n HIS 74  
2 n GLY 75  
2 n LEU 76  
2 n GLY 77  
2 n GLN 78  
2 n ASP 79  
2 n LEU 80  
2 n GLU 81  
2 n THR 82  
2 n SER 83  
2 n PHE 84  
2 n GLN 85  
2 n LYS 86  
2 n LEU 87  
2 n LEU 88  
2 n PRO 89  
2 n SER 90  
2 n GLY 91  
2 n SER 92  
2 n GLN 93  
2 n LYS 94  
2 n TYR 95  
2 n LEU 96  
2 n ASP 97  
2 n TYR 98  
2 n MET 99  
2 n GLN 100 
2 n GLN 101 
2 n GLY 102 
2 n HIS 103 
2 n ASN 104 
2 n LEU 105 
2 n LEU 106 
2 n ILE 107 
2 n PHE 108 
2 n VAL 109 
2 n LYS 110 
2 n SER 111 
2 n TRP 112 
2 n SER 113 
2 n PRO 114 
2 n ASP 115 
2 n VAL 116 
2 n PHE 117 
2 n SER 118 
2 n LEU 119 
2 n PRO 120 
2 n LEU 121 
2 n ARG 122 
2 n ILE 123 
2 n CYS 124 
2 n SER 125 
2 n LEU 126 
2 n ARG 127 
2 n SER 128 
2 n ASN 129 
2 n LEU 130 
2 n TYR 131 
2 n ARG 132 
2 n ARG 133 
2 n ASP 134 
2 n VAL 135 
2 n THR 136 
2 n SER 137 
2 n ALA 138 
2 n ILE 139 
2 n ASN 140 
2 n LEU 141 
2 n SER 142 
2 n ALA 143 
2 n SER 144 
2 n SER 145 
2 n ALA 146 
2 n LEU 147 
2 n GLU 148 
2 n LEU 149 
2 n LEU 150 
2 n ARG 151 
2 n GLU 152 
2 n LYS 153 
2 n GLY 154 
2 n PHE 155 
2 n ARG 156 
2 n ALA 157 
2 n GLN 158 
2 n ARG 159 
2 n GLY 160 
2 n ARG 161 
2 n PRO 162 
2 n ARG 163 
2 n VAL 164 
2 n LYS 165 
2 n LYS 166 
2 n LEU 167 
2 n HIS 168 
2 n PRO 169 
2 n GLN 170 
2 n GLN 171 
2 n VAL 172 
2 n LEU 173 
2 n ASN 174 
2 n ARG 175 
2 n CYS 176 
2 n ILE 177 
2 n GLN 178 
2 n GLU 179 
2 n GLU 180 
2 n GLU 181 
2 n ASP 182 
2 n MET 183 
2 n ARG 184 
2 n ILE 185 
2 n LEU 186 
2 n ALA 187 
2 n SER 188 
2 n GLU 189 
2 n PHE 190 
2 n PHE 191 
2 n LYS 192 
2 n LYS 193 
2 n ASP 194 
2 n LYS 195 
2 n LEU 196 
2 n MET 197 
2 n TYR 198 
2 n LYS 199 
2 n GLU 200 
2 n LYS 201 
2 n LEU 202 
2 n ASN 203 
2 n PHE 204 
2 n THR 205 
2 n GLU 206 
2 n SER 207 
2 n THR 208 
2 n HIS 209 
2 n VAL 210 
2 n GLU 211 
2 n PHE 212 
2 n LYS 213 
2 n ARG 214 
2 n PHE 215 
2 n THR 216 
2 n THR 217 
2 n LYS 218 
2 n LYS 219 
2 n VAL 220 
2 n ILE 221 
2 n PRO 222 
2 n ARG 223 
2 n ILE 224 
2 n LYS 225 
2 n GLU 226 
2 n MET 227 
2 n LEU 228 
2 n PRO 229 
2 n HIS 230 
2 n TYR 231 
2 n VAL 232 
2 n SER 233 
2 n ALA 234 
2 n PHE 235 
2 n ALA 236 
2 n ASN 237 
2 n THR 238 
2 n GLN 239 
2 n GLY 240 
2 n GLY 241 
2 n TYR 242 
2 n VAL 243 
2 n LEU 244 
2 n ILE 245 
2 n GLY 246 
2 n VAL 247 
2 n ASP 248 
2 n ASP 249 
2 n LYS 250 
2 n SER 251 
2 n LYS 252 
2 n GLU 253 
2 n VAL 254 
2 n VAL 255 
2 n GLY 256 
2 n CYS 257 
2 n LYS 258 
2 n TRP 259 
2 n GLU 260 
2 n LYS 261 
2 n VAL 262 
2 n ASN 263 
2 n PRO 264 
2 n ASP 265 
2 n LEU 266 
2 n LEU 267 
2 n LYS 268 
2 n LYS 269 
2 n GLU 270 
2 n ILE 271 
2 n GLU 272 
2 n ASN 273 
2 n CYS 274 
2 n ILE 275 
2 n GLU 276 
2 n LYS 277 
2 n LEU 278 
2 n PRO 279 
2 n THR 280 
2 n PHE 281 
2 n HIS 282 
2 n PHE 283 
2 n CYS 284 
2 n CYS 285 
2 n GLU 286 
2 n LYS 287 
2 n PRO 288 
2 n LYS 289 
2 n VAL 290 
2 n ASN 291 
2 n PHE 292 
2 n THR 293 
2 n THR 294 
2 n LYS 295 
2 n ILE 296 
2 n LEU 297 
2 n ASN 298 
2 n VAL 299 
2 n TYR 300 
2 n GLN 301 
2 n LYS 302 
2 n ASP 303 
2 n VAL 304 
2 n LEU 305 
2 n ASP 306 
2 n GLY 307 
2 n TYR 308 
2 n VAL 309 
2 n CYS 310 
2 n VAL 311 
2 n ILE 312 
2 n GLN 313 
2 n VAL 314 
2 n GLU 315 
2 n PRO 316 
2 n PHE 317 
2 n CYS 318 
2 n CYS 319 
2 n VAL 320 
2 n VAL 321 
2 n PHE 322 
2 n ALA 323 
2 n GLU 324 
2 n ALA 325 
2 n PRO 326 
2 n ASP 327 
2 n SER 328 
2 n TRP 329 
2 n ILE 330 
2 n MET 331 
2 n LYS 332 
2 n ASP 333 
2 n ASN 334 
2 n SER 335 
2 n VAL 336 
2 n THR 337 
2 n ARG 338 
2 n LEU 339 
2 n THR 340 
2 n ALA 341 
2 n GLU 342 
2 n GLN 343 
2 n TRP 344 
2 n VAL 345 
2 n VAL 346 
2 n MET 347 
2 n MET 348 
2 n LEU 349 
2 n ASP 350 
2 n THR 351 
2 n GLN 352 
2 n SER 353 
2 n ALA 354 
2 n PRO 355 
2 n PRO 356 
2 n SER 357 
2 n LEU 358 
2 n VAL 359 
2 n THR 360 
2 n ASP 361 
2 n TYR 362 
2 n ASN 363 
2 n SER 364 
2 n CYS 365 
2 n LEU 366 
2 n ILE 367 
2 n SER 368 
2 n SER 369 
2 n ALA 370 
2 n SER 371 
2 n SER 372 
2 n ALA 373 
2 n ARG 374 
2 n LYS 375 
2 n SER 376 
2 n PRO 377 
2 n GLY 378 
2 n TYR 379 
2 n PRO 380 
2 n ILE 381 
2 n LYS 382 
2 n VAL 383 
2 n HIS 384 
2 n LYS 385 
2 n PHE 386 
2 n LYS 387 
2 n GLU 388 
2 n ALA 389 
2 n LEU 390 
2 n GLN 391 
2 n ARG 392 
2 n HIS 393 
2 n LEU 394 
2 n PHE 395 
2 n PRO 396 
2 n VAL 397 
2 n THR 398 
2 n GLN 399 
2 n GLU 400 
2 n GLU 401 
2 n VAL 402 
2 n GLN 403 
2 n PHE 404 
2 n LYS 405 
2 n PRO 406 
2 n GLU 407 
2 n SER 408 
2 n LEU 409 
2 n CYS 410 
2 n LYS 411 
2 n LYS 412 
2 n LEU 413 
2 n PHE 414 
2 n SER 415 
2 n ASP 416 
2 n HIS 417 
2 n LYS 418 
2 n GLU 419 
2 n LEU 420 
2 n GLU 421 
2 n GLY 422 
2 n LEU 423 
2 n MET 424 
2 n LYS 425 
2 n THR 426 
2 n LEU 427 
2 n ILE 428 
2 n HIS 429 
2 n PRO 430 
2 n CYS 431 
2 n SER 432 
2 n GLN 433 
2 n GLY 434 
2 n ILE 435 
2 n VAL 436 
2 n ILE 437 
2 n PHE 438 
2 n SER 439 
2 n ARG 440 
2 n SER 441 
2 n TRP 442 
2 n ALA 443 
2 n GLY 444 
2 n ASP 445 
2 n VAL 446 
2 n GLY 447 
2 n PHE 448 
2 n ARG 449 
2 n LYS 450 
2 n GLU 451 
2 n GLN 452 
2 n ASN 453 
2 n VAL 454 
2 n LEU 455 
2 n CYS 456 
2 n ASP 457 
2 n ALA 458 
2 n LEU 459 
2 n LEU 460 
2 n ILE 461 
2 n ALA 462 
2 n VAL 463 
2 n ASN 464 
2 n SER 465 
2 n PRO 466 
2 n VAL 467 
2 n VAL 468 
2 n LEU 469 
2 n TYR 470 
2 n THR 471 
2 n ILE 472 
2 n LEU 473 
2 n ILE 474 
2 n ASP 475 
2 n PRO 476 
2 n ASN 477 
2 n TRP 478 
2 n PRO 479 
2 n GLY 480 
2 n GLY 481 
2 n LEU 482 
2 n GLU 483 
2 n TYR 484 
2 n ALA 485 
2 n ARG 486 
2 n ASN 487 
2 n THR 488 
2 n ALA 489 
2 n HIS 490 
2 n GLN 491 
2 n LEU 492 
2 n LYS 493 
2 n GLN 494 
2 n LYS 495 
2 n LEU 496 
2 n GLN 497 
2 n THR 498 
2 n VAL 499 
2 n GLY 500 
2 n GLY 501 
2 n TYR 502 
2 n THR 503 
2 n GLY 504 
2 n LYS 505 
2 n VAL 506 
2 n CYS 507 
2 n ILE 508 
2 n ILE 509 
2 n PRO 510 
2 n ARG 511 
2 n LEU 512 
2 n ILE 513 
2 n HIS 514 
2 n LEU 515 
2 n SER 516 
2 n SER 517 
2 n THR 518 
2 n GLN 519 
2 n SER 520 
2 n ARG 521 
2 n PRO 522 
2 n GLY 523 
2 n GLU 524 
2 n ILE 525 
2 n PRO 526 
2 n LEU 527 
2 n ARG 528 
2 n TYR 529 
2 n PRO 530 
2 n ARG 531 
2 n SER 532 
2 n TYR 533 
2 n ARG 534 
2 n LEU 535 
2 n ALA 536 
2 n ASP 537 
2 n GLU 538 
2 n GLU 539 
2 n GLU 540 
2 n MET 541 
2 n GLU 542 
2 n ASP 543 
2 n LEU 544 
2 n LEU 545 
2 n GLN 546 
2 n ALA 547 
2 n LEU 548 
2 n VAL 549 
2 n VAL 550 
2 n VAL 551 
2 n SER 552 
2 n LEU 553 
2 n SER 554 
2 n SER 555 
2 n ARG 556 
2 n SER 557 
2 n LEU 558 
2 n LEU 559 
2 n SER 560 
2 n ASP 561 
2 n GLN 562 
2 n MET 563 
2 n GLY 564 
2 n CYS 565 
2 n GLU 566 
2 n PHE 567 
2 n PHE 568 
2 n ASN 569 
2 n LEU 570 
2 n LEU 571 
2 n ILE 572 
2 n MET 573 
2 n GLU 574 
2 n GLN 575 
2 n SER 576 
2 n GLN 577 
2 n LEU 578 
2 n LEU 579 
2 n SER 580 
2 n GLU 581 
2 n SER 582 
2 n LEU 583 
2 n GLN 584 
2 n LYS 585 
2 n THR 586 
2 n ARG 587 
2 n GLU 588 
2 n LEU 589 
2 n PHE 590 
2 n ILE 591 
2 n TYR 592 
2 n CYS 593 
2 n PHE 594 
2 n PRO 595 
2 n GLY 596 
2 n VAL 597 
2 n ARG 598 
2 n LYS 599 
2 n THR 600 
2 n ALA 601 
2 n LEU 602 
2 n ALA 603 
2 n ILE 604 
2 n LYS 605 
2 n ILE 606 
2 n MET 607 
2 n GLU 608 
2 n LYS 609 
2 n ILE 610 
2 n LYS 611 
2 n ASP 612 
2 n LEU 613 
2 n PHE 614 
2 n HIS 615 
2 n CYS 616 
2 n LYS 617 
2 n PRO 618 
2 n LYS 619 
2 n GLU 620 
2 n ILE 621 
2 n LEU 622 
2 n TYR 623 
2 n VAL 624 
2 n CYS 625 
2 n GLU 626 
2 n SER 627 
2 n ASP 628 
2 n SER 629 
2 n LEU 630 
2 n LYS 631 
2 n ASP 632 
2 n PHE 633 
2 n VAL 634 
2 n THR 635 
2 n GLN 636 
2 n GLN 637 
2 n THR 638 
2 n THR 639 
2 n CYS 640 
2 n GLN 641 
2 n ALA 642 
2 n VAL 643 
2 n THR 644 
2 n ARG 645 
2 n LYS 646 
2 n THR 647 
2 n PHE 648 
2 n MET 649 
2 n GLN 650 
2 n GLY 651 
2 n GLU 652 
2 n PHE 653 
2 n LEU 654 
2 n LYS 655 
2 n ILE 656 
2 n LYS 657 
2 n HIS 658 
2 n ILE 659 
2 n VAL 660 
2 n MET 661 
2 n ASP 662 
2 n GLU 663 
2 n THR 664 
2 n GLU 665 
2 n ASN 666 
2 n PHE 667 
2 n CYS 668 
2 n SER 669 
2 n LYS 670 
2 n TYR 671 
2 n GLY 672 
2 n ASN 673 
2 n TRP 674 
2 n TYR 675 
2 n MET 676 
2 n LYS 677 
2 n ALA 678 
2 n LYS 679 
2 n ASN 680 
2 n ILE 681 
2 n THR 682 
2 n HIS 683 
2 n PRO 684 
2 n LYS 685 
2 n ALA 686 
2 n LYS 687 
2 n GLY 688 
2 n THR 689 
2 n GLY 690 
2 n SER 691 
2 n GLU 692 
2 n ASN 693 
2 n LEU 694 
2 n HIS 695 
2 n HIS 696 
2 n GLY 697 
2 n ILE 698 
2 n LEU 699 
2 n TRP 700 
2 n LEU 701 
2 n PHE 702 
2 n LEU 703 
2 n ASP 704 
2 n PRO 705 
2 n PHE 706 
2 n GLN 707 
2 n ILE 708 
2 n HIS 709 
2 n HIS 710 
2 n ALA 711 
2 n ASP 712 
2 n VAL 713 
2 n ASN 714 
2 n GLY 715 
2 n LEU 716 
2 n PRO 717 
2 n PRO 718 
2 n PRO 719 
2 n SER 720 
2 n ALA 721 
2 n GLN 722 
2 n PHE 723 
2 n PRO 724 
2 n ARG 725 
2 n LYS 726 
2 n THR 727 
2 n ILE 728 
2 n THR 729 
2 n SER 730 
2 n GLY 731 
2 n ILE 732 
2 n HIS 733 
2 n CYS 734 
2 n ALA 735 
2 n LEU 736 
2 n GLU 737 
2 n ILE 738 
2 n ALA 739 
2 n LYS 740 
2 n VAL 741 
2 n MET 742 
2 n LYS 743 
2 n GLU 744 
2 n GLU 745 
2 n MET 746 
2 n LYS 747 
2 n ARG 748 
2 n ILE 749 
2 n LYS 750 
2 n GLU 751 
2 n ASN 752 
2 n PRO 753 
2 n PRO 754 
2 n SER 755 
2 n ASN 756 
2 n MET 757 
2 n SER 758 
2 n PRO 759 
2 n ASP 760 
2 n THR 761 
2 n LEU 762 
2 n ALA 763 
2 n LEU 764 
2 n PHE 765 
2 n SER 766 
2 n GLU 767 
2 n THR 768 
2 n ALA 769 
2 n TYR 770 
2 n GLU 771 
2 n GLU 772 
2 n ALA 773 
2 n THR 774 
2 n CYS 775 
2 n ALA 776 
2 n GLN 777 
2 n ALA 778 
2 n LEU 779 
2 n PRO 780 
2 n GLY 781 
2 n VAL 782 
2 n CYS 783 
2 n GLU 784 
2 n THR 785 
2 n LYS 786 
2 n THR 787 
2 n ASN 788 
2 n LEU 789 
2 n THR 790 
2 n THR 791 
2 n GLU 792 
2 n GLN 793 
2 n ILE 794 
2 n ALA 795 
2 n ASN 796 
2 n TYR 797 
2 n VAL 798 
2 n ALA 799 
2 n ARG 800 
2 n LYS 801 
2 n CYS 802 
2 n HIS 803 
2 n SER 804 
2 n LEU 805 
2 n PHE 806 
2 n GLN 807 
2 n CYS 808 
2 n GLY 809 
2 n TYR 810 
2 n LEU 811 
2 n PRO 812 
2 n LYS 813 
2 n ASP 814 
2 n ILE 815 
2 n ALA 816 
2 n ILE 817 
2 n LEU 818 
2 n CYS 819 
2 n ARG 820 
2 n ARG 821 
2 n GLY 822 
2 n GLU 823 
2 n ASP 824 
2 n ARG 825 
2 n GLY 826 
2 n ARG 827 
2 n TYR 828 
2 n ARG 829 
2 n LEU 830 
2 n ALA 831 
2 n LEU 832 
2 n LEU 833 
2 n LYS 834 
2 n ALA 835 
2 n MET 836 
2 n GLU 837 
2 n LEU 838 
2 n ILE 839 
2 n GLU 840 
2 n THR 841 
2 n HIS 842 
2 n ARG 843 
2 n PRO 844 
2 n SER 845 
2 n GLU 846 
2 n VAL 847 
2 n VAL 848 
2 n PHE 849 
2 n SER 850 
2 n PRO 851 
2 n ALA 852 
2 n THR 853 
2 n GLY 854 
2 n VAL 855 
2 n TRP 856 
2 n GLY 857 
2 n SER 858 
2 n HIS 859 
2 n ILE 860 
2 n VAL 861 
2 n LEU 862 
2 n ASP 863 
2 n SER 864 
2 n ILE 865 
2 n GLN 866 
2 n GLN 867 
2 n PHE 868 
2 n SER 869 
2 n GLY 870 
2 n LEU 871 
2 n GLU 872 
2 n ARG 873 
2 n THR 874 
2 n VAL 875 
2 n VAL 876 
2 n PHE 877 
2 n GLY 878 
2 n LEU 879 
2 n SER 880 
2 n PRO 881 
2 n GLU 882 
2 n CYS 883 
2 n ASP 884 
2 n GLN 885 
2 n SER 886 
2 n GLU 887 
2 n GLU 888 
2 n PHE 889 
2 n HIS 890 
2 n LYS 891 
2 n LEU 892 
2 n CYS 893 
2 n PHE 894 
2 n ALA 895 
2 n SER 896 
2 n ARG 897 
2 n ALA 898 
2 n ILE 899 
2 n LYS 900 
2 n HIS 901 
2 n LEU 902 
2 n TYR 903 
2 n LEU 904 
2 n LEU 905 
2 n TYR 906 
2 n GLU 907 
2 n LYS 908 
2 n ARG 909 
2 n ALA 910 
2 n ALA 911 
2 n TYR 912 
3 n A   1   
3 n C   2   
3 n C   3   
3 n A   4   
3 n G   5   
3 n G   6   
3 n A   7   
3 n U   8   
3 n G   9   
3 n G   10  
3 n C   11  
3 n C   12  
3 n G   13  
3 n A   14  
3 n G   15  
3 n U   16  
3 n G   17  
3 n G   18  
3 n U   19  
3 n U   20  
3 n A   21  
3 n A   22  
3 n G   23  
3 n G   24  
3 n C   25  
3 n G   26  
3 n U   27  
3 n U   28  
3 n G   29  
3 n G   30  
3 n A   31  
3 n C   32  
3 n U   33  
3 n U   34  
3 n A   35  
3 n A   36  
3 n G   37  
3 n A   38  
3 n U   39  
3 n C   40  
3 n C   41  
3 n A   42  
3 n A   43  
3 n U   44  
3 n G   45  
3 n G   46  
3 n A   47  
3 n C   48  
3 n A   49  
3 n U   50  
3 n A   51  
3 n U   52  
3 n G   53  
3 n U   54  
3 n C   55  
3 n C   56  
3 n G   57  
3 n C   58  
3 n G   59  
3 n U   60  
3 n G   61  
3 n G   62  
3 n G   63  
3 n U   64  
3 n U   65  
3 n C   66  
3 n G   67  
3 n A   68  
3 n A   69  
3 n C   70  
3 n C   71  
3 n C   72  
3 n C   73  
3 n A   74  
3 n C   75  
3 n U   76  
3 n C   77  
3 n C   78  
3 n U   79  
3 n G   80  
3 n G   81  
3 n U   82  
3 n A   83  
#
_ma_data.content_type "model coordinates"
_ma_data.id           1
_ma_data.name         Model
#
_ma_model_list.data_id          1
_ma_model_list.model_group_id   1
_ma_model_list.model_group_name "AlphaFold-beta-20231127 (52ceabbc-a146-4d20-8f14-848cbf63912f @ 2025-11-23 23:59:43)"
_ma_model_list.model_id         1
_ma_model_list.model_name       "Top ranked model"
_ma_model_list.model_type       "Ab initio model"
_ma_model_list.ordinal_id       1
#
loop_
_ma_protocol_step.method_type
_ma_protocol_step.ordinal_id
_ma_protocol_step.protocol_id
_ma_protocol_step.step_id
"coevolution MSA" 1 1 1 
"template search" 2 1 2 
modeling          3 1 3 
#
loop_
_ma_qa_metric.id
_ma_qa_metric.mode
_ma_qa_metric.name
_ma_qa_metric.software_group_id
_ma_qa_metric.type
1 global pLDDT 1 pLDDT 
2 local  pLDDT 1 pLDDT 
#
_ma_qa_metric_global.metric_id    1
_ma_qa_metric_global.metric_value 69.81
_ma_qa_metric_global.model_id     1
_ma_qa_metric_global.ordinal_id   1
#
_ma_software_group.group_id    1
_ma_software_group.ordinal_id  1
_ma_software_group.software_id 1
#
loop_
_ma_target_entity.data_id
_ma_target_entity.entity_id
_ma_target_entity.origin
1 1 . 
1 2 . 
1 3 . 
#
loop_
_ma_target_entity_instance.asym_id
_ma_target_entity_instance.details
_ma_target_entity_instance.entity_id
A . 1 
B . 2 
C . 3 
#
loop_
_pdbx_data_usage.details
_pdbx_data_usage.id
_pdbx_data_usage.type
_pdbx_data_usage.url
;NON-COMMERCIAL USE ONLY, BY USING THIS FILE YOU AGREE TO THE TERMS OF USE FOUND
AT alphafoldserver.com/output-terms.
;
1 license    ? 
;THE INFORMATION IS NOT INTENDED FOR, HAS NOT BEEN VALIDATED FOR, AND IS NOT
APPROVED FOR CLINICAL USE. IT SHOULD NOT BE USED FOR CLINICAL PURPOSE OR RELIED
ON FOR MEDICAL OR OTHER PROFESSIONAL ADVICE. IT IS THEORETICAL MODELLING ONLY
AND CAUTION SHOULD BE EXERCISED IN ITS USE. IT IS PROVIDED "AS-IS" WITHOUT ANY
WARRANTY OF ANY KIND, WHETHER EXPRESSED OR IMPLIED. NO WARRANTY IS GIVEN THAT
USE OF THE INFORMATION SHALL NOT INFRINGE THE RIGHTS OF ANY THIRD PARTY.
;
2 disclaimer ? 
#
loop_
_pdbx_poly_seq_scheme.asym_id
_pdbx_poly_seq_scheme.auth_seq_num
_pdbx_poly_seq_scheme.entity_id
_pdbx_poly_seq_scheme.hetero
_pdbx_poly_seq_scheme.mon_id
_pdbx_poly_seq_scheme.pdb_ins_code
_pdbx_poly_seq_scheme.pdb_seq_num
_pdbx_poly_seq_scheme.pdb_strand_id
_pdbx_poly_seq_scheme.seq_id
A 1   1 n MET . 1   A 1   
A 2   1 n GLU . 2   A 2   
A 3   1 n SER . 3   A 3   
A 4   1 n LEU . 4   A 4   
A 5   1 n LYS . 5   A 5   
A 6   1 n THR . 6   A 6   
A 7   1 n ASP . 7   A 7   
A 8   1 n THR . 8   A 8   
A 9   1 n GLU . 9   A 9   
A 10  1 n MET . 10  A 10  
A 11  1 n PRO . 11  A 11  
A 12  1 n TYR . 12  A 12  
A 13  1 n PRO . 13  A 13  
A 14  1 n GLU . 14  A 14  
A 15  1 n VAL . 15  A 15  
A 16  1 n ILE . 16  A 16  
A 17  1 n VAL . 17  A 17  
A 18  1 n ASP . 18  A 18  
A 19  1 n VAL . 19  A 19  
A 20  1 n GLY . 20  A 20  
A 21  1 n ARG . 21  A 21  
A 22  1 n VAL . 22  A 22  
A 23  1 n ILE . 23  A 23  
A 24  1 n PHE . 24  A 24  
A 25  1 n GLY . 25  A 25  
A 26  1 n GLU . 26  A 26  
A 27  1 n GLU . 27  A 27  
A 28  1 n ASN . 28  A 28  
A 29  1 n ARG . 29  A 29  
A 30  1 n LYS . 30  A 30  
A 31  1 n LYS . 31  A 31  
A 32  1 n MET . 32  A 32  
A 33  1 n THR . 33  A 33  
A 34  1 n ASN . 34  A 34  
A 35  1 n SER . 35  A 35  
A 36  1 n CYS . 36  A 36  
A 37  1 n LEU . 37  A 37  
A 38  1 n LYS . 38  A 38  
A 39  1 n ARG . 39  A 39  
A 40  1 n SER . 40  A 40  
A 41  1 n GLU . 41  A 41  
A 42  1 n ASN . 42  A 42  
A 43  1 n SER . 43  A 43  
A 44  1 n ARG . 44  A 44  
A 45  1 n ILE . 45  A 45  
A 46  1 n ILE . 46  A 46  
A 47  1 n ARG . 47  A 47  
A 48  1 n ALA . 48  A 48  
A 49  1 n ILE . 49  A 49  
A 50  1 n CYS . 50  A 50  
A 51  1 n ALA . 51  A 51  
A 52  1 n LEU . 52  A 52  
A 53  1 n LEU . 53  A 53  
A 54  1 n ASN . 54  A 54  
A 55  1 n SER . 55  A 55  
A 56  1 n GLY . 56  A 56  
A 57  1 n GLY . 57  A 57  
A 58  1 n GLY . 58  A 58  
A 59  1 n VAL . 59  A 59  
A 60  1 n ILE . 60  A 60  
A 61  1 n LYS . 61  A 61  
A 62  1 n ALA . 62  A 62  
A 63  1 n GLU . 63  A 63  
A 64  1 n ILE . 64  A 64  
A 65  1 n ASP . 65  A 65  
A 66  1 n ASP . 66  A 66  
A 67  1 n LYS . 67  A 67  
A 68  1 n THR . 68  A 68  
A 69  1 n TYR . 69  A 69  
A 70  1 n SER . 70  A 70  
A 71  1 n TYR . 71  A 71  
A 72  1 n GLN . 72  A 72  
A 73  1 n CYS . 73  A 73  
A 74  1 n HIS . 74  A 74  
A 75  1 n GLY . 75  A 75  
A 76  1 n LEU . 76  A 76  
A 77  1 n GLY . 77  A 77  
A 78  1 n GLN . 78  A 78  
A 79  1 n ASP . 79  A 79  
A 80  1 n LEU . 80  A 80  
A 81  1 n GLU . 81  A 81  
A 82  1 n THR . 82  A 82  
A 83  1 n SER . 83  A 83  
A 84  1 n PHE . 84  A 84  
A 85  1 n GLN . 85  A 85  
A 86  1 n LYS . 86  A 86  
A 87  1 n LEU . 87  A 87  
A 88  1 n LEU . 88  A 88  
A 89  1 n PRO . 89  A 89  
A 90  1 n SER . 90  A 90  
A 91  1 n GLY . 91  A 91  
A 92  1 n SER . 92  A 92  
A 93  1 n GLN . 93  A 93  
A 94  1 n LYS . 94  A 94  
A 95  1 n TYR . 95  A 95  
A 96  1 n LEU . 96  A 96  
A 97  1 n ASP . 97  A 97  
A 98  1 n TYR . 98  A 98  
A 99  1 n MET . 99  A 99  
A 100 1 n GLN . 100 A 100 
A 101 1 n GLN . 101 A 101 
A 102 1 n GLY . 102 A 102 
A 103 1 n HIS . 103 A 103 
A 104 1 n ASN . 104 A 104 
A 105 1 n LEU . 105 A 105 
A 106 1 n LEU . 106 A 106 
A 107 1 n ILE . 107 A 107 
A 108 1 n PHE . 108 A 108 
A 109 1 n VAL . 109 A 109 
A 110 1 n LYS . 110 A 110 
A 111 1 n SER . 111 A 111 
A 112 1 n TRP . 112 A 112 
A 113 1 n SER . 113 A 113 
A 114 1 n PRO . 114 A 114 
A 115 1 n ASP . 115 A 115 
A 116 1 n VAL . 116 A 116 
A 117 1 n PHE . 117 A 117 
A 118 1 n SER . 118 A 118 
A 119 1 n LEU . 119 A 119 
A 120 1 n PRO . 120 A 120 
A 121 1 n LEU . 121 A 121 
A 122 1 n ARG . 122 A 122 
A 123 1 n ILE . 123 A 123 
A 124 1 n CYS . 124 A 124 
A 125 1 n SER . 125 A 125 
A 126 1 n LEU . 126 A 126 
A 127 1 n ARG . 127 A 127 
A 128 1 n SER . 128 A 128 
A 129 1 n ASN . 129 A 129 
A 130 1 n LEU . 130 A 130 
A 131 1 n TYR . 131 A 131 
A 132 1 n ARG . 132 A 132 
A 133 1 n ARG . 133 A 133 
A 134 1 n ASP . 134 A 134 
A 135 1 n VAL . 135 A 135 
A 136 1 n THR . 136 A 136 
A 137 1 n SER . 137 A 137 
A 138 1 n ALA . 138 A 138 
A 139 1 n ILE . 139 A 139 
A 140 1 n ASN . 140 A 140 
A 141 1 n LEU . 141 A 141 
A 142 1 n SER . 142 A 142 
A 143 1 n ALA . 143 A 143 
A 144 1 n SER . 144 A 144 
A 145 1 n SER . 145 A 145 
A 146 1 n ALA . 146 A 146 
A 147 1 n LEU . 147 A 147 
A 148 1 n GLU . 148 A 148 
A 149 1 n LEU . 149 A 149 
A 150 1 n LEU . 150 A 150 
A 151 1 n ARG . 151 A 151 
A 152 1 n GLU . 152 A 152 
A 153 1 n LYS . 153 A 153 
A 154 1 n GLY . 154 A 154 
A 155 1 n PHE . 155 A 155 
A 156 1 n ARG . 156 A 156 
A 157 1 n ALA . 157 A 157 
A 158 1 n GLN . 158 A 158 
A 159 1 n ARG . 159 A 159 
A 160 1 n GLY . 160 A 160 
A 161 1 n ARG . 161 A 161 
A 162 1 n PRO . 162 A 162 
A 163 1 n ARG . 163 A 163 
A 164 1 n VAL . 164 A 164 
A 165 1 n LYS . 165 A 165 
A 166 1 n LYS . 166 A 166 
A 167 1 n LEU . 167 A 167 
A 168 1 n HIS . 168 A 168 
A 169 1 n PRO . 169 A 169 
A 170 1 n GLN . 170 A 170 
A 171 1 n GLN . 171 A 171 
A 172 1 n VAL . 172 A 172 
A 173 1 n LEU . 173 A 173 
A 174 1 n ASN . 174 A 174 
A 175 1 n ARG . 175 A 175 
A 176 1 n CYS . 176 A 176 
A 177 1 n ILE . 177 A 177 
A 178 1 n GLN . 178 A 178 
A 179 1 n GLU . 179 A 179 
A 180 1 n GLU . 180 A 180 
A 181 1 n GLU . 181 A 181 
A 182 1 n ASP . 182 A 182 
A 183 1 n MET . 183 A 183 
A 184 1 n ARG . 184 A 184 
A 185 1 n ILE . 185 A 185 
A 186 1 n LEU . 186 A 186 
A 187 1 n ALA . 187 A 187 
A 188 1 n SER . 188 A 188 
A 189 1 n GLU . 189 A 189 
A 190 1 n PHE . 190 A 190 
A 191 1 n PHE . 191 A 191 
A 192 1 n LYS . 192 A 192 
A 193 1 n LYS . 193 A 193 
A 194 1 n ASP . 194 A 194 
A 195 1 n LYS . 195 A 195 
A 196 1 n LEU . 196 A 196 
A 197 1 n MET . 197 A 197 
A 198 1 n TYR . 198 A 198 
A 199 1 n LYS . 199 A 199 
A 200 1 n GLU . 200 A 200 
A 201 1 n LYS . 201 A 201 
A 202 1 n LEU . 202 A 202 
A 203 1 n ASN . 203 A 203 
A 204 1 n PHE . 204 A 204 
A 205 1 n THR . 205 A 205 
A 206 1 n GLU . 206 A 206 
A 207 1 n SER . 207 A 207 
A 208 1 n THR . 208 A 208 
A 209 1 n HIS . 209 A 209 
A 210 1 n VAL . 210 A 210 
A 211 1 n GLU . 211 A 211 
A 212 1 n PHE . 212 A 212 
A 213 1 n LYS . 213 A 213 
A 214 1 n ARG . 214 A 214 
A 215 1 n PHE . 215 A 215 
A 216 1 n THR . 216 A 216 
A 217 1 n THR . 217 A 217 
A 218 1 n LYS . 218 A 218 
A 219 1 n LYS . 219 A 219 
A 220 1 n VAL . 220 A 220 
A 221 1 n ILE . 221 A 221 
A 222 1 n PRO . 222 A 222 
A 223 1 n ARG . 223 A 223 
A 224 1 n ILE . 224 A 224 
A 225 1 n LYS . 225 A 225 
A 226 1 n GLU . 226 A 226 
A 227 1 n MET . 227 A 227 
A 228 1 n LEU . 228 A 228 
A 229 1 n PRO . 229 A 229 
A 230 1 n HIS . 230 A 230 
A 231 1 n TYR . 231 A 231 
A 232 1 n VAL . 232 A 232 
A 233 1 n SER . 233 A 233 
A 234 1 n ALA . 234 A 234 
A 235 1 n PHE . 235 A 235 
A 236 1 n ALA . 236 A 236 
A 237 1 n ASN . 237 A 237 
A 238 1 n THR . 238 A 238 
A 239 1 n GLN . 239 A 239 
A 240 1 n GLY . 240 A 240 
A 241 1 n GLY . 241 A 241 
A 242 1 n TYR . 242 A 242 
A 243 1 n VAL . 243 A 243 
A 244 1 n LEU . 244 A 244 
A 245 1 n ILE . 245 A 245 
A 246 1 n GLY . 246 A 246 
A 247 1 n VAL . 247 A 247 
A 248 1 n ASP . 248 A 248 
A 249 1 n ASP . 249 A 249 
A 250 1 n LYS . 250 A 250 
A 251 1 n SER . 251 A 251 
A 252 1 n LYS . 252 A 252 
A 253 1 n GLU . 253 A 253 
A 254 1 n VAL . 254 A 254 
A 255 1 n VAL . 255 A 255 
A 256 1 n GLY . 256 A 256 
A 257 1 n CYS . 257 A 257 
A 258 1 n LYS . 258 A 258 
A 259 1 n TRP . 259 A 259 
A 260 1 n GLU . 260 A 260 
A 261 1 n LYS . 261 A 261 
A 262 1 n VAL . 262 A 262 
A 263 1 n ASN . 263 A 263 
A 264 1 n PRO . 264 A 264 
A 265 1 n ASP . 265 A 265 
A 266 1 n LEU . 266 A 266 
A 267 1 n LEU . 267 A 267 
A 268 1 n LYS . 268 A 268 
A 269 1 n LYS . 269 A 269 
A 270 1 n GLU . 270 A 270 
A 271 1 n ILE . 271 A 271 
A 272 1 n GLU . 272 A 272 
A 273 1 n ASN . 273 A 273 
A 274 1 n CYS . 274 A 274 
A 275 1 n ILE . 275 A 275 
A 276 1 n GLU . 276 A 276 
A 277 1 n LYS . 277 A 277 
A 278 1 n LEU . 278 A 278 
A 279 1 n PRO . 279 A 279 
A 280 1 n THR . 280 A 280 
A 281 1 n PHE . 281 A 281 
A 282 1 n HIS . 282 A 282 
A 283 1 n PHE . 283 A 283 
A 284 1 n CYS . 284 A 284 
A 285 1 n CYS . 285 A 285 
A 286 1 n GLU . 286 A 286 
A 287 1 n LYS . 287 A 287 
A 288 1 n PRO . 288 A 288 
A 289 1 n LYS . 289 A 289 
A 290 1 n VAL . 290 A 290 
A 291 1 n ASN . 291 A 291 
A 292 1 n PHE . 292 A 292 
A 293 1 n THR . 293 A 293 
A 294 1 n THR . 294 A 294 
A 295 1 n LYS . 295 A 295 
A 296 1 n ILE . 296 A 296 
A 297 1 n LEU . 297 A 297 
A 298 1 n ASN . 298 A 298 
A 299 1 n VAL . 299 A 299 
A 300 1 n TYR . 300 A 300 
A 301 1 n GLN . 301 A 301 
A 302 1 n LYS . 302 A 302 
A 303 1 n ASP . 303 A 303 
A 304 1 n VAL . 304 A 304 
A 305 1 n LEU . 305 A 305 
A 306 1 n ASP . 306 A 306 
A 307 1 n GLY . 307 A 307 
A 308 1 n TYR . 308 A 308 
A 309 1 n VAL . 309 A 309 
A 310 1 n CYS . 310 A 310 
A 311 1 n VAL . 311 A 311 
A 312 1 n ILE . 312 A 312 
A 313 1 n GLN . 313 A 313 
A 314 1 n VAL . 314 A 314 
A 315 1 n GLU . 315 A 315 
A 316 1 n PRO . 316 A 316 
A 317 1 n PHE . 317 A 317 
A 318 1 n CYS . 318 A 318 
A 319 1 n CYS . 319 A 319 
A 320 1 n VAL . 320 A 320 
A 321 1 n VAL . 321 A 321 
A 322 1 n PHE . 322 A 322 
A 323 1 n ALA . 323 A 323 
A 324 1 n GLU . 324 A 324 
A 325 1 n ALA . 325 A 325 
A 326 1 n PRO . 326 A 326 
A 327 1 n ASP . 327 A 327 
A 328 1 n SER . 328 A 328 
A 329 1 n TRP . 329 A 329 
A 330 1 n ILE . 330 A 330 
A 331 1 n MET . 331 A 331 
A 332 1 n LYS . 332 A 332 
A 333 1 n ASP . 333 A 333 
A 334 1 n ASN . 334 A 334 
A 335 1 n SER . 335 A 335 
A 336 1 n VAL . 336 A 336 
A 337 1 n THR . 337 A 337 
A 338 1 n ARG . 338 A 338 
A 339 1 n LEU . 339 A 339 
A 340 1 n THR . 340 A 340 
A 341 1 n ALA . 341 A 341 
A 342 1 n GLU . 342 A 342 
A 343 1 n GLN . 343 A 343 
A 344 1 n TRP . 344 A 344 
A 345 1 n VAL . 345 A 345 
A 346 1 n VAL . 346 A 346 
A 347 1 n MET . 347 A 347 
A 348 1 n MET . 348 A 348 
A 349 1 n LEU . 349 A 349 
A 350 1 n ASP . 350 A 350 
A 351 1 n THR . 351 A 351 
A 352 1 n GLN . 352 A 352 
A 353 1 n SER . 353 A 353 
A 354 1 n ALA . 354 A 354 
A 355 1 n PRO . 355 A 355 
A 356 1 n PRO . 356 A 356 
A 357 1 n SER . 357 A 357 
A 358 1 n LEU . 358 A 358 
A 359 1 n VAL . 359 A 359 
A 360 1 n THR . 360 A 360 
A 361 1 n ASP . 361 A 361 
A 362 1 n TYR . 362 A 362 
A 363 1 n ASN . 363 A 363 
A 364 1 n SER . 364 A 364 
A 365 1 n CYS . 365 A 365 
A 366 1 n LEU . 366 A 366 
A 367 1 n ILE . 367 A 367 
A 368 1 n SER . 368 A 368 
A 369 1 n SER . 369 A 369 
A 370 1 n ALA . 370 A 370 
A 371 1 n SER . 371 A 371 
A 372 1 n SER . 372 A 372 
A 373 1 n ALA . 373 A 373 
A 374 1 n ARG . 374 A 374 
A 375 1 n LYS . 375 A 375 
A 376 1 n SER . 376 A 376 
A 377 1 n PRO . 377 A 377 
A 378 1 n GLY . 378 A 378 
A 379 1 n TYR . 379 A 379 
A 380 1 n PRO . 380 A 380 
A 381 1 n ILE . 381 A 381 
A 382 1 n LYS . 382 A 382 
A 383 1 n VAL . 383 A 383 
A 384 1 n HIS . 384 A 384 
A 385 1 n LYS . 385 A 385 
A 386 1 n PHE . 386 A 386 
A 387 1 n LYS . 387 A 387 
A 388 1 n GLU . 388 A 388 
A 389 1 n ALA . 389 A 389 
A 390 1 n LEU . 390 A 390 
A 391 1 n GLN . 391 A 391 
A 392 1 n ARG . 392 A 392 
A 393 1 n HIS . 393 A 393 
A 394 1 n LEU . 394 A 394 
A 395 1 n PHE . 395 A 395 
A 396 1 n PRO . 396 A 396 
A 397 1 n VAL . 397 A 397 
A 398 1 n THR . 398 A 398 
A 399 1 n GLN . 399 A 399 
A 400 1 n GLU . 400 A 400 
A 401 1 n GLU . 401 A 401 
A 402 1 n VAL . 402 A 402 
A 403 1 n GLN . 403 A 403 
A 404 1 n PHE . 404 A 404 
A 405 1 n LYS . 405 A 405 
A 406 1 n PRO . 406 A 406 
A 407 1 n GLU . 407 A 407 
A 408 1 n SER . 408 A 408 
A 409 1 n LEU . 409 A 409 
A 410 1 n CYS . 410 A 410 
A 411 1 n LYS . 411 A 411 
A 412 1 n LYS . 412 A 412 
A 413 1 n LEU . 413 A 413 
A 414 1 n PHE . 414 A 414 
A 415 1 n SER . 415 A 415 
A 416 1 n ASP . 416 A 416 
A 417 1 n HIS . 417 A 417 
A 418 1 n LYS . 418 A 418 
A 419 1 n GLU . 419 A 419 
A 420 1 n LEU . 420 A 420 
A 421 1 n GLU . 421 A 421 
A 422 1 n GLY . 422 A 422 
A 423 1 n LEU . 423 A 423 
A 424 1 n MET . 424 A 424 
A 425 1 n LYS . 425 A 425 
A 426 1 n THR . 426 A 426 
A 427 1 n LEU . 427 A 427 
A 428 1 n ILE . 428 A 428 
A 429 1 n HIS . 429 A 429 
A 430 1 n PRO . 430 A 430 
A 431 1 n CYS . 431 A 431 
A 432 1 n SER . 432 A 432 
A 433 1 n GLN . 433 A 433 
A 434 1 n GLY . 434 A 434 
A 435 1 n ILE . 435 A 435 
A 436 1 n VAL . 436 A 436 
A 437 1 n ILE . 437 A 437 
A 438 1 n PHE . 438 A 438 
A 439 1 n SER . 439 A 439 
A 440 1 n ARG . 440 A 440 
A 441 1 n SER . 441 A 441 
A 442 1 n TRP . 442 A 442 
A 443 1 n ALA . 443 A 443 
A 444 1 n GLY . 444 A 444 
A 445 1 n ASP . 445 A 445 
A 446 1 n VAL . 446 A 446 
A 447 1 n GLY . 447 A 447 
A 448 1 n PHE . 448 A 448 
A 449 1 n ARG . 449 A 449 
A 450 1 n LYS . 450 A 450 
A 451 1 n GLU . 451 A 451 
A 452 1 n GLN . 452 A 452 
A 453 1 n ASN . 453 A 453 
A 454 1 n VAL . 454 A 454 
A 455 1 n LEU . 455 A 455 
A 456 1 n CYS . 456 A 456 
A 457 1 n ASP . 457 A 457 
A 458 1 n ALA . 458 A 458 
A 459 1 n LEU . 459 A 459 
A 460 1 n LEU . 460 A 460 
A 461 1 n ILE . 461 A 461 
A 462 1 n ALA . 462 A 462 
A 463 1 n VAL . 463 A 463 
A 464 1 n ASN . 464 A 464 
A 465 1 n SER . 465 A 465 
A 466 1 n PRO . 466 A 466 
A 467 1 n VAL . 467 A 467 
A 468 1 n VAL . 468 A 468 
A 469 1 n LEU . 469 A 469 
A 470 1 n TYR . 470 A 470 
A 471 1 n THR . 471 A 471 
A 472 1 n ILE . 472 A 472 
A 473 1 n LEU . 473 A 473 
A 474 1 n ILE . 474 A 474 
A 475 1 n ASP . 475 A 475 
A 476 1 n PRO . 476 A 476 
A 477 1 n ASN . 477 A 477 
A 478 1 n TRP . 478 A 478 
A 479 1 n PRO . 479 A 479 
A 480 1 n GLY . 480 A 480 
A 481 1 n GLY . 481 A 481 
A 482 1 n LEU . 482 A 482 
A 483 1 n GLU . 483 A 483 
A 484 1 n TYR . 484 A 484 
A 485 1 n ALA . 485 A 485 
A 486 1 n ARG . 486 A 486 
A 487 1 n ASN . 487 A 487 
A 488 1 n THR . 488 A 488 
A 489 1 n ALA . 489 A 489 
A 490 1 n HIS . 490 A 490 
A 491 1 n GLN . 491 A 491 
A 492 1 n LEU . 492 A 492 
A 493 1 n LYS . 493 A 493 
A 494 1 n GLN . 494 A 494 
A 495 1 n LYS . 495 A 495 
A 496 1 n LEU . 496 A 496 
A 497 1 n GLN . 497 A 497 
A 498 1 n THR . 498 A 498 
A 499 1 n VAL . 499 A 499 
A 500 1 n GLY . 500 A 500 
A 501 1 n GLY . 501 A 501 
A 502 1 n TYR . 502 A 502 
A 503 1 n THR . 503 A 503 
A 504 1 n GLY . 504 A 504 
A 505 1 n LYS . 505 A 505 
A 506 1 n VAL . 506 A 506 
A 507 1 n CYS . 507 A 507 
A 508 1 n ILE . 508 A 508 
A 509 1 n ILE . 509 A 509 
A 510 1 n PRO . 510 A 510 
A 511 1 n ARG . 511 A 511 
A 512 1 n LEU . 512 A 512 
A 513 1 n ILE . 513 A 513 
A 514 1 n HIS . 514 A 514 
A 515 1 n LEU . 515 A 515 
A 516 1 n SER . 516 A 516 
A 517 1 n SER . 517 A 517 
A 518 1 n THR . 518 A 518 
A 519 1 n GLN . 519 A 519 
A 520 1 n SER . 520 A 520 
A 521 1 n ARG . 521 A 521 
A 522 1 n PRO . 522 A 522 
A 523 1 n GLY . 523 A 523 
A 524 1 n GLU . 524 A 524 
A 525 1 n ILE . 525 A 525 
A 526 1 n PRO . 526 A 526 
A 527 1 n LEU . 527 A 527 
A 528 1 n ARG . 528 A 528 
A 529 1 n TYR . 529 A 529 
A 530 1 n PRO . 530 A 530 
A 531 1 n ARG . 531 A 531 
A 532 1 n SER . 532 A 532 
A 533 1 n TYR . 533 A 533 
A 534 1 n ARG . 534 A 534 
A 535 1 n LEU . 535 A 535 
A 536 1 n ALA . 536 A 536 
A 537 1 n ASP . 537 A 537 
A 538 1 n GLU . 538 A 538 
A 539 1 n GLU . 539 A 539 
A 540 1 n GLU . 540 A 540 
A 541 1 n MET . 541 A 541 
A 542 1 n GLU . 542 A 542 
A 543 1 n ASP . 543 A 543 
A 544 1 n LEU . 544 A 544 
A 545 1 n LEU . 545 A 545 
A 546 1 n GLN . 546 A 546 
A 547 1 n ALA . 547 A 547 
A 548 1 n LEU . 548 A 548 
A 549 1 n VAL . 549 A 549 
A 550 1 n VAL . 550 A 550 
A 551 1 n VAL . 551 A 551 
A 552 1 n SER . 552 A 552 
A 553 1 n LEU . 553 A 553 
A 554 1 n SER . 554 A 554 
A 555 1 n SER . 555 A 555 
A 556 1 n ARG . 556 A 556 
A 557 1 n SER . 557 A 557 
A 558 1 n LEU . 558 A 558 
A 559 1 n LEU . 559 A 559 
A 560 1 n SER . 560 A 560 
A 561 1 n ASP . 561 A 561 
A 562 1 n GLN . 562 A 562 
A 563 1 n MET . 563 A 563 
A 564 1 n GLY . 564 A 564 
A 565 1 n CYS . 565 A 565 
A 566 1 n GLU . 566 A 566 
A 567 1 n PHE . 567 A 567 
A 568 1 n PHE . 568 A 568 
A 569 1 n ASN . 569 A 569 
A 570 1 n LEU . 570 A 570 
A 571 1 n LEU . 571 A 571 
A 572 1 n ILE . 572 A 572 
A 573 1 n MET . 573 A 573 
A 574 1 n GLU . 574 A 574 
A 575 1 n GLN . 575 A 575 
A 576 1 n SER . 576 A 576 
A 577 1 n GLN . 577 A 577 
A 578 1 n LEU . 578 A 578 
A 579 1 n LEU . 579 A 579 
A 580 1 n SER . 580 A 580 
A 581 1 n GLU . 581 A 581 
A 582 1 n SER . 582 A 582 
A 583 1 n LEU . 583 A 583 
A 584 1 n GLN . 584 A 584 
A 585 1 n LYS . 585 A 585 
A 586 1 n THR . 586 A 586 
A 587 1 n ARG . 587 A 587 
A 588 1 n GLU . 588 A 588 
A 589 1 n LEU . 589 A 589 
A 590 1 n PHE . 590 A 590 
A 591 1 n ILE . 591 A 591 
A 592 1 n TYR . 592 A 592 
A 593 1 n CYS . 593 A 593 
A 594 1 n PHE . 594 A 594 
A 595 1 n PRO . 595 A 595 
A 596 1 n GLY . 596 A 596 
A 597 1 n VAL . 597 A 597 
A 598 1 n ARG . 598 A 598 
A 599 1 n LYS . 599 A 599 
A 600 1 n THR . 600 A 600 
A 601 1 n ALA . 601 A 601 
A 602 1 n LEU . 602 A 602 
A 603 1 n ALA . 603 A 603 
A 604 1 n ILE . 604 A 604 
A 605 1 n LYS . 605 A 605 
A 606 1 n ILE . 606 A 606 
A 607 1 n MET . 607 A 607 
A 608 1 n GLU . 608 A 608 
A 609 1 n LYS . 609 A 609 
A 610 1 n ILE . 610 A 610 
A 611 1 n LYS . 611 A 611 
A 612 1 n ASP . 612 A 612 
A 613 1 n LEU . 613 A 613 
A 614 1 n PHE . 614 A 614 
A 615 1 n HIS . 615 A 615 
A 616 1 n CYS . 616 A 616 
A 617 1 n LYS . 617 A 617 
A 618 1 n PRO . 618 A 618 
A 619 1 n LYS . 619 A 619 
A 620 1 n GLU . 620 A 620 
A 621 1 n ILE . 621 A 621 
A 622 1 n LEU . 622 A 622 
A 623 1 n TYR . 623 A 623 
A 624 1 n VAL . 624 A 624 
A 625 1 n CYS . 625 A 625 
A 626 1 n GLU . 626 A 626 
A 627 1 n SER . 627 A 627 
A 628 1 n ASP . 628 A 628 
A 629 1 n SER . 629 A 629 
A 630 1 n LEU . 630 A 630 
A 631 1 n LYS . 631 A 631 
A 632 1 n ASP . 632 A 632 
A 633 1 n PHE . 633 A 633 
A 634 1 n VAL . 634 A 634 
A 635 1 n THR . 635 A 635 
A 636 1 n GLN . 636 A 636 
A 637 1 n GLN . 637 A 637 
A 638 1 n THR . 638 A 638 
A 639 1 n THR . 639 A 639 
A 640 1 n CYS . 640 A 640 
A 641 1 n GLN . 641 A 641 
A 642 1 n ALA . 642 A 642 
A 643 1 n VAL . 643 A 643 
A 644 1 n THR . 644 A 644 
A 645 1 n ARG . 645 A 645 
A 646 1 n LYS . 646 A 646 
A 647 1 n THR . 647 A 647 
A 648 1 n PHE . 648 A 648 
A 649 1 n MET . 649 A 649 
A 650 1 n GLN . 650 A 650 
A 651 1 n GLY . 651 A 651 
A 652 1 n GLU . 652 A 652 
A 653 1 n PHE . 653 A 653 
A 654 1 n LEU . 654 A 654 
A 655 1 n LYS . 655 A 655 
A 656 1 n ILE . 656 A 656 
A 657 1 n LYS . 657 A 657 
A 658 1 n HIS . 658 A 658 
A 659 1 n ILE . 659 A 659 
A 660 1 n VAL . 660 A 660 
A 661 1 n MET . 661 A 661 
A 662 1 n ASP . 662 A 662 
A 663 1 n GLU . 663 A 663 
A 664 1 n THR . 664 A 664 
A 665 1 n GLU . 665 A 665 
A 666 1 n ASN . 666 A 666 
A 667 1 n PHE . 667 A 667 
A 668 1 n CYS . 668 A 668 
A 669 1 n SER . 669 A 669 
A 670 1 n LYS . 670 A 670 
A 671 1 n TYR . 671 A 671 
A 672 1 n GLY . 672 A 672 
A 673 1 n ASN . 673 A 673 
A 674 1 n TRP . 674 A 674 
A 675 1 n TYR . 675 A 675 
A 676 1 n MET . 676 A 676 
A 677 1 n LYS . 677 A 677 
A 678 1 n ALA . 678 A 678 
A 679 1 n LYS . 679 A 679 
A 680 1 n ASN . 680 A 680 
A 681 1 n ILE . 681 A 681 
A 682 1 n THR . 682 A 682 
A 683 1 n HIS . 683 A 683 
A 684 1 n PRO . 684 A 684 
A 685 1 n LYS . 685 A 685 
A 686 1 n ALA . 686 A 686 
A 687 1 n LYS . 687 A 687 
A 688 1 n GLY . 688 A 688 
A 689 1 n THR . 689 A 689 
A 690 1 n GLY . 690 A 690 
A 691 1 n SER . 691 A 691 
A 692 1 n GLU . 692 A 692 
A 693 1 n ASN . 693 A 693 
A 694 1 n LEU . 694 A 694 
A 695 1 n HIS . 695 A 695 
A 696 1 n HIS . 696 A 696 
A 697 1 n GLY . 697 A 697 
A 698 1 n ILE . 698 A 698 
A 699 1 n LEU . 699 A 699 
A 700 1 n TRP . 700 A 700 
A 701 1 n LEU . 701 A 701 
A 702 1 n PHE . 702 A 702 
A 703 1 n LEU . 703 A 703 
A 704 1 n ASP . 704 A 704 
A 705 1 n PRO . 705 A 705 
A 706 1 n PHE . 706 A 706 
A 707 1 n GLN . 707 A 707 
A 708 1 n ILE . 708 A 708 
A 709 1 n HIS . 709 A 709 
A 710 1 n HIS . 710 A 710 
A 711 1 n ALA . 711 A 711 
A 712 1 n ASP . 712 A 712 
A 713 1 n VAL . 713 A 713 
A 714 1 n ASN . 714 A 714 
A 715 1 n GLY . 715 A 715 
A 716 1 n LEU . 716 A 716 
A 717 1 n PRO . 717 A 717 
A 718 1 n PRO . 718 A 718 
A 719 1 n PRO . 719 A 719 
A 720 1 n SER . 720 A 720 
A 721 1 n ALA . 721 A 721 
A 722 1 n GLN . 722 A 722 
A 723 1 n PHE . 723 A 723 
A 724 1 n PRO . 724 A 724 
A 725 1 n ARG . 725 A 725 
A 726 1 n LYS . 726 A 726 
A 727 1 n THR . 727 A 727 
A 728 1 n ILE . 728 A 728 
A 729 1 n THR . 729 A 729 
A 730 1 n SER . 730 A 730 
A 731 1 n GLY . 731 A 731 
A 732 1 n ILE . 732 A 732 
A 733 1 n HIS . 733 A 733 
A 734 1 n CYS . 734 A 734 
A 735 1 n ALA . 735 A 735 
A 736 1 n LEU . 736 A 736 
A 737 1 n GLU . 737 A 737 
A 738 1 n ILE . 738 A 738 
A 739 1 n ALA . 739 A 739 
A 740 1 n LYS . 740 A 740 
A 741 1 n VAL . 741 A 741 
A 742 1 n MET . 742 A 742 
A 743 1 n LYS . 743 A 743 
A 744 1 n GLU . 744 A 744 
A 745 1 n GLU . 745 A 745 
A 746 1 n MET . 746 A 746 
A 747 1 n LYS . 747 A 747 
A 748 1 n ARG . 748 A 748 
A 749 1 n ILE . 749 A 749 
A 750 1 n LYS . 750 A 750 
A 751 1 n GLU . 751 A 751 
A 752 1 n ASN . 752 A 752 
A 753 1 n PRO . 753 A 753 
A 754 1 n PRO . 754 A 754 
A 755 1 n SER . 755 A 755 
A 756 1 n ASN . 756 A 756 
A 757 1 n MET . 757 A 757 
A 758 1 n SER . 758 A 758 
A 759 1 n PRO . 759 A 759 
A 760 1 n ASP . 760 A 760 
A 761 1 n THR . 761 A 761 
A 762 1 n LEU . 762 A 762 
A 763 1 n ALA . 763 A 763 
A 764 1 n LEU . 764 A 764 
A 765 1 n PHE . 765 A 765 
A 766 1 n SER . 766 A 766 
A 767 1 n GLU . 767 A 767 
A 768 1 n THR . 768 A 768 
A 769 1 n ALA . 769 A 769 
A 770 1 n TYR . 770 A 770 
A 771 1 n GLU . 771 A 771 
A 772 1 n GLU . 772 A 772 
A 773 1 n ALA . 773 A 773 
A 774 1 n THR . 774 A 774 
A 775 1 n CYS . 775 A 775 
A 776 1 n ALA . 776 A 776 
A 777 1 n GLN . 777 A 777 
A 778 1 n ALA . 778 A 778 
A 779 1 n LEU . 779 A 779 
A 780 1 n PRO . 780 A 780 
A 781 1 n GLY . 781 A 781 
A 782 1 n VAL . 782 A 782 
A 783 1 n CYS . 783 A 783 
A 784 1 n GLU . 784 A 784 
A 785 1 n THR . 785 A 785 
A 786 1 n LYS . 786 A 786 
A 787 1 n THR . 787 A 787 
A 788 1 n ASN . 788 A 788 
A 789 1 n LEU . 789 A 789 
A 790 1 n THR . 790 A 790 
A 791 1 n THR . 791 A 791 
A 792 1 n GLU . 792 A 792 
A 793 1 n GLN . 793 A 793 
A 794 1 n ILE . 794 A 794 
A 795 1 n ALA . 795 A 795 
A 796 1 n ASN . 796 A 796 
A 797 1 n TYR . 797 A 797 
A 798 1 n VAL . 798 A 798 
A 799 1 n ALA . 799 A 799 
A 800 1 n ARG . 800 A 800 
A 801 1 n LYS . 801 A 801 
A 802 1 n CYS . 802 A 802 
A 803 1 n HIS . 803 A 803 
A 804 1 n SER . 804 A 804 
A 805 1 n LEU . 805 A 805 
A 806 1 n PHE . 806 A 806 
A 807 1 n GLN . 807 A 807 
A 808 1 n CYS . 808 A 808 
A 809 1 n GLY . 809 A 809 
A 810 1 n TYR . 810 A 810 
A 811 1 n LEU . 811 A 811 
A 812 1 n PRO . 812 A 812 
A 813 1 n LYS . 813 A 813 
A 814 1 n ASP . 814 A 814 
A 815 1 n ILE . 815 A 815 
A 816 1 n ALA . 816 A 816 
A 817 1 n ILE . 817 A 817 
A 818 1 n LEU . 818 A 818 
A 819 1 n CYS . 819 A 819 
A 820 1 n ARG . 820 A 820 
A 821 1 n ARG . 821 A 821 
A 822 1 n GLY . 822 A 822 
A 823 1 n GLU . 823 A 823 
A 824 1 n ASP . 824 A 824 
A 825 1 n ARG . 825 A 825 
A 826 1 n GLY . 826 A 826 
A 827 1 n ARG . 827 A 827 
A 828 1 n TYR . 828 A 828 
A 829 1 n ARG . 829 A 829 
A 830 1 n LEU . 830 A 830 
A 831 1 n ALA . 831 A 831 
A 832 1 n LEU . 832 A 832 
A 833 1 n LEU . 833 A 833 
A 834 1 n LYS . 834 A 834 
A 835 1 n ALA . 835 A 835 
A 836 1 n MET . 836 A 836 
A 837 1 n GLU . 837 A 837 
A 838 1 n LEU . 838 A 838 
A 839 1 n ILE . 839 A 839 
A 840 1 n GLU . 840 A 840 
A 841 1 n THR . 841 A 841 
A 842 1 n HIS . 842 A 842 
A 843 1 n ARG . 843 A 843 
A 844 1 n PRO . 844 A 844 
A 845 1 n SER . 845 A 845 
A 846 1 n GLU . 846 A 846 
A 847 1 n VAL . 847 A 847 
A 848 1 n VAL . 848 A 848 
A 849 1 n PHE . 849 A 849 
A 850 1 n SER . 850 A 850 
A 851 1 n PRO . 851 A 851 
A 852 1 n ALA . 852 A 852 
A 853 1 n THR . 853 A 853 
A 854 1 n GLY . 854 A 854 
A 855 1 n VAL . 855 A 855 
A 856 1 n TRP . 856 A 856 
A 857 1 n GLY . 857 A 857 
A 858 1 n SER . 858 A 858 
A 859 1 n HIS . 859 A 859 
A 860 1 n ILE . 860 A 860 
A 861 1 n VAL . 861 A 861 
A 862 1 n LEU . 862 A 862 
A 863 1 n ASP . 863 A 863 
A 864 1 n SER . 864 A 864 
A 865 1 n ILE . 865 A 865 
A 866 1 n GLN . 866 A 866 
A 867 1 n GLN . 867 A 867 
A 868 1 n PHE . 868 A 868 
A 869 1 n SER . 869 A 869 
A 870 1 n GLY . 870 A 870 
A 871 1 n LEU . 871 A 871 
A 872 1 n GLU . 872 A 872 
A 873 1 n ARG . 873 A 873 
A 874 1 n THR . 874 A 874 
A 875 1 n VAL . 875 A 875 
A 876 1 n VAL . 876 A 876 
A 877 1 n PHE . 877 A 877 
A 878 1 n GLY . 878 A 878 
A 879 1 n LEU . 879 A 879 
A 880 1 n SER . 880 A 880 
A 881 1 n PRO . 881 A 881 
A 882 1 n GLU . 882 A 882 
A 883 1 n CYS . 883 A 883 
A 884 1 n ASP . 884 A 884 
A 885 1 n GLN . 885 A 885 
A 886 1 n SER . 886 A 886 
A 887 1 n GLU . 887 A 887 
A 888 1 n GLU . 888 A 888 
A 889 1 n PHE . 889 A 889 
A 890 1 n HIS . 890 A 890 
A 891 1 n LYS . 891 A 891 
A 892 1 n LEU . 892 A 892 
A 893 1 n CYS . 893 A 893 
A 894 1 n PHE . 894 A 894 
A 895 1 n ALA . 895 A 895 
A 896 1 n SER . 896 A 896 
A 897 1 n ARG . 897 A 897 
A 898 1 n ALA . 898 A 898 
A 899 1 n ILE . 899 A 899 
A 900 1 n LYS . 900 A 900 
A 901 1 n HIS . 901 A 901 
A 902 1 n LEU . 902 A 902 
A 903 1 n TYR . 903 A 903 
A 904 1 n LEU . 904 A 904 
A 905 1 n LEU . 905 A 905 
A 906 1 n TYR . 906 A 906 
A 907 1 n GLU . 907 A 907 
A 908 1 n LYS . 908 A 908 
A 909 1 n ARG . 909 A 909 
A 910 1 n ALA . 910 A 910 
A 911 1 n ALA . 911 A 911 
A 912 1 n TYR . 912 A 912 
B 1   2 n MET . 1   B 1   
B 2   2 n GLU . 2   B 2   
B 3   2 n SER . 3   B 3   
B 4   2 n LEU . 4   B 4   
B 5   2 n LYS . 5   B 5   
B 6   2 n THR . 6   B 6   
B 7   2 n ASP . 7   B 7   
B 8   2 n THR . 8   B 8   
B 9   2 n GLU . 9   B 9   
B 10  2 n MET . 10  B 10  
B 11  2 n PRO . 11  B 11  
B 12  2 n TYR . 12  B 12  
B 13  2 n PRO . 13  B 13  
B 14  2 n GLU . 14  B 14  
B 15  2 n VAL . 15  B 15  
B 16  2 n ILE . 16  B 16  
B 17  2 n VAL . 17  B 17  
B 18  2 n ASP . 18  B 18  
B 19  2 n VAL . 19  B 19  
B 20  2 n GLY . 20  B 20  
B 21  2 n ARG . 21  B 21  
B 22  2 n VAL . 22  B 22  
B 23  2 n ILE . 23  B 23  
B 24  2 n PHE . 24  B 24  
B 25  2 n GLY . 25  B 25  
B 26  2 n GLU . 26  B 26  
B 27  2 n GLU . 27  B 27  
B 28  2 n ASN . 28  B 28  
B 29  2 n ARG . 29  B 29  
B 30  2 n LYS . 30  B 30  
B 31  2 n LYS . 31  B 31  
B 32  2 n MET . 32  B 32  
B 33  2 n THR . 33  B 33  
B 34  2 n ASN . 34  B 34  
B 35  2 n SER . 35  B 35  
B 36  2 n CYS . 36  B 36  
B 37  2 n LEU . 37  B 37  
B 38  2 n LYS . 38  B 38  
B 39  2 n ARG . 39  B 39  
B 40  2 n SER . 40  B 40  
B 41  2 n GLU . 41  B 41  
B 42  2 n ASN . 42  B 42  
B 43  2 n SER . 43  B 43  
B 44  2 n ARG . 44  B 44  
B 45  2 n ILE . 45  B 45  
B 46  2 n ILE . 46  B 46  
B 47  2 n ARG . 47  B 47  
B 48  2 n ALA . 48  B 48  
B 49  2 n ILE . 49  B 49  
B 50  2 n CYS . 50  B 50  
B 51  2 n ALA . 51  B 51  
B 52  2 n LEU . 52  B 52  
B 53  2 n LEU . 53  B 53  
B 54  2 n ASN . 54  B 54  
B 55  2 n SER . 55  B 55  
B 56  2 n GLY . 56  B 56  
B 57  2 n GLY . 57  B 57  
B 58  2 n GLY . 58  B 58  
B 59  2 n VAL . 59  B 59  
B 60  2 n ILE . 60  B 60  
B 61  2 n LYS . 61  B 61  
B 62  2 n ALA . 62  B 62  
B 63  2 n GLU . 63  B 63  
B 64  2 n ILE . 64  B 64  
B 65  2 n ASP . 65  B 65  
B 66  2 n ASP . 66  B 66  
B 67  2 n LYS . 67  B 67  
B 68  2 n THR . 68  B 68  
B 69  2 n TYR . 69  B 69  
B 70  2 n SER . 70  B 70  
B 71  2 n TYR . 71  B 71  
B 72  2 n GLN . 72  B 72  
B 73  2 n CYS . 73  B 73  
B 74  2 n HIS . 74  B 74  
B 75  2 n GLY . 75  B 75  
B 76  2 n LEU . 76  B 76  
B 77  2 n GLY . 77  B 77  
B 78  2 n GLN . 78  B 78  
B 79  2 n ASP . 79  B 79  
B 80  2 n LEU . 80  B 80  
B 81  2 n GLU . 81  B 81  
B 82  2 n THR . 82  B 82  
B 83  2 n SER . 83  B 83  
B 84  2 n PHE . 84  B 84  
B 85  2 n GLN . 85  B 85  
B 86  2 n LYS . 86  B 86  
B 87  2 n LEU . 87  B 87  
B 88  2 n LEU . 88  B 88  
B 89  2 n PRO . 89  B 89  
B 90  2 n SER . 90  B 90  
B 91  2 n GLY . 91  B 91  
B 92  2 n SER . 92  B 92  
B 93  2 n GLN . 93  B 93  
B 94  2 n LYS . 94  B 94  
B 95  2 n TYR . 95  B 95  
B 96  2 n LEU . 96  B 96  
B 97  2 n ASP . 97  B 97  
B 98  2 n TYR . 98  B 98  
B 99  2 n MET . 99  B 99  
B 100 2 n GLN . 100 B 100 
B 101 2 n GLN . 101 B 101 
B 102 2 n GLY . 102 B 102 
B 103 2 n HIS . 103 B 103 
B 104 2 n ASN . 104 B 104 
B 105 2 n LEU . 105 B 105 
B 106 2 n LEU . 106 B 106 
B 107 2 n ILE . 107 B 107 
B 108 2 n PHE . 108 B 108 
B 109 2 n VAL . 109 B 109 
B 110 2 n LYS . 110 B 110 
B 111 2 n SER . 111 B 111 
B 112 2 n TRP . 112 B 112 
B 113 2 n SER . 113 B 113 
B 114 2 n PRO . 114 B 114 
B 115 2 n ASP . 115 B 115 
B 116 2 n VAL . 116 B 116 
B 117 2 n PHE . 117 B 117 
B 118 2 n SER . 118 B 118 
B 119 2 n LEU . 119 B 119 
B 120 2 n PRO . 120 B 120 
B 121 2 n LEU . 121 B 121 
B 122 2 n ARG . 122 B 122 
B 123 2 n ILE . 123 B 123 
B 124 2 n CYS . 124 B 124 
B 125 2 n SER . 125 B 125 
B 126 2 n LEU . 126 B 126 
B 127 2 n ARG . 127 B 127 
B 128 2 n SER . 128 B 128 
B 129 2 n ASN . 129 B 129 
B 130 2 n LEU . 130 B 130 
B 131 2 n TYR . 131 B 131 
B 132 2 n ARG . 132 B 132 
B 133 2 n ARG . 133 B 133 
B 134 2 n ASP . 134 B 134 
B 135 2 n VAL . 135 B 135 
B 136 2 n THR . 136 B 136 
B 137 2 n SER . 137 B 137 
B 138 2 n ALA . 138 B 138 
B 139 2 n ILE . 139 B 139 
B 140 2 n ASN . 140 B 140 
B 141 2 n LEU . 141 B 141 
B 142 2 n SER . 142 B 142 
B 143 2 n ALA . 143 B 143 
B 144 2 n SER . 144 B 144 
B 145 2 n SER . 145 B 145 
B 146 2 n ALA . 146 B 146 
B 147 2 n LEU . 147 B 147 
B 148 2 n GLU . 148 B 148 
B 149 2 n LEU . 149 B 149 
B 150 2 n LEU . 150 B 150 
B 151 2 n ARG . 151 B 151 
B 152 2 n GLU . 152 B 152 
B 153 2 n LYS . 153 B 153 
B 154 2 n GLY . 154 B 154 
B 155 2 n PHE . 155 B 155 
B 156 2 n ARG . 156 B 156 
B 157 2 n ALA . 157 B 157 
B 158 2 n GLN . 158 B 158 
B 159 2 n ARG . 159 B 159 
B 160 2 n GLY . 160 B 160 
B 161 2 n ARG . 161 B 161 
B 162 2 n PRO . 162 B 162 
B 163 2 n ARG . 163 B 163 
B 164 2 n VAL . 164 B 164 
B 165 2 n LYS . 165 B 165 
B 166 2 n LYS . 166 B 166 
B 167 2 n LEU . 167 B 167 
B 168 2 n HIS . 168 B 168 
B 169 2 n PRO . 169 B 169 
B 170 2 n GLN . 170 B 170 
B 171 2 n GLN . 171 B 171 
B 172 2 n VAL . 172 B 172 
B 173 2 n LEU . 173 B 173 
B 174 2 n ASN . 174 B 174 
B 175 2 n ARG . 175 B 175 
B 176 2 n CYS . 176 B 176 
B 177 2 n ILE . 177 B 177 
B 178 2 n GLN . 178 B 178 
B 179 2 n GLU . 179 B 179 
B 180 2 n GLU . 180 B 180 
B 181 2 n GLU . 181 B 181 
B 182 2 n ASP . 182 B 182 
B 183 2 n MET . 183 B 183 
B 184 2 n ARG . 184 B 184 
B 185 2 n ILE . 185 B 185 
B 186 2 n LEU . 186 B 186 
B 187 2 n ALA . 187 B 187 
B 188 2 n SER . 188 B 188 
B 189 2 n GLU . 189 B 189 
B 190 2 n PHE . 190 B 190 
B 191 2 n PHE . 191 B 191 
B 192 2 n LYS . 192 B 192 
B 193 2 n LYS . 193 B 193 
B 194 2 n ASP . 194 B 194 
B 195 2 n LYS . 195 B 195 
B 196 2 n LEU . 196 B 196 
B 197 2 n MET . 197 B 197 
B 198 2 n TYR . 198 B 198 
B 199 2 n LYS . 199 B 199 
B 200 2 n GLU . 200 B 200 
B 201 2 n LYS . 201 B 201 
B 202 2 n LEU . 202 B 202 
B 203 2 n ASN . 203 B 203 
B 204 2 n PHE . 204 B 204 
B 205 2 n THR . 205 B 205 
B 206 2 n GLU . 206 B 206 
B 207 2 n SER . 207 B 207 
B 208 2 n THR . 208 B 208 
B 209 2 n HIS . 209 B 209 
B 210 2 n VAL . 210 B 210 
B 211 2 n GLU . 211 B 211 
B 212 2 n PHE . 212 B 212 
B 213 2 n LYS . 213 B 213 
B 214 2 n ARG . 214 B 214 
B 215 2 n PHE . 215 B 215 
B 216 2 n THR . 216 B 216 
B 217 2 n THR . 217 B 217 
B 218 2 n LYS . 218 B 218 
B 219 2 n LYS . 219 B 219 
B 220 2 n VAL . 220 B 220 
B 221 2 n ILE . 221 B 221 
B 222 2 n PRO . 222 B 222 
B 223 2 n ARG . 223 B 223 
B 224 2 n ILE . 224 B 224 
B 225 2 n LYS . 225 B 225 
B 226 2 n GLU . 226 B 226 
B 227 2 n MET . 227 B 227 
B 228 2 n LEU . 228 B 228 
B 229 2 n PRO . 229 B 229 
B 230 2 n HIS . 230 B 230 
B 231 2 n TYR . 231 B 231 
B 232 2 n VAL . 232 B 232 
B 233 2 n SER . 233 B 233 
B 234 2 n ALA . 234 B 234 
B 235 2 n PHE . 235 B 235 
B 236 2 n ALA . 236 B 236 
B 237 2 n ASN . 237 B 237 
B 238 2 n THR . 238 B 238 
B 239 2 n GLN . 239 B 239 
B 240 2 n GLY . 240 B 240 
B 241 2 n GLY . 241 B 241 
B 242 2 n TYR . 242 B 242 
B 243 2 n VAL . 243 B 243 
B 244 2 n LEU . 244 B 244 
B 245 2 n ILE . 245 B 245 
B 246 2 n GLY . 246 B 246 
B 247 2 n VAL . 247 B 247 
B 248 2 n ASP . 248 B 248 
B 249 2 n ASP . 249 B 249 
B 250 2 n LYS . 250 B 250 
B 251 2 n SER . 251 B 251 
B 252 2 n LYS . 252 B 252 
B 253 2 n GLU . 253 B 253 
B 254 2 n VAL . 254 B 254 
B 255 2 n VAL . 255 B 255 
B 256 2 n GLY . 256 B 256 
B 257 2 n CYS . 257 B 257 
B 258 2 n LYS . 258 B 258 
B 259 2 n TRP . 259 B 259 
B 260 2 n GLU . 260 B 260 
B 261 2 n LYS . 261 B 261 
B 262 2 n VAL . 262 B 262 
B 263 2 n ASN . 263 B 263 
B 264 2 n PRO . 264 B 264 
B 265 2 n ASP . 265 B 265 
B 266 2 n LEU . 266 B 266 
B 267 2 n LEU . 267 B 267 
B 268 2 n LYS . 268 B 268 
B 269 2 n LYS . 269 B 269 
B 270 2 n GLU . 270 B 270 
B 271 2 n ILE . 271 B 271 
B 272 2 n GLU . 272 B 272 
B 273 2 n ASN . 273 B 273 
B 274 2 n CYS . 274 B 274 
B 275 2 n ILE . 275 B 275 
B 276 2 n GLU . 276 B 276 
B 277 2 n LYS . 277 B 277 
B 278 2 n LEU . 278 B 278 
B 279 2 n PRO . 279 B 279 
B 280 2 n THR . 280 B 280 
B 281 2 n PHE . 281 B 281 
B 282 2 n HIS . 282 B 282 
B 283 2 n PHE . 283 B 283 
B 284 2 n CYS . 284 B 284 
B 285 2 n CYS . 285 B 285 
B 286 2 n GLU . 286 B 286 
B 287 2 n LYS . 287 B 287 
B 288 2 n PRO . 288 B 288 
B 289 2 n LYS . 289 B 289 
B 290 2 n VAL . 290 B 290 
B 291 2 n ASN . 291 B 291 
B 292 2 n PHE . 292 B 292 
B 293 2 n THR . 293 B 293 
B 294 2 n THR . 294 B 294 
B 295 2 n LYS . 295 B 295 
B 296 2 n ILE . 296 B 296 
B 297 2 n LEU . 297 B 297 
B 298 2 n ASN . 298 B 298 
B 299 2 n VAL . 299 B 299 
B 300 2 n TYR . 300 B 300 
B 301 2 n GLN . 301 B 301 
B 302 2 n LYS . 302 B 302 
B 303 2 n ASP . 303 B 303 
B 304 2 n VAL . 304 B 304 
B 305 2 n LEU . 305 B 305 
B 306 2 n ASP . 306 B 306 
B 307 2 n GLY . 307 B 307 
B 308 2 n TYR . 308 B 308 
B 309 2 n VAL . 309 B 309 
B 310 2 n CYS . 310 B 310 
B 311 2 n VAL . 311 B 311 
B 312 2 n ILE . 312 B 312 
B 313 2 n GLN . 313 B 313 
B 314 2 n VAL . 314 B 314 
B 315 2 n GLU . 315 B 315 
B 316 2 n PRO . 316 B 316 
B 317 2 n PHE . 317 B 317 
B 318 2 n CYS . 318 B 318 
B 319 2 n CYS . 319 B 319 
B 320 2 n VAL . 320 B 320 
B 321 2 n VAL . 321 B 321 
B 322 2 n PHE . 322 B 322 
B 323 2 n ALA . 323 B 323 
B 324 2 n GLU . 324 B 324 
B 325 2 n ALA . 325 B 325 
B 326 2 n PRO . 326 B 326 
B 327 2 n ASP . 327 B 327 
B 328 2 n SER . 328 B 328 
B 329 2 n TRP . 329 B 329 
B 330 2 n ILE . 330 B 330 
B 331 2 n MET . 331 B 331 
B 332 2 n LYS . 332 B 332 
B 333 2 n ASP . 333 B 333 
B 334 2 n ASN . 334 B 334 
B 335 2 n SER . 335 B 335 
B 336 2 n VAL . 336 B 336 
B 337 2 n THR . 337 B 337 
B 338 2 n ARG . 338 B 338 
B 339 2 n LEU . 339 B 339 
B 340 2 n THR . 340 B 340 
B 341 2 n ALA . 341 B 341 
B 342 2 n GLU . 342 B 342 
B 343 2 n GLN . 343 B 343 
B 344 2 n TRP . 344 B 344 
B 345 2 n VAL . 345 B 345 
B 346 2 n VAL . 346 B 346 
B 347 2 n MET . 347 B 347 
B 348 2 n MET . 348 B 348 
B 349 2 n LEU . 349 B 349 
B 350 2 n ASP . 350 B 350 
B 351 2 n THR . 351 B 351 
B 352 2 n GLN . 352 B 352 
B 353 2 n SER . 353 B 353 
B 354 2 n ALA . 354 B 354 
B 355 2 n PRO . 355 B 355 
B 356 2 n PRO . 356 B 356 
B 357 2 n SER . 357 B 357 
B 358 2 n LEU . 358 B 358 
B 359 2 n VAL . 359 B 359 
B 360 2 n THR . 360 B 360 
B 361 2 n ASP . 361 B 361 
B 362 2 n TYR . 362 B 362 
B 363 2 n ASN . 363 B 363 
B 364 2 n SER . 364 B 364 
B 365 2 n CYS . 365 B 365 
B 366 2 n LEU . 366 B 366 
B 367 2 n ILE . 367 B 367 
B 368 2 n SER . 368 B 368 
B 369 2 n SER . 369 B 369 
B 370 2 n ALA . 370 B 370 
B 371 2 n SER . 371 B 371 
B 372 2 n SER . 372 B 372 
B 373 2 n ALA . 373 B 373 
B 374 2 n ARG . 374 B 374 
B 375 2 n LYS . 375 B 375 
B 376 2 n SER . 376 B 376 
B 377 2 n PRO . 377 B 377 
B 378 2 n GLY . 378 B 378 
B 379 2 n TYR . 379 B 379 
B 380 2 n PRO . 380 B 380 
B 381 2 n ILE . 381 B 381 
B 382 2 n LYS . 382 B 382 
B 383 2 n VAL . 383 B 383 
B 384 2 n HIS . 384 B 384 
B 385 2 n LYS . 385 B 385 
B 386 2 n PHE . 386 B 386 
B 387 2 n LYS . 387 B 387 
B 388 2 n GLU . 388 B 388 
B 389 2 n ALA . 389 B 389 
B 390 2 n LEU . 390 B 390 
B 391 2 n GLN . 391 B 391 
B 392 2 n ARG . 392 B 392 
B 393 2 n HIS . 393 B 393 
B 394 2 n LEU . 394 B 394 
B 395 2 n PHE . 395 B 395 
B 396 2 n PRO . 396 B 396 
B 397 2 n VAL . 397 B 397 
B 398 2 n THR . 398 B 398 
B 399 2 n GLN . 399 B 399 
B 400 2 n GLU . 400 B 400 
B 401 2 n GLU . 401 B 401 
B 402 2 n VAL . 402 B 402 
B 403 2 n GLN . 403 B 403 
B 404 2 n PHE . 404 B 404 
B 405 2 n LYS . 405 B 405 
B 406 2 n PRO . 406 B 406 
B 407 2 n GLU . 407 B 407 
B 408 2 n SER . 408 B 408 
B 409 2 n LEU . 409 B 409 
B 410 2 n CYS . 410 B 410 
B 411 2 n LYS . 411 B 411 
B 412 2 n LYS . 412 B 412 
B 413 2 n LEU . 413 B 413 
B 414 2 n PHE . 414 B 414 
B 415 2 n SER . 415 B 415 
B 416 2 n ASP . 416 B 416 
B 417 2 n HIS . 417 B 417 
B 418 2 n LYS . 418 B 418 
B 419 2 n GLU . 419 B 419 
B 420 2 n LEU . 420 B 420 
B 421 2 n GLU . 421 B 421 
B 422 2 n GLY . 422 B 422 
B 423 2 n LEU . 423 B 423 
B 424 2 n MET . 424 B 424 
B 425 2 n LYS . 425 B 425 
B 426 2 n THR . 426 B 426 
B 427 2 n LEU . 427 B 427 
B 428 2 n ILE . 428 B 428 
B 429 2 n HIS . 429 B 429 
B 430 2 n PRO . 430 B 430 
B 431 2 n CYS . 431 B 431 
B 432 2 n SER . 432 B 432 
B 433 2 n GLN . 433 B 433 
B 434 2 n GLY . 434 B 434 
B 435 2 n ILE . 435 B 435 
B 436 2 n VAL . 436 B 436 
B 437 2 n ILE . 437 B 437 
B 438 2 n PHE . 438 B 438 
B 439 2 n SER . 439 B 439 
B 440 2 n ARG . 440 B 440 
B 441 2 n SER . 441 B 441 
B 442 2 n TRP . 442 B 442 
B 443 2 n ALA . 443 B 443 
B 444 2 n GLY . 444 B 444 
B 445 2 n ASP . 445 B 445 
B 446 2 n VAL . 446 B 446 
B 447 2 n GLY . 447 B 447 
B 448 2 n PHE . 448 B 448 
B 449 2 n ARG . 449 B 449 
B 450 2 n LYS . 450 B 450 
B 451 2 n GLU . 451 B 451 
B 452 2 n GLN . 452 B 452 
B 453 2 n ASN . 453 B 453 
B 454 2 n VAL . 454 B 454 
B 455 2 n LEU . 455 B 455 
B 456 2 n CYS . 456 B 456 
B 457 2 n ASP . 457 B 457 
B 458 2 n ALA . 458 B 458 
B 459 2 n LEU . 459 B 459 
B 460 2 n LEU . 460 B 460 
B 461 2 n ILE . 461 B 461 
B 462 2 n ALA . 462 B 462 
B 463 2 n VAL . 463 B 463 
B 464 2 n ASN . 464 B 464 
B 465 2 n SER . 465 B 465 
B 466 2 n PRO . 466 B 466 
B 467 2 n VAL . 467 B 467 
B 468 2 n VAL . 468 B 468 
B 469 2 n LEU . 469 B 469 
B 470 2 n TYR . 470 B 470 
B 471 2 n THR . 471 B 471 
B 472 2 n ILE . 472 B 472 
B 473 2 n LEU . 473 B 473 
B 474 2 n ILE . 474 B 474 
B 475 2 n ASP . 475 B 475 
B 476 2 n PRO . 476 B 476 
B 477 2 n ASN . 477 B 477 
B 478 2 n TRP . 478 B 478 
B 479 2 n PRO . 479 B 479 
B 480 2 n GLY . 480 B 480 
B 481 2 n GLY . 481 B 481 
B 482 2 n LEU . 482 B 482 
B 483 2 n GLU . 483 B 483 
B 484 2 n TYR . 484 B 484 
B 485 2 n ALA . 485 B 485 
B 486 2 n ARG . 486 B 486 
B 487 2 n ASN . 487 B 487 
B 488 2 n THR . 488 B 488 
B 489 2 n ALA . 489 B 489 
B 490 2 n HIS . 490 B 490 
B 491 2 n GLN . 491 B 491 
B 492 2 n LEU . 492 B 492 
B 493 2 n LYS . 493 B 493 
B 494 2 n GLN . 494 B 494 
B 495 2 n LYS . 495 B 495 
B 496 2 n LEU . 496 B 496 
B 497 2 n GLN . 497 B 497 
B 498 2 n THR . 498 B 498 
B 499 2 n VAL . 499 B 499 
B 500 2 n GLY . 500 B 500 
B 501 2 n GLY . 501 B 501 
B 502 2 n TYR . 502 B 502 
B 503 2 n THR . 503 B 503 
B 504 2 n GLY . 504 B 504 
B 505 2 n LYS . 505 B 505 
B 506 2 n VAL . 506 B 506 
B 507 2 n CYS . 507 B 507 
B 508 2 n ILE . 508 B 508 
B 509 2 n ILE . 509 B 509 
B 510 2 n PRO . 510 B 510 
B 511 2 n ARG . 511 B 511 
B 512 2 n LEU . 512 B 512 
B 513 2 n ILE . 513 B 513 
B 514 2 n HIS . 514 B 514 
B 515 2 n LEU . 515 B 515 
B 516 2 n SER . 516 B 516 
B 517 2 n SER . 517 B 517 
B 518 2 n THR . 518 B 518 
B 519 2 n GLN . 519 B 519 
B 520 2 n SER . 520 B 520 
B 521 2 n ARG . 521 B 521 
B 522 2 n PRO . 522 B 522 
B 523 2 n GLY . 523 B 523 
B 524 2 n GLU . 524 B 524 
B 525 2 n ILE . 525 B 525 
B 526 2 n PRO . 526 B 526 
B 527 2 n LEU . 527 B 527 
B 528 2 n ARG . 528 B 528 
B 529 2 n TYR . 529 B 529 
B 530 2 n PRO . 530 B 530 
B 531 2 n ARG . 531 B 531 
B 532 2 n SER . 532 B 532 
B 533 2 n TYR . 533 B 533 
B 534 2 n ARG . 534 B 534 
B 535 2 n LEU . 535 B 535 
B 536 2 n ALA . 536 B 536 
B 537 2 n ASP . 537 B 537 
B 538 2 n GLU . 538 B 538 
B 539 2 n GLU . 539 B 539 
B 540 2 n GLU . 540 B 540 
B 541 2 n MET . 541 B 541 
B 542 2 n GLU . 542 B 542 
B 543 2 n ASP . 543 B 543 
B 544 2 n LEU . 544 B 544 
B 545 2 n LEU . 545 B 545 
B 546 2 n GLN . 546 B 546 
B 547 2 n ALA . 547 B 547 
B 548 2 n LEU . 548 B 548 
B 549 2 n VAL . 549 B 549 
B 550 2 n VAL . 550 B 550 
B 551 2 n VAL . 551 B 551 
B 552 2 n SER . 552 B 552 
B 553 2 n LEU . 553 B 553 
B 554 2 n SER . 554 B 554 
B 555 2 n SER . 555 B 555 
B 556 2 n ARG . 556 B 556 
B 557 2 n SER . 557 B 557 
B 558 2 n LEU . 558 B 558 
B 559 2 n LEU . 559 B 559 
B 560 2 n SER . 560 B 560 
B 561 2 n ASP . 561 B 561 
B 562 2 n GLN . 562 B 562 
B 563 2 n MET . 563 B 563 
B 564 2 n GLY . 564 B 564 
B 565 2 n CYS . 565 B 565 
B 566 2 n GLU . 566 B 566 
B 567 2 n PHE . 567 B 567 
B 568 2 n PHE . 568 B 568 
B 569 2 n ASN . 569 B 569 
B 570 2 n LEU . 570 B 570 
B 571 2 n LEU . 571 B 571 
B 572 2 n ILE . 572 B 572 
B 573 2 n MET . 573 B 573 
B 574 2 n GLU . 574 B 574 
B 575 2 n GLN . 575 B 575 
B 576 2 n SER . 576 B 576 
B 577 2 n GLN . 577 B 577 
B 578 2 n LEU . 578 B 578 
B 579 2 n LEU . 579 B 579 
B 580 2 n SER . 580 B 580 
B 581 2 n GLU . 581 B 581 
B 582 2 n SER . 582 B 582 
B 583 2 n LEU . 583 B 583 
B 584 2 n GLN . 584 B 584 
B 585 2 n LYS . 585 B 585 
B 586 2 n THR . 586 B 586 
B 587 2 n ARG . 587 B 587 
B 588 2 n GLU . 588 B 588 
B 589 2 n LEU . 589 B 589 
B 590 2 n PHE . 590 B 590 
B 591 2 n ILE . 591 B 591 
B 592 2 n TYR . 592 B 592 
B 593 2 n CYS . 593 B 593 
B 594 2 n PHE . 594 B 594 
B 595 2 n PRO . 595 B 595 
B 596 2 n GLY . 596 B 596 
B 597 2 n VAL . 597 B 597 
B 598 2 n ARG . 598 B 598 
B 599 2 n LYS . 599 B 599 
B 600 2 n THR . 600 B 600 
B 601 2 n ALA . 601 B 601 
B 602 2 n LEU . 602 B 602 
B 603 2 n ALA . 603 B 603 
B 604 2 n ILE . 604 B 604 
B 605 2 n LYS . 605 B 605 
B 606 2 n ILE . 606 B 606 
B 607 2 n MET . 607 B 607 
B 608 2 n GLU . 608 B 608 
B 609 2 n LYS . 609 B 609 
B 610 2 n ILE . 610 B 610 
B 611 2 n LYS . 611 B 611 
B 612 2 n ASP . 612 B 612 
B 613 2 n LEU . 613 B 613 
B 614 2 n PHE . 614 B 614 
B 615 2 n HIS . 615 B 615 
B 616 2 n CYS . 616 B 616 
B 617 2 n LYS . 617 B 617 
B 618 2 n PRO . 618 B 618 
B 619 2 n LYS . 619 B 619 
B 620 2 n GLU . 620 B 620 
B 621 2 n ILE . 621 B 621 
B 622 2 n LEU . 622 B 622 
B 623 2 n TYR . 623 B 623 
B 624 2 n VAL . 624 B 624 
B 625 2 n CYS . 625 B 625 
B 626 2 n GLU . 626 B 626 
B 627 2 n SER . 627 B 627 
B 628 2 n ASP . 628 B 628 
B 629 2 n SER . 629 B 629 
B 630 2 n LEU . 630 B 630 
B 631 2 n LYS . 631 B 631 
B 632 2 n ASP . 632 B 632 
B 633 2 n PHE . 633 B 633 
B 634 2 n VAL . 634 B 634 
B 635 2 n THR . 635 B 635 
B 636 2 n GLN . 636 B 636 
B 637 2 n GLN . 637 B 637 
B 638 2 n THR . 638 B 638 
B 639 2 n THR . 639 B 639 
B 640 2 n CYS . 640 B 640 
B 641 2 n GLN . 641 B 641 
B 642 2 n ALA . 642 B 642 
B 643 2 n VAL . 643 B 643 
B 644 2 n THR . 644 B 644 
B 645 2 n ARG . 645 B 645 
B 646 2 n LYS . 646 B 646 
B 647 2 n THR . 647 B 647 
B 648 2 n PHE . 648 B 648 
B 649 2 n MET . 649 B 649 
B 650 2 n GLN . 650 B 650 
B 651 2 n GLY . 651 B 651 
B 652 2 n GLU . 652 B 652 
B 653 2 n PHE . 653 B 653 
B 654 2 n LEU . 654 B 654 
B 655 2 n LYS . 655 B 655 
B 656 2 n ILE . 656 B 656 
B 657 2 n LYS . 657 B 657 
B 658 2 n HIS . 658 B 658 
B 659 2 n ILE . 659 B 659 
B 660 2 n VAL . 660 B 660 
B 661 2 n MET . 661 B 661 
B 662 2 n ASP . 662 B 662 
B 663 2 n GLU . 663 B 663 
B 664 2 n THR . 664 B 664 
B 665 2 n GLU . 665 B 665 
B 666 2 n ASN . 666 B 666 
B 667 2 n PHE . 667 B 667 
B 668 2 n CYS . 668 B 668 
B 669 2 n SER . 669 B 669 
B 670 2 n LYS . 670 B 670 
B 671 2 n TYR . 671 B 671 
B 672 2 n GLY . 672 B 672 
B 673 2 n ASN . 673 B 673 
B 674 2 n TRP . 674 B 674 
B 675 2 n TYR . 675 B 675 
B 676 2 n MET . 676 B 676 
B 677 2 n LYS . 677 B 677 
B 678 2 n ALA . 678 B 678 
B 679 2 n LYS . 679 B 679 
B 680 2 n ASN . 680 B 680 
B 681 2 n ILE . 681 B 681 
B 682 2 n THR . 682 B 682 
B 683 2 n HIS . 683 B 683 
B 684 2 n PRO . 684 B 684 
B 685 2 n LYS . 685 B 685 
B 686 2 n ALA . 686 B 686 
B 687 2 n LYS . 687 B 687 
B 688 2 n GLY . 688 B 688 
B 689 2 n THR . 689 B 689 
B 690 2 n GLY . 690 B 690 
B 691 2 n SER . 691 B 691 
B 692 2 n GLU . 692 B 692 
B 693 2 n ASN . 693 B 693 
B 694 2 n LEU . 694 B 694 
B 695 2 n HIS . 695 B 695 
B 696 2 n HIS . 696 B 696 
B 697 2 n GLY . 697 B 697 
B 698 2 n ILE . 698 B 698 
B 699 2 n LEU . 699 B 699 
B 700 2 n TRP . 700 B 700 
B 701 2 n LEU . 701 B 701 
B 702 2 n PHE . 702 B 702 
B 703 2 n LEU . 703 B 703 
B 704 2 n ASP . 704 B 704 
B 705 2 n PRO . 705 B 705 
B 706 2 n PHE . 706 B 706 
B 707 2 n GLN . 707 B 707 
B 708 2 n ILE . 708 B 708 
B 709 2 n HIS . 709 B 709 
B 710 2 n HIS . 710 B 710 
B 711 2 n ALA . 711 B 711 
B 712 2 n ASP . 712 B 712 
B 713 2 n VAL . 713 B 713 
B 714 2 n ASN . 714 B 714 
B 715 2 n GLY . 715 B 715 
B 716 2 n LEU . 716 B 716 
B 717 2 n PRO . 717 B 717 
B 718 2 n PRO . 718 B 718 
B 719 2 n PRO . 719 B 719 
B 720 2 n SER . 720 B 720 
B 721 2 n ALA . 721 B 721 
B 722 2 n GLN . 722 B 722 
B 723 2 n PHE . 723 B 723 
B 724 2 n PRO . 724 B 724 
B 725 2 n ARG . 725 B 725 
B 726 2 n LYS . 726 B 726 
B 727 2 n THR . 727 B 727 
B 728 2 n ILE . 728 B 728 
B 729 2 n THR . 729 B 729 
B 730 2 n SER . 730 B 730 
B 731 2 n GLY . 731 B 731 
B 732 2 n ILE . 732 B 732 
B 733 2 n HIS . 733 B 733 
B 734 2 n CYS . 734 B 734 
B 735 2 n ALA . 735 B 735 
B 736 2 n LEU . 736 B 736 
B 737 2 n GLU . 737 B 737 
B 738 2 n ILE . 738 B 738 
B 739 2 n ALA . 739 B 739 
B 740 2 n LYS . 740 B 740 
B 741 2 n VAL . 741 B 741 
B 742 2 n MET . 742 B 742 
B 743 2 n LYS . 743 B 743 
B 744 2 n GLU . 744 B 744 
B 745 2 n GLU . 745 B 745 
B 746 2 n MET . 746 B 746 
B 747 2 n LYS . 747 B 747 
B 748 2 n ARG . 748 B 748 
B 749 2 n ILE . 749 B 749 
B 750 2 n LYS . 750 B 750 
B 751 2 n GLU . 751 B 751 
B 752 2 n ASN . 752 B 752 
B 753 2 n PRO . 753 B 753 
B 754 2 n PRO . 754 B 754 
B 755 2 n SER . 755 B 755 
B 756 2 n ASN . 756 B 756 
B 757 2 n MET . 757 B 757 
B 758 2 n SER . 758 B 758 
B 759 2 n PRO . 759 B 759 
B 760 2 n ASP . 760 B 760 
B 761 2 n THR . 761 B 761 
B 762 2 n LEU . 762 B 762 
B 763 2 n ALA . 763 B 763 
B 764 2 n LEU . 764 B 764 
B 765 2 n PHE . 765 B 765 
B 766 2 n SER . 766 B 766 
B 767 2 n GLU . 767 B 767 
B 768 2 n THR . 768 B 768 
B 769 2 n ALA . 769 B 769 
B 770 2 n TYR . 770 B 770 
B 771 2 n GLU . 771 B 771 
B 772 2 n GLU . 772 B 772 
B 773 2 n ALA . 773 B 773 
B 774 2 n THR . 774 B 774 
B 775 2 n CYS . 775 B 775 
B 776 2 n ALA . 776 B 776 
B 777 2 n GLN . 777 B 777 
B 778 2 n ALA . 778 B 778 
B 779 2 n LEU . 779 B 779 
B 780 2 n PRO . 780 B 780 
B 781 2 n GLY . 781 B 781 
B 782 2 n VAL . 782 B 782 
B 783 2 n CYS . 783 B 783 
B 784 2 n GLU . 784 B 784 
B 785 2 n THR . 785 B 785 
B 786 2 n LYS . 786 B 786 
B 787 2 n THR . 787 B 787 
B 788 2 n ASN . 788 B 788 
B 789 2 n LEU . 789 B 789 
B 790 2 n THR . 790 B 790 
B 791 2 n THR . 791 B 791 
B 792 2 n GLU . 792 B 792 
B 793 2 n GLN . 793 B 793 
B 794 2 n ILE . 794 B 794 
B 795 2 n ALA . 795 B 795 
B 796 2 n ASN . 796 B 796 
B 797 2 n TYR . 797 B 797 
B 798 2 n VAL . 798 B 798 
B 799 2 n ALA . 799 B 799 
B 800 2 n ARG . 800 B 800 
B 801 2 n LYS . 801 B 801 
B 802 2 n CYS . 802 B 802 
B 803 2 n HIS . 803 B 803 
B 804 2 n SER . 804 B 804 
B 805 2 n LEU . 805 B 805 
B 806 2 n PHE . 806 B 806 
B 807 2 n GLN . 807 B 807 
B 808 2 n CYS . 808 B 808 
B 809 2 n GLY . 809 B 809 
B 810 2 n TYR . 810 B 810 
B 811 2 n LEU . 811 B 811 
B 812 2 n PRO . 812 B 812 
B 813 2 n LYS . 813 B 813 
B 814 2 n ASP . 814 B 814 
B 815 2 n ILE . 815 B 815 
B 816 2 n ALA . 816 B 816 
B 817 2 n ILE . 817 B 817 
B 818 2 n LEU . 818 B 818 
B 819 2 n CYS . 819 B 819 
B 820 2 n ARG . 820 B 820 
B 821 2 n ARG . 821 B 821 
B 822 2 n GLY . 822 B 822 
B 823 2 n GLU . 823 B 823 
B 824 2 n ASP . 824 B 824 
B 825 2 n ARG . 825 B 825 
B 826 2 n GLY . 826 B 826 
B 827 2 n ARG . 827 B 827 
B 828 2 n TYR . 828 B 828 
B 829 2 n ARG . 829 B 829 
B 830 2 n LEU . 830 B 830 
B 831 2 n ALA . 831 B 831 
B 832 2 n LEU . 832 B 832 
B 833 2 n LEU . 833 B 833 
B 834 2 n LYS . 834 B 834 
B 835 2 n ALA . 835 B 835 
B 836 2 n MET . 836 B 836 
B 837 2 n GLU . 837 B 837 
B 838 2 n LEU . 838 B 838 
B 839 2 n ILE . 839 B 839 
B 840 2 n GLU . 840 B 840 
B 841 2 n THR . 841 B 841 
B 842 2 n HIS . 842 B 842 
B 843 2 n ARG . 843 B 843 
B 844 2 n PRO . 844 B 844 
B 845 2 n SER . 845 B 845 
B 846 2 n GLU . 846 B 846 
B 847 2 n VAL . 847 B 847 
B 848 2 n VAL . 848 B 848 
B 849 2 n PHE . 849 B 849 
B 850 2 n SER . 850 B 850 
B 851 2 n PRO . 851 B 851 
B 852 2 n ALA . 852 B 852 
B 853 2 n THR . 853 B 853 
B 854 2 n GLY . 854 B 854 
B 855 2 n VAL . 855 B 855 
B 856 2 n TRP . 856 B 856 
B 857 2 n GLY . 857 B 857 
B 858 2 n SER . 858 B 858 
B 859 2 n HIS . 859 B 859 
B 860 2 n ILE . 860 B 860 
B 861 2 n VAL . 861 B 861 
B 862 2 n LEU . 862 B 862 
B 863 2 n ASP . 863 B 863 
B 864 2 n SER . 864 B 864 
B 865 2 n ILE . 865 B 865 
B 866 2 n GLN . 866 B 866 
B 867 2 n GLN . 867 B 867 
B 868 2 n PHE . 868 B 868 
B 869 2 n SER . 869 B 869 
B 870 2 n GLY . 870 B 870 
B 871 2 n LEU . 871 B 871 
B 872 2 n GLU . 872 B 872 
B 873 2 n ARG . 873 B 873 
B 874 2 n THR . 874 B 874 
B 875 2 n VAL . 875 B 875 
B 876 2 n VAL . 876 B 876 
B 877 2 n PHE . 877 B 877 
B 878 2 n GLY . 878 B 878 
B 879 2 n LEU . 879 B 879 
B 880 2 n SER . 880 B 880 
B 881 2 n PRO . 881 B 881 
B 882 2 n GLU . 882 B 882 
B 883 2 n CYS . 883 B 883 
B 884 2 n ASP . 884 B 884 
B 885 2 n GLN . 885 B 885 
B 886 2 n SER . 886 B 886 
B 887 2 n GLU . 887 B 887 
B 888 2 n GLU . 888 B 888 
B 889 2 n PHE . 889 B 889 
B 890 2 n HIS . 890 B 890 
B 891 2 n LYS . 891 B 891 
B 892 2 n LEU . 892 B 892 
B 893 2 n CYS . 893 B 893 
B 894 2 n PHE . 894 B 894 
B 895 2 n ALA . 895 B 895 
B 896 2 n SER . 896 B 896 
B 897 2 n ARG . 897 B 897 
B 898 2 n ALA . 898 B 898 
B 899 2 n ILE . 899 B 899 
B 900 2 n LYS . 900 B 900 
B 901 2 n HIS . 901 B 901 
B 902 2 n LEU . 902 B 902 
B 903 2 n TYR . 903 B 903 
B 904 2 n LEU . 904 B 904 
B 905 2 n LEU . 905 B 905 
B 906 2 n TYR . 906 B 906 
B 907 2 n GLU . 907 B 907 
B 908 2 n LYS . 908 B 908 
B 909 2 n ARG . 909 B 909 
B 910 2 n ALA . 910 B 910 
B 911 2 n ALA . 911 B 911 
B 912 2 n TYR . 912 B 912 
C 1   3 n A   . 1   C 1   
C 2   3 n C   . 2   C 2   
C 3   3 n C   . 3   C 3   
C 4   3 n A   . 4   C 4   
C 5   3 n G   . 5   C 5   
C 6   3 n G   . 6   C 6   
C 7   3 n A   . 7   C 7   
C 8   3 n U   . 8   C 8   
C 9   3 n G   . 9   C 9   
C 10  3 n G   . 10  C 10  
C 11  3 n C   . 11  C 11  
C 12  3 n C   . 12  C 12  
C 13  3 n G   . 13  C 13  
C 14  3 n A   . 14  C 14  
C 15  3 n G   . 15  C 15  
C 16  3 n U   . 16  C 16  
C 17  3 n G   . 17  C 17  
C 18  3 n G   . 18  C 18  
C 19  3 n U   . 19  C 19  
C 20  3 n U   . 20  C 20  
C 21  3 n A   . 21  C 21  
C 22  3 n A   . 22  C 22  
C 23  3 n G   . 23  C 23  
C 24  3 n G   . 24  C 24  
C 25  3 n C   . 25  C 25  
C 26  3 n G   . 26  C 26  
C 27  3 n U   . 27  C 27  
C 28  3 n U   . 28  C 28  
C 29  3 n G   . 29  C 29  
C 30  3 n G   . 30  C 30  
C 31  3 n A   . 31  C 31  
C 32  3 n C   . 32  C 32  
C 33  3 n U   . 33  C 33  
C 34  3 n U   . 34  C 34  
C 35  3 n A   . 35  C 35  
C 36  3 n A   . 36  C 36  
C 37  3 n G   . 37  C 37  
C 38  3 n A   . 38  C 38  
C 39  3 n U   . 39  C 39  
C 40  3 n C   . 40  C 40  
C 41  3 n C   . 41  C 41  
C 42  3 n A   . 42  C 42  
C 43  3 n A   . 43  C 43  
C 44  3 n U   . 44  C 44  
C 45  3 n G   . 45  C 45  
C 46  3 n G   . 46  C 46  
C 47  3 n A   . 47  C 47  
C 48  3 n C   . 48  C 48  
C 49  3 n A   . 49  C 49  
C 50  3 n U   . 50  C 50  
C 51  3 n A   . 51  C 51  
C 52  3 n U   . 52  C 52  
C 53  3 n G   . 53  C 53  
C 54  3 n U   . 54  C 54  
C 55  3 n C   . 55  C 55  
C 56  3 n C   . 56  C 56  
C 57  3 n G   . 57  C 57  
C 58  3 n C   . 58  C 58  
C 59  3 n G   . 59  C 59  
C 60  3 n U   . 60  C 60  
C 61  3 n G   . 61  C 61  
C 62  3 n G   . 62  C 62  
C 63  3 n G   . 63  C 63  
C 64  3 n U   . 64  C 64  
C 65  3 n U   . 65  C 65  
C 66  3 n C   . 66  C 66  
C 67  3 n G   . 67  C 67  
C 68  3 n A   . 68  C 68  
C 69  3 n A   . 69  C 69  
C 70  3 n C   . 70  C 70  
C 71  3 n C   . 71  C 71  
C 72  3 n C   . 72  C 72  
C 73  3 n C   . 73  C 73  
C 74  3 n A   . 74  C 74  
C 75  3 n C   . 75  C 75  
C 76  3 n U   . 76  C 76  
C 77  3 n C   . 77  C 77  
C 78  3 n C   . 78  C 78  
C 79  3 n U   . 79  C 79  
C 80  3 n G   . 80  C 80  
C 81  3 n G   . 81  C 81  
C 82  3 n U   . 82  C 82  
C 83  3 n A   . 83  C 83  
#
_software.classification other
_software.date           ?
_software.description    "Structure prediction"
_software.name           AlphaFold
_software.pdbx_ordinal   1
_software.type           package
_software.version        "AlphaFold-beta-20231127 (52ceabbc-a146-4d20-8f14-848cbf63912f @ 2025-11-23 23:59:43)"
#
loop_
_struct_asym.entity_id
_struct_asym.id
1 A 
2 B 
3 C 
#
loop_
_atom_site.group_PDB
_atom_site.id
_atom_site.type_symbol
_atom_site.label_atom_id
_atom_site.label_alt_id
_atom_site.label_comp_id
_atom_site.label_asym_id
_atom_site.label_entity_id
_atom_site.label_seq_id
_atom_site.pdbx_PDB_ins_code
_atom_site.Cartn_x
_atom_site.Cartn_y
_atom_site.Cartn_z
_atom_site.occupancy
_atom_site.B_iso_or_equiv
_atom_site.auth_seq_id
_atom_site.auth_asym_id
_atom_site.pdbx_PDB_model_num
ATOM 1     N N     . MET A 1 1   ? -10.777 4.648   35.628  1.00 40.57 1   A 1 
ATOM 2     C CA    . MET A 1 1   ? -9.627  4.026   34.937  1.00 44.60 1   A 1 
ATOM 3     C C     . MET A 1 1   ? -8.388  4.489   35.666  1.00 48.14 1   A 1 
ATOM 4     O O     . MET A 1 1   ? -8.231  5.691   35.813  1.00 45.10 1   A 1 
ATOM 5     C CB    . MET A 1 1   ? -9.548  4.451   33.464  1.00 42.01 1   A 1 
ATOM 6     C CG    . MET A 1 1   ? -10.573 3.737   32.577  1.00 39.04 1   A 1 
ATOM 7     S SD    . MET A 1 1   ? -10.475 4.279   30.849  1.00 35.61 1   A 1 
ATOM 8     C CE    . MET A 1 1   ? -11.743 3.232   30.090  1.00 30.90 1   A 1 
ATOM 9     N N     . GLU A 1 2   ? -7.566  3.586   36.170  1.00 46.39 2   A 1 
ATOM 10    C CA    . GLU A 1 2   ? -6.299  3.965   36.791  1.00 48.61 2   A 1 
ATOM 11    C C     . GLU A 1 2   ? -5.404  4.569   35.709  1.00 50.42 2   A 1 
ATOM 12    O O     . GLU A 1 2   ? -5.136  3.937   34.687  1.00 47.08 2   A 1 
ATOM 13    C CB    . GLU A 1 2   ? -5.648  2.744   37.456  1.00 45.23 2   A 1 
ATOM 14    C CG    . GLU A 1 2   ? -6.395  2.311   38.727  1.00 41.86 2   A 1 
ATOM 15    C CD    . GLU A 1 2   ? -5.864  1.011   39.350  1.00 38.08 2   A 1 
ATOM 16    O OE1   . GLU A 1 2   ? -6.187  0.776   40.528  1.00 33.88 2   A 1 
ATOM 17    O OE2   . GLU A 1 2   ? -5.210  0.222   38.626  1.00 34.78 2   A 1 
ATOM 18    N N     . SER A 1 3   ? -5.028  5.835   35.901  1.00 49.99 3   A 1 
ATOM 19    C CA    . SER A 1 3   ? -4.194  6.536   34.934  1.00 52.18 3   A 1 
ATOM 20    C C     . SER A 1 3   ? -2.754  6.063   35.085  1.00 54.58 3   A 1 
ATOM 21    O O     . SER A 1 3   ? -2.114  6.369   36.093  1.00 52.60 3   A 1 
ATOM 22    C CB    . SER A 1 3   ? -4.303  8.054   35.125  1.00 48.55 3   A 1 
ATOM 23    O OG    . SER A 1 3   ? -3.919  8.430   36.431  1.00 44.48 3   A 1 
ATOM 24    N N     . LEU A 1 4   ? -2.247  5.361   34.087  1.00 57.95 4   A 1 
ATOM 25    C CA    . LEU A 1 4   ? -0.835  5.018   34.015  1.00 61.02 4   A 1 
ATOM 26    C C     . LEU A 1 4   ? -0.030  6.306   33.815  1.00 63.26 4   A 1 
ATOM 27    O O     . LEU A 1 4   ? -0.283  7.042   32.859  1.00 61.30 4   A 1 
ATOM 28    C CB    . LEU A 1 4   ? -0.605  4.017   32.872  1.00 58.52 4   A 1 
ATOM 29    C CG    . LEU A 1 4   ? -1.351  2.682   33.041  1.00 54.93 4   A 1 
ATOM 30    C CD1   . LEU A 1 4   ? -1.224  1.851   31.771  1.00 50.52 4   A 1 
ATOM 31    C CD2   . LEU A 1 4   ? -0.805  1.869   34.212  1.00 53.90 4   A 1 
ATOM 32    N N     . LYS A 1 5   ? 0.903   6.580   34.718  1.00 59.56 5   A 1 
ATOM 33    C CA    . LYS A 1 5   ? 1.746   7.775   34.694  1.00 60.69 5   A 1 
ATOM 34    C C     . LYS A 1 5   ? 3.167   7.433   34.271  1.00 60.16 5   A 1 
ATOM 35    O O     . LYS A 1 5   ? 3.611   6.297   34.399  1.00 58.43 5   A 1 
ATOM 36    C CB    . LYS A 1 5   ? 1.723   8.486   36.055  1.00 58.56 5   A 1 
ATOM 37    C CG    . LYS A 1 5   ? 0.363   9.140   36.348  1.00 53.97 5   A 1 
ATOM 38    C CD    . LYS A 1 5   ? 0.450   9.973   37.622  1.00 49.41 5   A 1 
ATOM 39    C CE    . LYS A 1 5   ? -0.877  10.671  37.915  1.00 44.18 5   A 1 
ATOM 40    N NZ    . LYS A 1 5   ? -0.773  11.551  39.100  1.00 38.95 5   A 1 
ATOM 41    N N     . THR A 1 6   ? 3.863   8.449   33.796  1.00 57.81 6   A 1 
ATOM 42    C CA    . THR A 1 6   ? 5.287   8.357   33.488  1.00 57.36 6   A 1 
ATOM 43    C C     . THR A 1 6   ? 6.096   8.402   34.779  1.00 58.89 6   A 1 
ATOM 44    O O     . THR A 1 6   ? 5.874   9.278   35.612  1.00 57.34 6   A 1 
ATOM 45    C CB    . THR A 1 6   ? 5.708   9.489   32.543  1.00 55.04 6   A 1 
ATOM 46    O OG1   . THR A 1 6   ? 4.803   9.567   31.464  1.00 52.04 6   A 1 
ATOM 47    C CG2   . THR A 1 6   ? 7.087   9.268   31.950  1.00 53.59 6   A 1 
ATOM 48    N N     . ASP A 1 7   ? 7.027   7.463   34.926  1.00 58.89 7   A 1 
ATOM 49    C CA    . ASP A 1 7   ? 8.023   7.470   35.996  1.00 59.74 7   A 1 
ATOM 50    C C     . ASP A 1 7   ? 9.216   8.336   35.567  1.00 62.15 7   A 1 
ATOM 51    O O     . ASP A 1 7   ? 9.780   8.151   34.487  1.00 58.84 7   A 1 
ATOM 52    C CB    . ASP A 1 7   ? 8.422   6.021   36.328  1.00 54.03 7   A 1 
ATOM 53    C CG    . ASP A 1 7   ? 9.369   5.894   37.526  1.00 50.27 7   A 1 
ATOM 54    O OD1   . ASP A 1 7   ? 9.814   6.932   38.050  1.00 47.07 7   A 1 
ATOM 55    O OD2   . ASP A 1 7   ? 9.650   4.744   37.922  1.00 48.95 7   A 1 
ATOM 56    N N     . THR A 1 8   ? 9.577   9.300   36.404  1.00 57.70 8   A 1 
ATOM 57    C CA    . THR A 1 8   ? 10.678  10.235  36.159  1.00 56.84 8   A 1 
ATOM 58    C C     . THR A 1 8   ? 11.956  9.883   36.919  1.00 59.67 8   A 1 
ATOM 59    O O     . THR A 1 8   ? 12.989  10.500  36.686  1.00 55.14 8   A 1 
ATOM 60    C CB    . THR A 1 8   ? 10.257  11.670  36.506  1.00 50.66 8   A 1 
ATOM 61    O OG1   . THR A 1 8   ? 9.744   11.730  37.822  1.00 47.24 8   A 1 
ATOM 62    C CG2   . THR A 1 8   ? 9.161   12.178  35.572  1.00 45.83 8   A 1 
ATOM 63    N N     . GLU A 1 9   ? 11.906  8.905   37.818  1.00 61.85 9   A 1 
ATOM 64    C CA    . GLU A 1 9   ? 13.043  8.556   38.678  1.00 61.46 9   A 1 
ATOM 65    C C     . GLU A 1 9   ? 14.073  7.672   37.970  1.00 64.59 9   A 1 
ATOM 66    O O     . GLU A 1 9   ? 15.261  7.709   38.296  1.00 58.88 9   A 1 
ATOM 67    C CB    . GLU A 1 9   ? 12.549  7.832   39.936  1.00 53.48 9   A 1 
ATOM 68    C CG    . GLU A 1 9   ? 11.659  8.704   40.829  1.00 47.65 9   A 1 
ATOM 69    C CD    . GLU A 1 9   ? 11.303  8.018   42.153  1.00 42.55 9   A 1 
ATOM 70    O OE1   . GLU A 1 9   ? 10.850  8.743   43.067  1.00 37.38 9   A 1 
ATOM 71    O OE2   . GLU A 1 9   ? 11.498  6.784   42.263  1.00 38.26 9   A 1 
ATOM 72    N N     . MET A 1 10  ? 13.645  6.874   36.999  1.00 64.92 10  A 1 
ATOM 73    C CA    . MET A 1 10  ? 14.569  5.987   36.304  1.00 65.33 10  A 1 
ATOM 74    C C     . MET A 1 10  ? 15.541  6.754   35.401  1.00 68.94 10  A 1 
ATOM 75    O O     . MET A 1 10  ? 15.155  7.687   34.698  1.00 64.55 10  A 1 
ATOM 76    C CB    . MET A 1 10  ? 13.824  4.903   35.521  1.00 58.34 10  A 1 
ATOM 77    C CG    . MET A 1 10  ? 13.491  3.710   36.422  1.00 54.81 10  A 1 
ATOM 78    S SD    . MET A 1 10  ? 13.291  2.172   35.493  1.00 49.66 10  A 1 
ATOM 79    C CE    . MET A 1 10  ? 13.346  0.990   36.847  1.00 45.64 10  A 1 
ATOM 80    N N     . PRO A 1 11  ? 16.808  6.325   35.364  1.00 71.44 11  A 1 
ATOM 81    C CA    . PRO A 1 11  ? 17.856  7.055   34.649  1.00 71.55 11  A 1 
ATOM 82    C C     . PRO A 1 11  ? 17.847  6.870   33.126  1.00 74.46 11  A 1 
ATOM 83    O O     . PRO A 1 11  ? 18.699  7.443   32.447  1.00 69.88 11  A 1 
ATOM 84    C CB    . PRO A 1 11  ? 19.157  6.568   35.298  1.00 65.50 11  A 1 
ATOM 85    C CG    . PRO A 1 11  ? 18.831  5.135   35.701  1.00 62.41 11  A 1 
ATOM 86    C CD    . PRO A 1 11  ? 17.376  5.241   36.140  1.00 64.82 11  A 1 
ATOM 87    N N     . TYR A 1 12  ? 16.927  6.095   32.570  1.00 76.20 12  A 1 
ATOM 88    C CA    . TYR A 1 12  ? 16.850  5.874   31.129  1.00 77.80 12  A 1 
ATOM 89    C C     . TYR A 1 12  ? 16.409  7.149   30.389  1.00 78.73 12  A 1 
ATOM 90    O O     . TYR A 1 12  ? 15.486  7.830   30.845  1.00 75.33 12  A 1 
ATOM 91    C CB    . TYR A 1 12  ? 15.909  4.703   30.821  1.00 75.71 12  A 1 
ATOM 92    C CG    . TYR A 1 12  ? 16.456  3.359   31.248  1.00 76.60 12  A 1 
ATOM 93    C CD1   . TYR A 1 12  ? 17.277  2.619   30.381  1.00 72.76 12  A 1 
ATOM 94    C CD2   . TYR A 1 12  ? 16.166  2.843   32.528  1.00 72.41 12  A 1 
ATOM 95    C CE1   . TYR A 1 12  ? 17.806  1.382   30.779  1.00 70.66 12  A 1 
ATOM 96    C CE2   . TYR A 1 12  ? 16.696  1.608   32.938  1.00 70.97 12  A 1 
ATOM 97    C CZ    . TYR A 1 12  ? 17.519  0.880   32.060  1.00 73.36 12  A 1 
ATOM 98    O OH    . TYR A 1 12  ? 18.047  -0.323  32.459  1.00 70.05 12  A 1 
ATOM 99    N N     . PRO A 1 13  ? 17.018  7.472   29.237  1.00 78.78 13  A 1 
ATOM 100   C CA    . PRO A 1 13  ? 16.591  8.581   28.385  1.00 77.88 13  A 1 
ATOM 101   C C     . PRO A 1 13  ? 15.382  8.179   27.522  1.00 78.33 13  A 1 
ATOM 102   O O     . PRO A 1 13  ? 15.393  8.300   26.297  1.00 72.60 13  A 1 
ATOM 103   C CB    . PRO A 1 13  ? 17.844  8.931   27.574  1.00 74.35 13  A 1 
ATOM 104   C CG    . PRO A 1 13  ? 18.477  7.560   27.351  1.00 73.27 13  A 1 
ATOM 105   C CD    . PRO A 1 13  ? 18.179  6.823   28.657  1.00 77.00 13  A 1 
ATOM 106   N N     . GLU A 1 14  ? 14.364  7.653   28.160  1.00 80.31 14  A 1 
ATOM 107   C CA    . GLU A 1 14  ? 13.188  7.060   27.536  1.00 79.94 14  A 1 
ATOM 108   C C     . GLU A 1 14  ? 11.924  7.519   28.270  1.00 81.03 14  A 1 
ATOM 109   O O     . GLU A 1 14  ? 11.975  7.937   29.429  1.00 77.90 14  A 1 
ATOM 110   C CB    . GLU A 1 14  ? 13.288  5.520   27.607  1.00 75.90 14  A 1 
ATOM 111   C CG    . GLU A 1 14  ? 14.481  4.901   26.861  1.00 71.62 14  A 1 
ATOM 112   C CD    . GLU A 1 14  ? 14.390  4.991   25.332  1.00 70.16 14  A 1 
ATOM 113   O OE1   . GLU A 1 14  ? 15.345  4.552   24.653  1.00 63.18 14  A 1 
ATOM 114   O OE2   . GLU A 1 14  ? 13.365  5.440   24.778  1.00 64.95 14  A 1 
ATOM 115   N N     . VAL A 1 15  ? 10.784  7.391   27.614  1.00 82.53 15  A 1 
ATOM 116   C CA    . VAL A 1 15  ? 9.495   7.502   28.298  1.00 83.13 15  A 1 
ATOM 117   C C     . VAL A 1 15  ? 9.287   6.217   29.094  1.00 84.56 15  A 1 
ATOM 118   O O     . VAL A 1 15  ? 9.206   5.137   28.514  1.00 82.26 15  A 1 
ATOM 119   C CB    . VAL A 1 15  ? 8.344   7.738   27.308  1.00 80.90 15  A 1 
ATOM 120   C CG1   . VAL A 1 15  ? 7.016   7.877   28.049  1.00 73.90 15  A 1 
ATOM 121   C CG2   . VAL A 1 15  ? 8.560   9.027   26.502  1.00 73.98 15  A 1 
ATOM 122   N N     . ILE A 1 16  ? 9.193   6.332   30.409  1.00 85.59 16  A 1 
ATOM 123   C CA    . ILE A 1 16  ? 8.990   5.189   31.299  1.00 85.54 16  A 1 
ATOM 124   C C     . ILE A 1 16  ? 7.558   5.228   31.818  1.00 85.99 16  A 1 
ATOM 125   O O     . ILE A 1 16  ? 7.122   6.237   32.363  1.00 83.05 16  A 1 
ATOM 126   C CB    . ILE A 1 16  ? 10.029  5.165   32.437  1.00 82.99 16  A 1 
ATOM 127   C CG1   . ILE A 1 16  ? 11.459  5.174   31.851  1.00 75.87 16  A 1 
ATOM 128   C CG2   . ILE A 1 16  ? 9.802   3.927   33.323  1.00 74.53 16  A 1 
ATOM 129   C CD1   . ILE A 1 16  ? 12.564  5.247   32.895  1.00 68.61 16  A 1 
ATOM 130   N N     . VAL A 1 17  ? 6.829   4.139   31.645  1.00 87.35 17  A 1 
ATOM 131   C CA    . VAL A 1 17  ? 5.461   4.001   32.161  1.00 87.58 17  A 1 
ATOM 132   C C     . VAL A 1 17  ? 5.463   2.985   33.288  1.00 87.83 17  A 1 
ATOM 133   O O     . VAL A 1 17  ? 5.844   1.835   33.079  1.00 85.97 17  A 1 
ATOM 134   C CB    . VAL A 1 17  ? 4.473   3.606   31.051  1.00 86.42 17  A 1 
ATOM 135   C CG1   . VAL A 1 17  ? 3.047   3.492   31.595  1.00 78.41 17  A 1 
ATOM 136   C CG2   . VAL A 1 17  ? 4.451   4.650   29.933  1.00 79.27 17  A 1 
ATOM 137   N N     . ASP A 1 18  ? 5.026   3.394   34.470  1.00 87.09 18  A 1 
ATOM 138   C CA    . ASP A 1 18  ? 4.847   2.478   35.593  1.00 86.72 18  A 1 
ATOM 139   C C     . ASP A 1 18  ? 3.439   1.865   35.549  1.00 87.00 18  A 1 
ATOM 140   O O     . ASP A 1 18  ? 2.428   2.568   35.522  1.00 83.47 18  A 1 
ATOM 141   C CB    . ASP A 1 18  ? 5.152   3.187   36.923  1.00 83.96 18  A 1 
ATOM 142   C CG    . ASP A 1 18  ? 5.415   2.190   38.057  1.00 75.04 18  A 1 
ATOM 143   O OD1   . ASP A 1 18  ? 4.861   1.070   38.004  1.00 66.24 18  A 1 
ATOM 144   O OD2   . ASP A 1 18  ? 6.212   2.523   38.956  1.00 66.88 18  A 1 
ATOM 145   N N     . VAL A 1 19  ? 3.384   0.539   35.517  1.00 86.82 19  A 1 
ATOM 146   C CA    . VAL A 1 19  ? 2.127   -0.227  35.546  1.00 85.99 19  A 1 
ATOM 147   C C     . VAL A 1 19  ? 1.782   -0.742  36.945  1.00 84.99 19  A 1 
ATOM 148   O O     . VAL A 1 19  ? 0.754   -1.402  37.123  1.00 77.76 19  A 1 
ATOM 149   C CB    . VAL A 1 19  ? 2.115   -1.361  34.500  1.00 84.25 19  A 1 
ATOM 150   C CG1   . VAL A 1 19  ? 2.207   -0.792  33.080  1.00 74.86 19  A 1 
ATOM 151   C CG2   . VAL A 1 19  ? 3.236   -2.378  34.694  1.00 75.93 19  A 1 
ATOM 152   N N     . GLY A 1 20  ? 2.607   -0.428  37.940  1.00 85.33 20  A 1 
ATOM 153   C CA    . GLY A 1 20  ? 2.459   -0.877  39.315  1.00 85.27 20  A 1 
ATOM 154   C C     . GLY A 1 20  ? 2.850   -2.343  39.519  1.00 86.56 20  A 1 
ATOM 155   O O     . GLY A 1 20  ? 3.634   -2.908  38.757  1.00 83.02 20  A 1 
ATOM 156   N N     . ARG A 1 21  ? 2.294   -2.966  40.548  1.00 87.56 21  A 1 
ATOM 157   C CA    . ARG A 1 21  ? 2.562   -4.374  40.866  1.00 87.83 21  A 1 
ATOM 158   C C     . ARG A 1 21  ? 1.877   -5.310  39.887  1.00 87.80 21  A 1 
ATOM 159   O O     . ARG A 1 21  ? 0.685   -5.171  39.610  1.00 84.08 21  A 1 
ATOM 160   C CB    . ARG A 1 21  ? 2.139   -4.705  42.298  1.00 85.61 21  A 1 
ATOM 161   C CG    . ARG A 1 21  ? 3.130   -4.101  43.298  1.00 75.50 21  A 1 
ATOM 162   C CD    . ARG A 1 21  ? 2.817   -4.541  44.718  1.00 74.27 21  A 1 
ATOM 163   N NE    . ARG A 1 21  ? 3.892   -4.096  45.597  1.00 65.77 21  A 1 
ATOM 164   C CZ    . ARG A 1 21  ? 4.013   -4.289  46.890  1.00 59.35 21  A 1 
ATOM 165   N NH1   . ARG A 1 21  ? 3.091   -4.888  47.598  1.00 54.20 21  A 1 
ATOM 166   N NH2   . ARG A 1 21  ? 5.098   -3.874  47.466  1.00 50.82 21  A 1 
ATOM 167   N N     . VAL A 1 22  ? 2.633   -6.281  39.411  1.00 88.28 22  A 1 
ATOM 168   C CA    . VAL A 1 22  ? 2.162   -7.319  38.496  1.00 88.26 22  A 1 
ATOM 169   C C     . VAL A 1 22  ? 2.755   -8.663  38.918  1.00 88.32 22  A 1 
ATOM 170   O O     . VAL A 1 22  ? 3.936   -8.763  39.251  1.00 86.07 22  A 1 
ATOM 171   C CB    . VAL A 1 22  ? 2.538   -6.988  37.039  1.00 86.73 22  A 1 
ATOM 172   C CG1   . VAL A 1 22  ? 2.066   -8.067  36.061  1.00 78.95 22  A 1 
ATOM 173   C CG2   . VAL A 1 22  ? 1.914   -5.666  36.573  1.00 80.05 22  A 1 
ATOM 174   N N     . ILE A 1 23  ? 1.931   -9.697  38.883  1.00 88.16 23  A 1 
ATOM 175   C CA    . ILE A 1 23  ? 2.379   -11.072 39.097  1.00 87.61 23  A 1 
ATOM 176   C C     . ILE A 1 23  ? 2.895   -11.623 37.766  1.00 87.61 23  A 1 
ATOM 177   O O     . ILE A 1 23  ? 2.153   -11.674 36.781  1.00 85.05 23  A 1 
ATOM 178   C CB    . ILE A 1 23  ? 1.260   -11.936 39.709  1.00 85.87 23  A 1 
ATOM 179   C CG1   . ILE A 1 23  ? 0.841   -11.371 41.091  1.00 78.44 23  A 1 
ATOM 180   C CG2   . ILE A 1 23  ? 1.727   -13.398 39.849  1.00 76.44 23  A 1 
ATOM 181   C CD1   . ILE A 1 23  ? -0.409  -12.018 41.687  1.00 69.21 23  A 1 
ATOM 182   N N     . PHE A 1 24  ? 4.143   -12.064 37.750  1.00 86.05 24  A 1 
ATOM 183   C CA    . PHE A 1 24  ? 4.779   -12.719 36.612  1.00 85.98 24  A 1 
ATOM 184   C C     . PHE A 1 24  ? 5.088   -14.192 36.894  1.00 85.29 24  A 1 
ATOM 185   O O     . PHE A 1 24  ? 5.055   -14.650 38.036  1.00 79.50 24  A 1 
ATOM 186   C CB    . PHE A 1 24  ? 6.041   -11.950 36.206  1.00 84.56 24  A 1 
ATOM 187   C CG    . PHE A 1 24  ? 5.779   -10.580 35.632  1.00 85.94 24  A 1 
ATOM 188   C CD1   . PHE A 1 24  ? 5.253   -10.442 34.337  1.00 81.39 24  A 1 
ATOM 189   C CD2   . PHE A 1 24  ? 6.067   -9.431  36.386  1.00 80.81 24  A 1 
ATOM 190   C CE1   . PHE A 1 24  ? 5.024   -9.171  33.796  1.00 79.05 24  A 1 
ATOM 191   C CE2   . PHE A 1 24  ? 5.840   -8.157  35.852  1.00 79.49 24  A 1 
ATOM 192   C CZ    . PHE A 1 24  ? 5.319   -8.025  34.555  1.00 81.36 24  A 1 
ATOM 193   N N     . GLY A 1 25  ? 5.407   -14.919 35.849  1.00 83.32 25  A 1 
ATOM 194   C CA    . GLY A 1 25  ? 5.663   -16.355 35.881  1.00 82.76 25  A 1 
ATOM 195   C C     . GLY A 1 25  ? 4.466   -17.155 35.386  1.00 83.16 25  A 1 
ATOM 196   O O     . GLY A 1 25  ? 3.330   -16.928 35.804  1.00 78.43 25  A 1 
ATOM 197   N N     . GLU A 1 26  ? 4.720   -18.117 34.493  1.00 83.03 26  A 1 
ATOM 198   C CA    . GLU A 1 26  ? 3.651   -18.909 33.880  1.00 81.41 26  A 1 
ATOM 199   C C     . GLU A 1 26  ? 2.823   -19.671 34.922  1.00 81.27 26  A 1 
ATOM 200   O O     . GLU A 1 26  ? 1.595   -19.586 34.939  1.00 78.10 26  A 1 
ATOM 201   C CB    . GLU A 1 26  ? 4.264   -19.871 32.850  1.00 78.60 26  A 1 
ATOM 202   C CG    . GLU A 1 26  ? 3.154   -20.567 32.053  1.00 70.81 26  A 1 
ATOM 203   C CD    . GLU A 1 26  ? 3.638   -21.568 31.009  1.00 66.36 26  A 1 
ATOM 204   O OE1   . GLU A 1 26  ? 2.789   -22.407 30.631  1.00 60.62 26  A 1 
ATOM 205   O OE2   . GLU A 1 26  ? 4.801   -21.482 30.591  1.00 60.52 26  A 1 
ATOM 206   N N     . GLU A 1 27  ? 3.493   -20.369 35.843  1.00 81.98 27  A 1 
ATOM 207   C CA    . GLU A 1 27  ? 2.837   -21.126 36.912  1.00 81.12 27  A 1 
ATOM 208   C C     . GLU A 1 27  ? 2.129   -20.208 37.918  1.00 81.86 27  A 1 
ATOM 209   O O     . GLU A 1 27  ? 0.996   -20.494 38.312  1.00 78.79 27  A 1 
ATOM 210   C CB    . GLU A 1 27  ? 3.867   -22.012 37.638  1.00 78.83 27  A 1 
ATOM 211   C CG    . GLU A 1 27  ? 4.161   -23.323 36.889  1.00 70.58 27  A 1 
ATOM 212   C CD    . GLU A 1 27  ? 2.952   -24.272 36.873  1.00 64.73 27  A 1 
ATOM 213   O OE1   . GLU A 1 27  ? 2.648   -24.840 35.806  1.00 57.09 27  A 1 
ATOM 214   O OE2   . GLU A 1 27  ? 2.298   -24.422 37.930  1.00 56.50 27  A 1 
ATOM 215   N N     . ASN A 1 28  ? 2.739   -19.095 38.284  1.00 83.26 28  A 1 
ATOM 216   C CA    . ASN A 1 28  ? 2.142   -18.133 39.205  1.00 83.20 28  A 1 
ATOM 217   C C     . ASN A 1 28  ? 0.862   -17.540 38.613  1.00 83.50 28  A 1 
ATOM 218   O O     . ASN A 1 28  ? -0.180  -17.527 39.271  1.00 80.27 28  A 1 
ATOM 219   C CB    . ASN A 1 28  ? 3.169   -17.041 39.560  1.00 81.83 28  A 1 
ATOM 220   C CG    . ASN A 1 28  ? 4.291   -17.534 40.464  1.00 78.74 28  A 1 
ATOM 221   O OD1   . ASN A 1 28  ? 4.277   -18.643 40.962  1.00 70.69 28  A 1 
ATOM 222   N ND2   . ASN A 1 28  ? 5.280   -16.695 40.708  1.00 71.34 28  A 1 
ATOM 223   N N     . ARG A 1 29  ? 0.894   -17.138 37.344  1.00 82.39 29  A 1 
ATOM 224   C CA    . ARG A 1 29  ? -0.284  -16.599 36.659  1.00 81.73 29  A 1 
ATOM 225   C C     . ARG A 1 29  ? -1.366  -17.657 36.415  1.00 81.07 29  A 1 
ATOM 226   O O     . ARG A 1 29  ? -2.551  -17.328 36.494  1.00 78.38 29  A 1 
ATOM 227   C CB    . ARG A 1 29  ? 0.113   -15.918 35.349  1.00 81.13 29  A 1 
ATOM 228   C CG    . ARG A 1 29  ? 0.953   -14.647 35.602  1.00 77.39 29  A 1 
ATOM 229   C CD    . ARG A 1 29  ? 1.136   -13.826 34.324  1.00 77.52 29  A 1 
ATOM 230   N NE    . ARG A 1 29  ? -0.102  -13.131 33.939  1.00 75.64 29  A 1 
ATOM 231   C CZ    . ARG A 1 29  ? -0.591  -12.008 34.472  1.00 76.82 29  A 1 
ATOM 232   N NH1   . ARG A 1 29  ? 0.042   -11.344 35.399  1.00 67.41 29  A 1 
ATOM 233   N NH2   . ARG A 1 29  ? -1.727  -11.539 34.076  1.00 71.05 29  A 1 
ATOM 234   N N     . LYS A 1 30  ? -1.004  -18.910 36.173  1.00 81.67 30  A 1 
ATOM 235   C CA    . LYS A 1 30  ? -1.957  -20.029 36.090  1.00 79.77 30  A 1 
ATOM 236   C C     . LYS A 1 30  ? -2.689  -20.259 37.407  1.00 79.54 30  A 1 
ATOM 237   O O     . LYS A 1 30  ? -3.888  -20.516 37.393  1.00 75.80 30  A 1 
ATOM 238   C CB    . LYS A 1 30  ? -1.240  -21.318 35.649  1.00 76.70 30  A 1 
ATOM 239   C CG    . LYS A 1 30  ? -1.486  -21.663 34.174  1.00 69.13 30  A 1 
ATOM 240   C CD    . LYS A 1 30  ? -0.635  -22.855 33.735  1.00 65.90 30  A 1 
ATOM 241   C CE    . LYS A 1 30  ? -0.929  -23.249 32.280  1.00 58.58 30  A 1 
ATOM 242   N NZ    . LYS A 1 30  ? 0.185   -24.030 31.674  1.00 52.83 30  A 1 
ATOM 243   N N     . LYS A 1 31  ? -1.988  -20.141 38.520  1.00 81.32 31  A 1 
ATOM 244   C CA    . LYS A 1 31  ? -2.525  -20.359 39.873  1.00 80.63 31  A 1 
ATOM 245   C C     . LYS A 1 31  ? -3.287  -19.159 40.439  1.00 80.72 31  A 1 
ATOM 246   O O     . LYS A 1 31  ? -3.888  -19.285 41.502  1.00 75.70 31  A 1 
ATOM 247   C CB    . LYS A 1 31  ? -1.380  -20.777 40.806  1.00 78.10 31  A 1 
ATOM 248   C CG    . LYS A 1 31  ? -0.849  -22.181 40.470  1.00 70.49 31  A 1 
ATOM 249   C CD    . LYS A 1 31  ? 0.435   -22.473 41.247  1.00 66.43 31  A 1 
ATOM 250   C CE    . LYS A 1 31  ? 1.008   -23.816 40.794  1.00 57.41 31  A 1 
ATOM 251   N NZ    . LYS A 1 31  ? 2.419   -23.997 41.185  1.00 50.08 31  A 1 
ATOM 252   N N     . MET A 1 32  ? -3.285  -18.016 39.766  1.00 78.53 32  A 1 
ATOM 253   C CA    . MET A 1 32  ? -4.038  -16.852 40.224  1.00 76.84 32  A 1 
ATOM 254   C C     . MET A 1 32  ? -5.531  -17.169 40.315  1.00 75.48 32  A 1 
ATOM 255   O O     . MET A 1 32  ? -6.192  -17.438 39.313  1.00 71.32 32  A 1 
ATOM 256   C CB    . MET A 1 32  ? -3.830  -15.641 39.300  1.00 75.83 32  A 1 
ATOM 257   C CG    . MET A 1 32  ? -2.473  -14.969 39.490  1.00 71.70 32  A 1 
ATOM 258   S SD    . MET A 1 32  ? -2.220  -13.524 38.416  1.00 70.00 32  A 1 
ATOM 259   C CE    . MET A 1 32  ? -3.259  -12.297 39.246  1.00 62.93 32  A 1 
ATOM 260   N N     . THR A 1 33  ? -6.076  -17.073 41.518  1.00 78.46 33  A 1 
ATOM 261   C CA    . THR A 1 33  ? -7.510  -17.263 41.776  1.00 76.10 33  A 1 
ATOM 262   C C     . THR A 1 33  ? -8.327  -16.030 41.401  1.00 76.62 33  A 1 
ATOM 263   O O     . THR A 1 33  ? -9.456  -16.152 40.932  1.00 70.37 33  A 1 
ATOM 264   C CB    . THR A 1 33  ? -7.734  -17.601 43.253  1.00 71.92 33  A 1 
ATOM 265   O OG1   . THR A 1 33  ? -7.107  -16.635 44.073  1.00 63.46 33  A 1 
ATOM 266   C CG2   . THR A 1 33  ? -7.136  -18.961 43.624  1.00 60.68 33  A 1 
ATOM 267   N N     . ASN A 1 34  ? -7.754  -14.842 41.555  1.00 76.06 34  A 1 
ATOM 268   C CA    . ASN A 1 34  ? -8.423  -13.590 41.230  1.00 75.27 34  A 1 
ATOM 269   C C     . ASN A 1 34  ? -8.342  -13.280 39.724  1.00 75.80 34  A 1 
ATOM 270   O O     . ASN A 1 34  ? -7.463  -12.561 39.249  1.00 71.35 34  A 1 
ATOM 271   C CB    . ASN A 1 34  ? -7.875  -12.469 42.129  1.00 71.74 34  A 1 
ATOM 272   C CG    . ASN A 1 34  ? -8.690  -11.190 41.993  1.00 66.31 34  A 1 
ATOM 273   O OD1   . ASN A 1 34  ? -9.518  -11.031 41.110  1.00 60.31 34  A 1 
ATOM 274   N ND2   . ASN A 1 34  ? -8.477  -10.240 42.880  1.00 60.84 34  A 1 
ATOM 275   N N     . SER A 1 35  ? -9.312  -13.778 38.981  1.00 77.12 35  A 1 
ATOM 276   C CA    . SER A 1 35  ? -9.399  -13.546 37.535  1.00 75.54 35  A 1 
ATOM 277   C C     . SER A 1 35  ? -9.566  -12.070 37.153  1.00 77.42 35  A 1 
ATOM 278   O O     . SER A 1 35  ? -9.130  -11.662 36.079  1.00 73.62 35  A 1 
ATOM 279   C CB    . SER A 1 35  ? -10.555 -14.360 36.953  1.00 70.98 35  A 1 
ATOM 280   O OG    . SER A 1 35  ? -11.801 -13.929 37.467  1.00 61.50 35  A 1 
ATOM 281   N N     . CYS A 1 36  ? -10.170 -11.265 38.027  1.00 79.06 36  A 1 
ATOM 282   C CA    . CYS A 1 36  ? -10.315 -9.825  37.826  1.00 78.82 36  A 1 
ATOM 283   C C     . CYS A 1 36  ? -8.953  -9.124  37.855  1.00 80.84 36  A 1 
ATOM 284   O O     . CYS A 1 36  ? -8.636  -8.372  36.931  1.00 78.71 36  A 1 
ATOM 285   C CB    . CYS A 1 36  ? -11.257 -9.257  38.892  1.00 74.39 36  A 1 
ATOM 286   S SG    . CYS A 1 36  ? -11.553 -7.486  38.582  1.00 62.34 36  A 1 
ATOM 287   N N     . LEU A 1 37  ? -8.128  -9.414  38.853  1.00 81.84 37  A 1 
ATOM 288   C CA    . LEU A 1 37  ? -6.777  -8.868  38.968  1.00 82.92 37  A 1 
ATOM 289   C C     . LEU A 1 37  ? -5.925  -9.268  37.762  1.00 83.89 37  A 1 
ATOM 290   O O     . LEU A 1 37  ? -5.337  -8.400  37.118  1.00 82.38 37  A 1 
ATOM 291   C CB    . LEU A 1 37  ? -6.152  -9.329  40.292  1.00 82.31 37  A 1 
ATOM 292   C CG    . LEU A 1 37  ? -4.755  -8.732  40.564  1.00 77.06 37  A 1 
ATOM 293   C CD1   . LEU A 1 37  ? -4.801  -7.215  40.720  1.00 70.95 37  A 1 
ATOM 294   C CD2   . LEU A 1 37  ? -4.182  -9.334  41.844  1.00 70.94 37  A 1 
ATOM 295   N N     . LYS A 1 38  ? -5.950  -10.547 37.387  1.00 83.89 38  A 1 
ATOM 296   C CA    . LYS A 1 38  ? -5.232  -11.063 36.216  1.00 83.69 38  A 1 
ATOM 297   C C     . LYS A 1 38  ? -5.581  -10.302 34.929  1.00 84.29 38  A 1 
ATOM 298   O O     . LYS A 1 38  ? -4.693  -9.932  34.165  1.00 82.51 38  A 1 
ATOM 299   C CB    . LYS A 1 38  ? -5.525  -12.570 36.088  1.00 81.88 38  A 1 
ATOM 300   C CG    . LYS A 1 38  ? -4.719  -13.224 34.954  1.00 76.80 38  A 1 
ATOM 301   C CD    . LYS A 1 38  ? -4.869  -14.748 34.950  1.00 75.15 38  A 1 
ATOM 302   C CE    . LYS A 1 38  ? -4.025  -15.308 33.804  1.00 68.64 38  A 1 
ATOM 303   N NZ    . LYS A 1 38  ? -3.872  -16.779 33.833  1.00 64.14 38  A 1 
ATOM 304   N N     . ARG A 1 39  ? -6.862  -10.036 34.693  1.00 83.94 39  A 1 
ATOM 305   C CA    . ARG A 1 39  ? -7.325  -9.257  33.534  1.00 82.99 39  A 1 
ATOM 306   C C     . ARG A 1 39  ? -6.924  -7.784  33.631  1.00 84.51 39  A 1 
ATOM 307   O O     . ARG A 1 39  ? -6.576  -7.195  32.614  1.00 82.79 39  A 1 
ATOM 308   C CB    . ARG A 1 39  ? -8.851  -9.369  33.391  1.00 79.61 39  A 1 
ATOM 309   C CG    . ARG A 1 39  ? -9.305  -10.752 32.914  1.00 69.49 39  A 1 
ATOM 310   C CD    . ARG A 1 39  ? -10.832 -10.797 32.875  1.00 65.46 39  A 1 
ATOM 311   N NE    . ARG A 1 39  ? -11.338 -12.146 32.574  1.00 58.21 39  A 1 
ATOM 312   C CZ    . ARG A 1 39  ? -12.610 -12.499 32.509  1.00 51.84 39  A 1 
ATOM 313   N NH1   . ARG A 1 39  ? -13.574 -11.628 32.660  1.00 48.62 39  A 1 
ATOM 314   N NH2   . ARG A 1 39  ? -12.938 -13.739 32.296  1.00 45.99 39  A 1 
ATOM 315   N N     . SER A 1 40  ? -6.975  -7.202  34.827  1.00 83.73 40  A 1 
ATOM 316   C CA    . SER A 1 40  ? -6.591  -5.807  35.061  1.00 84.25 40  A 1 
ATOM 317   C C     . SER A 1 40  ? -5.099  -5.589  34.806  1.00 85.65 40  A 1 
ATOM 318   O O     . SER A 1 40  ? -4.739  -4.665  34.082  1.00 84.29 40  A 1 
ATOM 319   C CB    . SER A 1 40  ? -6.958  -5.390  36.486  1.00 82.54 40  A 1 
ATOM 320   O OG    . SER A 1 40  ? -6.660  -4.022  36.684  1.00 69.34 40  A 1 
ATOM 321   N N     . GLU A 1 41  ? -4.246  -6.460  35.322  1.00 86.83 41  A 1 
ATOM 322   C CA    . GLU A 1 41  ? -2.800  -6.429  35.094  1.00 87.16 41  A 1 
ATOM 323   C C     . GLU A 1 41  ? -2.459  -6.551  33.606  1.00 87.97 41  A 1 
ATOM 324   O O     . GLU A 1 41  ? -1.769  -5.698  33.055  1.00 86.55 41  A 1 
ATOM 325   C CB    . GLU A 1 41  ? -2.137  -7.581  35.851  1.00 86.10 41  A 1 
ATOM 326   C CG    . GLU A 1 41  ? -2.113  -7.383  37.366  1.00 80.10 41  A 1 
ATOM 327   C CD    . GLU A 1 41  ? -1.565  -8.613  38.103  1.00 79.70 41  A 1 
ATOM 328   O OE1   . GLU A 1 41  ? -1.445  -8.537  39.343  1.00 73.31 41  A 1 
ATOM 329   O OE2   . GLU A 1 41  ? -1.279  -9.640  37.440  1.00 75.07 41  A 1 
ATOM 330   N N     . ASN A 1 42  ? -3.020  -7.555  32.940  1.00 87.83 42  A 1 
ATOM 331   C CA    . ASN A 1 42  ? -2.844  -7.740  31.505  1.00 87.74 42  A 1 
ATOM 332   C C     . ASN A 1 42  ? -3.283  -6.486  30.728  1.00 88.20 42  A 1 
ATOM 333   O O     . ASN A 1 42  ? -2.517  -5.947  29.929  1.00 86.88 42  A 1 
ATOM 334   C CB    . ASN A 1 42  ? -3.619  -9.005  31.090  1.00 85.92 42  A 1 
ATOM 335   C CG    . ASN A 1 42  ? -3.398  -9.408  29.639  1.00 83.42 42  A 1 
ATOM 336   O OD1   . ASN A 1 42  ? -3.440  -8.624  28.723  1.00 73.61 42  A 1 
ATOM 337   N ND2   . ASN A 1 42  ? -3.204  -10.687 29.399  1.00 74.08 42  A 1 
ATOM 338   N N     . SER A 1 43  ? -4.459  -5.957  31.024  1.00 87.40 43  A 1 
ATOM 339   C CA    . SER A 1 43  ? -4.978  -4.758  30.365  1.00 87.37 43  A 1 
ATOM 340   C C     . SER A 1 43  ? -4.093  -3.533  30.591  1.00 88.13 43  A 1 
ATOM 341   O O     . SER A 1 43  ? -3.887  -2.766  29.652  1.00 86.57 43  A 1 
ATOM 342   C CB    . SER A 1 43  ? -6.402  -4.479  30.841  1.00 85.50 43  A 1 
ATOM 343   O OG    . SER A 1 43  ? -6.968  -3.409  30.105  1.00 71.06 43  A 1 
ATOM 344   N N     . ARG A 1 44  ? -3.548  -3.336  31.791  1.00 88.30 44  A 1 
ATOM 345   C CA    . ARG A 1 44  ? -2.623  -2.231  32.088  1.00 88.53 44  A 1 
ATOM 346   C C     . ARG A 1 44  ? -1.353  -2.322  31.250  1.00 89.26 44  A 1 
ATOM 347   O O     . ARG A 1 44  ? -0.981  -1.336  30.620  1.00 87.43 44  A 1 
ATOM 348   C CB    . ARG A 1 44  ? -2.288  -2.196  33.590  1.00 86.83 44  A 1 
ATOM 349   C CG    . ARG A 1 44  ? -3.405  -1.543  34.416  1.00 79.93 44  A 1 
ATOM 350   C CD    . ARG A 1 44  ? -2.985  -1.367  35.884  1.00 79.99 44  A 1 
ATOM 351   N NE    . ARG A 1 44  ? -3.018  -2.629  36.632  1.00 75.05 44  A 1 
ATOM 352   C CZ    . ARG A 1 44  ? -2.304  -2.912  37.721  1.00 72.57 44  A 1 
ATOM 353   N NH1   . ARG A 1 44  ? -1.417  -2.090  38.210  1.00 64.39 44  A 1 
ATOM 354   N NH2   . ARG A 1 44  ? -2.482  -4.030  38.354  1.00 63.54 44  A 1 
ATOM 355   N N     . ILE A 1 45  ? -0.742  -3.502  31.195  1.00 90.16 45  A 1 
ATOM 356   C CA    . ILE A 1 45  ? 0.478   -3.732  30.412  1.00 90.42 45  A 1 
ATOM 357   C C     . ILE A 1 45  ? 0.215   -3.502  28.921  1.00 90.45 45  A 1 
ATOM 358   O O     . ILE A 1 45  ? 0.933   -2.744  28.281  1.00 88.79 45  A 1 
ATOM 359   C CB    . ILE A 1 45  ? 1.042   -5.143  30.688  1.00 89.74 45  A 1 
ATOM 360   C CG1   . ILE A 1 45  ? 1.525   -5.242  32.153  1.00 84.41 45  A 1 
ATOM 361   C CG2   . ILE A 1 45  ? 2.202   -5.469  29.729  1.00 83.69 45  A 1 
ATOM 362   C CD1   . ILE A 1 45  ? 1.851   -6.667  32.593  1.00 76.32 45  A 1 
ATOM 363   N N     . ILE A 1 46  ? -0.840  -4.091  28.375  1.00 90.61 46  A 1 
ATOM 364   C CA    . ILE A 1 46  ? -1.156  -3.982  26.951  1.00 90.01 46  A 1 
ATOM 365   C C     . ILE A 1 46  ? -1.482  -2.540  26.535  1.00 90.22 46  A 1 
ATOM 366   O O     . ILE A 1 46  ? -1.048  -2.093  25.475  1.00 88.86 46  A 1 
ATOM 367   C CB    . ILE A 1 46  ? -2.286  -4.966  26.579  1.00 88.63 46  A 1 
ATOM 368   C CG1   . ILE A 1 46  ? -1.844  -6.434  26.765  1.00 80.70 46  A 1 
ATOM 369   C CG2   . ILE A 1 46  ? -2.788  -4.770  25.146  1.00 77.68 46  A 1 
ATOM 370   C CD1   . ILE A 1 46  ? -0.698  -6.893  25.858  1.00 68.62 46  A 1 
ATOM 371   N N     . ARG A 1 47  ? -2.188  -1.787  27.370  1.00 90.54 47  A 1 
ATOM 372   C CA    . ARG A 1 47  ? -2.446  -0.360  27.117  1.00 90.34 47  A 1 
ATOM 373   C C     . ARG A 1 47  ? -1.158  0.455   27.130  1.00 90.34 47  A 1 
ATOM 374   O O     . ARG A 1 47  ? -0.988  1.311   26.266  1.00 88.32 47  A 1 
ATOM 375   C CB    . ARG A 1 47  ? -3.425  0.199   28.153  1.00 88.87 47  A 1 
ATOM 376   C CG    . ARG A 1 47  ? -4.855  -0.286  27.918  1.00 81.86 47  A 1 
ATOM 377   C CD    . ARG A 1 47  ? -5.721  0.168   29.090  1.00 82.10 47  A 1 
ATOM 378   N NE    . ARG A 1 47  ? -7.045  -0.464  29.054  1.00 76.21 47  A 1 
ATOM 379   C CZ    . ARG A 1 47  ? -8.005  -0.297  29.945  1.00 72.15 47  A 1 
ATOM 380   N NH1   . ARG A 1 47  ? -7.887  0.542   30.941  1.00 65.17 47  A 1 
ATOM 381   N NH2   . ARG A 1 47  ? -9.100  -0.986  29.851  1.00 62.76 47  A 1 
ATOM 382   N N     . ALA A 1 48  ? -0.262  0.177   28.079  1.00 90.67 48  A 1 
ATOM 383   C CA    . ALA A 1 48  ? 1.031   0.842   28.150  1.00 90.67 48  A 1 
ATOM 384   C C     . ALA A 1 48  ? 1.894   0.529   26.918  1.00 90.72 48  A 1 
ATOM 385   O O     . ALA A 1 48  ? 2.441   1.449   26.312  1.00 89.17 48  A 1 
ATOM 386   C CB    . ALA A 1 48  ? 1.718   0.448   29.457  1.00 90.11 48  A 1 
ATOM 387   N N     . ILE A 1 49  ? 1.944   -0.730  26.477  1.00 91.00 49  A 1 
ATOM 388   C CA    . ILE A 1 49  ? 2.644   -1.131  25.247  1.00 90.73 49  A 1 
ATOM 389   C C     . ILE A 1 49  ? 2.067   -0.398  24.037  1.00 90.37 49  A 1 
ATOM 390   O O     . ILE A 1 49  ? 2.811   0.217   23.280  1.00 88.57 49  A 1 
ATOM 391   C CB    . ILE A 1 49  ? 2.608   -2.664  25.046  1.00 90.02 49  A 1 
ATOM 392   C CG1   . ILE A 1 49  ? 3.430   -3.371  26.144  1.00 84.96 49  A 1 
ATOM 393   C CG2   . ILE A 1 49  ? 3.163   -3.051  23.661  1.00 84.82 49  A 1 
ATOM 394   C CD1   . ILE A 1 49  ? 3.262   -4.893  26.166  1.00 78.65 49  A 1 
ATOM 395   N N     . CYS A 1 50  ? 0.752   -0.401  23.875  1.00 90.60 50  A 1 
ATOM 396   C CA    . CYS A 1 50  ? 0.088   0.281   22.765  1.00 90.02 50  A 1 
ATOM 397   C C     . CYS A 1 50  ? 0.375   1.793   22.761  1.00 89.69 50  A 1 
ATOM 398   O O     . CYS A 1 50  ? 0.669   2.368   21.710  1.00 87.64 50  A 1 
ATOM 399   C CB    . CYS A 1 50  ? -1.416  -0.021  22.848  1.00 89.02 50  A 1 
ATOM 400   S SG    . CYS A 1 50  ? -2.305  0.660   21.420  1.00 81.34 50  A 1 
ATOM 401   N N     . ALA A 1 51  ? 0.343   2.430   23.925  1.00 90.52 51  A 1 
ATOM 402   C CA    . ALA A 1 51  ? 0.643   3.852   24.060  1.00 90.15 51  A 1 
ATOM 403   C C     . ALA A 1 51  ? 2.096   4.179   23.688  1.00 89.79 51  A 1 
ATOM 404   O O     . ALA A 1 51  ? 2.336   5.138   22.958  1.00 87.62 51  A 1 
ATOM 405   C CB    . ALA A 1 51  ? 0.320   4.286   25.492  1.00 89.52 51  A 1 
ATOM 406   N N     . LEU A 1 52  ? 3.060   3.370   24.138  1.00 89.94 52  A 1 
ATOM 407   C CA    . LEU A 1 52  ? 4.474   3.562   23.816  1.00 89.32 52  A 1 
ATOM 408   C C     . LEU A 1 52  ? 4.779   3.297   22.338  1.00 88.52 52  A 1 
ATOM 409   O O     . LEU A 1 52  ? 5.494   4.081   21.721  1.00 85.91 52  A 1 
ATOM 410   C CB    . LEU A 1 52  ? 5.337   2.672   24.720  1.00 88.79 52  A 1 
ATOM 411   C CG    . LEU A 1 52  ? 5.393   3.117   26.193  1.00 87.26 52  A 1 
ATOM 412   C CD1   . LEU A 1 52  ? 6.205   2.096   26.977  1.00 82.41 52  A 1 
ATOM 413   C CD2   . LEU A 1 52  ? 6.047   4.484   26.369  1.00 82.22 52  A 1 
ATOM 414   N N     . LEU A 1 53  ? 4.200   2.255   21.750  1.00 89.04 53  A 1 
ATOM 415   C CA    . LEU A 1 53  ? 4.322   1.975   20.315  1.00 87.77 53  A 1 
ATOM 416   C C     . LEU A 1 53  ? 3.906   3.190   19.477  1.00 86.79 53  A 1 
ATOM 417   O O     . LEU A 1 53  ? 4.629   3.595   18.571  1.00 83.44 53  A 1 
ATOM 418   C CB    . LEU A 1 53  ? 3.449   0.760   19.951  1.00 87.07 53  A 1 
ATOM 419   C CG    . LEU A 1 53  ? 4.015   -0.609  20.377  1.00 85.19 53  A 1 
ATOM 420   C CD1   . LEU A 1 53  ? 2.939   -1.675  20.215  1.00 80.48 53  A 1 
ATOM 421   C CD2   . LEU A 1 53  ? 5.210   -1.018  19.530  1.00 80.33 53  A 1 
ATOM 422   N N     . ASN A 1 54  ? 2.802   3.817   19.830  1.00 88.28 54  A 1 
ATOM 423   C CA    . ASN A 1 54  ? 2.252   4.973   19.127  1.00 86.81 54  A 1 
ATOM 424   C C     . ASN A 1 54  ? 2.910   6.318   19.494  1.00 85.36 54  A 1 
ATOM 425   O O     . ASN A 1 54  ? 2.539   7.348   18.931  1.00 80.01 54  A 1 
ATOM 426   C CB    . ASN A 1 54  ? 0.737   4.997   19.362  1.00 85.51 54  A 1 
ATOM 427   C CG    . ASN A 1 54  ? 0.020   3.811   18.733  1.00 84.19 54  A 1 
ATOM 428   O OD1   . ASN A 1 54  ? 0.445   3.217   17.761  1.00 78.00 54  A 1 
ATOM 429   N ND2   . ASN A 1 54  ? -1.131  3.455   19.264  1.00 78.09 54  A 1 
ATOM 430   N N     . SER A 1 55  ? 3.864   6.331   20.424  1.00 85.21 55  A 1 
ATOM 431   C CA    . SER A 1 55  ? 4.471   7.557   20.964  1.00 83.11 55  A 1 
ATOM 432   C C     . SER A 1 55  ? 6.002   7.589   20.882  1.00 80.96 55  A 1 
ATOM 433   O O     . SER A 1 55  ? 6.647   8.322   21.626  1.00 72.32 55  A 1 
ATOM 434   C CB    . SER A 1 55  ? 3.988   7.813   22.394  1.00 81.20 55  A 1 
ATOM 435   O OG    . SER A 1 55  ? 2.576   7.770   22.455  1.00 72.63 55  A 1 
ATOM 436   N N     . GLY A 1 56  ? 6.597   6.812   19.985  1.00 81.98 56  A 1 
ATOM 437   C CA    . GLY A 1 56  ? 8.050   6.818   19.772  1.00 80.39 56  A 1 
ATOM 438   C C     . GLY A 1 56  ? 8.835   5.776   20.576  1.00 80.60 56  A 1 
ATOM 439   O O     . GLY A 1 56  ? 10.063  5.819   20.598  1.00 73.65 56  A 1 
ATOM 440   N N     . GLY A 1 57  ? 8.151   4.827   21.202  1.00 81.55 57  A 1 
ATOM 441   C CA    . GLY A 1 57  ? 8.761   3.796   22.039  1.00 81.56 57  A 1 
ATOM 442   C C     . GLY A 1 57  ? 9.044   4.266   23.467  1.00 82.65 57  A 1 
ATOM 443   O O     . GLY A 1 57  ? 8.722   5.387   23.853  1.00 77.21 57  A 1 
ATOM 444   N N     . GLY A 1 58  ? 9.621   3.387   24.256  1.00 85.00 58  A 1 
ATOM 445   C CA    . GLY A 1 58  ? 9.924   3.643   25.657  1.00 85.63 58  A 1 
ATOM 446   C C     . GLY A 1 58  ? 10.127  2.363   26.460  1.00 87.21 58  A 1 
ATOM 447   O O     . GLY A 1 58  ? 10.398  1.299   25.902  1.00 84.70 58  A 1 
ATOM 448   N N     . VAL A 1 59  ? 9.988   2.483   27.768  1.00 88.33 59  A 1 
ATOM 449   C CA    . VAL A 1 59  ? 10.164  1.379   28.716  1.00 88.91 59  A 1 
ATOM 450   C C     . VAL A 1 59  ? 8.945   1.284   29.629  1.00 89.03 59  A 1 
ATOM 451   O O     . VAL A 1 59  ? 8.451   2.289   30.132  1.00 87.17 59  A 1 
ATOM 452   C CB    . VAL A 1 59  ? 11.459  1.546   29.534  1.00 87.72 59  A 1 
ATOM 453   C CG1   . VAL A 1 59  ? 11.714  0.333   30.430  1.00 78.46 59  A 1 
ATOM 454   C CG2   . VAL A 1 59  ? 12.684  1.713   28.631  1.00 79.67 59  A 1 
ATOM 455   N N     . ILE A 1 60  ? 8.477   0.074   29.854  1.00 89.72 60  A 1 
ATOM 456   C CA    . ILE A 1 60  ? 7.472   -0.216  30.871  1.00 89.86 60  A 1 
ATOM 457   C C     . ILE A 1 60  ? 8.177   -0.796  32.086  1.00 89.69 60  A 1 
ATOM 458   O O     . ILE A 1 60  ? 8.908   -1.775  31.972  1.00 87.87 60  A 1 
ATOM 459   C CB    . ILE A 1 60  ? 6.389   -1.168  30.332  1.00 88.91 60  A 1 
ATOM 460   C CG1   . ILE A 1 60  ? 5.618   -0.482  29.185  1.00 83.08 60  A 1 
ATOM 461   C CG2   . ILE A 1 60  ? 5.418   -1.586  31.452  1.00 82.81 60  A 1 
ATOM 462   C CD1   . ILE A 1 60  ? 4.739   -1.443  28.402  1.00 76.02 60  A 1 
ATOM 463   N N     . LYS A 1 61  ? 7.929   -0.206  33.235  1.00 89.01 61  A 1 
ATOM 464   C CA    . LYS A 1 61  ? 8.385   -0.700  34.532  1.00 88.88 61  A 1 
ATOM 465   C C     . LYS A 1 61  ? 7.216   -1.382  35.235  1.00 88.85 61  A 1 
ATOM 466   O O     . LYS A 1 61  ? 6.162   -0.784  35.416  1.00 86.50 61  A 1 
ATOM 467   C CB    . LYS A 1 61  ? 8.949   0.489   35.325  1.00 86.83 61  A 1 
ATOM 468   C CG    . LYS A 1 61  ? 9.364   0.155   36.766  1.00 80.03 61  A 1 
ATOM 469   C CD    . LYS A 1 61  ? 9.769   1.463   37.447  1.00 78.40 61  A 1 
ATOM 470   C CE    . LYS A 1 61  ? 9.977   1.358   38.956  1.00 69.49 61  A 1 
ATOM 471   N NZ    . LYS A 1 61  ? 10.038  2.714   39.553  1.00 64.08 61  A 1 
ATOM 472   N N     . ALA A 1 62  ? 7.414   -2.625  35.624  1.00 89.18 62  A 1 
ATOM 473   C CA    . ALA A 1 62  ? 6.467   -3.372  36.431  1.00 88.97 62  A 1 
ATOM 474   C C     . ALA A 1 62  ? 7.166   -3.890  37.687  1.00 89.01 62  A 1 
ATOM 475   O O     . ALA A 1 62  ? 8.196   -4.557  37.594  1.00 86.81 62  A 1 
ATOM 476   C CB    . ALA A 1 62  ? 5.882   -4.507  35.587  1.00 87.84 62  A 1 
ATOM 477   N N     . GLU A 1 63  ? 6.611   -3.582  38.855  1.00 89.02 63  A 1 
ATOM 478   C CA    . GLU A 1 63  ? 7.092   -4.158  40.109  1.00 88.73 63  A 1 
ATOM 479   C C     . GLU A 1 63  ? 6.642   -5.618  40.193  1.00 88.41 63  A 1 
ATOM 480   O O     . GLU A 1 63  ? 5.470   -5.936  39.993  1.00 85.47 63  A 1 
ATOM 481   C CB    . GLU A 1 63  ? 6.586   -3.321  41.296  1.00 87.09 63  A 1 
ATOM 482   C CG    . GLU A 1 63  ? 7.241   -3.720  42.628  1.00 75.27 63  A 1 
ATOM 483   C CD    . GLU A 1 63  ? 6.635   -2.989  43.842  1.00 71.38 63  A 1 
ATOM 484   O OE1   . GLU A 1 63  ? 6.789   -3.486  44.982  1.00 63.40 63  A 1 
ATOM 485   O OE2   . GLU A 1 63  ? 5.944   -1.966  43.666  1.00 64.50 63  A 1 
ATOM 486   N N     . ILE A 1 64  ? 7.576   -6.514  40.468  1.00 87.62 64  A 1 
ATOM 487   C CA    . ILE A 1 64  ? 7.306   -7.943  40.592  1.00 86.52 64  A 1 
ATOM 488   C C     . ILE A 1 64  ? 6.764   -8.215  41.995  1.00 85.99 64  A 1 
ATOM 489   O O     . ILE A 1 64  ? 7.441   -7.948  42.986  1.00 81.76 64  A 1 
ATOM 490   C CB    . ILE A 1 64  ? 8.574   -8.767  40.294  1.00 84.17 64  A 1 
ATOM 491   C CG1   . ILE A 1 64  ? 9.095   -8.492  38.862  1.00 77.17 64  A 1 
ATOM 492   C CG2   . ILE A 1 64  ? 8.282   -10.265 40.466  1.00 75.81 64  A 1 
ATOM 493   C CD1   . ILE A 1 64  ? 10.520  -8.998  38.622  1.00 71.61 64  A 1 
ATOM 494   N N     . ASP A 1 65  ? 5.564   -8.780  42.065  1.00 84.27 65  A 1 
ATOM 495   C CA    . ASP A 1 65  ? 4.901   -9.031  43.350  1.00 82.12 65  A 1 
ATOM 496   C C     . ASP A 1 65  ? 5.509   -10.223 44.109  1.00 81.62 65  A 1 
ATOM 497   O O     . ASP A 1 65  ? 5.554   -10.239 45.338  1.00 73.20 65  A 1 
ATOM 498   C CB    . ASP A 1 65  ? 3.401   -9.220  43.083  1.00 78.03 65  A 1 
ATOM 499   C CG    . ASP A 1 65  ? 2.519   -8.986  44.311  1.00 72.74 65  A 1 
ATOM 500   O OD1   . ASP A 1 65  ? 2.800   -8.044  45.085  1.00 64.43 65  A 1 
ATOM 501   O OD2   . ASP A 1 65  ? 1.507   -9.703  44.439  1.00 65.11 65  A 1 
ATOM 502   N N     . ASP A 1 66  ? 6.044   -11.204 43.381  1.00 82.75 66  A 1 
ATOM 503   C CA    . ASP A 1 66  ? 6.745   -12.345 43.963  1.00 81.12 66  A 1 
ATOM 504   C C     . ASP A 1 66  ? 8.257   -12.093 44.055  1.00 82.17 66  A 1 
ATOM 505   O O     . ASP A 1 66  ? 8.976   -12.042 43.056  1.00 76.06 66  A 1 
ATOM 506   C CB    . ASP A 1 66  ? 6.429   -13.617 43.163  1.00 75.83 66  A 1 
ATOM 507   C CG    . ASP A 1 66  ? 7.124   -14.872 43.705  1.00 68.06 66  A 1 
ATOM 508   O OD1   . ASP A 1 66  ? 7.778   -14.808 44.773  1.00 60.02 66  A 1 
ATOM 509   O OD2   . ASP A 1 66  ? 7.022   -15.913 43.026  1.00 61.78 66  A 1 
ATOM 510   N N     . LYS A 1 67  ? 8.770   -12.024 45.285  1.00 82.39 67  A 1 
ATOM 511   C CA    . LYS A 1 67  ? 10.199  -11.800 45.556  1.00 81.48 67  A 1 
ATOM 512   C C     . LYS A 1 67  ? 11.110  -12.934 45.078  1.00 82.20 67  A 1 
ATOM 513   O O     . LYS A 1 67  ? 12.310  -12.721 44.930  1.00 75.62 67  A 1 
ATOM 514   C CB    . LYS A 1 67  ? 10.413  -11.587 47.057  1.00 77.35 67  A 1 
ATOM 515   C CG    . LYS A 1 67  ? 9.734   -10.309 47.563  1.00 68.18 67  A 1 
ATOM 516   C CD    . LYS A 1 67  ? 10.070  -10.084 49.034  1.00 60.36 67  A 1 
ATOM 517   C CE    . LYS A 1 67  ? 9.403   -8.793  49.514  1.00 51.53 67  A 1 
ATOM 518   N NZ    . LYS A 1 67  ? 9.714   -8.493  50.929  1.00 43.72 67  A 1 
ATOM 519   N N     . THR A 1 68  ? 10.572  -14.129 44.892  1.00 82.15 68  A 1 
ATOM 520   C CA    . THR A 1 68  ? 11.336  -15.299 44.430  1.00 81.77 68  A 1 
ATOM 521   C C     . THR A 1 68  ? 11.325  -15.450 42.908  1.00 82.63 68  A 1 
ATOM 522   O O     . THR A 1 68  ? 11.949  -16.367 42.377  1.00 77.45 68  A 1 
ATOM 523   C CB    . THR A 1 68  ? 10.848  -16.594 45.095  1.00 78.85 68  A 1 
ATOM 524   O OG1   . THR A 1 68  ? 9.535   -16.921 44.727  1.00 70.27 68  A 1 
ATOM 525   C CG2   . THR A 1 68  ? 10.890  -16.506 46.620  1.00 67.81 68  A 1 
ATOM 526   N N     . TYR A 1 69  ? 10.647  -14.562 42.215  1.00 81.80 69  A 1 
ATOM 527   C CA    . TYR A 1 69  ? 10.537  -14.610 40.767  1.00 81.96 69  A 1 
ATOM 528   C C     . TYR A 1 69  ? 11.894  -14.434 40.083  1.00 82.24 69  A 1 
ATOM 529   O O     . TYR A 1 69  ? 12.658  -13.509 40.371  1.00 79.13 69  A 1 
ATOM 530   C CB    . TYR A 1 69  ? 9.531   -13.556 40.296  1.00 80.49 69  A 1 
ATOM 531   C CG    . TYR A 1 69  ? 9.434   -13.456 38.790  1.00 81.13 69  A 1 
ATOM 532   C CD1   . TYR A 1 69  ? 10.077  -12.411 38.100  1.00 76.47 69  A 1 
ATOM 533   C CD2   . TYR A 1 69  ? 8.717   -14.423 38.063  1.00 77.55 69  A 1 
ATOM 534   C CE1   . TYR A 1 69  ? 9.995   -12.327 36.701  1.00 76.19 69  A 1 
ATOM 535   C CE2   . TYR A 1 69  ? 8.631   -14.349 36.665  1.00 76.55 69  A 1 
ATOM 536   C CZ    . TYR A 1 69  ? 9.269   -13.293 35.985  1.00 79.04 69  A 1 
ATOM 537   O OH    . TYR A 1 69  ? 9.176   -13.214 34.619  1.00 76.44 69  A 1 
ATOM 538   N N     . SER A 1 70  ? 12.156  -15.318 39.132  1.00 83.42 70  A 1 
ATOM 539   C CA    . SER A 1 70  ? 13.287  -15.224 38.216  1.00 82.86 70  A 1 
ATOM 540   C C     . SER A 1 70  ? 12.772  -15.359 36.788  1.00 83.27 70  A 1 
ATOM 541   O O     . SER A 1 70  ? 12.173  -16.377 36.441  1.00 79.51 70  A 1 
ATOM 542   C CB    . SER A 1 70  ? 14.308  -16.316 38.536  1.00 79.65 70  A 1 
ATOM 543   O OG    . SER A 1 70  ? 15.310  -16.367 37.547  1.00 69.40 70  A 1 
ATOM 544   N N     . TYR A 1 71  ? 13.031  -14.358 35.958  1.00 82.76 71  A 1 
ATOM 545   C CA    . TYR A 1 71  ? 12.588  -14.358 34.562  1.00 82.74 71  A 1 
ATOM 546   C C     . TYR A 1 71  ? 13.081  -15.589 33.791  1.00 82.64 71  A 1 
ATOM 547   O O     . TYR A 1 71  ? 12.295  -16.250 33.113  1.00 79.30 71  A 1 
ATOM 548   C CB    . TYR A 1 71  ? 13.050  -13.059 33.888  1.00 81.57 71  A 1 
ATOM 549   C CG    . TYR A 1 71  ? 12.729  -13.006 32.408  1.00 82.59 71  A 1 
ATOM 550   C CD1   . TYR A 1 71  ? 13.761  -12.919 31.458  1.00 77.32 71  A 1 
ATOM 551   C CD2   . TYR A 1 71  ? 11.392  -13.079 31.973  1.00 77.89 71  A 1 
ATOM 552   C CE1   . TYR A 1 71  ? 13.461  -12.911 30.086  1.00 76.15 71  A 1 
ATOM 553   C CE2   . TYR A 1 71  ? 11.084  -13.082 30.601  1.00 76.05 71  A 1 
ATOM 554   C CZ    . TYR A 1 71  ? 12.126  -12.999 29.659  1.00 78.38 71  A 1 
ATOM 555   O OH    . TYR A 1 71  ? 11.831  -13.020 28.319  1.00 76.09 71  A 1 
ATOM 556   N N     . GLN A 1 72  ? 14.334  -15.955 33.966  1.00 83.55 72  A 1 
ATOM 557   C CA    . GLN A 1 72  ? 14.938  -17.130 33.330  1.00 82.36 72  A 1 
ATOM 558   C C     . GLN A 1 72  ? 14.245  -18.445 33.709  1.00 82.69 72  A 1 
ATOM 559   O O     . GLN A 1 72  ? 14.199  -19.373 32.908  1.00 78.31 72  A 1 
ATOM 560   C CB    . GLN A 1 72  ? 16.414  -17.228 33.737  1.00 79.76 72  A 1 
ATOM 561   C CG    . GLN A 1 72  ? 17.277  -16.091 33.186  1.00 72.55 72  A 1 
ATOM 562   C CD    . GLN A 1 72  ? 18.725  -16.156 33.679  1.00 70.24 72  A 1 
ATOM 563   O OE1   . GLN A 1 72  ? 19.087  -16.941 34.538  1.00 62.34 72  A 1 
ATOM 564   N NE2   . GLN A 1 72  ? 19.587  -15.310 33.170  1.00 61.52 72  A 1 
ATOM 565   N N     . CYS A 1 73  ? 13.717  -18.538 34.925  1.00 83.25 73  A 1 
ATOM 566   C CA    . CYS A 1 73  ? 13.138  -19.768 35.459  1.00 81.72 73  A 1 
ATOM 567   C C     . CYS A 1 73  ? 11.608  -19.804 35.403  1.00 81.54 73  A 1 
ATOM 568   O O     . CYS A 1 73  ? 11.043  -20.894 35.423  1.00 75.07 73  A 1 
ATOM 569   C CB    . CYS A 1 73  ? 13.620  -19.971 36.897  1.00 78.26 73  A 1 
ATOM 570   S SG    . CYS A 1 73  ? 15.422  -20.222 36.940  1.00 68.92 73  A 1 
ATOM 571   N N     . HIS A 1 74  ? 10.946  -18.662 35.374  1.00 83.22 74  A 1 
ATOM 572   C CA    . HIS A 1 74  ? 9.485   -18.606 35.489  1.00 82.19 74  A 1 
ATOM 573   C C     . HIS A 1 74  ? 8.771   -18.071 34.242  1.00 81.49 74  A 1 
ATOM 574   O O     . HIS A 1 74  ? 7.577   -18.318 34.082  1.00 75.29 74  A 1 
ATOM 575   C CB    . HIS A 1 74  ? 9.105   -17.808 36.740  1.00 80.50 74  A 1 
ATOM 576   C CG    . HIS A 1 74  ? 9.700   -18.352 38.010  1.00 79.75 74  A 1 
ATOM 577   N ND1   . HIS A 1 74  ? 10.504  -17.666 38.885  1.00 69.88 74  A 1 
ATOM 578   C CD2   . HIS A 1 74  ? 9.551   -19.609 38.532  1.00 70.34 74  A 1 
ATOM 579   C CE1   . HIS A 1 74  ? 10.824  -18.479 39.901  1.00 70.03 74  A 1 
ATOM 580   N NE2   . HIS A 1 74  ? 10.266  -19.673 39.723  1.00 71.84 74  A 1 
ATOM 581   N N     . GLY A 1 75  ? 9.472   -17.382 33.352  1.00 81.08 75  A 1 
ATOM 582   C CA    . GLY A 1 75  ? 8.882   -16.781 32.160  1.00 80.62 75  A 1 
ATOM 583   C C     . GLY A 1 75  ? 7.934   -15.619 32.484  1.00 81.91 75  A 1 
ATOM 584   O O     . GLY A 1 75  ? 7.993   -15.030 33.563  1.00 77.78 75  A 1 
ATOM 585   N N     . LEU A 1 76  ? 7.061   -15.276 31.546  1.00 81.95 76  A 1 
ATOM 586   C CA    . LEU A 1 76  ? 6.126   -14.148 31.679  1.00 81.35 76  A 1 
ATOM 587   C C     . LEU A 1 76  ? 4.713   -14.602 32.071  1.00 80.69 76  A 1 
ATOM 588   O O     . LEU A 1 76  ? 4.134   -14.090 33.022  1.00 73.06 76  A 1 
ATOM 589   C CB    . LEU A 1 76  ? 6.089   -13.363 30.359  1.00 78.86 76  A 1 
ATOM 590   C CG    . LEU A 1 76  ? 7.409   -12.671 29.984  1.00 77.25 76  A 1 
ATOM 591   C CD1   . LEU A 1 76  ? 7.299   -12.130 28.570  1.00 71.45 76  A 1 
ATOM 592   C CD2   . LEU A 1 76  ? 7.732   -11.512 30.933  1.00 71.36 76  A 1 
ATOM 593   N N     . GLY A 1 77  ? 4.163   -15.566 31.345  1.00 80.94 77  A 1 
ATOM 594   C CA    . GLY A 1 77  ? 2.801   -16.070 31.508  1.00 80.61 77  A 1 
ATOM 595   C C     . GLY A 1 77  ? 2.027   -16.104 30.195  1.00 81.47 77  A 1 
ATOM 596   O O     . GLY A 1 77  ? 2.051   -15.150 29.422  1.00 77.44 77  A 1 
ATOM 597   N N     . GLN A 1 78  ? 1.295   -17.196 29.967  1.00 82.54 78  A 1 
ATOM 598   C CA    . GLN A 1 78  ? 0.610   -17.457 28.693  1.00 81.44 78  A 1 
ATOM 599   C C     . GLN A 1 78  ? -0.432  -16.396 28.319  1.00 82.22 78  A 1 
ATOM 600   O O     . GLN A 1 78  ? -0.645  -16.124 27.140  1.00 78.87 78  A 1 
ATOM 601   C CB    . GLN A 1 78  ? -0.082  -18.825 28.752  1.00 77.74 78  A 1 
ATOM 602   C CG    . GLN A 1 78  ? 0.912   -19.991 28.781  1.00 70.59 78  A 1 
ATOM 603   C CD    . GLN A 1 78  ? 0.233   -21.358 28.778  1.00 65.79 78  A 1 
ATOM 604   O OE1   . GLN A 1 78  ? -0.969  -21.503 28.928  1.00 59.10 78  A 1 
ATOM 605   N NE2   . GLN A 1 78  ? 0.996   -22.416 28.614  1.00 56.80 78  A 1 
ATOM 606   N N     . ASP A 1 79  ? -1.098  -15.797 29.297  1.00 81.75 79  A 1 
ATOM 607   C CA    . ASP A 1 79  ? -2.116  -14.777 29.045  1.00 81.17 79  A 1 
ATOM 608   C C     . ASP A 1 79  ? -1.503  -13.460 28.553  1.00 82.23 79  A 1 
ATOM 609   O O     . ASP A 1 79  ? -2.092  -12.800 27.690  1.00 81.06 79  A 1 
ATOM 610   C CB    . ASP A 1 79  ? -2.978  -14.566 30.300  1.00 78.62 79  A 1 
ATOM 611   C CG    . ASP A 1 79  ? -2.240  -13.877 31.440  1.00 73.85 79  A 1 
ATOM 612   O OD1   . ASP A 1 79  ? -1.226  -14.418 31.922  1.00 67.38 79  A 1 
ATOM 613   O OD2   . ASP A 1 79  ? -2.702  -12.809 31.895  1.00 70.26 79  A 1 
ATOM 614   N N     . LEU A 1 80  ? -0.321  -13.089 29.052  1.00 83.28 80  A 1 
ATOM 615   C CA    . LEU A 1 80  ? 0.436   -11.936 28.588  1.00 84.22 80  A 1 
ATOM 616   C C     . LEU A 1 80  ? 0.973   -12.179 27.178  1.00 84.61 80  A 1 
ATOM 617   O O     . LEU A 1 80  ? 0.718   -11.376 26.286  1.00 82.85 80  A 1 
ATOM 618   C CB    . LEU A 1 80  ? 1.588   -11.617 29.562  1.00 84.07 80  A 1 
ATOM 619   C CG    . LEU A 1 80  ? 1.145   -11.172 30.968  1.00 82.68 80  A 1 
ATOM 620   C CD1   . LEU A 1 80  ? 2.371   -10.984 31.854  1.00 78.09 80  A 1 
ATOM 621   C CD2   . LEU A 1 80  ? 0.371   -9.857  30.938  1.00 77.78 80  A 1 
ATOM 622   N N     . GLU A 1 81  ? 1.624   -13.312 26.950  1.00 84.52 81  A 1 
ATOM 623   C CA    . GLU A 1 81  ? 2.154   -13.699 25.641  1.00 83.82 81  A 1 
ATOM 624   C C     . GLU A 1 81  ? 1.069   -13.718 24.564  1.00 83.84 81  A 1 
ATOM 625   O O     . GLU A 1 81  ? 1.230   -13.118 23.503  1.00 82.04 81  A 1 
ATOM 626   C CB    . GLU A 1 81  ? 2.796   -15.083 25.739  1.00 82.32 81  A 1 
ATOM 627   C CG    . GLU A 1 81  ? 4.066   -15.097 26.584  1.00 76.33 81  A 1 
ATOM 628   C CD    . GLU A 1 81  ? 4.631   -16.505 26.768  1.00 73.90 81  A 1 
ATOM 629   O OE1   . GLU A 1 81  ? 5.497   -16.676 27.649  1.00 67.22 81  A 1 
ATOM 630   O OE2   . GLU A 1 81  ? 4.211   -17.428 26.035  1.00 68.84 81  A 1 
ATOM 631   N N     . THR A 1 82  ? -0.087  -14.329 24.858  1.00 84.95 82  A 1 
ATOM 632   C CA    . THR A 1 82  ? -1.237  -14.343 23.944  1.00 83.54 82  A 1 
ATOM 633   C C     . THR A 1 82  ? -1.720  -12.931 23.614  1.00 84.01 82  A 1 
ATOM 634   O O     . THR A 1 82  ? -2.126  -12.655 22.486  1.00 81.84 82  A 1 
ATOM 635   C CB    . THR A 1 82  ? -2.404  -15.138 24.550  1.00 80.89 82  A 1 
ATOM 636   O OG1   . THR A 1 82  ? -2.024  -16.451 24.860  1.00 71.80 82  A 1 
ATOM 637   C CG2   . THR A 1 82  ? -3.591  -15.260 23.592  1.00 68.68 82  A 1 
ATOM 638   N N     . SER A 1 83  ? -1.676  -12.022 24.585  1.00 85.23 83  A 1 
ATOM 639   C CA    . SER A 1 83  ? -2.069  -10.629 24.377  1.00 84.91 83  A 1 
ATOM 640   C C     . SER A 1 83  ? -1.045  -9.861  23.534  1.00 85.39 83  A 1 
ATOM 641   O O     . SER A 1 83  ? -1.439  -9.091  22.663  1.00 83.81 83  A 1 
ATOM 642   C CB    . SER A 1 83  ? -2.304  -9.932  25.713  1.00 84.15 83  A 1 
ATOM 643   O OG    . SER A 1 83  ? -3.292  -10.621 26.457  1.00 74.46 83  A 1 
ATOM 644   N N     . PHE A 1 84  ? 0.252   -10.115 23.725  1.00 85.42 84  A 1 
ATOM 645   C CA    . PHE A 1 84  ? 1.316   -9.529  22.905  1.00 85.67 84  A 1 
ATOM 646   C C     . PHE A 1 84  ? 1.238   -10.004 21.456  1.00 85.00 84  A 1 
ATOM 647   O O     . PHE A 1 84  ? 1.313   -9.189  20.539  1.00 82.22 84  A 1 
ATOM 648   C CB    . PHE A 1 84  ? 2.691   -9.863  23.503  1.00 85.69 84  A 1 
ATOM 649   C CG    . PHE A 1 84  ? 2.935   -9.445  24.941  1.00 87.24 84  A 1 
ATOM 650   C CD1   . PHE A 1 84  ? 2.218   -8.399  25.542  1.00 82.64 84  A 1 
ATOM 651   C CD2   . PHE A 1 84  ? 3.918   -10.120 25.696  1.00 82.89 84  A 1 
ATOM 652   C CE1   . PHE A 1 84  ? 2.465   -8.035  26.877  1.00 81.90 84  A 1 
ATOM 653   C CE2   . PHE A 1 84  ? 4.171   -9.757  27.025  1.00 81.75 84  A 1 
ATOM 654   C CZ    . PHE A 1 84  ? 3.443   -8.717  27.620  1.00 83.98 84  A 1 
ATOM 655   N N     . GLN A 1 85  ? 0.993   -11.295 21.239  1.00 85.17 85  A 1 
ATOM 656   C CA    . GLN A 1 85  ? 0.821   -11.871 19.905  1.00 83.65 85  A 1 
ATOM 657   C C     . GLN A 1 85  ? -0.380  -11.275 19.163  1.00 83.02 85  A 1 
ATOM 658   O O     . GLN A 1 85  ? -0.290  -11.007 17.967  1.00 80.42 85  A 1 
ATOM 659   C CB    . GLN A 1 85  ? 0.637   -13.385 20.039  1.00 81.82 85  A 1 
ATOM 660   C CG    . GLN A 1 85  ? 1.923   -14.102 20.461  1.00 75.34 85  A 1 
ATOM 661   C CD    . GLN A 1 85  ? 1.685   -15.550 20.878  1.00 71.54 85  A 1 
ATOM 662   O OE1   . GLN A 1 85  ? 0.604   -16.107 20.737  1.00 63.95 85  A 1 
ATOM 663   N NE2   . GLN A 1 85  ? 2.688   -16.207 21.408  1.00 61.65 85  A 1 
ATOM 664   N N     . LYS A 1 86  ? -1.490  -11.026 19.861  1.00 84.14 86  A 1 
ATOM 665   C CA    . LYS A 1 86  ? -2.669  -10.380 19.265  1.00 82.82 86  A 1 
ATOM 666   C C     . LYS A 1 86  ? -2.422  -8.916  18.913  1.00 82.71 86  A 1 
ATOM 667   O O     . LYS A 1 86  ? -2.951  -8.437  17.914  1.00 79.92 86  A 1 
ATOM 668   C CB    . LYS A 1 86  ? -3.866  -10.482 20.216  1.00 80.81 86  A 1 
ATOM 669   C CG    . LYS A 1 86  ? -4.455  -11.898 20.232  1.00 72.56 86  A 1 
ATOM 670   C CD    . LYS A 1 86  ? -5.590  -11.968 21.253  1.00 67.12 86  A 1 
ATOM 671   C CE    . LYS A 1 86  ? -6.152  -13.383 21.283  1.00 58.09 86  A 1 
ATOM 672   N NZ    . LYS A 1 86  ? -7.223  -13.524 22.295  1.00 51.01 86  A 1 
ATOM 673   N N     . LEU A 1 87  ? -1.646  -8.209  19.730  1.00 83.23 87  A 1 
ATOM 674   C CA    . LEU A 1 87  ? -1.301  -6.808  19.499  1.00 82.91 87  A 1 
ATOM 675   C C     . LEU A 1 87  ? -0.296  -6.657  18.347  1.00 82.44 87  A 1 
ATOM 676   O O     . LEU A 1 87  ? -0.402  -5.720  17.557  1.00 78.85 87  A 1 
ATOM 677   C CB    . LEU A 1 87  ? -0.755  -6.229  20.819  1.00 82.58 87  A 1 
ATOM 678   C CG    . LEU A 1 87  ? -0.442  -4.722  20.756  1.00 81.99 87  A 1 
ATOM 679   C CD1   . LEU A 1 87  ? -1.701  -3.889  20.557  1.00 77.02 87  A 1 
ATOM 680   C CD2   . LEU A 1 87  ? 0.229   -4.271  22.051  1.00 77.07 87  A 1 
ATOM 681   N N     . LEU A 1 88  ? 0.655   -7.587  18.243  1.00 81.63 88  A 1 
ATOM 682   C CA    . LEU A 1 88  ? 1.796   -7.545  17.331  1.00 81.29 88  A 1 
ATOM 683   C C     . LEU A 1 88  ? 1.832   -8.793  16.431  1.00 80.47 88  A 1 
ATOM 684   O O     . LEU A 1 88  ? 2.689   -9.666  16.603  1.00 75.88 88  A 1 
ATOM 685   C CB    . LEU A 1 88  ? 3.083   -7.397  18.160  1.00 80.08 88  A 1 
ATOM 686   C CG    . LEU A 1 88  ? 3.157   -6.116  19.012  1.00 79.54 88  A 1 
ATOM 687   C CD1   . LEU A 1 88  ? 4.357   -6.187  19.939  1.00 74.42 88  A 1 
ATOM 688   C CD2   . LEU A 1 88  ? 3.281   -4.868  18.138  1.00 75.40 88  A 1 
ATOM 689   N N     . PRO A 1 89  ? 0.931   -8.898  15.440  1.00 78.46 89  A 1 
ATOM 690   C CA    . PRO A 1 89  ? 0.824   -10.095 14.597  1.00 76.22 89  A 1 
ATOM 691   C C     . PRO A 1 89  ? 2.061   -10.355 13.732  1.00 75.60 89  A 1 
ATOM 692   O O     . PRO A 1 89  ? 2.285   -11.488 13.308  1.00 69.09 89  A 1 
ATOM 693   C CB    . PRO A 1 89  ? -0.432  -9.863  13.747  1.00 73.18 89  A 1 
ATOM 694   C CG    . PRO A 1 89  ? -0.553  -8.343  13.678  1.00 72.36 89  A 1 
ATOM 695   C CD    . PRO A 1 89  ? -0.061  -7.913  15.055  1.00 75.55 89  A 1 
ATOM 696   N N     . SER A 1 90  ? 2.896   -9.340  13.499  1.00 77.10 90  A 1 
ATOM 697   C CA    . SER A 1 90  ? 4.177   -9.476  12.797  1.00 75.09 90  A 1 
ATOM 698   C C     . SER A 1 90  ? 5.300   -10.095 13.650  1.00 74.75 90  A 1 
ATOM 699   O O     . SER A 1 90  ? 6.391   -10.355 13.140  1.00 67.53 90  A 1 
ATOM 700   C CB    . SER A 1 90  ? 4.609   -8.117  12.236  1.00 71.20 90  A 1 
ATOM 701   O OG    . SER A 1 90  ? 4.696   -7.152  13.258  1.00 63.06 90  A 1 
ATOM 702   N N     . GLY A 1 91  ? 5.042   -10.366 14.914  1.00 76.44 91  A 1 
ATOM 703   C CA    . GLY A 1 91  ? 5.966   -10.957 15.886  1.00 75.79 91  A 1 
ATOM 704   C C     . GLY A 1 91  ? 6.330   -9.985  17.004  1.00 77.60 91  A 1 
ATOM 705   O O     . GLY A 1 91  ? 6.848   -8.905  16.739  1.00 71.35 91  A 1 
ATOM 706   N N     . SER A 1 92  ? 6.089   -10.373 18.259  1.00 77.99 92  A 1 
ATOM 707   C CA    . SER A 1 92  ? 6.350   -9.500  19.410  1.00 78.18 92  A 1 
ATOM 708   C C     . SER A 1 92  ? 7.839   -9.189  19.593  1.00 79.82 92  A 1 
ATOM 709   O O     . SER A 1 92  ? 8.201   -8.068  19.926  1.00 76.25 92  A 1 
ATOM 710   C CB    . SER A 1 92  ? 5.766   -10.112 20.688  1.00 74.60 92  A 1 
ATOM 711   O OG    . SER A 1 92  ? 6.501   -11.240 21.092  1.00 69.31 92  A 1 
ATOM 712   N N     . GLN A 1 93  ? 8.701   -10.145 19.256  1.00 80.99 93  A 1 
ATOM 713   C CA    . GLN A 1 93  ? 10.162  -10.028 19.300  1.00 80.28 93  A 1 
ATOM 714   C C     . GLN A 1 93  ? 10.738  -8.875  18.456  1.00 81.43 93  A 1 
ATOM 715   O O     . GLN A 1 93  ? 11.841  -8.405  18.721  1.00 78.39 93  A 1 
ATOM 716   C CB    . GLN A 1 93  ? 10.753  -11.380 18.868  1.00 76.33 93  A 1 
ATOM 717   C CG    . GLN A 1 93  ? 10.503  -11.711 17.376  1.00 66.83 93  A 1 
ATOM 718   C CD    . GLN A 1 93  ? 10.597  -13.197 17.046  1.00 59.89 93  A 1 
ATOM 719   O OE1   . GLN A 1 93  ? 10.830  -14.040 17.885  1.00 52.67 93  A 1 
ATOM 720   N NE2   . GLN A 1 93  ? 10.376  -13.566 15.801  1.00 49.78 93  A 1 
ATOM 721   N N     . LYS A 1 94  ? 10.005  -8.390  17.457  1.00 81.02 94  A 1 
ATOM 722   C CA    . LYS A 1 94  ? 10.425  -7.224  16.659  1.00 81.01 94  A 1 
ATOM 723   C C     . LYS A 1 94  ? 10.312  -5.906  17.435  1.00 81.93 94  A 1 
ATOM 724   O O     . LYS A 1 94  ? 10.995  -4.951  17.088  1.00 78.78 94  A 1 
ATOM 725   C CB    . LYS A 1 94  ? 9.612   -7.133  15.355  1.00 78.52 94  A 1 
ATOM 726   C CG    . LYS A 1 94  ? 9.919   -8.269  14.361  1.00 72.32 94  A 1 
ATOM 727   C CD    . LYS A 1 94  ? 9.196   -8.033  13.024  1.00 69.18 94  A 1 
ATOM 728   C CE    . LYS A 1 94  ? 9.567   -9.112  12.000  1.00 61.19 94  A 1 
ATOM 729   N NZ    . LYS A 1 94  ? 8.990   -8.850  10.650  1.00 55.07 94  A 1 
ATOM 730   N N     . TYR A 1 95  ? 9.461   -5.859  18.449  1.00 84.44 95  A 1 
ATOM 731   C CA    . TYR A 1 95  ? 9.097   -4.635  19.166  1.00 84.94 95  A 1 
ATOM 732   C C     . TYR A 1 95  ? 9.370   -4.687  20.672  1.00 85.16 95  A 1 
ATOM 733   O O     . TYR A 1 95  ? 9.602   -3.638  21.270  1.00 81.47 95  A 1 
ATOM 734   C CB    . TYR A 1 95  ? 7.615   -4.342  18.914  1.00 83.65 95  A 1 
ATOM 735   C CG    . TYR A 1 95  ? 7.296   -3.995  17.478  1.00 83.76 95  A 1 
ATOM 736   C CD1   . TYR A 1 95  ? 7.462   -2.673  17.021  1.00 78.90 95  A 1 
ATOM 737   C CD2   . TYR A 1 95  ? 6.843   -4.984  16.583  1.00 78.94 95  A 1 
ATOM 738   C CE1   . TYR A 1 95  ? 7.178   -2.340  15.689  1.00 77.03 95  A 1 
ATOM 739   C CE2   . TYR A 1 95  ? 6.558   -4.663  15.244  1.00 77.12 95  A 1 
ATOM 740   C CZ    . TYR A 1 95  ? 6.727   -3.336  14.802  1.00 78.75 95  A 1 
ATOM 741   O OH    . TYR A 1 95  ? 6.447   -3.013  13.498  1.00 76.02 95  A 1 
ATOM 742   N N     . LEU A 1 96  ? 9.329   -5.866  21.274  1.00 85.77 96  A 1 
ATOM 743   C CA    . LEU A 1 96  ? 9.422   -6.038  22.716  1.00 86.08 96  A 1 
ATOM 744   C C     . LEU A 1 96  ? 10.698  -6.784  23.102  1.00 86.06 96  A 1 
ATOM 745   O O     . LEU A 1 96  ? 11.013  -7.827  22.525  1.00 82.94 96  A 1 
ATOM 746   C CB    . LEU A 1 96  ? 8.176   -6.771  23.248  1.00 84.84 96  A 1 
ATOM 747   C CG    . LEU A 1 96  ? 6.818   -6.140  22.881  1.00 84.15 96  A 1 
ATOM 748   C CD1   . LEU A 1 96  ? 5.684   -6.963  23.473  1.00 79.28 96  A 1 
ATOM 749   C CD2   . LEU A 1 96  ? 6.687   -4.703  23.394  1.00 79.48 96  A 1 
ATOM 750   N N     . ASP A 1 97  ? 11.385  -6.264  24.115  1.00 86.70 97  A 1 
ATOM 751   C CA    . ASP A 1 97  ? 12.455  -6.965  24.822  1.00 86.54 97  A 1 
ATOM 752   C C     . ASP A 1 97  ? 12.170  -6.913  26.324  1.00 87.00 97  A 1 
ATOM 753   O O     . ASP A 1 97  ? 11.657  -5.919  26.839  1.00 84.83 97  A 1 
ATOM 754   C CB    . ASP A 1 97  ? 13.824  -6.346  24.504  1.00 84.79 97  A 1 
ATOM 755   C CG    . ASP A 1 97  ? 14.171  -6.417  23.021  1.00 81.21 97  A 1 
ATOM 756   O OD1   . ASP A 1 97  ? 14.417  -7.517  22.485  1.00 73.36 97  A 1 
ATOM 757   O OD2   . ASP A 1 97  ? 14.198  -5.361  22.360  1.00 72.92 97  A 1 
ATOM 758   N N     . TYR A 1 98  ? 12.511  -7.986  27.019  1.00 87.62 98  A 1 
ATOM 759   C CA    . TYR A 1 98  ? 12.235  -8.142  28.443  1.00 87.10 98  A 1 
ATOM 760   C C     . TYR A 1 98  ? 13.541  -8.216  29.223  1.00 86.77 98  A 1 
ATOM 761   O O     . TYR A 1 98  ? 14.471  -8.918  28.835  1.00 83.13 98  A 1 
ATOM 762   C CB    . TYR A 1 98  ? 11.372  -9.386  28.676  1.00 85.77 98  A 1 
ATOM 763   C CG    . TYR A 1 98  ? 10.199  -9.521  27.729  1.00 86.13 98  A 1 
ATOM 764   C CD1   . TYR A 1 98  ? 9.030   -8.761  27.918  1.00 80.90 98  A 1 
ATOM 765   C CD2   . TYR A 1 98  ? 10.288  -10.383 26.611  1.00 80.73 98  A 1 
ATOM 766   C CE1   . TYR A 1 98  ? 7.955   -8.869  27.015  1.00 79.23 98  A 1 
ATOM 767   C CE2   . TYR A 1 98  ? 9.222   -10.497 25.702  1.00 78.63 98  A 1 
ATOM 768   C CZ    . TYR A 1 98  ? 8.052   -9.740  25.910  1.00 80.68 98  A 1 
ATOM 769   O OH    . TYR A 1 98  ? 7.009   -9.852  25.024  1.00 78.54 98  A 1 
ATOM 770   N N     . MET A 1 99  ? 13.596  -7.504  30.341  1.00 86.93 99  A 1 
ATOM 771   C CA    . MET A 1 99  ? 14.751  -7.519  31.229  1.00 86.76 99  A 1 
ATOM 772   C C     . MET A 1 99  ? 14.290  -7.422  32.678  1.00 86.80 99  A 1 
ATOM 773   O O     . MET A 1 99  ? 13.622  -6.461  33.063  1.00 84.33 99  A 1 
ATOM 774   C CB    . MET A 1 99  ? 15.690  -6.365  30.842  1.00 84.28 99  A 1 
ATOM 775   C CG    . MET A 1 99  ? 16.942  -6.299  31.721  1.00 76.85 99  A 1 
ATOM 776   S SD    . MET A 1 99  ? 18.067  -4.927  31.305  1.00 76.03 99  A 1 
ATOM 777   C CE    . MET A 1 99  ? 18.694  -5.511  29.710  1.00 67.37 99  A 1 
ATOM 778   N N     . GLN A 1 100 ? 14.667  -8.397  33.490  1.00 85.44 100 A 1 
ATOM 779   C CA    . GLN A 1 100 ? 14.475  -8.312  34.932  1.00 84.63 100 A 1 
ATOM 780   C C     . GLN A 1 100 ? 15.665  -7.591  35.562  1.00 83.96 100 A 1 
ATOM 781   O O     . GLN A 1 100 ? 16.809  -8.013  35.400  1.00 80.96 100 A 1 
ATOM 782   C CB    . GLN A 1 100 ? 14.265  -9.712  35.530  1.00 82.62 100 A 1 
ATOM 783   C CG    . GLN A 1 100 ? 13.992  -9.645  37.040  1.00 78.95 100 A 1 
ATOM 784   C CD    . GLN A 1 100 ? 13.759  -11.012 37.684  1.00 78.40 100 A 1 
ATOM 785   O OE1   . GLN A 1 100 ? 13.756  -12.053 37.057  1.00 72.83 100 A 1 
ATOM 786   N NE2   . GLN A 1 100 ? 13.552  -11.043 38.986  1.00 71.38 100 A 1 
ATOM 787   N N     . GLN A 1 101 ? 15.385  -6.548  36.326  1.00 83.83 101 A 1 
ATOM 788   C CA    . GLN A 1 101 ? 16.377  -5.817  37.102  1.00 82.42 101 A 1 
ATOM 789   C C     . GLN A 1 101 ? 15.934  -5.745  38.569  1.00 82.08 101 A 1 
ATOM 790   O O     . GLN A 1 101 ? 15.064  -4.951  38.930  1.00 76.31 101 A 1 
ATOM 791   C CB    . GLN A 1 101 ? 16.605  -4.444  36.456  1.00 79.00 101 A 1 
ATOM 792   C CG    . GLN A 1 101 ? 17.787  -3.709  37.110  1.00 72.29 101 A 1 
ATOM 793   C CD    . GLN A 1 101 ? 18.143  -2.398  36.407  1.00 70.26 101 A 1 
ATOM 794   O OE1   . GLN A 1 101 ? 17.512  -1.963  35.462  1.00 64.04 101 A 1 
ATOM 795   N NE2   . GLN A 1 101 ? 19.181  -1.727  36.846  1.00 62.34 101 A 1 
ATOM 796   N N     . GLY A 1 102 ? 16.521  -6.591  39.403  1.00 80.14 102 A 1 
ATOM 797   C CA    . GLY A 1 102 ? 16.126  -6.723  40.801  1.00 80.03 102 A 1 
ATOM 798   C C     . GLY A 1 102 ? 14.652  -7.121  40.940  1.00 81.54 102 A 1 
ATOM 799   O O     . GLY A 1 102 ? 14.240  -8.166  40.434  1.00 76.86 102 A 1 
ATOM 800   N N     . HIS A 1 103 ? 13.869  -6.276  41.602  1.00 84.93 103 A 1 
ATOM 801   C CA    . HIS A 1 103 ? 12.437  -6.493  41.815  1.00 85.17 103 A 1 
ATOM 802   C C     . HIS A 1 103 ? 11.544  -5.859  40.743  1.00 86.02 103 A 1 
ATOM 803   O O     . HIS A 1 103 ? 10.324  -5.841  40.902  1.00 81.51 103 A 1 
ATOM 804   C CB    . HIS A 1 103 ? 12.050  -6.022  43.224  1.00 81.93 103 A 1 
ATOM 805   C CG    . HIS A 1 103 ? 12.691  -6.852  44.300  1.00 75.11 103 A 1 
ATOM 806   N ND1   . HIS A 1 103 ? 12.574  -8.222  44.430  1.00 64.26 103 A 1 
ATOM 807   C CD2   . HIS A 1 103 ? 13.519  -6.426  45.311  1.00 63.14 103 A 1 
ATOM 808   C CE1   . HIS A 1 103 ? 13.310  -8.604  45.487  1.00 57.45 103 A 1 
ATOM 809   N NE2   . HIS A 1 103 ? 13.895  -7.543  46.053  1.00 58.85 103 A 1 
ATOM 810   N N     . ASN A 1 104 ? 12.117  -5.350  39.663  1.00 85.28 104 A 1 
ATOM 811   C CA    . ASN A 1 104 ? 11.372  -4.772  38.556  1.00 85.54 104 A 1 
ATOM 812   C C     . ASN A 1 104 ? 11.590  -5.588  37.281  1.00 86.10 104 A 1 
ATOM 813   O O     . ASN A 1 104 ? 12.717  -5.967  36.959  1.00 83.78 104 A 1 
ATOM 814   C CB    . ASN A 1 104 ? 11.770  -3.303  38.360  1.00 83.22 104 A 1 
ATOM 815   C CG    . ASN A 1 104 ? 11.447  -2.447  39.576  1.00 81.24 104 A 1 
ATOM 816   O OD1   . ASN A 1 104 ? 10.336  -2.396  40.061  1.00 72.80 104 A 1 
ATOM 817   N ND2   . ASN A 1 104 ? 12.426  -1.732  40.091  1.00 73.08 104 A 1 
ATOM 818   N N     . LEU A 1 105 ? 10.515  -5.802  36.545  1.00 87.36 105 A 1 
ATOM 819   C CA    . LEU A 1 105 ? 10.595  -6.252  35.163  1.00 87.81 105 A 1 
ATOM 820   C C     . LEU A 1 105 ? 10.466  -5.031  34.251  1.00 88.23 105 A 1 
ATOM 821   O O     . LEU A 1 105 ? 9.490   -4.283  34.334  1.00 86.52 105 A 1 
ATOM 822   C CB    . LEU A 1 105 ? 9.520   -7.314  34.883  1.00 86.73 105 A 1 
ATOM 823   C CG    . LEU A 1 105 ? 9.681   -7.975  33.497  1.00 84.46 105 A 1 
ATOM 824   C CD1   . LEU A 1 105 ? 10.892  -8.908  33.450  1.00 77.87 105 A 1 
ATOM 825   C CD2   . LEU A 1 105 ? 8.455   -8.811  33.159  1.00 77.24 105 A 1 
ATOM 826   N N     . LEU A 1 106 ? 11.445  -4.846  33.380  1.00 88.13 106 A 1 
ATOM 827   C CA    . LEU A 1 106 ? 11.460  -3.801  32.374  1.00 88.07 106 A 1 
ATOM 828   C C     . LEU A 1 106 ? 11.089  -4.408  31.019  1.00 88.44 106 A 1 
ATOM 829   O O     . LEU A 1 106 ? 11.704  -5.378  30.580  1.00 86.47 106 A 1 
ATOM 830   C CB    . LEU A 1 106 ? 12.845  -3.130  32.332  1.00 86.65 106 A 1 
ATOM 831   C CG    . LEU A 1 106 ? 13.310  -2.512  33.668  1.00 84.44 106 A 1 
ATOM 832   C CD1   . LEU A 1 106 ? 14.707  -1.931  33.504  1.00 78.44 106 A 1 
ATOM 833   C CD2   . LEU A 1 106 ? 12.371  -1.404  34.142  1.00 77.68 106 A 1 
ATOM 834   N N     . ILE A 1 107 ? 10.102  -3.822  30.359  1.00 89.35 107 A 1 
ATOM 835   C CA    . ILE A 1 107 ? 9.715   -4.179  28.996  1.00 89.43 107 A 1 
ATOM 836   C C     . ILE A 1 107 ? 10.112  -3.019  28.093  1.00 89.20 107 A 1 
ATOM 837   O O     . ILE A 1 107 ? 9.509   -1.946  28.159  1.00 87.24 107 A 1 
ATOM 838   C CB    . ILE A 1 107 ? 8.212   -4.518  28.887  1.00 88.69 107 A 1 
ATOM 839   C CG1   . ILE A 1 107 ? 7.787   -5.576  29.936  1.00 84.23 107 A 1 
ATOM 840   C CG2   . ILE A 1 107 ? 7.907   -4.994  27.458  1.00 84.16 107 A 1 
ATOM 841   C CD1   . ILE A 1 107 ? 6.287   -5.890  29.943  1.00 79.49 107 A 1 
ATOM 842   N N     . PHE A 1 108 ? 11.128  -3.222  27.271  1.00 89.34 108 A 1 
ATOM 843   C CA    . PHE A 1 108 ? 11.576  -2.243  26.294  1.00 88.98 108 A 1 
ATOM 844   C C     . PHE A 1 108 ? 10.688  -2.334  25.060  1.00 88.42 108 A 1 
ATOM 845   O O     . PHE A 1 108 ? 10.565  -3.395  24.453  1.00 85.50 108 A 1 
ATOM 846   C CB    . PHE A 1 108 ? 13.053  -2.468  25.955  1.00 87.90 108 A 1 
ATOM 847   C CG    . PHE A 1 108 ? 13.994  -2.189  27.108  1.00 87.50 108 A 1 
ATOM 848   C CD1   . PHE A 1 108 ? 14.663  -0.956  27.195  1.00 82.75 108 A 1 
ATOM 849   C CD2   . PHE A 1 108 ? 14.182  -3.144  28.123  1.00 82.27 108 A 1 
ATOM 850   C CE1   . PHE A 1 108 ? 15.507  -0.677  28.280  1.00 81.17 108 A 1 
ATOM 851   C CE2   . PHE A 1 108 ? 15.017  -2.868  29.218  1.00 80.78 108 A 1 
ATOM 852   C CZ    . PHE A 1 108 ? 15.679  -1.632  29.294  1.00 83.17 108 A 1 
ATOM 853   N N     . VAL A 1 109 ? 10.068  -1.226  24.699  1.00 89.18 109 A 1 
ATOM 854   C CA    . VAL A 1 109 ? 9.141   -1.134  23.573  1.00 89.07 109 A 1 
ATOM 855   C C     . VAL A 1 109 ? 9.768   -0.262  22.496  1.00 88.33 109 A 1 
ATOM 856   O O     . VAL A 1 109 ? 10.016  0.926   22.707  1.00 85.66 109 A 1 
ATOM 857   C CB    . VAL A 1 109 ? 7.770   -0.589  24.017  1.00 88.40 109 A 1 
ATOM 858   C CG1   . VAL A 1 109 ? 6.771   -0.645  22.860  1.00 80.81 109 A 1 
ATOM 859   C CG2   . VAL A 1 109 ? 7.183   -1.388  25.183  1.00 81.94 109 A 1 
ATOM 860   N N     . LYS A 1 110 ? 10.008  -0.836  21.337  1.00 87.84 110 A 1 
ATOM 861   C CA    . LYS A 1 110 ? 10.408  -0.105  20.139  1.00 86.85 110 A 1 
ATOM 862   C C     . LYS A 1 110 ? 9.219   0.706   19.601  1.00 85.89 110 A 1 
ATOM 863   O O     . LYS A 1 110 ? 8.081   0.261   19.687  1.00 81.75 110 A 1 
ATOM 864   C CB    . LYS A 1 110 ? 10.938  -1.116  19.109  1.00 84.65 110 A 1 
ATOM 865   C CG    . LYS A 1 110 ? 11.410  -0.455  17.807  1.00 79.94 110 A 1 
ATOM 866   C CD    . LYS A 1 110 ? 11.540  -1.464  16.676  1.00 77.54 110 A 1 
ATOM 867   C CE    . LYS A 1 110 ? 11.390  -0.718  15.350  1.00 71.59 110 A 1 
ATOM 868   N NZ    . LYS A 1 110 ? 11.111  -1.610  14.208  1.00 65.62 110 A 1 
ATOM 869   N N     . SER A 1 111 ? 9.491   1.861   18.995  1.00 85.93 111 A 1 
ATOM 870   C CA    . SER A 1 111 ? 8.462   2.638   18.297  1.00 85.01 111 A 1 
ATOM 871   C C     . SER A 1 111 ? 7.810   1.821   17.185  1.00 84.86 111 A 1 
ATOM 872   O O     . SER A 1 111 ? 8.488   1.079   16.468  1.00 80.78 111 A 1 
ATOM 873   C CB    . SER A 1 111 ? 9.067   3.904   17.694  1.00 82.24 111 A 1 
ATOM 874   O OG    . SER A 1 111 ? 8.048   4.735   17.173  1.00 72.17 111 A 1 
ATOM 875   N N     . TRP A 1 112 ? 6.505   1.990   17.022  1.00 85.00 112 A 1 
ATOM 876   C CA    . TRP A 1 112 ? 5.793   1.427   15.889  1.00 83.73 112 A 1 
ATOM 877   C C     . TRP A 1 112 ? 6.320   2.025   14.588  1.00 81.82 112 A 1 
ATOM 878   O O     . TRP A 1 112 ? 6.376   3.247   14.427  1.00 75.73 112 A 1 
ATOM 879   C CB    . TRP A 1 112 ? 4.293   1.672   16.033  1.00 82.40 112 A 1 
ATOM 880   C CG    . TRP A 1 112 ? 3.474   1.023   14.959  1.00 83.10 112 A 1 
ATOM 881   C CD1   . TRP A 1 112 ? 3.004   1.634   13.853  1.00 76.97 112 A 1 
ATOM 882   C CD2   . TRP A 1 112 ? 3.039   -0.373  14.876  1.00 80.60 112 A 1 
ATOM 883   N NE1   . TRP A 1 112 ? 2.292   0.715   13.088  1.00 77.68 112 A 1 
ATOM 884   C CE2   . TRP A 1 112 ? 2.289   -0.524  13.685  1.00 79.31 112 A 1 
ATOM 885   C CE3   . TRP A 1 112 ? 3.210   -1.504  15.704  1.00 78.10 112 A 1 
ATOM 886   C CZ2   . TRP A 1 112 ? 1.713   -1.762  13.313  1.00 77.40 112 A 1 
ATOM 887   C CZ3   . TRP A 1 112 ? 2.636   -2.740  15.338  1.00 71.65 112 A 1 
ATOM 888   C CH2   . TRP A 1 112 ? 1.898   -2.860  14.155  1.00 73.32 112 A 1 
ATOM 889   N N     . SER A 1 113 ? 6.700   1.168   13.662  1.00 80.18 113 A 1 
ATOM 890   C CA    . SER A 1 113 ? 7.104   1.562   12.319  1.00 78.15 113 A 1 
ATOM 891   C C     . SER A 1 113 ? 6.223   0.841   11.305  1.00 77.54 113 A 1 
ATOM 892   O O     . SER A 1 113 ? 6.076   -0.380  11.425  1.00 71.29 113 A 1 
ATOM 893   C CB    . SER A 1 113 ? 8.585   1.243   12.081  1.00 74.04 113 A 1 
ATOM 894   O OG    . SER A 1 113 ? 8.864   -0.130  12.292  1.00 64.66 113 A 1 
ATOM 895   N N     . PRO A 1 114 ? 5.664   1.543   10.304  1.00 73.94 114 A 1 
ATOM 896   C CA    . PRO A 1 114 ? 4.963   0.888   9.213   1.00 71.57 114 A 1 
ATOM 897   C C     . PRO A 1 114 ? 5.880   -0.132  8.537   1.00 70.97 114 A 1 
ATOM 898   O O     . PRO A 1 114 ? 7.001   0.200   8.148   1.00 64.26 114 A 1 
ATOM 899   C CB    . PRO A 1 114 ? 4.544   2.005   8.249   1.00 67.51 114 A 1 
ATOM 900   C CG    . PRO A 1 114 ? 4.570   3.263   9.107   1.00 65.19 114 A 1 
ATOM 901   C CD    . PRO A 1 114 ? 5.678   2.979   10.110  1.00 68.39 114 A 1 
ATOM 902   N N     . ASP A 1 115 ? 5.412   -1.365  8.410   1.00 69.66 115 A 1 
ATOM 903   C CA    . ASP A 1 115 ? 6.173   -2.388  7.705   1.00 67.54 115 A 1 
ATOM 904   C C     . ASP A 1 115 ? 6.044   -2.156  6.189   1.00 68.31 115 A 1 
ATOM 905   O O     . ASP A 1 115 ? 4.944   -2.109  5.640   1.00 61.63 115 A 1 
ATOM 906   C CB    . ASP A 1 115 ? 5.724   -3.789  8.152   1.00 60.52 115 A 1 
ATOM 907   C CG    . ASP A 1 115 ? 6.702   -4.887  7.719   1.00 53.55 115 A 1 
ATOM 908   O OD1   . ASP A 1 115 ? 7.462   -4.661  6.747   1.00 48.44 115 A 1 
ATOM 909   O OD2   . ASP A 1 115 ? 6.707   -5.954  8.376   1.00 48.70 115 A 1 
ATOM 910   N N     . VAL A 1 116 ? 7.180   -2.005  5.513   1.00 63.98 116 A 1 
ATOM 911   C CA    . VAL A 1 116 ? 7.225   -1.787  4.060   1.00 62.03 116 A 1 
ATOM 912   C C     . VAL A 1 116 ? 6.780   -3.010  3.252   1.00 63.86 116 A 1 
ATOM 913   O O     . VAL A 1 116 ? 6.455   -2.896  2.074   1.00 58.04 116 A 1 
ATOM 914   C CB    . VAL A 1 116 ? 8.628   -1.342  3.595   1.00 55.01 116 A 1 
ATOM 915   C CG1   . VAL A 1 116 ? 8.961   0.047   4.146   1.00 49.56 116 A 1 
ATOM 916   C CG2   . VAL A 1 116 ? 9.738   -2.306  4.018   1.00 49.25 116 A 1 
ATOM 917   N N     . PHE A 1 117 ? 6.754   -4.171  3.893   1.00 62.23 117 A 1 
ATOM 918   C CA    . PHE A 1 117 ? 6.343   -5.425  3.268   1.00 61.09 117 A 1 
ATOM 919   C C     . PHE A 1 117 ? 4.867   -5.758  3.484   1.00 62.11 117 A 1 
ATOM 920   O O     . PHE A 1 117 ? 4.362   -6.709  2.886   1.00 56.98 117 A 1 
ATOM 921   C CB    . PHE A 1 117 ? 7.251   -6.549  3.782   1.00 56.56 117 A 1 
ATOM 922   C CG    . PHE A 1 117 ? 8.729   -6.269  3.609   1.00 56.22 117 A 1 
ATOM 923   C CD1   . PHE A 1 117 ? 9.281   -6.113  2.323   1.00 51.49 117 A 1 
ATOM 924   C CD2   . PHE A 1 117 ? 9.561   -6.129  4.739   1.00 51.74 117 A 1 
ATOM 925   C CE1   . PHE A 1 117 ? 10.642  -5.821  2.168   1.00 45.79 117 A 1 
ATOM 926   C CE2   . PHE A 1 117 ? 10.925  -5.837  4.588   1.00 47.62 117 A 1 
ATOM 927   C CZ    . PHE A 1 117 ? 11.466  -5.682  3.302   1.00 48.61 117 A 1 
ATOM 928   N N     . SER A 1 118 ? 4.177   -4.981  4.313   1.00 66.34 118 A 1 
ATOM 929   C CA    . SER A 1 118 ? 2.795   -5.207  4.720   1.00 65.76 118 A 1 
ATOM 930   C C     . SER A 1 118 ? 1.907   -3.989  4.449   1.00 67.43 118 A 1 
ATOM 931   O O     . SER A 1 118 ? 2.315   -3.012  3.810   1.00 62.21 118 A 1 
ATOM 932   C CB    . SER A 1 118 ? 2.776   -5.619  6.201   1.00 59.06 118 A 1 
ATOM 933   O OG    . SER A 1 118 ? 2.961   -4.521  7.060   1.00 52.87 118 A 1 
ATOM 934   N N     . LEU A 1 119 ? 0.674   -4.063  4.927   1.00 64.91 119 A 1 
ATOM 935   C CA    . LEU A 1 119 ? -0.208  -2.903  4.975   1.00 65.55 119 A 1 
ATOM 936   C C     . LEU A 1 119 ? 0.418   -1.814  5.859   1.00 69.07 119 A 1 
ATOM 937   O O     . LEU A 1 119 ? 0.753   -2.090  7.009   1.00 64.84 119 A 1 
ATOM 938   C CB    . LEU A 1 119 ? -1.576  -3.328  5.531   1.00 58.97 119 A 1 
ATOM 939   C CG    . LEU A 1 119 ? -2.558  -3.759  4.433   1.00 54.61 119 A 1 
ATOM 940   C CD1   . LEU A 1 119 ? -3.673  -4.597  5.040   1.00 49.42 119 A 1 
ATOM 941   C CD2   . LEU A 1 119 ? -3.181  -2.543  3.746   1.00 50.30 119 A 1 
ATOM 942   N N     . PRO A 1 120 ? 0.532   -0.580  5.348   1.00 70.48 120 A 1 
ATOM 943   C CA    . PRO A 1 120 ? 1.157   0.502   6.091   1.00 70.38 120 A 1 
ATOM 944   C C     . PRO A 1 120 ? 0.248   1.010   7.225   1.00 73.08 120 A 1 
ATOM 945   O O     . PRO A 1 120 ? -0.387  2.061   7.120   1.00 68.70 120 A 1 
ATOM 946   C CB    . PRO A 1 120 ? 1.487   1.555   5.023   1.00 64.25 120 A 1 
ATOM 947   C CG    . PRO A 1 120 ? 0.386   1.360   3.985   1.00 60.48 120 A 1 
ATOM 948   C CD    . PRO A 1 120 ? 0.157   -0.149  4.016   1.00 62.79 120 A 1 
ATOM 949   N N     . LEU A 1 121 ? 0.172   0.248   8.325   1.00 76.12 121 A 1 
ATOM 950   C CA    . LEU A 1 121 ? -0.485  0.678   9.552   1.00 77.43 121 A 1 
ATOM 951   C C     . LEU A 1 121 ? 0.406   1.705   10.250  1.00 78.21 121 A 1 
ATOM 952   O O     . LEU A 1 121 ? 1.513   1.385   10.677  1.00 75.64 121 A 1 
ATOM 953   C CB    . LEU A 1 121 ? -0.756  -0.533  10.459  1.00 75.69 121 A 1 
ATOM 954   C CG    . LEU A 1 121 ? -1.752  -1.558  9.894   1.00 73.43 121 A 1 
ATOM 955   C CD1   . LEU A 1 121 ? -1.820  -2.773  10.814  1.00 68.31 121 A 1 
ATOM 956   C CD2   . LEU A 1 121 ? -3.161  -0.978  9.775   1.00 68.73 121 A 1 
ATOM 957   N N     . ARG A 1 122 ? -0.078  2.933   10.384  1.00 80.24 122 A 1 
ATOM 958   C CA    . ARG A 1 122 ? 0.695   4.017   11.011  1.00 79.68 122 A 1 
ATOM 959   C C     . ARG A 1 122 ? 0.664   3.999   12.533  1.00 80.76 122 A 1 
ATOM 960   O O     . ARG A 1 122 ? 1.542   4.571   13.169  1.00 77.12 122 A 1 
ATOM 961   C CB    . ARG A 1 122 ? 0.195   5.372   10.503  1.00 76.57 122 A 1 
ATOM 962   C CG    . ARG A 1 122 ? 0.603   5.590   9.046   1.00 69.60 122 A 1 
ATOM 963   C CD    . ARG A 1 122 ? 0.259   7.023   8.658   1.00 65.23 122 A 1 
ATOM 964   N NE    . ARG A 1 122 ? 0.888   7.385   7.375   1.00 58.66 122 A 1 
ATOM 965   C CZ    . ARG A 1 122 ? 1.240   8.606   7.025   1.00 52.24 122 A 1 
ATOM 966   N NH1   . ARG A 1 122 ? 1.028   9.642   7.775   1.00 48.83 122 A 1 
ATOM 967   N NH2   . ARG A 1 122 ? 1.826   8.811   5.893   1.00 45.49 122 A 1 
ATOM 968   N N     . ILE A 1 123 ? -0.349  3.382   13.090  1.00 81.48 123 A 1 
ATOM 969   C CA    . ILE A 1 123 ? -0.529  3.251   14.532  1.00 82.32 123 A 1 
ATOM 970   C C     . ILE A 1 123 ? -0.896  1.816   14.889  1.00 82.76 123 A 1 
ATOM 971   O O     . ILE A 1 123 ? -1.500  1.090   14.095  1.00 79.33 123 A 1 
ATOM 972   C CB    . ILE A 1 123 ? -1.572  4.253   15.080  1.00 79.63 123 A 1 
ATOM 973   C CG1   . ILE A 1 123 ? -2.963  4.068   14.447  1.00 70.13 123 A 1 
ATOM 974   C CG2   . ILE A 1 123 ? -1.051  5.688   14.914  1.00 65.75 123 A 1 
ATOM 975   C CD1   . ILE A 1 123 ? -4.058  4.890   15.120  1.00 64.89 123 A 1 
ATOM 976   N N     . CYS A 1 124 ? -0.563  1.426   16.106  1.00 82.43 124 A 1 
ATOM 977   C CA    . CYS A 1 124 ? -0.974  0.164   16.685  1.00 83.03 124 A 1 
ATOM 978   C C     . CYS A 1 124 ? -2.321  0.317   17.406  1.00 83.93 124 A 1 
ATOM 979   O O     . CYS A 1 124 ? -2.570  1.319   18.075  1.00 81.46 124 A 1 
ATOM 980   C CB    . CYS A 1 124 ? 0.138   -0.334  17.613  1.00 80.70 124 A 1 
ATOM 981   S SG    . CYS A 1 124 ? -0.223  -2.041  18.100  1.00 73.20 124 A 1 
ATOM 982   N N     . SER A 1 125 ? -3.179  -0.679  17.271  1.00 85.61 125 A 1 
ATOM 983   C CA    . SER A 1 125 ? -4.495  -0.697  17.911  1.00 85.68 125 A 1 
ATOM 984   C C     . SER A 1 125 ? -4.790  -2.076  18.484  1.00 85.74 125 A 1 
ATOM 985   O O     . SER A 1 125 ? -4.545  -3.084  17.829  1.00 83.07 125 A 1 
ATOM 986   C CB    . SER A 1 125 ? -5.586  -0.308  16.910  1.00 83.81 125 A 1 
ATOM 987   O OG    . SER A 1 125 ? -5.278  0.927   16.288  1.00 73.10 125 A 1 
ATOM 988   N N     . LEU A 1 126 ? -5.354  -2.116  19.693  1.00 85.99 126 A 1 
ATOM 989   C CA    . LEU A 1 126 ? -5.809  -3.350  20.334  1.00 84.80 126 A 1 
ATOM 990   C C     . LEU A 1 126 ? -7.068  -3.885  19.656  1.00 84.51 126 A 1 
ATOM 991   O O     . LEU A 1 126 ? -7.142  -5.050  19.277  1.00 80.67 126 A 1 
ATOM 992   C CB    . LEU A 1 126 ? -6.091  -3.060  21.816  1.00 83.11 126 A 1 
ATOM 993   C CG    . LEU A 1 126 ? -4.825  -2.943  22.673  1.00 79.10 126 A 1 
ATOM 994   C CD1   . LEU A 1 126 ? -5.124  -2.218  23.978  1.00 72.54 126 A 1 
ATOM 995   C CD2   . LEU A 1 126 ? -4.301  -4.338  22.993  1.00 71.93 126 A 1 
ATOM 996   N N     . ARG A 1 127 ? -8.056  -3.008  19.511  1.00 85.29 127 A 1 
ATOM 997   C CA    . ARG A 1 127 ? -9.336  -3.275  18.845  1.00 84.45 127 A 1 
ATOM 998   C C     . ARG A 1 127 ? -9.769  -2.021  18.108  1.00 85.16 127 A 1 
ATOM 999   O O     . ARG A 1 127 ? -9.654  -0.920  18.643  1.00 81.62 127 A 1 
ATOM 1000  C CB    . ARG A 1 127 ? -10.394 -3.675  19.884  1.00 81.36 127 A 1 
ATOM 1001  C CG    . ARG A 1 127 ? -10.082 -5.015  20.575  1.00 74.79 127 A 1 
ATOM 1002  C CD    . ARG A 1 127 ? -11.129 -5.363  21.634  1.00 72.36 127 A 1 
ATOM 1003  N NE    . ARG A 1 127 ? -10.991 -4.504  22.815  1.00 65.34 127 A 1 
ATOM 1004  C CZ    . ARG A 1 127 ? -11.633 -4.614  23.969  1.00 59.72 127 A 1 
ATOM 1005  N NH1   . ARG A 1 127 ? -12.511 -5.560  24.174  1.00 55.94 127 A 1 
ATOM 1006  N NH2   . ARG A 1 127 ? -11.384 -3.771  24.924  1.00 52.03 127 A 1 
ATOM 1007  N N     . SER A 1 128 ? -10.296 -2.182  16.907  1.00 85.09 128 A 1 
ATOM 1008  C CA    . SER A 1 128 ? -10.828 -1.051  16.147  1.00 84.51 128 A 1 
ATOM 1009  C C     . SER A 1 128 ? -12.206 -0.601  16.631  1.00 84.83 128 A 1 
ATOM 1010  O O     . SER A 1 128 ? -12.576 0.546   16.432  1.00 80.23 128 A 1 
ATOM 1011  C CB    . SER A 1 128 ? -10.895 -1.407  14.660  1.00 82.43 128 A 1 
ATOM 1012  O OG    . SER A 1 128 ? -11.831 -2.444  14.439  1.00 75.05 128 A 1 
ATOM 1013  N N     . ASN A 1 129 ? -12.967 -1.497  17.246  1.00 86.73 129 A 1 
ATOM 1014  C CA    . ASN A 1 129 ? -14.393 -1.309  17.548  1.00 87.52 129 A 1 
ATOM 1015  C C     . ASN A 1 129 ? -15.258 -0.945  16.325  1.00 88.26 129 A 1 
ATOM 1016  O O     . ASN A 1 129 ? -16.380 -0.465  16.475  1.00 84.88 129 A 1 
ATOM 1017  C CB    . ASN A 1 129 ? -14.571 -0.390  18.765  1.00 85.88 129 A 1 
ATOM 1018  C CG    . ASN A 1 129 ? -14.035 -0.990  20.052  1.00 83.97 129 A 1 
ATOM 1019  O OD1   . ASN A 1 129 ? -14.019 -2.192  20.266  1.00 75.66 129 A 1 
ATOM 1020  N ND2   . ASN A 1 129 ? -13.626 -0.151  20.980  1.00 75.21 129 A 1 
ATOM 1021  N N     . LEU A 1 130 ? -14.754 -1.214  15.120  1.00 87.61 130 A 1 
ATOM 1022  C CA    . LEU A 1 130 ? -15.547 -1.273  13.901  1.00 87.60 130 A 1 
ATOM 1023  C C     . LEU A 1 130 ? -16.050 -2.701  13.730  1.00 87.51 130 A 1 
ATOM 1024  O O     . LEU A 1 130 ? -15.253 -3.637  13.651  1.00 84.79 130 A 1 
ATOM 1025  C CB    . LEU A 1 130 ? -14.698 -0.865  12.691  1.00 86.12 130 A 1 
ATOM 1026  C CG    . LEU A 1 130 ? -14.503 0.653   12.551  1.00 83.03 130 A 1 
ATOM 1027  C CD1   . LEU A 1 130 ? -13.413 0.941   11.520  1.00 77.51 130 A 1 
ATOM 1028  C CD2   . LEU A 1 130 ? -15.792 1.328   12.091  1.00 77.20 130 A 1 
ATOM 1029  N N     . TYR A 1 131 ? -17.360 -2.867  13.666  1.00 88.29 131 A 1 
ATOM 1030  C CA    . TYR A 1 131 ? -17.982 -4.166  13.473  1.00 88.44 131 A 1 
ATOM 1031  C C     . TYR A 1 131 ? -18.412 -4.340  12.022  1.00 88.19 131 A 1 
ATOM 1032  O O     . TYR A 1 131 ? -18.846 -3.398  11.353  1.00 86.02 131 A 1 
ATOM 1033  C CB    . TYR A 1 131 ? -19.128 -4.361  14.464  1.00 87.93 131 A 1 
ATOM 1034  C CG    . TYR A 1 131 ? -18.664 -4.610  15.889  1.00 87.87 131 A 1 
ATOM 1035  C CD1   . TYR A 1 131 ? -18.670 -5.909  16.429  1.00 81.60 131 A 1 
ATOM 1036  C CD2   . TYR A 1 131 ? -18.194 -3.541  16.680  1.00 81.27 131 A 1 
ATOM 1037  C CE1   . TYR A 1 131 ? -18.219 -6.148  17.739  1.00 79.86 131 A 1 
ATOM 1038  C CE2   . TYR A 1 131 ? -17.728 -3.766  17.990  1.00 79.95 131 A 1 
ATOM 1039  C CZ    . TYR A 1 131 ? -17.745 -5.075  18.514  1.00 83.12 131 A 1 
ATOM 1040  O OH    . TYR A 1 131 ? -17.289 -5.301  19.790  1.00 81.27 131 A 1 
ATOM 1041  N N     . ARG A 1 132 ? -18.306 -5.567  11.538  1.00 88.01 132 A 1 
ATOM 1042  C CA    . ARG A 1 132 ? -18.859 -6.013  10.258  1.00 87.26 132 A 1 
ATOM 1043  C C     . ARG A 1 132 ? -19.790 -7.189  10.516  1.00 86.75 132 A 1 
ATOM 1044  O O     . ARG A 1 132 ? -19.445 -8.094  11.273  1.00 83.60 132 A 1 
ATOM 1045  C CB    . ARG A 1 132 ? -17.708 -6.373  9.302   1.00 85.19 132 A 1 
ATOM 1046  C CG    . ARG A 1 132 ? -18.210 -6.864  7.936   1.00 79.32 132 A 1 
ATOM 1047  C CD    . ARG A 1 132 ? -17.049 -7.275  7.021   1.00 78.29 132 A 1 
ATOM 1048  N NE    . ARG A 1 132 ? -16.282 -6.114  6.547   1.00 71.95 132 A 1 
ATOM 1049  C CZ    . ARG A 1 132 ? -15.035 -6.138  6.091   1.00 68.73 132 A 1 
ATOM 1050  N NH1   . ARG A 1 132 ? -14.341 -7.243  6.046   1.00 62.82 132 A 1 
ATOM 1051  N NH2   . ARG A 1 132 ? -14.464 -5.054  5.655   1.00 60.18 132 A 1 
ATOM 1052  N N     . ARG A 1 133 ? -20.942 -7.174  9.883   1.00 86.02 133 A 1 
ATOM 1053  C CA    . ARG A 1 133 ? -21.831 -8.341  9.860   1.00 85.67 133 A 1 
ATOM 1054  C C     . ARG A 1 133 ? -21.295 -9.334  8.838   1.00 84.79 133 A 1 
ATOM 1055  O O     . ARG A 1 133 ? -21.028 -8.949  7.698   1.00 80.31 133 A 1 
ATOM 1056  C CB    . ARG A 1 133 ? -23.263 -7.892  9.544   1.00 84.12 133 A 1 
ATOM 1057  C CG    . ARG A 1 133 ? -24.317 -9.001  9.735   1.00 81.24 133 A 1 
ATOM 1058  C CD    . ARG A 1 133 ? -24.515 -9.362  11.209  1.00 80.25 133 A 1 
ATOM 1059  N NE    . ARG A 1 133 ? -25.605 -10.336 11.378  1.00 79.69 133 A 1 
ATOM 1060  C CZ    . ARG A 1 133 ? -26.057 -10.812 12.531  1.00 79.09 133 A 1 
ATOM 1061  N NH1   . ARG A 1 133 ? -25.556 -10.461 13.678  1.00 70.90 133 A 1 
ATOM 1062  N NH2   . ARG A 1 133 ? -27.030 -11.660 12.548  1.00 74.09 133 A 1 
ATOM 1063  N N     . ASP A 1 134 ? -21.151 -10.587 9.246   1.00 82.95 134 A 1 
ATOM 1064  C CA    . ASP A 1 134 ? -20.788 -11.679 8.354   1.00 81.24 134 A 1 
ATOM 1065  C C     . ASP A 1 134 ? -21.657 -12.893 8.685   1.00 80.58 134 A 1 
ATOM 1066  O O     . ASP A 1 134 ? -21.498 -13.503 9.740   1.00 72.57 134 A 1 
ATOM 1067  C CB    . ASP A 1 134 ? -19.285 -11.968 8.461   1.00 77.48 134 A 1 
ATOM 1068  C CG    . ASP A 1 134 ? -18.765 -12.799 7.292   1.00 72.48 134 A 1 
ATOM 1069  O OD1   . ASP A 1 134 ? -19.438 -12.850 6.241   1.00 64.82 134 A 1 
ATOM 1070  O OD2   . ASP A 1 134 ? -17.640 -13.325 7.393   1.00 65.92 134 A 1 
ATOM 1071  N N     . VAL A 1 135 ? -22.621 -13.173 7.811   1.00 79.55 135 A 1 
ATOM 1072  C CA    . VAL A 1 135 ? -23.706 -14.134 8.045   1.00 79.13 135 A 1 
ATOM 1073  C C     . VAL A 1 135 ? -24.410 -13.840 9.376   1.00 79.15 135 A 1 
ATOM 1074  O O     . VAL A 1 135 ? -25.069 -12.803 9.486   1.00 71.82 135 A 1 
ATOM 1075  C CB    . VAL A 1 135 ? -23.249 -15.592 7.836   1.00 75.97 135 A 1 
ATOM 1076  C CG1   . VAL A 1 135 ? -24.459 -16.486 7.574   1.00 69.10 135 A 1 
ATOM 1077  C CG2   . VAL A 1 135 ? -22.298 -15.751 6.641   1.00 69.04 135 A 1 
ATOM 1078  N N     . THR A 1 136 ? -24.269 -14.676 10.394  1.00 80.93 136 A 1 
ATOM 1079  C CA    . THR A 1 136 ? -24.952 -14.493 11.688  1.00 79.89 136 A 1 
ATOM 1080  C C     . THR A 1 136 ? -24.111 -13.783 12.754  1.00 79.96 136 A 1 
ATOM 1081  O O     . THR A 1 136 ? -24.610 -13.497 13.841  1.00 73.88 136 A 1 
ATOM 1082  C CB    . THR A 1 136 ? -25.472 -15.822 12.247  1.00 76.57 136 A 1 
ATOM 1083  O OG1   . THR A 1 136 ? -24.395 -16.643 12.615  1.00 69.29 136 A 1 
ATOM 1084  C CG2   . THR A 1 136 ? -26.361 -16.565 11.254  1.00 67.87 136 A 1 
ATOM 1085  N N     . SER A 1 137 ? -22.861 -13.472 12.466  1.00 80.47 137 A 1 
ATOM 1086  C CA    . SER A 1 137 ? -21.916 -12.923 13.439  1.00 80.02 137 A 1 
ATOM 1087  C C     . SER A 1 137 ? -21.642 -11.435 13.215  1.00 81.67 137 A 1 
ATOM 1088  O O     . SER A 1 137 ? -21.543 -10.967 12.084  1.00 78.94 137 A 1 
ATOM 1089  C CB    . SER A 1 137 ? -20.598 -13.697 13.409  1.00 75.87 137 A 1 
ATOM 1090  O OG    . SER A 1 137 ? -20.810 -15.085 13.574  1.00 66.65 137 A 1 
ATOM 1091  N N     . ALA A 1 138 ? -21.441 -10.695 14.308  1.00 81.48 138 A 1 
ATOM 1092  C CA    . ALA A 1 138 ? -20.891 -9.345  14.293  1.00 81.66 138 A 1 
ATOM 1093  C C     . ALA A 1 138 ? -19.408 -9.406  14.685  1.00 82.32 138 A 1 
ATOM 1094  O O     . ALA A 1 138 ? -19.074 -9.656  15.839  1.00 80.20 138 A 1 
ATOM 1095  C CB    . ALA A 1 138 ? -21.717 -8.452  15.223  1.00 80.18 138 A 1 
ATOM 1096  N N     . ILE A 1 139 ? -18.517 -9.196  13.722  1.00 83.22 139 A 1 
ATOM 1097  C CA    . ILE A 1 139 ? -17.070 -9.336  13.905  1.00 83.17 139 A 1 
ATOM 1098  C C     . ILE A 1 139 ? -16.460 -7.970  14.214  1.00 84.29 139 A 1 
ATOM 1099  O O     . ILE A 1 139 ? -16.628 -7.032  13.439  1.00 82.00 139 A 1 
ATOM 1100  C CB    . ILE A 1 139 ? -16.417 -9.978  12.665  1.00 80.42 139 A 1 
ATOM 1101  C CG1   . ILE A 1 139 ? -17.078 -11.336 12.330  1.00 74.51 139 A 1 
ATOM 1102  C CG2   . ILE A 1 139 ? -14.907 -10.155 12.888  1.00 71.90 139 A 1 
ATOM 1103  C CD1   . ILE A 1 139 ? -16.585 -11.941 11.015  1.00 67.86 139 A 1 
ATOM 1104  N N     . ASN A 1 140 ? -15.713 -7.872  15.307  1.00 83.87 140 A 1 
ATOM 1105  C CA    . ASN A 1 140 ? -14.869 -6.711  15.584  1.00 83.86 140 A 1 
ATOM 1106  C C     . ASN A 1 140 ? -13.617 -6.791  14.702  1.00 84.05 140 A 1 
ATOM 1107  O O     . ASN A 1 140 ? -12.826 -7.725  14.834  1.00 81.08 140 A 1 
ATOM 1108  C CB    . ASN A 1 140 ? -14.543 -6.674  17.086  1.00 82.05 140 A 1 
ATOM 1109  C CG    . ASN A 1 140 ? -13.907 -5.362  17.530  1.00 81.22 140 A 1 
ATOM 1110  O OD1   . ASN A 1 140 ? -13.405 -4.561  16.771  1.00 72.33 140 A 1 
ATOM 1111  N ND2   . ASN A 1 140 ? -13.930 -5.103  18.823  1.00 74.44 140 A 1 
ATOM 1112  N N     . LEU A 1 141 ? -13.454 -5.841  13.799  1.00 84.32 141 A 1 
ATOM 1113  C CA    . LEU A 1 141 ? -12.379 -5.864  12.813  1.00 84.17 141 A 1 
ATOM 1114  C C     . LEU A 1 141 ? -11.010 -5.646  13.464  1.00 84.38 141 A 1 
ATOM 1115  O O     . LEU A 1 141 ? -10.844 -4.792  14.336  1.00 81.81 141 A 1 
ATOM 1116  C CB    . LEU A 1 141 ? -12.643 -4.828  11.713  1.00 82.89 141 A 1 
ATOM 1117  C CG    . LEU A 1 141 ? -13.919 -5.069  10.883  1.00 81.66 141 A 1 
ATOM 1118  C CD1   . LEU A 1 141 ? -14.075 -3.955  9.854   1.00 76.41 141 A 1 
ATOM 1119  C CD2   . LEU A 1 141 ? -13.885 -6.405  10.142  1.00 76.12 141 A 1 
ATOM 1120  N N     . SER A 1 142 ? -10.013 -6.386  12.986  1.00 83.51 142 A 1 
ATOM 1121  C CA    . SER A 1 142 ? -8.614  -6.099  13.288  1.00 82.86 142 A 1 
ATOM 1122  C C     . SER A 1 142 ? -8.199  -4.736  12.714  1.00 83.87 142 A 1 
ATOM 1123  O O     . SER A 1 142 ? -8.881  -4.176  11.853  1.00 81.71 142 A 1 
ATOM 1124  C CB    . SER A 1 142 ? -7.717  -7.212  12.727  1.00 80.15 142 A 1 
ATOM 1125  O OG    . SER A 1 142 ? -7.705  -7.174  11.316  1.00 71.78 142 A 1 
ATOM 1126  N N     . ALA A 1 143 ? -7.055  -4.211  13.162  1.00 82.63 143 A 1 
ATOM 1127  C CA    . ALA A 1 143 ? -6.535  -2.944  12.644  1.00 82.56 143 A 1 
ATOM 1128  C C     . ALA A 1 143 ? -6.313  -2.966  11.119  1.00 83.42 143 A 1 
ATOM 1129  O O     . ALA A 1 143 ? -6.641  -1.995  10.441  1.00 81.46 143 A 1 
ATOM 1130  C CB    . ALA A 1 143 ? -5.240  -2.616  13.393  1.00 80.94 143 A 1 
ATOM 1131  N N     . SER A 1 144 ? -5.833  -4.084  10.566  1.00 81.52 144 A 1 
ATOM 1132  C CA    . SER A 1 144 ? -5.652  -4.255  9.123   1.00 81.03 144 A 1 
ATOM 1133  C C     . SER A 1 144 ? -6.984  -4.279  8.372   1.00 82.08 144 A 1 
ATOM 1134  O O     . SER A 1 144 ? -7.183  -3.483  7.460   1.00 80.36 144 A 1 
ATOM 1135  C CB    . SER A 1 144 ? -4.846  -5.528  8.829   1.00 78.62 144 A 1 
ATOM 1136  O OG    . SER A 1 144 ? -5.417  -6.658  9.450   1.00 67.79 144 A 1 
ATOM 1137  N N     . SER A 1 145 ? -7.930  -5.098  8.807   1.00 83.27 145 A 1 
ATOM 1138  C CA    . SER A 1 145 ? -9.259  -5.170  8.191   1.00 83.33 145 A 1 
ATOM 1139  C C     . SER A 1 145 ? -10.056 -3.870  8.351   1.00 84.11 145 A 1 
ATOM 1140  O O     . SER A 1 145 ? -10.851 -3.514  7.483   1.00 82.90 145 A 1 
ATOM 1141  C CB    . SER A 1 145 ? -10.062 -6.324  8.792   1.00 82.20 145 A 1 
ATOM 1142  O OG    . SER A 1 145 ? -9.361  -7.548  8.705   1.00 71.71 145 A 1 
ATOM 1143  N N     . ALA A 1 146 ? -9.829  -3.135  9.439   1.00 85.26 146 A 1 
ATOM 1144  C CA    . ALA A 1 146 ? -10.411 -1.813  9.630   1.00 85.72 146 A 1 
ATOM 1145  C C     . ALA A 1 146 ? -9.839  -0.799  8.635   1.00 85.95 146 A 1 
ATOM 1146  O O     . ALA A 1 146 ? -10.598 -0.022  8.063   1.00 84.67 146 A 1 
ATOM 1147  C CB    . ALA A 1 146 ? -10.194 -1.367  11.080  1.00 85.76 146 A 1 
ATOM 1148  N N     . LEU A 1 147 ? -8.528  -0.832  8.383   1.00 84.95 147 A 1 
ATOM 1149  C CA    . LEU A 1 147 ? -7.892  0.028   7.382   1.00 84.58 147 A 1 
ATOM 1150  C C     . LEU A 1 147 ? -8.410  -0.271  5.970   1.00 84.53 147 A 1 
ATOM 1151  O O     . LEU A 1 147 ? -8.697  0.663   5.223   1.00 83.49 147 A 1 
ATOM 1152  C CB    . LEU A 1 147 ? -6.364  -0.128  7.473   1.00 83.48 147 A 1 
ATOM 1153  C CG    . LEU A 1 147 ? -5.585  0.763   6.481   1.00 80.21 147 A 1 
ATOM 1154  C CD1   . LEU A 1 147 ? -5.825  2.251   6.716   1.00 74.49 147 A 1 
ATOM 1155  C CD2   . LEU A 1 147 ? -4.086  0.495   6.607   1.00 74.13 147 A 1 
ATOM 1156  N N     . GLU A 1 148 ? -8.580  -1.537  5.620   1.00 84.30 148 A 1 
ATOM 1157  C CA    . GLU A 1 148 ? -9.207  -1.951  4.364   1.00 83.61 148 A 1 
ATOM 1158  C C     . GLU A 1 148 ? -10.610 -1.358  4.217   1.00 83.72 148 A 1 
ATOM 1159  O O     . GLU A 1 148 ? -10.911 -0.720  3.211   1.00 82.41 148 A 1 
ATOM 1160  C CB    . GLU A 1 148 ? -9.297  -3.486  4.300   1.00 81.95 148 A 1 
ATOM 1161  C CG    . GLU A 1 148 ? -7.940  -4.169  4.115   1.00 71.22 148 A 1 
ATOM 1162  C CD    . GLU A 1 148 ? -8.002  -5.697  4.248   1.00 65.92 148 A 1 
ATOM 1163  O OE1   . GLU A 1 148 ? -6.911  -6.315  4.289   1.00 59.20 148 A 1 
ATOM 1164  O OE2   . GLU A 1 148 ? -9.112  -6.268  4.318   1.00 59.38 148 A 1 
ATOM 1165  N N     . LEU A 1 149 ? -11.437 -1.488  5.244   1.00 84.57 149 A 1 
ATOM 1166  C CA    . LEU A 1 149 ? -12.787 -0.933  5.240   1.00 84.84 149 A 1 
ATOM 1167  C C     . LEU A 1 149 ? -12.776 0.594   5.097   1.00 84.86 149 A 1 
ATOM 1168  O O     . LEU A 1 149 ? -13.564 1.140   4.325   1.00 83.44 149 A 1 
ATOM 1169  C CB    . LEU A 1 149 ? -13.515 -1.366  6.525   1.00 84.43 149 A 1 
ATOM 1170  C CG    . LEU A 1 149 ? -14.965 -0.841  6.623   1.00 82.37 149 A 1 
ATOM 1171  C CD1   . LEU A 1 149 ? -15.869 -1.402  5.530   1.00 76.47 149 A 1 
ATOM 1172  C CD2   . LEU A 1 149 ? -15.573 -1.216  7.972   1.00 76.30 149 A 1 
ATOM 1173  N N     . LEU A 1 150 ? -11.897 1.283   5.822   1.00 85.60 150 A 1 
ATOM 1174  C CA    . LEU A 1 150 ? -11.770 2.738   5.751   1.00 85.16 150 A 1 
ATOM 1175  C C     . LEU A 1 150 ? -11.356 3.203   4.351   1.00 84.66 150 A 1 
ATOM 1176  O O     . LEU A 1 150 ? -11.956 4.134   3.817   1.00 82.71 150 A 1 
ATOM 1177  C CB    . LEU A 1 150 ? -10.756 3.222   6.801   1.00 85.02 150 A 1 
ATOM 1178  C CG    . LEU A 1 150 ? -11.246 3.145   8.257   1.00 82.83 150 A 1 
ATOM 1179  C CD1   . LEU A 1 150 ? -10.073 3.414   9.200   1.00 78.82 150 A 1 
ATOM 1180  C CD2   . LEU A 1 150 ? -12.343 4.162   8.554   1.00 78.71 150 A 1 
ATOM 1181  N N     . ARG A 1 151 ? -10.389 2.537   3.735   1.00 84.26 151 A 1 
ATOM 1182  C CA    . ARG A 1 151 ? -9.951  2.834   2.365   1.00 82.97 151 A 1 
ATOM 1183  C C     . ARG A 1 151 ? -11.059 2.560   1.349   1.00 82.25 151 A 1 
ATOM 1184  O O     . ARG A 1 151 ? -11.310 3.401   0.493   1.00 79.90 151 A 1 
ATOM 1185  C CB    . ARG A 1 151 ? -8.703  2.010   2.028   1.00 81.43 151 A 1 
ATOM 1186  C CG    . ARG A 1 151 ? -7.440  2.545   2.718   1.00 75.73 151 A 1 
ATOM 1187  C CD    . ARG A 1 151 ? -6.265  1.624   2.392   1.00 74.37 151 A 1 
ATOM 1188  N NE    . ARG A 1 151 ? -4.988  2.173   2.885   1.00 69.10 151 A 1 
ATOM 1189  C CZ    . ARG A 1 151 ? -3.793  1.648   2.682   1.00 64.83 151 A 1 
ATOM 1190  N NH1   . ARG A 1 151 ? -3.632  0.529   2.032   1.00 61.07 151 A 1 
ATOM 1191  N NH2   . ARG A 1 151 ? -2.729  2.250   3.128   1.00 57.42 151 A 1 
ATOM 1192  N N     . GLU A 1 152 ? -11.748 1.445   1.469   1.00 83.27 152 A 1 
ATOM 1193  C CA    . GLU A 1 152 ? -12.873 1.097   0.598   1.00 82.02 152 A 1 
ATOM 1194  C C     . GLU A 1 152 ? -13.988 2.146   0.685   1.00 81.53 152 A 1 
ATOM 1195  O O     . GLU A 1 152 ? -14.463 2.648   -0.333  1.00 79.52 152 A 1 
ATOM 1196  C CB    . GLU A 1 152 ? -13.397 -0.298  0.989   1.00 80.50 152 A 1 
ATOM 1197  C CG    . GLU A 1 152 ? -14.473 -0.820  0.024   1.00 71.33 152 A 1 
ATOM 1198  C CD    . GLU A 1 152 ? -15.129 -2.137  0.480   1.00 67.51 152 A 1 
ATOM 1199  O OE1   . GLU A 1 152 ? -16.281 -2.399  0.076   1.00 61.28 152 A 1 
ATOM 1200  O OE2   . GLU A 1 152 ? -14.514 -2.925  1.230   1.00 62.15 152 A 1 
ATOM 1201  N N     . LYS A 1 153 ? -14.378 2.521   1.898   1.00 83.12 153 A 1 
ATOM 1202  C CA    . LYS A 1 153 ? -15.421 3.526   2.116   1.00 82.56 153 A 1 
ATOM 1203  C C     . LYS A 1 153 ? -14.989 4.911   1.637   1.00 81.99 153 A 1 
ATOM 1204  O O     . LYS A 1 153 ? -15.788 5.607   1.019   1.00 78.52 153 A 1 
ATOM 1205  C CB    . LYS A 1 153 ? -15.817 3.550   3.600   1.00 82.20 153 A 1 
ATOM 1206  C CG    . LYS A 1 153 ? -16.605 2.309   4.060   1.00 79.63 153 A 1 
ATOM 1207  C CD    . LYS A 1 153 ? -18.051 2.301   3.552   1.00 77.03 153 A 1 
ATOM 1208  C CE    . LYS A 1 153 ? -18.834 1.159   4.223   1.00 73.18 153 A 1 
ATOM 1209  N NZ    . LYS A 1 153 ? -20.300 1.271   4.013   1.00 67.20 153 A 1 
ATOM 1210  N N     . GLY A 1 154 ? -13.734 5.288   1.867   1.00 81.67 154 A 1 
ATOM 1211  C CA    . GLY A 1 154 ? -13.167 6.537   1.362   1.00 80.56 154 A 1 
ATOM 1212  C C     . GLY A 1 154 ? -13.188 6.608   -0.163  1.00 80.25 154 A 1 
ATOM 1213  O O     . GLY A 1 154 ? -13.653 7.595   -0.730  1.00 77.00 154 A 1 
ATOM 1214  N N     . PHE A 1 155 ? -12.784 5.534   -0.828  1.00 80.35 155 A 1 
ATOM 1215  C CA    . PHE A 1 155 ? -12.792 5.452   -2.288  1.00 78.69 155 A 1 
ATOM 1216  C C     . PHE A 1 155 ? -14.209 5.506   -2.870  1.00 77.78 155 A 1 
ATOM 1217  O O     . PHE A 1 155 ? -14.454 6.222   -3.841  1.00 73.28 155 A 1 
ATOM 1218  C CB    . PHE A 1 155 ? -12.075 4.172   -2.711  1.00 75.64 155 A 1 
ATOM 1219  C CG    . PHE A 1 155 ? -11.909 4.047   -4.210  1.00 71.30 155 A 1 
ATOM 1220  C CD1   . PHE A 1 155 ? -12.697 3.148   -4.946  1.00 66.08 155 A 1 
ATOM 1221  C CD2   . PHE A 1 155 ? -10.944 4.834   -4.871  1.00 64.94 155 A 1 
ATOM 1222  C CE1   . PHE A 1 155 ? -12.502 3.015   -6.333  1.00 59.91 155 A 1 
ATOM 1223  C CE2   . PHE A 1 155 ? -10.750 4.704   -6.257  1.00 59.47 155 A 1 
ATOM 1224  C CZ    . PHE A 1 155 ? -11.526 3.786   -6.986  1.00 58.52 155 A 1 
ATOM 1225  N N     . ARG A 1 156 ? -15.164 4.813   -2.266  1.00 78.10 156 A 1 
ATOM 1226  C CA    . ARG A 1 156 ? -16.573 4.886   -2.686  1.00 76.20 156 A 1 
ATOM 1227  C C     . ARG A 1 156 ? -17.149 6.294   -2.524  1.00 75.11 156 A 1 
ATOM 1228  O O     . ARG A 1 156 ? -17.845 6.762   -3.413  1.00 70.49 156 A 1 
ATOM 1229  C CB    . ARG A 1 156 ? -17.428 3.879   -1.905  1.00 73.27 156 A 1 
ATOM 1230  C CG    . ARG A 1 156 ? -17.187 2.427   -2.347  1.00 65.85 156 A 1 
ATOM 1231  C CD    . ARG A 1 156 ? -18.122 1.500   -1.564  1.00 63.45 156 A 1 
ATOM 1232  N NE    . ARG A 1 156 ? -17.806 0.079   -1.784  1.00 57.06 156 A 1 
ATOM 1233  C CZ    . ARG A 1 156 ? -18.622 -0.947  -1.609  1.00 51.85 156 A 1 
ATOM 1234  N NH1   . ARG A 1 156 ? -19.876 -0.791  -1.278  1.00 48.70 156 A 1 
ATOM 1235  N NH2   . ARG A 1 156 ? -18.174 -2.155  -1.752  1.00 44.88 156 A 1 
ATOM 1236  N N     . ALA A 1 157 ? -16.832 6.957   -1.431  1.00 75.46 157 A 1 
ATOM 1237  C CA    . ALA A 1 157 ? -17.264 8.330   -1.198  1.00 73.49 157 A 1 
ATOM 1238  C C     . ALA A 1 157 ? -16.668 9.302   -2.228  1.00 72.13 157 A 1 
ATOM 1239  O O     . ALA A 1 157 ? -17.380 10.159  -2.745  1.00 66.94 157 A 1 
ATOM 1240  C CB    . ALA A 1 157 ? -16.899 8.729   0.237   1.00 70.52 157 A 1 
ATOM 1241  N N     . GLN A 1 158 ? -15.387 9.132   -2.587  1.00 71.39 158 A 1 
ATOM 1242  C CA    . GLN A 1 158 ? -14.726 9.935   -3.621  1.00 67.69 158 A 1 
ATOM 1243  C C     . GLN A 1 158 ? -15.334 9.737   -5.011  1.00 65.60 158 A 1 
ATOM 1244  O O     . GLN A 1 158 ? -15.492 10.706  -5.750  1.00 59.42 158 A 1 
ATOM 1245  C CB    . GLN A 1 158 ? -13.230 9.603   -3.675  1.00 62.54 158 A 1 
ATOM 1246  C CG    . GLN A 1 158 ? -12.451 10.249  -2.523  1.00 56.01 158 A 1 
ATOM 1247  C CD    . GLN A 1 158 ? -10.962 9.911   -2.559  1.00 51.91 158 A 1 
ATOM 1248  O OE1   . GLN A 1 158 ? -10.480 9.120   -3.349  1.00 47.22 158 A 1 
ATOM 1249  N NE2   . GLN A 1 158 ? -10.175 10.509  -1.687  1.00 45.17 158 A 1 
ATOM 1250  N N     . ARG A 1 159 ? -15.718 8.522   -5.367  1.00 67.20 159 A 1 
ATOM 1251  C CA    . ARG A 1 159 ? -16.395 8.266   -6.650  1.00 63.73 159 A 1 
ATOM 1252  C C     . ARG A 1 159 ? -17.826 8.828   -6.711  1.00 61.70 159 A 1 
ATOM 1253  O O     . ARG A 1 159 ? -18.496 8.627   -7.717  1.00 55.15 159 A 1 
ATOM 1254  C CB    . ARG A 1 159 ? -16.363 6.769   -6.990  1.00 58.49 159 A 1 
ATOM 1255  C CG    . ARG A 1 159 ? -14.988 6.304   -7.502  1.00 53.29 159 A 1 
ATOM 1256  C CD    . ARG A 1 159 ? -15.112 4.876   -8.047  1.00 49.91 159 A 1 
ATOM 1257  N NE    . ARG A 1 159 ? -13.864 4.396   -8.670  1.00 45.50 159 A 1 
ATOM 1258  C CZ    . ARG A 1 159 ? -13.761 3.342   -9.480  1.00 41.17 159 A 1 
ATOM 1259  N NH1   . ARG A 1 159 ? -14.790 2.594   -9.791  1.00 39.76 159 A 1 
ATOM 1260  N NH2   . ARG A 1 159 ? -12.612 3.019   -9.998  1.00 37.11 159 A 1 
ATOM 1261  N N     . GLY A 1 160 ? -18.284 9.481   -5.678  1.00 57.82 160 A 1 
ATOM 1262  C CA    . GLY A 1 160 ? -19.663 9.974   -5.615  1.00 54.35 160 A 1 
ATOM 1263  C C     . GLY A 1 160 ? -20.706 8.860   -5.524  1.00 55.14 160 A 1 
ATOM 1264  O O     . GLY A 1 160 ? -21.889 9.123   -5.718  1.00 50.01 160 A 1 
ATOM 1265  N N     . ARG A 1 161 ? -20.287 7.639   -5.202  1.00 54.99 161 A 1 
ATOM 1266  C CA    . ARG A 1 161 ? -21.123 6.431   -5.073  1.00 53.36 161 A 1 
ATOM 1267  C C     . ARG A 1 161 ? -21.578 6.172   -3.619  1.00 53.98 161 A 1 
ATOM 1268  O O     . ARG A 1 161 ? -21.429 5.041   -3.136  1.00 49.23 161 A 1 
ATOM 1269  C CB    . ARG A 1 161 ? -20.392 5.199   -5.650  1.00 47.34 161 A 1 
ATOM 1270  C CG    . ARG A 1 161 ? -19.837 5.363   -7.071  1.00 43.16 161 A 1 
ATOM 1271  C CD    . ARG A 1 161 ? -19.269 4.036   -7.606  1.00 39.86 161 A 1 
ATOM 1272  N NE    . ARG A 1 161 ? -18.715 4.179   -8.973  1.00 36.61 161 A 1 
ATOM 1273  C CZ    . ARG A 1 161 ? -18.405 3.201   -9.814  1.00 32.93 161 A 1 
ATOM 1274  N NH1   . ARG A 1 161 ? -18.512 1.942   -9.504  1.00 31.79 161 A 1 
ATOM 1275  N NH2   . ARG A 1 161 ? -17.986 3.464   -11.007 1.00 30.17 161 A 1 
ATOM 1276  N N     . PRO A 1 162 ? -22.067 7.153   -2.878  1.00 46.26 162 A 1 
ATOM 1277  C CA    . PRO A 1 162 ? -22.432 6.922   -1.484  1.00 44.91 162 A 1 
ATOM 1278  C C     . PRO A 1 162 ? -23.700 6.079   -1.365  1.00 45.54 162 A 1 
ATOM 1279  O O     . PRO A 1 162 ? -23.884 5.354   -0.392  1.00 42.94 162 A 1 
ATOM 1280  C CB    . PRO A 1 162 ? -22.632 8.322   -0.895  1.00 40.31 162 A 1 
ATOM 1281  C CG    . PRO A 1 162 ? -23.144 9.132   -2.088  1.00 39.35 162 A 1 
ATOM 1282  C CD    . PRO A 1 162 ? -22.407 8.509   -3.269  1.00 40.68 162 A 1 
ATOM 1283  N N     . ARG A 1 163 ? -24.584 6.209   -2.341  1.00 47.62 163 A 1 
ATOM 1284  C CA    . ARG A 1 163 ? -25.894 5.569   -2.289  1.00 46.99 163 A 1 
ATOM 1285  C C     . ARG A 1 163 ? -25.745 4.113   -2.702  1.00 47.76 163 A 1 
ATOM 1286  O O     . ARG A 1 163 ? -25.687 3.804   -3.885  1.00 44.25 163 A 1 
ATOM 1287  C CB    . ARG A 1 163 ? -26.927 6.327   -3.139  1.00 41.41 163 A 1 
ATOM 1288  C CG    . ARG A 1 163 ? -27.280 7.692   -2.528  1.00 37.55 163 A 1 
ATOM 1289  C CD    . ARG A 1 163 ? -28.403 8.368   -3.322  1.00 33.81 163 A 1 
ATOM 1290  N NE    . ARG A 1 163 ? -28.730 9.693   -2.761  1.00 30.67 163 A 1 
ATOM 1291  C CZ    . ARG A 1 163 ? -29.671 10.525  -3.197  1.00 27.65 163 A 1 
ATOM 1292  N NH1   . ARG A 1 163 ? -30.444 10.217  -4.206  1.00 26.66 163 A 1 
ATOM 1293  N NH2   . ARG A 1 163 ? -29.837 11.682  -2.624  1.00 24.65 163 A 1 
ATOM 1294  N N     . VAL A 1 164 ? -25.771 3.250   -1.712  1.00 46.15 164 A 1 
ATOM 1295  C CA    . VAL A 1 164 ? -26.172 1.854   -1.906  1.00 45.63 164 A 1 
ATOM 1296  C C     . VAL A 1 164 ? -27.576 1.894   -2.513  1.00 46.79 164 A 1 
ATOM 1297  O O     . VAL A 1 164 ? -28.561 2.043   -1.792  1.00 44.23 164 A 1 
ATOM 1298  C CB    . VAL A 1 164 ? -26.151 1.078   -0.568  1.00 41.62 164 A 1 
ATOM 1299  C CG1   . VAL A 1 164 ? -26.503 -0.395  -0.773  1.00 37.68 164 A 1 
ATOM 1300  C CG2   . VAL A 1 164 ? -24.769 1.150   0.094   1.00 37.76 164 A 1 
ATOM 1301  N N     . LYS A 1 165 ? -27.668 1.870   -3.845  1.00 46.51 165 A 1 
ATOM 1302  C CA    . LYS A 1 165 ? -28.970 1.808   -4.516  1.00 46.46 165 A 1 
ATOM 1303  C C     . LYS A 1 165 ? -29.659 0.546   -4.016  1.00 47.55 165 A 1 
ATOM 1304  O O     . LYS A 1 165 ? -29.106 -0.547  -4.100  1.00 44.50 165 A 1 
ATOM 1305  C CB    . LYS A 1 165 ? -28.840 1.829   -6.054  1.00 41.71 165 A 1 
ATOM 1306  C CG    . LYS A 1 165 ? -28.772 3.244   -6.679  1.00 37.65 165 A 1 
ATOM 1307  C CD    . LYS A 1 165 ? -28.756 3.168   -8.217  1.00 34.18 165 A 1 
ATOM 1308  C CE    . LYS A 1 165 ? -28.714 4.547   -8.911  1.00 30.33 165 A 1 
ATOM 1309  N NZ    . LYS A 1 165 ? -28.603 4.437   -10.396 1.00 27.44 165 A 1 
ATOM 1310  N N     . LYS A 1 166 ? -30.844 0.704   -3.463  1.00 49.41 166 A 1 
ATOM 1311  C CA    . LYS A 1 166 ? -31.660 -0.430  -3.051  1.00 49.24 166 A 1 
ATOM 1312  C C     . LYS A 1 166 ? -31.979 -1.230  -4.309  1.00 50.22 166 A 1 
ATOM 1313  O O     . LYS A 1 166 ? -32.676 -0.726  -5.185  1.00 46.98 166 A 1 
ATOM 1314  C CB    . LYS A 1 166 ? -32.933 0.031   -2.312  1.00 44.53 166 A 1 
ATOM 1315  C CG    . LYS A 1 166 ? -32.618 0.560   -0.897  1.00 40.42 166 A 1 
ATOM 1316  C CD    . LYS A 1 166 ? -33.874 0.953   -0.097  1.00 36.70 166 A 1 
ATOM 1317  C CE    . LYS A 1 166 ? -33.417 1.385   1.310   1.00 32.46 166 A 1 
ATOM 1318  N NZ    . LYS A 1 166 ? -34.512 1.725   2.255   1.00 29.06 166 A 1 
ATOM 1319  N N     . LEU A 1 167 ? -31.461 -2.452  -4.386  1.00 49.44 167 A 1 
ATOM 1320  C CA    . LEU A 1 167 ? -31.911 -3.423  -5.378  1.00 49.21 167 A 1 
ATOM 1321  C C     . LEU A 1 167 ? -33.432 -3.502  -5.274  1.00 50.35 167 A 1 
ATOM 1322  O O     . LEU A 1 167 ? -33.961 -3.804  -4.202  1.00 46.54 167 A 1 
ATOM 1323  C CB    . LEU A 1 167 ? -31.262 -4.790  -5.102  1.00 44.02 167 A 1 
ATOM 1324  C CG    . LEU A 1 167 ? -29.857 -4.940  -5.709  1.00 39.75 167 A 1 
ATOM 1325  C CD1   . LEU A 1 167 ? -29.077 -6.040  -5.002  1.00 37.10 167 A 1 
ATOM 1326  C CD2   . LEU A 1 167 ? -29.946 -5.294  -7.199  1.00 37.16 167 A 1 
ATOM 1327  N N     . HIS A 1 168 ? -34.127 -3.171  -6.351  1.00 48.57 168 A 1 
ATOM 1328  C CA    . HIS A 1 168 ? -35.576 -3.262  -6.352  1.00 49.43 168 A 1 
ATOM 1329  C C     . HIS A 1 168 ? -35.976 -4.718  -6.102  1.00 50.64 168 A 1 
ATOM 1330  O O     . HIS A 1 168 ? -35.558 -5.601  -6.857  1.00 47.75 168 A 1 
ATOM 1331  C CB    . HIS A 1 168 ? -36.164 -2.718  -7.659  1.00 45.15 168 A 1 
ATOM 1332  C CG    . HIS A 1 168 ? -36.386 -1.231  -7.608  1.00 41.80 168 A 1 
ATOM 1333  N ND1   . HIS A 1 168 ? -37.348 -0.580  -6.864  1.00 38.04 168 A 1 
ATOM 1334  C CD2   . HIS A 1 168 ? -35.688 -0.257  -8.284  1.00 36.75 168 A 1 
ATOM 1335  C CE1   . HIS A 1 168 ? -37.232 0.742   -7.093  1.00 33.40 168 A 1 
ATOM 1336  N NE2   . HIS A 1 168 ? -36.235 0.972   -7.948  1.00 33.91 168 A 1 
ATOM 1337  N N     . PRO A 1 169 ? -36.740 -4.997  -5.048  1.00 48.28 169 A 1 
ATOM 1338  C CA    . PRO A 1 169 ? -37.155 -6.354  -4.753  1.00 47.68 169 A 1 
ATOM 1339  C C     . PRO A 1 169 ? -38.122 -6.813  -5.843  1.00 48.42 169 A 1 
ATOM 1340  O O     . PRO A 1 169 ? -39.306 -6.487  -5.818  1.00 46.42 169 A 1 
ATOM 1341  C CB    . PRO A 1 169 ? -37.779 -6.290  -3.353  1.00 44.00 169 A 1 
ATOM 1342  C CG    . PRO A 1 169 ? -38.287 -4.855  -3.238  1.00 43.49 169 A 1 
ATOM 1343  C CD    . PRO A 1 169 ? -37.285 -4.062  -4.074  1.00 45.15 169 A 1 
ATOM 1344  N N     . GLN A 1 170 ? -37.644 -7.583  -6.802  1.00 51.09 170 A 1 
ATOM 1345  C CA    . GLN A 1 170 ? -38.558 -8.372  -7.616  1.00 50.66 170 A 1 
ATOM 1346  C C     . GLN A 1 170 ? -39.150 -9.448  -6.707  1.00 51.58 170 A 1 
ATOM 1347  O O     . GLN A 1 170 ? -38.463 -10.405 -6.354  1.00 48.05 170 A 1 
ATOM 1348  C CB    . GLN A 1 170 ? -37.848 -8.977  -8.835  1.00 45.78 170 A 1 
ATOM 1349  C CG    . GLN A 1 170 ? -37.669 -7.968  -9.984  1.00 42.02 170 A 1 
ATOM 1350  C CD    . GLN A 1 170 ? -37.050 -8.602  -11.230 1.00 38.39 170 A 1 
ATOM 1351  O OE1   . GLN A 1 170 ? -36.482 -9.684  -11.202 1.00 36.31 170 A 1 
ATOM 1352  N NE2   . GLN A 1 170 ? -37.135 -7.945  -12.369 1.00 34.29 170 A 1 
ATOM 1353  N N     . GLN A 1 171 ? -40.402 -9.286  -6.335  1.00 47.24 171 A 1 
ATOM 1354  C CA    . GLN A 1 171 ? -41.178 -10.190 -5.467  1.00 47.37 171 A 1 
ATOM 1355  C C     . GLN A 1 171 ? -41.463 -11.570 -6.087  1.00 48.32 171 A 1 
ATOM 1356  O O     . GLN A 1 171 ? -42.530 -12.136 -5.870  1.00 44.87 171 A 1 
ATOM 1357  C CB    . GLN A 1 171 ? -42.516 -9.524  -5.097  1.00 41.95 171 A 1 
ATOM 1358  C CG    . GLN A 1 171 ? -42.439 -8.468  -3.993  1.00 37.83 171 A 1 
ATOM 1359  C CD    . GLN A 1 171 ? -43.844 -7.991  -3.609  1.00 34.41 171 A 1 
ATOM 1360  O OE1   . GLN A 1 171 ? -44.769 -7.997  -4.404  1.00 31.95 171 A 1 
ATOM 1361  N NE2   . GLN A 1 171 ? -44.053 -7.566  -2.386  1.00 30.64 171 A 1 
ATOM 1362  N N     . VAL A 1 172 ? -40.586 -12.133 -6.869  1.00 49.88 172 A 1 
ATOM 1363  C CA    . VAL A 1 172 ? -40.800 -13.488 -7.369  1.00 49.70 172 A 1 
ATOM 1364  C C     . VAL A 1 172 ? -40.329 -14.481 -6.309  1.00 51.07 172 A 1 
ATOM 1365  O O     . VAL A 1 172 ? -39.301 -15.136 -6.459  1.00 47.69 172 A 1 
ATOM 1366  C CB    . VAL A 1 172 ? -40.220 -13.721 -8.776  1.00 44.88 172 A 1 
ATOM 1367  C CG1   . VAL A 1 172 ? -40.815 -15.005 -9.352  1.00 40.50 172 A 1 
ATOM 1368  C CG2   . VAL A 1 172 ? -40.575 -12.584 -9.738  1.00 39.79 172 A 1 
ATOM 1369  N N     . LEU A 1 173 ? -41.090 -14.587 -5.224  1.00 47.87 173 A 1 
ATOM 1370  C CA    . LEU A 1 173 ? -41.042 -15.711 -4.286  1.00 47.97 173 A 1 
ATOM 1371  C C     . LEU A 1 173 ? -41.425 -16.986 -5.039  1.00 49.91 173 A 1 
ATOM 1372  O O     . LEU A 1 173 ? -42.576 -17.423 -5.033  1.00 46.66 173 A 1 
ATOM 1373  C CB    . LEU A 1 173 ? -41.983 -15.431 -3.099  1.00 42.53 173 A 1 
ATOM 1374  C CG    . LEU A 1 173 ? -41.348 -14.607 -1.963  1.00 38.76 173 A 1 
ATOM 1375  C CD1   . LEU A 1 173 ? -42.434 -13.979 -1.097  1.00 35.96 173 A 1 
ATOM 1376  C CD2   . LEU A 1 173 ? -40.483 -15.501 -1.068  1.00 36.60 173 A 1 
ATOM 1377  N N     . ASN A 1 174 ? -40.469 -17.574 -5.732  1.00 54.50 174 A 1 
ATOM 1378  C CA    . ASN A 1 174 ? -40.700 -18.858 -6.370  1.00 54.58 174 A 1 
ATOM 1379  C C     . ASN A 1 174 ? -40.382 -19.970 -5.369  1.00 56.73 174 A 1 
ATOM 1380  O O     . ASN A 1 174 ? -39.284 -20.025 -4.828  1.00 52.26 174 A 1 
ATOM 1381  C CB    . ASN A 1 174 ? -39.916 -18.941 -7.688  1.00 49.00 174 A 1 
ATOM 1382  C CG    . ASN A 1 174 ? -40.536 -19.950 -8.645  1.00 44.16 174 A 1 
ATOM 1383  O OD1   . ASN A 1 174 ? -41.540 -20.585 -8.378  1.00 40.73 174 A 1 
ATOM 1384  N ND2   . ASN A 1 174 ? -39.964 -20.099 -9.817  1.00 40.10 174 A 1 
ATOM 1385  N N     . ARG A 1 175 ? -41.340 -20.865 -5.130  1.00 54.35 175 A 1 
ATOM 1386  C CA    . ARG A 1 175 ? -41.283 -21.897 -4.072  1.00 54.70 175 A 1 
ATOM 1387  C C     . ARG A 1 175 ? -40.046 -22.797 -4.108  1.00 58.01 175 A 1 
ATOM 1388  O O     . ARG A 1 175 ? -39.733 -23.423 -3.102  1.00 53.20 175 A 1 
ATOM 1389  C CB    . ARG A 1 175 ? -42.519 -22.807 -4.168  1.00 47.54 175 A 1 
ATOM 1390  C CG    . ARG A 1 175 ? -43.797 -22.178 -3.601  1.00 42.60 175 A 1 
ATOM 1391  C CD    . ARG A 1 175 ? -44.926 -23.217 -3.655  1.00 38.30 175 A 1 
ATOM 1392  N NE    . ARG A 1 175 ? -46.157 -22.721 -3.027  1.00 33.89 175 A 1 
ATOM 1393  C CZ    . ARG A 1 175 ? -47.312 -23.374 -2.954  1.00 29.74 175 A 1 
ATOM 1394  N NH1   . ARG A 1 175 ? -47.461 -24.564 -3.468  1.00 27.99 175 A 1 
ATOM 1395  N NH2   . ARG A 1 175 ? -48.335 -22.836 -2.358  1.00 25.98 175 A 1 
ATOM 1396  N N     . CYS A 1 176 ? -39.398 -22.920 -5.253  1.00 66.05 176 A 1 
ATOM 1397  C CA    . CYS A 1 176 ? -38.330 -23.895 -5.455  1.00 67.32 176 A 1 
ATOM 1398  C C     . CYS A 1 176 ? -36.925 -23.367 -5.139  1.00 71.45 176 A 1 
ATOM 1399  O O     . CYS A 1 176 ? -35.993 -24.166 -5.100  1.00 66.72 176 A 1 
ATOM 1400  C CB    . CYS A 1 176 ? -38.400 -24.407 -6.899  1.00 59.77 176 A 1 
ATOM 1401  S SG    . CYS A 1 176 ? -40.030 -25.139 -7.248  1.00 51.05 176 A 1 
ATOM 1402  N N     . ILE A 1 177 ? -36.760 -22.063 -4.971  1.00 73.11 177 A 1 
ATOM 1403  C CA    . ILE A 1 177 ? -35.447 -21.440 -4.773  1.00 74.21 177 A 1 
ATOM 1404  C C     . ILE A 1 177 ? -35.510 -20.513 -3.568  1.00 76.38 177 A 1 
ATOM 1405  O O     . ILE A 1 177 ? -36.380 -19.648 -3.495  1.00 72.69 177 A 1 
ATOM 1406  C CB    . ILE A 1 177 ? -34.976 -20.713 -6.050  1.00 70.06 177 A 1 
ATOM 1407  C CG1   . ILE A 1 177 ? -34.773 -21.759 -7.166  1.00 63.34 177 A 1 
ATOM 1408  C CG2   . ILE A 1 177 ? -33.686 -19.919 -5.792  1.00 61.40 177 A 1 
ATOM 1409  C CD1   . ILE A 1 177 ? -34.301 -21.199 -8.499  1.00 57.10 177 A 1 
ATOM 1410  N N     . GLN A 1 178 ? -34.564 -20.705 -2.656  1.00 77.76 178 A 1 
ATOM 1411  C CA    . GLN A 1 178 ? -34.415 -19.895 -1.458  1.00 78.24 178 A 1 
ATOM 1412  C C     . GLN A 1 178 ? -33.019 -19.273 -1.443  1.00 79.57 178 A 1 
ATOM 1413  O O     . GLN A 1 178 ? -32.023 -19.981 -1.597  1.00 76.33 178 A 1 
ATOM 1414  C CB    . GLN A 1 178 ? -34.646 -20.749 -0.202  1.00 74.57 178 A 1 
ATOM 1415  C CG    . GLN A 1 178 ? -36.019 -21.433 -0.180  1.00 69.97 178 A 1 
ATOM 1416  C CD    . GLN A 1 178 ? -36.279 -22.212 1.112   1.00 68.12 178 A 1 
ATOM 1417  O OE1   . GLN A 1 178 ? -35.506 -22.217 2.045   1.00 62.57 178 A 1 
ATOM 1418  N NE2   . GLN A 1 178 ? -37.396 -22.897 1.200   1.00 61.22 178 A 1 
ATOM 1419  N N     . GLU A 1 179 ? -32.948 -17.964 -1.248  1.00 79.02 179 A 1 
ATOM 1420  C CA    . GLU A 1 179 ? -31.703 -17.211 -1.128  1.00 78.71 179 A 1 
ATOM 1421  C C     . GLU A 1 179 ? -31.756 -16.269 0.081   1.00 79.20 179 A 1 
ATOM 1422  O O     . GLU A 1 179 ? -32.799 -16.081 0.713   1.00 75.88 179 A 1 
ATOM 1423  C CB    . GLU A 1 179 ? -31.383 -16.475 -2.447  1.00 74.82 179 A 1 
ATOM 1424  C CG    . GLU A 1 179 ? -32.417 -15.428 -2.881  1.00 67.56 179 A 1 
ATOM 1425  C CD    . GLU A 1 179 ? -32.017 -14.638 -4.143  1.00 65.27 179 A 1 
ATOM 1426  O OE1   . GLU A 1 179 ? -32.798 -13.746 -4.552  1.00 58.69 179 A 1 
ATOM 1427  O OE2   . GLU A 1 179 ? -30.927 -14.883 -4.706  1.00 60.84 179 A 1 
ATOM 1428  N N     . GLU A 1 180 ? -30.608 -15.688 0.437   1.00 79.70 180 A 1 
ATOM 1429  C CA    . GLU A 1 180 ? -30.502 -14.819 1.613   1.00 79.69 180 A 1 
ATOM 1430  C C     . GLU A 1 180 ? -31.380 -13.561 1.508   1.00 80.53 180 A 1 
ATOM 1431  O O     . GLU A 1 180 ? -31.948 -13.096 2.496   1.00 77.53 180 A 1 
ATOM 1432  C CB    . GLU A 1 180 ? -29.025 -14.451 1.797   1.00 76.29 180 A 1 
ATOM 1433  C CG    . GLU A 1 180 ? -28.791 -13.733 3.126   1.00 70.08 180 A 1 
ATOM 1434  C CD    . GLU A 1 180 ? -27.318 -13.450 3.419   1.00 66.45 180 A 1 
ATOM 1435  O OE1   . GLU A 1 180 ? -27.052 -13.020 4.560   1.00 60.97 180 A 1 
ATOM 1436  O OE2   . GLU A 1 180 ? -26.459 -13.637 2.537   1.00 62.95 180 A 1 
ATOM 1437  N N     . GLU A 1 181 ? -31.538 -13.029 0.300   1.00 80.04 181 A 1 
ATOM 1438  C CA    . GLU A 1 181 ? -32.360 -11.841 0.076   1.00 79.96 181 A 1 
ATOM 1439  C C     . GLU A 1 181 ? -33.856 -12.096 0.341   1.00 81.20 181 A 1 
ATOM 1440  O O     . GLU A 1 181 ? -34.576 -11.171 0.714   1.00 78.60 181 A 1 
ATOM 1441  C CB    . GLU A 1 181 ? -32.109 -11.328 -1.348  1.00 77.00 181 A 1 
ATOM 1442  C CG    . GLU A 1 181 ? -32.693 -9.938  -1.627  1.00 69.37 181 A 1 
ATOM 1443  C CD    . GLU A 1 181 ? -32.066 -8.781  -0.832  1.00 63.73 181 A 1 
ATOM 1444  O OE1   . GLU A 1 181 ? -32.676 -7.690  -0.815  1.00 57.04 181 A 1 
ATOM 1445  O OE2   . GLU A 1 181 ? -30.986 -8.942  -0.230  1.00 56.81 181 A 1 
ATOM 1446  N N     . ASP A 1 182 ? -34.325 -13.348 0.248   1.00 82.24 182 A 1 
ATOM 1447  C CA    . ASP A 1 182 ? -35.698 -13.699 0.614   1.00 82.26 182 A 1 
ATOM 1448  C C     . ASP A 1 182 ? -35.925 -13.534 2.121   1.00 83.81 182 A 1 
ATOM 1449  O O     . ASP A 1 182 ? -36.967 -13.031 2.535   1.00 81.50 182 A 1 
ATOM 1450  C CB    . ASP A 1 182 ? -36.034 -15.132 0.171   1.00 79.64 182 A 1 
ATOM 1451  C CG    . ASP A 1 182 ? -35.935 -15.343 -1.344  1.00 74.49 182 A 1 
ATOM 1452  O OD1   . ASP A 1 182 ? -36.228 -14.388 -2.103  1.00 66.68 182 A 1 
ATOM 1453  O OD2   . ASP A 1 182 ? -35.590 -16.476 -1.736  1.00 68.23 182 A 1 
ATOM 1454  N N     . MET A 1 183 ? -34.926 -13.853 2.950   1.00 82.63 183 A 1 
ATOM 1455  C CA    . MET A 1 183 ? -34.986 -13.611 4.397   1.00 83.04 183 A 1 
ATOM 1456  C C     . MET A 1 183 ? -35.096 -12.121 4.716   1.00 84.16 183 A 1 
ATOM 1457  O O     . MET A 1 183 ? -35.832 -11.737 5.621   1.00 82.39 183 A 1 
ATOM 1458  C CB    . MET A 1 183 ? -33.760 -14.198 5.105   1.00 81.25 183 A 1 
ATOM 1459  C CG    . MET A 1 183 ? -33.707 -15.721 5.022   1.00 76.90 183 A 1 
ATOM 1460  S SD    . MET A 1 183 ? -32.364 -16.461 5.982   1.00 72.95 183 A 1 
ATOM 1461  C CE    . MET A 1 183 ? -31.034 -16.395 4.769   1.00 63.58 183 A 1 
ATOM 1462  N N     . ARG A 1 184 ? -34.422 -11.269 3.949   1.00 84.49 184 A 1 
ATOM 1463  C CA    . ARG A 1 184 ? -34.532 -9.817  4.099   1.00 84.57 184 A 1 
ATOM 1464  C C     . ARG A 1 184 ? -35.930 -9.314  3.759   1.00 85.34 184 A 1 
ATOM 1465  O O     . ARG A 1 184 ? -36.459 -8.461  4.468   1.00 83.45 184 A 1 
ATOM 1466  C CB    . ARG A 1 184 ? -33.475 -9.147  3.215   1.00 82.35 184 A 1 
ATOM 1467  C CG    . ARG A 1 184 ? -33.414 -7.633  3.447   1.00 77.02 184 A 1 
ATOM 1468  C CD    . ARG A 1 184 ? -32.445 -7.026  2.443   1.00 75.50 184 A 1 
ATOM 1469  N NE    . ARG A 1 184 ? -32.240 -5.596  2.694   1.00 69.44 184 A 1 
ATOM 1470  C CZ    . ARG A 1 184 ? -31.291 -4.866  2.137   1.00 65.09 184 A 1 
ATOM 1471  N NH1   . ARG A 1 184 ? -30.491 -5.361  1.233   1.00 59.72 184 A 1 
ATOM 1472  N NH2   . ARG A 1 184 ? -31.126 -3.626  2.495   1.00 57.12 184 A 1 
ATOM 1473  N N     . ILE A 1 185 ? -36.533 -9.840  2.699   1.00 85.66 185 A 1 
ATOM 1474  C CA    . ILE A 1 185 ? -37.907 -9.504  2.314   1.00 85.44 185 A 1 
ATOM 1475  C C     . ILE A 1 185 ? -38.876 -9.937  3.414   1.00 86.56 185 A 1 
ATOM 1476  O O     . ILE A 1 185 ? -39.686 -9.126  3.861   1.00 84.85 185 A 1 
ATOM 1477  C CB    . ILE A 1 185 ? -38.269 -10.124 0.946   1.00 83.45 185 A 1 
ATOM 1478  C CG1   . ILE A 1 185 ? -37.422 -9.478  -0.171  1.00 77.55 185 A 1 
ATOM 1479  C CG2   . ILE A 1 185 ? -39.767 -9.938  0.633   1.00 74.97 185 A 1 
ATOM 1480  C CD1   . ILE A 1 185 ? -37.452 -10.257 -1.488  1.00 68.33 185 A 1 
ATOM 1481  N N     . LEU A 1 186 ? -38.742 -11.166 3.911   1.00 86.20 186 A 1 
ATOM 1482  C CA    . LEU A 1 186 ? -39.576 -11.683 4.995   1.00 86.12 186 A 1 
ATOM 1483  C C     . LEU A 1 186 ? -39.422 -10.864 6.285   1.00 86.95 186 A 1 
ATOM 1484  O O     . LEU A 1 186 ? -40.416 -10.573 6.951   1.00 85.10 186 A 1 
ATOM 1485  C CB    . LEU A 1 186 ? -39.223 -13.160 5.239   1.00 85.29 186 A 1 
ATOM 1486  C CG    . LEU A 1 186 ? -39.612 -14.110 4.087   1.00 82.87 186 A 1 
ATOM 1487  C CD1   . LEU A 1 186 ? -39.012 -15.488 4.340   1.00 76.08 186 A 1 
ATOM 1488  C CD2   . LEU A 1 186 ? -41.118 -14.256 3.938   1.00 76.21 186 A 1 
ATOM 1489  N N     . ALA A 1 187 ? -38.215 -10.418 6.615   1.00 87.56 187 A 1 
ATOM 1490  C CA    . ALA A 1 187 ? -37.986 -9.518  7.743   1.00 87.34 187 A 1 
ATOM 1491  C C     . ALA A 1 187 ? -38.636 -8.141  7.531   1.00 87.79 187 A 1 
ATOM 1492  O O     . ALA A 1 187 ? -39.202 -7.573  8.462   1.00 86.14 187 A 1 
ATOM 1493  C CB    . ALA A 1 187 ? -36.480 -9.394  7.977   1.00 86.53 187 A 1 
ATOM 1494  N N     . SER A 1 188 ? -38.604 -7.619  6.303   1.00 88.13 188 A 1 
ATOM 1495  C CA    . SER A 1 188 ? -39.282 -6.369  5.956   1.00 87.48 188 A 1 
ATOM 1496  C C     . SER A 1 188 ? -40.805 -6.490  6.048   1.00 87.71 188 A 1 
ATOM 1497  O O     . SER A 1 188 ? -41.467 -5.559  6.510   1.00 85.05 188 A 1 
ATOM 1498  C CB    . SER A 1 188 ? -38.877 -5.928  4.546   1.00 85.84 188 A 1 
ATOM 1499  O OG    . SER A 1 188 ? -39.437 -4.659  4.247   1.00 72.83 188 A 1 
ATOM 1500  N N     . GLU A 1 189 ? -41.366 -7.627  5.654   1.00 87.78 189 A 1 
ATOM 1501  C CA    . GLU A 1 189 ? -42.790 -7.913  5.832   1.00 86.81 189 A 1 
ATOM 1502  C C     . GLU A 1 189 ? -43.151 -8.042  7.314   1.00 87.18 189 A 1 
ATOM 1503  O O     . GLU A 1 189 ? -44.140 -7.460  7.755   1.00 84.64 189 A 1 
ATOM 1504  C CB    . GLU A 1 189 ? -43.179 -9.194  5.084   1.00 85.77 189 A 1 
ATOM 1505  C CG    . GLU A 1 189 ? -43.158 -8.996  3.565   1.00 76.77 189 A 1 
ATOM 1506  C CD    . GLU A 1 189 ? -43.599 -10.242 2.792   1.00 69.63 189 A 1 
ATOM 1507  O OE1   . GLU A 1 189 ? -43.731 -10.116 1.554   1.00 60.94 189 A 1 
ATOM 1508  O OE2   . GLU A 1 189 ? -43.824 -11.297 3.428   1.00 61.89 189 A 1 
ATOM 1509  N N     . PHE A 1 190 ? -42.320 -8.727  8.099   1.00 87.28 190 A 1 
ATOM 1510  C CA    . PHE A 1 190 ? -42.486 -8.821  9.544   1.00 86.56 190 A 1 
ATOM 1511  C C     . PHE A 1 190 ? -42.456 -7.439  10.214  1.00 86.99 190 A 1 
ATOM 1512  O O     . PHE A 1 190 ? -43.290 -7.156  11.072  1.00 83.93 190 A 1 
ATOM 1513  C CB    . PHE A 1 190 ? -41.402 -9.734  10.121  1.00 84.80 190 A 1 
ATOM 1514  C CG    . PHE A 1 190 ? -41.542 -9.947  11.610  1.00 84.98 190 A 1 
ATOM 1515  C CD1   . PHE A 1 190 ? -40.804 -9.167  12.518  1.00 78.58 190 A 1 
ATOM 1516  C CD2   . PHE A 1 190 ? -42.437 -10.913 12.098  1.00 78.65 190 A 1 
ATOM 1517  C CE1   . PHE A 1 190 ? -40.951 -9.366  13.899  1.00 76.26 190 A 1 
ATOM 1518  C CE2   . PHE A 1 190 ? -42.585 -11.115 13.475  1.00 76.40 190 A 1 
ATOM 1519  C CZ    . PHE A 1 190 ? -41.839 -10.344 14.376  1.00 78.38 190 A 1 
ATOM 1520  N N     . PHE A 1 191 ? -41.560 -6.550  9.778   1.00 87.48 191 A 1 
ATOM 1521  C CA    . PHE A 1 191 ? -41.475 -5.180  10.285  1.00 86.44 191 A 1 
ATOM 1522  C C     . PHE A 1 191 ? -42.747 -4.353  10.020  1.00 86.29 191 A 1 
ATOM 1523  O O     . PHE A 1 191 ? -43.064 -3.433  10.779  1.00 82.72 191 A 1 
ATOM 1524  C CB    . PHE A 1 191 ? -40.249 -4.500  9.665   1.00 84.69 191 A 1 
ATOM 1525  C CG    . PHE A 1 191 ? -40.006 -3.094  10.177  1.00 84.77 191 A 1 
ATOM 1526  C CD1   . PHE A 1 191 ? -40.297 -1.974  9.376   1.00 78.30 191 A 1 
ATOM 1527  C CD2   . PHE A 1 191 ? -39.504 -2.902  11.474  1.00 78.26 191 A 1 
ATOM 1528  C CE1   . PHE A 1 191 ? -40.078 -0.678  9.868   1.00 75.59 191 A 1 
ATOM 1529  C CE2   . PHE A 1 191 ? -39.286 -1.609  11.970  1.00 76.03 191 A 1 
ATOM 1530  C CZ    . PHE A 1 191 ? -39.569 -0.497  11.165  1.00 78.36 191 A 1 
ATOM 1531  N N     . LYS A 1 192 ? -43.504 -4.684  8.974   1.00 87.46 192 A 1 
ATOM 1532  C CA    . LYS A 1 192 ? -44.768 -4.011  8.645   1.00 86.41 192 A 1 
ATOM 1533  C C     . LYS A 1 192 ? -45.953 -4.491  9.489   1.00 85.99 192 A 1 
ATOM 1534  O O     . LYS A 1 192 ? -46.954 -3.783  9.543   1.00 80.66 192 A 1 
ATOM 1535  C CB    . LYS A 1 192 ? -45.077 -4.180  7.151   1.00 84.41 192 A 1 
ATOM 1536  C CG    . LYS A 1 192 ? -44.081 -3.428  6.252   1.00 77.71 192 A 1 
ATOM 1537  C CD    . LYS A 1 192 ? -44.323 -3.799  4.792   1.00 73.09 192 A 1 
ATOM 1538  C CE    . LYS A 1 192 ? -43.276 -3.150  3.883   1.00 63.71 192 A 1 
ATOM 1539  N NZ    . LYS A 1 192 ? -43.401 -3.617  2.483   1.00 55.36 192 A 1 
ATOM 1540  N N     . LYS A 1 193 ? -45.855 -5.651  10.140  1.00 85.51 193 A 1 
ATOM 1541  C CA    . LYS A 1 193 ? -46.924 -6.151  11.016  1.00 84.17 193 A 1 
ATOM 1542  C C     . LYS A 1 193 ? -47.148 -5.199  12.196  1.00 84.01 193 A 1 
ATOM 1543  O O     . LYS A 1 193 ? -46.224 -4.543  12.666  1.00 78.35 193 A 1 
ATOM 1544  C CB    . LYS A 1 193 ? -46.613 -7.571  11.515  1.00 81.17 193 A 1 
ATOM 1545  C CG    . LYS A 1 193 ? -46.627 -8.651  10.412  1.00 76.49 193 A 1 
ATOM 1546  C CD    . LYS A 1 193 ? -46.399 -10.032 11.042  1.00 73.58 193 A 1 
ATOM 1547  C CE    . LYS A 1 193 ? -46.502 -11.180 10.032  1.00 66.27 193 A 1 
ATOM 1548  N NZ    . LYS A 1 193 ? -46.366 -12.506 10.692  1.00 59.74 193 A 1 
ATOM 1549  N N     . ASP A 1 194 ? -48.380 -5.162  12.701  1.00 84.52 194 A 1 
ATOM 1550  C CA    . ASP A 1 194 ? -48.753 -4.327  13.849  1.00 82.91 194 A 1 
ATOM 1551  C C     . ASP A 1 194 ? -49.028 -5.142  15.114  1.00 83.40 194 A 1 
ATOM 1552  O O     . ASP A 1 194 ? -48.881 -4.645  16.229  1.00 76.89 194 A 1 
ATOM 1553  C CB    . ASP A 1 194 ? -49.970 -3.475  13.480  1.00 78.68 194 A 1 
ATOM 1554  C CG    . ASP A 1 194 ? -49.662 -2.490  12.356  1.00 70.67 194 A 1 
ATOM 1555  O OD1   . ASP A 1 194 ? -48.528 -1.945  12.346  1.00 61.22 194 A 1 
ATOM 1556  O OD2   . ASP A 1 194 ? -50.562 -2.286  11.522  1.00 62.59 194 A 1 
ATOM 1557  N N     . LYS A 1 195 ? -49.413 -6.400  14.953  1.00 84.35 195 A 1 
ATOM 1558  C CA    . LYS A 1 195 ? -49.717 -7.328  16.042  1.00 84.18 195 A 1 
ATOM 1559  C C     . LYS A 1 195 ? -49.056 -8.672  15.792  1.00 84.79 195 A 1 
ATOM 1560  O O     . LYS A 1 195 ? -48.972 -9.125  14.652  1.00 80.11 195 A 1 
ATOM 1561  C CB    . LYS A 1 195 ? -51.236 -7.501  16.200  1.00 80.19 195 A 1 
ATOM 1562  C CG    . LYS A 1 195 ? -51.950 -6.206  16.615  1.00 70.34 195 A 1 
ATOM 1563  C CD    . LYS A 1 195 ? -53.436 -6.472  16.868  1.00 67.65 195 A 1 
ATOM 1564  C CE    . LYS A 1 195 ? -54.140 -5.191  17.307  1.00 58.41 195 A 1 
ATOM 1565  N NZ    . LYS A 1 195 ? -55.566 -5.437  17.627  1.00 52.02 195 A 1 
ATOM 1566  N N     . LEU A 1 196 ? -48.627 -9.310  16.874  1.00 83.83 196 A 1 
ATOM 1567  C CA    . LEU A 1 196 ? -48.031 -10.636 16.867  1.00 83.70 196 A 1 
ATOM 1568  C C     . LEU A 1 196 ? -48.772 -11.541 17.850  1.00 84.66 196 A 1 
ATOM 1569  O O     . LEU A 1 196 ? -49.319 -11.076 18.850  1.00 81.83 196 A 1 
ATOM 1570  C CB    . LEU A 1 196 ? -46.539 -10.530 17.223  1.00 81.62 196 A 1 
ATOM 1571  C CG    . LEU A 1 196 ? -45.693 -9.713  16.231  1.00 79.79 196 A 1 
ATOM 1572  C CD1   . LEU A 1 196 ? -44.296 -9.526  16.791  1.00 73.94 196 A 1 
ATOM 1573  C CD2   . LEU A 1 196 ? -45.587 -10.390 14.869  1.00 74.25 196 A 1 
ATOM 1574  N N     . MET A 1 197 ? -48.748 -12.836 17.581  1.00 85.32 197 A 1 
ATOM 1575  C CA    . MET A 1 197 ? -49.251 -13.841 18.512  1.00 84.80 197 A 1 
ATOM 1576  C C     . MET A 1 197 ? -48.095 -14.451 19.300  1.00 85.14 197 A 1 
ATOM 1577  O O     . MET A 1 197 ? -47.010 -14.685 18.773  1.00 82.05 197 A 1 
ATOM 1578  C CB    . MET A 1 197 ? -50.053 -14.911 17.765  1.00 82.26 197 A 1 
ATOM 1579  C CG    . MET A 1 197 ? -51.342 -14.351 17.146  1.00 72.57 197 A 1 
ATOM 1580  S SD    . MET A 1 197 ? -52.878 -15.121 17.725  1.00 66.26 197 A 1 
ATOM 1581  C CE    . MET A 1 197 ? -52.721 -16.748 16.944  1.00 57.07 197 A 1 
ATOM 1582  N N     . TYR A 1 198 ? -48.332 -14.734 20.583  1.00 85.01 198 A 1 
ATOM 1583  C CA    . TYR A 1 198 ? -47.374 -15.451 21.412  1.00 83.91 198 A 1 
ATOM 1584  C C     . TYR A 1 198 ? -47.107 -16.840 20.835  1.00 83.50 198 A 1 
ATOM 1585  O O     . TYR A 1 198 ? -48.043 -17.556 20.490  1.00 79.09 198 A 1 
ATOM 1586  C CB    . TYR A 1 198 ? -47.906 -15.521 22.844  1.00 81.33 198 A 1 
ATOM 1587  C CG    . TYR A 1 198 ? -46.964 -16.217 23.799  1.00 79.97 198 A 1 
ATOM 1588  C CD1   . TYR A 1 198 ? -47.234 -17.526 24.241  1.00 73.83 198 A 1 
ATOM 1589  C CD2   . TYR A 1 198 ? -45.800 -15.561 24.239  1.00 73.66 198 A 1 
ATOM 1590  C CE1   . TYR A 1 198 ? -46.353 -18.170 25.126  1.00 70.70 198 A 1 
ATOM 1591  C CE2   . TYR A 1 198 ? -44.911 -16.200 25.121  1.00 70.38 198 A 1 
ATOM 1592  C CZ    . TYR A 1 198 ? -45.194 -17.504 25.567  1.00 71.24 198 A 1 
ATOM 1593  O OH    . TYR A 1 198 ? -44.331 -18.124 26.432  1.00 68.97 198 A 1 
ATOM 1594  N N     . LYS A 1 199 ? -45.824 -17.201 20.753  1.00 82.37 199 A 1 
ATOM 1595  C CA    . LYS A 1 199 ? -45.336 -18.423 20.096  1.00 82.18 199 A 1 
ATOM 1596  C C     . LYS A 1 199 ? -45.630 -18.508 18.591  1.00 82.77 199 A 1 
ATOM 1597  O O     . LYS A 1 199 ? -45.577 -19.601 18.025  1.00 76.52 199 A 1 
ATOM 1598  C CB    . LYS A 1 199 ? -45.781 -19.689 20.838  1.00 78.46 199 A 1 
ATOM 1599  C CG    . LYS A 1 199 ? -45.276 -19.772 22.278  1.00 73.34 199 A 1 
ATOM 1600  C CD    . LYS A 1 199 ? -45.604 -21.162 22.822  1.00 67.91 199 A 1 
ATOM 1601  C CE    . LYS A 1 199 ? -44.885 -21.388 24.141  1.00 60.06 199 A 1 
ATOM 1602  N NZ    . LYS A 1 199 ? -44.915 -22.818 24.506  1.00 52.35 199 A 1 
ATOM 1603  N N     . GLU A 1 200 ? -45.895 -17.384 17.921  1.00 83.70 200 A 1 
ATOM 1604  C CA    . GLU A 1 200 ? -45.878 -17.333 16.458  1.00 82.83 200 A 1 
ATOM 1605  C C     . GLU A 1 200 ? -44.488 -17.744 15.971  1.00 83.51 200 A 1 
ATOM 1606  O O     . GLU A 1 200 ? -43.480 -17.180 16.406  1.00 80.91 200 A 1 
ATOM 1607  C CB    . GLU A 1 200 ? -46.258 -15.919 15.972  1.00 79.95 200 A 1 
ATOM 1608  C CG    . GLU A 1 200 ? -46.289 -15.777 14.440  1.00 71.79 200 A 1 
ATOM 1609  C CD    . GLU A 1 200 ? -46.657 -14.366 13.938  1.00 69.88 200 A 1 
ATOM 1610  O OE1   . GLU A 1 200 ? -46.463 -14.084 12.733  1.00 63.83 200 A 1 
ATOM 1611  O OE2   . GLU A 1 200 ? -47.147 -13.542 14.738  1.00 66.66 200 A 1 
ATOM 1612  N N     . LYS A 1 201 ? -44.416 -18.726 15.071  1.00 84.16 201 A 1 
ATOM 1613  C CA    . LYS A 1 201 ? -43.156 -19.138 14.456  1.00 83.96 201 A 1 
ATOM 1614  C C     . LYS A 1 201 ? -42.835 -18.238 13.277  1.00 84.35 201 A 1 
ATOM 1615  O O     . LYS A 1 201 ? -43.664 -18.057 12.385  1.00 79.68 201 A 1 
ATOM 1616  C CB    . LYS A 1 201 ? -43.178 -20.611 14.044  1.00 80.74 201 A 1 
ATOM 1617  C CG    . LYS A 1 201 ? -43.028 -21.526 15.266  1.00 71.92 201 A 1 
ATOM 1618  C CD    . LYS A 1 201 ? -42.815 -22.980 14.850  1.00 67.92 201 A 1 
ATOM 1619  C CE    . LYS A 1 201 ? -42.525 -23.798 16.103  1.00 59.48 201 A 1 
ATOM 1620  N NZ    . LYS A 1 201 ? -42.133 -25.187 15.797  1.00 52.64 201 A 1 
ATOM 1621  N N     . LEU A 1 202 ? -41.616 -17.723 13.250  1.00 83.98 202 A 1 
ATOM 1622  C CA    . LEU A 1 202 ? -41.111 -16.980 12.108  1.00 83.50 202 A 1 
ATOM 1623  C C     . LEU A 1 202 ? -40.708 -17.938 10.986  1.00 83.50 202 A 1 
ATOM 1624  O O     . LEU A 1 202 ? -40.192 -19.030 11.227  1.00 79.46 202 A 1 
ATOM 1625  C CB    . LEU A 1 202 ? -39.950 -16.074 12.543  1.00 81.25 202 A 1 
ATOM 1626  C CG    . LEU A 1 202 ? -40.317 -15.039 13.625  1.00 79.32 202 A 1 
ATOM 1627  C CD1   . LEU A 1 202 ? -39.102 -14.171 13.924  1.00 72.52 202 A 1 
ATOM 1628  C CD2   . LEU A 1 202 ? -41.464 -14.125 13.204  1.00 72.13 202 A 1 
ATOM 1629  N N     . ASN A 1 203 ? -40.922 -17.496 9.759   1.00 84.69 203 A 1 
ATOM 1630  C CA    . ASN A 1 203 ? -40.579 -18.213 8.527   1.00 83.81 203 A 1 
ATOM 1631  C C     . ASN A 1 203 ? -39.193 -17.832 7.973   1.00 84.75 203 A 1 
ATOM 1632  O O     . ASN A 1 203 ? -38.886 -18.139 6.825   1.00 78.53 203 A 1 
ATOM 1633  C CB    . ASN A 1 203 ? -41.711 -18.004 7.509   1.00 79.53 203 A 1 
ATOM 1634  C CG    . ASN A 1 203 ? -41.960 -16.544 7.151   1.00 72.53 203 A 1 
ATOM 1635  O OD1   . ASN A 1 203 ? -41.575 -15.620 7.839   1.00 61.59 203 A 1 
ATOM 1636  N ND2   . ASN A 1 203 ? -42.669 -16.307 6.072   1.00 66.18 203 A 1 
ATOM 1637  N N     . PHE A 1 204 ? -38.371 -17.176 8.761   1.00 84.46 204 A 1 
ATOM 1638  C CA    . PHE A 1 204 ? -37.000 -16.802 8.451   1.00 84.73 204 A 1 
ATOM 1639  C C     . PHE A 1 204 ? -36.112 -16.954 9.689   1.00 84.37 204 A 1 
ATOM 1640  O O     . PHE A 1 204 ? -36.607 -17.088 10.809  1.00 80.41 204 A 1 
ATOM 1641  C CB    . PHE A 1 204 ? -36.961 -15.375 7.878   1.00 83.24 204 A 1 
ATOM 1642  C CG    . PHE A 1 204 ? -37.450 -14.289 8.814   1.00 85.48 204 A 1 
ATOM 1643  C CD1   . PHE A 1 204 ? -38.828 -14.011 8.919   1.00 81.52 204 A 1 
ATOM 1644  C CD2   . PHE A 1 204 ? -36.539 -13.531 9.567   1.00 81.72 204 A 1 
ATOM 1645  C CE1   . PHE A 1 204 ? -39.285 -12.994 9.762   1.00 80.44 204 A 1 
ATOM 1646  C CE2   . PHE A 1 204 ? -36.990 -12.509 10.414  1.00 81.38 204 A 1 
ATOM 1647  C CZ    . PHE A 1 204 ? -38.365 -12.238 10.511  1.00 82.28 204 A 1 
ATOM 1648  N N     . THR A 1 205 ? -34.796 -16.967 9.484   1.00 84.29 205 A 1 
ATOM 1649  C CA    . THR A 1 205 ? -33.802 -17.112 10.553  1.00 83.69 205 A 1 
ATOM 1650  C C     . THR A 1 205 ? -32.831 -15.934 10.570  1.00 84.12 205 A 1 
ATOM 1651  O O     . THR A 1 205 ? -32.987 -14.980 9.804   1.00 80.68 205 A 1 
ATOM 1652  C CB    . THR A 1 205 ? -33.092 -18.475 10.422  1.00 80.40 205 A 1 
ATOM 1653  O OG1   . THR A 1 205 ? -32.390 -18.764 11.612  1.00 69.40 205 A 1 
ATOM 1654  C CG2   . THR A 1 205 ? -32.104 -18.579 9.264   1.00 70.18 205 A 1 
ATOM 1655  N N     . GLU A 1 206 ? -31.831 -15.992 11.442  1.00 84.20 206 A 1 
ATOM 1656  C CA    . GLU A 1 206 ? -30.707 -15.065 11.403  1.00 83.37 206 A 1 
ATOM 1657  C C     . GLU A 1 206 ? -29.946 -15.180 10.077  1.00 83.17 206 A 1 
ATOM 1658  O O     . GLU A 1 206 ? -29.788 -16.257 9.503   1.00 79.39 206 A 1 
ATOM 1659  C CB    . GLU A 1 206 ? -29.743 -15.290 12.581  1.00 80.48 206 A 1 
ATOM 1660  C CG    . GLU A 1 206 ? -30.380 -14.994 13.948  1.00 74.76 206 A 1 
ATOM 1661  C CD    . GLU A 1 206 ? -29.341 -14.827 15.067  1.00 73.09 206 A 1 
ATOM 1662  O OE1   . GLU A 1 206 ? -29.626 -14.062 16.017  1.00 66.03 206 A 1 
ATOM 1663  O OE2   . GLU A 1 206 ? -28.236 -15.400 14.974  1.00 68.08 206 A 1 
ATOM 1664  N N     . SER A 1 207 ? -29.475 -14.039 9.594   1.00 83.79 207 A 1 
ATOM 1665  C CA    . SER A 1 207 ? -28.720 -13.910 8.350   1.00 83.08 207 A 1 
ATOM 1666  C C     . SER A 1 207 ? -27.822 -12.672 8.411   1.00 83.75 207 A 1 
ATOM 1667  O O     . SER A 1 207 ? -27.679 -12.044 9.468   1.00 80.47 207 A 1 
ATOM 1668  C CB    . SER A 1 207 ? -29.711 -13.827 7.176   1.00 80.23 207 A 1 
ATOM 1669  O OG    . SER A 1 207 ? -30.390 -12.588 7.175   1.00 72.48 207 A 1 
ATOM 1670  N N     . THR A 1 208 ? -27.237 -12.287 7.284   1.00 85.15 208 A 1 
ATOM 1671  C CA    . THR A 1 208 ? -26.491 -11.022 7.182   1.00 84.84 208 A 1 
ATOM 1672  C C     . THR A 1 208 ? -27.362 -9.796  7.491   1.00 85.27 208 A 1 
ATOM 1673  O O     . THR A 1 208 ? -26.836 -8.761  7.904   1.00 82.56 208 A 1 
ATOM 1674  C CB    . THR A 1 208 ? -25.873 -10.894 5.780   1.00 83.56 208 A 1 
ATOM 1675  O OG1   . THR A 1 208 ? -25.057 -12.016 5.513   1.00 72.49 208 A 1 
ATOM 1676  C CG2   . THR A 1 208 ? -24.965 -9.683  5.625   1.00 71.42 208 A 1 
ATOM 1677  N N     . HIS A 1 209 ? -28.679 -9.922  7.355   1.00 86.96 209 A 1 
ATOM 1678  C CA    . HIS A 1 209 ? -29.637 -8.825  7.514   1.00 86.99 209 A 1 
ATOM 1679  C C     . HIS A 1 209 ? -30.560 -8.956  8.731   1.00 87.31 209 A 1 
ATOM 1680  O O     . HIS A 1 209 ? -31.351 -8.048  8.978   1.00 84.07 209 A 1 
ATOM 1681  C CB    . HIS A 1 209 ? -30.474 -8.719  6.239   1.00 85.02 209 A 1 
ATOM 1682  C CG    . HIS A 1 209 ? -29.656 -8.584  4.992   1.00 83.68 209 A 1 
ATOM 1683  N ND1   . HIS A 1 209 ? -28.827 -7.532  4.670   1.00 72.10 209 A 1 
ATOM 1684  C CD2   . HIS A 1 209 ? -29.571 -9.489  3.962   1.00 72.16 209 A 1 
ATOM 1685  C CE1   . HIS A 1 209 ? -28.263 -7.803  3.480   1.00 73.51 209 A 1 
ATOM 1686  N NE2   . HIS A 1 209 ? -28.695 -8.980  3.020   1.00 74.77 209 A 1 
ATOM 1687  N N     . VAL A 1 210 ? -30.512 -10.062 9.462   1.00 88.71 210 A 1 
ATOM 1688  C CA    . VAL A 1 210 ? -31.448 -10.336 10.560  1.00 88.72 210 A 1 
ATOM 1689  C C     . VAL A 1 210 ? -30.700 -10.854 11.779  1.00 88.11 210 A 1 
ATOM 1690  O O     . VAL A 1 210 ? -29.912 -11.789 11.673  1.00 85.45 210 A 1 
ATOM 1691  C CB    . VAL A 1 210 ? -32.546 -11.335 10.139  1.00 87.68 210 A 1 
ATOM 1692  C CG1   . VAL A 1 210 ? -33.570 -11.539 11.254  1.00 79.09 210 A 1 
ATOM 1693  C CG2   . VAL A 1 210 ? -33.313 -10.862 8.897   1.00 80.19 210 A 1 
ATOM 1694  N N     . GLU A 1 211 ? -30.981 -10.282 12.941  1.00 88.38 211 A 1 
ATOM 1695  C CA    . GLU A 1 211 ? -30.446 -10.720 14.229  1.00 87.68 211 A 1 
ATOM 1696  C C     . GLU A 1 211 ? -31.583 -10.888 15.241  1.00 87.82 211 A 1 
ATOM 1697  O O     . GLU A 1 211 ? -32.392 -9.977  15.439  1.00 86.10 211 A 1 
ATOM 1698  C CB    . GLU A 1 211 ? -29.425 -9.681  14.719  1.00 86.13 211 A 1 
ATOM 1699  C CG    . GLU A 1 211 ? -28.852 -9.975  16.109  1.00 79.24 211 A 1 
ATOM 1700  C CD    . GLU A 1 211 ? -27.894 -11.169 16.169  1.00 77.71 211 A 1 
ATOM 1701  O OE1   . GLU A 1 211 ? -27.713 -11.702 17.287  1.00 68.33 211 A 1 
ATOM 1702  O OE2   . GLU A 1 211 ? -27.262 -11.500 15.155  1.00 69.33 211 A 1 
ATOM 1703  N N     . PHE A 1 212 ? -31.623 -12.036 15.912  1.00 87.35 212 A 1 
ATOM 1704  C CA    . PHE A 1 212 ? -32.574 -12.311 16.977  1.00 86.48 212 A 1 
ATOM 1705  C C     . PHE A 1 212 ? -31.917 -12.186 18.349  1.00 85.26 212 A 1 
ATOM 1706  O O     . PHE A 1 212 ? -30.826 -12.697 18.599  1.00 80.43 212 A 1 
ATOM 1707  C CB    . PHE A 1 212 ? -33.211 -13.698 16.804  1.00 84.61 212 A 1 
ATOM 1708  C CG    . PHE A 1 212 ? -33.974 -13.948 15.516  1.00 85.32 212 A 1 
ATOM 1709  C CD1   . PHE A 1 212 ? -34.551 -12.904 14.780  1.00 80.68 212 A 1 
ATOM 1710  C CD2   . PHE A 1 212 ? -34.133 -15.271 15.061  1.00 80.25 212 A 1 
ATOM 1711  C CE1   . PHE A 1 212 ? -35.259 -13.171 13.595  1.00 78.82 212 A 1 
ATOM 1712  C CE2   . PHE A 1 212 ? -34.845 -15.545 13.884  1.00 78.64 212 A 1 
ATOM 1713  C CZ    . PHE A 1 212 ? -35.404 -14.493 13.146  1.00 79.45 212 A 1 
ATOM 1714  N N     . LYS A 1 213 ? -32.610 -11.520 19.274  1.00 85.10 213 A 1 
ATOM 1715  C CA    . LYS A 1 213 ? -32.197 -11.454 20.677  1.00 83.66 213 A 1 
ATOM 1716  C C     . LYS A 1 213 ? -33.381 -11.662 21.599  1.00 83.19 213 A 1 
ATOM 1717  O O     . LYS A 1 213 ? -34.429 -11.044 21.450  1.00 79.68 213 A 1 
ATOM 1718  C CB    . LYS A 1 213 ? -31.488 -10.130 20.980  1.00 81.55 213 A 1 
ATOM 1719  C CG    . LYS A 1 213 ? -30.112 -10.004 20.310  1.00 75.62 213 A 1 
ATOM 1720  C CD    . LYS A 1 213 ? -29.096 -11.032 20.824  1.00 74.04 213 A 1 
ATOM 1721  C CE    . LYS A 1 213 ? -27.850 -11.002 19.948  1.00 69.29 213 A 1 
ATOM 1722  N NZ    . LYS A 1 213 ? -27.312 -12.352 19.674  1.00 64.05 213 A 1 
ATOM 1723  N N     . ARG A 1 214 ? -33.174 -12.515 22.601  1.00 81.45 214 A 1 
ATOM 1724  C CA    . ARG A 1 214 ? -34.126 -12.746 23.678  1.00 79.04 214 A 1 
ATOM 1725  C C     . ARG A 1 214 ? -33.465 -12.461 25.019  1.00 77.83 214 A 1 
ATOM 1726  O O     . ARG A 1 214 ? -32.510 -13.131 25.399  1.00 71.60 214 A 1 
ATOM 1727  C CB    . ARG A 1 214 ? -34.662 -14.181 23.589  1.00 74.76 214 A 1 
ATOM 1728  C CG    . ARG A 1 214 ? -35.729 -14.453 24.653  1.00 67.54 214 A 1 
ATOM 1729  C CD    . ARG A 1 214 ? -36.221 -15.891 24.549  1.00 65.39 214 A 1 
ATOM 1730  N NE    . ARG A 1 214 ? -37.222 -16.184 25.585  1.00 59.09 214 A 1 
ATOM 1731  C CZ    . ARG A 1 214 ? -37.755 -17.373 25.821  1.00 54.20 214 A 1 
ATOM 1732  N NH1   . ARG A 1 214 ? -37.416 -18.429 25.134  1.00 51.30 214 A 1 
ATOM 1733  N NH2   . ARG A 1 214 ? -38.642 -17.511 26.758  1.00 47.23 214 A 1 
ATOM 1734  N N     . PHE A 1 215 ? -34.023 -11.504 25.754  1.00 76.97 215 A 1 
ATOM 1735  C CA    . PHE A 1 215 ? -33.584 -11.196 27.112  1.00 74.42 215 A 1 
ATOM 1736  C C     . PHE A 1 215 ? -34.600 -11.730 28.119  1.00 73.18 215 A 1 
ATOM 1737  O O     . PHE A 1 215 ? -35.713 -11.223 28.230  1.00 66.59 215 A 1 
ATOM 1738  C CB    . PHE A 1 215 ? -33.347 -9.697  27.250  1.00 71.48 215 A 1 
ATOM 1739  C CG    . PHE A 1 215 ? -32.290 -9.168  26.303  1.00 71.06 215 A 1 
ATOM 1740  C CD1   . PHE A 1 215 ? -30.936 -9.491  26.500  1.00 67.71 215 A 1 
ATOM 1741  C CD2   . PHE A 1 215 ? -32.652 -8.374  25.204  1.00 66.62 215 A 1 
ATOM 1742  C CE1   . PHE A 1 215 ? -29.956 -9.022  25.616  1.00 64.21 215 A 1 
ATOM 1743  C CE2   . PHE A 1 215 ? -31.676 -7.901  24.316  1.00 64.29 215 A 1 
ATOM 1744  C CZ    . PHE A 1 215 ? -30.326 -8.225  24.521  1.00 65.06 215 A 1 
ATOM 1745  N N     . THR A 1 216 ? -34.211 -12.747 28.869  1.00 71.99 216 A 1 
ATOM 1746  C CA    . THR A 1 216 ? -35.046 -13.350 29.923  1.00 69.01 216 A 1 
ATOM 1747  C C     . THR A 1 216 ? -34.861 -12.686 31.288  1.00 68.61 216 A 1 
ATOM 1748  O O     . THR A 1 216 ? -35.500 -13.061 32.268  1.00 62.42 216 A 1 
ATOM 1749  C CB    . THR A 1 216 ? -34.754 -14.853 30.036  1.00 64.06 216 A 1 
ATOM 1750  O OG1   . THR A 1 216 ? -33.379 -15.058 30.240  1.00 57.54 216 A 1 
ATOM 1751  C CG2   . THR A 1 216 ? -35.135 -15.610 28.763  1.00 55.37 216 A 1 
ATOM 1752  N N     . THR A 1 217 ? -33.976 -11.707 31.372  1.00 69.49 217 A 1 
ATOM 1753  C CA    . THR A 1 217 ? -33.552 -11.092 32.630  1.00 67.36 217 A 1 
ATOM 1754  C C     . THR A 1 217 ? -34.520 -10.009 33.106  1.00 69.35 217 A 1 
ATOM 1755  O O     . THR A 1 217 ? -35.314 -9.466  32.343  1.00 65.01 217 A 1 
ATOM 1756  C CB    . THR A 1 217 ? -32.136 -10.519 32.506  1.00 61.32 217 A 1 
ATOM 1757  O OG1   . THR A 1 217 ? -32.089 -9.477  31.568  1.00 54.49 217 A 1 
ATOM 1758  C CG2   . THR A 1 217 ? -31.128 -11.573 32.064  1.00 53.21 217 A 1 
ATOM 1759  N N     . LYS A 1 218 ? -34.401 -9.659  34.385  1.00 69.50 218 A 1 
ATOM 1760  C CA    . LYS A 1 218 ? -35.176 -8.543  34.945  1.00 68.80 218 A 1 
ATOM 1761  C C     . LYS A 1 218 ? -34.722 -7.184  34.404  1.00 70.58 218 A 1 
ATOM 1762  O O     . LYS A 1 218 ? -35.543 -6.298  34.223  1.00 64.92 218 A 1 
ATOM 1763  C CB    . LYS A 1 218 ? -35.103 -8.553  36.482  1.00 63.53 218 A 1 
ATOM 1764  C CG    . LYS A 1 218 ? -35.840 -9.751  37.123  1.00 55.79 218 A 1 
ATOM 1765  C CD    . LYS A 1 218 ? -35.815 -9.649  38.651  1.00 50.21 218 A 1 
ATOM 1766  C CE    . LYS A 1 218 ? -36.563 -10.817 39.312  1.00 42.69 218 A 1 
ATOM 1767  N NZ    . LYS A 1 218 ? -36.547 -10.738 40.799  1.00 36.24 218 A 1 
ATOM 1768  N N     . LYS A 1 219 ? -33.416 -7.021  34.153  1.00 72.34 219 A 1 
ATOM 1769  C CA    . LYS A 1 219 ? -32.802 -5.773  33.685  1.00 71.60 219 A 1 
ATOM 1770  C C     . LYS A 1 219 ? -32.663 -5.780  32.159  1.00 74.39 219 A 1 
ATOM 1771  O O     . LYS A 1 219 ? -31.559 -5.894  31.635  1.00 70.64 219 A 1 
ATOM 1772  C CB    . LYS A 1 219 ? -31.466 -5.535  34.397  1.00 65.82 219 A 1 
ATOM 1773  C CG    . LYS A 1 219 ? -31.598 -5.272  35.909  1.00 58.06 219 A 1 
ATOM 1774  C CD    . LYS A 1 219 ? -30.228 -4.894  36.490  1.00 53.57 219 A 1 
ATOM 1775  C CE    . LYS A 1 219 ? -30.307 -4.568  37.985  1.00 46.76 219 A 1 
ATOM 1776  N NZ    . LYS A 1 219 ? -28.996 -4.130  38.530  1.00 41.62 219 A 1 
ATOM 1777  N N     . VAL A 1 220 ? -33.764 -5.652  31.453  1.00 75.91 220 A 1 
ATOM 1778  C CA    . VAL A 1 220 ? -33.784 -5.696  29.981  1.00 76.79 220 A 1 
ATOM 1779  C C     . VAL A 1 220 ? -33.066 -4.492  29.363  1.00 78.60 220 A 1 
ATOM 1780  O O     . VAL A 1 220 ? -32.172 -4.676  28.541  1.00 77.19 220 A 1 
ATOM 1781  C CB    . VAL A 1 220 ? -35.229 -5.811  29.452  1.00 74.61 220 A 1 
ATOM 1782  C CG1   . VAL A 1 220 ? -35.271 -5.855  27.925  1.00 67.88 220 A 1 
ATOM 1783  C CG2   . VAL A 1 220 ? -35.897 -7.084  29.975  1.00 67.47 220 A 1 
ATOM 1784  N N     . ILE A 1 221 ? -33.387 -3.280  29.795  1.00 79.11 221 A 1 
ATOM 1785  C CA    . ILE A 1 221 ? -32.834 -2.037  29.226  1.00 79.60 221 A 1 
ATOM 1786  C C     . ILE A 1 221 ? -31.294 -1.974  29.300  1.00 80.58 221 A 1 
ATOM 1787  O O     . ILE A 1 221 ? -30.670 -1.721  28.268  1.00 78.47 221 A 1 
ATOM 1788  C CB    . ILE A 1 221 ? -33.514 -0.788  29.834  1.00 78.25 221 A 1 
ATOM 1789  C CG1   . ILE A 1 221 ? -35.016 -0.766  29.472  1.00 73.03 221 A 1 
ATOM 1790  C CG2   . ILE A 1 221 ? -32.826 0.502   29.361  1.00 70.29 221 A 1 
ATOM 1791  C CD1   . ILE A 1 221 ? -35.815 0.341   30.161  1.00 65.36 221 A 1 
ATOM 1792  N N     . PRO A 1 222 ? -30.635 -2.247  30.441  1.00 79.44 222 A 1 
ATOM 1793  C CA    . PRO A 1 222 ? -29.169 -2.276  30.496  1.00 78.34 222 A 1 
ATOM 1794  C C     . PRO A 1 222 ? -28.538 -3.286  29.531  1.00 79.04 222 A 1 
ATOM 1795  O O     . PRO A 1 222 ? -27.520 -2.988  28.917  1.00 77.26 222 A 1 
ATOM 1796  C CB    . PRO A 1 222 ? -28.819 -2.607  31.946  1.00 76.40 222 A 1 
ATOM 1797  C CG    . PRO A 1 222 ? -30.020 -2.094  32.732  1.00 72.61 222 A 1 
ATOM 1798  C CD    . PRO A 1 222 ? -31.185 -2.368  31.786  1.00 74.93 222 A 1 
ATOM 1799  N N     . ARG A 1 223 ? -29.154 -4.457  29.361  1.00 80.10 223 A 1 
ATOM 1800  C CA    . ARG A 1 223 ? -28.671 -5.483  28.428  1.00 79.49 223 A 1 
ATOM 1801  C C     . ARG A 1 223 ? -28.807 -5.041  26.974  1.00 81.30 223 A 1 
ATOM 1802  O O     . ARG A 1 223 ? -27.899 -5.270  26.185  1.00 79.86 223 A 1 
ATOM 1803  C CB    . ARG A 1 223 ? -29.421 -6.806  28.658  1.00 76.24 223 A 1 
ATOM 1804  C CG    . ARG A 1 223 ? -29.070 -7.495  29.986  1.00 67.31 223 A 1 
ATOM 1805  C CD    . ARG A 1 223 ? -27.616 -7.956  29.995  1.00 62.26 223 A 1 
ATOM 1806  N NE    . ARG A 1 223 ? -27.303 -8.753  31.196  1.00 57.23 223 A 1 
ATOM 1807  C CZ    . ARG A 1 223 ? -26.087 -9.090  31.590  1.00 51.44 223 A 1 
ATOM 1808  N NH1   . ARG A 1 223 ? -25.016 -8.755  30.908  1.00 47.59 223 A 1 
ATOM 1809  N NH2   . ARG A 1 223 ? -25.923 -9.770  32.681  1.00 45.62 223 A 1 
ATOM 1810  N N     . ILE A 1 224 ? -29.892 -4.375  26.634  1.00 81.47 224 A 1 
ATOM 1811  C CA    . ILE A 1 224 ? -30.082 -3.795  25.307  1.00 82.62 224 A 1 
ATOM 1812  C C     . ILE A 1 224 ? -29.016 -2.732  25.035  1.00 83.49 224 A 1 
ATOM 1813  O O     . ILE A 1 224 ? -28.362 -2.793  23.999  1.00 82.43 224 A 1 
ATOM 1814  C CB    . ILE A 1 224 ? -31.517 -3.249  25.137  1.00 82.09 224 A 1 
ATOM 1815  C CG1   . ILE A 1 224 ? -32.525 -4.419  25.136  1.00 76.82 224 A 1 
ATOM 1816  C CG2   . ILE A 1 224 ? -31.651 -2.438  23.834  1.00 75.33 224 A 1 
ATOM 1817  C CD1   . ILE A 1 224 ? -33.991 -3.988  25.192  1.00 70.69 224 A 1 
ATOM 1818  N N     . LYS A 1 225 ? -28.762 -1.820  25.973  1.00 83.75 225 A 1 
ATOM 1819  C CA    . LYS A 1 225 ? -27.727 -0.778  25.832  1.00 83.77 225 A 1 
ATOM 1820  C C     . LYS A 1 225 ? -26.320 -1.343  25.646  1.00 84.30 225 A 1 
ATOM 1821  O O     . LYS A 1 225 ? -25.523 -0.734  24.946  1.00 82.14 225 A 1 
ATOM 1822  C CB    . LYS A 1 225 ? -27.727 0.141   27.059  1.00 82.35 225 A 1 
ATOM 1823  C CG    . LYS A 1 225 ? -28.917 1.101   27.083  1.00 76.52 225 A 1 
ATOM 1824  C CD    . LYS A 1 225 ? -28.781 2.042   28.279  1.00 73.19 225 A 1 
ATOM 1825  C CE    . LYS A 1 225 ? -29.870 3.101   28.202  1.00 65.91 225 A 1 
ATOM 1826  N NZ    . LYS A 1 225 ? -29.740 4.145   29.245  1.00 59.55 225 A 1 
ATOM 1827  N N     . GLU A 1 226 ? -26.014 -2.473  26.276  1.00 83.45 226 A 1 
ATOM 1828  C CA    . GLU A 1 226 ? -24.712 -3.130  26.167  1.00 82.17 226 A 1 
ATOM 1829  C C     . GLU A 1 226 ? -24.540 -3.834  24.805  1.00 83.41 226 A 1 
ATOM 1830  O O     . GLU A 1 226 ? -23.472 -3.779  24.204  1.00 81.52 226 A 1 
ATOM 1831  C CB    . GLU A 1 226 ? -24.583 -4.112  27.353  1.00 78.40 226 A 1 
ATOM 1832  C CG    . GLU A 1 226 ? -23.180 -4.703  27.543  1.00 68.45 226 A 1 
ATOM 1833  C CD    . GLU A 1 226 ? -23.085 -5.607  28.797  1.00 63.29 226 A 1 
ATOM 1834  O OE1   . GLU A 1 226 ? -21.958 -5.816  29.286  1.00 57.97 226 A 1 
ATOM 1835  O OE2   . GLU A 1 226 ? -24.124 -6.106  29.290  1.00 56.84 226 A 1 
ATOM 1836  N N     . MET A 1 227 ? -25.594 -4.453  24.300  1.00 83.27 227 A 1 
ATOM 1837  C CA    . MET A 1 227 ? -25.585 -5.231  23.060  1.00 83.39 227 A 1 
ATOM 1838  C C     . MET A 1 227 ? -25.742 -4.367  21.802  1.00 85.23 227 A 1 
ATOM 1839  O O     . MET A 1 227 ? -25.061 -4.587  20.796  1.00 84.63 227 A 1 
ATOM 1840  C CB    . MET A 1 227 ? -26.697 -6.290  23.185  1.00 81.12 227 A 1 
ATOM 1841  C CG    . MET A 1 227 ? -26.930 -7.117  21.915  1.00 73.09 227 A 1 
ATOM 1842  S SD    . MET A 1 227 ? -28.034 -6.387  20.661  1.00 69.72 227 A 1 
ATOM 1843  C CE    . MET A 1 227 ? -29.617 -6.419  21.514  1.00 61.31 227 A 1 
ATOM 1844  N N     . LEU A 1 228 ? -26.638 -3.390  21.841  1.00 86.47 228 A 1 
ATOM 1845  C CA    . LEU A 1 228 ? -27.104 -2.660  20.671  1.00 87.59 228 A 1 
ATOM 1846  C C     . LEU A 1 228 ? -25.990 -1.974  19.860  1.00 88.61 228 A 1 
ATOM 1847  O O     . LEU A 1 228 ? -26.015 -2.096  18.636  1.00 87.37 228 A 1 
ATOM 1848  C CB    . LEU A 1 228 ? -28.204 -1.675  21.115  1.00 86.46 228 A 1 
ATOM 1849  C CG    . LEU A 1 228 ? -28.960 -0.995  19.964  1.00 83.60 228 A 1 
ATOM 1850  C CD1   . LEU A 1 228 ? -29.782 -2.003  19.165  1.00 77.55 228 A 1 
ATOM 1851  C CD2   . LEU A 1 228 ? -29.919 0.052   20.538  1.00 77.24 228 A 1 
ATOM 1852  N N     . PRO A 1 229 ? -24.987 -1.317  20.477  1.00 89.28 229 A 1 
ATOM 1853  C CA    . PRO A 1 229 ? -23.898 -0.677  19.732  1.00 89.32 229 A 1 
ATOM 1854  C C     . PRO A 1 229 ? -23.169 -1.614  18.767  1.00 89.89 229 A 1 
ATOM 1855  O O     . PRO A 1 229 ? -22.853 -1.216  17.649  1.00 88.00 229 A 1 
ATOM 1856  C CB    . PRO A 1 229 ? -22.945 -0.135  20.797  1.00 88.15 229 A 1 
ATOM 1857  C CG    . PRO A 1 229 ? -23.851 0.127   21.988  1.00 85.48 229 A 1 
ATOM 1858  C CD    . PRO A 1 229 ? -24.859 -1.008  21.897  1.00 88.18 229 A 1 
ATOM 1859  N N     . HIS A 1 230 ? -22.940 -2.866  19.172  1.00 89.51 230 A 1 
ATOM 1860  C CA    . HIS A 1 230 ? -22.229 -3.842  18.350  1.00 88.72 230 A 1 
ATOM 1861  C C     . HIS A 1 230 ? -23.012 -4.194  17.083  1.00 89.01 230 A 1 
ATOM 1862  O O     . HIS A 1 230 ? -22.455 -4.174  15.987  1.00 86.44 230 A 1 
ATOM 1863  C CB    . HIS A 1 230 ? -21.946 -5.108  19.173  1.00 86.26 230 A 1 
ATOM 1864  C CG    . HIS A 1 230 ? -21.211 -4.856  20.463  1.00 82.92 230 A 1 
ATOM 1865  N ND1   . HIS A 1 230 ? -21.646 -5.196  21.724  1.00 71.46 230 A 1 
ATOM 1866  C CD2   . HIS A 1 230 ? -19.990 -4.254  20.617  1.00 71.68 230 A 1 
ATOM 1867  C CE1   . HIS A 1 230 ? -20.716 -4.811  22.611  1.00 70.25 230 A 1 
ATOM 1868  N NE2   . HIS A 1 230 ? -19.697 -4.230  21.976  1.00 72.15 230 A 1 
ATOM 1869  N N     . TYR A 1 231 ? -24.311 -4.457  17.216  1.00 90.17 231 A 1 
ATOM 1870  C CA    . TYR A 1 231 ? -25.154 -4.837  16.083  1.00 90.15 231 A 1 
ATOM 1871  C C     . TYR A 1 231 ? -25.500 -3.653  15.179  1.00 90.71 231 A 1 
ATOM 1872  O O     . TYR A 1 231 ? -25.487 -3.797  13.962  1.00 88.75 231 A 1 
ATOM 1873  C CB    . TYR A 1 231 ? -26.410 -5.553  16.584  1.00 88.86 231 A 1 
ATOM 1874  C CG    . TYR A 1 231 ? -26.098 -6.901  17.191  1.00 87.65 231 A 1 
ATOM 1875  C CD1   . TYR A 1 231 ? -25.676 -7.960  16.367  1.00 81.74 231 A 1 
ATOM 1876  C CD2   . TYR A 1 231 ? -26.171 -7.096  18.580  1.00 81.09 231 A 1 
ATOM 1877  C CE1   . TYR A 1 231 ? -25.319 -9.200  16.920  1.00 79.05 231 A 1 
ATOM 1878  C CE2   . TYR A 1 231 ? -25.813 -8.333  19.148  1.00 78.58 231 A 1 
ATOM 1879  C CZ    . TYR A 1 231 ? -25.381 -9.381  18.312  1.00 80.19 231 A 1 
ATOM 1880  O OH    . TYR A 1 231 ? -25.007 -10.579 18.862  1.00 77.56 231 A 1 
ATOM 1881  N N     . VAL A 1 232 ? -25.728 -2.465  15.742  1.00 91.11 232 A 1 
ATOM 1882  C CA    . VAL A 1 232 ? -25.948 -1.251  14.944  1.00 91.56 232 A 1 
ATOM 1883  C C     . VAL A 1 232 ? -24.706 -0.922  14.117  1.00 91.30 232 A 1 
ATOM 1884  O O     . VAL A 1 232 ? -24.828 -0.678  12.921  1.00 89.54 232 A 1 
ATOM 1885  C CB    . VAL A 1 232 ? -26.368 -0.059  15.820  1.00 91.13 232 A 1 
ATOM 1886  C CG1   . VAL A 1 232 ? -26.451 1.243   15.015  1.00 84.46 232 A 1 
ATOM 1887  C CG2   . VAL A 1 232 ? -27.751 -0.304  16.427  1.00 84.81 232 A 1 
ATOM 1888  N N     . SER A 1 233 ? -23.516 -0.983  14.707  1.00 91.85 233 A 1 
ATOM 1889  C CA    . SER A 1 233 ? -22.255 -0.802  13.981  1.00 91.51 233 A 1 
ATOM 1890  C C     . SER A 1 233 ? -22.085 -1.855  12.881  1.00 91.13 233 A 1 
ATOM 1891  O O     . SER A 1 233 ? -21.769 -1.510  11.743  1.00 89.08 233 A 1 
ATOM 1892  C CB    . SER A 1 233 ? -21.085 -0.852  14.968  1.00 90.53 233 A 1 
ATOM 1893  O OG    . SER A 1 233 ? -19.839 -0.727  14.306  1.00 80.09 233 A 1 
ATOM 1894  N N     . ALA A 1 234 ? -22.357 -3.125  13.187  1.00 91.00 234 A 1 
ATOM 1895  C CA    . ALA A 1 234 ? -22.234 -4.211  12.221  1.00 90.49 234 A 1 
ATOM 1896  C C     . ALA A 1 234 ? -23.168 -4.035  11.014  1.00 90.39 234 A 1 
ATOM 1897  O O     . ALA A 1 234 ? -22.720 -4.150  9.875   1.00 88.35 234 A 1 
ATOM 1898  C CB    . ALA A 1 234 ? -22.482 -5.542  12.936  1.00 89.46 234 A 1 
ATOM 1899  N N     . PHE A 1 235 ? -24.436 -3.717  11.243  1.00 90.61 235 A 1 
ATOM 1900  C CA    . PHE A 1 235 ? -25.401 -3.504  10.166  1.00 90.58 235 A 1 
ATOM 1901  C C     . PHE A 1 235 ? -25.123 -2.222  9.374   1.00 89.88 235 A 1 
ATOM 1902  O O     . PHE A 1 235 ? -25.118 -2.253  8.144   1.00 87.26 235 A 1 
ATOM 1903  C CB    . PHE A 1 235 ? -26.826 -3.518  10.731  1.00 90.50 235 A 1 
ATOM 1904  C CG    . PHE A 1 235 ? -27.336 -4.883  11.152  1.00 91.04 235 A 1 
ATOM 1905  C CD1   . PHE A 1 235 ? -27.228 -5.984  10.290  1.00 86.54 235 A 1 
ATOM 1906  C CD2   . PHE A 1 235 ? -27.958 -5.049  12.402  1.00 86.23 235 A 1 
ATOM 1907  C CE1   . PHE A 1 235 ? -27.725 -7.242  10.671  1.00 84.86 235 A 1 
ATOM 1908  C CE2   . PHE A 1 235 ? -28.457 -6.303  12.788  1.00 85.00 235 A 1 
ATOM 1909  C CZ    . PHE A 1 235 ? -28.338 -7.398  11.923  1.00 87.81 235 A 1 
ATOM 1910  N N     . ALA A 1 236 ? -24.826 -1.117  10.052  1.00 90.38 236 A 1 
ATOM 1911  C CA    . ALA A 1 236 ? -24.549 0.152   9.391   1.00 89.60 236 A 1 
ATOM 1912  C C     . ALA A 1 236 ? -23.305 0.095   8.487   1.00 88.93 236 A 1 
ATOM 1913  O O     . ALA A 1 236 ? -23.286 0.703   7.418   1.00 86.14 236 A 1 
ATOM 1914  C CB    . ALA A 1 236 ? -24.406 1.233   10.469  1.00 89.23 236 A 1 
ATOM 1915  N N     . ASN A 1 237 ? -22.293 -0.679  8.871   1.00 88.78 237 A 1 
ATOM 1916  C CA    . ASN A 1 237 ? -21.064 -0.857  8.090   1.00 87.47 237 A 1 
ATOM 1917  C C     . ASN A 1 237 ? -21.179 -1.900  6.964   1.00 86.10 237 A 1 
ATOM 1918  O O     . ASN A 1 237 ? -20.218 -2.085  6.212   1.00 82.48 237 A 1 
ATOM 1919  C CB    . ASN A 1 237 ? -19.911 -1.199  9.046   1.00 86.65 237 A 1 
ATOM 1920  C CG    . ASN A 1 237 ? -19.527 -0.048  9.965   1.00 85.86 237 A 1 
ATOM 1921  O OD1   . ASN A 1 237 ? -19.609 1.117   9.629   1.00 79.25 237 A 1 
ATOM 1922  N ND2   . ASN A 1 237 ? -19.047 -0.367  11.150  1.00 79.26 237 A 1 
ATOM 1923  N N     . THR A 1 238 ? -22.307 -2.595  6.847   1.00 87.00 238 A 1 
ATOM 1924  C CA    . THR A 1 238 ? -22.531 -3.631  5.830   1.00 85.20 238 A 1 
ATOM 1925  C C     . THR A 1 238 ? -23.709 -3.266  4.927   1.00 83.87 238 A 1 
ATOM 1926  O O     . THR A 1 238 ? -23.644 -2.247  4.226   1.00 78.51 238 A 1 
ATOM 1927  C CB    . THR A 1 238 ? -22.624 -5.039  6.449   1.00 83.31 238 A 1 
ATOM 1928  O OG1   . THR A 1 238 ? -23.638 -5.108  7.422   1.00 71.27 238 A 1 
ATOM 1929  C CG2   . THR A 1 238 ? -21.323 -5.461  7.124   1.00 70.94 238 A 1 
ATOM 1930  N N     . GLN A 1 239 ? -24.767 -4.051  4.918   1.00 84.64 239 A 1 
ATOM 1931  C CA    . GLN A 1 239 ? -25.934 -3.863  4.043   1.00 83.29 239 A 1 
ATOM 1932  C C     . GLN A 1 239 ? -27.182 -3.365  4.790   1.00 83.52 239 A 1 
ATOM 1933  O O     . GLN A 1 239 ? -28.274 -3.342  4.223   1.00 78.04 239 A 1 
ATOM 1934  C CB    . GLN A 1 239 ? -26.215 -5.163  3.279   1.00 79.84 239 A 1 
ATOM 1935  C CG    . GLN A 1 239 ? -25.069 -5.568  2.332   1.00 75.64 239 A 1 
ATOM 1936  C CD    . GLN A 1 239 ? -25.386 -6.828  1.522   1.00 71.98 239 A 1 
ATOM 1937  O OE1   . GLN A 1 239 ? -26.408 -7.471  1.690   1.00 65.09 239 A 1 
ATOM 1938  N NE2   . GLN A 1 239 ? -24.516 -7.228  0.619   1.00 63.63 239 A 1 
ATOM 1939  N N     . GLY A 1 240 ? -27.028 -2.964  6.051   1.00 85.05 240 A 1 
ATOM 1940  C CA    . GLY A 1 240 ? -28.151 -2.715  6.946   1.00 85.25 240 A 1 
ATOM 1941  C C     . GLY A 1 240 ? -28.768 -4.010  7.468   1.00 86.19 240 A 1 
ATOM 1942  O O     . GLY A 1 240 ? -28.254 -5.105  7.233   1.00 82.23 240 A 1 
ATOM 1943  N N     . GLY A 1 241 ? -29.863 -3.899  8.201   1.00 88.24 241 A 1 
ATOM 1944  C CA    . GLY A 1 241 ? -30.563 -5.068  8.720   1.00 88.65 241 A 1 
ATOM 1945  C C     . GLY A 1 241 ? -31.568 -4.762  9.817   1.00 89.99 241 A 1 
ATOM 1946  O O     . GLY A 1 241 ? -31.865 -3.604  10.123  1.00 87.83 241 A 1 
ATOM 1947  N N     . TYR A 1 242 ? -32.077 -5.835  10.406  1.00 90.67 242 A 1 
ATOM 1948  C CA    . TYR A 1 242 ? -33.119 -5.801  11.420  1.00 90.72 242 A 1 
ATOM 1949  C C     . TYR A 1 242 ? -32.643 -6.492  12.700  1.00 90.50 242 A 1 
ATOM 1950  O O     . TYR A 1 242 ? -32.212 -7.644  12.667  1.00 88.07 242 A 1 
ATOM 1951  C CB    . TYR A 1 242 ? -34.389 -6.472  10.882  1.00 89.93 242 A 1 
ATOM 1952  C CG    . TYR A 1 242 ? -34.962 -5.821  9.636   1.00 90.09 242 A 1 
ATOM 1953  C CD1   . TYR A 1 242 ? -35.943 -4.823  9.741   1.00 84.23 242 A 1 
ATOM 1954  C CD2   . TYR A 1 242 ? -34.503 -6.204  8.356   1.00 84.17 242 A 1 
ATOM 1955  C CE1   . TYR A 1 242 ? -36.462 -4.205  8.591   1.00 83.06 242 A 1 
ATOM 1956  C CE2   . TYR A 1 242 ? -35.006 -5.587  7.195   1.00 82.85 242 A 1 
ATOM 1957  C CZ    . TYR A 1 242 ? -35.987 -4.584  7.320   1.00 86.02 242 A 1 
ATOM 1958  O OH    . TYR A 1 242 ? -36.476 -3.973  6.192   1.00 84.17 242 A 1 
ATOM 1959  N N     . VAL A 1 243 ? -32.758 -5.817  13.833  1.00 90.78 243 A 1 
ATOM 1960  C CA    . VAL A 1 243 ? -32.574 -6.412  15.162  1.00 90.45 243 A 1 
ATOM 1961  C C     . VAL A 1 243 ? -33.950 -6.667  15.763  1.00 89.96 243 A 1 
ATOM 1962  O O     . VAL A 1 243 ? -34.726 -5.735  15.970  1.00 87.90 243 A 1 
ATOM 1963  C CB    . VAL A 1 243 ? -31.723 -5.524  16.082  1.00 89.54 243 A 1 
ATOM 1964  C CG1   . VAL A 1 243 ? -31.459 -6.223  17.418  1.00 81.38 243 A 1 
ATOM 1965  C CG2   . VAL A 1 243 ? -30.368 -5.187  15.456  1.00 82.03 243 A 1 
ATOM 1966  N N     . LEU A 1 244 ? -34.245 -7.926  16.051  1.00 89.20 244 A 1 
ATOM 1967  C CA    . LEU A 1 244 ? -35.504 -8.380  16.637  1.00 88.30 244 A 1 
ATOM 1968  C C     . LEU A 1 244 ? -35.268 -8.763  18.100  1.00 87.70 244 A 1 
ATOM 1969  O O     . LEU A 1 244 ? -34.604 -9.755  18.397  1.00 84.79 244 A 1 
ATOM 1970  C CB    . LEU A 1 244 ? -36.029 -9.564  15.805  1.00 86.61 244 A 1 
ATOM 1971  C CG    . LEU A 1 244 ? -36.511 -9.154  14.394  1.00 83.20 244 A 1 
ATOM 1972  C CD1   . LEU A 1 244 ? -36.242 -10.250 13.378  1.00 73.98 244 A 1 
ATOM 1973  C CD2   . LEU A 1 244 ? -38.013 -8.887  14.390  1.00 73.43 244 A 1 
ATOM 1974  N N     . ILE A 1 245 ? -35.811 -7.986  19.027  1.00 87.03 245 A 1 
ATOM 1975  C CA    . ILE A 1 245 ? -35.679 -8.215  20.468  1.00 86.01 245 A 1 
ATOM 1976  C C     . ILE A 1 245 ? -36.984 -8.810  20.992  1.00 85.10 245 A 1 
ATOM 1977  O O     . ILE A 1 245 ? -38.029 -8.175  20.910  1.00 81.34 245 A 1 
ATOM 1978  C CB    . ILE A 1 245 ? -35.288 -6.922  21.213  1.00 84.70 245 A 1 
ATOM 1979  C CG1   . ILE A 1 245 ? -33.996 -6.311  20.627  1.00 80.44 245 A 1 
ATOM 1980  C CG2   . ILE A 1 245 ? -35.124 -7.223  22.715  1.00 79.21 245 A 1 
ATOM 1981  C CD1   . ILE A 1 245 ? -33.614 -4.953  21.220  1.00 73.71 245 A 1 
ATOM 1982  N N     . GLY A 1 246 ? -36.902 -10.010 21.556  1.00 84.02 246 A 1 
ATOM 1983  C CA    . GLY A 1 246 ? -38.057 -10.754 22.063  1.00 83.02 246 A 1 
ATOM 1984  C C     . GLY A 1 246 ? -38.412 -11.995 21.245  1.00 83.43 246 A 1 
ATOM 1985  O O     . GLY A 1 246 ? -39.453 -12.600 21.486  1.00 79.36 246 A 1 
ATOM 1986  N N     . VAL A 1 247 ? -37.554 -12.385 20.315  1.00 84.67 247 A 1 
ATOM 1987  C CA    . VAL A 1 247 ? -37.664 -13.626 19.539  1.00 84.43 247 A 1 
ATOM 1988  C C     . VAL A 1 247 ? -36.605 -14.611 20.023  1.00 83.29 247 A 1 
ATOM 1989  O O     . VAL A 1 247 ? -35.460 -14.231 20.257  1.00 79.56 247 A 1 
ATOM 1990  C CB    . VAL A 1 247 ? -37.537 -13.349 18.032  1.00 83.86 247 A 1 
ATOM 1991  C CG1   . VAL A 1 247 ? -37.691 -14.626 17.210  1.00 75.69 247 A 1 
ATOM 1992  C CG2   . VAL A 1 247 ? -38.609 -12.357 17.565  1.00 76.89 247 A 1 
ATOM 1993  N N     . ASP A 1 248 ? -36.995 -15.870 20.189  1.00 83.07 248 A 1 
ATOM 1994  C CA    . ASP A 1 248 ? -36.068 -16.940 20.539  1.00 81.29 248 A 1 
ATOM 1995  C C     . ASP A 1 248 ? -35.309 -17.415 19.295  1.00 81.13 248 A 1 
ATOM 1996  O O     . ASP A 1 248 ? -35.914 -17.871 18.327  1.00 77.02 248 A 1 
ATOM 1997  C CB    . ASP A 1 248 ? -36.830 -18.095 21.199  1.00 77.75 248 A 1 
ATOM 1998  C CG    . ASP A 1 248 ? -35.901 -19.022 21.983  1.00 71.52 248 A 1 
ATOM 1999  O OD1   . ASP A 1 248 ? -34.879 -19.475 21.430  1.00 64.57 248 A 1 
ATOM 2000  O OD2   . ASP A 1 248 ? -36.193 -19.245 23.178  1.00 64.71 248 A 1 
ATOM 2001  N N     . ASP A 1 249 ? -33.988 -17.347 19.351  1.00 80.07 249 A 1 
ATOM 2002  C CA    . ASP A 1 249 ? -33.116 -17.732 18.239  1.00 77.83 249 A 1 
ATOM 2003  C C     . ASP A 1 249 ? -33.227 -19.226 17.872  1.00 78.39 249 A 1 
ATOM 2004  O O     . ASP A 1 249 ? -33.187 -19.608 16.702  1.00 73.10 249 A 1 
ATOM 2005  C CB    . ASP A 1 249 ? -31.683 -17.360 18.656  1.00 73.34 249 A 1 
ATOM 2006  C CG    . ASP A 1 249 ? -30.643 -17.576 17.561  1.00 66.28 249 A 1 
ATOM 2007  O OD1   . ASP A 1 249 ? -31.019 -17.497 16.379  1.00 57.15 249 A 1 
ATOM 2008  O OD2   . ASP A 1 249 ? -29.472 -17.812 17.935  1.00 59.73 249 A 1 
ATOM 2009  N N     . LYS A 1 250 ? -33.446 -20.092 18.876  1.00 76.70 250 A 1 
ATOM 2010  C CA    . LYS A 1 250 ? -33.497 -21.542 18.656  1.00 76.05 250 A 1 
ATOM 2011  C C     . LYS A 1 250 ? -34.814 -22.007 18.049  1.00 77.57 250 A 1 
ATOM 2012  O O     . LYS A 1 250 ? -34.820 -22.762 17.083  1.00 71.67 250 A 1 
ATOM 2013  C CB    . LYS A 1 250 ? -33.264 -22.288 19.974  1.00 71.32 250 A 1 
ATOM 2014  C CG    . LYS A 1 250 ? -31.840 -22.103 20.503  1.00 62.85 250 A 1 
ATOM 2015  C CD    . LYS A 1 250 ? -31.655 -22.963 21.745  1.00 57.77 250 A 1 
ATOM 2016  C CE    . LYS A 1 250 ? -30.231 -22.823 22.260  1.00 50.14 250 A 1 
ATOM 2017  N NZ    . LYS A 1 250 ? -30.013 -23.668 23.451  1.00 43.61 250 A 1 
ATOM 2018  N N     . SER A 1 251 ? -35.920 -21.600 18.651  1.00 78.50 251 A 1 
ATOM 2019  C CA    . SER A 1 251 ? -37.252 -22.037 18.224  1.00 77.87 251 A 1 
ATOM 2020  C C     . SER A 1 251 ? -37.875 -21.128 17.171  1.00 79.17 251 A 1 
ATOM 2021  O O     . SER A 1 251 ? -38.829 -21.534 16.514  1.00 74.74 251 A 1 
ATOM 2022  C CB    . SER A 1 251 ? -38.180 -22.161 19.436  1.00 74.50 251 A 1 
ATOM 2023  O OG    . SER A 1 251 ? -38.385 -20.914 20.061  1.00 66.63 251 A 1 
ATOM 2024  N N     . LYS A 1 252 ? -37.331 -19.920 17.009  1.00 81.41 252 A 1 
ATOM 2025  C CA    . LYS A 1 252 ? -37.876 -18.836 16.174  1.00 81.56 252 A 1 
ATOM 2026  C C     . LYS A 1 252 ? -39.311 -18.477 16.547  1.00 82.89 252 A 1 
ATOM 2027  O O     . LYS A 1 252 ? -40.093 -18.025 15.723  1.00 77.03 252 A 1 
ATOM 2028  C CB    . LYS A 1 252 ? -37.700 -19.150 14.686  1.00 78.24 252 A 1 
ATOM 2029  C CG    . LYS A 1 252 ? -36.233 -19.405 14.345  1.00 75.41 252 A 1 
ATOM 2030  C CD    . LYS A 1 252 ? -36.091 -20.011 12.962  1.00 70.13 252 A 1 
ATOM 2031  C CE    . LYS A 1 252 ? -34.635 -20.437 12.845  1.00 64.44 252 A 1 
ATOM 2032  N NZ    . LYS A 1 252 ? -34.438 -21.453 11.810  1.00 57.58 252 A 1 
ATOM 2033  N N     . GLU A 1 253 ? -39.644 -18.686 17.808  1.00 83.21 253 A 1 
ATOM 2034  C CA    . GLU A 1 253 ? -40.936 -18.326 18.359  1.00 83.26 253 A 1 
ATOM 2035  C C     . GLU A 1 253 ? -40.895 -16.903 18.908  1.00 83.92 253 A 1 
ATOM 2036  O O     . GLU A 1 253 ? -39.969 -16.508 19.624  1.00 81.09 253 A 1 
ATOM 2037  C CB    . GLU A 1 253 ? -41.372 -19.324 19.439  1.00 80.88 253 A 1 
ATOM 2038  C CG    . GLU A 1 253 ? -41.685 -20.713 18.859  1.00 73.78 253 A 1 
ATOM 2039  C CD    . GLU A 1 253 ? -42.073 -21.759 19.910  1.00 71.28 253 A 1 
ATOM 2040  O OE1   . GLU A 1 253 ? -42.463 -22.880 19.500  1.00 64.22 253 A 1 
ATOM 2041  O OE2   . GLU A 1 253 ? -42.004 -21.472 21.129  1.00 66.45 253 A 1 
ATOM 2042  N N     . VAL A 1 254 ? -41.942 -16.149 18.613  1.00 84.57 254 A 1 
ATOM 2043  C CA    . VAL A 1 254 ? -42.167 -14.841 19.217  1.00 84.29 254 A 1 
ATOM 2044  C C     . VAL A 1 254 ? -42.585 -15.046 20.668  1.00 83.85 254 A 1 
ATOM 2045  O O     . VAL A 1 254 ? -43.654 -15.581 20.946  1.00 81.00 254 A 1 
ATOM 2046  C CB    . VAL A 1 254 ? -43.231 -14.055 18.432  1.00 83.41 254 A 1 
ATOM 2047  C CG1   . VAL A 1 254 ? -43.517 -12.706 19.089  1.00 76.56 254 A 1 
ATOM 2048  C CG2   . VAL A 1 254 ? -42.778 -13.787 16.995  1.00 77.76 254 A 1 
ATOM 2049  N N     . VAL A 1 255 ? -41.753 -14.615 21.593  1.00 83.98 255 A 1 
ATOM 2050  C CA    . VAL A 1 255 ? -42.033 -14.684 23.036  1.00 81.05 255 A 1 
ATOM 2051  C C     . VAL A 1 255 ? -42.292 -13.295 23.602  1.00 79.52 255 A 1 
ATOM 2052  O O     . VAL A 1 255 ? -43.169 -13.112 24.442  1.00 71.28 255 A 1 
ATOM 2053  C CB    . VAL A 1 255 ? -40.888 -15.382 23.788  1.00 78.08 255 A 1 
ATOM 2054  C CG1   . VAL A 1 255 ? -41.256 -15.618 25.251  1.00 68.67 255 A 1 
ATOM 2055  C CG2   . VAL A 1 255 ? -40.535 -16.740 23.174  1.00 69.77 255 A 1 
ATOM 2056  N N     . GLY A 1 256 ? -41.559 -12.319 23.131  1.00 78.40 256 A 1 
ATOM 2057  C CA    . GLY A 1 256 ? -41.647 -10.955 23.621  1.00 77.26 256 A 1 
ATOM 2058  C C     . GLY A 1 256 ? -41.007 -10.751 24.999  1.00 78.09 256 A 1 
ATOM 2059  O O     . GLY A 1 256 ? -40.582 -11.678 25.687  1.00 72.68 256 A 1 
ATOM 2060  N N     . CYS A 1 257 ? -40.933 -9.493  25.403  1.00 77.84 257 A 1 
ATOM 2061  C CA    . CYS A 1 257 ? -40.580 -9.078  26.755  1.00 76.11 257 A 1 
ATOM 2062  C C     . CYS A 1 257 ? -41.876 -8.803  27.521  1.00 76.23 257 A 1 
ATOM 2063  O O     . CYS A 1 257 ? -42.708 -8.040  27.040  1.00 71.14 257 A 1 
ATOM 2064  C CB    . CYS A 1 257 ? -39.707 -7.829  26.684  1.00 72.53 257 A 1 
ATOM 2065  S SG    . CYS A 1 257 ? -38.124 -8.202  25.855  1.00 64.25 257 A 1 
ATOM 2066  N N     . LYS A 1 258 ? -42.032 -9.393  28.706  1.00 76.85 258 A 1 
ATOM 2067  C CA    . LYS A 1 258 ? -43.249 -9.200  29.508  1.00 75.30 258 A 1 
ATOM 2068  C C     . LYS A 1 258 ? -43.553 -7.717  29.708  1.00 75.42 258 A 1 
ATOM 2069  O O     . LYS A 1 258 ? -42.665 -6.971  30.121  1.00 68.83 258 A 1 
ATOM 2070  C CB    . LYS A 1 258 ? -43.140 -9.889  30.873  1.00 69.90 258 A 1 
ATOM 2071  C CG    . LYS A 1 258 ? -43.175 -11.417 30.775  1.00 61.86 258 A 1 
ATOM 2072  C CD    . LYS A 1 258 ? -43.404 -12.034 32.154  1.00 57.63 258 A 1 
ATOM 2073  C CE    . LYS A 1 258 ? -43.584 -13.548 32.035  1.00 50.20 258 A 1 
ATOM 2074  N NZ    . LYS A 1 258 ? -44.197 -14.139 33.250  1.00 43.92 258 A 1 
ATOM 2075  N N     . TRP A 1 259 ? -44.802 -7.338  29.476  1.00 72.94 259 A 1 
ATOM 2076  C CA    . TRP A 1 259 ? -45.263 -5.942  29.546  1.00 69.40 259 A 1 
ATOM 2077  C C     . TRP A 1 259 ? -44.964 -5.268  30.892  1.00 71.45 259 A 1 
ATOM 2078  O O     . TRP A 1 259 ? -44.590 -4.102  30.926  1.00 65.56 259 A 1 
ATOM 2079  C CB    . TRP A 1 259 ? -46.762 -5.914  29.242  1.00 62.69 259 A 1 
ATOM 2080  C CG    . TRP A 1 259 ? -47.645 -6.523  30.290  1.00 59.29 259 A 1 
ATOM 2081  C CD1   . TRP A 1 259 ? -48.007 -7.819  30.382  1.00 51.63 259 A 1 
ATOM 2082  C CD2   . TRP A 1 259 ? -48.265 -5.843  31.429  1.00 54.68 259 A 1 
ATOM 2083  N NE1   . TRP A 1 259 ? -48.810 -7.998  31.507  1.00 45.77 259 A 1 
ATOM 2084  C CE2   . TRP A 1 259 ? -48.988 -6.807  32.175  1.00 49.50 259 A 1 
ATOM 2085  C CE3   . TRP A 1 259 ? -48.277 -4.512  31.889  1.00 46.63 259 A 1 
ATOM 2086  C CZ2   . TRP A 1 259 ? -49.697 -6.464  33.349  1.00 42.92 259 A 1 
ATOM 2087  C CZ3   . TRP A 1 259 ? -48.984 -4.162  33.054  1.00 43.20 259 A 1 
ATOM 2088  C CH2   . TRP A 1 259 ? -49.685 -5.135  33.775  1.00 42.22 259 A 1 
ATOM 2089  N N     . GLU A 1 260 ? -45.018 -6.016  31.993  1.00 72.91 260 A 1 
ATOM 2090  C CA    . GLU A 1 260 ? -44.729 -5.531  33.347  1.00 71.19 260 A 1 
ATOM 2091  C C     . GLU A 1 260 ? -43.280 -5.057  33.539  1.00 72.00 260 A 1 
ATOM 2092  O O     . GLU A 1 260 ? -42.988 -4.273  34.441  1.00 66.13 260 A 1 
ATOM 2093  C CB    . GLU A 1 260 ? -44.956 -6.683  34.342  1.00 66.37 260 A 1 
ATOM 2094  C CG    . GLU A 1 260 ? -46.386 -7.233  34.372  1.00 59.00 260 A 1 
ATOM 2095  C CD    . GLU A 1 260 ? -46.522 -8.492  35.239  1.00 52.82 260 A 1 
ATOM 2096  O OE1   . GLU A 1 260 ? -47.655 -9.013  35.329  1.00 46.48 260 A 1 
ATOM 2097  O OE2   . GLU A 1 260 ? -45.491 -8.972  35.772  1.00 47.02 260 A 1 
ATOM 2098  N N     . LYS A 1 261 ? -42.352 -5.571  32.740  1.00 70.13 261 A 1 
ATOM 2099  C CA    . LYS A 1 261 ? -40.913 -5.329  32.912  1.00 67.97 261 A 1 
ATOM 2100  C C     . LYS A 1 261 ? -40.375 -4.210  32.030  1.00 70.20 261 A 1 
ATOM 2101  O O     . LYS A 1 261 ? -39.251 -3.758  32.255  1.00 64.36 261 A 1 
ATOM 2102  C CB    . LYS A 1 261 ? -40.134 -6.617  32.641  1.00 61.14 261 A 1 
ATOM 2103  C CG    . LYS A 1 261 ? -40.422 -7.719  33.668  1.00 55.04 261 A 1 
ATOM 2104  C CD    . LYS A 1 261 ? -39.531 -8.922  33.375  1.00 51.20 261 A 1 
ATOM 2105  C CE    . LYS A 1 261 ? -39.794 -10.054 34.370  1.00 45.68 261 A 1 
ATOM 2106  N NZ    . LYS A 1 261 ? -38.968 -11.234 34.050  1.00 41.07 261 A 1 
ATOM 2107  N N     . VAL A 1 262 ? -41.112 -3.816  31.015  1.00 71.59 262 A 1 
ATOM 2108  C CA    . VAL A 1 262 ? -40.621 -2.906  29.983  1.00 71.55 262 A 1 
ATOM 2109  C C     . VAL A 1 262 ? -41.684 -1.862  29.672  1.00 74.71 262 A 1 
ATOM 2110  O O     . VAL A 1 262 ? -42.760 -2.188  29.183  1.00 71.15 262 A 1 
ATOM 2111  C CB    . VAL A 1 262 ? -40.229 -3.672  28.704  1.00 65.43 262 A 1 
ATOM 2112  C CG1   . VAL A 1 262 ? -39.647 -2.725  27.656  1.00 58.71 262 A 1 
ATOM 2113  C CG2   . VAL A 1 262 ? -39.164 -4.737  28.987  1.00 59.74 262 A 1 
ATOM 2114  N N     . ASN A 1 263 ? -41.327 -0.595  29.905  1.00 77.82 263 A 1 
ATOM 2115  C CA    . ASN A 1 263 ? -42.110 0.517   29.381  1.00 78.52 263 A 1 
ATOM 2116  C C     . ASN A 1 263 ? -41.703 0.754   27.910  1.00 80.71 263 A 1 
ATOM 2117  O O     . ASN A 1 263 ? -40.532 1.051   27.660  1.00 77.83 263 A 1 
ATOM 2118  C CB    . ASN A 1 263 ? -41.892 1.745   30.279  1.00 74.13 263 A 1 
ATOM 2119  C CG    . ASN A 1 263 ? -42.684 2.957   29.817  1.00 67.43 263 A 1 
ATOM 2120  O OD1   . ASN A 1 263 ? -43.066 3.093   28.675  1.00 60.39 263 A 1 
ATOM 2121  N ND2   . ASN A 1 263 ? -42.943 3.894   30.707  1.00 60.67 263 A 1 
ATOM 2122  N N     . PRO A 1 264 ? -42.626 0.632   26.955  1.00 80.23 264 A 1 
ATOM 2123  C CA    . PRO A 1 264 ? -42.303 0.767   25.536  1.00 80.43 264 A 1 
ATOM 2124  C C     . PRO A 1 264 ? -41.762 2.148   25.161  1.00 81.86 264 A 1 
ATOM 2125  O O     . PRO A 1 264 ? -40.795 2.232   24.407  1.00 79.27 264 A 1 
ATOM 2126  C CB    . PRO A 1 264 ? -43.608 0.434   24.796  1.00 78.05 264 A 1 
ATOM 2127  C CG    . PRO A 1 264 ? -44.707 0.694   25.819  1.00 74.40 264 A 1 
ATOM 2128  C CD    . PRO A 1 264 ? -44.037 0.327   27.136  1.00 77.48 264 A 1 
ATOM 2129  N N     . ASP A 1 265 ? -42.302 3.212   25.725  1.00 84.21 265 A 1 
ATOM 2130  C CA    . ASP A 1 265 ? -41.848 4.573   25.424  1.00 84.24 265 A 1 
ATOM 2131  C C     . ASP A 1 265 ? -40.445 4.833   25.974  1.00 85.09 265 A 1 
ATOM 2132  O O     . ASP A 1 265 ? -39.592 5.409   25.290  1.00 82.14 265 A 1 
ATOM 2133  C CB    . ASP A 1 265 ? -42.832 5.597   26.005  1.00 82.59 265 A 1 
ATOM 2134  C CG    . ASP A 1 265 ? -44.214 5.528   25.359  1.00 75.11 265 A 1 
ATOM 2135  O OD1   . ASP A 1 265 ? -44.274 5.239   24.147  1.00 66.06 265 A 1 
ATOM 2136  O OD2   . ASP A 1 265 ? -45.190 5.768   26.097  1.00 66.71 265 A 1 
ATOM 2137  N N     . LEU A 1 266 ? -40.162 4.359   27.191  1.00 83.89 266 A 1 
ATOM 2138  C CA    . LEU A 1 266 ? -38.837 4.451   27.785  1.00 83.44 266 A 1 
ATOM 2139  C C     . LEU A 1 266 ? -37.823 3.638   26.978  1.00 84.40 266 A 1 
ATOM 2140  O O     . LEU A 1 266 ? -36.732 4.131   26.696  1.00 82.42 266 A 1 
ATOM 2141  C CB    . LEU A 1 266 ? -38.894 3.979   29.247  1.00 81.25 266 A 1 
ATOM 2142  C CG    . LEU A 1 266 ? -37.577 4.223   30.017  1.00 72.63 266 A 1 
ATOM 2143  C CD1   . LEU A 1 266 ? -37.356 5.703   30.314  1.00 66.68 266 A 1 
ATOM 2144  C CD2   . LEU A 1 266 ? -37.602 3.473   31.344  1.00 65.95 266 A 1 
ATOM 2145  N N     . LEU A 1 267 ? -38.191 2.425   26.568  1.00 84.27 267 A 1 
ATOM 2146  C CA    . LEU A 1 267 ? -37.338 1.561   25.761  1.00 84.16 267 A 1 
ATOM 2147  C C     . LEU A 1 267 ? -36.976 2.224   24.434  1.00 85.23 267 A 1 
ATOM 2148  O O     . LEU A 1 267 ? -35.801 2.253   24.072  1.00 84.32 267 A 1 
ATOM 2149  C CB    . LEU A 1 267 ? -38.047 0.216   25.543  1.00 82.69 267 A 1 
ATOM 2150  C CG    . LEU A 1 267 ? -37.256 -0.778  24.669  1.00 78.94 267 A 1 
ATOM 2151  C CD1   . LEU A 1 267 ? -35.922 -1.158  25.303  1.00 72.84 267 A 1 
ATOM 2152  C CD2   . LEU A 1 267 ? -38.067 -2.052  24.466  1.00 72.64 267 A 1 
ATOM 2153  N N     . LYS A 1 268 ? -37.951 2.788   23.730  1.00 85.50 268 A 1 
ATOM 2154  C CA    . LYS A 1 268 ? -37.736 3.474   22.460  1.00 86.28 268 A 1 
ATOM 2155  C C     . LYS A 1 268 ? -36.775 4.651   22.620  1.00 86.75 268 A 1 
ATOM 2156  O O     . LYS A 1 268 ? -35.786 4.743   21.895  1.00 84.71 268 A 1 
ATOM 2157  C CB    . LYS A 1 268 ? -39.100 3.897   21.892  1.00 84.79 268 A 1 
ATOM 2158  C CG    . LYS A 1 268 ? -38.959 4.449   20.467  1.00 77.65 268 A 1 
ATOM 2159  C CD    . LYS A 1 268 ? -40.325 4.793   19.873  1.00 75.48 268 A 1 
ATOM 2160  C CE    . LYS A 1 268 ? -40.115 5.349   18.466  1.00 67.96 268 A 1 
ATOM 2161  N NZ    . LYS A 1 268 ? -41.386 5.741   17.823  1.00 61.42 268 A 1 
ATOM 2162  N N     . LYS A 1 269 ? -36.997 5.486   23.625  1.00 88.07 269 A 1 
ATOM 2163  C CA    . LYS A 1 269 ? -36.158 6.653   23.914  1.00 88.12 269 A 1 
ATOM 2164  C C     . LYS A 1 269 ? -34.727 6.265   24.300  1.00 88.24 269 A 1 
ATOM 2165  O O     . LYS A 1 269 ? -33.771 6.933   23.916  1.00 85.93 269 A 1 
ATOM 2166  C CB    . LYS A 1 269 ? -36.856 7.464   25.011  1.00 87.58 269 A 1 
ATOM 2167  C CG    . LYS A 1 269 ? -36.390 8.922   25.039  1.00 77.00 269 A 1 
ATOM 2168  C CD    . LYS A 1 269 ? -37.247 9.717   26.025  1.00 70.34 269 A 1 
ATOM 2169  C CE    . LYS A 1 269 ? -36.959 11.213  25.884  1.00 59.38 269 A 1 
ATOM 2170  N NZ    . LYS A 1 269 ? -37.860 12.030  26.731  1.00 50.78 269 A 1 
ATOM 2171  N N     . GLU A 1 270 ? -34.573 5.168   25.031  1.00 87.21 270 A 1 
ATOM 2172  C CA    . GLU A 1 270 ? -33.252 4.658   25.403  1.00 86.69 270 A 1 
ATOM 2173  C C     . GLU A 1 270 ? -32.487 4.046   24.220  1.00 87.61 270 A 1 
ATOM 2174  O O     . GLU A 1 270 ? -31.267 4.188   24.151  1.00 86.04 270 A 1 
ATOM 2175  C CB    . GLU A 1 270 ? -33.400 3.649   26.552  1.00 85.29 270 A 1 
ATOM 2176  C CG    . GLU A 1 270 ? -33.676 4.337   27.912  1.00 77.48 270 A 1 
ATOM 2177  C CD    . GLU A 1 270 ? -32.438 5.037   28.500  1.00 73.33 270 A 1 
ATOM 2178  O OE1   . GLU A 1 270 ? -32.327 5.154   29.741  1.00 65.65 270 A 1 
ATOM 2179  O OE2   . GLU A 1 270 ? -31.487 5.373   27.760  1.00 66.27 270 A 1 
ATOM 2180  N N     . ILE A 1 271 ? -33.184 3.421   23.287  1.00 88.52 271 A 1 
ATOM 2181  C CA    . ILE A 1 271 ? -32.599 2.927   22.037  1.00 88.65 271 A 1 
ATOM 2182  C C     . ILE A 1 271 ? -32.118 4.097   21.176  1.00 89.03 271 A 1 
ATOM 2183  O O     . ILE A 1 271 ? -30.970 4.090   20.733  1.00 87.55 271 A 1 
ATOM 2184  C CB    . ILE A 1 271 ? -33.606 2.022   21.292  1.00 87.82 271 A 1 
ATOM 2185  C CG1   . ILE A 1 271 ? -33.745 0.677   22.042  1.00 82.67 271 A 1 
ATOM 2186  C CG2   . ILE A 1 271 ? -33.181 1.775   19.835  1.00 81.65 271 A 1 
ATOM 2187  C CD1   . ILE A 1 271 ? -34.953 -0.155  21.596  1.00 75.09 271 A 1 
ATOM 2188  N N     . GLU A 1 272 ? -32.951 5.114   20.991  1.00 89.51 272 A 1 
ATOM 2189  C CA    . GLU A 1 272 ? -32.601 6.322   20.245  1.00 89.27 272 A 1 
ATOM 2190  C C     . GLU A 1 272 ? -31.362 7.009   20.844  1.00 89.15 272 A 1 
ATOM 2191  O O     . GLU A 1 272 ? -30.369 7.221   20.149  1.00 86.99 272 A 1 
ATOM 2192  C CB    . GLU A 1 272 ? -33.816 7.273   20.211  1.00 88.35 272 A 1 
ATOM 2193  C CG    . GLU A 1 272 ? -34.930 6.760   19.288  1.00 79.14 272 A 1 
ATOM 2194  C CD    . GLU A 1 272 ? -36.270 7.503   19.417  1.00 73.19 272 A 1 
ATOM 2195  O OE1   . GLU A 1 272 ? -37.243 7.058   18.761  1.00 66.07 272 A 1 
ATOM 2196  O OE2   . GLU A 1 272 ? -36.359 8.481   20.193  1.00 66.80 272 A 1 
ATOM 2197  N N     . ASN A 1 273 ? -31.343 7.224   22.157  1.00 89.98 273 A 1 
ATOM 2198  C CA    . ASN A 1 273 ? -30.196 7.799   22.851  1.00 89.20 273 A 1 
ATOM 2199  C C     . ASN A 1 273 ? -28.924 6.950   22.740  1.00 89.08 273 A 1 
ATOM 2200  O O     . ASN A 1 273 ? -27.818 7.493   22.747  1.00 86.47 273 A 1 
ATOM 2201  C CB    . ASN A 1 273 ? -30.542 7.954   24.337  1.00 87.76 273 A 1 
ATOM 2202  C CG    . ASN A 1 273 ? -31.424 9.151   24.640  1.00 78.54 273 A 1 
ATOM 2203  O OD1   . ASN A 1 273 ? -31.451 10.145  23.951  1.00 70.32 273 A 1 
ATOM 2204  N ND2   . ASN A 1 273 ? -32.120 9.112   25.760  1.00 69.28 273 A 1 
ATOM 2205  N N     . CYS A 1 274 ? -29.052 5.629   22.701  1.00 89.06 274 A 1 
ATOM 2206  C CA    . CYS A 1 274 ? -27.914 4.727   22.559  1.00 88.59 274 A 1 
ATOM 2207  C C     . CYS A 1 274 ? -27.303 4.825   21.156  1.00 88.92 274 A 1 
ATOM 2208  O O     . CYS A 1 274 ? -26.082 4.870   21.029  1.00 86.68 274 A 1 
ATOM 2209  C CB    . CYS A 1 274 ? -28.370 3.299   22.889  1.00 86.85 274 A 1 
ATOM 2210  S SG    . CYS A 1 274 ? -26.944 2.175   22.977  1.00 75.92 274 A 1 
ATOM 2211  N N     . ILE A 1 275 ? -28.126 4.886   20.117  1.00 89.56 275 A 1 
ATOM 2212  C CA    . ILE A 1 275 ? -27.677 4.954   18.722  1.00 89.55 275 A 1 
ATOM 2213  C C     . ILE A 1 275 ? -27.104 6.337   18.388  1.00 89.28 275 A 1 
ATOM 2214  O O     . ILE A 1 275 ? -26.063 6.420   17.744  1.00 86.79 275 A 1 
ATOM 2215  C CB    . ILE A 1 275 ? -28.813 4.530   17.767  1.00 88.71 275 A 1 
ATOM 2216  C CG1   . ILE A 1 275 ? -29.198 3.053   18.025  1.00 83.46 275 A 1 
ATOM 2217  C CG2   . ILE A 1 275 ? -28.371 4.707   16.304  1.00 82.80 275 A 1 
ATOM 2218  C CD1   . ILE A 1 275 ? -30.452 2.588   17.280  1.00 78.32 275 A 1 
ATOM 2219  N N     . GLU A 1 276 ? -27.708 7.417   18.876  1.00 89.73 276 A 1 
ATOM 2220  C CA    . GLU A 1 276 ? -27.194 8.773   18.649  1.00 88.88 276 A 1 
ATOM 2221  C C     . GLU A 1 276 ? -25.811 9.021   19.269  1.00 88.48 276 A 1 
ATOM 2222  O O     . GLU A 1 276 ? -25.070 9.874   18.787  1.00 84.89 276 A 1 
ATOM 2223  C CB    . GLU A 1 276 ? -28.169 9.825   19.188  1.00 87.28 276 A 1 
ATOM 2224  C CG    . GLU A 1 276 ? -29.409 10.019  18.301  1.00 78.21 276 A 1 
ATOM 2225  C CD    . GLU A 1 276 ? -30.083 11.363  18.587  1.00 71.02 276 A 1 
ATOM 2226  O OE1   . GLU A 1 276 ? -30.335 12.102  17.601  1.00 63.18 276 A 1 
ATOM 2227  O OE2   . GLU A 1 276 ? -30.252 11.710  19.769  1.00 63.35 276 A 1 
ATOM 2228  N N     . LYS A 1 277 ? -25.441 8.274   20.317  1.00 88.87 277 A 1 
ATOM 2229  C CA    . LYS A 1 277 ? -24.136 8.395   20.983  1.00 88.07 277 A 1 
ATOM 2230  C C     . LYS A 1 277 ? -23.017 7.620   20.293  1.00 88.25 277 A 1 
ATOM 2231  O O     . LYS A 1 277 ? -21.871 7.721   20.734  1.00 84.24 277 A 1 
ATOM 2232  C CB    . LYS A 1 277 ? -24.264 7.965   22.449  1.00 85.41 277 A 1 
ATOM 2233  C CG    . LYS A 1 277 ? -25.002 9.023   23.277  1.00 75.02 277 A 1 
ATOM 2234  C CD    . LYS A 1 277 ? -25.209 8.512   24.703  1.00 70.00 277 A 1 
ATOM 2235  C CE    . LYS A 1 277 ? -25.987 9.557   25.500  1.00 59.12 277 A 1 
ATOM 2236  N NZ    . LYS A 1 277 ? -26.257 9.104   26.883  1.00 51.10 277 A 1 
ATOM 2237  N N     . LEU A 1 278 ? -23.303 6.834   19.261  1.00 88.08 278 A 1 
ATOM 2238  C CA    . LEU A 1 278 ? -22.287 6.053   18.568  1.00 88.06 278 A 1 
ATOM 2239  C C     . LEU A 1 278 ? -21.315 6.975   17.824  1.00 88.38 278 A 1 
ATOM 2240  O O     . LEU A 1 278 ? -21.757 7.837   17.058  1.00 85.60 278 A 1 
ATOM 2241  C CB    . LEU A 1 278 ? -22.928 5.045   17.601  1.00 86.89 278 A 1 
ATOM 2242  C CG    . LEU A 1 278 ? -23.809 3.983   18.281  1.00 85.14 278 A 1 
ATOM 2243  C CD1   . LEU A 1 278 ? -24.414 3.065   17.224  1.00 79.06 278 A 1 
ATOM 2244  C CD2   . LEU A 1 278 ? -23.025 3.125   19.273  1.00 79.41 278 A 1 
ATOM 2245  N N     . PRO A 1 279 ? -19.992 6.794   18.002  1.00 88.99 279 A 1 
ATOM 2246  C CA    . PRO A 1 279 ? -19.010 7.536   17.222  1.00 88.70 279 A 1 
ATOM 2247  C C     . PRO A 1 279 ? -19.138 7.198   15.734  1.00 88.90 279 A 1 
ATOM 2248  O O     . PRO A 1 279 ? -19.161 6.031   15.348  1.00 86.23 279 A 1 
ATOM 2249  C CB    . PRO A 1 279 ? -17.639 7.151   17.784  1.00 86.93 279 A 1 
ATOM 2250  C CG    . PRO A 1 279 ? -17.947 6.549   19.156  1.00 85.00 279 A 1 
ATOM 2251  C CD    . PRO A 1 279 ? -19.328 5.941   18.970  1.00 87.76 279 A 1 
ATOM 2252  N N     . THR A 1 280 ? -19.171 8.229   14.899  1.00 88.40 280 A 1 
ATOM 2253  C CA    . THR A 1 280 ? -19.192 8.083   13.443  1.00 88.13 280 A 1 
ATOM 2254  C C     . THR A 1 280 ? -18.026 8.834   12.817  1.00 87.94 280 A 1 
ATOM 2255  O O     . THR A 1 280 ? -17.554 9.833   13.362  1.00 84.92 280 A 1 
ATOM 2256  C CB    . THR A 1 280 ? -20.524 8.550   12.829  1.00 86.36 280 A 1 
ATOM 2257  O OG1   . THR A 1 280 ? -20.777 9.907   13.119  1.00 74.01 280 A 1 
ATOM 2258  C CG2   . THR A 1 280 ? -21.710 7.752   13.354  1.00 74.44 280 A 1 
ATOM 2259  N N     . PHE A 1 281 ? -17.558 8.362   11.671  1.00 86.87 281 A 1 
ATOM 2260  C CA    . PHE A 1 281 ? -16.589 9.083   10.854  1.00 86.18 281 A 1 
ATOM 2261  C C     . PHE A 1 281 ? -17.109 9.200   9.424   1.00 85.84 281 A 1 
ATOM 2262  O O     . PHE A 1 281 ? -17.579 8.217   8.845   1.00 82.73 281 A 1 
ATOM 2263  C CB    . PHE A 1 281 ? -15.219 8.406   10.912  1.00 84.31 281 A 1 
ATOM 2264  C CG    . PHE A 1 281 ? -14.154 9.201   10.190  1.00 83.91 281 A 1 
ATOM 2265  C CD1   . PHE A 1 281 ? -13.905 8.985   8.827   1.00 78.68 281 A 1 
ATOM 2266  C CD2   . PHE A 1 281 ? -13.447 10.212  10.871  1.00 77.90 281 A 1 
ATOM 2267  C CE1   . PHE A 1 281 ? -12.952 9.762   8.149   1.00 75.61 281 A 1 
ATOM 2268  C CE2   . PHE A 1 281 ? -12.492 10.989  10.198  1.00 75.19 281 A 1 
ATOM 2269  C CZ    . PHE A 1 281 ? -12.243 10.761  8.836   1.00 76.87 281 A 1 
ATOM 2270  N N     . HIS A 1 282 ? -17.009 10.392  8.863   1.00 85.56 282 A 1 
ATOM 2271  C CA    . HIS A 1 282 ? -17.557 10.715  7.558   1.00 84.59 282 A 1 
ATOM 2272  C C     . HIS A 1 282 ? -16.459 11.037  6.551   1.00 84.09 282 A 1 
ATOM 2273  O O     . HIS A 1 282 ? -15.617 11.899  6.785   1.00 80.55 282 A 1 
ATOM 2274  C CB    . HIS A 1 282 ? -18.533 11.887  7.690   1.00 83.01 282 A 1 
ATOM 2275  C CG    . HIS A 1 282 ? -19.760 11.549  8.488   1.00 81.55 282 A 1 
ATOM 2276  N ND1   . HIS A 1 282 ? -20.921 10.999  7.990   1.00 71.87 282 A 1 
ATOM 2277  C CD2   . HIS A 1 282 ? -19.949 11.744  9.833   1.00 72.20 282 A 1 
ATOM 2278  C CE1   . HIS A 1 282 ? -21.789 10.883  9.005   1.00 72.66 282 A 1 
ATOM 2279  N NE2   . HIS A 1 282 ? -21.235 11.319  10.141  1.00 73.62 282 A 1 
ATOM 2280  N N     . PHE A 1 283 ? -16.522 10.387  5.392   1.00 82.14 283 A 1 
ATOM 2281  C CA    . PHE A 1 283 ? -15.756 10.745  4.195   1.00 80.98 283 A 1 
ATOM 2282  C C     . PHE A 1 283 ? -16.553 11.655  3.251   1.00 79.78 283 A 1 
ATOM 2283  O O     . PHE A 1 283 ? -15.976 12.330  2.403   1.00 73.15 283 A 1 
ATOM 2284  C CB    . PHE A 1 283 ? -15.346 9.469   3.463   1.00 79.18 283 A 1 
ATOM 2285  C CG    . PHE A 1 283 ? -14.471 8.546   4.277   1.00 79.23 283 A 1 
ATOM 2286  C CD1   . PHE A 1 283 ? -13.100 8.826   4.423   1.00 75.65 283 A 1 
ATOM 2287  C CD2   . PHE A 1 283 ? -15.019 7.412   4.899   1.00 75.39 283 A 1 
ATOM 2288  C CE1   . PHE A 1 283 ? -12.284 7.976   5.177   1.00 73.48 283 A 1 
ATOM 2289  C CE2   . PHE A 1 283 ? -14.205 6.558   5.658   1.00 73.58 283 A 1 
ATOM 2290  C CZ    . PHE A 1 283 ? -12.839 6.840   5.798   1.00 74.82 283 A 1 
ATOM 2291  N N     . CYS A 1 284 ? -17.877 11.675  3.384   1.00 79.77 284 A 1 
ATOM 2292  C CA    . CYS A 1 284 ? -18.770 12.495  2.585   1.00 78.61 284 A 1 
ATOM 2293  C C     . CYS A 1 284 ? -18.967 13.891  3.200   1.00 78.67 284 A 1 
ATOM 2294  O O     . CYS A 1 284 ? -18.833 14.087  4.407   1.00 72.92 284 A 1 
ATOM 2295  C CB    . CYS A 1 284 ? -20.103 11.751  2.393   1.00 74.31 284 A 1 
ATOM 2296  S SG    . CYS A 1 284 ? -20.936 11.457  3.988   1.00 66.91 284 A 1 
ATOM 2297  N N     . CYS A 1 285 ? -19.333 14.864  2.357   1.00 78.96 285 A 1 
ATOM 2298  C CA    . CYS A 1 285 ? -19.558 16.248  2.787   1.00 77.88 285 A 1 
ATOM 2299  C C     . CYS A 1 285 ? -20.850 16.423  3.601   1.00 78.21 285 A 1 
ATOM 2300  O O     . CYS A 1 285 ? -20.905 17.279  4.477   1.00 72.84 285 A 1 
ATOM 2301  C CB    . CYS A 1 285 ? -19.567 17.155  1.547   1.00 73.50 285 A 1 
ATOM 2302  S SG    . CYS A 1 285 ? -17.986 16.987  0.643   1.00 63.51 285 A 1 
ATOM 2303  N N     . GLU A 1 286 ? -21.872 15.617  3.330   1.00 79.58 286 A 1 
ATOM 2304  C CA    . GLU A 1 286 ? -23.205 15.762  3.938   1.00 78.68 286 A 1 
ATOM 2305  C C     . GLU A 1 286 ? -23.245 15.405  5.431   1.00 79.10 286 A 1 
ATOM 2306  O O     . GLU A 1 286 ? -24.068 15.949  6.165   1.00 73.08 286 A 1 
ATOM 2307  C CB    . GLU A 1 286 ? -24.225 14.887  3.188   1.00 74.49 286 A 1 
ATOM 2308  C CG    . GLU A 1 286 ? -24.435 15.315  1.730   1.00 65.54 286 A 1 
ATOM 2309  C CD    . GLU A 1 286 ? -25.488 14.467  0.997   1.00 60.43 286 A 1 
ATOM 2310  O OE1   . GLU A 1 286 ? -25.843 14.850  -0.141  1.00 52.74 286 A 1 
ATOM 2311  O OE2   . GLU A 1 286 ? -25.932 13.436  1.556   1.00 52.50 286 A 1 
ATOM 2312  N N     . LYS A 1 287 ? -22.378 14.506  5.879   1.00 79.95 287 A 1 
ATOM 2313  C CA    . LYS A 1 287 ? -22.291 14.039  7.276   1.00 80.17 287 A 1 
ATOM 2314  C C     . LYS A 1 287 ? -23.651 13.640  7.887   1.00 81.18 287 A 1 
ATOM 2315  O O     . LYS A 1 287 ? -24.020 14.154  8.948   1.00 75.76 287 A 1 
ATOM 2316  C CB    . LYS A 1 287 ? -21.527 15.056  8.141   1.00 76.10 287 A 1 
ATOM 2317  C CG    . LYS A 1 287 ? -20.088 15.299  7.662   1.00 72.11 287 A 1 
ATOM 2318  C CD    . LYS A 1 287 ? -19.360 16.246  8.620   1.00 68.79 287 A 1 
ATOM 2319  C CE    . LYS A 1 287 ? -17.921 16.454  8.139   1.00 62.77 287 A 1 
ATOM 2320  N NZ    . LYS A 1 287 ? -17.141 17.312  9.062   1.00 56.00 287 A 1 
ATOM 2321  N N     . PRO A 1 288 ? -24.413 12.727  7.265   1.00 81.34 288 A 1 
ATOM 2322  C CA    . PRO A 1 288 ? -25.708 12.312  7.782   1.00 81.12 288 A 1 
ATOM 2323  C C     . PRO A 1 288 ? -25.566 11.577  9.119   1.00 82.57 288 A 1 
ATOM 2324  O O     . PRO A 1 288 ? -24.541 10.952  9.408   1.00 79.02 288 A 1 
ATOM 2325  C CB    . PRO A 1 288 ? -26.312 11.419  6.696   1.00 77.65 288 A 1 
ATOM 2326  C CG    . PRO A 1 288 ? -25.083 10.809  6.027   1.00 75.11 288 A 1 
ATOM 2327  C CD    . PRO A 1 288 ? -24.062 11.946  6.092   1.00 79.05 288 A 1 
ATOM 2328  N N     . LYS A 1 289 ? -26.617 11.600  9.934   1.00 83.80 289 A 1 
ATOM 2329  C CA    . LYS A 1 289 ? -26.728 10.723  11.104  1.00 84.45 289 A 1 
ATOM 2330  C C     . LYS A 1 289 ? -26.996 9.277   10.668  1.00 85.37 289 A 1 
ATOM 2331  O O     . LYS A 1 289 ? -27.433 9.026   9.545   1.00 80.65 289 A 1 
ATOM 2332  C CB    . LYS A 1 289 ? -27.822 11.227  12.060  1.00 80.93 289 A 1 
ATOM 2333  C CG    . LYS A 1 289 ? -27.450 12.530  12.799  1.00 72.76 289 A 1 
ATOM 2334  C CD    . LYS A 1 289 ? -28.525 12.823  13.860  1.00 67.77 289 A 1 
ATOM 2335  C CE    . LYS A 1 289 ? -28.174 13.994  14.783  1.00 57.99 289 A 1 
ATOM 2336  N NZ    . LYS A 1 289 ? -29.126 14.067  15.928  1.00 50.19 289 A 1 
ATOM 2337  N N     . VAL A 1 290 ? -26.782 8.335   11.586  1.00 84.46 290 A 1 
ATOM 2338  C CA    . VAL A 1 290 ? -27.203 6.944   11.391  1.00 84.98 290 A 1 
ATOM 2339  C C     . VAL A 1 290 ? -28.720 6.914   11.244  1.00 85.62 290 A 1 
ATOM 2340  O O     . VAL A 1 290 ? -29.434 7.363   12.140  1.00 83.12 290 A 1 
ATOM 2341  C CB    . VAL A 1 290 ? -26.757 6.044   12.556  1.00 83.28 290 A 1 
ATOM 2342  C CG1   . VAL A 1 290 ? -27.160 4.588   12.321  1.00 74.56 290 A 1 
ATOM 2343  C CG2   . VAL A 1 290 ? -25.233 6.083   12.723  1.00 75.18 290 A 1 
ATOM 2344  N N     . ASN A 1 291 ? -29.204 6.387   10.129  1.00 87.04 291 A 1 
ATOM 2345  C CA    . ASN A 1 291 ? -30.633 6.278   9.888   1.00 87.08 291 A 1 
ATOM 2346  C C     . ASN A 1 291 ? -31.154 4.943   10.425  1.00 87.79 291 A 1 
ATOM 2347  O O     . ASN A 1 291 ? -30.693 3.876   10.019  1.00 84.40 291 A 1 
ATOM 2348  C CB    . ASN A 1 291 ? -30.915 6.480   8.393   1.00 83.33 291 A 1 
ATOM 2349  C CG    . ASN A 1 291 ? -32.402 6.613   8.114   1.00 74.88 291 A 1 
ATOM 2350  O OD1   . ASN A 1 291 ? -33.214 6.867   8.987   1.00 64.61 291 A 1 
ATOM 2351  N ND2   . ASN A 1 291 ? -32.792 6.464   6.870   1.00 65.75 291 A 1 
ATOM 2352  N N     . PHE A 1 292 ? -32.107 5.006   11.330  1.00 88.95 292 A 1 
ATOM 2353  C CA    . PHE A 1 292 ? -32.728 3.833   11.921  1.00 89.11 292 A 1 
ATOM 2354  C C     . PHE A 1 292 ? -34.200 4.100   12.230  1.00 89.49 292 A 1 
ATOM 2355  O O     . PHE A 1 292 ? -34.623 5.241   12.420  1.00 86.55 292 A 1 
ATOM 2356  C CB    . PHE A 1 292 ? -31.959 3.392   13.179  1.00 87.21 292 A 1 
ATOM 2357  C CG    . PHE A 1 292 ? -32.091 4.329   14.357  1.00 87.37 292 A 1 
ATOM 2358  C CD1   . PHE A 1 292 ? -31.287 5.484   14.447  1.00 82.67 292 A 1 
ATOM 2359  C CD2   . PHE A 1 292 ? -33.036 4.071   15.366  1.00 83.13 292 A 1 
ATOM 2360  C CE1   . PHE A 1 292 ? -31.432 6.367   15.524  1.00 81.11 292 A 1 
ATOM 2361  C CE2   . PHE A 1 292 ? -33.184 4.952   16.450  1.00 81.82 292 A 1 
ATOM 2362  C CZ    . PHE A 1 292 ? -32.380 6.102   16.528  1.00 82.17 292 A 1 
ATOM 2363  N N     . THR A 1 293 ? -34.981 3.034   12.293  1.00 89.57 293 A 1 
ATOM 2364  C CA    . THR A 1 293 ? -36.394 3.097   12.663  1.00 89.31 293 A 1 
ATOM 2365  C C     . THR A 1 293 ? -36.666 2.075   13.750  1.00 89.34 293 A 1 
ATOM 2366  O O     . THR A 1 293 ? -36.347 0.898   13.595  1.00 86.26 293 A 1 
ATOM 2367  C CB    . THR A 1 293 ? -37.303 2.854   11.455  1.00 87.60 293 A 1 
ATOM 2368  O OG1   . THR A 1 293 ? -36.945 3.711   10.396  1.00 72.80 293 A 1 
ATOM 2369  C CG2   . THR A 1 293 ? -38.764 3.143   11.769  1.00 71.49 293 A 1 
ATOM 2370  N N     . THR A 1 294 ? -37.270 2.511   14.847  1.00 89.07 294 A 1 
ATOM 2371  C CA    . THR A 1 294 ? -37.667 1.630   15.946  1.00 88.18 294 A 1 
ATOM 2372  C C     . THR A 1 294 ? -39.175 1.452   15.936  1.00 87.98 294 A 1 
ATOM 2373  O O     . THR A 1 294 ? -39.919 2.432   15.993  1.00 84.71 294 A 1 
ATOM 2374  C CB    . THR A 1 294 ? -37.206 2.176   17.303  1.00 86.05 294 A 1 
ATOM 2375  O OG1   . THR A 1 294 ? -35.824 2.442   17.275  1.00 72.22 294 A 1 
ATOM 2376  C CG2   . THR A 1 294 ? -37.441 1.176   18.431  1.00 71.62 294 A 1 
ATOM 2377  N N     . LYS A 1 295 ? -39.631 0.195   15.915  1.00 87.51 295 A 1 
ATOM 2378  C CA    . LYS A 1 295 ? -41.044 -0.165  16.041  1.00 87.01 295 A 1 
ATOM 2379  C C     . LYS A 1 295 ? -41.219 -1.143  17.202  1.00 87.10 295 A 1 
ATOM 2380  O O     . LYS A 1 295 ? -40.439 -2.077  17.352  1.00 83.70 295 A 1 
ATOM 2381  C CB    . LYS A 1 295 ? -41.557 -0.723  14.700  1.00 84.62 295 A 1 
ATOM 2382  C CG    . LYS A 1 295 ? -43.087 -0.911  14.671  1.00 78.37 295 A 1 
ATOM 2383  C CD    . LYS A 1 295 ? -43.592 -1.336  13.284  1.00 76.92 295 A 1 
ATOM 2384  C CE    . LYS A 1 295 ? -45.125 -1.458  13.289  1.00 69.68 295 A 1 
ATOM 2385  N NZ    . LYS A 1 295 ? -45.707 -1.848  11.980  1.00 63.65 295 A 1 
ATOM 2386  N N     . ILE A 1 296 ? -42.240 -0.922  18.018  1.00 87.27 296 A 1 
ATOM 2387  C CA    . ILE A 1 296 ? -42.610 -1.825  19.105  1.00 86.20 296 A 1 
ATOM 2388  C C     . ILE A 1 296 ? -43.927 -2.493  18.726  1.00 86.23 296 A 1 
ATOM 2389  O O     . ILE A 1 296 ? -44.898 -1.815  18.402  1.00 82.91 296 A 1 
ATOM 2390  C CB    . ILE A 1 296 ? -42.658 -1.098  20.464  1.00 83.97 296 A 1 
ATOM 2391  C CG1   . ILE A 1 296 ? -41.267 -0.484  20.761  1.00 78.22 296 A 1 
ATOM 2392  C CG2   . ILE A 1 296 ? -43.076 -2.078  21.575  1.00 76.03 296 A 1 
ATOM 2393  C CD1   . ILE A 1 296 ? -41.172 0.288   22.072  1.00 69.43 296 A 1 
ATOM 2394  N N     . LEU A 1 297 ? -43.923 -3.821  18.737  1.00 86.30 297 A 1 
ATOM 2395  C CA    . LEU A 1 297 ? -45.053 -4.655  18.352  1.00 85.59 297 A 1 
ATOM 2396  C C     . LEU A 1 297 ? -45.657 -5.293  19.598  1.00 85.78 297 A 1 
ATOM 2397  O O     . LEU A 1 297 ? -44.936 -5.846  20.431  1.00 82.73 297 A 1 
ATOM 2398  C CB    . LEU A 1 297 ? -44.584 -5.726  17.354  1.00 83.67 297 A 1 
ATOM 2399  C CG    . LEU A 1 297 ? -43.976 -5.177  16.049  1.00 80.67 297 A 1 
ATOM 2400  C CD1   . LEU A 1 297 ? -43.392 -6.313  15.218  1.00 72.81 297 A 1 
ATOM 2401  C CD2   . LEU A 1 297 ? -45.021 -4.455  15.204  1.00 72.50 297 A 1 
ATOM 2402  N N     . ASN A 1 298 ? -46.979 -5.251  19.711  1.00 85.52 298 A 1 
ATOM 2403  C CA    . ASN A 1 298 ? -47.695 -5.899  20.799  1.00 85.18 298 A 1 
ATOM 2404  C C     . ASN A 1 298 ? -47.805 -7.403  20.531  1.00 85.62 298 A 1 
ATOM 2405  O O     . ASN A 1 298 ? -48.200 -7.813  19.436  1.00 82.50 298 A 1 
ATOM 2406  C CB    . ASN A 1 298 ? -49.078 -5.259  20.952  1.00 82.29 298 A 1 
ATOM 2407  C CG    . ASN A 1 298 ? -49.028 -3.804  21.395  1.00 78.53 298 A 1 
ATOM 2408  O OD1   . ASN A 1 298 ? -48.050 -3.303  21.900  1.00 70.10 298 A 1 
ATOM 2409  N ND2   . ASN A 1 298 ? -50.117 -3.089  21.226  1.00 71.67 298 A 1 
ATOM 2410  N N     . VAL A 1 299 ? -47.500 -8.201  21.538  1.00 84.99 299 A 1 
ATOM 2411  C CA    . VAL A 1 299 ? -47.653 -9.658  21.507  1.00 84.82 299 A 1 
ATOM 2412  C C     . VAL A 1 299 ? -48.880 -10.032 22.325  1.00 84.79 299 A 1 
ATOM 2413  O O     . VAL A 1 299 ? -48.964 -9.691  23.503  1.00 82.14 299 A 1 
ATOM 2414  C CB    . VAL A 1 299 ? -46.401 -10.377 22.026  1.00 83.43 299 A 1 
ATOM 2415  C CG1   . VAL A 1 299 ? -46.534 -11.894 21.881  1.00 74.99 299 A 1 
ATOM 2416  C CG2   . VAL A 1 299 ? -45.148 -9.944  21.257  1.00 76.47 299 A 1 
ATOM 2417  N N     . TYR A 1 300 ? -49.808 -10.738 21.712  1.00 84.74 300 A 1 
ATOM 2418  C CA    . TYR A 1 300 ? -51.050 -11.160 22.339  1.00 83.74 300 A 1 
ATOM 2419  C C     . TYR A 1 300 ? -51.047 -12.666 22.579  1.00 83.30 300 A 1 
ATOM 2420  O O     . TYR A 1 300 ? -50.670 -13.453 21.711  1.00 78.67 300 A 1 
ATOM 2421  C CB    . TYR A 1 300 ? -52.242 -10.737 21.476  1.00 81.76 300 A 1 
ATOM 2422  C CG    . TYR A 1 300 ? -52.426 -9.236  21.390  1.00 79.66 300 A 1 
ATOM 2423  C CD1   . TYR A 1 300 ? -53.236 -8.563  22.322  1.00 74.36 300 A 1 
ATOM 2424  C CD2   . TYR A 1 300 ? -51.775 -8.495  20.386  1.00 73.67 300 A 1 
ATOM 2425  C CE1   . TYR A 1 300 ? -53.409 -7.169  22.252  1.00 71.11 300 A 1 
ATOM 2426  C CE2   . TYR A 1 300 ? -51.932 -7.097  20.310  1.00 70.54 300 A 1 
ATOM 2427  C CZ    . TYR A 1 300 ? -52.755 -6.439  21.245  1.00 71.98 300 A 1 
ATOM 2428  O OH    . TYR A 1 300 ? -52.919 -5.080  21.171  1.00 69.23 300 A 1 
ATOM 2429  N N     . GLN A 1 301 ? -51.525 -13.075 23.752  1.00 82.98 301 A 1 
ATOM 2430  C CA    . GLN A 1 301 ? -51.778 -14.466 24.091  1.00 81.18 301 A 1 
ATOM 2431  C C     . GLN A 1 301 ? -53.249 -14.602 24.487  1.00 80.41 301 A 1 
ATOM 2432  O O     . GLN A 1 301 ? -53.665 -14.026 25.489  1.00 73.34 301 A 1 
ATOM 2433  C CB    . GLN A 1 301 ? -50.824 -14.896 25.210  1.00 76.22 301 A 1 
ATOM 2434  C CG    . GLN A 1 301 ? -50.912 -16.404 25.470  1.00 69.08 301 A 1 
ATOM 2435  C CD    . GLN A 1 301 ? -49.949 -16.893 26.550  1.00 66.69 301 A 1 
ATOM 2436  O OE1   . GLN A 1 301 ? -49.364 -16.149 27.302  1.00 61.86 301 A 1 
ATOM 2437  N NE2   . GLN A 1 301 ? -49.775 -18.191 26.676  1.00 60.42 301 A 1 
ATOM 2438  N N     . LYS A 1 302 ? -54.033 -15.348 23.702  1.00 82.66 302 A 1 
ATOM 2439  C CA    . LYS A 1 302 ? -55.491 -15.484 23.906  1.00 81.89 302 A 1 
ATOM 2440  C C     . LYS A 1 302 ? -56.188 -14.116 24.051  1.00 82.04 302 A 1 
ATOM 2441  O O     . LYS A 1 302 ? -56.900 -13.878 25.020  1.00 73.29 302 A 1 
ATOM 2442  C CB    . LYS A 1 302 ? -55.796 -16.397 25.104  1.00 78.08 302 A 1 
ATOM 2443  C CG    . LYS A 1 302 ? -55.248 -17.822 24.973  1.00 70.24 302 A 1 
ATOM 2444  C CD    . LYS A 1 302 ? -55.649 -18.612 26.221  1.00 63.74 302 A 1 
ATOM 2445  C CE    . LYS A 1 302 ? -55.192 -20.072 26.117  1.00 55.56 302 A 1 
ATOM 2446  N NZ    . LYS A 1 302 ? -55.609 -20.848 27.305  1.00 47.23 302 A 1 
ATOM 2447  N N     . ASP A 1 303 ? -55.922 -13.222 23.135  1.00 81.45 303 A 1 
ATOM 2448  C CA    . ASP A 1 303 ? -56.445 -11.846 23.085  1.00 81.20 303 A 1 
ATOM 2449  C C     . ASP A 1 303 ? -56.025 -10.909 24.237  1.00 82.83 303 A 1 
ATOM 2450  O O     . ASP A 1 303 ? -56.429 -9.747  24.271  1.00 76.91 303 A 1 
ATOM 2451  C CB    . ASP A 1 303 ? -57.964 -11.849 22.845  1.00 77.40 303 A 1 
ATOM 2452  C CG    . ASP A 1 303 ? -58.346 -12.603 21.570  1.00 68.70 303 A 1 
ATOM 2453  O OD1   . ASP A 1 303 ? -57.593 -12.473 20.579  1.00 59.87 303 A 1 
ATOM 2454  O OD2   . ASP A 1 303 ? -59.375 -13.305 21.600  1.00 60.76 303 A 1 
ATOM 2455  N N     . VAL A 1 304 ? -55.162 -11.362 25.142  1.00 81.51 304 A 1 
ATOM 2456  C CA    . VAL A 1 304 ? -54.578 -10.542 26.211  1.00 81.40 304 A 1 
ATOM 2457  C C     . VAL A 1 304 ? -53.162 -10.126 25.820  1.00 81.82 304 A 1 
ATOM 2458  O O     . VAL A 1 304 ? -52.384 -10.936 25.315  1.00 77.57 304 A 1 
ATOM 2459  C CB    . VAL A 1 304 ? -54.602 -11.274 27.562  1.00 78.16 304 A 1 
ATOM 2460  C CG1   . VAL A 1 304 ? -54.125 -10.367 28.698  1.00 68.45 304 A 1 
ATOM 2461  C CG2   . VAL A 1 304 ? -56.022 -11.740 27.918  1.00 69.60 304 A 1 
ATOM 2462  N N     . LEU A 1 305 ? -52.808 -8.874  26.085  1.00 80.75 305 A 1 
ATOM 2463  C CA    . LEU A 1 305 ? -51.450 -8.373  25.878  1.00 79.56 305 A 1 
ATOM 2464  C C     . LEU A 1 305 ? -50.484 -9.071  26.845  1.00 79.74 305 A 1 
ATOM 2465  O O     . LEU A 1 305 ? -50.561 -8.863  28.054  1.00 74.30 305 A 1 
ATOM 2466  C CB    . LEU A 1 305 ? -51.450 -6.848  26.071  1.00 76.05 305 A 1 
ATOM 2467  C CG    . LEU A 1 305 ? -50.081 -6.184  25.816  1.00 71.22 305 A 1 
ATOM 2468  C CD1   . LEU A 1 305 ? -49.686 -6.239  24.344  1.00 65.35 305 A 1 
ATOM 2469  C CD2   . LEU A 1 305 ? -50.130 -4.717  26.237  1.00 65.46 305 A 1 
ATOM 2470  N N     . ASP A 1 306 ? -49.548 -9.858  26.311  1.00 80.52 306 A 1 
ATOM 2471  C CA    . ASP A 1 306 ? -48.543 -10.582 27.098  1.00 78.67 306 A 1 
ATOM 2472  C C     . ASP A 1 306 ? -47.203 -9.836  27.163  1.00 79.00 306 A 1 
ATOM 2473  O O     . ASP A 1 306 ? -46.512 -9.835  28.189  1.00 72.02 306 A 1 
ATOM 2474  C CB    . ASP A 1 306 ? -48.364 -11.986 26.495  1.00 74.14 306 A 1 
ATOM 2475  C CG    . ASP A 1 306 ? -47.427 -12.865 27.328  1.00 67.11 306 A 1 
ATOM 2476  O OD1   . ASP A 1 306 ? -47.760 -13.144 28.500  1.00 61.02 306 A 1 
ATOM 2477  O OD2   . ASP A 1 306 ? -46.378 -13.285 26.790  1.00 60.50 306 A 1 
ATOM 2478  N N     . GLY A 1 307 ? -46.834 -9.164  26.079  1.00 80.46 307 A 1 
ATOM 2479  C CA    . GLY A 1 307 ? -45.558 -8.473  26.014  1.00 80.21 307 A 1 
ATOM 2480  C C     . GLY A 1 307 ? -45.351 -7.636  24.762  1.00 82.32 307 A 1 
ATOM 2481  O O     . GLY A 1 307 ? -46.273 -7.362  23.994  1.00 79.20 307 A 1 
ATOM 2482  N N     . TYR A 1 308 ? -44.100 -7.240  24.581  1.00 83.28 308 A 1 
ATOM 2483  C CA    . TYR A 1 308 ? -43.671 -6.413  23.464  1.00 83.20 308 A 1 
ATOM 2484  C C     . TYR A 1 308 ? -42.483 -7.046  22.747  1.00 83.70 308 A 1 
ATOM 2485  O O     . TYR A 1 308 ? -41.548 -7.531  23.385  1.00 80.92 308 A 1 
ATOM 2486  C CB    . TYR A 1 308 ? -43.309 -5.009  23.959  1.00 81.41 308 A 1 
ATOM 2487  C CG    . TYR A 1 308 ? -44.428 -4.303  24.695  1.00 80.54 308 A 1 
ATOM 2488  C CD1   . TYR A 1 308 ? -45.495 -3.728  23.982  1.00 76.28 308 A 1 
ATOM 2489  C CD2   . TYR A 1 308 ? -44.417 -4.231  26.101  1.00 75.93 308 A 1 
ATOM 2490  C CE1   . TYR A 1 308 ? -46.542 -3.083  24.660  1.00 73.53 308 A 1 
ATOM 2491  C CE2   . TYR A 1 308 ? -45.462 -3.588  26.790  1.00 73.70 308 A 1 
ATOM 2492  C CZ    . TYR A 1 308 ? -46.523 -3.015  26.065  1.00 74.85 308 A 1 
ATOM 2493  O OH    . TYR A 1 308 ? -47.543 -2.386  26.732  1.00 71.06 308 A 1 
ATOM 2494  N N     . VAL A 1 309 ? -42.493 -6.982  21.430  1.00 85.69 309 A 1 
ATOM 2495  C CA    . VAL A 1 309 ? -41.320 -7.230  20.587  1.00 86.30 309 A 1 
ATOM 2496  C C     . VAL A 1 309 ? -40.837 -5.892  20.051  1.00 86.69 309 A 1 
ATOM 2497  O O     . VAL A 1 309 ? -41.618 -5.135  19.477  1.00 84.87 309 A 1 
ATOM 2498  C CB    . VAL A 1 309 ? -41.634 -8.224  19.459  1.00 85.56 309 A 1 
ATOM 2499  C CG1   . VAL A 1 309 ? -40.509 -8.318  18.422  1.00 77.78 309 A 1 
ATOM 2500  C CG2   . VAL A 1 309 ? -41.833 -9.624  20.036  1.00 78.17 309 A 1 
ATOM 2501  N N     . CYS A 1 310 ? -39.557 -5.599  20.239  1.00 86.75 310 A 1 
ATOM 2502  C CA    . CYS A 1 310 ? -38.929 -4.415  19.669  1.00 86.87 310 A 1 
ATOM 2503  C C     . CYS A 1 310 ? -38.182 -4.795  18.390  1.00 87.69 310 A 1 
ATOM 2504  O O     . CYS A 1 310 ? -37.321 -5.671  18.416  1.00 86.04 310 A 1 
ATOM 2505  C CB    . CYS A 1 310 ? -38.011 -3.781  20.718  1.00 84.64 310 A 1 
ATOM 2506  S SG    . CYS A 1 310 ? -37.336 -2.218  20.096  1.00 74.24 310 A 1 
ATOM 2507  N N     . VAL A 1 311 ? -38.498 -4.127  17.290  1.00 89.44 311 A 1 
ATOM 2508  C CA    . VAL A 1 311 ? -37.815 -4.279  16.005  1.00 89.83 311 A 1 
ATOM 2509  C C     . VAL A 1 311 ? -37.097 -2.979  15.687  1.00 89.99 311 A 1 
ATOM 2510  O O     . VAL A 1 311 ? -37.713 -1.913  15.679  1.00 88.19 311 A 1 
ATOM 2511  C CB    . VAL A 1 311 ? -38.782 -4.663  14.876  1.00 88.80 311 A 1 
ATOM 2512  C CG1   . VAL A 1 311 ? -38.006 -5.012  13.606  1.00 78.74 311 A 1 
ATOM 2513  C CG2   . VAL A 1 311 ? -39.642 -5.873  15.253  1.00 79.96 311 A 1 
ATOM 2514  N N     . ILE A 1 312 ? -35.797 -3.068  15.425  1.00 90.45 312 A 1 
ATOM 2515  C CA    . ILE A 1 312 ? -34.968 -1.932  15.038  1.00 90.35 312 A 1 
ATOM 2516  C C     . ILE A 1 312 ? -34.461 -2.195  13.626  1.00 90.37 312 A 1 
ATOM 2517  O O     . ILE A 1 312 ? -33.676 -3.118  13.413  1.00 88.28 312 A 1 
ATOM 2518  C CB    . ILE A 1 312 ? -33.808 -1.714  16.031  1.00 89.37 312 A 1 
ATOM 2519  C CG1   . ILE A 1 312 ? -34.320 -1.579  17.485  1.00 82.31 312 A 1 
ATOM 2520  C CG2   . ILE A 1 312 ? -33.008 -0.462  15.632  1.00 81.63 312 A 1 
ATOM 2521  C CD1   . ILE A 1 312 ? -33.215 -1.711  18.529  1.00 74.97 312 A 1 
ATOM 2522  N N     . GLN A 1 313 ? -34.900 -1.392  12.677  1.00 91.14 313 A 1 
ATOM 2523  C CA    . GLN A 1 313 ? -34.353 -1.375  11.326  1.00 91.11 313 A 1 
ATOM 2524  C C     . GLN A 1 313 ? -33.195 -0.385  11.283  1.00 90.92 313 A 1 
ATOM 2525  O O     . GLN A 1 313 ? -33.370 0.777   11.635  1.00 88.50 313 A 1 
ATOM 2526  C CB    . GLN A 1 313 ? -35.459 -1.002  10.332  1.00 89.64 313 A 1 
ATOM 2527  C CG    . GLN A 1 313 ? -34.952 -0.997  8.883   1.00 83.70 313 A 1 
ATOM 2528  C CD    . GLN A 1 313 ? -36.016 -0.563  7.872   1.00 81.44 313 A 1 
ATOM 2529  O OE1   . GLN A 1 313 ? -37.145 -0.245  8.197   1.00 73.18 313 A 1 
ATOM 2530  N NE2   . GLN A 1 313 ? -35.677 -0.528  6.603   1.00 71.35 313 A 1 
ATOM 2531  N N     . VAL A 1 314 ? -32.033 -0.837  10.834  1.00 90.89 314 A 1 
ATOM 2532  C CA    . VAL A 1 314 ? -30.859 0.006   10.606  1.00 90.55 314 A 1 
ATOM 2533  C C     . VAL A 1 314 ? -30.605 0.063   9.105   1.00 89.97 314 A 1 
ATOM 2534  O O     . VAL A 1 314 ? -30.474 -0.978  8.465   1.00 87.59 314 A 1 
ATOM 2535  C CB    . VAL A 1 314 ? -29.628 -0.532  11.360  1.00 89.50 314 A 1 
ATOM 2536  C CG1   . VAL A 1 314 ? -28.438 0.415   11.216  1.00 80.54 314 A 1 
ATOM 2537  C CG2   . VAL A 1 314 ? -29.911 -0.704  12.858  1.00 81.64 314 A 1 
ATOM 2538  N N     . GLU A 1 315 ? -30.543 1.264   8.535   1.00 89.60 315 A 1 
ATOM 2539  C CA    . GLU A 1 315 ? -30.188 1.449   7.127   1.00 88.74 315 A 1 
ATOM 2540  C C     . GLU A 1 315 ? -28.660 1.414   6.939   1.00 88.59 315 A 1 
ATOM 2541  O O     . GLU A 1 315 ? -27.919 1.764   7.862   1.00 86.03 315 A 1 
ATOM 2542  C CB    . GLU A 1 315 ? -30.795 2.756   6.600   1.00 87.14 315 A 1 
ATOM 2543  C CG    . GLU A 1 315 ? -32.329 2.723   6.458   1.00 78.77 315 A 1 
ATOM 2544  C CD    . GLU A 1 315 ? -32.855 1.909   5.258   1.00 72.62 315 A 1 
ATOM 2545  O OE1   . GLU A 1 315 ? -34.086 1.697   5.161   1.00 63.69 315 A 1 
ATOM 2546  O OE2   . GLU A 1 315 ? -32.083 1.548   4.346   1.00 64.49 315 A 1 
ATOM 2547  N N     . PRO A 1 316 ? -28.171 1.009   5.756   1.00 87.44 316 A 1 
ATOM 2548  C CA    . PRO A 1 316 ? -26.751 1.059   5.449   1.00 86.48 316 A 1 
ATOM 2549  C C     . PRO A 1 316 ? -26.214 2.484   5.577   1.00 86.33 316 A 1 
ATOM 2550  O O     . PRO A 1 316 ? -26.798 3.432   5.049   1.00 82.32 316 A 1 
ATOM 2551  C CB    . PRO A 1 316 ? -26.600 0.540   4.017   1.00 83.92 316 A 1 
ATOM 2552  C CG    . PRO A 1 316 ? -27.886 -0.234  3.766   1.00 80.81 316 A 1 
ATOM 2553  C CD    . PRO A 1 316 ? -28.916 0.480   4.632   1.00 84.29 316 A 1 
ATOM 2554  N N     . PHE A 1 317 ? -25.074 2.623   6.244   1.00 86.53 317 A 1 
ATOM 2555  C CA    . PHE A 1 317 ? -24.439 3.920   6.433   1.00 85.95 317 A 1 
ATOM 2556  C C     . PHE A 1 317 ? -23.470 4.231   5.290   1.00 85.21 317 A 1 
ATOM 2557  O O     . PHE A 1 317 ? -22.788 3.341   4.778   1.00 80.96 317 A 1 
ATOM 2558  C CB    . PHE A 1 317 ? -23.764 3.940   7.806   1.00 84.47 317 A 1 
ATOM 2559  C CG    . PHE A 1 317 ? -23.390 5.324   8.283   1.00 84.73 317 A 1 
ATOM 2560  C CD1   . PHE A 1 317 ? -22.048 5.650   8.519   1.00 79.47 317 A 1 
ATOM 2561  C CD2   . PHE A 1 317 ? -24.391 6.281   8.522   1.00 79.14 317 A 1 
ATOM 2562  C CE1   . PHE A 1 317 ? -21.709 6.921   9.008   1.00 76.82 317 A 1 
ATOM 2563  C CE2   . PHE A 1 317 ? -24.056 7.555   9.004   1.00 77.22 317 A 1 
ATOM 2564  C CZ    . PHE A 1 317 ? -22.714 7.870   9.252   1.00 80.21 317 A 1 
ATOM 2565  N N     . CYS A 1 318 ? -23.369 5.497   4.890   1.00 84.18 318 A 1 
ATOM 2566  C CA    . CYS A 1 318 ? -22.502 5.930   3.797   1.00 82.01 318 A 1 
ATOM 2567  C C     . CYS A 1 318 ? -21.009 5.736   4.100   1.00 81.49 318 A 1 
ATOM 2568  O O     . CYS A 1 318 ? -20.229 5.387   3.216   1.00 74.63 318 A 1 
ATOM 2569  C CB    . CYS A 1 318 ? -22.807 7.402   3.480   1.00 78.25 318 A 1 
ATOM 2570  S SG    . CYS A 1 318 ? -22.589 8.462   4.942   1.00 68.88 318 A 1 
ATOM 2571  N N     . CYS A 1 319 ? -20.613 5.934   5.350   1.00 84.26 319 A 1 
ATOM 2572  C CA    . CYS A 1 319 ? -19.228 5.885   5.806   1.00 83.58 319 A 1 
ATOM 2573  C C     . CYS A 1 319 ? -19.029 4.756   6.828   1.00 84.29 319 A 1 
ATOM 2574  O O     . CYS A 1 319 ? -19.291 3.591   6.503   1.00 80.15 319 A 1 
ATOM 2575  C CB    . CYS A 1 319 ? -18.811 7.290   6.261   1.00 79.89 319 A 1 
ATOM 2576  S SG    . CYS A 1 319 ? -18.884 8.448   4.866   1.00 72.90 319 A 1 
ATOM 2577  N N     . VAL A 1 320 ? -18.549 5.072   8.023   1.00 86.37 320 A 1 
ATOM 2578  C CA    . VAL A 1 320 ? -18.275 4.086   9.075   1.00 87.19 320 A 1 
ATOM 2579  C C     . VAL A 1 320 ? -18.888 4.495   10.411  1.00 87.96 320 A 1 
ATOM 2580  O O     . VAL A 1 320 ? -18.887 5.669   10.775  1.00 86.26 320 A 1 
ATOM 2581  C CB    . VAL A 1 320 ? -16.770 3.792   9.234   1.00 85.64 320 A 1 
ATOM 2582  C CG1   . VAL A 1 320 ? -16.218 3.091   7.995   1.00 75.89 320 A 1 
ATOM 2583  C CG2   . VAL A 1 320 ? -15.931 5.041   9.498   1.00 76.20 320 A 1 
ATOM 2584  N N     . VAL A 1 321 ? -19.385 3.504   11.140  1.00 89.01 321 A 1 
ATOM 2585  C CA    . VAL A 1 321 ? -19.958 3.649   12.484  1.00 89.69 321 A 1 
ATOM 2586  C C     . VAL A 1 321 ? -19.181 2.765   13.445  1.00 89.50 321 A 1 
ATOM 2587  O O     . VAL A 1 321 ? -19.035 1.565   13.214  1.00 87.54 321 A 1 
ATOM 2588  C CB    . VAL A 1 321 ? -21.451 3.281   12.504  1.00 88.76 321 A 1 
ATOM 2589  C CG1   . VAL A 1 321 ? -22.063 3.515   13.887  1.00 80.15 321 A 1 
ATOM 2590  C CG2   . VAL A 1 321 ? -22.246 4.104   11.496  1.00 80.79 321 A 1 
ATOM 2591  N N     . PHE A 1 322 ? -18.699 3.352   14.524  1.00 90.03 322 A 1 
ATOM 2592  C CA    . PHE A 1 322 ? -18.022 2.647   15.601  1.00 90.15 322 A 1 
ATOM 2593  C C     . PHE A 1 322 ? -19.027 2.258   16.685  1.00 90.16 322 A 1 
ATOM 2594  O O     . PHE A 1 322 ? -19.971 2.993   16.959  1.00 87.75 322 A 1 
ATOM 2595  C CB    . PHE A 1 322 ? -16.900 3.519   16.170  1.00 89.06 322 A 1 
ATOM 2596  C CG    . PHE A 1 322 ? -15.774 3.820   15.201  1.00 89.25 322 A 1 
ATOM 2597  C CD1   . PHE A 1 322 ? -14.570 3.103   15.279  1.00 83.39 322 A 1 
ATOM 2598  C CD2   . PHE A 1 322 ? -15.913 4.820   14.225  1.00 82.81 322 A 1 
ATOM 2599  C CE1   . PHE A 1 322 ? -13.517 3.378   14.396  1.00 81.98 322 A 1 
ATOM 2600  C CE2   . PHE A 1 322 ? -14.864 5.094   13.331  1.00 81.70 322 A 1 
ATOM 2601  C CZ    . PHE A 1 322 ? -13.665 4.372   13.422  1.00 84.63 322 A 1 
ATOM 2602  N N     . ALA A 1 323 ? -18.799 1.125   17.338  1.00 88.80 323 A 1 
ATOM 2603  C CA    . ALA A 1 323 ? -19.575 0.742   18.519  1.00 88.05 323 A 1 
ATOM 2604  C C     . ALA A 1 323 ? -19.170 1.560   19.751  1.00 87.65 323 A 1 
ATOM 2605  O O     . ALA A 1 323 ? -19.999 1.914   20.583  1.00 83.41 323 A 1 
ATOM 2606  C CB    . ALA A 1 323 ? -19.379 -0.759  18.750  1.00 86.56 323 A 1 
ATOM 2607  N N     . GLU A 1 324 ? -17.886 1.869   19.842  1.00 87.93 324 A 1 
ATOM 2608  C CA    . GLU A 1 324 ? -17.287 2.793   20.801  1.00 87.00 324 A 1 
ATOM 2609  C C     . GLU A 1 324 ? -15.990 3.354   20.198  1.00 87.49 324 A 1 
ATOM 2610  O O     . GLU A 1 324 ? -15.578 2.944   19.108  1.00 83.84 324 A 1 
ATOM 2611  C CB    . GLU A 1 324 ? -17.046 2.098   22.156  1.00 83.59 324 A 1 
ATOM 2612  C CG    . GLU A 1 324 ? -16.193 0.825   22.067  1.00 73.78 324 A 1 
ATOM 2613  C CD    . GLU A 1 324 ? -15.731 0.282   23.422  1.00 70.90 324 A 1 
ATOM 2614  O OE1   . GLU A 1 324 ? -15.477 -0.938  23.512  1.00 63.79 324 A 1 
ATOM 2615  O OE2   . GLU A 1 324 ? -15.516 1.096   24.348  1.00 64.16 324 A 1 
ATOM 2616  N N     . ALA A 1 325 ? -15.322 4.284   20.888  1.00 86.99 325 A 1 
ATOM 2617  C CA    . ALA A 1 325 ? -14.020 4.763   20.438  1.00 86.86 325 A 1 
ATOM 2618  C C     . ALA A 1 325 ? -13.028 3.589   20.292  1.00 87.41 325 A 1 
ATOM 2619  O O     . ALA A 1 325 ? -13.050 2.675   21.119  1.00 83.97 325 A 1 
ATOM 2620  C CB    . ALA A 1 325 ? -13.502 5.824   21.413  1.00 84.81 325 A 1 
ATOM 2621  N N     . PRO A 1 326 ? -12.137 3.596   19.286  1.00 87.91 326 A 1 
ATOM 2622  C CA    . PRO A 1 326 ? -11.141 2.546   19.108  1.00 87.69 326 A 1 
ATOM 2623  C C     . PRO A 1 326 ? -10.311 2.305   20.366  1.00 87.45 326 A 1 
ATOM 2624  O O     . PRO A 1 326 ? -10.002 3.235   21.114  1.00 83.90 326 A 1 
ATOM 2625  C CB    . PRO A 1 326 ? -10.262 3.003   17.940  1.00 85.84 326 A 1 
ATOM 2626  C CG    . PRO A 1 326 ? -11.198 3.891   17.138  1.00 82.74 326 A 1 
ATOM 2627  C CD    . PRO A 1 326 ? -12.061 4.551   18.204  1.00 85.55 326 A 1 
ATOM 2628  N N     . ASP A 1 327 ? -9.924  1.055   20.599  1.00 86.40 327 A 1 
ATOM 2629  C CA    . ASP A 1 327 ? -9.043  0.687   21.709  1.00 85.66 327 A 1 
ATOM 2630  C C     . ASP A 1 327 ? -7.578  0.876   21.286  1.00 85.71 327 A 1 
ATOM 2631  O O     . ASP A 1 327 ? -6.811  -0.069  21.115  1.00 81.09 327 A 1 
ATOM 2632  C CB    . ASP A 1 327 ? -9.400  -0.725  22.196  1.00 82.88 327 A 1 
ATOM 2633  C CG    . ASP A 1 327 ? -8.991  -1.015  23.641  1.00 77.97 327 A 1 
ATOM 2634  O OD1   . ASP A 1 327 ? -8.492  -0.109  24.338  1.00 70.61 327 A 1 
ATOM 2635  O OD2   . ASP A 1 327 ? -9.258  -2.154  24.088  1.00 71.69 327 A 1 
ATOM 2636  N N     . SER A 1 328 ? -7.218  2.135   21.054  1.00 87.34 328 A 1 
ATOM 2637  C CA    . SER A 1 328 ? -5.884  2.587   20.684  1.00 87.46 328 A 1 
ATOM 2638  C C     . SER A 1 328 ? -5.458  3.714   21.616  1.00 87.83 328 A 1 
ATOM 2639  O O     . SER A 1 328 ? -6.267  4.562   21.986  1.00 85.10 328 A 1 
ATOM 2640  C CB    . SER A 1 328 ? -5.864  3.039   19.225  1.00 85.56 328 A 1 
ATOM 2641  O OG    . SER A 1 328 ? -4.544  3.333   18.817  1.00 75.31 328 A 1 
ATOM 2642  N N     . TRP A 1 329 ? -4.201  3.689   22.017  1.00 88.62 329 A 1 
ATOM 2643  C CA    . TRP A 1 329 ? -3.687  4.525   23.092  1.00 88.49 329 A 1 
ATOM 2644  C C     . TRP A 1 329 ? -2.423  5.256   22.649  1.00 88.03 329 A 1 
ATOM 2645  O O     . TRP A 1 329 ? -1.637  4.741   21.856  1.00 84.19 329 A 1 
ATOM 2646  C CB    . TRP A 1 329 ? -3.450  3.672   24.342  1.00 87.55 329 A 1 
ATOM 2647  C CG    . TRP A 1 329 ? -4.658  2.944   24.862  1.00 87.87 329 A 1 
ATOM 2648  C CD1   . TRP A 1 329 ? -5.166  1.803   24.342  1.00 81.52 329 A 1 
ATOM 2649  C CD2   . TRP A 1 329 ? -5.549  3.319   25.965  1.00 85.17 329 A 1 
ATOM 2650  N NE1   . TRP A 1 329 ? -6.318  1.442   25.045  1.00 81.81 329 A 1 
ATOM 2651  C CE2   . TRP A 1 329 ? -6.583  2.349   26.045  1.00 84.09 329 A 1 
ATOM 2652  C CE3   . TRP A 1 329 ? -5.569  4.384   26.891  1.00 82.38 329 A 1 
ATOM 2653  C CZ2   . TRP A 1 329 ? -7.619  2.440   27.002  1.00 82.99 329 A 1 
ATOM 2654  C CZ3   . TRP A 1 329 ? -6.599  4.470   27.848  1.00 76.73 329 A 1 
ATOM 2655  C CH2   . TRP A 1 329 ? -7.612  3.511   27.896  1.00 78.43 329 A 1 
ATOM 2656  N N     . ILE A 1 330 ? -2.222  6.449   23.183  1.00 87.40 330 A 1 
ATOM 2657  C CA    . ILE A 1 330 ? -1.019  7.260   22.997  1.00 86.90 330 A 1 
ATOM 2658  C C     . ILE A 1 330 ? -0.547  7.817   24.337  1.00 86.94 330 A 1 
ATOM 2659  O O     . ILE A 1 330 ? -1.331  7.930   25.284  1.00 84.26 330 A 1 
ATOM 2660  C CB    . ILE A 1 330 ? -1.236  8.406   21.980  1.00 84.29 330 A 1 
ATOM 2661  C CG1   . ILE A 1 330 ? -2.363  9.376   22.411  1.00 71.06 330 A 1 
ATOM 2662  C CG2   . ILE A 1 330 ? -1.477  7.816   20.586  1.00 69.77 330 A 1 
ATOM 2663  C CD1   . ILE A 1 330 ? -2.462  10.633  21.537  1.00 66.13 330 A 1 
ATOM 2664  N N     . MET A 1 331 ? 0.713   8.204   24.394  1.00 85.28 331 A 1 
ATOM 2665  C CA    . MET A 1 331 ? 1.218   9.040   25.478  1.00 83.97 331 A 1 
ATOM 2666  C C     . MET A 1 331 ? 0.866   10.500  25.200  1.00 83.13 331 A 1 
ATOM 2667  O O     . MET A 1 331 ? 1.247   11.064  24.169  1.00 78.69 331 A 1 
ATOM 2668  C CB    . MET A 1 331 ? 2.731   8.856   25.641  1.00 82.42 331 A 1 
ATOM 2669  C CG    . MET A 1 331 ? 3.100   7.456   26.142  1.00 77.49 331 A 1 
ATOM 2670  S SD    . MET A 1 331 ? 2.394   6.967   27.746  1.00 75.84 331 A 1 
ATOM 2671  C CE    . MET A 1 331 ? 3.187   8.169   28.834  1.00 66.70 331 A 1 
ATOM 2672  N N     . LYS A 1 332 ? 0.141   11.111  26.131  1.00 82.95 332 A 1 
ATOM 2673  C CA    . LYS A 1 332 ? -0.201  12.529  26.108  1.00 81.44 332 A 1 
ATOM 2674  C C     . LYS A 1 332 ? -0.083  13.089  27.518  1.00 80.26 332 A 1 
ATOM 2675  O O     . LYS A 1 332 ? -0.630  12.504  28.448  1.00 72.02 332 A 1 
ATOM 2676  C CB    . LYS A 1 332 ? -1.613  12.707  25.535  1.00 78.09 332 A 1 
ATOM 2677  C CG    . LYS A 1 332 ? -1.939  14.190  25.326  1.00 70.31 332 A 1 
ATOM 2678  C CD    . LYS A 1 332 ? -3.363  14.377  24.806  1.00 66.86 332 A 1 
ATOM 2679  C CE    . LYS A 1 332 ? -3.623  15.877  24.682  1.00 57.64 332 A 1 
ATOM 2680  N NZ    . LYS A 1 332 ? -5.021  16.173  24.294  1.00 50.59 332 A 1 
ATOM 2681  N N     . ASP A 1 333 ? 0.641   14.193  27.666  1.00 80.75 333 A 1 
ATOM 2682  C CA    . ASP A 1 333 ? 0.852   14.865  28.955  1.00 79.23 333 A 1 
ATOM 2683  C C     . ASP A 1 333 ? 1.334   13.897  30.057  1.00 79.26 333 A 1 
ATOM 2684  O O     . ASP A 1 333 ? 0.795   13.855  31.158  1.00 72.33 333 A 1 
ATOM 2685  C CB    . ASP A 1 333 ? -0.404  15.679  29.335  1.00 76.44 333 A 1 
ATOM 2686  C CG    . ASP A 1 333 ? -0.877  16.598  28.204  1.00 69.70 333 A 1 
ATOM 2687  O OD1   . ASP A 1 333 ? -0.005  17.140  27.489  1.00 61.06 333 A 1 
ATOM 2688  O OD2   . ASP A 1 333 ? -2.107  16.707  28.005  1.00 61.60 333 A 1 
ATOM 2689  N N     . ASN A 1 334 ? 2.326   13.061  29.724  1.00 80.53 334 A 1 
ATOM 2690  C CA    . ASN A 1 334 ? 2.875   12.019  30.602  1.00 79.89 334 A 1 
ATOM 2691  C C     . ASN A 1 334 ? 1.846   10.991  31.119  1.00 80.98 334 A 1 
ATOM 2692  O O     . ASN A 1 334 ? 2.050   10.362  32.155  1.00 74.53 334 A 1 
ATOM 2693  C CB    . ASN A 1 334 ? 3.722   12.655  31.717  1.00 75.61 334 A 1 
ATOM 2694  C CG    . ASN A 1 334 ? 4.971   13.338  31.187  1.00 68.36 334 A 1 
ATOM 2695  O OD1   . ASN A 1 334 ? 5.455   13.050  30.109  1.00 59.98 334 A 1 
ATOM 2696  N ND2   . ASN A 1 334 ? 5.537   14.241  31.960  1.00 60.14 334 A 1 
ATOM 2697  N N     . SER A 1 335 ? 0.757   10.800  30.397  1.00 82.94 335 A 1 
ATOM 2698  C CA    . SER A 1 335 ? -0.276  9.823   30.722  1.00 83.11 335 A 1 
ATOM 2699  C C     . SER A 1 335 ? -0.687  9.005   29.501  1.00 84.18 335 A 1 
ATOM 2700  O O     . SER A 1 335 ? -0.609  9.462   28.355  1.00 80.01 335 A 1 
ATOM 2701  C CB    . SER A 1 335 ? -1.479  10.515  31.371  1.00 79.11 335 A 1 
ATOM 2702  O OG    . SER A 1 335 ? -2.204  11.290  30.439  1.00 66.62 335 A 1 
ATOM 2703  N N     . VAL A 1 336 ? -1.141  7.783   29.755  1.00 83.86 336 A 1 
ATOM 2704  C CA    . VAL A 1 336 ? -1.705  6.913   28.723  1.00 84.06 336 A 1 
ATOM 2705  C C     . VAL A 1 336 ? -3.140  7.349   28.438  1.00 84.76 336 A 1 
ATOM 2706  O O     . VAL A 1 336 ? -4.027  7.191   29.278  1.00 81.93 336 A 1 
ATOM 2707  C CB    . VAL A 1 336 ? -1.632  5.434   29.144  1.00 82.05 336 A 1 
ATOM 2708  C CG1   . VAL A 1 336 ? -2.269  4.519   28.097  1.00 75.64 336 A 1 
ATOM 2709  C CG2   . VAL A 1 336 ? -0.181  4.989   29.330  1.00 76.14 336 A 1 
ATOM 2710  N N     . THR A 1 337 ? -3.378  7.881   27.244  1.00 86.24 337 A 1 
ATOM 2711  C CA    . THR A 1 337 ? -4.674  8.439   26.835  1.00 86.18 337 A 1 
ATOM 2712  C C     . THR A 1 337 ? -5.244  7.660   25.656  1.00 86.68 337 A 1 
ATOM 2713  O O     . THR A 1 337 ? -4.521  7.313   24.725  1.00 83.81 337 A 1 
ATOM 2714  C CB    . THR A 1 337 ? -4.535  9.926   26.476  1.00 84.00 337 A 1 
ATOM 2715  O OG1   . THR A 1 337 ? -3.880  10.612  27.517  1.00 70.94 337 A 1 
ATOM 2716  C CG2   . THR A 1 337 ? -5.888  10.610  26.302  1.00 70.08 337 A 1 
ATOM 2717  N N     . ARG A 1 338 ? -6.541  7.395   25.677  1.00 87.29 338 A 1 
ATOM 2718  C CA    . ARG A 1 338 ? -7.254  6.744   24.572  1.00 87.59 338 A 1 
ATOM 2719  C C     . ARG A 1 338 ? -7.491  7.739   23.433  1.00 87.43 338 A 1 
ATOM 2720  O O     . ARG A 1 338 ? -7.904  8.871   23.678  1.00 83.92 338 A 1 
ATOM 2721  C CB    . ARG A 1 338 ? -8.573  6.136   25.102  1.00 85.04 338 A 1 
ATOM 2722  C CG    . ARG A 1 338 ? -9.259  5.171   24.111  1.00 80.05 338 A 1 
ATOM 2723  C CD    . ARG A 1 338 ? -10.538 4.594   24.727  1.00 79.49 338 A 1 
ATOM 2724  N NE    . ARG A 1 338 ? -11.155 3.560   23.866  1.00 76.05 338 A 1 
ATOM 2725  C CZ    . ARG A 1 338 ? -12.250 2.854   24.127  1.00 74.45 338 A 1 
ATOM 2726  N NH1   . ARG A 1 338 ? -12.974 3.031   25.194  1.00 68.06 338 A 1 
ATOM 2727  N NH2   . ARG A 1 338 ? -12.651 1.935   23.313  1.00 66.52 338 A 1 
ATOM 2728  N N     . LEU A 1 339 ? -7.276  7.297   22.194  1.00 86.59 339 A 1 
ATOM 2729  C CA    . LEU A 1 339 ? -7.602  8.089   21.008  1.00 86.14 339 A 1 
ATOM 2730  C C     . LEU A 1 339 ? -9.122  8.167   20.808  1.00 86.94 339 A 1 
ATOM 2731  O O     . LEU A 1 339 ? -9.850  7.207   21.076  1.00 84.45 339 A 1 
ATOM 2732  C CB    . LEU A 1 339 ? -6.923  7.487   19.769  1.00 84.09 339 A 1 
ATOM 2733  C CG    . LEU A 1 339 ? -5.398  7.700   19.721  1.00 82.14 339 A 1 
ATOM 2734  C CD1   . LEU A 1 339 ? -4.785  6.871   18.599  1.00 76.28 339 A 1 
ATOM 2735  C CD2   . LEU A 1 339 ? -5.047  9.168   19.471  1.00 76.11 339 A 1 
ATOM 2736  N N     . THR A 1 340 ? -9.594  9.292   20.286  1.00 87.34 340 A 1 
ATOM 2737  C CA    . THR A 1 340 ? -10.967 9.400   19.781  1.00 87.33 340 A 1 
ATOM 2738  C C     . THR A 1 340 ? -11.084 8.707   18.419  1.00 87.67 340 A 1 
ATOM 2739  O O     . THR A 1 340 ? -10.085 8.503   17.726  1.00 85.19 340 A 1 
ATOM 2740  C CB    . THR A 1 340 ? -11.436 10.859  19.682  1.00 85.76 340 A 1 
ATOM 2741  O OG1   . THR A 1 340 ? -10.723 11.548  18.691  1.00 74.38 340 A 1 
ATOM 2742  C CG2   . THR A 1 340 ? -11.276 11.617  21.001  1.00 72.80 340 A 1 
ATOM 2743  N N     . ALA A 1 341 ? -12.307 8.365   18.014  1.00 86.42 341 A 1 
ATOM 2744  C CA    . ALA A 1 341 ? -12.545 7.727   16.719  1.00 86.26 341 A 1 
ATOM 2745  C C     . ALA A 1 341 ? -12.017 8.572   15.549  1.00 86.74 341 A 1 
ATOM 2746  O O     . ALA A 1 341 ? -11.365 8.054   14.650  1.00 84.38 341 A 1 
ATOM 2747  C CB    . ALA A 1 341 ? -14.047 7.458   16.577  1.00 84.68 341 A 1 
ATOM 2748  N N     . GLU A 1 342 ? -12.227 9.882   15.613  1.00 87.17 342 A 1 
ATOM 2749  C CA    . GLU A 1 342 ? -11.809 10.816  14.570  1.00 86.29 342 A 1 
ATOM 2750  C C     . GLU A 1 342 ? -10.281 10.942  14.487  1.00 86.37 342 A 1 
ATOM 2751  O O     . GLU A 1 342 ? -9.703  10.798  13.412  1.00 83.89 342 A 1 
ATOM 2752  C CB    . GLU A 1 342 ? -12.499 12.158  14.844  1.00 84.50 342 A 1 
ATOM 2753  C CG    . GLU A 1 342 ? -12.573 13.051  13.608  1.00 73.64 342 A 1 
ATOM 2754  C CD    . GLU A 1 342 ? -13.507 14.249  13.828  1.00 66.89 342 A 1 
ATOM 2755  O OE1   . GLU A 1 342 ? -14.009 14.776  12.810  1.00 58.55 342 A 1 
ATOM 2756  O OE2   . GLU A 1 342 ? -13.739 14.616  15.002  1.00 58.53 342 A 1 
ATOM 2757  N N     . GLN A 1 343 ? -9.609  11.092  15.624  1.00 86.53 343 A 1 
ATOM 2758  C CA    . GLN A 1 343 ? -8.143  11.105  15.691  1.00 85.78 343 A 1 
ATOM 2759  C C     . GLN A 1 343 ? -7.544  9.793   15.179  1.00 86.03 343 A 1 
ATOM 2760  O O     . GLN A 1 343 ? -6.566  9.807   14.432  1.00 84.08 343 A 1 
ATOM 2761  C CB    . GLN A 1 343 ? -7.688  11.312  17.144  1.00 84.39 343 A 1 
ATOM 2762  C CG    . GLN A 1 343 ? -7.889  12.748  17.644  1.00 78.61 343 A 1 
ATOM 2763  C CD    . GLN A 1 343 ? -7.677  12.868  19.157  1.00 76.30 343 A 1 
ATOM 2764  O OE1   . GLN A 1 343 ? -7.780  11.916  19.920  1.00 69.67 343 A 1 
ATOM 2765  N NE2   . GLN A 1 343 ? -7.393  14.052  19.644  1.00 67.74 343 A 1 
ATOM 2766  N N     . TRP A 1 344 ? -8.138  8.673   15.556  1.00 87.49 344 A 1 
ATOM 2767  C CA    . TRP A 1 344 ? -7.675  7.355   15.139  1.00 87.66 344 A 1 
ATOM 2768  C C     . TRP A 1 344 ? -7.778  7.170   13.625  1.00 87.44 344 A 1 
ATOM 2769  O O     . TRP A 1 344 ? -6.809  6.753   12.999  1.00 85.75 344 A 1 
ATOM 2770  C CB    . TRP A 1 344 ? -8.463  6.290   15.894  1.00 87.07 344 A 1 
ATOM 2771  C CG    . TRP A 1 344 ? -8.070  4.883   15.568  1.00 86.99 344 A 1 
ATOM 2772  C CD1   . TRP A 1 344 ? -7.064  4.200   16.155  1.00 82.52 344 A 1 
ATOM 2773  C CD2   . TRP A 1 344 ? -8.657  3.976   14.586  1.00 85.35 344 A 1 
ATOM 2774  N NE1   . TRP A 1 344 ? -6.988  2.925   15.610  1.00 83.17 344 A 1 
ATOM 2775  C CE2   . TRP A 1 344 ? -7.948  2.749   14.645  1.00 84.52 344 A 1 
ATOM 2776  C CE3   . TRP A 1 344 ? -9.721  4.085   13.664  1.00 83.44 344 A 1 
ATOM 2777  C CZ2   . TRP A 1 344 ? -8.277  1.652   13.814  1.00 83.13 344 A 1 
ATOM 2778  C CZ3   . TRP A 1 344 ? -10.046 2.994   12.834  1.00 79.77 344 A 1 
ATOM 2779  C CH2   . TRP A 1 344 ? -9.329  1.795   12.910  1.00 80.28 344 A 1 
ATOM 2780  N N     . VAL A 1 345 ? -8.901  7.538   13.017  1.00 87.62 345 A 1 
ATOM 2781  C CA    . VAL A 1 345 ? -9.081  7.436   11.560  1.00 87.11 345 A 1 
ATOM 2782  C C     . VAL A 1 345 ? -8.103  8.342   10.814  1.00 86.57 345 A 1 
ATOM 2783  O O     . VAL A 1 345 ? -7.485  7.891   9.854   1.00 84.71 345 A 1 
ATOM 2784  C CB    . VAL A 1 345 ? -10.530 7.740   11.148  1.00 86.60 345 A 1 
ATOM 2785  C CG1   . VAL A 1 345 ? -10.686 7.756   9.621   1.00 78.68 345 A 1 
ATOM 2786  C CG2   . VAL A 1 345 ? -11.493 6.675   11.675  1.00 79.88 345 A 1 
ATOM 2787  N N     . VAL A 1 346 ? -7.916  9.578   11.262  1.00 87.03 346 A 1 
ATOM 2788  C CA    . VAL A 1 346 ? -6.947  10.504  10.651  1.00 85.83 346 A 1 
ATOM 2789  C C     . VAL A 1 346 ? -5.532  9.927   10.707  1.00 84.95 346 A 1 
ATOM 2790  O O     . VAL A 1 346 ? -4.843  9.911   9.692   1.00 82.66 346 A 1 
ATOM 2791  C CB    . VAL A 1 346 ? -7.014  11.893  11.315  1.00 84.76 346 A 1 
ATOM 2792  C CG1   . VAL A 1 346 ? -5.886  12.822  10.852  1.00 77.10 346 A 1 
ATOM 2793  C CG2   . VAL A 1 346 ? -8.336  12.589  10.968  1.00 77.62 346 A 1 
ATOM 2794  N N     . MET A 1 347 ? -5.114  9.395   11.846  1.00 85.42 347 A 1 
ATOM 2795  C CA    . MET A 1 347 ? -3.788  8.782   11.985  1.00 83.71 347 A 1 
ATOM 2796  C C     . MET A 1 347 ? -3.629  7.510   11.139  1.00 82.99 347 A 1 
ATOM 2797  O O     . MET A 1 347 ? -2.557  7.279   10.591  1.00 80.03 347 A 1 
ATOM 2798  C CB    . MET A 1 347 ? -3.504  8.481   13.462  1.00 82.54 347 A 1 
ATOM 2799  C CG    . MET A 1 347 ? -3.287  9.757   14.284  1.00 76.98 347 A 1 
ATOM 2800  S SD    . MET A 1 347 ? -2.992  9.482   16.059  1.00 72.02 347 A 1 
ATOM 2801  C CE    . MET A 1 347 ? -1.313  8.807   15.998  1.00 63.83 347 A 1 
ATOM 2802  N N     . MET A 1 348 ? -4.681  6.710   10.999  1.00 83.86 348 A 1 
ATOM 2803  C CA    . MET A 1 348 ? -4.667  5.486   10.195  1.00 81.68 348 A 1 
ATOM 2804  C C     . MET A 1 348 ? -4.609  5.757   8.689   1.00 79.81 348 A 1 
ATOM 2805  O O     . MET A 1 348 ? -3.933  5.034   7.958   1.00 75.29 348 A 1 
ATOM 2806  C CB    . MET A 1 348 ? -5.919  4.648   10.513  1.00 80.34 348 A 1 
ATOM 2807  C CG    . MET A 1 348 ? -5.817  3.914   11.855  1.00 75.70 348 A 1 
ATOM 2808  S SD    . MET A 1 348 ? -4.664  2.510   11.868  1.00 73.94 348 A 1 
ATOM 2809  C CE    . MET A 1 348 ? -5.671  1.270   11.022  1.00 65.78 348 A 1 
ATOM 2810  N N     . LEU A 1 349 ? -5.327  6.777   8.231   1.00 81.18 349 A 1 
ATOM 2811  C CA    . LEU A 1 349 ? -5.450  7.103   6.809   1.00 77.92 349 A 1 
ATOM 2812  C C     . LEU A 1 349 ? -4.370  8.042   6.292   1.00 74.31 349 A 1 
ATOM 2813  O O     . LEU A 1 349 ? -4.156  8.080   5.080   1.00 65.16 349 A 1 
ATOM 2814  C CB    . LEU A 1 349 ? -6.829  7.715   6.527   1.00 76.01 349 A 1 
ATOM 2815  C CG    . LEU A 1 349 ? -8.004  6.734   6.639   1.00 74.03 349 A 1 
ATOM 2816  C CD1   . LEU A 1 349 ? -9.288  7.490   6.323   1.00 69.59 349 A 1 
ATOM 2817  C CD2   . LEU A 1 349 ? -7.885  5.558   5.660   1.00 70.06 349 A 1 
ATOM 2818  N N     . ASP A 1 350 ? -3.711  8.781   7.173   1.00 71.70 350 A 1 
ATOM 2819  C CA    . ASP A 1 350 ? -2.662  9.710   6.763   1.00 67.51 350 A 1 
ATOM 2820  C C     . ASP A 1 350 ? -1.554  8.934   6.043   1.00 65.71 350 A 1 
ATOM 2821  O O     . ASP A 1 350 ? -0.685  8.317   6.654   1.00 57.04 350 A 1 
ATOM 2822  C CB    . ASP A 1 350 ? -2.172  10.530  7.970   1.00 60.83 350 A 1 
ATOM 2823  C CG    . ASP A 1 350 ? -1.078  11.536  7.590   1.00 53.17 350 A 1 
ATOM 2824  O OD1   . ASP A 1 350 ? -0.916  11.821  6.386   1.00 47.70 350 A 1 
ATOM 2825  O OD2   . ASP A 1 350 ? -0.331  11.943  8.505   1.00 47.90 350 A 1 
ATOM 2826  N N     . THR A 1 351 ? -1.607  8.916   4.703   1.00 52.96 351 A 1 
ATOM 2827  C CA    . THR A 1 351 ? -0.630  8.251   3.849   1.00 48.94 351 A 1 
ATOM 2828  C C     . THR A 1 351 ? 0.494   9.231   3.543   1.00 48.10 351 A 1 
ATOM 2829  O O     . THR A 1 351 ? 0.301   10.199  2.822   1.00 43.46 351 A 1 
ATOM 2830  C CB    . THR A 1 351 ? -1.263  7.676   2.569   1.00 42.43 351 A 1 
ATOM 2831  O OG1   . THR A 1 351 ? -2.238  8.530   2.036   1.00 38.55 351 A 1 
ATOM 2832  C CG2   . THR A 1 351 ? -1.926  6.325   2.820   1.00 37.32 351 A 1 
ATOM 2833  N N     . GLN A 1 352 ? 1.683   8.956   4.063   1.00 37.74 352 A 1 
ATOM 2834  C CA    . GLN A 1 352 ? 2.909   9.643   3.629   1.00 37.55 352 A 1 
ATOM 2835  C C     . GLN A 1 352 ? 3.314   9.282   2.198   1.00 38.24 352 A 1 
ATOM 2836  O O     . GLN A 1 352 ? 4.175   9.936   1.633   1.00 35.45 352 A 1 
ATOM 2837  C CB    . GLN A 1 352 ? 4.087   9.304   4.563   1.00 33.24 352 A 1 
ATOM 2838  C CG    . GLN A 1 352 ? 4.359   10.390  5.600   1.00 30.05 352 A 1 
ATOM 2839  C CD    . GLN A 1 352 ? 5.424   9.986   6.614   1.00 26.95 352 A 1 
ATOM 2840  O OE1   . GLN A 1 352 ? 6.056   8.949   6.521   1.00 25.24 352 A 1 
ATOM 2841  N NE2   . GLN A 1 352 ? 5.638   10.784  7.642   1.00 24.25 352 A 1 
ATOM 2842  N N     . SER A 1 353 ? 2.729   8.232   1.626   1.00 33.55 353 A 1 
ATOM 2843  C CA    . SER A 1 353 ? 2.930   7.949   0.215   1.00 33.25 353 A 1 
ATOM 2844  C C     . SER A 1 353 ? 2.535   9.187   -0.580  1.00 33.83 353 A 1 
ATOM 2845  O O     . SER A 1 353 ? 1.504   9.796   -0.287  1.00 31.86 353 A 1 
ATOM 2846  C CB    . SER A 1 353 ? 2.105   6.740   -0.239  1.00 30.17 353 A 1 
ATOM 2847  O OG    . SER A 1 353 ? 0.736   6.913   0.006   1.00 27.78 353 A 1 
ATOM 2848  N N     . ALA A 1 354 ? 3.357   9.530   -1.556  1.00 27.33 354 A 1 
ATOM 2849  C CA    . ALA A 1 354 ? 3.064   10.604  -2.489  1.00 27.21 354 A 1 
ATOM 2850  C C     . ALA A 1 354 ? 1.594   10.511  -2.919  1.00 27.84 354 A 1 
ATOM 2851  O O     . ALA A 1 354 ? 1.152   9.416   -3.282  1.00 26.55 354 A 1 
ATOM 2852  C CB    . ALA A 1 354 ? 3.998   10.470  -3.699  1.00 24.98 354 A 1 
ATOM 2853  N N     . PRO A 1 355 ? 0.831   11.600  -2.819  1.00 28.93 355 A 1 
ATOM 2854  C CA    . PRO A 1 355 ? -0.578  11.560  -3.148  1.00 28.52 355 A 1 
ATOM 2855  C C     . PRO A 1 355 ? -0.706  10.981  -4.559  1.00 28.72 355 A 1 
ATOM 2856  O O     . PRO A 1 355 ? -0.043  11.478  -5.470  1.00 27.25 355 A 1 
ATOM 2857  C CB    . PRO A 1 355 ? -1.075  13.006  -3.036  1.00 26.52 355 A 1 
ATOM 2858  C CG    . PRO A 1 355 ? 0.193   13.851  -3.163  1.00 26.21 355 A 1 
ATOM 2859  C CD    . PRO A 1 355 ? 1.266   12.958  -2.561  1.00 27.62 355 A 1 
ATOM 2860  N N     . PRO A 1 356 ? -1.491  9.918   -4.754  1.00 28.59 356 A 1 
ATOM 2861  C CA    . PRO A 1 356 ? -1.793  9.474   -6.098  1.00 28.02 356 A 1 
ATOM 2862  C C     . PRO A 1 356 ? -2.342  10.684  -6.854  1.00 28.13 356 A 1 
ATOM 2863  O O     . PRO A 1 356 ? -3.237  11.353  -6.345  1.00 26.69 356 A 1 
ATOM 2864  C CB    . PRO A 1 356 ? -2.831  8.351   -5.960  1.00 25.91 356 A 1 
ATOM 2865  C CG    . PRO A 1 356 ? -2.794  7.956   -4.487  1.00 25.60 356 A 1 
ATOM 2866  C CD    . PRO A 1 356 ? -2.255  9.192   -3.773  1.00 26.74 356 A 1 
ATOM 2867  N N     . SER A 1 357 ? -1.808  10.972  -8.020  1.00 27.35 357 A 1 
ATOM 2868  C CA    . SER A 1 357 ? -2.132  12.186  -8.787  1.00 27.28 357 A 1 
ATOM 2869  C C     . SER A 1 357 ? -3.639  12.413  -8.980  1.00 27.65 357 A 1 
ATOM 2870  O O     . SER A 1 357 ? -4.108  13.543  -8.963  1.00 26.27 357 A 1 
ATOM 2871  C CB    . SER A 1 357 ? -1.450  12.112  -10.158 1.00 25.36 357 A 1 
ATOM 2872  O OG    . SER A 1 357 ? -1.766  10.887  -10.803 1.00 23.75 357 A 1 
ATOM 2873  N N     . LEU A 1 358 ? -4.391  11.331  -9.078  1.00 26.46 358 A 1 
ATOM 2874  C CA    . LEU A 1 358 ? -5.853  11.345  -9.182  1.00 26.86 358 A 1 
ATOM 2875  C C     . LEU A 1 358 ? -6.579  11.884  -7.937  1.00 27.00 358 A 1 
ATOM 2876  O O     . LEU A 1 358 ? -7.749  12.238  -8.027  1.00 25.74 358 A 1 
ATOM 2877  C CB    . LEU A 1 358 ? -6.318  9.902   -9.463  1.00 24.96 358 A 1 
ATOM 2878  C CG    . LEU A 1 358 ? -6.236  9.515   -10.943 1.00 22.83 358 A 1 
ATOM 2879  C CD1   . LEU A 1 358 ? -6.191  8.004   -11.094 1.00 21.07 358 A 1 
ATOM 2880  C CD2   . LEU A 1 358 ? -7.452  10.051  -11.706 1.00 22.09 358 A 1 
ATOM 2881  N N     . VAL A 1 359 ? -5.924  11.913  -6.791  1.00 29.49 359 A 1 
ATOM 2882  C CA    . VAL A 1 359 ? -6.558  12.373  -5.545  1.00 29.35 359 A 1 
ATOM 2883  C C     . VAL A 1 359 ? -6.506  13.905  -5.420  1.00 29.41 359 A 1 
ATOM 2884  O O     . VAL A 1 359 ? -7.132  14.462  -4.527  1.00 28.19 359 A 1 
ATOM 2885  C CB    . VAL A 1 359 ? -5.967  11.633  -4.322  1.00 27.82 359 A 1 
ATOM 2886  C CG1   . VAL A 1 359 ? -6.707  11.917  -3.017  1.00 25.55 359 A 1 
ATOM 2887  C CG2   . VAL A 1 359 ? -6.025  10.113  -4.500  1.00 26.08 359 A 1 
ATOM 2888  N N     . THR A 1 360 ? -5.815  14.600  -6.314  1.00 27.94 360 A 1 
ATOM 2889  C CA    . THR A 1 360 ? -5.690  16.062  -6.266  1.00 27.88 360 A 1 
ATOM 2890  C C     . THR A 1 360 ? -7.034  16.784  -6.327  1.00 27.89 360 A 1 
ATOM 2891  O O     . THR A 1 360 ? -7.260  17.682  -5.523  1.00 26.13 360 A 1 
ATOM 2892  C CB    . THR A 1 360 ? -4.791  16.603  -7.394  1.00 25.91 360 A 1 
ATOM 2893  O OG1   . THR A 1 360 ? -5.125  16.024  -8.633  1.00 24.32 360 A 1 
ATOM 2894  C CG2   . THR A 1 360 ? -3.317  16.301  -7.120  1.00 24.34 360 A 1 
ATOM 2895  N N     . ASP A 1 361 ? -7.930  16.384  -7.208  1.00 27.86 361 A 1 
ATOM 2896  C CA    . ASP A 1 361 ? -9.166  17.141  -7.449  1.00 27.48 361 A 1 
ATOM 2897  C C     . ASP A 1 361 ? -10.153 17.066  -6.277  1.00 27.58 361 A 1 
ATOM 2898  O O     . ASP A 1 361 ? -10.629 18.089  -5.783  1.00 25.97 361 A 1 
ATOM 2899  C CB    . ASP A 1 361 ? -9.826  16.667  -8.753  1.00 25.34 361 A 1 
ATOM 2900  C CG    . ASP A 1 361 ? -9.058  17.074  -10.011 1.00 23.06 361 A 1 
ATOM 2901  O OD1   . ASP A 1 361 ? -8.138  17.912  -9.900  1.00 21.69 361 A 1 
ATOM 2902  O OD2   . ASP A 1 361 ? -9.404  16.531  -11.079 1.00 21.07 361 A 1 
ATOM 2903  N N     . TYR A 1 362 ? -10.432 15.856  -5.796  1.00 28.09 362 A 1 
ATOM 2904  C CA    . TYR A 1 362 ? -11.446 15.695  -4.748  1.00 28.56 362 A 1 
ATOM 2905  C C     . TYR A 1 362 ? -10.937 16.071  -3.348  1.00 28.54 362 A 1 
ATOM 2906  O O     . TYR A 1 362 ? -11.715 16.371  -2.444  1.00 27.32 362 A 1 
ATOM 2907  C CB    . TYR A 1 362 ? -12.017 14.268  -4.790  1.00 26.37 362 A 1 
ATOM 2908  C CG    . TYR A 1 362 ? -13.506 14.251  -4.524  1.00 24.47 362 A 1 
ATOM 2909  C CD1   . TYR A 1 362 ? -14.009 14.145  -3.214  1.00 22.53 362 A 1 
ATOM 2910  C CD2   . TYR A 1 362 ? -14.404 14.368  -5.605  1.00 22.44 362 A 1 
ATOM 2911  C CE1   . TYR A 1 362 ? -15.396 14.137  -2.981  1.00 21.08 362 A 1 
ATOM 2912  C CE2   . TYR A 1 362 ? -15.790 14.359  -5.384  1.00 21.31 362 A 1 
ATOM 2913  C CZ    . TYR A 1 362 ? -16.284 14.236  -4.070  1.00 21.50 362 A 1 
ATOM 2914  O OH    . TYR A 1 362 ? -17.639 14.204  -3.856  1.00 20.00 362 A 1 
ATOM 2915  N N     . ASN A 1 363 ? -9.631  16.105  -3.166  1.00 28.68 363 A 1 
ATOM 2916  C CA    . ASN A 1 363 ? -9.021  16.546  -1.916  1.00 29.30 363 A 1 
ATOM 2917  C C     . ASN A 1 363 ? -9.328  18.012  -1.581  1.00 29.02 363 A 1 
ATOM 2918  O O     . ASN A 1 363 ? -9.297  18.367  -0.405  1.00 28.06 363 A 1 
ATOM 2919  C CB    . ASN A 1 363 ? -7.509  16.297  -1.961  1.00 28.16 363 A 1 
ATOM 2920  C CG    . ASN A 1 363 ? -7.090  14.934  -1.443  1.00 26.15 363 A 1 
ATOM 2921  O OD1   . ASN A 1 363 ? -7.810  14.228  -0.765  1.00 25.15 363 A 1 
ATOM 2922  N ND2   . ASN A 1 363 ? -5.857  14.553  -1.707  1.00 25.15 363 A 1 
ATOM 2923  N N     . SER A 1 364 ? -9.655  18.839  -2.564  1.00 27.41 364 A 1 
ATOM 2924  C CA    . SER A 1 364 ? -10.040 20.231  -2.321  1.00 26.92 364 A 1 
ATOM 2925  C C     . SER A 1 364 ? -11.167 20.369  -1.289  1.00 27.00 364 A 1 
ATOM 2926  O O     . SER A 1 364 ? -11.081 21.217  -0.401  1.00 26.06 364 A 1 
ATOM 2927  C CB    . SER A 1 364 ? -10.450 20.890  -3.647  1.00 25.55 364 A 1 
ATOM 2928  O OG    . SER A 1 364 ? -11.539 20.215  -4.231  1.00 23.87 364 A 1 
ATOM 2929  N N     . CYS A 1 365 ? -12.163 19.500  -1.329  1.00 26.78 365 A 1 
ATOM 2930  C CA    . CYS A 1 365 ? -13.287 19.547  -0.388  1.00 27.94 365 A 1 
ATOM 2931  C C     . CYS A 1 365 ? -12.959 18.961  0.998   1.00 28.24 365 A 1 
ATOM 2932  O O     . CYS A 1 365 ? -13.356 19.530  2.012   1.00 27.01 365 A 1 
ATOM 2933  C CB    . CYS A 1 365 ? -14.501 18.841  -1.007  1.00 26.22 365 A 1 
ATOM 2934  S SG    . CYS A 1 365 ? -15.176 19.834  -2.361  1.00 23.84 365 A 1 
ATOM 2935  N N     . LEU A 1 366 ? -12.243 17.831  1.053   1.00 27.58 366 A 1 
ATOM 2936  C CA    . LEU A 1 366 ? -11.992 17.132  2.322   1.00 28.03 366 A 1 
ATOM 2937  C C     . LEU A 1 366 ? -10.813 17.706  3.126   1.00 27.93 366 A 1 
ATOM 2938  O O     . LEU A 1 366 ? -10.852 17.718  4.354   1.00 26.73 366 A 1 
ATOM 2939  C CB    . LEU A 1 366 ? -11.797 15.626  2.055   1.00 26.33 366 A 1 
ATOM 2940  C CG    . LEU A 1 366 ? -13.114 14.838  2.007   1.00 24.04 366 A 1 
ATOM 2941  C CD1   . LEU A 1 366 ? -12.885 13.470  1.382   1.00 22.53 366 A 1 
ATOM 2942  C CD2   . LEU A 1 366 ? -13.692 14.632  3.414   1.00 23.42 366 A 1 
ATOM 2943  N N     . ILE A 1 367 ? -9.778  18.180  2.444   1.00 27.77 367 A 1 
ATOM 2944  C CA    . ILE A 1 367 ? -8.567  18.708  3.092   1.00 27.60 367 A 1 
ATOM 2945  C C     . ILE A 1 367 ? -8.831  20.049  3.784   1.00 27.68 367 A 1 
ATOM 2946  O O     . ILE A 1 367 ? -8.080  20.421  4.684   1.00 26.91 367 A 1 
ATOM 2947  C CB    . ILE A 1 367 ? -7.390  18.768  2.086   1.00 26.58 367 A 1 
ATOM 2948  C CG1   . ILE A 1 367 ? -6.939  17.334  1.736   1.00 24.99 367 A 1 
ATOM 2949  C CG2   . ILE A 1 367 ? -6.180  19.566  2.600   1.00 25.40 367 A 1 
ATOM 2950  C CD1   . ILE A 1 367 ? -5.866  17.257  0.653   1.00 23.96 367 A 1 
ATOM 2951  N N     . SER A 1 368 ? -9.891  20.754  3.428   1.00 24.40 368 A 1 
ATOM 2952  C CA    . SER A 1 368 ? -10.172 22.076  3.994   1.00 24.80 368 A 1 
ATOM 2953  C C     . SER A 1 368 ? -10.170 22.107  5.527   1.00 25.09 368 A 1 
ATOM 2954  O O     . SER A 1 368 ? -9.565  22.994  6.122   1.00 24.06 368 A 1 
ATOM 2955  C CB    . SER A 1 368 ? -11.515 22.601  3.461   1.00 23.30 368 A 1 
ATOM 2956  O OG    . SER A 1 368 ? -12.585 21.767  3.859   1.00 21.48 368 A 1 
ATOM 2957  N N     . SER A 1 369 ? -10.779 21.128  6.171   1.00 24.59 369 A 1 
ATOM 2958  C CA    . SER A 1 369 ? -10.952 21.137  7.625   1.00 24.43 369 A 1 
ATOM 2959  C C     . SER A 1 369 ? -9.754  20.592  8.410   1.00 24.44 369 A 1 
ATOM 2960  O O     . SER A 1 369 ? -9.324  21.206  9.382   1.00 23.22 369 A 1 
ATOM 2961  C CB    . SER A 1 369 ? -12.228 20.375  8.004   1.00 22.61 369 A 1 
ATOM 2962  O OG    . SER A 1 369 ? -12.182 19.033  7.554   1.00 20.90 369 A 1 
ATOM 2963  N N     . ALA A 1 370 ? -9.217  19.446  8.015   1.00 25.71 370 A 1 
ATOM 2964  C CA    . ALA A 1 370 ? -8.242  18.713  8.830   1.00 26.05 370 A 1 
ATOM 2965  C C     . ALA A 1 370 ? -6.775  19.156  8.640   1.00 26.22 370 A 1 
ATOM 2966  O O     . ALA A 1 370 ? -5.876  18.632  9.292   1.00 25.18 370 A 1 
ATOM 2967  C CB    . ALA A 1 370 ? -8.426  17.216  8.572   1.00 24.37 370 A 1 
ATOM 2968  N N     . SER A 1 371 ? -6.519  20.115  7.764   1.00 23.14 371 A 1 
ATOM 2969  C CA    . SER A 1 371 ? -5.170  20.528  7.357   1.00 23.50 371 A 1 
ATOM 2970  C C     . SER A 1 371 ? -4.314  21.183  8.448   1.00 23.78 371 A 1 
ATOM 2971  O O     . SER A 1 371 ? -3.125  21.411  8.227   1.00 22.79 371 A 1 
ATOM 2972  C CB    . SER A 1 371 ? -5.282  21.488  6.165   1.00 22.03 371 A 1 
ATOM 2973  O OG    . SER A 1 371 ? -6.059  22.622  6.500   1.00 20.30 371 A 1 
ATOM 2974  N N     . SER A 1 372 ? -4.879  21.521  9.590   1.00 21.89 372 A 1 
ATOM 2975  C CA    . SER A 1 372 ? -4.229  22.412  10.550  1.00 21.73 372 A 1 
ATOM 2976  C C     . SER A 1 372 ? -3.025  21.811  11.276  1.00 22.21 372 A 1 
ATOM 2977  O O     . SER A 1 372 ? -1.993  22.464  11.381  1.00 21.08 372 A 1 
ATOM 2978  C CB    . SER A 1 372 ? -5.253  22.926  11.571  1.00 19.87 372 A 1 
ATOM 2979  O OG    . SER A 1 372 ? -5.839  21.854  12.287  1.00 17.95 372 A 1 
ATOM 2980  N N     . ALA A 1 373 ? -3.169  20.606  11.833  1.00 22.74 373 A 1 
ATOM 2981  C CA    . ALA A 1 373 ? -2.355  20.231  12.987  1.00 22.28 373 A 1 
ATOM 2982  C C     . ALA A 1 373 ? -0.908  19.819  12.656  1.00 23.27 373 A 1 
ATOM 2983  O O     . ALA A 1 373 ? 0.024   20.610  12.732  1.00 22.25 373 A 1 
ATOM 2984  C CB    . ALA A 1 373 ? -3.102  19.169  13.810  1.00 20.31 373 A 1 
ATOM 2985  N N     . ARG A 1 374 ? -0.693  18.560  12.362  1.00 28.90 374 A 1 
ATOM 2986  C CA    . ARG A 1 374 ? 0.659   18.007  12.228  1.00 29.93 374 A 1 
ATOM 2987  C C     . ARG A 1 374 ? 1.085   17.989  10.759  1.00 30.18 374 A 1 
ATOM 2988  O O     . ARG A 1 374 ? 1.208   16.931  10.157  1.00 28.53 374 A 1 
ATOM 2989  C CB    . ARG A 1 374 ? 0.790   16.634  12.919  1.00 27.44 374 A 1 
ATOM 2990  C CG    . ARG A 1 374 ? 0.776   16.734  14.451  1.00 25.19 374 A 1 
ATOM 2991  C CD    . ARG A 1 374 ? 1.053   15.351  15.060  1.00 23.00 374 A 1 
ATOM 2992  N NE    . ARG A 1 374 ? 1.021   15.376  16.537  1.00 20.88 374 A 1 
ATOM 2993  C CZ    . ARG A 1 374 ? 1.194   14.335  17.342  1.00 19.52 374 A 1 
ATOM 2994  N NH1   . ARG A 1 374 ? 1.434   13.140  16.874  1.00 18.92 374 A 1 
ATOM 2995  N NH2   . ARG A 1 374 ? 1.121   14.472  18.635  1.00 17.93 374 A 1 
ATOM 2996  N N     . LYS A 1 375 ? 1.378   19.156  10.227  1.00 28.71 375 A 1 
ATOM 2997  C CA    . LYS A 1 375 ? 2.389   19.249  9.178   1.00 28.86 375 A 1 
ATOM 2998  C C     . LYS A 1 375 ? 3.683   18.721  9.788   1.00 29.87 375 A 1 
ATOM 2999  O O     . LYS A 1 375 ? 4.424   19.469  10.415  1.00 28.48 375 A 1 
ATOM 3000  C CB    . LYS A 1 375 ? 2.552   20.688  8.655   1.00 26.13 375 A 1 
ATOM 3001  C CG    . LYS A 1 375 ? 1.456   21.089  7.660   1.00 23.53 375 A 1 
ATOM 3002  C CD    . LYS A 1 375 ? 1.735   22.481  7.078   1.00 21.27 375 A 1 
ATOM 3003  C CE    . LYS A 1 375 ? 0.667   22.846  6.042   1.00 18.91 375 A 1 
ATOM 3004  N NZ    . LYS A 1 375 ? 0.902   24.173  5.436   1.00 17.31 375 A 1 
ATOM 3005  N N     . SER A 1 376 ? 3.903   17.423  9.674   1.00 37.79 376 A 1 
ATOM 3006  C CA    . SER A 1 376 ? 5.240   16.881  9.854   1.00 38.11 376 A 1 
ATOM 3007  C C     . SER A 1 376 ? 6.138   17.738  8.967   1.00 39.22 376 A 1 
ATOM 3008  O O     . SER A 1 376 ? 5.797   17.901  7.791   1.00 37.22 376 A 1 
ATOM 3009  C CB    . SER A 1 376 ? 5.288   15.410  9.422   1.00 34.98 376 A 1 
ATOM 3010  O OG    . SER A 1 376 ? 6.564   14.876  9.690   1.00 32.38 376 A 1 
ATOM 3011  N N     . PRO A 1 377 ? 7.171   18.387  9.517   1.00 37.74 377 A 1 
ATOM 3012  C CA    . PRO A 1 377 ? 8.004   19.299  8.753   1.00 37.52 377 A 1 
ATOM 3013  C C     . PRO A 1 377 ? 8.473   18.554  7.506   1.00 38.61 377 A 1 
ATOM 3014  O O     . PRO A 1 377 ? 9.068   17.482  7.615   1.00 36.94 377 A 1 
ATOM 3015  C CB    . PRO A 1 377 ? 9.134   19.730  9.694   1.00 34.42 377 A 1 
ATOM 3016  C CG    . PRO A 1 377 ? 9.144   18.656  10.777  1.00 34.08 377 A 1 
ATOM 3017  C CD    . PRO A 1 377 ? 7.694   18.204  10.851  1.00 35.69 377 A 1 
ATOM 3018  N N     . GLY A 1 378 ? 8.100   19.071  6.346   1.00 44.13 378 A 1 
ATOM 3019  C CA    . GLY A 1 378 ? 8.281   18.390  5.080   1.00 44.39 378 A 1 
ATOM 3020  C C     . GLY A 1 378 ? 9.763   18.283  4.768   1.00 47.61 378 A 1 
ATOM 3021  O O     . GLY A 1 378 ? 10.344  19.210  4.215   1.00 44.67 378 A 1 
ATOM 3022  N N     . TYR A 1 379 ? 10.369  17.180  5.164   1.00 51.35 379 A 1 
ATOM 3023  C CA    . TYR A 1 379 ? 11.756  16.926  4.821   1.00 52.84 379 A 1 
ATOM 3024  C C     . TYR A 1 379 ? 11.851  16.867  3.307   1.00 56.72 379 A 1 
ATOM 3025  O O     . TYR A 1 379 ? 11.005  16.225  2.677   1.00 52.95 379 A 1 
ATOM 3026  C CB    . TYR A 1 379 ? 12.278  15.652  5.494   1.00 47.14 379 A 1 
ATOM 3027  C CG    . TYR A 1 379 ? 12.298  15.794  6.997   1.00 43.35 379 A 1 
ATOM 3028  C CD1   . TYR A 1 379 ? 13.285  16.582  7.623   1.00 39.87 379 A 1 
ATOM 3029  C CD2   . TYR A 1 379 ? 11.243  15.262  7.763   1.00 38.58 379 A 1 
ATOM 3030  C CE1   . TYR A 1 379 ? 13.208  16.850  9.001   1.00 33.68 379 A 1 
ATOM 3031  C CE2   . TYR A 1 379 ? 11.157  15.528  9.138   1.00 35.07 379 A 1 
ATOM 3032  C CZ    . TYR A 1 379 ? 12.131  16.334  9.752   1.00 33.76 379 A 1 
ATOM 3033  O OH    . TYR A 1 379 ? 12.014  16.633  11.083  1.00 29.86 379 A 1 
ATOM 3034  N N     . PRO A 1 380 ? 12.845  17.522  2.714   1.00 54.95 380 A 1 
ATOM 3035  C CA    . PRO A 1 380 ? 13.007  17.515  1.273   1.00 56.46 380 A 1 
ATOM 3036  C C     . PRO A 1 380 ? 13.024  16.078  0.753   1.00 59.91 380 A 1 
ATOM 3037  O O     . PRO A 1 380 ? 13.878  15.279  1.135   1.00 58.60 380 A 1 
ATOM 3038  C CB    . PRO A 1 380 ? 14.315  18.259  1.006   1.00 52.48 380 A 1 
ATOM 3039  C CG    . PRO A 1 380 ? 14.470  19.169  2.217   1.00 51.70 380 A 1 
ATOM 3040  C CD    . PRO A 1 380 ? 13.847  18.353  3.344   1.00 55.50 380 A 1 
ATOM 3041  N N     . ILE A 1 381 ? 12.080  15.749  -0.120  1.00 61.27 381 A 1 
ATOM 3042  C CA    . ILE A 1 381 ? 11.865  14.373  -0.604  1.00 63.15 381 A 1 
ATOM 3043  C C     . ILE A 1 381 ? 13.154  13.797  -1.206  1.00 67.26 381 A 1 
ATOM 3044  O O     . ILE A 1 381 ? 13.475  12.622  -1.031  1.00 64.34 381 A 1 
ATOM 3045  C CB    . ILE A 1 381 ? 10.704  14.365  -1.630  1.00 58.09 381 A 1 
ATOM 3046  C CG1   . ILE A 1 381 ? 9.382   14.834  -0.972  1.00 53.09 381 A 1 
ATOM 3047  C CG2   . ILE A 1 381 ? 10.521  12.968  -2.252  1.00 50.64 381 A 1 
ATOM 3048  C CD1   . ILE A 1 381 ? 8.268   15.158  -1.976  1.00 46.02 381 A 1 
ATOM 3049  N N     . LYS A 1 382 ? 13.935  14.649  -1.863  1.00 67.65 382 A 1 
ATOM 3050  C CA    . LYS A 1 382 ? 15.205  14.250  -2.476  1.00 70.18 382 A 1 
ATOM 3051  C C     . LYS A 1 382 ? 16.279  13.832  -1.465  1.00 72.92 382 A 1 
ATOM 3052  O O     . LYS A 1 382 ? 17.155  13.056  -1.827  1.00 70.08 382 A 1 
ATOM 3053  C CB    . LYS A 1 382 ? 15.721  15.356  -3.403  1.00 66.10 382 A 1 
ATOM 3054  C CG    . LYS A 1 382 ? 14.843  15.523  -4.655  1.00 63.86 382 A 1 
ATOM 3055  C CD    . LYS A 1 382 ? 15.597  16.296  -5.735  1.00 60.75 382 A 1 
ATOM 3056  C CE    . LYS A 1 382 ? 14.830  16.325  -7.059  1.00 54.25 382 A 1 
ATOM 3057  N NZ    . LYS A 1 382 ? 15.719  16.675  -8.195  1.00 48.55 382 A 1 
ATOM 3058  N N     . VAL A 1 383 ? 16.205  14.271  -0.215  1.00 70.68 383 A 1 
ATOM 3059  C CA    . VAL A 1 383 ? 17.153  13.844  0.831   1.00 72.07 383 A 1 
ATOM 3060  C C     . VAL A 1 383 ? 17.072  12.332  1.038   1.00 75.00 383 A 1 
ATOM 3061  O O     . VAL A 1 383 ? 18.097  11.657  1.062   1.00 73.93 383 A 1 
ATOM 3062  C CB    . VAL A 1 383 ? 16.915  14.587  2.157   1.00 68.94 383 A 1 
ATOM 3063  C CG1   . VAL A 1 383 ? 17.806  14.052  3.280   1.00 64.16 383 A 1 
ATOM 3064  C CG2   . VAL A 1 383 ? 17.222  16.079  2.006   1.00 66.66 383 A 1 
ATOM 3065  N N     . HIS A 1 384 ? 15.863  11.778  1.094   1.00 74.15 384 A 1 
ATOM 3066  C CA    . HIS A 1 384 ? 15.683  10.333  1.228   1.00 74.21 384 A 1 
ATOM 3067  C C     . HIS A 1 384 ? 16.189  9.546   0.012   1.00 75.27 384 A 1 
ATOM 3068  O O     . HIS A 1 384 ? 16.628  8.412   0.172   1.00 73.16 384 A 1 
ATOM 3069  C CB    . HIS A 1 384 ? 14.212  10.010  1.503   1.00 71.62 384 A 1 
ATOM 3070  C CG    . HIS A 1 384 ? 13.846  10.229  2.940   1.00 68.33 384 A 1 
ATOM 3071  N ND1   . HIS A 1 384 ? 14.172  9.395   3.995   1.00 59.84 384 A 1 
ATOM 3072  C CD2   . HIS A 1 384 ? 13.145  11.282  3.469   1.00 59.79 384 A 1 
ATOM 3073  C CE1   . HIS A 1 384 ? 13.672  9.928   5.123   1.00 56.45 384 A 1 
ATOM 3074  N NE2   . HIS A 1 384 ? 13.042  11.074  4.841   1.00 57.55 384 A 1 
ATOM 3075  N N     . LYS A 1 385 ? 16.160  10.135  -1.168  1.00 75.60 385 A 1 
ATOM 3076  C CA    . LYS A 1 385 ? 16.694  9.522   -2.392  1.00 75.58 385 A 1 
ATOM 3077  C C     . LYS A 1 385 ? 18.221  9.390   -2.355  1.00 76.42 385 A 1 
ATOM 3078  O O     . LYS A 1 385 ? 18.752  8.380   -2.791  1.00 74.42 385 A 1 
ATOM 3079  C CB    . LYS A 1 385 ? 16.220  10.331  -3.610  1.00 73.18 385 A 1 
ATOM 3080  C CG    . LYS A 1 385 ? 16.596  9.670   -4.945  1.00 66.18 385 A 1 
ATOM 3081  C CD    . LYS A 1 385 ? 16.148  10.519  -6.142  1.00 62.55 385 A 1 
ATOM 3082  C CE    . LYS A 1 385 ? 16.605  9.878   -7.453  1.00 54.27 385 A 1 
ATOM 3083  N NZ    . LYS A 1 385 ? 16.288  10.713  -8.634  1.00 47.83 385 A 1 
ATOM 3084  N N     . PHE A 1 386 ? 18.906  10.400  -1.823  1.00 77.06 386 A 1 
ATOM 3085  C CA    . PHE A 1 386 ? 20.369  10.470  -1.833  1.00 77.91 386 A 1 
ATOM 3086  C C     . PHE A 1 386 ? 21.038  10.084  -0.509  1.00 79.12 386 A 1 
ATOM 3087  O O     . PHE A 1 386 ? 22.261  10.100  -0.421  1.00 75.58 386 A 1 
ATOM 3088  C CB    . PHE A 1 386 ? 20.798  11.865  -2.301  1.00 74.96 386 A 1 
ATOM 3089  C CG    . PHE A 1 386 ? 20.411  12.175  -3.733  1.00 75.56 386 A 1 
ATOM 3090  C CD1   . PHE A 1 386 ? 20.892  11.374  -4.789  1.00 71.35 386 A 1 
ATOM 3091  C CD2   . PHE A 1 386 ? 19.588  13.276  -4.025  1.00 70.52 386 A 1 
ATOM 3092  C CE1   . PHE A 1 386 ? 20.557  11.671  -6.117  1.00 66.76 386 A 1 
ATOM 3093  C CE2   . PHE A 1 386 ? 19.253  13.578  -5.356  1.00 67.63 386 A 1 
ATOM 3094  C CZ    . PHE A 1 386 ? 19.738  12.774  -6.404  1.00 68.22 386 A 1 
ATOM 3095  N N     . LYS A 1 387 ? 20.269  9.698   0.502   1.00 77.73 387 A 1 
ATOM 3096  C CA    . LYS A 1 387 ? 20.798  9.372   1.832   1.00 77.88 387 A 1 
ATOM 3097  C C     . LYS A 1 387 ? 21.893  8.306   1.815   1.00 78.64 387 A 1 
ATOM 3098  O O     . LYS A 1 387 ? 22.864  8.422   2.545   1.00 76.83 387 A 1 
ATOM 3099  C CB    . LYS A 1 387 ? 19.649  8.988   2.782   1.00 75.67 387 A 1 
ATOM 3100  C CG    . LYS A 1 387 ? 18.983  7.638   2.464   1.00 72.85 387 A 1 
ATOM 3101  C CD    . LYS A 1 387 ? 17.860  7.337   3.456   1.00 72.45 387 A 1 
ATOM 3102  C CE    . LYS A 1 387 ? 17.301  5.932   3.200   1.00 65.31 387 A 1 
ATOM 3103  N NZ    . LYS A 1 387 ? 16.418  5.495   4.306   1.00 61.17 387 A 1 
ATOM 3104  N N     . GLU A 1 388 ? 21.755  7.306   0.961   1.00 81.16 388 A 1 
ATOM 3105  C CA    . GLU A 1 388 ? 22.729  6.217   0.856   1.00 80.13 388 A 1 
ATOM 3106  C C     . GLU A 1 388 ? 24.053  6.696   0.242   1.00 80.17 388 A 1 
ATOM 3107  O O     . GLU A 1 388 ? 25.126  6.410   0.770   1.00 78.22 388 A 1 
ATOM 3108  C CB    . GLU A 1 388 ? 22.106  5.076   0.039   1.00 77.75 388 A 1 
ATOM 3109  C CG    . GLU A 1 388 ? 22.998  3.832   0.028   1.00 68.88 388 A 1 
ATOM 3110  C CD    . GLU A 1 388 ? 22.394  2.638   -0.717  1.00 64.22 388 A 1 
ATOM 3111  O OE1   . GLU A 1 388 ? 23.108  1.617   -0.790  1.00 56.57 388 A 1 
ATOM 3112  O OE2   . GLU A 1 388 ? 21.258  2.741   -1.223  1.00 58.16 388 A 1 
ATOM 3113  N N     . ALA A 1 389 ? 23.979  7.481   -0.828  1.00 80.90 389 A 1 
ATOM 3114  C CA    . ALA A 1 389 ? 25.162  8.061   -1.457  1.00 80.41 389 A 1 
ATOM 3115  C C     . ALA A 1 389 ? 25.897  9.026   -0.505  1.00 81.43 389 A 1 
ATOM 3116  O O     . ALA A 1 389 ? 27.119  8.970   -0.393  1.00 79.61 389 A 1 
ATOM 3117  C CB    . ALA A 1 389 ? 24.734  8.756   -2.754  1.00 78.45 389 A 1 
ATOM 3118  N N     . LEU A 1 390 ? 25.146  9.850   0.228   1.00 80.61 390 A 1 
ATOM 3119  C CA    . LEU A 1 390 ? 25.708  10.758  1.232   1.00 79.32 390 A 1 
ATOM 3120  C C     . LEU A 1 390 ? 26.375  10.001  2.381   1.00 80.02 390 A 1 
ATOM 3121  O O     . LEU A 1 390 ? 27.471  10.367  2.794   1.00 79.05 390 A 1 
ATOM 3122  C CB    . LEU A 1 390 ? 24.598  11.669  1.782   1.00 78.72 390 A 1 
ATOM 3123  C CG    . LEU A 1 390 ? 24.107  12.741  0.797   1.00 75.73 390 A 1 
ATOM 3124  C CD1   . LEU A 1 390 ? 22.865  13.419  1.362   1.00 70.29 390 A 1 
ATOM 3125  C CD2   . LEU A 1 390 ? 25.165  13.810  0.548   1.00 71.14 390 A 1 
ATOM 3126  N N     . GLN A 1 391 ? 25.746  8.946   2.874   1.00 80.74 391 A 1 
ATOM 3127  C CA    . GLN A 1 391 ? 26.312  8.117   3.939   1.00 78.71 391 A 1 
ATOM 3128  C C     . GLN A 1 391 ? 27.623  7.469   3.494   1.00 78.86 391 A 1 
ATOM 3129  O O     . GLN A 1 391 ? 28.617  7.578   4.209   1.00 77.95 391 A 1 
ATOM 3130  C CB    . GLN A 1 391 ? 25.264  7.090   4.396   1.00 78.24 391 A 1 
ATOM 3131  C CG    . GLN A 1 391 ? 25.794  6.110   5.457   1.00 74.45 391 A 1 
ATOM 3132  C CD    . GLN A 1 391 ? 26.384  4.826   4.859   1.00 73.49 391 A 1 
ATOM 3133  O OE1   . GLN A 1 391 ? 25.839  4.240   3.939   1.00 66.54 391 A 1 
ATOM 3134  N NE2   . GLN A 1 391 ? 27.496  4.346   5.358   1.00 65.39 391 A 1 
ATOM 3135  N N     . ARG A 1 392 ? 27.667  6.876   2.313   1.00 82.52 392 A 1 
ATOM 3136  C CA    . ARG A 1 392 ? 28.888  6.240   1.792   1.00 80.51 392 A 1 
ATOM 3137  C C     . ARG A 1 392 ? 30.036  7.226   1.608   1.00 80.52 392 A 1 
ATOM 3138  O O     . ARG A 1 392 ? 31.181  6.867   1.841   1.00 77.96 392 A 1 
ATOM 3139  C CB    . ARG A 1 392 ? 28.590  5.543   0.458   1.00 79.10 392 A 1 
ATOM 3140  C CG    . ARG A 1 392 ? 27.744  4.274   0.641   1.00 72.24 392 A 1 
ATOM 3141  C CD    . ARG A 1 392 ? 27.488  3.640   -0.727  1.00 69.75 392 A 1 
ATOM 3142  N NE    . ARG A 1 392 ? 26.597  2.472   -0.624  1.00 60.75 392 A 1 
ATOM 3143  C CZ    . ARG A 1 392 ? 26.279  1.647   -1.605  1.00 54.04 392 A 1 
ATOM 3144  N NH1   . ARG A 1 392 ? 26.806  1.748   -2.793  1.00 50.01 392 A 1 
ATOM 3145  N NH2   . ARG A 1 392 ? 25.406  0.707   -1.406  1.00 46.98 392 A 1 
ATOM 3146  N N     . HIS A 1 393 ? 29.721  8.453   1.210   1.00 80.57 393 A 1 
ATOM 3147  C CA    . HIS A 1 393 ? 30.741  9.477   0.984   1.00 78.89 393 A 1 
ATOM 3148  C C     . HIS A 1 393 ? 31.254  10.102  2.290   1.00 79.24 393 A 1 
ATOM 3149  O O     . HIS A 1 393 ? 32.457  10.305  2.459   1.00 75.53 393 A 1 
ATOM 3150  C CB    . HIS A 1 393 ? 30.164  10.540  0.043   1.00 76.25 393 A 1 
ATOM 3151  C CG    . HIS A 1 393 ? 31.217  11.481  -0.469  1.00 70.93 393 A 1 
ATOM 3152  N ND1   . HIS A 1 393 ? 31.651  12.640  0.123   1.00 61.62 393 A 1 
ATOM 3153  C CD2   . HIS A 1 393 ? 31.968  11.317  -1.608  1.00 60.44 393 A 1 
ATOM 3154  C CE1   . HIS A 1 393 ? 32.622  13.170  -0.638  1.00 55.51 393 A 1 
ATOM 3155  N NE2   . HIS A 1 393 ? 32.842  12.388  -1.703  1.00 57.31 393 A 1 
ATOM 3156  N N     . LEU A 1 394 ? 30.348  10.406  3.225   1.00 77.48 394 A 1 
ATOM 3157  C CA    . LEU A 1 394 ? 30.690  11.132  4.455   1.00 75.77 394 A 1 
ATOM 3158  C C     . LEU A 1 394 ? 31.040  10.211  5.625   1.00 77.08 394 A 1 
ATOM 3159  O O     . LEU A 1 394 ? 31.941  10.523  6.396   1.00 73.03 394 A 1 
ATOM 3160  C CB    . LEU A 1 394 ? 29.522  12.058  4.823   1.00 72.63 394 A 1 
ATOM 3161  C CG    . LEU A 1 394 ? 29.306  13.206  3.822   1.00 68.21 394 A 1 
ATOM 3162  C CD1   . LEU A 1 394 ? 27.992  13.897  4.129   1.00 62.83 394 A 1 
ATOM 3163  C CD2   . LEU A 1 394 ? 30.431  14.240  3.898   1.00 62.72 394 A 1 
ATOM 3164  N N     . PHE A 1 395 ? 30.339  9.094   5.743   1.00 77.79 395 A 1 
ATOM 3165  C CA    . PHE A 1 395 ? 30.469  8.127   6.829   1.00 77.45 395 A 1 
ATOM 3166  C C     . PHE A 1 395 ? 30.699  6.713   6.281   1.00 78.19 395 A 1 
ATOM 3167  O O     . PHE A 1 395 ? 29.859  5.829   6.468   1.00 72.98 395 A 1 
ATOM 3168  C CB    . PHE A 1 395 ? 29.226  8.203   7.727   1.00 73.86 395 A 1 
ATOM 3169  C CG    . PHE A 1 395 ? 28.950  9.549   8.366   1.00 74.70 395 A 1 
ATOM 3170  C CD1   . PHE A 1 395 ? 29.984  10.297  8.954   1.00 70.36 395 A 1 
ATOM 3171  C CD2   . PHE A 1 395 ? 27.632  10.037  8.409   1.00 69.30 395 A 1 
ATOM 3172  C CE1   . PHE A 1 395 ? 29.710  11.520  9.580   1.00 65.74 395 A 1 
ATOM 3173  C CE2   . PHE A 1 395 ? 27.351  11.254  9.040   1.00 66.65 395 A 1 
ATOM 3174  C CZ    . PHE A 1 395 ? 28.391  11.998  9.624   1.00 67.13 395 A 1 
ATOM 3175  N N     . PRO A 1 396 ? 31.817  6.479   5.578   1.00 75.09 396 A 1 
ATOM 3176  C CA    . PRO A 1 396 ? 32.133  5.146   5.100   1.00 74.21 396 A 1 
ATOM 3177  C C     . PRO A 1 396 ? 32.311  4.201   6.291   1.00 74.83 396 A 1 
ATOM 3178  O O     . PRO A 1 396 ? 33.062  4.495   7.226   1.00 71.09 396 A 1 
ATOM 3179  C CB    . PRO A 1 396 ? 33.410  5.300   4.272   1.00 70.61 396 A 1 
ATOM 3180  C CG    . PRO A 1 396 ? 34.095  6.519   4.889   1.00 70.87 396 A 1 
ATOM 3181  C CD    . PRO A 1 396 ? 32.913  7.394   5.307   1.00 75.21 396 A 1 
ATOM 3182  N N     . VAL A 1 397 ? 31.634  3.069   6.249   1.00 73.04 397 A 1 
ATOM 3183  C CA    . VAL A 1 397 ? 31.845  1.985   7.210   1.00 71.29 397 A 1 
ATOM 3184  C C     . VAL A 1 397 ? 33.009  1.147   6.701   1.00 71.71 397 A 1 
ATOM 3185  O O     . VAL A 1 397 ? 32.883  0.417   5.719   1.00 67.00 397 A 1 
ATOM 3186  C CB    . VAL A 1 397 ? 30.574  1.154   7.428   1.00 66.31 397 A 1 
ATOM 3187  C CG1   . VAL A 1 397 ? 30.815  0.066   8.475   1.00 61.28 397 A 1 
ATOM 3188  C CG2   . VAL A 1 397 ? 29.434  2.047   7.932   1.00 63.40 397 A 1 
ATOM 3189  N N     . THR A 1 398 ? 34.147  1.281   7.363   1.00 73.13 398 A 1 
ATOM 3190  C CA    . THR A 1 398 ? 35.363  0.527   7.059   1.00 70.87 398 A 1 
ATOM 3191  C C     . THR A 1 398 ? 35.715  -0.386  8.237   1.00 71.40 398 A 1 
ATOM 3192  O O     . THR A 1 398 ? 35.195  -0.232  9.343   1.00 65.67 398 A 1 
ATOM 3193  C CB    . THR A 1 398 ? 36.537  1.458   6.696   1.00 64.63 398 A 1 
ATOM 3194  O OG1   . THR A 1 398 ? 36.832  2.330   7.753   1.00 58.74 398 A 1 
ATOM 3195  C CG2   . THR A 1 398 ? 36.236  2.309   5.461   1.00 57.16 398 A 1 
ATOM 3196  N N     . GLN A 1 399 ? 36.593  -1.353  8.002   1.00 71.39 399 A 1 
ATOM 3197  C CA    . GLN A 1 399 ? 37.144  -2.203  9.067   1.00 69.46 399 A 1 
ATOM 3198  C C     . GLN A 1 399 ? 38.324  -1.548  9.799   1.00 70.65 399 A 1 
ATOM 3199  O O     . GLN A 1 399 ? 39.019  -2.203  10.570  1.00 63.18 399 A 1 
ATOM 3200  C CB    . GLN A 1 399 ? 37.522  -3.581  8.504   1.00 61.59 399 A 1 
ATOM 3201  C CG    . GLN A 1 399 ? 36.294  -4.339  7.993   1.00 55.06 399 A 1 
ATOM 3202  C CD    . GLN A 1 399 ? 36.572  -5.812  7.703   1.00 49.20 399 A 1 
ATOM 3203  O OE1   . GLN A 1 399 ? 37.685  -6.302  7.714   1.00 44.16 399 A 1 
ATOM 3204  N NE2   . GLN A 1 399 ? 35.533  -6.576  7.437   1.00 42.59 399 A 1 
ATOM 3205  N N     . GLU A 1 400 ? 38.558  -0.274  9.535   1.00 71.30 400 A 1 
ATOM 3206  C CA    . GLU A 1 400 ? 39.625  0.510   10.150  1.00 70.32 400 A 1 
ATOM 3207  C C     . GLU A 1 400 ? 39.256  0.955   11.571  1.00 72.53 400 A 1 
ATOM 3208  O O     . GLU A 1 400 ? 38.154  0.711   12.070  1.00 65.51 400 A 1 
ATOM 3209  C CB    . GLU A 1 400 ? 39.948  1.715   9.251   1.00 62.85 400 A 1 
ATOM 3210  C CG    . GLU A 1 400 ? 40.482  1.304   7.869   1.00 55.35 400 A 1 
ATOM 3211  C CD    . GLU A 1 400 ? 40.729  2.498   6.942   1.00 49.83 400 A 1 
ATOM 3212  O OE1   . GLU A 1 400 ? 41.388  2.288   5.901   1.00 43.60 400 A 1 
ATOM 3213  O OE2   . GLU A 1 400 ? 40.231  3.609   7.248   1.00 44.00 400 A 1 
ATOM 3214  N N     . GLU A 1 401 ? 40.204  1.632   12.221  1.00 73.54 401 A 1 
ATOM 3215  C CA    . GLU A 1 401 ? 39.994  2.212   13.543  1.00 74.13 401 A 1 
ATOM 3216  C C     . GLU A 1 401 ? 38.876  3.266   13.554  1.00 76.83 401 A 1 
ATOM 3217  O O     . GLU A 1 401 ? 38.468  3.809   12.527  1.00 71.90 401 A 1 
ATOM 3218  C CB    . GLU A 1 401 ? 41.302  2.820   14.072  1.00 67.04 401 A 1 
ATOM 3219  C CG    . GLU A 1 401 ? 42.383  1.769   14.372  1.00 57.84 401 A 1 
ATOM 3220  C CD    . GLU A 1 401 ? 43.608  2.363   15.078  1.00 51.74 401 A 1 
ATOM 3221  O OE1   . GLU A 1 401 ? 44.417  1.561   15.599  1.00 46.05 401 A 1 
ATOM 3222  O OE2   . GLU A 1 401 ? 43.735  3.608   15.131  1.00 46.20 401 A 1 
ATOM 3223  N N     . VAL A 1 402 ? 38.402  3.576   14.749  1.00 74.79 402 A 1 
ATOM 3224  C CA    . VAL A 1 402 ? 37.322  4.542   14.949  1.00 76.00 402 A 1 
ATOM 3225  C C     . VAL A 1 402 ? 37.703  5.916   14.392  1.00 78.20 402 A 1 
ATOM 3226  O O     . VAL A 1 402 ? 38.685  6.529   14.808  1.00 75.57 402 A 1 
ATOM 3227  C CB    . VAL A 1 402 ? 36.932  4.635   16.434  1.00 72.62 402 A 1 
ATOM 3228  C CG1   . VAL A 1 402 ? 35.791  5.628   16.639  1.00 66.37 402 A 1 
ATOM 3229  C CG2   . VAL A 1 402 ? 36.464  3.279   16.977  1.00 66.96 402 A 1 
ATOM 3230  N N     . GLN A 1 403 ? 36.879  6.432   13.491  1.00 79.96 403 A 1 
ATOM 3231  C CA    . GLN A 1 403 ? 37.083  7.725   12.845  1.00 79.95 403 A 1 
ATOM 3232  C C     . GLN A 1 403 ? 36.394  8.854   13.621  1.00 81.66 403 A 1 
ATOM 3233  O O     . GLN A 1 403 ? 35.283  8.686   14.127  1.00 79.01 403 A 1 
ATOM 3234  C CB    . GLN A 1 403 ? 36.579  7.667   11.396  1.00 76.33 403 A 1 
ATOM 3235  C CG    . GLN A 1 403 ? 37.323  6.618   10.546  1.00 69.13 403 A 1 
ATOM 3236  C CD    . GLN A 1 403 ? 36.847  6.570   9.095   1.00 66.18 403 A 1 
ATOM 3237  O OE1   . GLN A 1 403 ? 36.015  7.342   8.647   1.00 58.23 403 A 1 
ATOM 3238  N NE2   . GLN A 1 403 ? 37.370  5.652   8.312   1.00 55.99 403 A 1 
ATOM 3239  N N     . PHE A 1 404 ? 37.024  10.023  13.660  1.00 81.55 404 A 1 
ATOM 3240  C CA    . PHE A 1 404 ? 36.451  11.237  14.243  1.00 81.64 404 A 1 
ATOM 3241  C C     . PHE A 1 404 ? 35.966  12.185  13.146  1.00 81.70 404 A 1 
ATOM 3242  O O     . PHE A 1 404 ? 36.741  12.598  12.280  1.00 77.18 404 A 1 
ATOM 3243  C CB    . PHE A 1 404 ? 37.482  11.918  15.145  1.00 79.31 404 A 1 
ATOM 3244  C CG    . PHE A 1 404 ? 37.919  11.086  16.332  1.00 79.89 404 A 1 
ATOM 3245  C CD1   . PHE A 1 404 ? 37.053  10.895  17.420  1.00 75.01 404 A 1 
ATOM 3246  C CD2   . PHE A 1 404 ? 39.203  10.510  16.365  1.00 74.03 404 A 1 
ATOM 3247  C CE1   . PHE A 1 404 ? 37.462  10.136  18.529  1.00 72.39 404 A 1 
ATOM 3248  C CE2   . PHE A 1 404 ? 39.615  9.751   17.474  1.00 72.17 404 A 1 
ATOM 3249  C CZ    . PHE A 1 404 ? 38.742  9.565   18.560  1.00 74.08 404 A 1 
ATOM 3250  N N     . LYS A 1 405 ? 34.691  12.575  13.190  1.00 81.06 405 A 1 
ATOM 3251  C CA    . LYS A 1 405 ? 34.071  13.487  12.219  1.00 80.10 405 A 1 
ATOM 3252  C C     . LYS A 1 405 ? 33.183  14.520  12.920  1.00 79.82 405 A 1 
ATOM 3253  O O     . LYS A 1 405 ? 32.641  14.219  13.977  1.00 74.28 405 A 1 
ATOM 3254  C CB    . LYS A 1 405 ? 33.292  12.687  11.160  1.00 77.38 405 A 1 
ATOM 3255  C CG    . LYS A 1 405 ? 34.232  11.819  10.301  1.00 74.77 405 A 1 
ATOM 3256  C CD    . LYS A 1 405 ? 33.591  11.311  9.019   1.00 71.15 405 A 1 
ATOM 3257  C CE    . LYS A 1 405 ? 34.649  10.548  8.212   1.00 64.31 405 A 1 
ATOM 3258  N NZ    . LYS A 1 405 ? 34.203  10.170  6.852   1.00 57.68 405 A 1 
ATOM 3259  N N     . PRO A 1 406 ? 32.985  15.743  12.377  1.00 80.02 406 A 1 
ATOM 3260  C CA    . PRO A 1 406 ? 33.683  16.318  11.226  1.00 79.94 406 A 1 
ATOM 3261  C C     . PRO A 1 406 ? 35.135  16.705  11.559  1.00 80.72 406 A 1 
ATOM 3262  O O     . PRO A 1 406 ? 35.415  17.216  12.639  1.00 76.58 406 A 1 
ATOM 3263  C CB    . PRO A 1 406 ? 32.839  17.529  10.825  1.00 75.78 406 A 1 
ATOM 3264  C CG    . PRO A 1 406 ? 32.235  17.992  12.147  1.00 72.62 406 A 1 
ATOM 3265  C CD    . PRO A 1 406 ? 32.024  16.692  12.912  1.00 75.84 406 A 1 
ATOM 3266  N N     . GLU A 1 407 ? 36.049  16.507  10.635  1.00 80.85 407 A 1 
ATOM 3267  C CA    . GLU A 1 407 ? 37.491  16.682  10.867  1.00 79.87 407 A 1 
ATOM 3268  C C     . GLU A 1 407 ? 37.892  18.101  11.293  1.00 80.05 407 A 1 
ATOM 3269  O O     . GLU A 1 407 ? 38.759  18.271  12.151  1.00 76.06 407 A 1 
ATOM 3270  C CB    . GLU A 1 407 ? 38.266  16.352  9.588   1.00 77.27 407 A 1 
ATOM 3271  C CG    . GLU A 1 407 ? 38.163  14.886  9.167   1.00 69.28 407 A 1 
ATOM 3272  C CD    . GLU A 1 407 ? 38.934  14.600  7.875   1.00 63.87 407 A 1 
ATOM 3273  O OE1   . GLU A 1 407 ? 38.890  13.428  7.439   1.00 55.98 407 A 1 
ATOM 3274  O OE2   . GLU A 1 407 ? 39.562  15.541  7.336   1.00 56.70 407 A 1 
ATOM 3275  N N     . SER A 1 408 ? 37.261  19.127  10.715  1.00 81.28 408 A 1 
ATOM 3276  C CA    . SER A 1 408 ? 37.559  20.527  11.027  1.00 80.79 408 A 1 
ATOM 3277  C C     . SER A 1 408 ? 37.231  20.884  12.478  1.00 81.85 408 A 1 
ATOM 3278  O O     . SER A 1 408 ? 38.039  21.518  13.157  1.00 78.27 408 A 1 
ATOM 3279  C CB    . SER A 1 408 ? 36.797  21.447  10.064  1.00 77.75 408 A 1 
ATOM 3280  O OG    . SER A 1 408 ? 35.412  21.182  10.094  1.00 69.63 408 A 1 
ATOM 3281  N N     . LEU A 1 409 ? 36.086  20.425  12.973  1.00 81.45 409 A 1 
ATOM 3282  C CA    . LEU A 1 409 ? 35.681  20.628  14.362  1.00 82.07 409 A 1 
ATOM 3283  C C     . LEU A 1 409 ? 36.570  19.827  15.317  1.00 82.99 409 A 1 
ATOM 3284  O O     . LEU A 1 409 ? 37.001  20.362  16.337  1.00 80.71 409 A 1 
ATOM 3285  C CB    . LEU A 1 409 ? 34.197  20.260  14.521  1.00 80.65 409 A 1 
ATOM 3286  C CG    . LEU A 1 409 ? 33.655  20.461  15.951  1.00 78.66 409 A 1 
ATOM 3287  C CD1   . LEU A 1 409 ? 33.741  21.914  16.414  1.00 72.30 409 A 1 
ATOM 3288  C CD2   . LEU A 1 409 ? 32.195  20.029  16.011  1.00 72.44 409 A 1 
ATOM 3289  N N     . CYS A 1 410 ? 36.898  18.584  14.978  1.00 83.49 410 A 1 
ATOM 3290  C CA    . CYS A 1 410 ? 37.792  17.753  15.780  1.00 83.07 410 A 1 
ATOM 3291  C C     . CYS A 1 410 ? 39.174  18.399  15.925  1.00 83.36 410 A 1 
ATOM 3292  O O     . CYS A 1 410 ? 39.659  18.552  17.042  1.00 81.22 410 A 1 
ATOM 3293  C CB    . CYS A 1 410 ? 37.907  16.358  15.159  1.00 81.23 410 A 1 
ATOM 3294  S SG    . CYS A 1 410 ? 36.301  15.509  15.228  1.00 72.47 410 A 1 
ATOM 3295  N N     . LYS A 1 411 ? 39.776  18.856  14.828  1.00 84.56 411 A 1 
ATOM 3296  C CA    . LYS A 1 411 ? 41.057  19.579  14.869  1.00 83.51 411 A 1 
ATOM 3297  C C     . LYS A 1 411 ? 40.987  20.815  15.761  1.00 83.29 411 A 1 
ATOM 3298  O O     . LYS A 1 411 ? 41.902  21.040  16.549  1.00 80.77 411 A 1 
ATOM 3299  C CB    . LYS A 1 411 ? 41.501  19.976  13.453  1.00 82.40 411 A 1 
ATOM 3300  C CG    . LYS A 1 411 ? 42.106  18.791  12.685  1.00 73.43 411 A 1 
ATOM 3301  C CD    . LYS A 1 411 ? 42.526  19.217  11.277  1.00 68.26 411 A 1 
ATOM 3302  C CE    . LYS A 1 411 ? 43.145  18.019  10.543  1.00 58.97 411 A 1 
ATOM 3303  N NZ    . LYS A 1 411 ? 43.466  18.312  9.126   1.00 51.11 411 A 1 
ATOM 3304  N N     . LYS A 1 412 ? 39.907  21.594  15.672  1.00 83.04 412 A 1 
ATOM 3305  C CA    . LYS A 1 412 ? 39.715  22.778  16.512  1.00 82.10 412 A 1 
ATOM 3306  C C     . LYS A 1 412 ? 39.613  22.396  17.994  1.00 82.72 412 A 1 
ATOM 3307  O O     . LYS A 1 412 ? 40.379  22.915  18.800  1.00 79.88 412 A 1 
ATOM 3308  C CB    . LYS A 1 412 ? 38.488  23.562  16.013  1.00 79.90 412 A 1 
ATOM 3309  C CG    . LYS A 1 412 ? 38.255  24.892  16.751  1.00 73.69 412 A 1 
ATOM 3310  C CD    . LYS A 1 412 ? 39.292  25.969  16.403  1.00 70.03 412 A 1 
ATOM 3311  C CE    . LYS A 1 412 ? 38.963  27.233  17.197  1.00 63.48 412 A 1 
ATOM 3312  N NZ    . LYS A 1 412 ? 39.889  28.356  16.939  1.00 56.35 412 A 1 
ATOM 3313  N N     . LEU A 1 413 ? 38.745  21.460  18.332  1.00 83.09 413 A 1 
ATOM 3314  C CA    . LEU A 1 413 ? 38.538  21.009  19.712  1.00 82.58 413 A 1 
ATOM 3315  C C     . LEU A 1 413 ? 39.805  20.399  20.324  1.00 82.98 413 A 1 
ATOM 3316  O O     . LEU A 1 413 ? 40.168  20.753  21.440  1.00 80.77 413 A 1 
ATOM 3317  C CB    . LEU A 1 413 ? 37.391  19.991  19.754  1.00 81.84 413 A 1 
ATOM 3318  C CG    . LEU A 1 413 ? 35.989  20.596  19.559  1.00 79.63 413 A 1 
ATOM 3319  C CD1   . LEU A 1 413 ? 34.975  19.471  19.413  1.00 74.24 413 A 1 
ATOM 3320  C CD2   . LEU A 1 413 ? 35.574  21.464  20.745  1.00 74.53 413 A 1 
ATOM 3321  N N     . PHE A 1 414 ? 40.497  19.533  19.589  1.00 83.53 414 A 1 
ATOM 3322  C CA    . PHE A 1 414 ? 41.724  18.899  20.074  1.00 83.04 414 A 1 
ATOM 3323  C C     . PHE A 1 414 ? 42.889  19.885  20.187  1.00 82.50 414 A 1 
ATOM 3324  O O     . PHE A 1 414 ? 43.760  19.723  21.038  1.00 78.22 414 A 1 
ATOM 3325  C CB    . PHE A 1 414 ? 42.094  17.732  19.154  1.00 81.58 414 A 1 
ATOM 3326  C CG    . PHE A 1 414 ? 41.078  16.611  19.030  1.00 81.04 414 A 1 
ATOM 3327  C CD1   . PHE A 1 414 ? 40.056  16.411  19.976  1.00 76.94 414 A 1 
ATOM 3328  C CD2   . PHE A 1 414 ? 41.179  15.718  17.944  1.00 76.57 414 A 1 
ATOM 3329  C CE1   . PHE A 1 414 ? 39.150  15.347  19.845  1.00 74.90 414 A 1 
ATOM 3330  C CE2   . PHE A 1 414 ? 40.280  14.650  17.811  1.00 75.29 414 A 1 
ATOM 3331  C CZ    . PHE A 1 414 ? 39.263  14.466  18.760  1.00 76.69 414 A 1 
ATOM 3332  N N     . SER A 1 415 ? 42.908  20.925  19.365  1.00 84.63 415 A 1 
ATOM 3333  C CA    . SER A 1 415 ? 43.933  21.960  19.473  1.00 83.28 415 A 1 
ATOM 3334  C C     . SER A 1 415 ? 43.691  22.921  20.637  1.00 82.89 415 A 1 
ATOM 3335  O O     . SER A 1 415 ? 44.655  23.378  21.252  1.00 79.21 415 A 1 
ATOM 3336  C CB    . SER A 1 415 ? 44.069  22.708  18.147  1.00 81.44 415 A 1 
ATOM 3337  O OG    . SER A 1 415 ? 43.010  23.609  17.917  1.00 69.64 415 A 1 
ATOM 3338  N N     . ASP A 1 416 ? 42.421  23.205  20.946  1.00 82.44 416 A 1 
ATOM 3339  C CA    . ASP A 1 416 ? 42.047  24.074  22.065  1.00 80.91 416 A 1 
ATOM 3340  C C     . ASP A 1 416 ? 42.086  23.311  23.407  1.00 81.06 416 A 1 
ATOM 3341  O O     . ASP A 1 416 ? 42.421  23.884  24.441  1.00 76.85 416 A 1 
ATOM 3342  C CB    . ASP A 1 416 ? 40.662  24.693  21.790  1.00 78.04 416 A 1 
ATOM 3343  C CG    . ASP A 1 416 ? 40.600  25.636  20.567  1.00 72.16 416 A 1 
ATOM 3344  O OD1   . ASP A 1 416 ? 41.647  26.056  20.028  1.00 66.26 416 A 1 
ATOM 3345  O OD2   . ASP A 1 416 ? 39.481  25.971  20.126  1.00 66.94 416 A 1 
ATOM 3346  N N     . HIS A 1 417 ? 41.809  22.015  23.375  1.00 80.76 417 A 1 
ATOM 3347  C CA    . HIS A 1 417 ? 41.783  21.124  24.535  1.00 79.83 417 A 1 
ATOM 3348  C C     . HIS A 1 417 ? 42.580  19.845  24.252  1.00 79.58 417 A 1 
ATOM 3349  O O     . HIS A 1 417 ? 42.022  18.813  23.875  1.00 74.97 417 A 1 
ATOM 3350  C CB    . HIS A 1 417 ? 40.328  20.817  24.896  1.00 78.62 417 A 1 
ATOM 3351  C CG    . HIS A 1 417 ? 39.520  22.034  25.229  1.00 77.14 417 A 1 
ATOM 3352  N ND1   . HIS A 1 417 ? 39.602  22.773  26.390  1.00 68.94 417 A 1 
ATOM 3353  C CD2   . HIS A 1 417 ? 38.594  22.654  24.428  1.00 68.92 417 A 1 
ATOM 3354  C CE1   . HIS A 1 417 ? 38.745  23.802  26.285  1.00 69.63 417 A 1 
ATOM 3355  N NE2   . HIS A 1 417 ? 38.115  23.758  25.109  1.00 70.61 417 A 1 
ATOM 3356  N N     . LYS A 1 418 ? 43.905  19.903  24.456  1.00 81.97 418 A 1 
ATOM 3357  C CA    . LYS A 1 418 ? 44.828  18.802  24.123  1.00 80.71 418 A 1 
ATOM 3358  C C     . LYS A 1 418 ? 44.482  17.466  24.787  1.00 80.71 418 A 1 
ATOM 3359  O O     . LYS A 1 418 ? 44.721  16.413  24.210  1.00 74.53 418 A 1 
ATOM 3360  C CB    . LYS A 1 418 ? 46.260  19.195  24.504  1.00 77.64 418 A 1 
ATOM 3361  C CG    . LYS A 1 418 ? 46.804  20.329  23.627  1.00 70.42 418 A 1 
ATOM 3362  C CD    . LYS A 1 418 ? 48.252  20.627  23.992  1.00 63.13 418 A 1 
ATOM 3363  C CE    . LYS A 1 418 ? 48.792  21.742  23.096  1.00 54.37 418 A 1 
ATOM 3364  N NZ    . LYS A 1 418 ? 50.196  22.079  23.422  1.00 46.67 418 A 1 
ATOM 3365  N N     . GLU A 1 419 ? 43.915  17.516  25.989  1.00 80.00 419 A 1 
ATOM 3366  C CA    . GLU A 1 419 ? 43.537  16.320  26.756  1.00 79.84 419 A 1 
ATOM 3367  C C     . GLU A 1 419 ? 42.340  15.584  26.145  1.00 80.81 419 A 1 
ATOM 3368  O O     . GLU A 1 419 ? 42.177  14.384  26.358  1.00 76.93 419 A 1 
ATOM 3369  C CB    . GLU A 1 419 ? 43.221  16.735  28.198  1.00 76.55 419 A 1 
ATOM 3370  C CG    . GLU A 1 419 ? 44.438  17.361  28.901  1.00 68.22 419 A 1 
ATOM 3371  C CD    . GLU A 1 419 ? 44.133  17.875  30.311  1.00 62.98 419 A 1 
ATOM 3372  O OE1   . GLU A 1 419 ? 45.080  18.417  30.925  1.00 55.05 419 A 1 
ATOM 3373  O OE2   . GLU A 1 419 ? 42.966  17.761  30.752  1.00 55.64 419 A 1 
ATOM 3374  N N     . LEU A 1 420 ? 41.528  16.269  25.358  1.00 80.09 420 A 1 
ATOM 3375  C CA    . LEU A 1 420 ? 40.278  15.737  24.823  1.00 80.17 420 A 1 
ATOM 3376  C C     . LEU A 1 420 ? 40.499  14.542  23.895  1.00 80.61 420 A 1 
ATOM 3377  O O     . LEU A 1 420 ? 39.758  13.567  23.967  1.00 78.26 420 A 1 
ATOM 3378  C CB    . LEU A 1 420 ? 39.539  16.879  24.097  1.00 78.64 420 A 1 
ATOM 3379  C CG    . LEU A 1 420 ? 38.142  16.494  23.584  1.00 76.14 420 A 1 
ATOM 3380  C CD1   . LEU A 1 420 ? 37.206  16.138  24.728  1.00 70.45 420 A 1 
ATOM 3381  C CD2   . LEU A 1 420 ? 37.530  17.668  22.824  1.00 70.38 420 A 1 
ATOM 3382  N N     . GLU A 1 421 ? 41.517  14.588  23.045  1.00 80.65 421 A 1 
ATOM 3383  C CA    . GLU A 1 421 ? 41.808  13.495  22.114  1.00 79.37 421 A 1 
ATOM 3384  C C     . GLU A 1 421 ? 42.178  12.203  22.851  1.00 79.30 421 A 1 
ATOM 3385  O O     . GLU A 1 421 ? 41.648  11.132  22.547  1.00 76.25 421 A 1 
ATOM 3386  C CB    . GLU A 1 421 ? 42.933  13.928  21.159  1.00 76.68 421 A 1 
ATOM 3387  C CG    . GLU A 1 421 ? 43.099  12.921  20.011  1.00 70.09 421 A 1 
ATOM 3388  C CD    . GLU A 1 421 ? 44.251  13.235  19.057  1.00 66.80 421 A 1 
ATOM 3389  O OE1   . GLU A 1 421 ? 44.644  12.291  18.331  1.00 60.84 421 A 1 
ATOM 3390  O OE2   . GLU A 1 421 ? 44.757  14.376  19.054  1.00 62.88 421 A 1 
ATOM 3391  N N     . GLY A 1 422 ? 43.056  12.307  23.851  1.00 80.06 422 A 1 
ATOM 3392  C CA    . GLY A 1 422 ? 43.459  11.164  24.672  1.00 79.50 422 A 1 
ATOM 3393  C C     . GLY A 1 422 ? 42.300  10.599  25.490  1.00 80.68 422 A 1 
ATOM 3394  O O     . GLY A 1 422 ? 42.116  9.379   25.550  1.00 78.22 422 A 1 
ATOM 3395  N N     . LEU A 1 423 ? 41.478  11.478  26.058  1.00 80.57 423 A 1 
ATOM 3396  C CA    . LEU A 1 423 ? 40.279  11.102  26.805  1.00 80.07 423 A 1 
ATOM 3397  C C     . LEU A 1 423 ? 39.299  10.322  25.922  1.00 80.96 423 A 1 
ATOM 3398  O O     . LEU A 1 423 ? 38.877  9.227   26.289  1.00 78.98 423 A 1 
ATOM 3399  C CB    . LEU A 1 423 ? 39.639  12.385  27.371  1.00 77.93 423 A 1 
ATOM 3400  C CG    . LEU A 1 423 ? 38.449  12.115  28.310  1.00 72.61 423 A 1 
ATOM 3401  C CD1   . LEU A 1 423 ? 38.916  11.527  29.636  1.00 66.73 423 A 1 
ATOM 3402  C CD2   . LEU A 1 423 ? 37.704  13.410  28.595  1.00 66.05 423 A 1 
ATOM 3403  N N     . MET A 1 424 ? 38.990  10.834  24.736  1.00 81.02 424 A 1 
ATOM 3404  C CA    . MET A 1 424 ? 38.064  10.186  23.809  1.00 80.50 424 A 1 
ATOM 3405  C C     . MET A 1 424 ? 38.577  8.826   23.334  1.00 80.89 424 A 1 
ATOM 3406  O O     . MET A 1 424 ? 37.821  7.857   23.365  1.00 79.37 424 A 1 
ATOM 3407  C CB    . MET A 1 424 ? 37.773  11.106  22.621  1.00 79.90 424 A 1 
ATOM 3408  C CG    . MET A 1 424 ? 36.844  12.272  22.991  1.00 74.89 424 A 1 
ATOM 3409  S SD    . MET A 1 424 ? 35.222  11.832  23.700  1.00 72.62 424 A 1 
ATOM 3410  C CE    . MET A 1 424 ? 34.530  10.813  22.386  1.00 63.82 424 A 1 
ATOM 3411  N N     . LYS A 1 425 ? 39.853  8.712   22.972  1.00 81.62 425 A 1 
ATOM 3412  C CA    . LYS A 1 425 ? 40.453  7.421   22.598  1.00 80.21 425 A 1 
ATOM 3413  C C     . LYS A 1 425 ? 40.337  6.385   23.716  1.00 79.93 425 A 1 
ATOM 3414  O O     . LYS A 1 425 ? 40.054  5.222   23.444  1.00 76.75 425 A 1 
ATOM 3415  C CB    . LYS A 1 425 ? 41.920  7.615   22.184  1.00 78.56 425 A 1 
ATOM 3416  C CG    . LYS A 1 425 ? 42.037  8.221   20.773  1.00 73.70 425 A 1 
ATOM 3417  C CD    . LYS A 1 425 ? 43.496  8.482   20.378  1.00 69.33 425 A 1 
ATOM 3418  C CE    . LYS A 1 425 ? 43.534  9.035   18.951  1.00 62.25 425 A 1 
ATOM 3419  N NZ    . LYS A 1 425 ? 44.862  9.566   18.551  1.00 55.56 425 A 1 
ATOM 3420  N N     . THR A 1 426 ? 40.500  6.812   24.964  1.00 80.78 426 A 1 
ATOM 3421  C CA    . THR A 1 426 ? 40.391  5.928   26.133  1.00 79.55 426 A 1 
ATOM 3422  C C     . THR A 1 426 ? 38.947  5.480   26.375  1.00 79.77 426 A 1 
ATOM 3423  O O     . THR A 1 426 ? 38.708  4.316   26.674  1.00 76.42 426 A 1 
ATOM 3424  C CB    . THR A 1 426 ? 40.940  6.616   27.395  1.00 77.30 426 A 1 
ATOM 3425  O OG1   . THR A 1 426 ? 42.214  7.165   27.144  1.00 68.28 426 A 1 
ATOM 3426  C CG2   . THR A 1 426 ? 41.112  5.641   28.552  1.00 65.79 426 A 1 
ATOM 3427  N N     . LEU A 1 427 ? 37.982  6.383   26.212  1.00 78.26 427 A 1 
ATOM 3428  C CA    . LEU A 1 427 ? 36.555  6.098   26.438  1.00 76.51 427 A 1 
ATOM 3429  C C     . LEU A 1 427 ? 35.935  5.191   25.370  1.00 77.15 427 A 1 
ATOM 3430  O O     . LEU A 1 427 ? 35.009  4.436   25.666  1.00 74.41 427 A 1 
ATOM 3431  C CB    . LEU A 1 427 ? 35.796  7.424   26.466  1.00 74.14 427 A 1 
ATOM 3432  C CG    . LEU A 1 427 ? 36.053  8.250   27.733  1.00 70.28 427 A 1 
ATOM 3433  C CD1   . LEU A 1 427 ? 35.590  9.668   27.468  1.00 66.17 427 A 1 
ATOM 3434  C CD2   . LEU A 1 427 ? 35.309  7.687   28.940  1.00 65.80 427 A 1 
ATOM 3435  N N     . ILE A 1 428 ? 36.424  5.287   24.146  1.00 77.70 428 A 1 
ATOM 3436  C CA    . ILE A 1 428 ? 35.910  4.513   23.015  1.00 75.77 428 A 1 
ATOM 3437  C C     . ILE A 1 428 ? 36.399  3.065   23.064  1.00 75.40 428 A 1 
ATOM 3438  O O     . ILE A 1 428 ? 35.706  2.163   22.589  1.00 69.95 428 A 1 
ATOM 3439  C CB    . ILE A 1 428 ? 36.304  5.219   21.704  1.00 72.62 428 A 1 
ATOM 3440  C CG1   . ILE A 1 428 ? 35.591  6.586   21.591  1.00 66.76 428 A 1 
ATOM 3441  C CG2   . ILE A 1 428 ? 35.950  4.371   20.473  1.00 63.71 428 A 1 
ATOM 3442  C CD1   . ILE A 1 428 ? 36.299  7.518   20.609  1.00 59.30 428 A 1 
ATOM 3443  N N     . HIS A 1 429 ? 37.548  2.812   23.660  1.00 75.34 429 A 1 
ATOM 3444  C CA    . HIS A 1 429 ? 38.054  1.459   23.856  1.00 72.61 429 A 1 
ATOM 3445  C C     . HIS A 1 429 ? 37.048  0.603   24.657  1.00 72.11 429 A 1 
ATOM 3446  O O     . HIS A 1 429 ? 36.537  1.056   25.675  1.00 64.66 429 A 1 
ATOM 3447  C CB    . HIS A 1 429 ? 39.427  1.540   24.536  1.00 66.88 429 A 1 
ATOM 3448  C CG    . HIS A 1 429 ? 40.216  0.271   24.400  1.00 61.33 429 A 1 
ATOM 3449  N ND1   . HIS A 1 429 ? 40.042  -0.889  25.122  1.00 53.75 429 A 1 
ATOM 3450  C CD2   . HIS A 1 429 ? 41.218  0.010   23.495  1.00 52.22 429 A 1 
ATOM 3451  C CE1   . HIS A 1 429 ? 40.904  -1.808  24.668  1.00 47.82 429 A 1 
ATOM 3452  N NE2   . HIS A 1 429 ? 41.638  -1.299  23.677  1.00 49.08 429 A 1 
ATOM 3453  N N     . PRO A 1 430 ? 36.712  -0.620  24.248  1.00 71.42 430 A 1 
ATOM 3454  C CA    . PRO A 1 430 ? 37.348  -1.475  23.253  1.00 70.40 430 A 1 
ATOM 3455  C C     . PRO A 1 430 ? 36.685  -1.490  21.864  1.00 72.16 430 A 1 
ATOM 3456  O O     . PRO A 1 430 ? 36.809  -2.480  21.148  1.00 64.53 430 A 1 
ATOM 3457  C CB    . PRO A 1 430 ? 37.320  -2.861  23.912  1.00 63.77 430 A 1 
ATOM 3458  C CG    . PRO A 1 430 ? 35.948  -2.870  24.579  1.00 60.50 430 A 1 
ATOM 3459  C CD    . PRO A 1 430 ? 35.800  -1.423  25.054  1.00 63.20 430 A 1 
ATOM 3460  N N     . CYS A 1 431 ? 35.970  -0.453  21.457  1.00 71.89 431 A 1 
ATOM 3461  C CA    . CYS A 1 431 ? 35.342  -0.423  20.136  1.00 71.44 431 A 1 
ATOM 3462  C C     . CYS A 1 431 ? 36.416  -0.373  19.033  1.00 72.54 431 A 1 
ATOM 3463  O O     . CYS A 1 431 ? 37.210  0.563   18.974  1.00 67.41 431 A 1 
ATOM 3464  C CB    . CYS A 1 431 ? 34.368  0.756   20.027  1.00 67.08 431 A 1 
ATOM 3465  S SG    . CYS A 1 431 ? 32.984  0.554   21.199  1.00 59.79 431 A 1 
ATOM 3466  N N     . SER A 1 432 ? 36.409  -1.365  18.143  1.00 72.93 432 A 1 
ATOM 3467  C CA    . SER A 1 432 ? 37.385  -1.480  17.058  1.00 71.86 432 A 1 
ATOM 3468  C C     . SER A 1 432 ? 36.918  -0.866  15.736  1.00 73.56 432 A 1 
ATOM 3469  O O     . SER A 1 432 ? 37.739  -0.424  14.941  1.00 67.07 432 A 1 
ATOM 3470  C CB    . SER A 1 432 ? 37.729  -2.957  16.837  1.00 65.18 432 A 1 
ATOM 3471  O OG    . SER A 1 432 ? 36.550  -3.723  16.650  1.00 57.23 432 A 1 
ATOM 3472  N N     . GLN A 1 433 ? 35.617  -0.841  15.504  1.00 76.13 433 A 1 
ATOM 3473  C CA    . GLN A 1 433 ? 34.999  -0.307  14.290  1.00 75.57 433 A 1 
ATOM 3474  C C     . GLN A 1 433 ? 33.888  0.664   14.667  1.00 76.07 433 A 1 
ATOM 3475  O O     . GLN A 1 433 ? 32.954  0.286   15.380  1.00 69.76 433 A 1 
ATOM 3476  C CB    . GLN A 1 433 ? 34.396  -1.444  13.456  1.00 70.86 433 A 1 
ATOM 3477  C CG    . GLN A 1 433 ? 35.424  -2.337  12.758  1.00 65.02 433 A 1 
ATOM 3478  C CD    . GLN A 1 433 ? 34.735  -3.464  11.986  1.00 62.14 433 A 1 
ATOM 3479  O OE1   . GLN A 1 433 ? 33.617  -3.856  12.266  1.00 56.62 433 A 1 
ATOM 3480  N NE2   . GLN A 1 433 ? 35.373  -4.030  10.998  1.00 55.05 433 A 1 
ATOM 3481  N N     . GLY A 1 434 ? 33.953  1.883   14.159  1.00 79.36 434 A 1 
ATOM 3482  C CA    . GLY A 1 434 ? 32.910  2.858   14.416  1.00 79.74 434 A 1 
ATOM 3483  C C     . GLY A 1 434 ? 33.256  4.261   13.937  1.00 81.75 434 A 1 
ATOM 3484  O O     . GLY A 1 434 ? 34.317  4.519   13.373  1.00 78.35 434 A 1 
ATOM 3485  N N     . ILE A 1 435 ? 32.323  5.167   14.183  1.00 82.78 435 A 1 
ATOM 3486  C CA    . ILE A 1 435 ? 32.466  6.590   13.874  1.00 84.25 435 A 1 
ATOM 3487  C C     . ILE A 1 435 ? 32.039  7.388   15.105  1.00 85.16 435 A 1 
ATOM 3488  O O     . ILE A 1 435 ? 31.004  7.101   15.709  1.00 82.97 435 A 1 
ATOM 3489  C CB    . ILE A 1 435 ? 31.656  6.972   12.613  1.00 81.92 435 A 1 
ATOM 3490  C CG1   . ILE A 1 435 ? 32.121  6.135   11.397  1.00 71.78 435 A 1 
ATOM 3491  C CG2   . ILE A 1 435 ? 31.799  8.475   12.317  1.00 70.46 435 A 1 
ATOM 3492  C CD1   . ILE A 1 435 ? 31.328  6.377   10.113  1.00 65.94 435 A 1 
ATOM 3493  N N     . VAL A 1 436 ? 32.822  8.395   15.454  1.00 85.22 436 A 1 
ATOM 3494  C CA    . VAL A 1 436 ? 32.474  9.377   16.486  1.00 85.72 436 A 1 
ATOM 3495  C C     . VAL A 1 436 ? 32.188  10.703  15.807  1.00 85.85 436 A 1 
ATOM 3496  O O     . VAL A 1 436 ? 33.045  11.259  15.123  1.00 83.89 436 A 1 
ATOM 3497  C CB    . VAL A 1 436 ? 33.578  9.520   17.537  1.00 84.96 436 A 1 
ATOM 3498  C CG1   . VAL A 1 436 ? 33.168  10.512  18.630  1.00 76.88 436 A 1 
ATOM 3499  C CG2   . VAL A 1 436 ? 33.855  8.179   18.211  1.00 77.98 436 A 1 
ATOM 3500  N N     . ILE A 1 437 ? 30.990  11.216  16.011  1.00 85.88 437 A 1 
ATOM 3501  C CA    . ILE A 1 437 ? 30.524  12.457  15.398  1.00 86.01 437 A 1 
ATOM 3502  C C     . ILE A 1 437 ? 30.471  13.542  16.467  1.00 85.81 437 A 1 
ATOM 3503  O O     . ILE A 1 437 ? 29.647  13.485  17.379  1.00 83.46 437 A 1 
ATOM 3504  C CB    . ILE A 1 437 ? 29.174  12.250  14.688  1.00 85.04 437 A 1 
ATOM 3505  C CG1   . ILE A 1 437 ? 29.276  11.084  13.673  1.00 79.91 437 A 1 
ATOM 3506  C CG2   . ILE A 1 437 ? 28.765  13.554  13.989  1.00 78.58 437 A 1 
ATOM 3507  C CD1   . ILE A 1 437 ? 27.969  10.758  12.961  1.00 72.77 437 A 1 
ATOM 3508  N N     . PHE A 1 438 ? 31.350  14.522  16.345  1.00 85.69 438 A 1 
ATOM 3509  C CA    . PHE A 1 438 ? 31.404  15.659  17.250  1.00 85.54 438 A 1 
ATOM 3510  C C     . PHE A 1 438 ? 30.452  16.768  16.813  1.00 85.08 438 A 1 
ATOM 3511  O O     . PHE A 1 438 ? 30.290  17.057  15.628  1.00 81.36 438 A 1 
ATOM 3512  C CB    . PHE A 1 438 ? 32.841  16.173  17.365  1.00 83.98 438 A 1 
ATOM 3513  C CG    . PHE A 1 438 ? 33.740  15.291  18.203  1.00 83.58 438 A 1 
ATOM 3514  C CD1   . PHE A 1 438 ? 33.968  15.602  19.556  1.00 77.56 438 A 1 
ATOM 3515  C CD2   . PHE A 1 438 ? 34.357  14.162  17.644  1.00 76.44 438 A 1 
ATOM 3516  C CE1   . PHE A 1 438 ? 34.805  14.795  20.341  1.00 74.77 438 A 1 
ATOM 3517  C CE2   . PHE A 1 438 ? 35.188  13.347  18.425  1.00 74.54 438 A 1 
ATOM 3518  C CZ    . PHE A 1 438 ? 35.415  13.665  19.775  1.00 77.73 438 A 1 
ATOM 3519  N N     . SER A 1 439 ? 29.863  17.439  17.794  1.00 85.37 439 A 1 
ATOM 3520  C CA    . SER A 1 439 ? 29.121  18.685  17.626  1.00 84.55 439 A 1 
ATOM 3521  C C     . SER A 1 439 ? 29.421  19.619  18.797  1.00 84.47 439 A 1 
ATOM 3522  O O     . SER A 1 439 ? 29.706  19.168  19.904  1.00 81.73 439 A 1 
ATOM 3523  C CB    . SER A 1 439 ? 27.619  18.399  17.540  1.00 82.33 439 A 1 
ATOM 3524  O OG    . SER A 1 439 ? 26.906  19.612  17.412  1.00 72.52 439 A 1 
ATOM 3525  N N     . ARG A 1 440 ? 29.333  20.936  18.580  1.00 83.33 440 A 1 
ATOM 3526  C CA    . ARG A 1 440 ? 29.389  21.911  19.682  1.00 82.50 440 A 1 
ATOM 3527  C C     . ARG A 1 440 ? 28.225  21.744  20.656  1.00 82.71 440 A 1 
ATOM 3528  O O     . ARG A 1 440 ? 28.391  22.001  21.838  1.00 77.29 440 A 1 
ATOM 3529  C CB    . ARG A 1 440 ? 29.431  23.333  19.121  1.00 79.99 440 A 1 
ATOM 3530  C CG    . ARG A 1 440 ? 30.861  23.796  18.794  1.00 74.37 440 A 1 
ATOM 3531  C CD    . ARG A 1 440 ? 31.645  24.093  20.086  1.00 70.72 440 A 1 
ATOM 3532  N NE    . ARG A 1 440 ? 32.984  24.635  19.788  1.00 65.30 440 A 1 
ATOM 3533  C CZ    . ARG A 1 440 ? 33.865  25.063  20.678  1.00 59.38 440 A 1 
ATOM 3534  N NH1   . ARG A 1 440 ? 33.618  25.089  21.958  1.00 54.14 440 A 1 
ATOM 3535  N NH2   . ARG A 1 440 ? 35.036  25.469  20.287  1.00 53.33 440 A 1 
ATOM 3536  N N     . SER A 1 441 ? 27.079  21.331  20.164  1.00 82.04 441 A 1 
ATOM 3537  C CA    . SER A 1 441 ? 25.930  20.962  20.991  1.00 82.02 441 A 1 
ATOM 3538  C C     . SER A 1 441 ? 24.938  20.145  20.171  1.00 82.75 441 A 1 
ATOM 3539  O O     . SER A 1 441 ? 24.219  20.704  19.342  1.00 78.86 441 A 1 
ATOM 3540  C CB    . SER A 1 441 ? 25.258  22.229  21.524  1.00 78.93 441 A 1 
ATOM 3541  O OG    . SER A 1 441 ? 24.107  21.920  22.270  1.00 69.76 441 A 1 
ATOM 3542  N N     . TRP A 1 442 ? 24.848  18.852  20.441  1.00 82.93 442 A 1 
ATOM 3543  C CA    . TRP A 1 442 ? 23.804  18.015  19.856  1.00 83.76 442 A 1 
ATOM 3544  C C     . TRP A 1 442 ? 22.395  18.471  20.250  1.00 83.31 442 A 1 
ATOM 3545  O O     . TRP A 1 442 ? 21.476  18.364  19.447  1.00 79.52 442 A 1 
ATOM 3546  C CB    . TRP A 1 442 ? 24.032  16.542  20.219  1.00 83.49 442 A 1 
ATOM 3547  C CG    . TRP A 1 442 ? 24.898  15.802  19.244  1.00 84.42 442 A 1 
ATOM 3548  C CD1   . TRP A 1 442 ? 26.131  15.310  19.490  1.00 78.95 442 A 1 
ATOM 3549  C CD2   . TRP A 1 442 ? 24.602  15.475  17.849  1.00 82.43 442 A 1 
ATOM 3550  N NE1   . TRP A 1 442 ? 26.628  14.699  18.344  1.00 79.02 442 A 1 
ATOM 3551  C CE2   . TRP A 1 442 ? 25.720  14.787  17.313  1.00 80.84 442 A 1 
ATOM 3552  C CE3   . TRP A 1 442 ? 23.500  15.709  16.997  1.00 78.97 442 A 1 
ATOM 3553  C CZ2   . TRP A 1 442 ? 25.758  14.361  15.966  1.00 79.46 442 A 1 
ATOM 3554  C CZ3   . TRP A 1 442 ? 23.541  15.284  15.657  1.00 74.77 442 A 1 
ATOM 3555  C CH2   . TRP A 1 442 ? 24.660  14.623  15.151  1.00 76.07 442 A 1 
ATOM 3556  N N     . ALA A 1 443 ? 22.228  19.074  21.431  1.00 83.84 443 A 1 
ATOM 3557  C CA    . ALA A 1 443 ? 20.956  19.676  21.828  1.00 82.73 443 A 1 
ATOM 3558  C C     . ALA A 1 443 ? 20.523  20.793  20.865  1.00 82.64 443 A 1 
ATOM 3559  O O     . ALA A 1 443 ? 19.368  20.841  20.445  1.00 78.89 443 A 1 
ATOM 3560  C CB    . ALA A 1 443 ? 21.079  20.207  23.256  1.00 80.95 443 A 1 
ATOM 3561  N N     . GLY A 1 444 ? 21.454  21.661  20.472  1.00 81.18 444 A 1 
ATOM 3562  C CA    . GLY A 1 444 ? 21.198  22.680  19.460  1.00 79.35 444 A 1 
ATOM 3563  C C     . GLY A 1 444 ? 20.836  22.083  18.097  1.00 79.96 444 A 1 
ATOM 3564  O O     . GLY A 1 444 ? 19.900  22.549  17.449  1.00 75.62 444 A 1 
ATOM 3565  N N     . ASP A 1 445 ? 21.521  21.020  17.704  1.00 81.36 445 A 1 
ATOM 3566  C CA    . ASP A 1 445 ? 21.295  20.344  16.424  1.00 79.86 445 A 1 
ATOM 3567  C C     . ASP A 1 445 ? 19.931  19.625  16.372  1.00 79.89 445 A 1 
ATOM 3568  O O     . ASP A 1 445 ? 19.293  19.565  15.320  1.00 75.17 445 A 1 
ATOM 3569  C CB    . ASP A 1 445 ? 22.450  19.365  16.156  1.00 77.33 445 A 1 
ATOM 3570  C CG    . ASP A 1 445 ? 23.821  20.044  16.011  1.00 74.20 445 A 1 
ATOM 3571  O OD1   . ASP A 1 445 ? 23.884  21.289  15.890  1.00 67.59 445 A 1 
ATOM 3572  O OD2   . ASP A 1 445 ? 24.832  19.314  16.008  1.00 69.10 445 A 1 
ATOM 3573  N N     . VAL A 1 446 ? 19.432  19.144  17.510  1.00 80.42 446 A 1 
ATOM 3574  C CA    . VAL A 1 446 ? 18.087  18.543  17.601  1.00 78.58 446 A 1 
ATOM 3575  C C     . VAL A 1 446 ? 16.969  19.552  17.898  1.00 77.67 446 A 1 
ATOM 3576  O O     . VAL A 1 446 ? 15.807  19.156  18.001  1.00 71.38 446 A 1 
ATOM 3577  C CB    . VAL A 1 446 ? 18.031  17.324  18.541  1.00 76.38 446 A 1 
ATOM 3578  C CG1   . VAL A 1 446 ? 19.020  16.248  18.107  1.00 69.98 446 A 1 
ATOM 3579  C CG2   . VAL A 1 446 ? 18.258  17.687  20.002  1.00 70.84 446 A 1 
ATOM 3580  N N     . GLY A 1 447 ? 17.294  20.838  17.993  1.00 77.83 447 A 1 
ATOM 3581  C CA    . GLY A 1 447 ? 16.325  21.921  18.165  1.00 76.31 447 A 1 
ATOM 3582  C C     . GLY A 1 447 ? 16.095  22.377  19.606  1.00 77.35 447 A 1 
ATOM 3583  O O     . GLY A 1 447 ? 15.161  23.143  19.847  1.00 71.52 447 A 1 
ATOM 3584  N N     . PHE A 1 448 ? 16.921  21.930  20.556  1.00 79.39 448 A 1 
ATOM 3585  C CA    . PHE A 1 448 ? 16.914  22.463  21.914  1.00 79.29 448 A 1 
ATOM 3586  C C     . PHE A 1 448 ? 17.850  23.671  22.064  1.00 78.85 448 A 1 
ATOM 3587  O O     . PHE A 1 448 ? 18.594  24.049  21.152  1.00 71.48 448 A 1 
ATOM 3588  C CB    . PHE A 1 448 ? 17.236  21.348  22.920  1.00 75.56 448 A 1 
ATOM 3589  C CG    . PHE A 1 448 ? 16.163  20.295  23.108  1.00 77.01 448 A 1 
ATOM 3590  C CD1   . PHE A 1 448 ? 14.794  20.596  22.964  1.00 72.13 448 A 1 
ATOM 3591  C CD2   . PHE A 1 448 ? 16.543  19.000  23.503  1.00 71.37 448 A 1 
ATOM 3592  C CE1   . PHE A 1 448 ? 13.818  19.615  23.200  1.00 67.75 448 A 1 
ATOM 3593  C CE2   . PHE A 1 448 ? 15.569  18.018  23.744  1.00 69.45 448 A 1 
ATOM 3594  C CZ    . PHE A 1 448 ? 14.205  18.324  23.592  1.00 70.02 448 A 1 
ATOM 3595  N N     . ARG A 1 449 ? 17.799  24.313  23.231  1.00 79.34 449 A 1 
ATOM 3596  C CA    . ARG A 1 449 ? 18.684  25.426  23.551  1.00 79.15 449 A 1 
ATOM 3597  C C     . ARG A 1 449 ? 20.104  24.911  23.773  1.00 80.18 449 A 1 
ATOM 3598  O O     . ARG A 1 449 ? 20.303  23.924  24.467  1.00 74.92 449 A 1 
ATOM 3599  C CB    . ARG A 1 449 ? 18.129  26.181  24.766  1.00 74.34 449 A 1 
ATOM 3600  C CG    . ARG A 1 449 ? 18.876  27.494  25.004  1.00 64.77 449 A 1 
ATOM 3601  C CD    . ARG A 1 449 ? 18.265  28.243  26.184  1.00 59.86 449 A 1 
ATOM 3602  N NE    . ARG A 1 449 ? 18.960  29.516  26.421  1.00 51.73 449 A 1 
ATOM 3603  C CZ    . ARG A 1 449 ? 18.651  30.412  27.349  1.00 44.70 449 A 1 
ATOM 3604  N NH1   . ARG A 1 449 ? 17.650  30.226  28.161  1.00 41.75 449 A 1 
ATOM 3605  N NH2   . ARG A 1 449 ? 19.355  31.500  27.469  1.00 38.70 449 A 1 
ATOM 3606  N N     . LYS A 1 450 ? 21.090  25.609  23.201  1.00 77.40 450 A 1 
ATOM 3607  C CA    . LYS A 1 450 ? 22.503  25.324  23.461  1.00 76.74 450 A 1 
ATOM 3608  C C     . LYS A 1 450 ? 22.860  25.773  24.878  1.00 77.77 450 A 1 
ATOM 3609  O O     . LYS A 1 450 ? 22.557  26.907  25.251  1.00 72.90 450 A 1 
ATOM 3610  C CB    . LYS A 1 450 ? 23.406  26.005  22.415  1.00 72.37 450 A 1 
ATOM 3611  C CG    . LYS A 1 450 ? 23.133  25.483  20.996  1.00 65.21 450 A 1 
ATOM 3612  C CD    . LYS A 1 450 ? 24.163  25.981  19.980  1.00 61.89 450 A 1 
ATOM 3613  C CE    . LYS A 1 450 ? 23.852  25.354  18.614  1.00 54.18 450 A 1 
ATOM 3614  N NZ    . LYS A 1 450 ? 24.922  25.563  17.611  1.00 49.03 450 A 1 
ATOM 3615  N N     . GLU A 1 451 ? 23.515  24.905  25.632  1.00 76.73 451 A 1 
ATOM 3616  C CA    . GLU A 1 451 ? 23.997  25.214  26.979  1.00 76.47 451 A 1 
ATOM 3617  C C     . GLU A 1 451 ? 25.470  25.634  26.948  1.00 77.89 451 A 1 
ATOM 3618  O O     . GLU A 1 451 ? 26.286  25.042  26.240  1.00 72.66 451 A 1 
ATOM 3619  C CB    . GLU A 1 451 ? 23.762  24.019  27.911  1.00 71.74 451 A 1 
ATOM 3620  C CG    . GLU A 1 451 ? 22.296  23.907  28.383  1.00 66.53 451 A 1 
ATOM 3621  C CD    . GLU A 1 451 ? 21.823  25.113  29.211  1.00 62.29 451 A 1 
ATOM 3622  O OE1   . GLU A 1 451 ? 20.590  25.290  29.339  1.00 55.95 451 A 1 
ATOM 3623  O OE2   . GLU A 1 451 ? 22.682  25.895  29.683  1.00 57.43 451 A 1 
ATOM 3624  N N     . GLN A 1 452 ? 25.806  26.676  27.704  1.00 78.76 452 A 1 
ATOM 3625  C CA    . GLN A 1 452 ? 27.172  27.210  27.731  1.00 78.15 452 A 1 
ATOM 3626  C C     . GLN A 1 452 ? 28.133  26.338  28.547  1.00 79.71 452 A 1 
ATOM 3627  O O     . GLN A 1 452 ? 29.325  26.316  28.266  1.00 74.56 452 A 1 
ATOM 3628  C CB    . GLN A 1 452 ? 27.167  28.640  28.285  1.00 73.43 452 A 1 
ATOM 3629  C CG    . GLN A 1 452 ? 26.496  29.626  27.318  1.00 64.70 452 A 1 
ATOM 3630  C CD    . GLN A 1 452 ? 26.558  31.074  27.821  1.00 58.05 452 A 1 
ATOM 3631  O OE1   . GLN A 1 452 ? 26.909  31.369  28.943  1.00 51.17 452 A 1 
ATOM 3632  N NE2   . GLN A 1 452 ? 26.201  32.029  26.991  1.00 48.60 452 A 1 
ATOM 3633  N N     . ASN A 1 453 ? 27.611  25.603  29.514  1.00 80.08 453 A 1 
ATOM 3634  C CA    . ASN A 1 453 ? 28.403  24.717  30.372  1.00 79.80 453 A 1 
ATOM 3635  C C     . ASN A 1 453 ? 28.809  23.404  29.683  1.00 81.01 453 A 1 
ATOM 3636  O O     . ASN A 1 453 ? 29.564  22.618  30.252  1.00 77.14 453 A 1 
ATOM 3637  C CB    . ASN A 1 453 ? 27.615  24.449  31.661  1.00 77.37 453 A 1 
ATOM 3638  C CG    . ASN A 1 453 ? 27.410  25.697  32.507  1.00 72.46 453 A 1 
ATOM 3639  O OD1   . ASN A 1 453 ? 28.114  26.681  32.410  1.00 64.84 453 A 1 
ATOM 3640  N ND2   . ASN A 1 453 ? 26.419  25.682  33.370  1.00 63.91 453 A 1 
ATOM 3641  N N     . VAL A 1 454 ? 28.330  23.166  28.485  1.00 81.09 454 A 1 
ATOM 3642  C CA    . VAL A 1 454 ? 28.704  22.017  27.661  1.00 81.51 454 A 1 
ATOM 3643  C C     . VAL A 1 454 ? 29.752  22.457  26.644  1.00 81.81 454 A 1 
ATOM 3644  O O     . VAL A 1 454 ? 29.494  23.326  25.809  1.00 79.26 454 A 1 
ATOM 3645  C CB    . VAL A 1 454 ? 27.472  21.404  26.974  1.00 79.82 454 A 1 
ATOM 3646  C CG1   . VAL A 1 454 ? 27.860  20.208  26.100  1.00 72.54 454 A 1 
ATOM 3647  C CG2   . VAL A 1 454 ? 26.453  20.921  28.014  1.00 73.81 454 A 1 
ATOM 3648  N N     . LEU A 1 455 ? 30.932  21.845  26.714  1.00 82.09 455 A 1 
ATOM 3649  C CA    . LEU A 1 455 ? 32.025  22.120  25.783  1.00 81.15 455 A 1 
ATOM 3650  C C     . LEU A 1 455 ? 31.703  21.585  24.384  1.00 81.42 455 A 1 
ATOM 3651  O O     . LEU A 1 455 ? 31.760  22.319  23.399  1.00 77.01 455 A 1 
ATOM 3652  C CB    . LEU A 1 455 ? 33.313  21.499  26.354  1.00 78.42 455 A 1 
ATOM 3653  C CG    . LEU A 1 455 ? 34.537  21.698  25.441  1.00 73.98 455 A 1 
ATOM 3654  C CD1   . LEU A 1 455 ? 34.938  23.169  25.344  1.00 68.31 455 A 1 
ATOM 3655  C CD2   . LEU A 1 455 ? 35.709  20.900  25.991  1.00 67.13 455 A 1 
ATOM 3656  N N     . CYS A 1 456 ? 31.380  20.304  24.318  1.00 83.39 456 A 1 
ATOM 3657  C CA    . CYS A 1 456 ? 30.946  19.629  23.106  1.00 83.71 456 A 1 
ATOM 3658  C C     . CYS A 1 456 ? 30.207  18.333  23.443  1.00 84.59 456 A 1 
ATOM 3659  O O     . CYS A 1 456 ? 30.331  17.795  24.547  1.00 82.06 456 A 1 
ATOM 3660  C CB    . CYS A 1 456 ? 32.151  19.359  22.185  1.00 81.14 456 A 1 
ATOM 3661  S SG    . CYS A 1 456 ? 33.374  18.251  22.944  1.00 74.22 456 A 1 
ATOM 3662  N N     . ASP A 1 457 ? 29.487  17.824  22.456  1.00 85.63 457 A 1 
ATOM 3663  C CA    . ASP A 1 457 ? 28.900  16.490  22.495  1.00 86.03 457 A 1 
ATOM 3664  C C     . ASP A 1 457 ? 29.545  15.620  21.411  1.00 86.65 457 A 1 
ATOM 3665  O O     . ASP A 1 457 ? 29.891  16.103  20.332  1.00 84.42 457 A 1 
ATOM 3666  C CB    . ASP A 1 457 ? 27.383  16.571  22.302  1.00 84.06 457 A 1 
ATOM 3667  C CG    . ASP A 1 457 ? 26.649  17.375  23.374  1.00 82.53 457 A 1 
ATOM 3668  O OD1   . ASP A 1 457 ? 26.838  17.096  24.573  1.00 74.94 457 A 1 
ATOM 3669  O OD2   . ASP A 1 457 ? 25.830  18.238  22.991  1.00 75.67 457 A 1 
ATOM 3670  N N     . ALA A 1 458 ? 29.688  14.334  21.688  1.00 86.90 458 A 1 
ATOM 3671  C CA    . ALA A 1 458 ? 30.206  13.355  20.747  1.00 87.15 458 A 1 
ATOM 3672  C C     . ALA A 1 458 ? 29.307  12.116  20.704  1.00 87.32 458 A 1 
ATOM 3673  O O     . ALA A 1 458 ? 29.044  11.489  21.728  1.00 84.94 458 A 1 
ATOM 3674  C CB    . ALA A 1 458 ? 31.650  13.010  21.125  1.00 85.58 458 A 1 
ATOM 3675  N N     . LEU A 1 459 ? 28.855  11.757  19.516  1.00 87.23 459 A 1 
ATOM 3676  C CA    . LEU A 1 459 ? 28.011  10.592  19.293  1.00 87.23 459 A 1 
ATOM 3677  C C     . LEU A 1 459 ? 28.862  9.431   18.768  1.00 87.14 459 A 1 
ATOM 3678  O O     . LEU A 1 459 ? 29.389  9.505   17.658  1.00 84.82 459 A 1 
ATOM 3679  C CB    . LEU A 1 459 ? 26.882  10.989  18.325  1.00 86.11 459 A 1 
ATOM 3680  C CG    . LEU A 1 459 ? 25.786  9.919   18.201  1.00 82.94 459 A 1 
ATOM 3681  C CD1   . LEU A 1 459 ? 24.928  9.858   19.464  1.00 76.82 459 A 1 
ATOM 3682  C CD2   . LEU A 1 459 ? 24.871  10.252  17.029  1.00 76.49 459 A 1 
ATOM 3683  N N     . LEU A 1 460 ? 28.978  8.368   19.556  1.00 86.92 460 A 1 
ATOM 3684  C CA    . LEU A 1 460 ? 29.660  7.138   19.163  1.00 86.19 460 A 1 
ATOM 3685  C C     . LEU A 1 460 ? 28.667  6.171   18.516  1.00 86.10 460 A 1 
ATOM 3686  O O     . LEU A 1 460 ? 27.700  5.749   19.153  1.00 84.52 460 A 1 
ATOM 3687  C CB    . LEU A 1 460 ? 30.340  6.511   20.397  1.00 84.25 460 A 1 
ATOM 3688  C CG    . LEU A 1 460 ? 30.967  5.123   20.142  1.00 80.58 460 A 1 
ATOM 3689  C CD1   . LEU A 1 460 ? 32.130  5.179   19.158  1.00 74.06 460 A 1 
ATOM 3690  C CD2   . LEU A 1 460 ? 31.477  4.534   21.455  1.00 73.54 460 A 1 
ATOM 3691  N N     . ILE A 1 461 ? 28.959  5.767   17.297  1.00 86.07 461 A 1 
ATOM 3692  C CA    . ILE A 1 461 ? 28.249  4.709   16.578  1.00 85.70 461 A 1 
ATOM 3693  C C     . ILE A 1 461 ? 29.277  3.638   16.227  1.00 84.73 461 A 1 
ATOM 3694  O O     . ILE A 1 461 ? 30.160  3.884   15.408  1.00 81.31 461 A 1 
ATOM 3695  C CB    . ILE A 1 461 ? 27.536  5.273   15.330  1.00 85.02 461 A 1 
ATOM 3696  C CG1   . ILE A 1 461 ? 26.534  6.382   15.732  1.00 80.77 461 A 1 
ATOM 3697  C CG2   . ILE A 1 461 ? 26.820  4.140   14.576  1.00 78.97 461 A 1 
ATOM 3698  C CD1   . ILE A 1 461 ? 25.859  7.066   14.543  1.00 73.30 461 A 1 
ATOM 3699  N N     . ALA A 1 462 ? 29.178  2.477   16.854  1.00 84.52 462 A 1 
ATOM 3700  C CA    . ALA A 1 462 ? 30.135  1.393   16.676  1.00 83.53 462 A 1 
ATOM 3701  C C     . ALA A 1 462 ? 29.445  0.024   16.620  1.00 83.43 462 A 1 
ATOM 3702  O O     . ALA A 1 462 ? 28.375  -0.178  17.195  1.00 80.30 462 A 1 
ATOM 3703  C CB    . ALA A 1 462 ? 31.176  1.460   17.800  1.00 80.91 462 A 1 
ATOM 3704  N N     . VAL A 1 463 ? 30.075  -0.922  15.944  1.00 82.28 463 A 1 
ATOM 3705  C CA    . VAL A 1 463 ? 29.615  -2.316  15.871  1.00 80.70 463 A 1 
ATOM 3706  C C     . VAL A 1 463 ? 29.749  -2.983  17.245  1.00 79.93 463 A 1 
ATOM 3707  O O     . VAL A 1 463 ? 30.693  -2.715  17.983  1.00 74.38 463 A 1 
ATOM 3708  C CB    . VAL A 1 463 ? 30.383  -3.089  14.784  1.00 78.24 463 A 1 
ATOM 3709  C CG1   . VAL A 1 463 ? 29.869  -4.521  14.636  1.00 69.59 463 A 1 
ATOM 3710  C CG2   . VAL A 1 463 ? 30.244  -2.408  13.417  1.00 70.37 463 A 1 
ATOM 3711  N N     . ASN A 1 464 ? 28.797  -3.854  17.589  1.00 79.29 464 A 1 
ATOM 3712  C CA    . ASN A 1 464 ? 28.690  -4.518  18.895  1.00 78.05 464 A 1 
ATOM 3713  C C     . ASN A 1 464 ? 28.537  -3.578  20.105  1.00 78.48 464 A 1 
ATOM 3714  O O     . ASN A 1 464 ? 28.681  -4.011  21.248  1.00 72.70 464 A 1 
ATOM 3715  C CB    . ASN A 1 464 ? 29.813  -5.560  19.079  1.00 74.54 464 A 1 
ATOM 3716  C CG    . ASN A 1 464 ? 29.631  -6.795  18.218  1.00 67.67 464 A 1 
ATOM 3717  O OD1   . ASN A 1 464 ? 28.537  -7.274  18.005  1.00 60.10 464 A 1 
ATOM 3718  N ND2   . ASN A 1 464 ? 30.717  -7.384  17.767  1.00 59.73 464 A 1 
ATOM 3719  N N     . SER A 1 465 ? 28.197  -2.317  19.877  1.00 78.90 465 A 1 
ATOM 3720  C CA    . SER A 1 465 ? 27.924  -1.330  20.917  1.00 78.74 465 A 1 
ATOM 3721  C C     . SER A 1 465 ? 26.537  -0.718  20.707  1.00 80.01 465 A 1 
ATOM 3722  O O     . SER A 1 465 ? 26.097  -0.571  19.567  1.00 77.08 465 A 1 
ATOM 3723  C CB    . SER A 1 465 ? 29.006  -0.248  20.886  1.00 75.29 465 A 1 
ATOM 3724  O OG    . SER A 1 465 ? 28.841  0.673   21.945  1.00 66.26 465 A 1 
ATOM 3725  N N     . PRO A 1 466 ? 25.830  -0.332  21.778  1.00 80.98 466 A 1 
ATOM 3726  C CA    . PRO A 1 466 ? 24.769  0.651   21.644  1.00 81.17 466 A 1 
ATOM 3727  C C     . PRO A 1 466 ? 25.350  2.003   21.202  1.00 82.59 466 A 1 
ATOM 3728  O O     . PRO A 1 466 ? 26.551  2.252   21.323  1.00 79.72 466 A 1 
ATOM 3729  C CB    . PRO A 1 466 ? 24.116  0.719   23.026  1.00 78.00 466 A 1 
ATOM 3730  C CG    . PRO A 1 466 ? 25.274  0.414   23.971  1.00 75.81 466 A 1 
ATOM 3731  C CD    . PRO A 1 466 ? 26.116  -0.587  23.179  1.00 78.58 466 A 1 
ATOM 3732  N N     . VAL A 1 467 ? 24.485  2.885   20.721  1.00 84.09 467 A 1 
ATOM 3733  C CA    . VAL A 1 467 ? 24.864  4.274   20.436  1.00 85.08 467 A 1 
ATOM 3734  C C     . VAL A 1 467 ? 25.062  5.007   21.763  1.00 85.57 467 A 1 
ATOM 3735  O O     . VAL A 1 467 ? 24.207  4.943   22.642  1.00 83.29 467 A 1 
ATOM 3736  C CB    . VAL A 1 467 ? 23.814  4.974   19.562  1.00 83.86 467 A 1 
ATOM 3737  C CG1   . VAL A 1 467 ? 24.263  6.389   19.193  1.00 77.61 467 A 1 
ATOM 3738  C CG2   . VAL A 1 467 ? 23.583  4.204   18.255  1.00 77.09 467 A 1 
ATOM 3739  N N     . VAL A 1 468 ? 26.179  5.695   21.910  1.00 85.77 468 A 1 
ATOM 3740  C CA    . VAL A 1 468 ? 26.524  6.431   23.132  1.00 85.70 468 A 1 
ATOM 3741  C C     . VAL A 1 468 ? 26.698  7.908   22.805  1.00 86.41 468 A 1 
ATOM 3742  O O     . VAL A 1 468 ? 27.430  8.259   21.884  1.00 84.84 468 A 1 
ATOM 3743  C CB    . VAL A 1 468 ? 27.787  5.857   23.805  1.00 83.82 468 A 1 
ATOM 3744  C CG1   . VAL A 1 468 ? 28.061  6.553   25.140  1.00 75.05 468 A 1 
ATOM 3745  C CG2   . VAL A 1 468 ? 27.650  4.355   24.092  1.00 75.80 468 A 1 
ATOM 3746  N N     . LEU A 1 469 ? 26.042  8.777   23.577  1.00 86.05 469 A 1 
ATOM 3747  C CA    . LEU A 1 469 ? 26.222  10.223  23.522  1.00 86.26 469 A 1 
ATOM 3748  C C     . LEU A 1 469 ? 27.125  10.658  24.679  1.00 86.07 469 A 1 
ATOM 3749  O O     . LEU A 1 469 ? 26.707  10.644  25.836  1.00 83.84 469 A 1 
ATOM 3750  C CB    . LEU A 1 469 ? 24.845  10.904  23.565  1.00 85.46 469 A 1 
ATOM 3751  C CG    . LEU A 1 469 ? 24.912  12.443  23.496  1.00 84.52 469 A 1 
ATOM 3752  C CD1   . LEU A 1 469 ? 25.412  12.932  22.141  1.00 78.67 469 A 1 
ATOM 3753  C CD2   . LEU A 1 469 ? 23.521  13.025  23.728  1.00 78.46 469 A 1 
ATOM 3754  N N     . TYR A 1 470 ? 28.345  11.054  24.365  1.00 85.73 470 A 1 
ATOM 3755  C CA    . TYR A 1 470 ? 29.265  11.637  25.332  1.00 85.58 470 A 1 
ATOM 3756  C C     . TYR A 1 470 ? 29.044  13.144  25.393  1.00 85.52 470 A 1 
ATOM 3757  O O     . TYR A 1 470 ? 29.253  13.840  24.404  1.00 83.10 470 A 1 
ATOM 3758  C CB    . TYR A 1 470 ? 30.707  11.298  24.951  1.00 84.29 470 A 1 
ATOM 3759  C CG    . TYR A 1 470 ? 31.019  9.818   25.004  1.00 83.54 470 A 1 
ATOM 3760  C CD1   . TYR A 1 470 ? 31.272  9.194   26.237  1.00 79.15 470 A 1 
ATOM 3761  C CD2   . TYR A 1 470 ? 31.049  9.049   23.822  1.00 78.80 470 A 1 
ATOM 3762  C CE1   . TYR A 1 470 ? 31.564  7.820   26.299  1.00 77.08 470 A 1 
ATOM 3763  C CE2   . TYR A 1 470 ? 31.338  7.673   23.872  1.00 76.87 470 A 1 
ATOM 3764  C CZ    . TYR A 1 470 ? 31.597  7.062   25.116  1.00 78.84 470 A 1 
ATOM 3765  O OH    . TYR A 1 470 ? 31.880  5.716   25.172  1.00 76.33 470 A 1 
ATOM 3766  N N     . THR A 1 471 ? 28.643  13.646  26.556  1.00 85.40 471 A 1 
ATOM 3767  C CA    . THR A 1 471 ? 28.523  15.081  26.828  1.00 84.95 471 A 1 
ATOM 3768  C C     . THR A 1 471 ? 29.690  15.511  27.701  1.00 84.52 471 A 1 
ATOM 3769  O O     . THR A 1 471 ? 29.836  15.038  28.828  1.00 82.18 471 A 1 
ATOM 3770  C CB    . THR A 1 471 ? 27.176  15.403  27.487  1.00 84.17 471 A 1 
ATOM 3771  O OG1   . THR A 1 471 ? 26.133  15.075  26.599  1.00 73.27 471 A 1 
ATOM 3772  C CG2   . THR A 1 471 ? 27.028  16.878  27.811  1.00 72.19 471 A 1 
ATOM 3773  N N     . ILE A 1 472 ? 30.516  16.396  27.176  1.00 84.11 472 A 1 
ATOM 3774  C CA    . ILE A 1 472 ? 31.719  16.878  27.858  1.00 83.72 472 A 1 
ATOM 3775  C C     . ILE A 1 472 ? 31.398  18.214  28.518  1.00 83.48 472 A 1 
ATOM 3776  O O     . ILE A 1 472 ? 31.085  19.196  27.844  1.00 80.91 472 A 1 
ATOM 3777  C CB    . ILE A 1 472 ? 32.920  16.945  26.894  1.00 82.74 472 A 1 
ATOM 3778  C CG1   . ILE A 1 472 ? 33.144  15.558  26.242  1.00 77.50 472 A 1 
ATOM 3779  C CG2   . ILE A 1 472 ? 34.176  17.401  27.659  1.00 75.05 472 A 1 
ATOM 3780  C CD1   . ILE A 1 472 ? 34.218  15.538  25.164  1.00 68.34 472 A 1 
ATOM 3781  N N     . LEU A 1 473 ? 31.475  18.237  29.838  1.00 82.11 473 A 1 
ATOM 3782  C CA    . LEU A 1 473 ? 31.160  19.405  30.651  1.00 81.14 473 A 1 
ATOM 3783  C C     . LEU A 1 473 ? 32.419  20.228  30.933  1.00 80.97 473 A 1 
ATOM 3784  O O     . LEU A 1 473 ? 33.497  19.683  31.175  1.00 77.88 473 A 1 
ATOM 3785  C CB    . LEU A 1 473 ? 30.476  18.962  31.953  1.00 78.45 473 A 1 
ATOM 3786  C CG    . LEU A 1 473 ? 29.162  18.177  31.763  1.00 74.10 473 A 1 
ATOM 3787  C CD1   . LEU A 1 473 ? 28.630  17.736  33.125  1.00 68.92 473 A 1 
ATOM 3788  C CD2   . LEU A 1 473 ? 28.080  19.012  31.080  1.00 68.75 473 A 1 
ATOM 3789  N N     . ILE A 1 474 ? 32.245  21.548  30.945  1.00 79.65 474 A 1 
ATOM 3790  C CA    . ILE A 1 474 ? 33.277  22.496  31.381  1.00 77.66 474 A 1 
ATOM 3791  C C     . ILE A 1 474 ? 33.326  22.525  32.910  1.00 77.26 474 A 1 
ATOM 3792  O O     . ILE A 1 474 ? 34.399  22.415  33.496  1.00 70.81 474 A 1 
ATOM 3793  C CB    . ILE A 1 474 ? 33.007  23.899  30.791  1.00 74.20 474 A 1 
ATOM 3794  C CG1   . ILE A 1 474 ? 32.991  23.845  29.242  1.00 67.91 474 A 1 
ATOM 3795  C CG2   . ILE A 1 474 ? 34.067  24.899  31.282  1.00 65.96 474 A 1 
ATOM 3796  C CD1   . ILE A 1 474 ? 32.533  25.145  28.578  1.00 60.80 474 A 1 
ATOM 3797  N N     . ASP A 1 475 ? 32.166  22.620  33.544  1.00 76.99 475 A 1 
ATOM 3798  C CA    . ASP A 1 475 ? 32.024  22.538  34.995  1.00 75.96 475 A 1 
ATOM 3799  C C     . ASP A 1 475 ? 31.495  21.148  35.409  1.00 76.52 475 A 1 
ATOM 3800  O O     . ASP A 1 475 ? 30.346  20.807  35.106  1.00 71.34 475 A 1 
ATOM 3801  C CB    . ASP A 1 475 ? 31.113  23.670  35.494  1.00 71.70 475 A 1 
ATOM 3802  C CG    . ASP A 1 475 ? 30.926  23.660  37.014  1.00 65.54 475 A 1 
ATOM 3803  O OD1   . ASP A 1 475 ? 31.573  22.836  37.705  1.00 59.49 475 A 1 
ATOM 3804  O OD2   . ASP A 1 475 ? 30.101  24.458  37.495  1.00 59.69 475 A 1 
ATOM 3805  N N     . PRO A 1 476 ? 32.283  20.351  36.140  1.00 74.73 476 A 1 
ATOM 3806  C CA    . PRO A 1 476 ? 31.850  19.029  36.594  1.00 72.81 476 A 1 
ATOM 3807  C C     . PRO A 1 476 ? 30.685  19.077  37.588  1.00 73.42 476 A 1 
ATOM 3808  O O     . PRO A 1 476 ? 29.957  18.095  37.735  1.00 67.63 476 A 1 
ATOM 3809  C CB    . PRO A 1 476 ? 33.097  18.411  37.236  1.00 68.66 476 A 1 
ATOM 3810  C CG    . PRO A 1 476 ? 33.914  19.609  37.696  1.00 65.56 476 A 1 
ATOM 3811  C CD    . PRO A 1 476 ? 33.608  20.664  36.644  1.00 68.70 476 A 1 
ATOM 3812  N N     . ASN A 1 477 ? 30.509  20.209  38.269  1.00 74.69 477 A 1 
ATOM 3813  C CA    . ASN A 1 477 ? 29.494  20.373  39.308  1.00 73.69 477 A 1 
ATOM 3814  C C     . ASN A 1 477 ? 28.157  20.890  38.776  1.00 74.80 477 A 1 
ATOM 3815  O O     . ASN A 1 477 ? 27.207  21.014  39.548  1.00 68.93 477 A 1 
ATOM 3816  C CB    . ASN A 1 477 ? 30.059  21.276  40.409  1.00 68.99 477 A 1 
ATOM 3817  C CG    . ASN A 1 477 ? 31.233  20.633  41.127  1.00 63.49 477 A 1 
ATOM 3818  O OD1   . ASN A 1 477 ? 31.296  19.436  41.334  1.00 57.23 477 A 1 
ATOM 3819  N ND2   . ASN A 1 477 ? 32.195  21.427  41.540  1.00 56.90 477 A 1 
ATOM 3820  N N     . TRP A 1 478 ? 28.053  21.162  37.489  1.00 73.37 478 A 1 
ATOM 3821  C CA    . TRP A 1 478 ? 26.801  21.631  36.908  1.00 72.83 478 A 1 
ATOM 3822  C C     . TRP A 1 478 ? 25.676  20.587  37.062  1.00 73.37 478 A 1 
ATOM 3823  O O     . TRP A 1 478 ? 25.745  19.497  36.486  1.00 69.72 478 A 1 
ATOM 3824  C CB    . TRP A 1 478 ? 27.013  22.019  35.443  1.00 70.11 478 A 1 
ATOM 3825  C CG    . TRP A 1 478 ? 25.782  22.543  34.773  1.00 69.12 478 A 1 
ATOM 3826  C CD1   . TRP A 1 478 ? 24.930  23.460  35.286  1.00 63.01 478 A 1 
ATOM 3827  C CD2   . TRP A 1 478 ? 25.243  22.167  33.470  1.00 66.23 478 A 1 
ATOM 3828  N NE1   . TRP A 1 478 ? 23.891  23.679  34.383  1.00 62.77 478 A 1 
ATOM 3829  C CE2   . TRP A 1 478 ? 24.053  22.910  33.256  1.00 65.70 478 A 1 
ATOM 3830  C CE3   . TRP A 1 478 ? 25.658  21.281  32.456  1.00 63.92 478 A 1 
ATOM 3831  C CZ2   . TRP A 1 478 ? 23.282  22.777  32.079  1.00 62.40 478 A 1 
ATOM 3832  C CZ3   . TRP A 1 478 ? 24.901  21.147  31.280  1.00 60.34 478 A 1 
ATOM 3833  C CH2   . TRP A 1 478 ? 23.723  21.886  31.097  1.00 60.38 478 A 1 
ATOM 3834  N N     . PRO A 1 479 ? 24.610  20.898  37.825  1.00 74.94 479 A 1 
ATOM 3835  C CA    . PRO A 1 479 ? 23.557  19.922  38.124  1.00 73.09 479 A 1 
ATOM 3836  C C     . PRO A 1 479 ? 22.686  19.582  36.912  1.00 73.59 479 A 1 
ATOM 3837  O O     . PRO A 1 479 ? 22.193  18.461  36.815  1.00 65.79 479 A 1 
ATOM 3838  C CB    . PRO A 1 479 ? 22.746  20.563  39.259  1.00 68.65 479 A 1 
ATOM 3839  C CG    . PRO A 1 479 ? 22.937  22.063  39.041  1.00 67.40 479 A 1 
ATOM 3840  C CD    . PRO A 1 479 ? 24.364  22.150  38.517  1.00 71.46 479 A 1 
ATOM 3841  N N     . GLY A 1 480 ? 22.532  20.510  35.981  1.00 73.74 480 A 1 
ATOM 3842  C CA    . GLY A 1 480 ? 21.689  20.328  34.797  1.00 72.59 480 A 1 
ATOM 3843  C C     . GLY A 1 480 ? 22.261  19.386  33.732  1.00 75.44 480 A 1 
ATOM 3844  O O     . GLY A 1 480 ? 21.560  19.044  32.781  1.00 69.55 480 A 1 
ATOM 3845  N N     . GLY A 1 481 ? 23.500  18.941  33.884  1.00 74.85 481 A 1 
ATOM 3846  C CA    . GLY A 1 481 ? 24.174  18.124  32.870  1.00 75.27 481 A 1 
ATOM 3847  C C     . GLY A 1 481 ? 23.468  16.805  32.562  1.00 77.92 481 A 1 
ATOM 3848  O O     . GLY A 1 481 ? 23.336  16.429  31.396  1.00 75.19 481 A 1 
ATOM 3849  N N     . LEU A 1 482 ? 22.962  16.119  33.581  1.00 79.49 482 A 1 
ATOM 3850  C CA    . LEU A 1 482 ? 22.277  14.842  33.393  1.00 79.30 482 A 1 
ATOM 3851  C C     . LEU A 1 482 ? 20.945  15.007  32.651  1.00 81.07 482 A 1 
ATOM 3852  O O     . LEU A 1 482 ? 20.626  14.211  31.768  1.00 78.97 482 A 1 
ATOM 3853  C CB    . LEU A 1 482 ? 22.069  14.177  34.766  1.00 76.20 482 A 1 
ATOM 3854  C CG    . LEU A 1 482 ? 21.549  12.730  34.670  1.00 69.39 482 A 1 
ATOM 3855  C CD1   . LEU A 1 482 ? 22.577  11.788  34.053  1.00 62.71 482 A 1 
ATOM 3856  C CD2   . LEU A 1 482 ? 21.205  12.208  36.062  1.00 61.63 482 A 1 
ATOM 3857  N N     . GLU A 1 483 ? 20.189  16.041  32.996  1.00 81.30 483 A 1 
ATOM 3858  C CA    . GLU A 1 483 ? 18.917  16.341  32.343  1.00 81.93 483 A 1 
ATOM 3859  C C     . GLU A 1 483 ? 19.133  16.753  30.881  1.00 83.06 483 A 1 
ATOM 3860  O O     . GLU A 1 483 ? 18.464  16.233  29.986  1.00 80.98 483 A 1 
ATOM 3861  C CB    . GLU A 1 483 ? 18.195  17.425  33.150  1.00 79.50 483 A 1 
ATOM 3862  C CG    . GLU A 1 483 ? 16.771  17.658  32.631  1.00 70.19 483 A 1 
ATOM 3863  C CD    . GLU A 1 483 ? 15.981  18.668  33.469  1.00 64.50 483 A 1 
ATOM 3864  O OE1   . GLU A 1 483 ? 14.772  18.813  33.182  1.00 56.71 483 A 1 
ATOM 3865  O OE2   . GLU A 1 483 ? 16.577  19.288  34.378  1.00 56.68 483 A 1 
ATOM 3866  N N     . TYR A 1 484 ? 20.132  17.599  30.633  1.00 82.44 484 A 1 
ATOM 3867  C CA    . TYR A 1 484 ? 20.551  17.978  29.287  1.00 83.60 484 A 1 
ATOM 3868  C C     . TYR A 1 484 ? 20.889  16.751  28.428  1.00 84.62 484 A 1 
ATOM 3869  O O     . TYR A 1 484 ? 20.366  16.603  27.321  1.00 83.49 484 A 1 
ATOM 3870  C CB    . TYR A 1 484 ? 21.759  18.920  29.389  1.00 82.91 484 A 1 
ATOM 3871  C CG    . TYR A 1 484 ? 22.434  19.198  28.066  1.00 83.18 484 A 1 
ATOM 3872  C CD1   . TYR A 1 484 ? 23.438  18.334  27.581  1.00 78.16 484 A 1 
ATOM 3873  C CD2   . TYR A 1 484 ? 22.043  20.308  27.290  1.00 78.69 484 A 1 
ATOM 3874  C CE1   . TYR A 1 484 ? 24.037  18.565  26.332  1.00 77.45 484 A 1 
ATOM 3875  C CE2   . TYR A 1 484 ? 22.641  20.550  26.042  1.00 76.85 484 A 1 
ATOM 3876  C CZ    . TYR A 1 484 ? 23.636  19.672  25.562  1.00 79.33 484 A 1 
ATOM 3877  O OH    . TYR A 1 484 ? 24.213  19.896  24.337  1.00 77.61 484 A 1 
ATOM 3878  N N     . ALA A 1 485 ? 21.720  15.857  28.956  1.00 83.92 485 A 1 
ATOM 3879  C CA    . ALA A 1 485 ? 22.138  14.663  28.231  1.00 84.13 485 A 1 
ATOM 3880  C C     . ALA A 1 485 ? 20.955  13.721  27.951  1.00 85.19 485 A 1 
ATOM 3881  O O     . ALA A 1 485 ? 20.806  13.245  26.823  1.00 83.63 485 A 1 
ATOM 3882  C CB    . ALA A 1 485 ? 23.250  13.973  29.023  1.00 82.47 485 A 1 
ATOM 3883  N N     . ARG A 1 486 ? 20.073  13.497  28.929  1.00 84.97 486 A 1 
ATOM 3884  C CA    . ARG A 1 486 ? 18.874  12.663  28.755  1.00 84.78 486 A 1 
ATOM 3885  C C     . ARG A 1 486 ? 17.917  13.237  27.716  1.00 85.42 486 A 1 
ATOM 3886  O O     . ARG A 1 486 ? 17.497  12.514  26.816  1.00 83.54 486 A 1 
ATOM 3887  C CB    . ARG A 1 486 ? 18.124  12.500  30.089  1.00 82.67 486 A 1 
ATOM 3888  C CG    . ARG A 1 486 ? 18.806  11.509  31.042  1.00 73.73 486 A 1 
ATOM 3889  C CD    . ARG A 1 486 ? 17.966  11.427  32.313  1.00 72.33 486 A 1 
ATOM 3890  N NE    . ARG A 1 486 ? 18.598  10.593  33.352  1.00 64.28 486 A 1 
ATOM 3891  C CZ    . ARG A 1 486 ? 18.152  10.454  34.590  1.00 59.20 486 A 1 
ATOM 3892  N NH1   . ARG A 1 486 ? 17.043  11.001  35.002  1.00 54.54 486 A 1 
ATOM 3893  N NH2   . ARG A 1 486 ? 18.825  9.767   35.453  1.00 50.61 486 A 1 
ATOM 3894  N N     . ASN A 1 487 ? 17.612  14.526  27.813  1.00 85.94 487 A 1 
ATOM 3895  C CA    . ASN A 1 487 ? 16.701  15.185  26.882  1.00 86.06 487 A 1 
ATOM 3896  C C     . ASN A 1 487 ? 17.263  15.178  25.456  1.00 86.84 487 A 1 
ATOM 3897  O O     . ASN A 1 487 ? 16.539  14.875  24.505  1.00 85.07 487 A 1 
ATOM 3898  C CB    . ASN A 1 487 ? 16.416  16.611  27.381  1.00 84.42 487 A 1 
ATOM 3899  C CG    . ASN A 1 487 ? 15.528  16.632  28.622  1.00 79.96 487 A 1 
ATOM 3900  O OD1   . ASN A 1 487 ? 14.843  15.681  28.942  1.00 72.18 487 A 1 
ATOM 3901  N ND2   . ASN A 1 487 ? 15.503  17.745  29.330  1.00 72.42 487 A 1 
ATOM 3902  N N     . THR A 1 488 ? 18.562  15.440  25.316  1.00 87.36 488 A 1 
ATOM 3903  C CA    . THR A 1 488 ? 19.246  15.395  24.016  1.00 87.50 488 A 1 
ATOM 3904  C C     . THR A 1 488 ? 19.227  13.984  23.426  1.00 87.81 488 A 1 
ATOM 3905  O O     . THR A 1 488 ? 18.856  13.816  22.268  1.00 86.29 488 A 1 
ATOM 3906  C CB    . THR A 1 488 ? 20.692  15.899  24.132  1.00 87.10 488 A 1 
ATOM 3907  O OG1   . THR A 1 488 ? 20.700  17.196  24.677  1.00 75.04 488 A 1 
ATOM 3908  C CG2   . THR A 1 488 ? 21.381  15.988  22.774  1.00 74.56 488 A 1 
ATOM 3909  N N     . ALA A 1 489 ? 19.565  12.973  24.221  1.00 88.54 489 A 1 
ATOM 3910  C CA    . ALA A 1 489 ? 19.553  11.577  23.787  1.00 88.34 489 A 1 
ATOM 3911  C C     . ALA A 1 489 ? 18.144  11.114  23.384  1.00 88.47 489 A 1 
ATOM 3912  O O     . ALA A 1 489 ? 17.970  10.492  22.334  1.00 86.80 489 A 1 
ATOM 3913  C CB    . ALA A 1 489 ? 20.126  10.712  24.918  1.00 87.60 489 A 1 
ATOM 3914  N N     . HIS A 1 490 ? 17.132  11.463  24.173  1.00 88.13 490 A 1 
ATOM 3915  C CA    . HIS A 1 490 ? 15.744  11.121  23.882  1.00 87.49 490 A 1 
ATOM 3916  C C     . HIS A 1 490 ? 15.255  11.771  22.587  1.00 87.25 490 A 1 
ATOM 3917  O O     . HIS A 1 490 ? 14.711  11.092  21.714  1.00 85.27 490 A 1 
ATOM 3918  C CB    . HIS A 1 490 ? 14.862  11.534  25.069  1.00 86.13 490 A 1 
ATOM 3919  C CG    . HIS A 1 490 ? 13.428  11.124  24.869  1.00 83.34 490 A 1 
ATOM 3920  N ND1   . HIS A 1 490 ? 12.978  9.830   24.722  1.00 72.34 490 A 1 
ATOM 3921  C CD2   . HIS A 1 490 ? 12.330  11.943  24.747  1.00 72.11 490 A 1 
ATOM 3922  C CE1   . HIS A 1 490 ? 11.653  9.872   24.522  1.00 72.59 490 A 1 
ATOM 3923  N NE2   . HIS A 1 490 ? 11.220  11.135  24.530  1.00 74.07 490 A 1 
ATOM 3924  N N     . GLN A 1 491 ? 15.508  13.067  22.423  1.00 87.80 491 A 1 
ATOM 3925  C CA    . GLN A 1 491 ? 15.089  13.793  21.226  1.00 87.10 491 A 1 
ATOM 3926  C C     . GLN A 1 491 ? 15.818  13.306  19.970  1.00 87.23 491 A 1 
ATOM 3927  O O     . GLN A 1 491 ? 15.203  13.185  18.909  1.00 85.62 491 A 1 
ATOM 3928  C CB    . GLN A 1 491 ? 15.311  15.296  21.455  1.00 85.94 491 A 1 
ATOM 3929  C CG    . GLN A 1 491 ? 14.708  16.164  20.338  1.00 79.21 491 A 1 
ATOM 3930  C CD    . GLN A 1 491 ? 13.176  16.135  20.288  1.00 75.44 491 A 1 
ATOM 3931  O OE1   . GLN A 1 491 ? 12.492  15.589  21.132  1.00 67.66 491 A 1 
ATOM 3932  N NE2   . GLN A 1 491 ? 12.584  16.736  19.283  1.00 64.77 491 A 1 
ATOM 3933  N N     . LEU A 1 492 ? 17.106  12.989  20.083  1.00 88.46 492 A 1 
ATOM 3934  C CA    . LEU A 1 492 ? 17.878  12.435  18.975  1.00 88.30 492 A 1 
ATOM 3935  C C     . LEU A 1 492 ? 17.346  11.057  18.562  1.00 88.22 492 A 1 
ATOM 3936  O O     . LEU A 1 492 ? 17.144  10.818  17.372  1.00 86.52 492 A 1 
ATOM 3937  C CB    . LEU A 1 492 ? 19.365  12.398  19.368  1.00 88.05 492 A 1 
ATOM 3938  C CG    . LEU A 1 492 ? 20.296  11.908  18.241  1.00 83.55 492 A 1 
ATOM 3939  C CD1   . LEU A 1 492 ? 20.227  12.776  16.990  1.00 77.24 492 A 1 
ATOM 3940  C CD2   . LEU A 1 492 ? 21.738  11.919  18.737  1.00 77.23 492 A 1 
ATOM 3941  N N     . LYS A 1 493 ? 17.037  10.187  19.522  1.00 88.17 493 A 1 
ATOM 3942  C CA    . LYS A 1 493 ? 16.390  8.894   19.256  1.00 87.51 493 A 1 
ATOM 3943  C C     . LYS A 1 493 ? 15.061  9.077   18.521  1.00 86.86 493 A 1 
ATOM 3944  O O     . LYS A 1 493 ? 14.831  8.426   17.502  1.00 84.30 493 A 1 
ATOM 3945  C CB    . LYS A 1 493 ? 16.195  8.131   20.580  1.00 86.53 493 A 1 
ATOM 3946  C CG    . LYS A 1 493 ? 15.469  6.795   20.354  1.00 83.53 493 A 1 
ATOM 3947  C CD    . LYS A 1 493 ? 15.115  6.094   21.660  1.00 80.94 493 A 1 
ATOM 3948  C CE    . LYS A 1 493 ? 14.230  4.886   21.325  1.00 75.17 493 A 1 
ATOM 3949  N NZ    . LYS A 1 493 ? 13.755  4.171   22.519  1.00 69.56 493 A 1 
ATOM 3950  N N     . GLN A 1 494 ? 14.201  9.973   19.009  1.00 87.78 494 A 1 
ATOM 3951  C CA    . GLN A 1 494 ? 12.920  10.247  18.361  1.00 85.86 494 A 1 
ATOM 3952  C C     . GLN A 1 494 ? 13.107  10.737  16.925  1.00 85.10 494 A 1 
ATOM 3953  O O     . GLN A 1 494 ? 12.445  10.230  16.022  1.00 82.77 494 A 1 
ATOM 3954  C CB    . GLN A 1 494 ? 12.107  11.270  19.163  1.00 84.23 494 A 1 
ATOM 3955  C CG    . GLN A 1 494 ? 11.484  10.658  20.427  1.00 75.94 494 A 1 
ATOM 3956  C CD    . GLN A 1 494 ? 10.411  11.558  21.038  1.00 70.78 494 A 1 
ATOM 3957  O OE1   . GLN A 1 494 ? 10.214  12.700  20.657  1.00 62.63 494 A 1 
ATOM 3958  N NE2   . GLN A 1 494 ? 9.652   11.061  21.992  1.00 59.54 494 A 1 
ATOM 3959  N N     . LYS A 1 495 ? 14.041  11.659  16.683  1.00 85.94 495 A 1 
ATOM 3960  C CA    . LYS A 1 495 ? 14.330  12.145  15.329  1.00 85.13 495 A 1 
ATOM 3961  C C     . LYS A 1 495 ? 14.870  11.048  14.414  1.00 85.02 495 A 1 
ATOM 3962  O O     . LYS A 1 495 ? 14.431  10.962  13.276  1.00 82.58 495 A 1 
ATOM 3963  C CB    . LYS A 1 495 ? 15.276  13.347  15.368  1.00 84.19 495 A 1 
ATOM 3964  C CG    . LYS A 1 495 ? 14.541  14.629  15.794  1.00 80.86 495 A 1 
ATOM 3965  C CD    . LYS A 1 495 ? 15.418  15.844  15.508  1.00 76.39 495 A 1 
ATOM 3966  C CE    . LYS A 1 495 ? 14.630  17.134  15.745  1.00 69.88 495 A 1 
ATOM 3967  N NZ    . LYS A 1 495 ? 15.368  18.319  15.242  1.00 63.34 495 A 1 
ATOM 3968  N N     . LEU A 1 496 ? 15.749  10.178  14.893  1.00 86.13 496 A 1 
ATOM 3969  C CA    . LEU A 1 496 ? 16.241  9.044   14.102  1.00 85.56 496 A 1 
ATOM 3970  C C     . LEU A 1 496 ? 15.101  8.115   13.664  1.00 84.77 496 A 1 
ATOM 3971  O O     . LEU A 1 496 ? 15.087  7.644   12.530  1.00 82.09 496 A 1 
ATOM 3972  C CB    . LEU A 1 496 ? 17.285  8.257   14.913  1.00 85.86 496 A 1 
ATOM 3973  C CG    . LEU A 1 496 ? 18.657  8.949   15.032  1.00 84.44 496 A 1 
ATOM 3974  C CD1   . LEU A 1 496 ? 19.515  8.212   16.055  1.00 79.76 496 A 1 
ATOM 3975  C CD2   . LEU A 1 496 ? 19.402  8.950   13.698  1.00 79.78 496 A 1 
ATOM 3976  N N     . GLN A 1 497 ? 14.128  7.889   14.531  1.00 85.09 497 A 1 
ATOM 3977  C CA    . GLN A 1 497 ? 12.981  7.022   14.238  1.00 83.45 497 A 1 
ATOM 3978  C C     . GLN A 1 497 ? 11.939  7.692   13.331  1.00 82.02 497 A 1 
ATOM 3979  O O     . GLN A 1 497 ? 11.466  7.078   12.378  1.00 77.88 497 A 1 
ATOM 3980  C CB    . GLN A 1 497 ? 12.344  6.572   15.561  1.00 81.70 497 A 1 
ATOM 3981  C CG    . GLN A 1 497 ? 13.246  5.593   16.327  1.00 77.70 497 A 1 
ATOM 3982  C CD    . GLN A 1 497 ? 12.653  5.156   17.667  1.00 76.25 497 A 1 
ATOM 3983  O OE1   . GLN A 1 497 ? 11.880  5.841   18.309  1.00 67.84 497 A 1 
ATOM 3984  N NE2   . GLN A 1 497 ? 13.006  3.982   18.141  1.00 67.17 497 A 1 
ATOM 3985  N N     . THR A 1 498 ? 11.584  8.951   13.606  1.00 81.42 498 A 1 
ATOM 3986  C CA    . THR A 1 498 ? 10.487  9.640   12.910  1.00 78.97 498 A 1 
ATOM 3987  C C     . THR A 1 498 ? 10.927  10.311  11.612  1.00 78.30 498 A 1 
ATOM 3988  O O     . THR A 1 498 ? 10.244  10.214  10.596  1.00 74.29 498 A 1 
ATOM 3989  C CB    . THR A 1 498 ? 9.817   10.686  13.814  1.00 76.16 498 A 1
[truncated: 976,996 more chars]
