# Supplementary material for: Type II tRNA cleavage by SLFN14 endoribonuclease variants linked to inherited thrombocytopenia drives global translational repression
Source: PLoS Biol. 2026 May 29;24(5):e3003830. doi: 10.1371/journal.pbio.3003830 (PMC13245857; doi:10.1371/journal.pbio.3003830)
Supplement: S2 Data — (ZIP) [file pbio.3003830.s007.zip › fold_slfn14_leu_taa_summary_confidences_1.json]

{
 "chain_iptm": [
  0.62,
  0.64,
  0.5
 ],
 "chain_pair_iptm": [
  [
   0.76,
   0.76,
   0.49
  ],
  [
   0.76,
   0.77,
   0.52
  ],
  [
   0.49,
   0.52,
   0.47
  ]
 ],
 "chain_pair_pae_min": [
  [
   0.76,
   2.61,
   8.19
  ],
  [
   2.5,
   0.76,
   8.34
  ],
  [
   11.78,
   10.52,
   0.81
  ]
 ],
 "chain_ptm": [
  0.76,
  0.77,
  0.47
 ],
 "fraction_disordered": 0.03,
 "has_clash": 0.0,
 "iptm": 0.74,
 "num_recycles": 10.0,
 "ptm": 0.77,
 "ranking_score": 0.76
}
