# Supplementary material for: Type II tRNA cleavage by SLFN14 endoribonuclease variants linked to inherited thrombocytopenia drives global translational repression
Source: PLoS Biol. 2026 May 29;24(5):e3003830. doi: 10.1371/journal.pbio.3003830 (PMC13245857; doi:10.1371/journal.pbio.3003830)
Supplement: S2 Data — (ZIP) [file pbio.3003830.s007.zip › fold_slfn14_leu_taa_model_2.cif]

# By using this file you agree to the legally binding terms of use found at alphafoldserver.com/output-terms
data_38ff0ea9eeae7eae
#
_entry.id 38ff0ea9eeae7eae
#
loop_
_atom_type.symbol
C 
N 
O 
P 
S 
#
loop_
_audit_author.name
_audit_author.pdbx_ordinal
"Google DeepMind" 1 
"Isomorphic Labs" 2 
#
_audit_conform.dict_location https://raw.githubusercontent.com/ihmwg/ModelCIF/master/dist/mmcif_ma.dic
_audit_conform.dict_name     mmcif_ma.dic
_audit_conform.dict_version  1.4.5
#
loop_
_chem_comp.formula
_chem_comp.formula_weight
_chem_comp.id
_chem_comp.mon_nstd_flag
_chem_comp.name
_chem_comp.pdbx_smiles
_chem_comp.pdbx_synonyms
_chem_comp.type
"C10 H14 N5 O7 P" 347.221 A   y "ADENOSINE-5'-MONOPHOSPHATE" Nc1ncnc2n(cnc12)[C@@H]3O[C@H](CO[P](O)(O)=O)[C@@H](O)[C@H]3O      ? "RNA LINKING"       
"C3 H7 N O2"      89.093  ALA y ALANINE                      C[C@H](N)C(O)=O                                                   ? "L-PEPTIDE LINKING" 
"C6 H15 N4 O2"    175.209 ARG y ARGININE                     N[C@@H](CCCNC(N)=[NH2+])C(O)=O                                    ? "L-PEPTIDE LINKING" 
"C4 H8 N2 O3"     132.118 ASN y ASPARAGINE                   N[C@@H](CC(N)=O)C(O)=O                                            ? "L-PEPTIDE LINKING" 
"C4 H7 N O4"      133.103 ASP y "ASPARTIC ACID"              N[C@@H](CC(O)=O)C(O)=O                                            ? "L-PEPTIDE LINKING" 
"C9 H14 N3 O8 P"  323.197 C   y "CYTIDINE-5'-MONOPHOSPHATE"  NC1=NC(=O)N(C=C1)[C@@H]2O[C@H](CO[P](O)(O)=O)[C@@H](O)[C@H]2O     ? "RNA LINKING"       
"C3 H7 N O2 S"    121.158 CYS y CYSTEINE                     N[C@@H](CS)C(O)=O                                                 ? "L-PEPTIDE LINKING" 
"C10 H14 N5 O8 P" 363.221 G   y "GUANOSINE-5'-MONOPHOSPHATE" NC1=Nc2n(cnc2C(=O)N1)[C@@H]3O[C@H](CO[P](O)(O)=O)[C@@H](O)[C@H]3O ? "RNA LINKING"       
"C5 H10 N2 O3"    146.144 GLN y GLUTAMINE                    N[C@@H](CCC(N)=O)C(O)=O                                           ? "L-PEPTIDE LINKING" 
"C5 H9 N O4"      147.129 GLU y "GLUTAMIC ACID"              N[C@@H](CCC(O)=O)C(O)=O                                           ? "L-PEPTIDE LINKING" 
"C2 H5 N O2"      75.067  GLY y GLYCINE                      NCC(O)=O                                                          ? "PEPTIDE LINKING"   
"C6 H10 N3 O2"    156.162 HIS y HISTIDINE                    N[C@@H](Cc1c[nH]c[nH+]1)C(O)=O                                    ? "L-PEPTIDE LINKING" 
"C6 H13 N O2"     131.173 ILE y ISOLEUCINE                   CC[C@H](C)[C@H](N)C(O)=O                                          ? "L-PEPTIDE LINKING" 
"C6 H13 N O2"     131.173 LEU y LEUCINE                      CC(C)C[C@H](N)C(O)=O                                              ? "L-PEPTIDE LINKING" 
"C6 H15 N2 O2"    147.195 LYS y LYSINE                       N[C@@H](CCCC[NH3+])C(O)=O                                         ? "L-PEPTIDE LINKING" 
"C5 H11 N O2 S"   149.211 MET y METHIONINE                   CSCC[C@H](N)C(O)=O                                                ? "L-PEPTIDE LINKING" 
"C9 H11 N O2"     165.189 PHE y PHENYLALANINE                N[C@@H](Cc1ccccc1)C(O)=O                                          ? "L-PEPTIDE LINKING" 
"C5 H9 N O2"      115.130 PRO y PROLINE                      OC(=O)[C@@H]1CCCN1                                                ? "L-PEPTIDE LINKING" 
"C3 H7 N O3"      105.093 SER y SERINE                       N[C@@H](CO)C(O)=O                                                 ? "L-PEPTIDE LINKING" 
"C4 H9 N O3"      119.119 THR y THREONINE                    C[C@@H](O)[C@H](N)C(O)=O                                          ? "L-PEPTIDE LINKING" 
"C11 H12 N2 O2"   204.225 TRP y TRYPTOPHAN                   N[C@@H](Cc1c[nH]c2ccccc12)C(O)=O                                  ? "L-PEPTIDE LINKING" 
"C9 H11 N O3"     181.189 TYR y TYROSINE                     N[C@@H](Cc1ccc(O)cc1)C(O)=O                                       ? "L-PEPTIDE LINKING" 
"C9 H13 N2 O9 P"  324.181 U   y "URIDINE-5'-MONOPHOSPHATE"   O[C@H]1[C@@H](O)[C@@H](O[C@@H]1CO[P](O)(O)=O)N2C=CC(=O)NC2=O      ? "RNA LINKING"       
"C5 H11 N O2"     117.146 VAL y VALINE                       CC(C)[C@H](N)C(O)=O                                               ? "L-PEPTIDE LINKING" 
#
_citation.book_publisher          ?
_citation.country                 UK
_citation.id                      primary
_citation.journal_full            Nature
_citation.journal_id_ASTM         NATUAS
_citation.journal_id_CSD          0006
_citation.journal_id_ISSN         0028-0836
_citation.journal_volume          630
_citation.page_first              493
_citation.page_last               500
_citation.pdbx_database_id_DOI    10.1038/s41586-024-07487-w
_citation.pdbx_database_id_PubMed 38718835
_citation.title                   "Accurate structure prediction of biomolecular interactions with AlphaFold 3"
_citation.year                    2024
#
loop_
_citation_author.citation_id
_citation_author.name
_citation_author.ordinal
primary "Google DeepMind" 1 
primary "Isomorphic Labs" 2 
#
loop_
_entity.id
_entity.pdbx_description
_entity.type
1 . polymer 
2 . polymer 
3 . polymer 
#
loop_
_entity_poly.entity_id
_entity_poly.pdbx_strand_id
_entity_poly.type
1 A polypeptide(L)     
2 B polypeptide(L)     
3 C polyribonucleotide 
#
loop_
_entity_poly_seq.entity_id
_entity_poly_seq.hetero
_entity_poly_seq.mon_id
_entity_poly_seq.num
1 n MET 1   
1 n GLU 2   
1 n SER 3   
1 n LEU 4   
1 n LYS 5   
1 n THR 6   
1 n ASP 7   
1 n THR 8   
1 n GLU 9   
1 n MET 10  
1 n PRO 11  
1 n TYR 12  
1 n PRO 13  
1 n GLU 14  
1 n VAL 15  
1 n ILE 16  
1 n VAL 17  
1 n ASP 18  
1 n VAL 19  
1 n GLY 20  
1 n ARG 21  
1 n VAL 22  
1 n ILE 23  
1 n PHE 24  
1 n GLY 25  
1 n GLU 26  
1 n GLU 27  
1 n ASN 28  
1 n ARG 29  
1 n LYS 30  
1 n LYS 31  
1 n MET 32  
1 n THR 33  
1 n ASN 34  
1 n SER 35  
1 n CYS 36  
1 n LEU 37  
1 n LYS 38  
1 n ARG 39  
1 n SER 40  
1 n GLU 41  
1 n ASN 42  
1 n SER 43  
1 n ARG 44  
1 n ILE 45  
1 n ILE 46  
1 n ARG 47  
1 n ALA 48  
1 n ILE 49  
1 n CYS 50  
1 n ALA 51  
1 n LEU 52  
1 n LEU 53  
1 n ASN 54  
1 n SER 55  
1 n GLY 56  
1 n GLY 57  
1 n GLY 58  
1 n VAL 59  
1 n ILE 60  
1 n LYS 61  
1 n ALA 62  
1 n GLU 63  
1 n ILE 64  
1 n ASP 65  
1 n ASP 66  
1 n LYS 67  
1 n THR 68  
1 n TYR 69  
1 n SER 70  
1 n TYR 71  
1 n GLN 72  
1 n CYS 73  
1 n HIS 74  
1 n GLY 75  
1 n LEU 76  
1 n GLY 77  
1 n GLN 78  
1 n ASP 79  
1 n LEU 80  
1 n GLU 81  
1 n THR 82  
1 n SER 83  
1 n PHE 84  
1 n GLN 85  
1 n LYS 86  
1 n LEU 87  
1 n LEU 88  
1 n PRO 89  
1 n SER 90  
1 n GLY 91  
1 n SER 92  
1 n GLN 93  
1 n LYS 94  
1 n TYR 95  
1 n LEU 96  
1 n ASP 97  
1 n TYR 98  
1 n MET 99  
1 n GLN 100 
1 n GLN 101 
1 n GLY 102 
1 n HIS 103 
1 n ASN 104 
1 n LEU 105 
1 n LEU 106 
1 n ILE 107 
1 n PHE 108 
1 n VAL 109 
1 n LYS 110 
1 n SER 111 
1 n TRP 112 
1 n SER 113 
1 n PRO 114 
1 n ASP 115 
1 n VAL 116 
1 n PHE 117 
1 n SER 118 
1 n LEU 119 
1 n PRO 120 
1 n LEU 121 
1 n ARG 122 
1 n ILE 123 
1 n CYS 124 
1 n SER 125 
1 n LEU 126 
1 n ARG 127 
1 n SER 128 
1 n ASN 129 
1 n LEU 130 
1 n TYR 131 
1 n ARG 132 
1 n ARG 133 
1 n ASP 134 
1 n VAL 135 
1 n THR 136 
1 n SER 137 
1 n ALA 138 
1 n ILE 139 
1 n ASN 140 
1 n LEU 141 
1 n SER 142 
1 n ALA 143 
1 n SER 144 
1 n SER 145 
1 n ALA 146 
1 n LEU 147 
1 n GLU 148 
1 n LEU 149 
1 n LEU 150 
1 n ARG 151 
1 n GLU 152 
1 n LYS 153 
1 n GLY 154 
1 n PHE 155 
1 n ARG 156 
1 n ALA 157 
1 n GLN 158 
1 n ARG 159 
1 n GLY 160 
1 n ARG 161 
1 n PRO 162 
1 n ARG 163 
1 n VAL 164 
1 n LYS 165 
1 n LYS 166 
1 n LEU 167 
1 n HIS 168 
1 n PRO 169 
1 n GLN 170 
1 n GLN 171 
1 n VAL 172 
1 n LEU 173 
1 n ASN 174 
1 n ARG 175 
1 n CYS 176 
1 n ILE 177 
1 n GLN 178 
1 n GLU 179 
1 n GLU 180 
1 n GLU 181 
1 n ASP 182 
1 n MET 183 
1 n ARG 184 
1 n ILE 185 
1 n LEU 186 
1 n ALA 187 
1 n SER 188 
1 n GLU 189 
1 n PHE 190 
1 n PHE 191 
1 n LYS 192 
1 n LYS 193 
1 n ASP 194 
1 n LYS 195 
1 n LEU 196 
1 n MET 197 
1 n TYR 198 
1 n LYS 199 
1 n GLU 200 
1 n LYS 201 
1 n LEU 202 
1 n ASN 203 
1 n PHE 204 
1 n THR 205 
1 n GLU 206 
1 n SER 207 
1 n THR 208 
1 n HIS 209 
1 n VAL 210 
1 n GLU 211 
1 n PHE 212 
1 n LYS 213 
1 n ARG 214 
1 n PHE 215 
1 n THR 216 
1 n THR 217 
1 n LYS 218 
1 n LYS 219 
1 n VAL 220 
1 n ILE 221 
1 n PRO 222 
1 n ARG 223 
1 n ILE 224 
1 n LYS 225 
1 n GLU 226 
1 n MET 227 
1 n LEU 228 
1 n PRO 229 
1 n HIS 230 
1 n TYR 231 
1 n VAL 232 
1 n SER 233 
1 n ALA 234 
1 n PHE 235 
1 n ALA 236 
1 n ASN 237 
1 n THR 238 
1 n GLN 239 
1 n GLY 240 
1 n GLY 241 
1 n TYR 242 
1 n VAL 243 
1 n LEU 244 
1 n ILE 245 
1 n GLY 246 
1 n VAL 247 
1 n ASP 248 
1 n ASP 249 
1 n LYS 250 
1 n SER 251 
1 n LYS 252 
1 n GLU 253 
1 n VAL 254 
1 n VAL 255 
1 n GLY 256 
1 n CYS 257 
1 n LYS 258 
1 n TRP 259 
1 n GLU 260 
1 n LYS 261 
1 n VAL 262 
1 n ASN 263 
1 n PRO 264 
1 n ASP 265 
1 n LEU 266 
1 n LEU 267 
1 n LYS 268 
1 n LYS 269 
1 n GLU 270 
1 n ILE 271 
1 n GLU 272 
1 n ASN 273 
1 n CYS 274 
1 n ILE 275 
1 n GLU 276 
1 n LYS 277 
1 n LEU 278 
1 n PRO 279 
1 n THR 280 
1 n PHE 281 
1 n HIS 282 
1 n PHE 283 
1 n CYS 284 
1 n CYS 285 
1 n GLU 286 
1 n LYS 287 
1 n PRO 288 
1 n LYS 289 
1 n VAL 290 
1 n ASN 291 
1 n PHE 292 
1 n THR 293 
1 n THR 294 
1 n LYS 295 
1 n ILE 296 
1 n LEU 297 
1 n ASN 298 
1 n VAL 299 
1 n TYR 300 
1 n GLN 301 
1 n LYS 302 
1 n ASP 303 
1 n VAL 304 
1 n LEU 305 
1 n ASP 306 
1 n GLY 307 
1 n TYR 308 
1 n VAL 309 
1 n CYS 310 
1 n VAL 311 
1 n ILE 312 
1 n GLN 313 
1 n VAL 314 
1 n GLU 315 
1 n PRO 316 
1 n PHE 317 
1 n CYS 318 
1 n CYS 319 
1 n VAL 320 
1 n VAL 321 
1 n PHE 322 
1 n ALA 323 
1 n GLU 324 
1 n ALA 325 
1 n PRO 326 
1 n ASP 327 
1 n SER 328 
1 n TRP 329 
1 n ILE 330 
1 n MET 331 
1 n LYS 332 
1 n ASP 333 
1 n ASN 334 
1 n SER 335 
1 n VAL 336 
1 n THR 337 
1 n ARG 338 
1 n LEU 339 
1 n THR 340 
1 n ALA 341 
1 n GLU 342 
1 n GLN 343 
1 n TRP 344 
1 n VAL 345 
1 n VAL 346 
1 n MET 347 
1 n MET 348 
1 n LEU 349 
1 n ASP 350 
1 n THR 351 
1 n GLN 352 
1 n SER 353 
1 n ALA 354 
1 n PRO 355 
1 n PRO 356 
1 n SER 357 
1 n LEU 358 
1 n VAL 359 
1 n THR 360 
1 n ASP 361 
1 n TYR 362 
1 n ASN 363 
1 n SER 364 
1 n CYS 365 
1 n LEU 366 
1 n ILE 367 
1 n SER 368 
1 n SER 369 
1 n ALA 370 
1 n SER 371 
1 n SER 372 
1 n ALA 373 
1 n ARG 374 
1 n LYS 375 
1 n SER 376 
1 n PRO 377 
1 n GLY 378 
1 n TYR 379 
1 n PRO 380 
1 n ILE 381 
1 n LYS 382 
1 n VAL 383 
1 n HIS 384 
1 n LYS 385 
1 n PHE 386 
1 n LYS 387 
1 n GLU 388 
1 n ALA 389 
1 n LEU 390 
1 n GLN 391 
1 n ARG 392 
1 n HIS 393 
1 n LEU 394 
1 n PHE 395 
1 n PRO 396 
1 n VAL 397 
1 n THR 398 
1 n GLN 399 
1 n GLU 400 
1 n GLU 401 
1 n VAL 402 
1 n GLN 403 
1 n PHE 404 
1 n LYS 405 
1 n PRO 406 
1 n GLU 407 
1 n SER 408 
1 n LEU 409 
1 n CYS 410 
1 n LYS 411 
1 n LYS 412 
1 n LEU 413 
1 n PHE 414 
1 n SER 415 
1 n ASP 416 
1 n HIS 417 
1 n LYS 418 
1 n GLU 419 
1 n LEU 420 
1 n GLU 421 
1 n GLY 422 
1 n LEU 423 
1 n MET 424 
1 n LYS 425 
1 n THR 426 
1 n LEU 427 
1 n ILE 428 
1 n HIS 429 
1 n PRO 430 
1 n CYS 431 
1 n SER 432 
1 n GLN 433 
1 n GLY 434 
1 n ILE 435 
1 n VAL 436 
1 n ILE 437 
1 n PHE 438 
1 n SER 439 
1 n ARG 440 
1 n SER 441 
1 n TRP 442 
1 n ALA 443 
1 n GLY 444 
1 n ASP 445 
1 n VAL 446 
1 n GLY 447 
1 n PHE 448 
1 n ARG 449 
1 n LYS 450 
1 n GLU 451 
1 n GLN 452 
1 n ASN 453 
1 n VAL 454 
1 n LEU 455 
1 n CYS 456 
1 n ASP 457 
1 n ALA 458 
1 n LEU 459 
1 n LEU 460 
1 n ILE 461 
1 n ALA 462 
1 n VAL 463 
1 n ASN 464 
1 n SER 465 
1 n PRO 466 
1 n VAL 467 
1 n VAL 468 
1 n LEU 469 
1 n TYR 470 
1 n THR 471 
1 n ILE 472 
1 n LEU 473 
1 n ILE 474 
1 n ASP 475 
1 n PRO 476 
1 n ASN 477 
1 n TRP 478 
1 n PRO 479 
1 n GLY 480 
1 n GLY 481 
1 n LEU 482 
1 n GLU 483 
1 n TYR 484 
1 n ALA 485 
1 n ARG 486 
1 n ASN 487 
1 n THR 488 
1 n ALA 489 
1 n HIS 490 
1 n GLN 491 
1 n LEU 492 
1 n LYS 493 
1 n GLN 494 
1 n LYS 495 
1 n LEU 496 
1 n GLN 497 
1 n THR 498 
1 n VAL 499 
1 n GLY 500 
1 n GLY 501 
1 n TYR 502 
1 n THR 503 
1 n GLY 504 
1 n LYS 505 
1 n VAL 506 
1 n CYS 507 
1 n ILE 508 
1 n ILE 509 
1 n PRO 510 
1 n ARG 511 
1 n LEU 512 
1 n ILE 513 
1 n HIS 514 
1 n LEU 515 
1 n SER 516 
1 n SER 517 
1 n THR 518 
1 n GLN 519 
1 n SER 520 
1 n ARG 521 
1 n PRO 522 
1 n GLY 523 
1 n GLU 524 
1 n ILE 525 
1 n PRO 526 
1 n LEU 527 
1 n ARG 528 
1 n TYR 529 
1 n PRO 530 
1 n ARG 531 
1 n SER 532 
1 n TYR 533 
1 n ARG 534 
1 n LEU 535 
1 n ALA 536 
1 n ASP 537 
1 n GLU 538 
1 n GLU 539 
1 n GLU 540 
1 n MET 541 
1 n GLU 542 
1 n ASP 543 
1 n LEU 544 
1 n LEU 545 
1 n GLN 546 
1 n ALA 547 
1 n LEU 548 
1 n VAL 549 
1 n VAL 550 
1 n VAL 551 
1 n SER 552 
1 n LEU 553 
1 n SER 554 
1 n SER 555 
1 n ARG 556 
1 n SER 557 
1 n LEU 558 
1 n LEU 559 
1 n SER 560 
1 n ASP 561 
1 n GLN 562 
1 n MET 563 
1 n GLY 564 
1 n CYS 565 
1 n GLU 566 
1 n PHE 567 
1 n PHE 568 
1 n ASN 569 
1 n LEU 570 
1 n LEU 571 
1 n ILE 572 
1 n MET 573 
1 n GLU 574 
1 n GLN 575 
1 n SER 576 
1 n GLN 577 
1 n LEU 578 
1 n LEU 579 
1 n SER 580 
1 n GLU 581 
1 n SER 582 
1 n LEU 583 
1 n GLN 584 
1 n LYS 585 
1 n THR 586 
1 n ARG 587 
1 n GLU 588 
1 n LEU 589 
1 n PHE 590 
1 n ILE 591 
1 n TYR 592 
1 n CYS 593 
1 n PHE 594 
1 n PRO 595 
1 n GLY 596 
1 n VAL 597 
1 n ARG 598 
1 n LYS 599 
1 n THR 600 
1 n ALA 601 
1 n LEU 602 
1 n ALA 603 
1 n ILE 604 
1 n LYS 605 
1 n ILE 606 
1 n MET 607 
1 n GLU 608 
1 n LYS 609 
1 n ILE 610 
1 n LYS 611 
1 n ASP 612 
1 n LEU 613 
1 n PHE 614 
1 n HIS 615 
1 n CYS 616 
1 n LYS 617 
1 n PRO 618 
1 n LYS 619 
1 n GLU 620 
1 n ILE 621 
1 n LEU 622 
1 n TYR 623 
1 n VAL 624 
1 n CYS 625 
1 n GLU 626 
1 n SER 627 
1 n ASP 628 
1 n SER 629 
1 n LEU 630 
1 n LYS 631 
1 n ASP 632 
1 n PHE 633 
1 n VAL 634 
1 n THR 635 
1 n GLN 636 
1 n GLN 637 
1 n THR 638 
1 n THR 639 
1 n CYS 640 
1 n GLN 641 
1 n ALA 642 
1 n VAL 643 
1 n THR 644 
1 n ARG 645 
1 n LYS 646 
1 n THR 647 
1 n PHE 648 
1 n MET 649 
1 n GLN 650 
1 n GLY 651 
1 n GLU 652 
1 n PHE 653 
1 n LEU 654 
1 n LYS 655 
1 n ILE 656 
1 n LYS 657 
1 n HIS 658 
1 n ILE 659 
1 n VAL 660 
1 n MET 661 
1 n ASP 662 
1 n GLU 663 
1 n THR 664 
1 n GLU 665 
1 n ASN 666 
1 n PHE 667 
1 n CYS 668 
1 n SER 669 
1 n LYS 670 
1 n TYR 671 
1 n GLY 672 
1 n ASN 673 
1 n TRP 674 
1 n TYR 675 
1 n MET 676 
1 n LYS 677 
1 n ALA 678 
1 n LYS 679 
1 n ASN 680 
1 n ILE 681 
1 n THR 682 
1 n HIS 683 
1 n PRO 684 
1 n LYS 685 
1 n ALA 686 
1 n LYS 687 
1 n GLY 688 
1 n THR 689 
1 n GLY 690 
1 n SER 691 
1 n GLU 692 
1 n ASN 693 
1 n LEU 694 
1 n HIS 695 
1 n HIS 696 
1 n GLY 697 
1 n ILE 698 
1 n LEU 699 
1 n TRP 700 
1 n LEU 701 
1 n PHE 702 
1 n LEU 703 
1 n ASP 704 
1 n PRO 705 
1 n PHE 706 
1 n GLN 707 
1 n ILE 708 
1 n HIS 709 
1 n HIS 710 
1 n ALA 711 
1 n ASP 712 
1 n VAL 713 
1 n ASN 714 
1 n GLY 715 
1 n LEU 716 
1 n PRO 717 
1 n PRO 718 
1 n PRO 719 
1 n SER 720 
1 n ALA 721 
1 n GLN 722 
1 n PHE 723 
1 n PRO 724 
1 n ARG 725 
1 n LYS 726 
1 n THR 727 
1 n ILE 728 
1 n THR 729 
1 n SER 730 
1 n GLY 731 
1 n ILE 732 
1 n HIS 733 
1 n CYS 734 
1 n ALA 735 
1 n LEU 736 
1 n GLU 737 
1 n ILE 738 
1 n ALA 739 
1 n LYS 740 
1 n VAL 741 
1 n MET 742 
1 n LYS 743 
1 n GLU 744 
1 n GLU 745 
1 n MET 746 
1 n LYS 747 
1 n ARG 748 
1 n ILE 749 
1 n LYS 750 
1 n GLU 751 
1 n ASN 752 
1 n PRO 753 
1 n PRO 754 
1 n SER 755 
1 n ASN 756 
1 n MET 757 
1 n SER 758 
1 n PRO 759 
1 n ASP 760 
1 n THR 761 
1 n LEU 762 
1 n ALA 763 
1 n LEU 764 
1 n PHE 765 
1 n SER 766 
1 n GLU 767 
1 n THR 768 
1 n ALA 769 
1 n TYR 770 
1 n GLU 771 
1 n GLU 772 
1 n ALA 773 
1 n THR 774 
1 n CYS 775 
1 n ALA 776 
1 n GLN 777 
1 n ALA 778 
1 n LEU 779 
1 n PRO 780 
1 n GLY 781 
1 n VAL 782 
1 n CYS 783 
1 n GLU 784 
1 n THR 785 
1 n LYS 786 
1 n THR 787 
1 n ASN 788 
1 n LEU 789 
1 n THR 790 
1 n THR 791 
1 n GLU 792 
1 n GLN 793 
1 n ILE 794 
1 n ALA 795 
1 n ASN 796 
1 n TYR 797 
1 n VAL 798 
1 n ALA 799 
1 n ARG 800 
1 n LYS 801 
1 n CYS 802 
1 n HIS 803 
1 n SER 804 
1 n LEU 805 
1 n PHE 806 
1 n GLN 807 
1 n CYS 808 
1 n GLY 809 
1 n TYR 810 
1 n LEU 811 
1 n PRO 812 
1 n LYS 813 
1 n ASP 814 
1 n ILE 815 
1 n ALA 816 
1 n ILE 817 
1 n LEU 818 
1 n CYS 819 
1 n ARG 820 
1 n ARG 821 
1 n GLY 822 
1 n GLU 823 
1 n ASP 824 
1 n ARG 825 
1 n GLY 826 
1 n ARG 827 
1 n TYR 828 
1 n ARG 829 
1 n LEU 830 
1 n ALA 831 
1 n LEU 832 
1 n LEU 833 
1 n LYS 834 
1 n ALA 835 
1 n MET 836 
1 n GLU 837 
1 n LEU 838 
1 n ILE 839 
1 n GLU 840 
1 n THR 841 
1 n HIS 842 
1 n ARG 843 
1 n PRO 844 
1 n SER 845 
1 n GLU 846 
1 n VAL 847 
1 n VAL 848 
1 n PHE 849 
1 n SER 850 
1 n PRO 851 
1 n ALA 852 
1 n THR 853 
1 n GLY 854 
1 n VAL 855 
1 n TRP 856 
1 n GLY 857 
1 n SER 858 
1 n HIS 859 
1 n ILE 860 
1 n VAL 861 
1 n LEU 862 
1 n ASP 863 
1 n SER 864 
1 n ILE 865 
1 n GLN 866 
1 n GLN 867 
1 n PHE 868 
1 n SER 869 
1 n GLY 870 
1 n LEU 871 
1 n GLU 872 
1 n ARG 873 
1 n THR 874 
1 n VAL 875 
1 n VAL 876 
1 n PHE 877 
1 n GLY 878 
1 n LEU 879 
1 n SER 880 
1 n PRO 881 
1 n GLU 882 
1 n CYS 883 
1 n ASP 884 
1 n GLN 885 
1 n SER 886 
1 n GLU 887 
1 n GLU 888 
1 n PHE 889 
1 n HIS 890 
1 n LYS 891 
1 n LEU 892 
1 n CYS 893 
1 n PHE 894 
1 n ALA 895 
1 n SER 896 
1 n ARG 897 
1 n ALA 898 
1 n ILE 899 
1 n LYS 900 
1 n HIS 901 
1 n LEU 902 
1 n TYR 903 
1 n LEU 904 
1 n LEU 905 
1 n TYR 906 
1 n GLU 907 
1 n LYS 908 
1 n ARG 909 
1 n ALA 910 
1 n ALA 911 
1 n TYR 912 
2 n MET 1   
2 n GLU 2   
2 n SER 3   
2 n LEU 4   
2 n LYS 5   
2 n THR 6   
2 n ASP 7   
2 n THR 8   
2 n GLU 9   
2 n MET 10  
2 n PRO 11  
2 n TYR 12  
2 n PRO 13  
2 n GLU 14  
2 n VAL 15  
2 n ILE 16  
2 n VAL 17  
2 n ASP 18  
2 n VAL 19  
2 n GLY 20  
2 n ARG 21  
2 n VAL 22  
2 n ILE 23  
2 n PHE 24  
2 n GLY 25  
2 n GLU 26  
2 n GLU 27  
2 n ASN 28  
2 n ARG 29  
2 n LYS 30  
2 n LYS 31  
2 n MET 32  
2 n THR 33  
2 n ASN 34  
2 n SER 35  
2 n CYS 36  
2 n LEU 37  
2 n LYS 38  
2 n ARG 39  
2 n SER 40  
2 n GLU 41  
2 n ASN 42  
2 n SER 43  
2 n ARG 44  
2 n ILE 45  
2 n ILE 46  
2 n ARG 47  
2 n ALA 48  
2 n ILE 49  
2 n CYS 50  
2 n ALA 51  
2 n LEU 52  
2 n LEU 53  
2 n ASN 54  
2 n SER 55  
2 n GLY 56  
2 n GLY 57  
2 n GLY 58  
2 n VAL 59  
2 n ILE 60  
2 n LYS 61  
2 n ALA 62  
2 n GLU 63  
2 n ILE 64  
2 n ASP 65  
2 n ASP 66  
2 n LYS 67  
2 n THR 68  
2 n TYR 69  
2 n SER 70  
2 n TYR 71  
2 n GLN 72  
2 n CYS 73  
2 n HIS 74  
2 n GLY 75  
2 n LEU 76  
2 n GLY 77  
2 n GLN 78  
2 n ASP 79  
2 n LEU 80  
2 n GLU 81  
2 n THR 82  
2 n SER 83  
2 n PHE 84  
2 n GLN 85  
2 n LYS 86  
2 n LEU 87  
2 n LEU 88  
2 n PRO 89  
2 n SER 90  
2 n GLY 91  
2 n SER 92  
2 n GLN 93  
2 n LYS 94  
2 n TYR 95  
2 n LEU 96  
2 n ASP 97  
2 n TYR 98  
2 n MET 99  
2 n GLN 100 
2 n GLN 101 
2 n GLY 102 
2 n HIS 103 
2 n ASN 104 
2 n LEU 105 
2 n LEU 106 
2 n ILE 107 
2 n PHE 108 
2 n VAL 109 
2 n LYS 110 
2 n SER 111 
2 n TRP 112 
2 n SER 113 
2 n PRO 114 
2 n ASP 115 
2 n VAL 116 
2 n PHE 117 
2 n SER 118 
2 n LEU 119 
2 n PRO 120 
2 n LEU 121 
2 n ARG 122 
2 n ILE 123 
2 n CYS 124 
2 n SER 125 
2 n LEU 126 
2 n ARG 127 
2 n SER 128 
2 n ASN 129 
2 n LEU 130 
2 n TYR 131 
2 n ARG 132 
2 n ARG 133 
2 n ASP 134 
2 n VAL 135 
2 n THR 136 
2 n SER 137 
2 n ALA 138 
2 n ILE 139 
2 n ASN 140 
2 n LEU 141 
2 n SER 142 
2 n ALA 143 
2 n SER 144 
2 n SER 145 
2 n ALA 146 
2 n LEU 147 
2 n GLU 148 
2 n LEU 149 
2 n LEU 150 
2 n ARG 151 
2 n GLU 152 
2 n LYS 153 
2 n GLY 154 
2 n PHE 155 
2 n ARG 156 
2 n ALA 157 
2 n GLN 158 
2 n ARG 159 
2 n GLY 160 
2 n ARG 161 
2 n PRO 162 
2 n ARG 163 
2 n VAL 164 
2 n LYS 165 
2 n LYS 166 
2 n LEU 167 
2 n HIS 168 
2 n PRO 169 
2 n GLN 170 
2 n GLN 171 
2 n VAL 172 
2 n LEU 173 
2 n ASN 174 
2 n ARG 175 
2 n CYS 176 
2 n ILE 177 
2 n GLN 178 
2 n GLU 179 
2 n GLU 180 
2 n GLU 181 
2 n ASP 182 
2 n MET 183 
2 n ARG 184 
2 n ILE 185 
2 n LEU 186 
2 n ALA 187 
2 n SER 188 
2 n GLU 189 
2 n PHE 190 
2 n PHE 191 
2 n LYS 192 
2 n LYS 193 
2 n ASP 194 
2 n LYS 195 
2 n LEU 196 
2 n MET 197 
2 n TYR 198 
2 n LYS 199 
2 n GLU 200 
2 n LYS 201 
2 n LEU 202 
2 n ASN 203 
2 n PHE 204 
2 n THR 205 
2 n GLU 206 
2 n SER 207 
2 n THR 208 
2 n HIS 209 
2 n VAL 210 
2 n GLU 211 
2 n PHE 212 
2 n LYS 213 
2 n ARG 214 
2 n PHE 215 
2 n THR 216 
2 n THR 217 
2 n LYS 218 
2 n LYS 219 
2 n VAL 220 
2 n ILE 221 
2 n PRO 222 
2 n ARG 223 
2 n ILE 224 
2 n LYS 225 
2 n GLU 226 
2 n MET 227 
2 n LEU 228 
2 n PRO 229 
2 n HIS 230 
2 n TYR 231 
2 n VAL 232 
2 n SER 233 
2 n ALA 234 
2 n PHE 235 
2 n ALA 236 
2 n ASN 237 
2 n THR 238 
2 n GLN 239 
2 n GLY 240 
2 n GLY 241 
2 n TYR 242 
2 n VAL 243 
2 n LEU 244 
2 n ILE 245 
2 n GLY 246 
2 n VAL 247 
2 n ASP 248 
2 n ASP 249 
2 n LYS 250 
2 n SER 251 
2 n LYS 252 
2 n GLU 253 
2 n VAL 254 
2 n VAL 255 
2 n GLY 256 
2 n CYS 257 
2 n LYS 258 
2 n TRP 259 
2 n GLU 260 
2 n LYS 261 
2 n VAL 262 
2 n ASN 263 
2 n PRO 264 
2 n ASP 265 
2 n LEU 266 
2 n LEU 267 
2 n LYS 268 
2 n LYS 269 
2 n GLU 270 
2 n ILE 271 
2 n GLU 272 
2 n ASN 273 
2 n CYS 274 
2 n ILE 275 
2 n GLU 276 
2 n LYS 277 
2 n LEU 278 
2 n PRO 279 
2 n THR 280 
2 n PHE 281 
2 n HIS 282 
2 n PHE 283 
2 n CYS 284 
2 n CYS 285 
2 n GLU 286 
2 n LYS 287 
2 n PRO 288 
2 n LYS 289 
2 n VAL 290 
2 n ASN 291 
2 n PHE 292 
2 n THR 293 
2 n THR 294 
2 n LYS 295 
2 n ILE 296 
2 n LEU 297 
2 n ASN 298 
2 n VAL 299 
2 n TYR 300 
2 n GLN 301 
2 n LYS 302 
2 n ASP 303 
2 n VAL 304 
2 n LEU 305 
2 n ASP 306 
2 n GLY 307 
2 n TYR 308 
2 n VAL 309 
2 n CYS 310 
2 n VAL 311 
2 n ILE 312 
2 n GLN 313 
2 n VAL 314 
2 n GLU 315 
2 n PRO 316 
2 n PHE 317 
2 n CYS 318 
2 n CYS 319 
2 n VAL 320 
2 n VAL 321 
2 n PHE 322 
2 n ALA 323 
2 n GLU 324 
2 n ALA 325 
2 n PRO 326 
2 n ASP 327 
2 n SER 328 
2 n TRP 329 
2 n ILE 330 
2 n MET 331 
2 n LYS 332 
2 n ASP 333 
2 n ASN 334 
2 n SER 335 
2 n VAL 336 
2 n THR 337 
2 n ARG 338 
2 n LEU 339 
2 n THR 340 
2 n ALA 341 
2 n GLU 342 
2 n GLN 343 
2 n TRP 344 
2 n VAL 345 
2 n VAL 346 
2 n MET 347 
2 n MET 348 
2 n LEU 349 
2 n ASP 350 
2 n THR 351 
2 n GLN 352 
2 n SER 353 
2 n ALA 354 
2 n PRO 355 
2 n PRO 356 
2 n SER 357 
2 n LEU 358 
2 n VAL 359 
2 n THR 360 
2 n ASP 361 
2 n TYR 362 
2 n ASN 363 
2 n SER 364 
2 n CYS 365 
2 n LEU 366 
2 n ILE 367 
2 n SER 368 
2 n SER 369 
2 n ALA 370 
2 n SER 371 
2 n SER 372 
2 n ALA 373 
2 n ARG 374 
2 n LYS 375 
2 n SER 376 
2 n PRO 377 
2 n GLY 378 
2 n TYR 379 
2 n PRO 380 
2 n ILE 381 
2 n LYS 382 
2 n VAL 383 
2 n HIS 384 
2 n LYS 385 
2 n PHE 386 
2 n LYS 387 
2 n GLU 388 
2 n ALA 389 
2 n LEU 390 
2 n GLN 391 
2 n ARG 392 
2 n HIS 393 
2 n LEU 394 
2 n PHE 395 
2 n PRO 396 
2 n VAL 397 
2 n THR 398 
2 n GLN 399 
2 n GLU 400 
2 n GLU 401 
2 n VAL 402 
2 n GLN 403 
2 n PHE 404 
2 n LYS 405 
2 n PRO 406 
2 n GLU 407 
2 n SER 408 
2 n LEU 409 
2 n CYS 410 
2 n LYS 411 
2 n LYS 412 
2 n LEU 413 
2 n PHE 414 
2 n SER 415 
2 n ASP 416 
2 n HIS 417 
2 n LYS 418 
2 n GLU 419 
2 n LEU 420 
2 n GLU 421 
2 n GLY 422 
2 n LEU 423 
2 n MET 424 
2 n LYS 425 
2 n THR 426 
2 n LEU 427 
2 n ILE 428 
2 n HIS 429 
2 n PRO 430 
2 n CYS 431 
2 n SER 432 
2 n GLN 433 
2 n GLY 434 
2 n ILE 435 
2 n VAL 436 
2 n ILE 437 
2 n PHE 438 
2 n SER 439 
2 n ARG 440 
2 n SER 441 
2 n TRP 442 
2 n ALA 443 
2 n GLY 444 
2 n ASP 445 
2 n VAL 446 
2 n GLY 447 
2 n PHE 448 
2 n ARG 449 
2 n LYS 450 
2 n GLU 451 
2 n GLN 452 
2 n ASN 453 
2 n VAL 454 
2 n LEU 455 
2 n CYS 456 
2 n ASP 457 
2 n ALA 458 
2 n LEU 459 
2 n LEU 460 
2 n ILE 461 
2 n ALA 462 
2 n VAL 463 
2 n ASN 464 
2 n SER 465 
2 n PRO 466 
2 n VAL 467 
2 n VAL 468 
2 n LEU 469 
2 n TYR 470 
2 n THR 471 
2 n ILE 472 
2 n LEU 473 
2 n ILE 474 
2 n ASP 475 
2 n PRO 476 
2 n ASN 477 
2 n TRP 478 
2 n PRO 479 
2 n GLY 480 
2 n GLY 481 
2 n LEU 482 
2 n GLU 483 
2 n TYR 484 
2 n ALA 485 
2 n ARG 486 
2 n ASN 487 
2 n THR 488 
2 n ALA 489 
2 n HIS 490 
2 n GLN 491 
2 n LEU 492 
2 n LYS 493 
2 n GLN 494 
2 n LYS 495 
2 n LEU 496 
2 n GLN 497 
2 n THR 498 
2 n VAL 499 
2 n GLY 500 
2 n GLY 501 
2 n TYR 502 
2 n THR 503 
2 n GLY 504 
2 n LYS 505 
2 n VAL 506 
2 n CYS 507 
2 n ILE 508 
2 n ILE 509 
2 n PRO 510 
2 n ARG 511 
2 n LEU 512 
2 n ILE 513 
2 n HIS 514 
2 n LEU 515 
2 n SER 516 
2 n SER 517 
2 n THR 518 
2 n GLN 519 
2 n SER 520 
2 n ARG 521 
2 n PRO 522 
2 n GLY 523 
2 n GLU 524 
2 n ILE 525 
2 n PRO 526 
2 n LEU 527 
2 n ARG 528 
2 n TYR 529 
2 n PRO 530 
2 n ARG 531 
2 n SER 532 
2 n TYR 533 
2 n ARG 534 
2 n LEU 535 
2 n ALA 536 
2 n ASP 537 
2 n GLU 538 
2 n GLU 539 
2 n GLU 540 
2 n MET 541 
2 n GLU 542 
2 n ASP 543 
2 n LEU 544 
2 n LEU 545 
2 n GLN 546 
2 n ALA 547 
2 n LEU 548 
2 n VAL 549 
2 n VAL 550 
2 n VAL 551 
2 n SER 552 
2 n LEU 553 
2 n SER 554 
2 n SER 555 
2 n ARG 556 
2 n SER 557 
2 n LEU 558 
2 n LEU 559 
2 n SER 560 
2 n ASP 561 
2 n GLN 562 
2 n MET 563 
2 n GLY 564 
2 n CYS 565 
2 n GLU 566 
2 n PHE 567 
2 n PHE 568 
2 n ASN 569 
2 n LEU 570 
2 n LEU 571 
2 n ILE 572 
2 n MET 573 
2 n GLU 574 
2 n GLN 575 
2 n SER 576 
2 n GLN 577 
2 n LEU 578 
2 n LEU 579 
2 n SER 580 
2 n GLU 581 
2 n SER 582 
2 n LEU 583 
2 n GLN 584 
2 n LYS 585 
2 n THR 586 
2 n ARG 587 
2 n GLU 588 
2 n LEU 589 
2 n PHE 590 
2 n ILE 591 
2 n TYR 592 
2 n CYS 593 
2 n PHE 594 
2 n PRO 595 
2 n GLY 596 
2 n VAL 597 
2 n ARG 598 
2 n LYS 599 
2 n THR 600 
2 n ALA 601 
2 n LEU 602 
2 n ALA 603 
2 n ILE 604 
2 n LYS 605 
2 n ILE 606 
2 n MET 607 
2 n GLU 608 
2 n LYS 609 
2 n ILE 610 
2 n LYS 611 
2 n ASP 612 
2 n LEU 613 
2 n PHE 614 
2 n HIS 615 
2 n CYS 616 
2 n LYS 617 
2 n PRO 618 
2 n LYS 619 
2 n GLU 620 
2 n ILE 621 
2 n LEU 622 
2 n TYR 623 
2 n VAL 624 
2 n CYS 625 
2 n GLU 626 
2 n SER 627 
2 n ASP 628 
2 n SER 629 
2 n LEU 630 
2 n LYS 631 
2 n ASP 632 
2 n PHE 633 
2 n VAL 634 
2 n THR 635 
2 n GLN 636 
2 n GLN 637 
2 n THR 638 
2 n THR 639 
2 n CYS 640 
2 n GLN 641 
2 n ALA 642 
2 n VAL 643 
2 n THR 644 
2 n ARG 645 
2 n LYS 646 
2 n THR 647 
2 n PHE 648 
2 n MET 649 
2 n GLN 650 
2 n GLY 651 
2 n GLU 652 
2 n PHE 653 
2 n LEU 654 
2 n LYS 655 
2 n ILE 656 
2 n LYS 657 
2 n HIS 658 
2 n ILE 659 
2 n VAL 660 
2 n MET 661 
2 n ASP 662 
2 n GLU 663 
2 n THR 664 
2 n GLU 665 
2 n ASN 666 
2 n PHE 667 
2 n CYS 668 
2 n SER 669 
2 n LYS 670 
2 n TYR 671 
2 n GLY 672 
2 n ASN 673 
2 n TRP 674 
2 n TYR 675 
2 n MET 676 
2 n LYS 677 
2 n ALA 678 
2 n LYS 679 
2 n ASN 680 
2 n ILE 681 
2 n THR 682 
2 n HIS 683 
2 n PRO 684 
2 n LYS 685 
2 n ALA 686 
2 n LYS 687 
2 n GLY 688 
2 n THR 689 
2 n GLY 690 
2 n SER 691 
2 n GLU 692 
2 n ASN 693 
2 n LEU 694 
2 n HIS 695 
2 n HIS 696 
2 n GLY 697 
2 n ILE 698 
2 n LEU 699 
2 n TRP 700 
2 n LEU 701 
2 n PHE 702 
2 n LEU 703 
2 n ASP 704 
2 n PRO 705 
2 n PHE 706 
2 n GLN 707 
2 n ILE 708 
2 n HIS 709 
2 n HIS 710 
2 n ALA 711 
2 n ASP 712 
2 n VAL 713 
2 n ASN 714 
2 n GLY 715 
2 n LEU 716 
2 n PRO 717 
2 n PRO 718 
2 n PRO 719 
2 n SER 720 
2 n ALA 721 
2 n GLN 722 
2 n PHE 723 
2 n PRO 724 
2 n ARG 725 
2 n LYS 726 
2 n THR 727 
2 n ILE 728 
2 n THR 729 
2 n SER 730 
2 n GLY 731 
2 n ILE 732 
2 n HIS 733 
2 n CYS 734 
2 n ALA 735 
2 n LEU 736 
2 n GLU 737 
2 n ILE 738 
2 n ALA 739 
2 n LYS 740 
2 n VAL 741 
2 n MET 742 
2 n LYS 743 
2 n GLU 744 
2 n GLU 745 
2 n MET 746 
2 n LYS 747 
2 n ARG 748 
2 n ILE 749 
2 n LYS 750 
2 n GLU 751 
2 n ASN 752 
2 n PRO 753 
2 n PRO 754 
2 n SER 755 
2 n ASN 756 
2 n MET 757 
2 n SER 758 
2 n PRO 759 
2 n ASP 760 
2 n THR 761 
2 n LEU 762 
2 n ALA 763 
2 n LEU 764 
2 n PHE 765 
2 n SER 766 
2 n GLU 767 
2 n THR 768 
2 n ALA 769 
2 n TYR 770 
2 n GLU 771 
2 n GLU 772 
2 n ALA 773 
2 n THR 774 
2 n CYS 775 
2 n ALA 776 
2 n GLN 777 
2 n ALA 778 
2 n LEU 779 
2 n PRO 780 
2 n GLY 781 
2 n VAL 782 
2 n CYS 783 
2 n GLU 784 
2 n THR 785 
2 n LYS 786 
2 n THR 787 
2 n ASN 788 
2 n LEU 789 
2 n THR 790 
2 n THR 791 
2 n GLU 792 
2 n GLN 793 
2 n ILE 794 
2 n ALA 795 
2 n ASN 796 
2 n TYR 797 
2 n VAL 798 
2 n ALA 799 
2 n ARG 800 
2 n LYS 801 
2 n CYS 802 
2 n HIS 803 
2 n SER 804 
2 n LEU 805 
2 n PHE 806 
2 n GLN 807 
2 n CYS 808 
2 n GLY 809 
2 n TYR 810 
2 n LEU 811 
2 n PRO 812 
2 n LYS 813 
2 n ASP 814 
2 n ILE 815 
2 n ALA 816 
2 n ILE 817 
2 n LEU 818 
2 n CYS 819 
2 n ARG 820 
2 n ARG 821 
2 n GLY 822 
2 n GLU 823 
2 n ASP 824 
2 n ARG 825 
2 n GLY 826 
2 n ARG 827 
2 n TYR 828 
2 n ARG 829 
2 n LEU 830 
2 n ALA 831 
2 n LEU 832 
2 n LEU 833 
2 n LYS 834 
2 n ALA 835 
2 n MET 836 
2 n GLU 837 
2 n LEU 838 
2 n ILE 839 
2 n GLU 840 
2 n THR 841 
2 n HIS 842 
2 n ARG 843 
2 n PRO 844 
2 n SER 845 
2 n GLU 846 
2 n VAL 847 
2 n VAL 848 
2 n PHE 849 
2 n SER 850 
2 n PRO 851 
2 n ALA 852 
2 n THR 853 
2 n GLY 854 
2 n VAL 855 
2 n TRP 856 
2 n GLY 857 
2 n SER 858 
2 n HIS 859 
2 n ILE 860 
2 n VAL 861 
2 n LEU 862 
2 n ASP 863 
2 n SER 864 
2 n ILE 865 
2 n GLN 866 
2 n GLN 867 
2 n PHE 868 
2 n SER 869 
2 n GLY 870 
2 n LEU 871 
2 n GLU 872 
2 n ARG 873 
2 n THR 874 
2 n VAL 875 
2 n VAL 876 
2 n PHE 877 
2 n GLY 878 
2 n LEU 879 
2 n SER 880 
2 n PRO 881 
2 n GLU 882 
2 n CYS 883 
2 n ASP 884 
2 n GLN 885 
2 n SER 886 
2 n GLU 887 
2 n GLU 888 
2 n PHE 889 
2 n HIS 890 
2 n LYS 891 
2 n LEU 892 
2 n CYS 893 
2 n PHE 894 
2 n ALA 895 
2 n SER 896 
2 n ARG 897 
2 n ALA 898 
2 n ILE 899 
2 n LYS 900 
2 n HIS 901 
2 n LEU 902 
2 n TYR 903 
2 n LEU 904 
2 n LEU 905 
2 n TYR 906 
2 n GLU 907 
2 n LYS 908 
2 n ARG 909 
2 n ALA 910 
2 n ALA 911 
2 n TYR 912 
3 n A   1   
3 n C   2   
3 n C   3   
3 n A   4   
3 n G   5   
3 n G   6   
3 n A   7   
3 n U   8   
3 n G   9   
3 n G   10  
3 n C   11  
3 n C   12  
3 n G   13  
3 n A   14  
3 n G   15  
3 n U   16  
3 n G   17  
3 n G   18  
3 n U   19  
3 n U   20  
3 n A   21  
3 n A   22  
3 n G   23  
3 n G   24  
3 n C   25  
3 n G   26  
3 n U   27  
3 n U   28  
3 n G   29  
3 n G   30  
3 n A   31  
3 n C   32  
3 n U   33  
3 n U   34  
3 n A   35  
3 n A   36  
3 n G   37  
3 n A   38  
3 n U   39  
3 n C   40  
3 n C   41  
3 n A   42  
3 n A   43  
3 n U   44  
3 n G   45  
3 n G   46  
3 n A   47  
3 n C   48  
3 n A   49  
3 n U   50  
3 n A   51  
3 n U   52  
3 n G   53  
3 n U   54  
3 n C   55  
3 n C   56  
3 n G   57  
3 n C   58  
3 n G   59  
3 n U   60  
3 n G   61  
3 n G   62  
3 n G   63  
3 n U   64  
3 n U   65  
3 n C   66  
3 n G   67  
3 n A   68  
3 n A   69  
3 n C   70  
3 n C   71  
3 n C   72  
3 n C   73  
3 n A   74  
3 n C   75  
3 n U   76  
3 n C   77  
3 n C   78  
3 n U   79  
3 n G   80  
3 n G   81  
3 n U   82  
3 n A   83  
#
_ma_data.content_type "model coordinates"
_ma_data.id           1
_ma_data.name         Model
#
_ma_model_list.data_id          1
_ma_model_list.model_group_id   1
_ma_model_list.model_group_name "AlphaFold-beta-20231127 (52ceabbc-a146-4d20-8f14-848cbf63912f @ 2025-11-23 23:59:43)"
_ma_model_list.model_id         1
_ma_model_list.model_name       "Top ranked model"
_ma_model_list.model_type       "Ab initio model"
_ma_model_list.ordinal_id       1
#
loop_
_ma_protocol_step.method_type
_ma_protocol_step.ordinal_id
_ma_protocol_step.protocol_id
_ma_protocol_step.step_id
"coevolution MSA" 1 1 1 
"template search" 2 1 2 
modeling          3 1 3 
#
loop_
_ma_qa_metric.id
_ma_qa_metric.mode
_ma_qa_metric.name
_ma_qa_metric.software_group_id
_ma_qa_metric.type
1 global pLDDT 1 pLDDT 
2 local  pLDDT 1 pLDDT 
#
_ma_qa_metric_global.metric_id    1
_ma_qa_metric_global.metric_value 69.62
_ma_qa_metric_global.model_id     1
_ma_qa_metric_global.ordinal_id   1
#
_ma_software_group.group_id    1
_ma_software_group.ordinal_id  1
_ma_software_group.software_id 1
#
loop_
_ma_target_entity.data_id
_ma_target_entity.entity_id
_ma_target_entity.origin
1 1 . 
1 2 . 
1 3 . 
#
loop_
_ma_target_entity_instance.asym_id
_ma_target_entity_instance.details
_ma_target_entity_instance.entity_id
A . 1 
B . 2 
C . 3 
#
loop_
_pdbx_data_usage.details
_pdbx_data_usage.id
_pdbx_data_usage.type
_pdbx_data_usage.url
;NON-COMMERCIAL USE ONLY, BY USING THIS FILE YOU AGREE TO THE TERMS OF USE FOUND
AT alphafoldserver.com/output-terms.
;
1 license    ? 
;THE INFORMATION IS NOT INTENDED FOR, HAS NOT BEEN VALIDATED FOR, AND IS NOT
APPROVED FOR CLINICAL USE. IT SHOULD NOT BE USED FOR CLINICAL PURPOSE OR RELIED
ON FOR MEDICAL OR OTHER PROFESSIONAL ADVICE. IT IS THEORETICAL MODELLING ONLY
AND CAUTION SHOULD BE EXERCISED IN ITS USE. IT IS PROVIDED "AS-IS" WITHOUT ANY
WARRANTY OF ANY KIND, WHETHER EXPRESSED OR IMPLIED. NO WARRANTY IS GIVEN THAT
USE OF THE INFORMATION SHALL NOT INFRINGE THE RIGHTS OF ANY THIRD PARTY.
;
2 disclaimer ? 
#
loop_
_pdbx_poly_seq_scheme.asym_id
_pdbx_poly_seq_scheme.auth_seq_num
_pdbx_poly_seq_scheme.entity_id
_pdbx_poly_seq_scheme.hetero
_pdbx_poly_seq_scheme.mon_id
_pdbx_poly_seq_scheme.pdb_ins_code
_pdbx_poly_seq_scheme.pdb_seq_num
_pdbx_poly_seq_scheme.pdb_strand_id
_pdbx_poly_seq_scheme.seq_id
A 1   1 n MET . 1   A 1   
A 2   1 n GLU . 2   A 2   
A 3   1 n SER . 3   A 3   
A 4   1 n LEU . 4   A 4   
A 5   1 n LYS . 5   A 5   
A 6   1 n THR . 6   A 6   
A 7   1 n ASP . 7   A 7   
A 8   1 n THR . 8   A 8   
A 9   1 n GLU . 9   A 9   
A 10  1 n MET . 10  A 10  
A 11  1 n PRO . 11  A 11  
A 12  1 n TYR . 12  A 12  
A 13  1 n PRO . 13  A 13  
A 14  1 n GLU . 14  A 14  
A 15  1 n VAL . 15  A 15  
A 16  1 n ILE . 16  A 16  
A 17  1 n VAL . 17  A 17  
A 18  1 n ASP . 18  A 18  
A 19  1 n VAL . 19  A 19  
A 20  1 n GLY . 20  A 20  
A 21  1 n ARG . 21  A 21  
A 22  1 n VAL . 22  A 22  
A 23  1 n ILE . 23  A 23  
A 24  1 n PHE . 24  A 24  
A 25  1 n GLY . 25  A 25  
A 26  1 n GLU . 26  A 26  
A 27  1 n GLU . 27  A 27  
A 28  1 n ASN . 28  A 28  
A 29  1 n ARG . 29  A 29  
A 30  1 n LYS . 30  A 30  
A 31  1 n LYS . 31  A 31  
A 32  1 n MET . 32  A 32  
A 33  1 n THR . 33  A 33  
A 34  1 n ASN . 34  A 34  
A 35  1 n SER . 35  A 35  
A 36  1 n CYS . 36  A 36  
A 37  1 n LEU . 37  A 37  
A 38  1 n LYS . 38  A 38  
A 39  1 n ARG . 39  A 39  
A 40  1 n SER . 40  A 40  
A 41  1 n GLU . 41  A 41  
A 42  1 n ASN . 42  A 42  
A 43  1 n SER . 43  A 43  
A 44  1 n ARG . 44  A 44  
A 45  1 n ILE . 45  A 45  
A 46  1 n ILE . 46  A 46  
A 47  1 n ARG . 47  A 47  
A 48  1 n ALA . 48  A 48  
A 49  1 n ILE . 49  A 49  
A 50  1 n CYS . 50  A 50  
A 51  1 n ALA . 51  A 51  
A 52  1 n LEU . 52  A 52  
A 53  1 n LEU . 53  A 53  
A 54  1 n ASN . 54  A 54  
A 55  1 n SER . 55  A 55  
A 56  1 n GLY . 56  A 56  
A 57  1 n GLY . 57  A 57  
A 58  1 n GLY . 58  A 58  
A 59  1 n VAL . 59  A 59  
A 60  1 n ILE . 60  A 60  
A 61  1 n LYS . 61  A 61  
A 62  1 n ALA . 62  A 62  
A 63  1 n GLU . 63  A 63  
A 64  1 n ILE . 64  A 64  
A 65  1 n ASP . 65  A 65  
A 66  1 n ASP . 66  A 66  
A 67  1 n LYS . 67  A 67  
A 68  1 n THR . 68  A 68  
A 69  1 n TYR . 69  A 69  
A 70  1 n SER . 70  A 70  
A 71  1 n TYR . 71  A 71  
A 72  1 n GLN . 72  A 72  
A 73  1 n CYS . 73  A 73  
A 74  1 n HIS . 74  A 74  
A 75  1 n GLY . 75  A 75  
A 76  1 n LEU . 76  A 76  
A 77  1 n GLY . 77  A 77  
A 78  1 n GLN . 78  A 78  
A 79  1 n ASP . 79  A 79  
A 80  1 n LEU . 80  A 80  
A 81  1 n GLU . 81  A 81  
A 82  1 n THR . 82  A 82  
A 83  1 n SER . 83  A 83  
A 84  1 n PHE . 84  A 84  
A 85  1 n GLN . 85  A 85  
A 86  1 n LYS . 86  A 86  
A 87  1 n LEU . 87  A 87  
A 88  1 n LEU . 88  A 88  
A 89  1 n PRO . 89  A 89  
A 90  1 n SER . 90  A 90  
A 91  1 n GLY . 91  A 91  
A 92  1 n SER . 92  A 92  
A 93  1 n GLN . 93  A 93  
A 94  1 n LYS . 94  A 94  
A 95  1 n TYR . 95  A 95  
A 96  1 n LEU . 96  A 96  
A 97  1 n ASP . 97  A 97  
A 98  1 n TYR . 98  A 98  
A 99  1 n MET . 99  A 99  
A 100 1 n GLN . 100 A 100 
A 101 1 n GLN . 101 A 101 
A 102 1 n GLY . 102 A 102 
A 103 1 n HIS . 103 A 103 
A 104 1 n ASN . 104 A 104 
A 105 1 n LEU . 105 A 105 
A 106 1 n LEU . 106 A 106 
A 107 1 n ILE . 107 A 107 
A 108 1 n PHE . 108 A 108 
A 109 1 n VAL . 109 A 109 
A 110 1 n LYS . 110 A 110 
A 111 1 n SER . 111 A 111 
A 112 1 n TRP . 112 A 112 
A 113 1 n SER . 113 A 113 
A 114 1 n PRO . 114 A 114 
A 115 1 n ASP . 115 A 115 
A 116 1 n VAL . 116 A 116 
A 117 1 n PHE . 117 A 117 
A 118 1 n SER . 118 A 118 
A 119 1 n LEU . 119 A 119 
A 120 1 n PRO . 120 A 120 
A 121 1 n LEU . 121 A 121 
A 122 1 n ARG . 122 A 122 
A 123 1 n ILE . 123 A 123 
A 124 1 n CYS . 124 A 124 
A 125 1 n SER . 125 A 125 
A 126 1 n LEU . 126 A 126 
A 127 1 n ARG . 127 A 127 
A 128 1 n SER . 128 A 128 
A 129 1 n ASN . 129 A 129 
A 130 1 n LEU . 130 A 130 
A 131 1 n TYR . 131 A 131 
A 132 1 n ARG . 132 A 132 
A 133 1 n ARG . 133 A 133 
A 134 1 n ASP . 134 A 134 
A 135 1 n VAL . 135 A 135 
A 136 1 n THR . 136 A 136 
A 137 1 n SER . 137 A 137 
A 138 1 n ALA . 138 A 138 
A 139 1 n ILE . 139 A 139 
A 140 1 n ASN . 140 A 140 
A 141 1 n LEU . 141 A 141 
A 142 1 n SER . 142 A 142 
A 143 1 n ALA . 143 A 143 
A 144 1 n SER . 144 A 144 
A 145 1 n SER . 145 A 145 
A 146 1 n ALA . 146 A 146 
A 147 1 n LEU . 147 A 147 
A 148 1 n GLU . 148 A 148 
A 149 1 n LEU . 149 A 149 
A 150 1 n LEU . 150 A 150 
A 151 1 n ARG . 151 A 151 
A 152 1 n GLU . 152 A 152 
A 153 1 n LYS . 153 A 153 
A 154 1 n GLY . 154 A 154 
A 155 1 n PHE . 155 A 155 
A 156 1 n ARG . 156 A 156 
A 157 1 n ALA . 157 A 157 
A 158 1 n GLN . 158 A 158 
A 159 1 n ARG . 159 A 159 
A 160 1 n GLY . 160 A 160 
A 161 1 n ARG . 161 A 161 
A 162 1 n PRO . 162 A 162 
A 163 1 n ARG . 163 A 163 
A 164 1 n VAL . 164 A 164 
A 165 1 n LYS . 165 A 165 
A 166 1 n LYS . 166 A 166 
A 167 1 n LEU . 167 A 167 
A 168 1 n HIS . 168 A 168 
A 169 1 n PRO . 169 A 169 
A 170 1 n GLN . 170 A 170 
A 171 1 n GLN . 171 A 171 
A 172 1 n VAL . 172 A 172 
A 173 1 n LEU . 173 A 173 
A 174 1 n ASN . 174 A 174 
A 175 1 n ARG . 175 A 175 
A 176 1 n CYS . 176 A 176 
A 177 1 n ILE . 177 A 177 
A 178 1 n GLN . 178 A 178 
A 179 1 n GLU . 179 A 179 
A 180 1 n GLU . 180 A 180 
A 181 1 n GLU . 181 A 181 
A 182 1 n ASP . 182 A 182 
A 183 1 n MET . 183 A 183 
A 184 1 n ARG . 184 A 184 
A 185 1 n ILE . 185 A 185 
A 186 1 n LEU . 186 A 186 
A 187 1 n ALA . 187 A 187 
A 188 1 n SER . 188 A 188 
A 189 1 n GLU . 189 A 189 
A 190 1 n PHE . 190 A 190 
A 191 1 n PHE . 191 A 191 
A 192 1 n LYS . 192 A 192 
A 193 1 n LYS . 193 A 193 
A 194 1 n ASP . 194 A 194 
A 195 1 n LYS . 195 A 195 
A 196 1 n LEU . 196 A 196 
A 197 1 n MET . 197 A 197 
A 198 1 n TYR . 198 A 198 
A 199 1 n LYS . 199 A 199 
A 200 1 n GLU . 200 A 200 
A 201 1 n LYS . 201 A 201 
A 202 1 n LEU . 202 A 202 
A 203 1 n ASN . 203 A 203 
A 204 1 n PHE . 204 A 204 
A 205 1 n THR . 205 A 205 
A 206 1 n GLU . 206 A 206 
A 207 1 n SER . 207 A 207 
A 208 1 n THR . 208 A 208 
A 209 1 n HIS . 209 A 209 
A 210 1 n VAL . 210 A 210 
A 211 1 n GLU . 211 A 211 
A 212 1 n PHE . 212 A 212 
A 213 1 n LYS . 213 A 213 
A 214 1 n ARG . 214 A 214 
A 215 1 n PHE . 215 A 215 
A 216 1 n THR . 216 A 216 
A 217 1 n THR . 217 A 217 
A 218 1 n LYS . 218 A 218 
A 219 1 n LYS . 219 A 219 
A 220 1 n VAL . 220 A 220 
A 221 1 n ILE . 221 A 221 
A 222 1 n PRO . 222 A 222 
A 223 1 n ARG . 223 A 223 
A 224 1 n ILE . 224 A 224 
A 225 1 n LYS . 225 A 225 
A 226 1 n GLU . 226 A 226 
A 227 1 n MET . 227 A 227 
A 228 1 n LEU . 228 A 228 
A 229 1 n PRO . 229 A 229 
A 230 1 n HIS . 230 A 230 
A 231 1 n TYR . 231 A 231 
A 232 1 n VAL . 232 A 232 
A 233 1 n SER . 233 A 233 
A 234 1 n ALA . 234 A 234 
A 235 1 n PHE . 235 A 235 
A 236 1 n ALA . 236 A 236 
A 237 1 n ASN . 237 A 237 
A 238 1 n THR . 238 A 238 
A 239 1 n GLN . 239 A 239 
A 240 1 n GLY . 240 A 240 
A 241 1 n GLY . 241 A 241 
A 242 1 n TYR . 242 A 242 
A 243 1 n VAL . 243 A 243 
A 244 1 n LEU . 244 A 244 
A 245 1 n ILE . 245 A 245 
A 246 1 n GLY . 246 A 246 
A 247 1 n VAL . 247 A 247 
A 248 1 n ASP . 248 A 248 
A 249 1 n ASP . 249 A 249 
A 250 1 n LYS . 250 A 250 
A 251 1 n SER . 251 A 251 
A 252 1 n LYS . 252 A 252 
A 253 1 n GLU . 253 A 253 
A 254 1 n VAL . 254 A 254 
A 255 1 n VAL . 255 A 255 
A 256 1 n GLY . 256 A 256 
A 257 1 n CYS . 257 A 257 
A 258 1 n LYS . 258 A 258 
A 259 1 n TRP . 259 A 259 
A 260 1 n GLU . 260 A 260 
A 261 1 n LYS . 261 A 261 
A 262 1 n VAL . 262 A 262 
A 263 1 n ASN . 263 A 263 
A 264 1 n PRO . 264 A 264 
A 265 1 n ASP . 265 A 265 
A 266 1 n LEU . 266 A 266 
A 267 1 n LEU . 267 A 267 
A 268 1 n LYS . 268 A 268 
A 269 1 n LYS . 269 A 269 
A 270 1 n GLU . 270 A 270 
A 271 1 n ILE . 271 A 271 
A 272 1 n GLU . 272 A 272 
A 273 1 n ASN . 273 A 273 
A 274 1 n CYS . 274 A 274 
A 275 1 n ILE . 275 A 275 
A 276 1 n GLU . 276 A 276 
A 277 1 n LYS . 277 A 277 
A 278 1 n LEU . 278 A 278 
A 279 1 n PRO . 279 A 279 
A 280 1 n THR . 280 A 280 
A 281 1 n PHE . 281 A 281 
A 282 1 n HIS . 282 A 282 
A 283 1 n PHE . 283 A 283 
A 284 1 n CYS . 284 A 284 
A 285 1 n CYS . 285 A 285 
A 286 1 n GLU . 286 A 286 
A 287 1 n LYS . 287 A 287 
A 288 1 n PRO . 288 A 288 
A 289 1 n LYS . 289 A 289 
A 290 1 n VAL . 290 A 290 
A 291 1 n ASN . 291 A 291 
A 292 1 n PHE . 292 A 292 
A 293 1 n THR . 293 A 293 
A 294 1 n THR . 294 A 294 
A 295 1 n LYS . 295 A 295 
A 296 1 n ILE . 296 A 296 
A 297 1 n LEU . 297 A 297 
A 298 1 n ASN . 298 A 298 
A 299 1 n VAL . 299 A 299 
A 300 1 n TYR . 300 A 300 
A 301 1 n GLN . 301 A 301 
A 302 1 n LYS . 302 A 302 
A 303 1 n ASP . 303 A 303 
A 304 1 n VAL . 304 A 304 
A 305 1 n LEU . 305 A 305 
A 306 1 n ASP . 306 A 306 
A 307 1 n GLY . 307 A 307 
A 308 1 n TYR . 308 A 308 
A 309 1 n VAL . 309 A 309 
A 310 1 n CYS . 310 A 310 
A 311 1 n VAL . 311 A 311 
A 312 1 n ILE . 312 A 312 
A 313 1 n GLN . 313 A 313 
A 314 1 n VAL . 314 A 314 
A 315 1 n GLU . 315 A 315 
A 316 1 n PRO . 316 A 316 
A 317 1 n PHE . 317 A 317 
A 318 1 n CYS . 318 A 318 
A 319 1 n CYS . 319 A 319 
A 320 1 n VAL . 320 A 320 
A 321 1 n VAL . 321 A 321 
A 322 1 n PHE . 322 A 322 
A 323 1 n ALA . 323 A 323 
A 324 1 n GLU . 324 A 324 
A 325 1 n ALA . 325 A 325 
A 326 1 n PRO . 326 A 326 
A 327 1 n ASP . 327 A 327 
A 328 1 n SER . 328 A 328 
A 329 1 n TRP . 329 A 329 
A 330 1 n ILE . 330 A 330 
A 331 1 n MET . 331 A 331 
A 332 1 n LYS . 332 A 332 
A 333 1 n ASP . 333 A 333 
A 334 1 n ASN . 334 A 334 
A 335 1 n SER . 335 A 335 
A 336 1 n VAL . 336 A 336 
A 337 1 n THR . 337 A 337 
A 338 1 n ARG . 338 A 338 
A 339 1 n LEU . 339 A 339 
A 340 1 n THR . 340 A 340 
A 341 1 n ALA . 341 A 341 
A 342 1 n GLU . 342 A 342 
A 343 1 n GLN . 343 A 343 
A 344 1 n TRP . 344 A 344 
A 345 1 n VAL . 345 A 345 
A 346 1 n VAL . 346 A 346 
A 347 1 n MET . 347 A 347 
A 348 1 n MET . 348 A 348 
A 349 1 n LEU . 349 A 349 
A 350 1 n ASP . 350 A 350 
A 351 1 n THR . 351 A 351 
A 352 1 n GLN . 352 A 352 
A 353 1 n SER . 353 A 353 
A 354 1 n ALA . 354 A 354 
A 355 1 n PRO . 355 A 355 
A 356 1 n PRO . 356 A 356 
A 357 1 n SER . 357 A 357 
A 358 1 n LEU . 358 A 358 
A 359 1 n VAL . 359 A 359 
A 360 1 n THR . 360 A 360 
A 361 1 n ASP . 361 A 361 
A 362 1 n TYR . 362 A 362 
A 363 1 n ASN . 363 A 363 
A 364 1 n SER . 364 A 364 
A 365 1 n CYS . 365 A 365 
A 366 1 n LEU . 366 A 366 
A 367 1 n ILE . 367 A 367 
A 368 1 n SER . 368 A 368 
A 369 1 n SER . 369 A 369 
A 370 1 n ALA . 370 A 370 
A 371 1 n SER . 371 A 371 
A 372 1 n SER . 372 A 372 
A 373 1 n ALA . 373 A 373 
A 374 1 n ARG . 374 A 374 
A 375 1 n LYS . 375 A 375 
A 376 1 n SER . 376 A 376 
A 377 1 n PRO . 377 A 377 
A 378 1 n GLY . 378 A 378 
A 379 1 n TYR . 379 A 379 
A 380 1 n PRO . 380 A 380 
A 381 1 n ILE . 381 A 381 
A 382 1 n LYS . 382 A 382 
A 383 1 n VAL . 383 A 383 
A 384 1 n HIS . 384 A 384 
A 385 1 n LYS . 385 A 385 
A 386 1 n PHE . 386 A 386 
A 387 1 n LYS . 387 A 387 
A 388 1 n GLU . 388 A 388 
A 389 1 n ALA . 389 A 389 
A 390 1 n LEU . 390 A 390 
A 391 1 n GLN . 391 A 391 
A 392 1 n ARG . 392 A 392 
A 393 1 n HIS . 393 A 393 
A 394 1 n LEU . 394 A 394 
A 395 1 n PHE . 395 A 395 
A 396 1 n PRO . 396 A 396 
A 397 1 n VAL . 397 A 397 
A 398 1 n THR . 398 A 398 
A 399 1 n GLN . 399 A 399 
A 400 1 n GLU . 400 A 400 
A 401 1 n GLU . 401 A 401 
A 402 1 n VAL . 402 A 402 
A 403 1 n GLN . 403 A 403 
A 404 1 n PHE . 404 A 404 
A 405 1 n LYS . 405 A 405 
A 406 1 n PRO . 406 A 406 
A 407 1 n GLU . 407 A 407 
A 408 1 n SER . 408 A 408 
A 409 1 n LEU . 409 A 409 
A 410 1 n CYS . 410 A 410 
A 411 1 n LYS . 411 A 411 
A 412 1 n LYS . 412 A 412 
A 413 1 n LEU . 413 A 413 
A 414 1 n PHE . 414 A 414 
A 415 1 n SER . 415 A 415 
A 416 1 n ASP . 416 A 416 
A 417 1 n HIS . 417 A 417 
A 418 1 n LYS . 418 A 418 
A 419 1 n GLU . 419 A 419 
A 420 1 n LEU . 420 A 420 
A 421 1 n GLU . 421 A 421 
A 422 1 n GLY . 422 A 422 
A 423 1 n LEU . 423 A 423 
A 424 1 n MET . 424 A 424 
A 425 1 n LYS . 425 A 425 
A 426 1 n THR . 426 A 426 
A 427 1 n LEU . 427 A 427 
A 428 1 n ILE . 428 A 428 
A 429 1 n HIS . 429 A 429 
A 430 1 n PRO . 430 A 430 
A 431 1 n CYS . 431 A 431 
A 432 1 n SER . 432 A 432 
A 433 1 n GLN . 433 A 433 
A 434 1 n GLY . 434 A 434 
A 435 1 n ILE . 435 A 435 
A 436 1 n VAL . 436 A 436 
A 437 1 n ILE . 437 A 437 
A 438 1 n PHE . 438 A 438 
A 439 1 n SER . 439 A 439 
A 440 1 n ARG . 440 A 440 
A 441 1 n SER . 441 A 441 
A 442 1 n TRP . 442 A 442 
A 443 1 n ALA . 443 A 443 
A 444 1 n GLY . 444 A 444 
A 445 1 n ASP . 445 A 445 
A 446 1 n VAL . 446 A 446 
A 447 1 n GLY . 447 A 447 
A 448 1 n PHE . 448 A 448 
A 449 1 n ARG . 449 A 449 
A 450 1 n LYS . 450 A 450 
A 451 1 n GLU . 451 A 451 
A 452 1 n GLN . 452 A 452 
A 453 1 n ASN . 453 A 453 
A 454 1 n VAL . 454 A 454 
A 455 1 n LEU . 455 A 455 
A 456 1 n CYS . 456 A 456 
A 457 1 n ASP . 457 A 457 
A 458 1 n ALA . 458 A 458 
A 459 1 n LEU . 459 A 459 
A 460 1 n LEU . 460 A 460 
A 461 1 n ILE . 461 A 461 
A 462 1 n ALA . 462 A 462 
A 463 1 n VAL . 463 A 463 
A 464 1 n ASN . 464 A 464 
A 465 1 n SER . 465 A 465 
A 466 1 n PRO . 466 A 466 
A 467 1 n VAL . 467 A 467 
A 468 1 n VAL . 468 A 468 
A 469 1 n LEU . 469 A 469 
A 470 1 n TYR . 470 A 470 
A 471 1 n THR . 471 A 471 
A 472 1 n ILE . 472 A 472 
A 473 1 n LEU . 473 A 473 
A 474 1 n ILE . 474 A 474 
A 475 1 n ASP . 475 A 475 
A 476 1 n PRO . 476 A 476 
A 477 1 n ASN . 477 A 477 
A 478 1 n TRP . 478 A 478 
A 479 1 n PRO . 479 A 479 
A 480 1 n GLY . 480 A 480 
A 481 1 n GLY . 481 A 481 
A 482 1 n LEU . 482 A 482 
A 483 1 n GLU . 483 A 483 
A 484 1 n TYR . 484 A 484 
A 485 1 n ALA . 485 A 485 
A 486 1 n ARG . 486 A 486 
A 487 1 n ASN . 487 A 487 
A 488 1 n THR . 488 A 488 
A 489 1 n ALA . 489 A 489 
A 490 1 n HIS . 490 A 490 
A 491 1 n GLN . 491 A 491 
A 492 1 n LEU . 492 A 492 
A 493 1 n LYS . 493 A 493 
A 494 1 n GLN . 494 A 494 
A 495 1 n LYS . 495 A 495 
A 496 1 n LEU . 496 A 496 
A 497 1 n GLN . 497 A 497 
A 498 1 n THR . 498 A 498 
A 499 1 n VAL . 499 A 499 
A 500 1 n GLY . 500 A 500 
A 501 1 n GLY . 501 A 501 
A 502 1 n TYR . 502 A 502 
A 503 1 n THR . 503 A 503 
A 504 1 n GLY . 504 A 504 
A 505 1 n LYS . 505 A 505 
A 506 1 n VAL . 506 A 506 
A 507 1 n CYS . 507 A 507 
A 508 1 n ILE . 508 A 508 
A 509 1 n ILE . 509 A 509 
A 510 1 n PRO . 510 A 510 
A 511 1 n ARG . 511 A 511 
A 512 1 n LEU . 512 A 512 
A 513 1 n ILE . 513 A 513 
A 514 1 n HIS . 514 A 514 
A 515 1 n LEU . 515 A 515 
A 516 1 n SER . 516 A 516 
A 517 1 n SER . 517 A 517 
A 518 1 n THR . 518 A 518 
A 519 1 n GLN . 519 A 519 
A 520 1 n SER . 520 A 520 
A 521 1 n ARG . 521 A 521 
A 522 1 n PRO . 522 A 522 
A 523 1 n GLY . 523 A 523 
A 524 1 n GLU . 524 A 524 
A 525 1 n ILE . 525 A 525 
A 526 1 n PRO . 526 A 526 
A 527 1 n LEU . 527 A 527 
A 528 1 n ARG . 528 A 528 
A 529 1 n TYR . 529 A 529 
A 530 1 n PRO . 530 A 530 
A 531 1 n ARG . 531 A 531 
A 532 1 n SER . 532 A 532 
A 533 1 n TYR . 533 A 533 
A 534 1 n ARG . 534 A 534 
A 535 1 n LEU . 535 A 535 
A 536 1 n ALA . 536 A 536 
A 537 1 n ASP . 537 A 537 
A 538 1 n GLU . 538 A 538 
A 539 1 n GLU . 539 A 539 
A 540 1 n GLU . 540 A 540 
A 541 1 n MET . 541 A 541 
A 542 1 n GLU . 542 A 542 
A 543 1 n ASP . 543 A 543 
A 544 1 n LEU . 544 A 544 
A 545 1 n LEU . 545 A 545 
A 546 1 n GLN . 546 A 546 
A 547 1 n ALA . 547 A 547 
A 548 1 n LEU . 548 A 548 
A 549 1 n VAL . 549 A 549 
A 550 1 n VAL . 550 A 550 
A 551 1 n VAL . 551 A 551 
A 552 1 n SER . 552 A 552 
A 553 1 n LEU . 553 A 553 
A 554 1 n SER . 554 A 554 
A 555 1 n SER . 555 A 555 
A 556 1 n ARG . 556 A 556 
A 557 1 n SER . 557 A 557 
A 558 1 n LEU . 558 A 558 
A 559 1 n LEU . 559 A 559 
A 560 1 n SER . 560 A 560 
A 561 1 n ASP . 561 A 561 
A 562 1 n GLN . 562 A 562 
A 563 1 n MET . 563 A 563 
A 564 1 n GLY . 564 A 564 
A 565 1 n CYS . 565 A 565 
A 566 1 n GLU . 566 A 566 
A 567 1 n PHE . 567 A 567 
A 568 1 n PHE . 568 A 568 
A 569 1 n ASN . 569 A 569 
A 570 1 n LEU . 570 A 570 
A 571 1 n LEU . 571 A 571 
A 572 1 n ILE . 572 A 572 
A 573 1 n MET . 573 A 573 
A 574 1 n GLU . 574 A 574 
A 575 1 n GLN . 575 A 575 
A 576 1 n SER . 576 A 576 
A 577 1 n GLN . 577 A 577 
A 578 1 n LEU . 578 A 578 
A 579 1 n LEU . 579 A 579 
A 580 1 n SER . 580 A 580 
A 581 1 n GLU . 581 A 581 
A 582 1 n SER . 582 A 582 
A 583 1 n LEU . 583 A 583 
A 584 1 n GLN . 584 A 584 
A 585 1 n LYS . 585 A 585 
A 586 1 n THR . 586 A 586 
A 587 1 n ARG . 587 A 587 
A 588 1 n GLU . 588 A 588 
A 589 1 n LEU . 589 A 589 
A 590 1 n PHE . 590 A 590 
A 591 1 n ILE . 591 A 591 
A 592 1 n TYR . 592 A 592 
A 593 1 n CYS . 593 A 593 
A 594 1 n PHE . 594 A 594 
A 595 1 n PRO . 595 A 595 
A 596 1 n GLY . 596 A 596 
A 597 1 n VAL . 597 A 597 
A 598 1 n ARG . 598 A 598 
A 599 1 n LYS . 599 A 599 
A 600 1 n THR . 600 A 600 
A 601 1 n ALA . 601 A 601 
A 602 1 n LEU . 602 A 602 
A 603 1 n ALA . 603 A 603 
A 604 1 n ILE . 604 A 604 
A 605 1 n LYS . 605 A 605 
A 606 1 n ILE . 606 A 606 
A 607 1 n MET . 607 A 607 
A 608 1 n GLU . 608 A 608 
A 609 1 n LYS . 609 A 609 
A 610 1 n ILE . 610 A 610 
A 611 1 n LYS . 611 A 611 
A 612 1 n ASP . 612 A 612 
A 613 1 n LEU . 613 A 613 
A 614 1 n PHE . 614 A 614 
A 615 1 n HIS . 615 A 615 
A 616 1 n CYS . 616 A 616 
A 617 1 n LYS . 617 A 617 
A 618 1 n PRO . 618 A 618 
A 619 1 n LYS . 619 A 619 
A 620 1 n GLU . 620 A 620 
A 621 1 n ILE . 621 A 621 
A 622 1 n LEU . 622 A 622 
A 623 1 n TYR . 623 A 623 
A 624 1 n VAL . 624 A 624 
A 625 1 n CYS . 625 A 625 
A 626 1 n GLU . 626 A 626 
A 627 1 n SER . 627 A 627 
A 628 1 n ASP . 628 A 628 
A 629 1 n SER . 629 A 629 
A 630 1 n LEU . 630 A 630 
A 631 1 n LYS . 631 A 631 
A 632 1 n ASP . 632 A 632 
A 633 1 n PHE . 633 A 633 
A 634 1 n VAL . 634 A 634 
A 635 1 n THR . 635 A 635 
A 636 1 n GLN . 636 A 636 
A 637 1 n GLN . 637 A 637 
A 638 1 n THR . 638 A 638 
A 639 1 n THR . 639 A 639 
A 640 1 n CYS . 640 A 640 
A 641 1 n GLN . 641 A 641 
A 642 1 n ALA . 642 A 642 
A 643 1 n VAL . 643 A 643 
A 644 1 n THR . 644 A 644 
A 645 1 n ARG . 645 A 645 
A 646 1 n LYS . 646 A 646 
A 647 1 n THR . 647 A 647 
A 648 1 n PHE . 648 A 648 
A 649 1 n MET . 649 A 649 
A 650 1 n GLN . 650 A 650 
A 651 1 n GLY . 651 A 651 
A 652 1 n GLU . 652 A 652 
A 653 1 n PHE . 653 A 653 
A 654 1 n LEU . 654 A 654 
A 655 1 n LYS . 655 A 655 
A 656 1 n ILE . 656 A 656 
A 657 1 n LYS . 657 A 657 
A 658 1 n HIS . 658 A 658 
A 659 1 n ILE . 659 A 659 
A 660 1 n VAL . 660 A 660 
A 661 1 n MET . 661 A 661 
A 662 1 n ASP . 662 A 662 
A 663 1 n GLU . 663 A 663 
A 664 1 n THR . 664 A 664 
A 665 1 n GLU . 665 A 665 
A 666 1 n ASN . 666 A 666 
A 667 1 n PHE . 667 A 667 
A 668 1 n CYS . 668 A 668 
A 669 1 n SER . 669 A 669 
A 670 1 n LYS . 670 A 670 
A 671 1 n TYR . 671 A 671 
A 672 1 n GLY . 672 A 672 
A 673 1 n ASN . 673 A 673 
A 674 1 n TRP . 674 A 674 
A 675 1 n TYR . 675 A 675 
A 676 1 n MET . 676 A 676 
A 677 1 n LYS . 677 A 677 
A 678 1 n ALA . 678 A 678 
A 679 1 n LYS . 679 A 679 
A 680 1 n ASN . 680 A 680 
A 681 1 n ILE . 681 A 681 
A 682 1 n THR . 682 A 682 
A 683 1 n HIS . 683 A 683 
A 684 1 n PRO . 684 A 684 
A 685 1 n LYS . 685 A 685 
A 686 1 n ALA . 686 A 686 
A 687 1 n LYS . 687 A 687 
A 688 1 n GLY . 688 A 688 
A 689 1 n THR . 689 A 689 
A 690 1 n GLY . 690 A 690 
A 691 1 n SER . 691 A 691 
A 692 1 n GLU . 692 A 692 
A 693 1 n ASN . 693 A 693 
A 694 1 n LEU . 694 A 694 
A 695 1 n HIS . 695 A 695 
A 696 1 n HIS . 696 A 696 
A 697 1 n GLY . 697 A 697 
A 698 1 n ILE . 698 A 698 
A 699 1 n LEU . 699 A 699 
A 700 1 n TRP . 700 A 700 
A 701 1 n LEU . 701 A 701 
A 702 1 n PHE . 702 A 702 
A 703 1 n LEU . 703 A 703 
A 704 1 n ASP . 704 A 704 
A 705 1 n PRO . 705 A 705 
A 706 1 n PHE . 706 A 706 
A 707 1 n GLN . 707 A 707 
A 708 1 n ILE . 708 A 708 
A 709 1 n HIS . 709 A 709 
A 710 1 n HIS . 710 A 710 
A 711 1 n ALA . 711 A 711 
A 712 1 n ASP . 712 A 712 
A 713 1 n VAL . 713 A 713 
A 714 1 n ASN . 714 A 714 
A 715 1 n GLY . 715 A 715 
A 716 1 n LEU . 716 A 716 
A 717 1 n PRO . 717 A 717 
A 718 1 n PRO . 718 A 718 
A 719 1 n PRO . 719 A 719 
A 720 1 n SER . 720 A 720 
A 721 1 n ALA . 721 A 721 
A 722 1 n GLN . 722 A 722 
A 723 1 n PHE . 723 A 723 
A 724 1 n PRO . 724 A 724 
A 725 1 n ARG . 725 A 725 
A 726 1 n LYS . 726 A 726 
A 727 1 n THR . 727 A 727 
A 728 1 n ILE . 728 A 728 
A 729 1 n THR . 729 A 729 
A 730 1 n SER . 730 A 730 
A 731 1 n GLY . 731 A 731 
A 732 1 n ILE . 732 A 732 
A 733 1 n HIS . 733 A 733 
A 734 1 n CYS . 734 A 734 
A 735 1 n ALA . 735 A 735 
A 736 1 n LEU . 736 A 736 
A 737 1 n GLU . 737 A 737 
A 738 1 n ILE . 738 A 738 
A 739 1 n ALA . 739 A 739 
A 740 1 n LYS . 740 A 740 
A 741 1 n VAL . 741 A 741 
A 742 1 n MET . 742 A 742 
A 743 1 n LYS . 743 A 743 
A 744 1 n GLU . 744 A 744 
A 745 1 n GLU . 745 A 745 
A 746 1 n MET . 746 A 746 
A 747 1 n LYS . 747 A 747 
A 748 1 n ARG . 748 A 748 
A 749 1 n ILE . 749 A 749 
A 750 1 n LYS . 750 A 750 
A 751 1 n GLU . 751 A 751 
A 752 1 n ASN . 752 A 752 
A 753 1 n PRO . 753 A 753 
A 754 1 n PRO . 754 A 754 
A 755 1 n SER . 755 A 755 
A 756 1 n ASN . 756 A 756 
A 757 1 n MET . 757 A 757 
A 758 1 n SER . 758 A 758 
A 759 1 n PRO . 759 A 759 
A 760 1 n ASP . 760 A 760 
A 761 1 n THR . 761 A 761 
A 762 1 n LEU . 762 A 762 
A 763 1 n ALA . 763 A 763 
A 764 1 n LEU . 764 A 764 
A 765 1 n PHE . 765 A 765 
A 766 1 n SER . 766 A 766 
A 767 1 n GLU . 767 A 767 
A 768 1 n THR . 768 A 768 
A 769 1 n ALA . 769 A 769 
A 770 1 n TYR . 770 A 770 
A 771 1 n GLU . 771 A 771 
A 772 1 n GLU . 772 A 772 
A 773 1 n ALA . 773 A 773 
A 774 1 n THR . 774 A 774 
A 775 1 n CYS . 775 A 775 
A 776 1 n ALA . 776 A 776 
A 777 1 n GLN . 777 A 777 
A 778 1 n ALA . 778 A 778 
A 779 1 n LEU . 779 A 779 
A 780 1 n PRO . 780 A 780 
A 781 1 n GLY . 781 A 781 
A 782 1 n VAL . 782 A 782 
A 783 1 n CYS . 783 A 783 
A 784 1 n GLU . 784 A 784 
A 785 1 n THR . 785 A 785 
A 786 1 n LYS . 786 A 786 
A 787 1 n THR . 787 A 787 
A 788 1 n ASN . 788 A 788 
A 789 1 n LEU . 789 A 789 
A 790 1 n THR . 790 A 790 
A 791 1 n THR . 791 A 791 
A 792 1 n GLU . 792 A 792 
A 793 1 n GLN . 793 A 793 
A 794 1 n ILE . 794 A 794 
A 795 1 n ALA . 795 A 795 
A 796 1 n ASN . 796 A 796 
A 797 1 n TYR . 797 A 797 
A 798 1 n VAL . 798 A 798 
A 799 1 n ALA . 799 A 799 
A 800 1 n ARG . 800 A 800 
A 801 1 n LYS . 801 A 801 
A 802 1 n CYS . 802 A 802 
A 803 1 n HIS . 803 A 803 
A 804 1 n SER . 804 A 804 
A 805 1 n LEU . 805 A 805 
A 806 1 n PHE . 806 A 806 
A 807 1 n GLN . 807 A 807 
A 808 1 n CYS . 808 A 808 
A 809 1 n GLY . 809 A 809 
A 810 1 n TYR . 810 A 810 
A 811 1 n LEU . 811 A 811 
A 812 1 n PRO . 812 A 812 
A 813 1 n LYS . 813 A 813 
A 814 1 n ASP . 814 A 814 
A 815 1 n ILE . 815 A 815 
A 816 1 n ALA . 816 A 816 
A 817 1 n ILE . 817 A 817 
A 818 1 n LEU . 818 A 818 
A 819 1 n CYS . 819 A 819 
A 820 1 n ARG . 820 A 820 
A 821 1 n ARG . 821 A 821 
A 822 1 n GLY . 822 A 822 
A 823 1 n GLU . 823 A 823 
A 824 1 n ASP . 824 A 824 
A 825 1 n ARG . 825 A 825 
A 826 1 n GLY . 826 A 826 
A 827 1 n ARG . 827 A 827 
A 828 1 n TYR . 828 A 828 
A 829 1 n ARG . 829 A 829 
A 830 1 n LEU . 830 A 830 
A 831 1 n ALA . 831 A 831 
A 832 1 n LEU . 832 A 832 
A 833 1 n LEU . 833 A 833 
A 834 1 n LYS . 834 A 834 
A 835 1 n ALA . 835 A 835 
A 836 1 n MET . 836 A 836 
A 837 1 n GLU . 837 A 837 
A 838 1 n LEU . 838 A 838 
A 839 1 n ILE . 839 A 839 
A 840 1 n GLU . 840 A 840 
A 841 1 n THR . 841 A 841 
A 842 1 n HIS . 842 A 842 
A 843 1 n ARG . 843 A 843 
A 844 1 n PRO . 844 A 844 
A 845 1 n SER . 845 A 845 
A 846 1 n GLU . 846 A 846 
A 847 1 n VAL . 847 A 847 
A 848 1 n VAL . 848 A 848 
A 849 1 n PHE . 849 A 849 
A 850 1 n SER . 850 A 850 
A 851 1 n PRO . 851 A 851 
A 852 1 n ALA . 852 A 852 
A 853 1 n THR . 853 A 853 
A 854 1 n GLY . 854 A 854 
A 855 1 n VAL . 855 A 855 
A 856 1 n TRP . 856 A 856 
A 857 1 n GLY . 857 A 857 
A 858 1 n SER . 858 A 858 
A 859 1 n HIS . 859 A 859 
A 860 1 n ILE . 860 A 860 
A 861 1 n VAL . 861 A 861 
A 862 1 n LEU . 862 A 862 
A 863 1 n ASP . 863 A 863 
A 864 1 n SER . 864 A 864 
A 865 1 n ILE . 865 A 865 
A 866 1 n GLN . 866 A 866 
A 867 1 n GLN . 867 A 867 
A 868 1 n PHE . 868 A 868 
A 869 1 n SER . 869 A 869 
A 870 1 n GLY . 870 A 870 
A 871 1 n LEU . 871 A 871 
A 872 1 n GLU . 872 A 872 
A 873 1 n ARG . 873 A 873 
A 874 1 n THR . 874 A 874 
A 875 1 n VAL . 875 A 875 
A 876 1 n VAL . 876 A 876 
A 877 1 n PHE . 877 A 877 
A 878 1 n GLY . 878 A 878 
A 879 1 n LEU . 879 A 879 
A 880 1 n SER . 880 A 880 
A 881 1 n PRO . 881 A 881 
A 882 1 n GLU . 882 A 882 
A 883 1 n CYS . 883 A 883 
A 884 1 n ASP . 884 A 884 
A 885 1 n GLN . 885 A 885 
A 886 1 n SER . 886 A 886 
A 887 1 n GLU . 887 A 887 
A 888 1 n GLU . 888 A 888 
A 889 1 n PHE . 889 A 889 
A 890 1 n HIS . 890 A 890 
A 891 1 n LYS . 891 A 891 
A 892 1 n LEU . 892 A 892 
A 893 1 n CYS . 893 A 893 
A 894 1 n PHE . 894 A 894 
A 895 1 n ALA . 895 A 895 
A 896 1 n SER . 896 A 896 
A 897 1 n ARG . 897 A 897 
A 898 1 n ALA . 898 A 898 
A 899 1 n ILE . 899 A 899 
A 900 1 n LYS . 900 A 900 
A 901 1 n HIS . 901 A 901 
A 902 1 n LEU . 902 A 902 
A 903 1 n TYR . 903 A 903 
A 904 1 n LEU . 904 A 904 
A 905 1 n LEU . 905 A 905 
A 906 1 n TYR . 906 A 906 
A 907 1 n GLU . 907 A 907 
A 908 1 n LYS . 908 A 908 
A 909 1 n ARG . 909 A 909 
A 910 1 n ALA . 910 A 910 
A 911 1 n ALA . 911 A 911 
A 912 1 n TYR . 912 A 912 
B 1   2 n MET . 1   B 1   
B 2   2 n GLU . 2   B 2   
B 3   2 n SER . 3   B 3   
B 4   2 n LEU . 4   B 4   
B 5   2 n LYS . 5   B 5   
B 6   2 n THR . 6   B 6   
B 7   2 n ASP . 7   B 7   
B 8   2 n THR . 8   B 8   
B 9   2 n GLU . 9   B 9   
B 10  2 n MET . 10  B 10  
B 11  2 n PRO . 11  B 11  
B 12  2 n TYR . 12  B 12  
B 13  2 n PRO . 13  B 13  
B 14  2 n GLU . 14  B 14  
B 15  2 n VAL . 15  B 15  
B 16  2 n ILE . 16  B 16  
B 17  2 n VAL . 17  B 17  
B 18  2 n ASP . 18  B 18  
B 19  2 n VAL . 19  B 19  
B 20  2 n GLY . 20  B 20  
B 21  2 n ARG . 21  B 21  
B 22  2 n VAL . 22  B 22  
B 23  2 n ILE . 23  B 23  
B 24  2 n PHE . 24  B 24  
B 25  2 n GLY . 25  B 25  
B 26  2 n GLU . 26  B 26  
B 27  2 n GLU . 27  B 27  
B 28  2 n ASN . 28  B 28  
B 29  2 n ARG . 29  B 29  
B 30  2 n LYS . 30  B 30  
B 31  2 n LYS . 31  B 31  
B 32  2 n MET . 32  B 32  
B 33  2 n THR . 33  B 33  
B 34  2 n ASN . 34  B 34  
B 35  2 n SER . 35  B 35  
B 36  2 n CYS . 36  B 36  
B 37  2 n LEU . 37  B 37  
B 38  2 n LYS . 38  B 38  
B 39  2 n ARG . 39  B 39  
B 40  2 n SER . 40  B 40  
B 41  2 n GLU . 41  B 41  
B 42  2 n ASN . 42  B 42  
B 43  2 n SER . 43  B 43  
B 44  2 n ARG . 44  B 44  
B 45  2 n ILE . 45  B 45  
B 46  2 n ILE . 46  B 46  
B 47  2 n ARG . 47  B 47  
B 48  2 n ALA . 48  B 48  
B 49  2 n ILE . 49  B 49  
B 50  2 n CYS . 50  B 50  
B 51  2 n ALA . 51  B 51  
B 52  2 n LEU . 52  B 52  
B 53  2 n LEU . 53  B 53  
B 54  2 n ASN . 54  B 54  
B 55  2 n SER . 55  B 55  
B 56  2 n GLY . 56  B 56  
B 57  2 n GLY . 57  B 57  
B 58  2 n GLY . 58  B 58  
B 59  2 n VAL . 59  B 59  
B 60  2 n ILE . 60  B 60  
B 61  2 n LYS . 61  B 61  
B 62  2 n ALA . 62  B 62  
B 63  2 n GLU . 63  B 63  
B 64  2 n ILE . 64  B 64  
B 65  2 n ASP . 65  B 65  
B 66  2 n ASP . 66  B 66  
B 67  2 n LYS . 67  B 67  
B 68  2 n THR . 68  B 68  
B 69  2 n TYR . 69  B 69  
B 70  2 n SER . 70  B 70  
B 71  2 n TYR . 71  B 71  
B 72  2 n GLN . 72  B 72  
B 73  2 n CYS . 73  B 73  
B 74  2 n HIS . 74  B 74  
B 75  2 n GLY . 75  B 75  
B 76  2 n LEU . 76  B 76  
B 77  2 n GLY . 77  B 77  
B 78  2 n GLN . 78  B 78  
B 79  2 n ASP . 79  B 79  
B 80  2 n LEU . 80  B 80  
B 81  2 n GLU . 81  B 81  
B 82  2 n THR . 82  B 82  
B 83  2 n SER . 83  B 83  
B 84  2 n PHE . 84  B 84  
B 85  2 n GLN . 85  B 85  
B 86  2 n LYS . 86  B 86  
B 87  2 n LEU . 87  B 87  
B 88  2 n LEU . 88  B 88  
B 89  2 n PRO . 89  B 89  
B 90  2 n SER . 90  B 90  
B 91  2 n GLY . 91  B 91  
B 92  2 n SER . 92  B 92  
B 93  2 n GLN . 93  B 93  
B 94  2 n LYS . 94  B 94  
B 95  2 n TYR . 95  B 95  
B 96  2 n LEU . 96  B 96  
B 97  2 n ASP . 97  B 97  
B 98  2 n TYR . 98  B 98  
B 99  2 n MET . 99  B 99  
B 100 2 n GLN . 100 B 100 
B 101 2 n GLN . 101 B 101 
B 102 2 n GLY . 102 B 102 
B 103 2 n HIS . 103 B 103 
B 104 2 n ASN . 104 B 104 
B 105 2 n LEU . 105 B 105 
B 106 2 n LEU . 106 B 106 
B 107 2 n ILE . 107 B 107 
B 108 2 n PHE . 108 B 108 
B 109 2 n VAL . 109 B 109 
B 110 2 n LYS . 110 B 110 
B 111 2 n SER . 111 B 111 
B 112 2 n TRP . 112 B 112 
B 113 2 n SER . 113 B 113 
B 114 2 n PRO . 114 B 114 
B 115 2 n ASP . 115 B 115 
B 116 2 n VAL . 116 B 116 
B 117 2 n PHE . 117 B 117 
B 118 2 n SER . 118 B 118 
B 119 2 n LEU . 119 B 119 
B 120 2 n PRO . 120 B 120 
B 121 2 n LEU . 121 B 121 
B 122 2 n ARG . 122 B 122 
B 123 2 n ILE . 123 B 123 
B 124 2 n CYS . 124 B 124 
B 125 2 n SER . 125 B 125 
B 126 2 n LEU . 126 B 126 
B 127 2 n ARG . 127 B 127 
B 128 2 n SER . 128 B 128 
B 129 2 n ASN . 129 B 129 
B 130 2 n LEU . 130 B 130 
B 131 2 n TYR . 131 B 131 
B 132 2 n ARG . 132 B 132 
B 133 2 n ARG . 133 B 133 
B 134 2 n ASP . 134 B 134 
B 135 2 n VAL . 135 B 135 
B 136 2 n THR . 136 B 136 
B 137 2 n SER . 137 B 137 
B 138 2 n ALA . 138 B 138 
B 139 2 n ILE . 139 B 139 
B 140 2 n ASN . 140 B 140 
B 141 2 n LEU . 141 B 141 
B 142 2 n SER . 142 B 142 
B 143 2 n ALA . 143 B 143 
B 144 2 n SER . 144 B 144 
B 145 2 n SER . 145 B 145 
B 146 2 n ALA . 146 B 146 
B 147 2 n LEU . 147 B 147 
B 148 2 n GLU . 148 B 148 
B 149 2 n LEU . 149 B 149 
B 150 2 n LEU . 150 B 150 
B 151 2 n ARG . 151 B 151 
B 152 2 n GLU . 152 B 152 
B 153 2 n LYS . 153 B 153 
B 154 2 n GLY . 154 B 154 
B 155 2 n PHE . 155 B 155 
B 156 2 n ARG . 156 B 156 
B 157 2 n ALA . 157 B 157 
B 158 2 n GLN . 158 B 158 
B 159 2 n ARG . 159 B 159 
B 160 2 n GLY . 160 B 160 
B 161 2 n ARG . 161 B 161 
B 162 2 n PRO . 162 B 162 
B 163 2 n ARG . 163 B 163 
B 164 2 n VAL . 164 B 164 
B 165 2 n LYS . 165 B 165 
B 166 2 n LYS . 166 B 166 
B 167 2 n LEU . 167 B 167 
B 168 2 n HIS . 168 B 168 
B 169 2 n PRO . 169 B 169 
B 170 2 n GLN . 170 B 170 
B 171 2 n GLN . 171 B 171 
B 172 2 n VAL . 172 B 172 
B 173 2 n LEU . 173 B 173 
B 174 2 n ASN . 174 B 174 
B 175 2 n ARG . 175 B 175 
B 176 2 n CYS . 176 B 176 
B 177 2 n ILE . 177 B 177 
B 178 2 n GLN . 178 B 178 
B 179 2 n GLU . 179 B 179 
B 180 2 n GLU . 180 B 180 
B 181 2 n GLU . 181 B 181 
B 182 2 n ASP . 182 B 182 
B 183 2 n MET . 183 B 183 
B 184 2 n ARG . 184 B 184 
B 185 2 n ILE . 185 B 185 
B 186 2 n LEU . 186 B 186 
B 187 2 n ALA . 187 B 187 
B 188 2 n SER . 188 B 188 
B 189 2 n GLU . 189 B 189 
B 190 2 n PHE . 190 B 190 
B 191 2 n PHE . 191 B 191 
B 192 2 n LYS . 192 B 192 
B 193 2 n LYS . 193 B 193 
B 194 2 n ASP . 194 B 194 
B 195 2 n LYS . 195 B 195 
B 196 2 n LEU . 196 B 196 
B 197 2 n MET . 197 B 197 
B 198 2 n TYR . 198 B 198 
B 199 2 n LYS . 199 B 199 
B 200 2 n GLU . 200 B 200 
B 201 2 n LYS . 201 B 201 
B 202 2 n LEU . 202 B 202 
B 203 2 n ASN . 203 B 203 
B 204 2 n PHE . 204 B 204 
B 205 2 n THR . 205 B 205 
B 206 2 n GLU . 206 B 206 
B 207 2 n SER . 207 B 207 
B 208 2 n THR . 208 B 208 
B 209 2 n HIS . 209 B 209 
B 210 2 n VAL . 210 B 210 
B 211 2 n GLU . 211 B 211 
B 212 2 n PHE . 212 B 212 
B 213 2 n LYS . 213 B 213 
B 214 2 n ARG . 214 B 214 
B 215 2 n PHE . 215 B 215 
B 216 2 n THR . 216 B 216 
B 217 2 n THR . 217 B 217 
B 218 2 n LYS . 218 B 218 
B 219 2 n LYS . 219 B 219 
B 220 2 n VAL . 220 B 220 
B 221 2 n ILE . 221 B 221 
B 222 2 n PRO . 222 B 222 
B 223 2 n ARG . 223 B 223 
B 224 2 n ILE . 224 B 224 
B 225 2 n LYS . 225 B 225 
B 226 2 n GLU . 226 B 226 
B 227 2 n MET . 227 B 227 
B 228 2 n LEU . 228 B 228 
B 229 2 n PRO . 229 B 229 
B 230 2 n HIS . 230 B 230 
B 231 2 n TYR . 231 B 231 
B 232 2 n VAL . 232 B 232 
B 233 2 n SER . 233 B 233 
B 234 2 n ALA . 234 B 234 
B 235 2 n PHE . 235 B 235 
B 236 2 n ALA . 236 B 236 
B 237 2 n ASN . 237 B 237 
B 238 2 n THR . 238 B 238 
B 239 2 n GLN . 239 B 239 
B 240 2 n GLY . 240 B 240 
B 241 2 n GLY . 241 B 241 
B 242 2 n TYR . 242 B 242 
B 243 2 n VAL . 243 B 243 
B 244 2 n LEU . 244 B 244 
B 245 2 n ILE . 245 B 245 
B 246 2 n GLY . 246 B 246 
B 247 2 n VAL . 247 B 247 
B 248 2 n ASP . 248 B 248 
B 249 2 n ASP . 249 B 249 
B 250 2 n LYS . 250 B 250 
B 251 2 n SER . 251 B 251 
B 252 2 n LYS . 252 B 252 
B 253 2 n GLU . 253 B 253 
B 254 2 n VAL . 254 B 254 
B 255 2 n VAL . 255 B 255 
B 256 2 n GLY . 256 B 256 
B 257 2 n CYS . 257 B 257 
B 258 2 n LYS . 258 B 258 
B 259 2 n TRP . 259 B 259 
B 260 2 n GLU . 260 B 260 
B 261 2 n LYS . 261 B 261 
B 262 2 n VAL . 262 B 262 
B 263 2 n ASN . 263 B 263 
B 264 2 n PRO . 264 B 264 
B 265 2 n ASP . 265 B 265 
B 266 2 n LEU . 266 B 266 
B 267 2 n LEU . 267 B 267 
B 268 2 n LYS . 268 B 268 
B 269 2 n LYS . 269 B 269 
B 270 2 n GLU . 270 B 270 
B 271 2 n ILE . 271 B 271 
B 272 2 n GLU . 272 B 272 
B 273 2 n ASN . 273 B 273 
B 274 2 n CYS . 274 B 274 
B 275 2 n ILE . 275 B 275 
B 276 2 n GLU . 276 B 276 
B 277 2 n LYS . 277 B 277 
B 278 2 n LEU . 278 B 278 
B 279 2 n PRO . 279 B 279 
B 280 2 n THR . 280 B 280 
B 281 2 n PHE . 281 B 281 
B 282 2 n HIS . 282 B 282 
B 283 2 n PHE . 283 B 283 
B 284 2 n CYS . 284 B 284 
B 285 2 n CYS . 285 B 285 
B 286 2 n GLU . 286 B 286 
B 287 2 n LYS . 287 B 287 
B 288 2 n PRO . 288 B 288 
B 289 2 n LYS . 289 B 289 
B 290 2 n VAL . 290 B 290 
B 291 2 n ASN . 291 B 291 
B 292 2 n PHE . 292 B 292 
B 293 2 n THR . 293 B 293 
B 294 2 n THR . 294 B 294 
B 295 2 n LYS . 295 B 295 
B 296 2 n ILE . 296 B 296 
B 297 2 n LEU . 297 B 297 
B 298 2 n ASN . 298 B 298 
B 299 2 n VAL . 299 B 299 
B 300 2 n TYR . 300 B 300 
B 301 2 n GLN . 301 B 301 
B 302 2 n LYS . 302 B 302 
B 303 2 n ASP . 303 B 303 
B 304 2 n VAL . 304 B 304 
B 305 2 n LEU . 305 B 305 
B 306 2 n ASP . 306 B 306 
B 307 2 n GLY . 307 B 307 
B 308 2 n TYR . 308 B 308 
B 309 2 n VAL . 309 B 309 
B 310 2 n CYS . 310 B 310 
B 311 2 n VAL . 311 B 311 
B 312 2 n ILE . 312 B 312 
B 313 2 n GLN . 313 B 313 
B 314 2 n VAL . 314 B 314 
B 315 2 n GLU . 315 B 315 
B 316 2 n PRO . 316 B 316 
B 317 2 n PHE . 317 B 317 
B 318 2 n CYS . 318 B 318 
B 319 2 n CYS . 319 B 319 
B 320 2 n VAL . 320 B 320 
B 321 2 n VAL . 321 B 321 
B 322 2 n PHE . 322 B 322 
B 323 2 n ALA . 323 B 323 
B 324 2 n GLU . 324 B 324 
B 325 2 n ALA . 325 B 325 
B 326 2 n PRO . 326 B 326 
B 327 2 n ASP . 327 B 327 
B 328 2 n SER . 328 B 328 
B 329 2 n TRP . 329 B 329 
B 330 2 n ILE . 330 B 330 
B 331 2 n MET . 331 B 331 
B 332 2 n LYS . 332 B 332 
B 333 2 n ASP . 333 B 333 
B 334 2 n ASN . 334 B 334 
B 335 2 n SER . 335 B 335 
B 336 2 n VAL . 336 B 336 
B 337 2 n THR . 337 B 337 
B 338 2 n ARG . 338 B 338 
B 339 2 n LEU . 339 B 339 
B 340 2 n THR . 340 B 340 
B 341 2 n ALA . 341 B 341 
B 342 2 n GLU . 342 B 342 
B 343 2 n GLN . 343 B 343 
B 344 2 n TRP . 344 B 344 
B 345 2 n VAL . 345 B 345 
B 346 2 n VAL . 346 B 346 
B 347 2 n MET . 347 B 347 
B 348 2 n MET . 348 B 348 
B 349 2 n LEU . 349 B 349 
B 350 2 n ASP . 350 B 350 
B 351 2 n THR . 351 B 351 
B 352 2 n GLN . 352 B 352 
B 353 2 n SER . 353 B 353 
B 354 2 n ALA . 354 B 354 
B 355 2 n PRO . 355 B 355 
B 356 2 n PRO . 356 B 356 
B 357 2 n SER . 357 B 357 
B 358 2 n LEU . 358 B 358 
B 359 2 n VAL . 359 B 359 
B 360 2 n THR . 360 B 360 
B 361 2 n ASP . 361 B 361 
B 362 2 n TYR . 362 B 362 
B 363 2 n ASN . 363 B 363 
B 364 2 n SER . 364 B 364 
B 365 2 n CYS . 365 B 365 
B 366 2 n LEU . 366 B 366 
B 367 2 n ILE . 367 B 367 
B 368 2 n SER . 368 B 368 
B 369 2 n SER . 369 B 369 
B 370 2 n ALA . 370 B 370 
B 371 2 n SER . 371 B 371 
B 372 2 n SER . 372 B 372 
B 373 2 n ALA . 373 B 373 
B 374 2 n ARG . 374 B 374 
B 375 2 n LYS . 375 B 375 
B 376 2 n SER . 376 B 376 
B 377 2 n PRO . 377 B 377 
B 378 2 n GLY . 378 B 378 
B 379 2 n TYR . 379 B 379 
B 380 2 n PRO . 380 B 380 
B 381 2 n ILE . 381 B 381 
B 382 2 n LYS . 382 B 382 
B 383 2 n VAL . 383 B 383 
B 384 2 n HIS . 384 B 384 
B 385 2 n LYS . 385 B 385 
B 386 2 n PHE . 386 B 386 
B 387 2 n LYS . 387 B 387 
B 388 2 n GLU . 388 B 388 
B 389 2 n ALA . 389 B 389 
B 390 2 n LEU . 390 B 390 
B 391 2 n GLN . 391 B 391 
B 392 2 n ARG . 392 B 392 
B 393 2 n HIS . 393 B 393 
B 394 2 n LEU . 394 B 394 
B 395 2 n PHE . 395 B 395 
B 396 2 n PRO . 396 B 396 
B 397 2 n VAL . 397 B 397 
B 398 2 n THR . 398 B 398 
B 399 2 n GLN . 399 B 399 
B 400 2 n GLU . 400 B 400 
B 401 2 n GLU . 401 B 401 
B 402 2 n VAL . 402 B 402 
B 403 2 n GLN . 403 B 403 
B 404 2 n PHE . 404 B 404 
B 405 2 n LYS . 405 B 405 
B 406 2 n PRO . 406 B 406 
B 407 2 n GLU . 407 B 407 
B 408 2 n SER . 408 B 408 
B 409 2 n LEU . 409 B 409 
B 410 2 n CYS . 410 B 410 
B 411 2 n LYS . 411 B 411 
B 412 2 n LYS . 412 B 412 
B 413 2 n LEU . 413 B 413 
B 414 2 n PHE . 414 B 414 
B 415 2 n SER . 415 B 415 
B 416 2 n ASP . 416 B 416 
B 417 2 n HIS . 417 B 417 
B 418 2 n LYS . 418 B 418 
B 419 2 n GLU . 419 B 419 
B 420 2 n LEU . 420 B 420 
B 421 2 n GLU . 421 B 421 
B 422 2 n GLY . 422 B 422 
B 423 2 n LEU . 423 B 423 
B 424 2 n MET . 424 B 424 
B 425 2 n LYS . 425 B 425 
B 426 2 n THR . 426 B 426 
B 427 2 n LEU . 427 B 427 
B 428 2 n ILE . 428 B 428 
B 429 2 n HIS . 429 B 429 
B 430 2 n PRO . 430 B 430 
B 431 2 n CYS . 431 B 431 
B 432 2 n SER . 432 B 432 
B 433 2 n GLN . 433 B 433 
B 434 2 n GLY . 434 B 434 
B 435 2 n ILE . 435 B 435 
B 436 2 n VAL . 436 B 436 
B 437 2 n ILE . 437 B 437 
B 438 2 n PHE . 438 B 438 
B 439 2 n SER . 439 B 439 
B 440 2 n ARG . 440 B 440 
B 441 2 n SER . 441 B 441 
B 442 2 n TRP . 442 B 442 
B 443 2 n ALA . 443 B 443 
B 444 2 n GLY . 444 B 444 
B 445 2 n ASP . 445 B 445 
B 446 2 n VAL . 446 B 446 
B 447 2 n GLY . 447 B 447 
B 448 2 n PHE . 448 B 448 
B 449 2 n ARG . 449 B 449 
B 450 2 n LYS . 450 B 450 
B 451 2 n GLU . 451 B 451 
B 452 2 n GLN . 452 B 452 
B 453 2 n ASN . 453 B 453 
B 454 2 n VAL . 454 B 454 
B 455 2 n LEU . 455 B 455 
B 456 2 n CYS . 456 B 456 
B 457 2 n ASP . 457 B 457 
B 458 2 n ALA . 458 B 458 
B 459 2 n LEU . 459 B 459 
B 460 2 n LEU . 460 B 460 
B 461 2 n ILE . 461 B 461 
B 462 2 n ALA . 462 B 462 
B 463 2 n VAL . 463 B 463 
B 464 2 n ASN . 464 B 464 
B 465 2 n SER . 465 B 465 
B 466 2 n PRO . 466 B 466 
B 467 2 n VAL . 467 B 467 
B 468 2 n VAL . 468 B 468 
B 469 2 n LEU . 469 B 469 
B 470 2 n TYR . 470 B 470 
B 471 2 n THR . 471 B 471 
B 472 2 n ILE . 472 B 472 
B 473 2 n LEU . 473 B 473 
B 474 2 n ILE . 474 B 474 
B 475 2 n ASP . 475 B 475 
B 476 2 n PRO . 476 B 476 
B 477 2 n ASN . 477 B 477 
B 478 2 n TRP . 478 B 478 
B 479 2 n PRO . 479 B 479 
B 480 2 n GLY . 480 B 480 
B 481 2 n GLY . 481 B 481 
B 482 2 n LEU . 482 B 482 
B 483 2 n GLU . 483 B 483 
B 484 2 n TYR . 484 B 484 
B 485 2 n ALA . 485 B 485 
B 486 2 n ARG . 486 B 486 
B 487 2 n ASN . 487 B 487 
B 488 2 n THR . 488 B 488 
B 489 2 n ALA . 489 B 489 
B 490 2 n HIS . 490 B 490 
B 491 2 n GLN . 491 B 491 
B 492 2 n LEU . 492 B 492 
B 493 2 n LYS . 493 B 493 
B 494 2 n GLN . 494 B 494 
B 495 2 n LYS . 495 B 495 
B 496 2 n LEU . 496 B 496 
B 497 2 n GLN . 497 B 497 
B 498 2 n THR . 498 B 498 
B 499 2 n VAL . 499 B 499 
B 500 2 n GLY . 500 B 500 
B 501 2 n GLY . 501 B 501 
B 502 2 n TYR . 502 B 502 
B 503 2 n THR . 503 B 503 
B 504 2 n GLY . 504 B 504 
B 505 2 n LYS . 505 B 505 
B 506 2 n VAL . 506 B 506 
B 507 2 n CYS . 507 B 507 
B 508 2 n ILE . 508 B 508 
B 509 2 n ILE . 509 B 509 
B 510 2 n PRO . 510 B 510 
B 511 2 n ARG . 511 B 511 
B 512 2 n LEU . 512 B 512 
B 513 2 n ILE . 513 B 513 
B 514 2 n HIS . 514 B 514 
B 515 2 n LEU . 515 B 515 
B 516 2 n SER . 516 B 516 
B 517 2 n SER . 517 B 517 
B 518 2 n THR . 518 B 518 
B 519 2 n GLN . 519 B 519 
B 520 2 n SER . 520 B 520 
B 521 2 n ARG . 521 B 521 
B 522 2 n PRO . 522 B 522 
B 523 2 n GLY . 523 B 523 
B 524 2 n GLU . 524 B 524 
B 525 2 n ILE . 525 B 525 
B 526 2 n PRO . 526 B 526 
B 527 2 n LEU . 527 B 527 
B 528 2 n ARG . 528 B 528 
B 529 2 n TYR . 529 B 529 
B 530 2 n PRO . 530 B 530 
B 531 2 n ARG . 531 B 531 
B 532 2 n SER . 532 B 532 
B 533 2 n TYR . 533 B 533 
B 534 2 n ARG . 534 B 534 
B 535 2 n LEU . 535 B 535 
B 536 2 n ALA . 536 B 536 
B 537 2 n ASP . 537 B 537 
B 538 2 n GLU . 538 B 538 
B 539 2 n GLU . 539 B 539 
B 540 2 n GLU . 540 B 540 
B 541 2 n MET . 541 B 541 
B 542 2 n GLU . 542 B 542 
B 543 2 n ASP . 543 B 543 
B 544 2 n LEU . 544 B 544 
B 545 2 n LEU . 545 B 545 
B 546 2 n GLN . 546 B 546 
B 547 2 n ALA . 547 B 547 
B 548 2 n LEU . 548 B 548 
B 549 2 n VAL . 549 B 549 
B 550 2 n VAL . 550 B 550 
B 551 2 n VAL . 551 B 551 
B 552 2 n SER . 552 B 552 
B 553 2 n LEU . 553 B 553 
B 554 2 n SER . 554 B 554 
B 555 2 n SER . 555 B 555 
B 556 2 n ARG . 556 B 556 
B 557 2 n SER . 557 B 557 
B 558 2 n LEU . 558 B 558 
B 559 2 n LEU . 559 B 559 
B 560 2 n SER . 560 B 560 
B 561 2 n ASP . 561 B 561 
B 562 2 n GLN . 562 B 562 
B 563 2 n MET . 563 B 563 
B 564 2 n GLY . 564 B 564 
B 565 2 n CYS . 565 B 565 
B 566 2 n GLU . 566 B 566 
B 567 2 n PHE . 567 B 567 
B 568 2 n PHE . 568 B 568 
B 569 2 n ASN . 569 B 569 
B 570 2 n LEU . 570 B 570 
B 571 2 n LEU . 571 B 571 
B 572 2 n ILE . 572 B 572 
B 573 2 n MET . 573 B 573 
B 574 2 n GLU . 574 B 574 
B 575 2 n GLN . 575 B 575 
B 576 2 n SER . 576 B 576 
B 577 2 n GLN . 577 B 577 
B 578 2 n LEU . 578 B 578 
B 579 2 n LEU . 579 B 579 
B 580 2 n SER . 580 B 580 
B 581 2 n GLU . 581 B 581 
B 582 2 n SER . 582 B 582 
B 583 2 n LEU . 583 B 583 
B 584 2 n GLN . 584 B 584 
B 585 2 n LYS . 585 B 585 
B 586 2 n THR . 586 B 586 
B 587 2 n ARG . 587 B 587 
B 588 2 n GLU . 588 B 588 
B 589 2 n LEU . 589 B 589 
B 590 2 n PHE . 590 B 590 
B 591 2 n ILE . 591 B 591 
B 592 2 n TYR . 592 B 592 
B 593 2 n CYS . 593 B 593 
B 594 2 n PHE . 594 B 594 
B 595 2 n PRO . 595 B 595 
B 596 2 n GLY . 596 B 596 
B 597 2 n VAL . 597 B 597 
B 598 2 n ARG . 598 B 598 
B 599 2 n LYS . 599 B 599 
B 600 2 n THR . 600 B 600 
B 601 2 n ALA . 601 B 601 
B 602 2 n LEU . 602 B 602 
B 603 2 n ALA . 603 B 603 
B 604 2 n ILE . 604 B 604 
B 605 2 n LYS . 605 B 605 
B 606 2 n ILE . 606 B 606 
B 607 2 n MET . 607 B 607 
B 608 2 n GLU . 608 B 608 
B 609 2 n LYS . 609 B 609 
B 610 2 n ILE . 610 B 610 
B 611 2 n LYS . 611 B 611 
B 612 2 n ASP . 612 B 612 
B 613 2 n LEU . 613 B 613 
B 614 2 n PHE . 614 B 614 
B 615 2 n HIS . 615 B 615 
B 616 2 n CYS . 616 B 616 
B 617 2 n LYS . 617 B 617 
B 618 2 n PRO . 618 B 618 
B 619 2 n LYS . 619 B 619 
B 620 2 n GLU . 620 B 620 
B 621 2 n ILE . 621 B 621 
B 622 2 n LEU . 622 B 622 
B 623 2 n TYR . 623 B 623 
B 624 2 n VAL . 624 B 624 
B 625 2 n CYS . 625 B 625 
B 626 2 n GLU . 626 B 626 
B 627 2 n SER . 627 B 627 
B 628 2 n ASP . 628 B 628 
B 629 2 n SER . 629 B 629 
B 630 2 n LEU . 630 B 630 
B 631 2 n LYS . 631 B 631 
B 632 2 n ASP . 632 B 632 
B 633 2 n PHE . 633 B 633 
B 634 2 n VAL . 634 B 634 
B 635 2 n THR . 635 B 635 
B 636 2 n GLN . 636 B 636 
B 637 2 n GLN . 637 B 637 
B 638 2 n THR . 638 B 638 
B 639 2 n THR . 639 B 639 
B 640 2 n CYS . 640 B 640 
B 641 2 n GLN . 641 B 641 
B 642 2 n ALA . 642 B 642 
B 643 2 n VAL . 643 B 643 
B 644 2 n THR . 644 B 644 
B 645 2 n ARG . 645 B 645 
B 646 2 n LYS . 646 B 646 
B 647 2 n THR . 647 B 647 
B 648 2 n PHE . 648 B 648 
B 649 2 n MET . 649 B 649 
B 650 2 n GLN . 650 B 650 
B 651 2 n GLY . 651 B 651 
B 652 2 n GLU . 652 B 652 
B 653 2 n PHE . 653 B 653 
B 654 2 n LEU . 654 B 654 
B 655 2 n LYS . 655 B 655 
B 656 2 n ILE . 656 B 656 
B 657 2 n LYS . 657 B 657 
B 658 2 n HIS . 658 B 658 
B 659 2 n ILE . 659 B 659 
B 660 2 n VAL . 660 B 660 
B 661 2 n MET . 661 B 661 
B 662 2 n ASP . 662 B 662 
B 663 2 n GLU . 663 B 663 
B 664 2 n THR . 664 B 664 
B 665 2 n GLU . 665 B 665 
B 666 2 n ASN . 666 B 666 
B 667 2 n PHE . 667 B 667 
B 668 2 n CYS . 668 B 668 
B 669 2 n SER . 669 B 669 
B 670 2 n LYS . 670 B 670 
B 671 2 n TYR . 671 B 671 
B 672 2 n GLY . 672 B 672 
B 673 2 n ASN . 673 B 673 
B 674 2 n TRP . 674 B 674 
B 675 2 n TYR . 675 B 675 
B 676 2 n MET . 676 B 676 
B 677 2 n LYS . 677 B 677 
B 678 2 n ALA . 678 B 678 
B 679 2 n LYS . 679 B 679 
B 680 2 n ASN . 680 B 680 
B 681 2 n ILE . 681 B 681 
B 682 2 n THR . 682 B 682 
B 683 2 n HIS . 683 B 683 
B 684 2 n PRO . 684 B 684 
B 685 2 n LYS . 685 B 685 
B 686 2 n ALA . 686 B 686 
B 687 2 n LYS . 687 B 687 
B 688 2 n GLY . 688 B 688 
B 689 2 n THR . 689 B 689 
B 690 2 n GLY . 690 B 690 
B 691 2 n SER . 691 B 691 
B 692 2 n GLU . 692 B 692 
B 693 2 n ASN . 693 B 693 
B 694 2 n LEU . 694 B 694 
B 695 2 n HIS . 695 B 695 
B 696 2 n HIS . 696 B 696 
B 697 2 n GLY . 697 B 697 
B 698 2 n ILE . 698 B 698 
B 699 2 n LEU . 699 B 699 
B 700 2 n TRP . 700 B 700 
B 701 2 n LEU . 701 B 701 
B 702 2 n PHE . 702 B 702 
B 703 2 n LEU . 703 B 703 
B 704 2 n ASP . 704 B 704 
B 705 2 n PRO . 705 B 705 
B 706 2 n PHE . 706 B 706 
B 707 2 n GLN . 707 B 707 
B 708 2 n ILE . 708 B 708 
B 709 2 n HIS . 709 B 709 
B 710 2 n HIS . 710 B 710 
B 711 2 n ALA . 711 B 711 
B 712 2 n ASP . 712 B 712 
B 713 2 n VAL . 713 B 713 
B 714 2 n ASN . 714 B 714 
B 715 2 n GLY . 715 B 715 
B 716 2 n LEU . 716 B 716 
B 717 2 n PRO . 717 B 717 
B 718 2 n PRO . 718 B 718 
B 719 2 n PRO . 719 B 719 
B 720 2 n SER . 720 B 720 
B 721 2 n ALA . 721 B 721 
B 722 2 n GLN . 722 B 722 
B 723 2 n PHE . 723 B 723 
B 724 2 n PRO . 724 B 724 
B 725 2 n ARG . 725 B 725 
B 726 2 n LYS . 726 B 726 
B 727 2 n THR . 727 B 727 
B 728 2 n ILE . 728 B 728 
B 729 2 n THR . 729 B 729 
B 730 2 n SER . 730 B 730 
B 731 2 n GLY . 731 B 731 
B 732 2 n ILE . 732 B 732 
B 733 2 n HIS . 733 B 733 
B 734 2 n CYS . 734 B 734 
B 735 2 n ALA . 735 B 735 
B 736 2 n LEU . 736 B 736 
B 737 2 n GLU . 737 B 737 
B 738 2 n ILE . 738 B 738 
B 739 2 n ALA . 739 B 739 
B 740 2 n LYS . 740 B 740 
B 741 2 n VAL . 741 B 741 
B 742 2 n MET . 742 B 742 
B 743 2 n LYS . 743 B 743 
B 744 2 n GLU . 744 B 744 
B 745 2 n GLU . 745 B 745 
B 746 2 n MET . 746 B 746 
B 747 2 n LYS . 747 B 747 
B 748 2 n ARG . 748 B 748 
B 749 2 n ILE . 749 B 749 
B 750 2 n LYS . 750 B 750 
B 751 2 n GLU . 751 B 751 
B 752 2 n ASN . 752 B 752 
B 753 2 n PRO . 753 B 753 
B 754 2 n PRO . 754 B 754 
B 755 2 n SER . 755 B 755 
B 756 2 n ASN . 756 B 756 
B 757 2 n MET . 757 B 757 
B 758 2 n SER . 758 B 758 
B 759 2 n PRO . 759 B 759 
B 760 2 n ASP . 760 B 760 
B 761 2 n THR . 761 B 761 
B 762 2 n LEU . 762 B 762 
B 763 2 n ALA . 763 B 763 
B 764 2 n LEU . 764 B 764 
B 765 2 n PHE . 765 B 765 
B 766 2 n SER . 766 B 766 
B 767 2 n GLU . 767 B 767 
B 768 2 n THR . 768 B 768 
B 769 2 n ALA . 769 B 769 
B 770 2 n TYR . 770 B 770 
B 771 2 n GLU . 771 B 771 
B 772 2 n GLU . 772 B 772 
B 773 2 n ALA . 773 B 773 
B 774 2 n THR . 774 B 774 
B 775 2 n CYS . 775 B 775 
B 776 2 n ALA . 776 B 776 
B 777 2 n GLN . 777 B 777 
B 778 2 n ALA . 778 B 778 
B 779 2 n LEU . 779 B 779 
B 780 2 n PRO . 780 B 780 
B 781 2 n GLY . 781 B 781 
B 782 2 n VAL . 782 B 782 
B 783 2 n CYS . 783 B 783 
B 784 2 n GLU . 784 B 784 
B 785 2 n THR . 785 B 785 
B 786 2 n LYS . 786 B 786 
B 787 2 n THR . 787 B 787 
B 788 2 n ASN . 788 B 788 
B 789 2 n LEU . 789 B 789 
B 790 2 n THR . 790 B 790 
B 791 2 n THR . 791 B 791 
B 792 2 n GLU . 792 B 792 
B 793 2 n GLN . 793 B 793 
B 794 2 n ILE . 794 B 794 
B 795 2 n ALA . 795 B 795 
B 796 2 n ASN . 796 B 796 
B 797 2 n TYR . 797 B 797 
B 798 2 n VAL . 798 B 798 
B 799 2 n ALA . 799 B 799 
B 800 2 n ARG . 800 B 800 
B 801 2 n LYS . 801 B 801 
B 802 2 n CYS . 802 B 802 
B 803 2 n HIS . 803 B 803 
B 804 2 n SER . 804 B 804 
B 805 2 n LEU . 805 B 805 
B 806 2 n PHE . 806 B 806 
B 807 2 n GLN . 807 B 807 
B 808 2 n CYS . 808 B 808 
B 809 2 n GLY . 809 B 809 
B 810 2 n TYR . 810 B 810 
B 811 2 n LEU . 811 B 811 
B 812 2 n PRO . 812 B 812 
B 813 2 n LYS . 813 B 813 
B 814 2 n ASP . 814 B 814 
B 815 2 n ILE . 815 B 815 
B 816 2 n ALA . 816 B 816 
B 817 2 n ILE . 817 B 817 
B 818 2 n LEU . 818 B 818 
B 819 2 n CYS . 819 B 819 
B 820 2 n ARG . 820 B 820 
B 821 2 n ARG . 821 B 821 
B 822 2 n GLY . 822 B 822 
B 823 2 n GLU . 823 B 823 
B 824 2 n ASP . 824 B 824 
B 825 2 n ARG . 825 B 825 
B 826 2 n GLY . 826 B 826 
B 827 2 n ARG . 827 B 827 
B 828 2 n TYR . 828 B 828 
B 829 2 n ARG . 829 B 829 
B 830 2 n LEU . 830 B 830 
B 831 2 n ALA . 831 B 831 
B 832 2 n LEU . 832 B 832 
B 833 2 n LEU . 833 B 833 
B 834 2 n LYS . 834 B 834 
B 835 2 n ALA . 835 B 835 
B 836 2 n MET . 836 B 836 
B 837 2 n GLU . 837 B 837 
B 838 2 n LEU . 838 B 838 
B 839 2 n ILE . 839 B 839 
B 840 2 n GLU . 840 B 840 
B 841 2 n THR . 841 B 841 
B 842 2 n HIS . 842 B 842 
B 843 2 n ARG . 843 B 843 
B 844 2 n PRO . 844 B 844 
B 845 2 n SER . 845 B 845 
B 846 2 n GLU . 846 B 846 
B 847 2 n VAL . 847 B 847 
B 848 2 n VAL . 848 B 848 
B 849 2 n PHE . 849 B 849 
B 850 2 n SER . 850 B 850 
B 851 2 n PRO . 851 B 851 
B 852 2 n ALA . 852 B 852 
B 853 2 n THR . 853 B 853 
B 854 2 n GLY . 854 B 854 
B 855 2 n VAL . 855 B 855 
B 856 2 n TRP . 856 B 856 
B 857 2 n GLY . 857 B 857 
B 858 2 n SER . 858 B 858 
B 859 2 n HIS . 859 B 859 
B 860 2 n ILE . 860 B 860 
B 861 2 n VAL . 861 B 861 
B 862 2 n LEU . 862 B 862 
B 863 2 n ASP . 863 B 863 
B 864 2 n SER . 864 B 864 
B 865 2 n ILE . 865 B 865 
B 866 2 n GLN . 866 B 866 
B 867 2 n GLN . 867 B 867 
B 868 2 n PHE . 868 B 868 
B 869 2 n SER . 869 B 869 
B 870 2 n GLY . 870 B 870 
B 871 2 n LEU . 871 B 871 
B 872 2 n GLU . 872 B 872 
B 873 2 n ARG . 873 B 873 
B 874 2 n THR . 874 B 874 
B 875 2 n VAL . 875 B 875 
B 876 2 n VAL . 876 B 876 
B 877 2 n PHE . 877 B 877 
B 878 2 n GLY . 878 B 878 
B 879 2 n LEU . 879 B 879 
B 880 2 n SER . 880 B 880 
B 881 2 n PRO . 881 B 881 
B 882 2 n GLU . 882 B 882 
B 883 2 n CYS . 883 B 883 
B 884 2 n ASP . 884 B 884 
B 885 2 n GLN . 885 B 885 
B 886 2 n SER . 886 B 886 
B 887 2 n GLU . 887 B 887 
B 888 2 n GLU . 888 B 888 
B 889 2 n PHE . 889 B 889 
B 890 2 n HIS . 890 B 890 
B 891 2 n LYS . 891 B 891 
B 892 2 n LEU . 892 B 892 
B 893 2 n CYS . 893 B 893 
B 894 2 n PHE . 894 B 894 
B 895 2 n ALA . 895 B 895 
B 896 2 n SER . 896 B 896 
B 897 2 n ARG . 897 B 897 
B 898 2 n ALA . 898 B 898 
B 899 2 n ILE . 899 B 899 
B 900 2 n LYS . 900 B 900 
B 901 2 n HIS . 901 B 901 
B 902 2 n LEU . 902 B 902 
B 903 2 n TYR . 903 B 903 
B 904 2 n LEU . 904 B 904 
B 905 2 n LEU . 905 B 905 
B 906 2 n TYR . 906 B 906 
B 907 2 n GLU . 907 B 907 
B 908 2 n LYS . 908 B 908 
B 909 2 n ARG . 909 B 909 
B 910 2 n ALA . 910 B 910 
B 911 2 n ALA . 911 B 911 
B 912 2 n TYR . 912 B 912 
C 1   3 n A   . 1   C 1   
C 2   3 n C   . 2   C 2   
C 3   3 n C   . 3   C 3   
C 4   3 n A   . 4   C 4   
C 5   3 n G   . 5   C 5   
C 6   3 n G   . 6   C 6   
C 7   3 n A   . 7   C 7   
C 8   3 n U   . 8   C 8   
C 9   3 n G   . 9   C 9   
C 10  3 n G   . 10  C 10  
C 11  3 n C   . 11  C 11  
C 12  3 n C   . 12  C 12  
C 13  3 n G   . 13  C 13  
C 14  3 n A   . 14  C 14  
C 15  3 n G   . 15  C 15  
C 16  3 n U   . 16  C 16  
C 17  3 n G   . 17  C 17  
C 18  3 n G   . 18  C 18  
C 19  3 n U   . 19  C 19  
C 20  3 n U   . 20  C 20  
C 21  3 n A   . 21  C 21  
C 22  3 n A   . 22  C 22  
C 23  3 n G   . 23  C 23  
C 24  3 n G   . 24  C 24  
C 25  3 n C   . 25  C 25  
C 26  3 n G   . 26  C 26  
C 27  3 n U   . 27  C 27  
C 28  3 n U   . 28  C 28  
C 29  3 n G   . 29  C 29  
C 30  3 n G   . 30  C 30  
C 31  3 n A   . 31  C 31  
C 32  3 n C   . 32  C 32  
C 33  3 n U   . 33  C 33  
C 34  3 n U   . 34  C 34  
C 35  3 n A   . 35  C 35  
C 36  3 n A   . 36  C 36  
C 37  3 n G   . 37  C 37  
C 38  3 n A   . 38  C 38  
C 39  3 n U   . 39  C 39  
C 40  3 n C   . 40  C 40  
C 41  3 n C   . 41  C 41  
C 42  3 n A   . 42  C 42  
C 43  3 n A   . 43  C 43  
C 44  3 n U   . 44  C 44  
C 45  3 n G   . 45  C 45  
C 46  3 n G   . 46  C 46  
C 47  3 n A   . 47  C 47  
C 48  3 n C   . 48  C 48  
C 49  3 n A   . 49  C 49  
C 50  3 n U   . 50  C 50  
C 51  3 n A   . 51  C 51  
C 52  3 n U   . 52  C 52  
C 53  3 n G   . 53  C 53  
C 54  3 n U   . 54  C 54  
C 55  3 n C   . 55  C 55  
C 56  3 n C   . 56  C 56  
C 57  3 n G   . 57  C 57  
C 58  3 n C   . 58  C 58  
C 59  3 n G   . 59  C 59  
C 60  3 n U   . 60  C 60  
C 61  3 n G   . 61  C 61  
C 62  3 n G   . 62  C 62  
C 63  3 n G   . 63  C 63  
C 64  3 n U   . 64  C 64  
C 65  3 n U   . 65  C 65  
C 66  3 n C   . 66  C 66  
C 67  3 n G   . 67  C 67  
C 68  3 n A   . 68  C 68  
C 69  3 n A   . 69  C 69  
C 70  3 n C   . 70  C 70  
C 71  3 n C   . 71  C 71  
C 72  3 n C   . 72  C 72  
C 73  3 n C   . 73  C 73  
C 74  3 n A   . 74  C 74  
C 75  3 n C   . 75  C 75  
C 76  3 n U   . 76  C 76  
C 77  3 n C   . 77  C 77  
C 78  3 n C   . 78  C 78  
C 79  3 n U   . 79  C 79  
C 80  3 n G   . 80  C 80  
C 81  3 n G   . 81  C 81  
C 82  3 n U   . 82  C 82  
C 83  3 n A   . 83  C 83  
#
_software.classification other
_software.date           ?
_software.description    "Structure prediction"
_software.name           AlphaFold
_software.pdbx_ordinal   1
_software.type           package
_software.version        "AlphaFold-beta-20231127 (52ceabbc-a146-4d20-8f14-848cbf63912f @ 2025-11-23 23:59:43)"
#
loop_
_struct_asym.entity_id
_struct_asym.id
1 A 
2 B 
3 C 
#
loop_
_atom_site.group_PDB
_atom_site.id
_atom_site.type_symbol
_atom_site.label_atom_id
_atom_site.label_alt_id
_atom_site.label_comp_id
_atom_site.label_asym_id
_atom_site.label_entity_id
_atom_site.label_seq_id
_atom_site.pdbx_PDB_ins_code
_atom_site.Cartn_x
_atom_site.Cartn_y
_atom_site.Cartn_z
_atom_site.occupancy
_atom_site.B_iso_or_equiv
_atom_site.auth_seq_id
_atom_site.auth_asym_id
_atom_site.pdbx_PDB_model_num
ATOM 1     N N     . MET A 1 1   ? 12.879  24.669  -27.250 1.00 40.76 1   A 1 
ATOM 2     C CA    . MET A 1 1   ? 12.586  25.022  -25.844 1.00 44.80 1   A 1 
ATOM 3     C C     . MET A 1 1   ? 13.837  25.664  -25.291 1.00 48.24 1   A 1 
ATOM 4     O O     . MET A 1 1   ? 14.892  25.071  -25.450 1.00 45.21 1   A 1 
ATOM 5     C CB    . MET A 1 1   ? 12.223  23.785  -25.010 1.00 42.25 1   A 1 
ATOM 6     C CG    . MET A 1 1   ? 10.810  23.276  -25.295 1.00 39.29 1   A 1 
ATOM 7     S SD    . MET A 1 1   ? 10.385  21.832  -24.284 1.00 35.89 1   A 1 
ATOM 8     C CE    . MET A 1 1   ? 8.745   21.454  -24.951 1.00 31.23 1   A 1 
ATOM 9     N N     . GLU A 1 2   ? 13.745  26.852  -24.727 1.00 45.85 2   A 1 
ATOM 10    C CA    . GLU A 1 2   ? 14.902  27.502  -24.118 1.00 48.01 2   A 1 
ATOM 11    C C     . GLU A 1 2   ? 15.380  26.652  -22.939 1.00 49.62 2   A 1 
ATOM 12    O O     . GLU A 1 2   ? 14.580  26.238  -22.094 1.00 46.34 2   A 1 
ATOM 13    C CB    . GLU A 1 2   ? 14.533  28.926  -23.682 1.00 44.62 2   A 1 
ATOM 14    C CG    . GLU A 1 2   ? 14.359  29.863  -24.884 1.00 41.30 2   A 1 
ATOM 15    C CD    . GLU A 1 2   ? 13.820  31.249  -24.519 1.00 37.59 2   A 1 
ATOM 16    O OE1   . GLU A 1 2   ? 13.941  32.141  -25.381 1.00 33.47 2   A 1 
ATOM 17    O OE2   . GLU A 1 2   ? 13.210  31.381  -23.434 1.00 34.27 2   A 1 
ATOM 18    N N     . SER A 1 3   ? 16.670  26.327  -22.941 1.00 49.76 3   A 1 
ATOM 19    C CA    . SER A 1 3   ? 17.259  25.512  -21.888 1.00 51.76 3   A 1 
ATOM 20    C C     . SER A 1 3   ? 17.381  26.348  -20.620 1.00 54.09 3   A 1 
ATOM 21    O O     . SER A 1 3   ? 18.138  27.323  -20.605 1.00 52.10 3   A 1 
ATOM 22    C CB    . SER A 1 3   ? 18.630  24.981  -22.324 1.00 48.11 3   A 1 
ATOM 23    O OG    . SER A 1 3   ? 19.483  26.042  -22.702 1.00 44.10 3   A 1 
ATOM 24    N N     . LEU A 1 4   ? 16.680  25.947  -19.574 1.00 57.69 4   A 1 
ATOM 25    C CA    . LEU A 1 4   ? 16.838  26.543  -18.256 1.00 60.62 4   A 1 
ATOM 26    C C     . LEU A 1 4   ? 18.212  26.148  -17.704 1.00 62.99 4   A 1 
ATOM 27    O O     . LEU A 1 4   ? 18.491  24.959  -17.540 1.00 60.98 4   A 1 
ATOM 28    C CB    . LEU A 1 4   ? 15.694  26.080  -17.340 1.00 58.24 4   A 1 
ATOM 29    C CG    . LEU A 1 4   ? 14.293  26.510  -17.813 1.00 54.64 4   A 1 
ATOM 30    C CD1   . LEU A 1 4   ? 13.223  25.823  -16.975 1.00 50.34 4   A 1 
ATOM 31    C CD2   . LEU A 1 4   ? 14.095  28.019  -17.712 1.00 53.64 4   A 1 
ATOM 32    N N     . LYS A 1 5   ? 19.066  27.136  -17.446 1.00 59.05 5   A 1 
ATOM 33    C CA    . LYS A 1 5   ? 20.415  26.944  -16.910 1.00 60.18 5   A 1 
ATOM 34    C C     . LYS A 1 5   ? 20.445  27.247  -15.420 1.00 59.58 5   A 1 
ATOM 35    O O     . LYS A 1 5   ? 19.614  27.991  -14.907 1.00 57.85 5   A 1 
ATOM 36    C CB    . LYS A 1 5   ? 21.427  27.808  -17.677 1.00 58.04 5   A 1 
ATOM 37    C CG    . LYS A 1 5   ? 21.610  27.344  -19.134 1.00 53.43 5   A 1 
ATOM 38    C CD    . LYS A 1 5   ? 22.704  28.167  -19.810 1.00 48.95 5   A 1 
ATOM 39    C CE    . LYS A 1 5   ? 22.914  27.717  -21.254 1.00 43.71 5   A 1 
ATOM 40    N NZ    . LYS A 1 5   ? 24.002  28.484  -21.905 1.00 38.67 5   A 1 
ATOM 41    N N     . THR A 1 6   ? 21.433  26.681  -14.744 1.00 57.21 6   A 1 
ATOM 42    C CA    . THR A 1 6   ? 21.740  27.054  -13.365 1.00 56.89 6   A 1 
ATOM 43    C C     . THR A 1 6   ? 22.458  28.396  -13.323 1.00 58.37 6   A 1 
ATOM 44    O O     . THR A 1 6   ? 23.384  28.628  -14.100 1.00 56.80 6   A 1 
ATOM 45    C CB    . THR A 1 6   ? 22.599  25.996  -12.673 1.00 54.51 6   A 1 
ATOM 46    O OG1   . THR A 1 6   ? 23.720  25.687  -13.474 1.00 51.56 6   A 1 
ATOM 47    C CG2   . THR A 1 6   ? 21.806  24.711  -12.450 1.00 52.95 6   A 1 
ATOM 48    N N     . ASP A 1 7   ? 22.058  29.241  -12.386 1.00 58.59 7   A 1 
ATOM 49    C CA    . ASP A 1 7   ? 22.774  30.465  -12.045 1.00 59.44 7   A 1 
ATOM 50    C C     . ASP A 1 7   ? 23.815  30.147  -10.960 1.00 61.95 7   A 1 
ATOM 51    O O     . ASP A 1 7   ? 23.487  29.611  -9.901  1.00 58.61 7   A 1 
ATOM 52    C CB    . ASP A 1 7   ? 21.757  31.537  -11.615 1.00 53.76 7   A 1 
ATOM 53    C CG    . ASP A 1 7   ? 22.381  32.914  -11.390 1.00 49.98 7   A 1 
ATOM 54    O OD1   . ASP A 1 7   ? 23.623  33.006  -11.353 1.00 46.85 7   A 1 
ATOM 55    O OD2   . ASP A 1 7   ? 21.601  33.881  -11.243 1.00 48.61 7   A 1 
ATOM 56    N N     . THR A 1 8   ? 25.077  30.437  -11.255 1.00 57.00 8   A 1 
ATOM 57    C CA    . THR A 1 8   ? 26.205  30.212  -10.343 1.00 56.34 8   A 1 
ATOM 58    C C     . THR A 1 8   ? 26.628  31.471  -9.588  1.00 59.06 8   A 1 
ATOM 59    O O     . THR A 1 8   ? 27.450  31.384  -8.683  1.00 54.62 8   A 1 
ATOM 60    C CB    . THR A 1 8   ? 27.413  29.642  -11.101 1.00 50.22 8   A 1 
ATOM 61    O OG1   . THR A 1 8   ? 27.722  30.444  -12.225 1.00 46.85 8   A 1 
ATOM 62    C CG2   . THR A 1 8   ? 27.138  28.230  -11.614 1.00 45.44 8   A 1 
ATOM 63    N N     . GLU A 1 9   ? 26.081  32.627  -9.945  1.00 61.38 9   A 1 
ATOM 64    C CA    . GLU A 1 9   ? 26.482  33.916  -9.370  1.00 60.96 9   A 1 
ATOM 65    C C     . GLU A 1 9   ? 25.853  34.165  -7.996  1.00 64.17 9   A 1 
ATOM 66    O O     . GLU A 1 9   ? 26.450  34.828  -7.145  1.00 58.56 9   A 1 
ATOM 67    C CB    . GLU A 1 9   ? 26.086  35.054  -10.322 1.00 53.18 9   A 1 
ATOM 68    C CG    . GLU A 1 9   ? 26.780  34.978  -11.685 1.00 47.45 9   A 1 
ATOM 69    C CD    . GLU A 1 9   ? 26.436  36.157  -12.599 1.00 42.41 9   A 1 
ATOM 70    O OE1   . GLU A 1 9   ? 27.123  36.288  -13.638 1.00 37.27 9   A 1 
ATOM 71    O OE2   . GLU A 1 9   ? 25.504  36.929  -12.265 1.00 38.23 9   A 1 
ATOM 72    N N     . MET A 1 10  ? 24.669  33.626  -7.760  1.00 64.62 10  A 1 
ATOM 73    C CA    . MET A 1 10  ? 23.998  33.784  -6.474  1.00 65.13 10  A 1 
ATOM 74    C C     . MET A 1 10  ? 24.750  33.043  -5.360  1.00 68.74 10  A 1 
ATOM 75    O O     . MET A 1 10  ? 25.134  31.884  -5.528  1.00 64.36 10  A 1 
ATOM 76    C CB    . MET A 1 10  ? 22.540  33.320  -6.570  1.00 58.12 10  A 1 
ATOM 77    C CG    . MET A 1 10  ? 21.653  34.359  -7.267  1.00 54.61 10  A 1 
ATOM 78    S SD    . MET A 1 10  ? 21.172  35.760  -6.209  1.00 49.49 10  A 1 
ATOM 79    C CE    . MET A 1 10  ? 19.519  35.218  -5.717  1.00 45.51 10  A 1 
ATOM 80    N N     . PRO A 1 11  ? 24.915  33.673  -4.198  1.00 71.04 11  A 1 
ATOM 81    C CA    . PRO A 1 11  ? 25.719  33.111  -3.111  1.00 71.19 11  A 1 
ATOM 82    C C     . PRO A 1 11  ? 25.024  31.991  -2.323  1.00 73.95 11  A 1 
ATOM 83    O O     . PRO A 1 11  ? 25.613  31.448  -1.390  1.00 69.36 11  A 1 
ATOM 84    C CB    . PRO A 1 11  ? 26.067  34.322  -2.234  1.00 64.96 11  A 1 
ATOM 85    C CG    . PRO A 1 11  ? 24.857  35.235  -2.411  1.00 62.05 11  A 1 
ATOM 86    C CD    . PRO A 1 11  ? 24.491  35.025  -3.876  1.00 64.48 11  A 1 
ATOM 87    N N     . TYR A 1 12  ? 23.798  31.627  -2.667  1.00 75.80 12  A 1 
ATOM 88    C CA    . TYR A 1 12  ? 23.086  30.542  -1.999  1.00 77.30 12  A 1 
ATOM 89    C C     . TYR A 1 12  ? 23.791  29.195  -2.218  1.00 78.33 12  A 1 
ATOM 90    O O     . TYR A 1 12  ? 24.200  28.891  -3.345  1.00 74.81 12  A 1 
ATOM 91    C CB    . TYR A 1 12  ? 21.631  30.478  -2.480  1.00 75.17 12  A 1 
ATOM 92    C CG    . TYR A 1 12  ? 20.772  31.618  -1.978  1.00 75.99 12  A 1 
ATOM 93    C CD1   . TYR A 1 12  ? 20.124  31.520  -0.735  1.00 72.22 12  A 1 
ATOM 94    C CD2   . TYR A 1 12  ? 20.621  32.792  -2.741  1.00 71.83 12  A 1 
ATOM 95    C CE1   . TYR A 1 12  ? 19.337  32.578  -0.255  1.00 70.12 12  A 1 
ATOM 96    C CE2   . TYR A 1 12  ? 19.839  33.857  -2.267  1.00 70.42 12  A 1 
ATOM 97    C CZ    . TYR A 1 12  ? 19.199  33.748  -1.019  1.00 72.76 12  A 1 
ATOM 98    O OH    . TYR A 1 12  ? 18.440  34.791  -0.547  1.00 69.32 12  A 1 
ATOM 99    N N     . PRO A 1 13  ? 23.914  28.356  -1.183  1.00 78.07 13  A 1 
ATOM 100   C CA    . PRO A 1 13  ? 24.454  27.001  -1.301  1.00 77.17 13  A 1 
ATOM 101   C C     . PRO A 1 13  ? 23.390  26.026  -1.829  1.00 77.73 13  A 1 
ATOM 102   O O     . PRO A 1 13  ? 23.128  24.976  -1.243  1.00 72.11 13  A 1 
ATOM 103   C CB    . PRO A 1 13  ? 24.945  26.676  0.114   1.00 73.58 13  A 1 
ATOM 104   C CG    . PRO A 1 13  ? 23.898  27.358  0.985   1.00 72.56 13  A 1 
ATOM 105   C CD    . PRO A 1 13  ? 23.573  28.629  0.200   1.00 76.26 13  A 1 
ATOM 106   N N     . GLU A 1 14  ? 22.742  26.399  -2.909  1.00 80.01 14  A 1 
ATOM 107   C CA    . GLU A 1 14  ? 21.608  25.699  -3.498  1.00 79.54 14  A 1 
ATOM 108   C C     . GLU A 1 14  ? 21.795  25.586  -5.013  1.00 80.73 14  A 1 
ATOM 109   O O     . GLU A 1 14  ? 22.548  26.352  -5.622  1.00 77.60 14  A 1 
ATOM 110   C CB    . GLU A 1 14  ? 20.311  26.475  -3.196  1.00 75.63 14  A 1 
ATOM 111   C CG    . GLU A 1 14  ? 19.953  26.600  -1.705  1.00 71.43 14  A 1 
ATOM 112   C CD    . GLU A 1 14  ? 19.579  25.273  -1.036  1.00 70.00 14  A 1 
ATOM 113   O OE1   . GLU A 1 14  ? 19.451  25.237  0.205   1.00 62.93 14  A 1 
ATOM 114   O OE2   . GLU A 1 14  ? 19.345  24.261  -1.730  1.00 64.75 14  A 1 
ATOM 115   N N     . VAL A 1 15  ? 21.071  24.664  -5.623  1.00 82.23 15  A 1 
ATOM 116   C CA    . VAL A 1 15  ? 20.904  24.671  -7.076  1.00 82.93 15  A 1 
ATOM 117   C C     . VAL A 1 15  ? 19.952  25.810  -7.419  1.00 84.26 15  A 1 
ATOM 118   O O     . VAL A 1 15  ? 18.790  25.789  -7.015  1.00 82.03 15  A 1 
ATOM 119   C CB    . VAL A 1 15  ? 20.382  23.325  -7.601  1.00 80.62 15  A 1 
ATOM 120   C CG1   . VAL A 1 15  ? 20.254  23.354  -9.121  1.00 73.69 15  A 1 
ATOM 121   C CG2   . VAL A 1 15  ? 21.337  22.180  -7.237  1.00 73.79 15  A 1 
ATOM 122   N N     . ILE A 1 16  ? 20.439  26.794  -8.159  1.00 85.39 16  A 1 
ATOM 123   C CA    . ILE A 1 16  ? 19.644  27.945  -8.581  1.00 85.34 16  A 1 
ATOM 124   C C     . ILE A 1 16  ? 19.323  27.793  -10.062 1.00 85.79 16  A 1 
ATOM 125   O O     . ILE A 1 16  ? 20.219  27.581  -10.873 1.00 82.90 16  A 1 
ATOM 126   C CB    . ILE A 1 16  ? 20.358  29.275  -8.265  1.00 82.74 16  A 1 
ATOM 127   C CG1   . ILE A 1 16  ? 20.714  29.345  -6.760  1.00 75.54 16  A 1 
ATOM 128   C CG2   . ILE A 1 16  ? 19.460  30.458  -8.667  1.00 74.22 16  A 1 
ATOM 129   C CD1   . ILE A 1 16  ? 21.534  30.566  -6.370  1.00 68.28 16  A 1 
ATOM 130   N N     . VAL A 1 17  ? 18.051  27.884  -10.408 1.00 86.95 17  A 1 
ATOM 131   C CA    . VAL A 1 17  ? 17.589  27.843  -11.801 1.00 87.28 17  A 1 
ATOM 132   C C     . VAL A 1 17  ? 17.062  29.217  -12.177 1.00 87.53 17  A 1 
ATOM 133   O O     . VAL A 1 17  ? 16.137  29.718  -11.543 1.00 85.62 17  A 1 
ATOM 134   C CB    . VAL A 1 17  ? 16.523  26.757  -12.016 1.00 86.06 17  A 1 
ATOM 135   C CG1   . VAL A 1 17  ? 16.077  26.705  -13.477 1.00 78.06 17  A 1 
ATOM 136   C CG2   . VAL A 1 17  ? 17.066  25.374  -11.654 1.00 78.95 17  A 1 
ATOM 137   N N     . ASP A 1 18  ? 17.635  29.813  -13.213 1.00 86.76 18  A 1 
ATOM 138   C CA    . ASP A 1 18  ? 17.135  31.070  -13.756 1.00 86.42 18  A 1 
ATOM 139   C C     . ASP A 1 18  ? 16.067  30.792  -14.822 1.00 86.70 18  A 1 
ATOM 140   O O     . ASP A 1 18  ? 16.299  30.078  -15.800 1.00 83.14 18  A 1 
ATOM 141   C CB    . ASP A 1 18  ? 18.297  31.931  -14.281 1.00 83.54 18  A 1 
ATOM 142   C CG    . ASP A 1 18  ? 17.895  33.400  -14.443 1.00 74.64 18  A 1 
ATOM 143   O OD1   . ASP A 1 18  ? 16.696  33.664  -14.685 1.00 65.87 18  A 1 
ATOM 144   O OD2   . ASP A 1 18  ? 18.773  34.265  -14.272 1.00 66.54 18  A 1 
ATOM 145   N N     . VAL A 1 19  ? 14.878  31.342  -14.611 1.00 86.62 19  A 1 
ATOM 146   C CA    . VAL A 1 19  ? 13.754  31.246  -15.560 1.00 85.65 19  A 1 
ATOM 147   C C     . VAL A 1 19  ? 13.619  32.492  -16.437 1.00 84.78 19  A 1 
ATOM 148   O O     . VAL A 1 19  ? 12.721  32.558  -17.280 1.00 77.50 19  A 1 
ATOM 149   C CB    . VAL A 1 19  ? 12.431  30.892  -14.858 1.00 84.01 19  A 1 
ATOM 150   C CG1   . VAL A 1 19  ? 12.521  29.517  -14.193 1.00 74.66 19  A 1 
ATOM 151   C CG2   . VAL A 1 19  ? 12.006  31.916  -13.807 1.00 75.78 19  A 1 
ATOM 152   N N     . GLY A 1 20  ? 14.508  33.461  -16.275 1.00 85.13 20  A 1 
ATOM 153   C CA    . GLY A 1 20  ? 14.509  34.723  -16.993 1.00 85.08 20  A 1 
ATOM 154   C C     . GLY A 1 20  ? 13.425  35.695  -16.521 1.00 86.38 20  A 1 
ATOM 155   O O     . GLY A 1 20  ? 12.944  35.623  -15.389 1.00 82.81 20  A 1 
ATOM 156   N N     . ARG A 1 21  ? 13.028  36.599  -17.402 1.00 87.38 21  A 1 
ATOM 157   C CA    . ARG A 1 21  ? 11.992  37.598  -17.126 1.00 87.63 21  A 1 
ATOM 158   C C     . ARG A 1 21  ? 10.607  36.977  -17.063 1.00 87.60 21  A 1 
ATOM 159   O O     . ARG A 1 21  ? 10.207  36.239  -17.963 1.00 83.81 21  A 1 
ATOM 160   C CB    . ARG A 1 21  ? 12.047  38.718  -18.171 1.00 85.42 21  A 1 
ATOM 161   C CG    . ARG A 1 21  ? 12.759  39.945  -17.589 1.00 75.29 21  A 1 
ATOM 162   C CD    . ARG A 1 21  ? 12.803  41.079  -18.589 1.00 74.06 21  A 1 
ATOM 163   N NE    . ARG A 1 21  ? 13.172  42.318  -17.897 1.00 65.55 21  A 1 
ATOM 164   C CZ    . ARG A 1 21  ? 13.293  43.515  -18.430 1.00 59.11 21  A 1 
ATOM 165   N NH1   . ARG A 1 21  ? 13.172  43.716  -19.714 1.00 54.00 21  A 1 
ATOM 166   N NH2   . ARG A 1 21  ? 13.521  44.522  -17.655 1.00 50.63 21  A 1 
ATOM 167   N N     . VAL A 1 22  ? 9.872   37.319  -16.014 1.00 88.09 22  A 1 
ATOM 168   C CA    . VAL A 1 22  ? 8.496   36.870  -15.788 1.00 88.07 22  A 1 
ATOM 169   C C     . VAL A 1 22  ? 7.660   38.039  -15.270 1.00 88.12 22  A 1 
ATOM 170   O O     . VAL A 1 22  ? 8.096   38.804  -14.409 1.00 85.84 22  A 1 
ATOM 171   C CB    . VAL A 1 22  ? 8.457   35.688  -14.801 1.00 86.50 22  A 1 
ATOM 172   C CG1   . VAL A 1 22  ? 7.031   35.198  -14.548 1.00 78.66 22  A 1 
ATOM 173   C CG2   . VAL A 1 22  ? 9.255   34.483  -15.317 1.00 79.80 22  A 1 
ATOM 174   N N     . ILE A 1 23  ? 6.449   38.162  -15.787 1.00 87.97 23  A 1 
ATOM 175   C CA    . ILE A 1 23  ? 5.464   39.118  -15.282 1.00 87.41 23  A 1 
ATOM 176   C C     . ILE A 1 23  ? 4.732   38.478  -14.099 1.00 87.31 23  A 1 
ATOM 177   O O     . ILE A 1 23  ? 4.110   37.420  -14.248 1.00 84.81 23  A 1 
ATOM 178   C CB    . ILE A 1 23  ? 4.505   39.578  -16.399 1.00 85.65 23  A 1 
ATOM 179   C CG1   . ILE A 1 23  ? 5.294   40.289  -17.523 1.00 78.23 23  A 1 
ATOM 180   C CG2   . ILE A 1 23  ? 3.426   40.516  -15.826 1.00 76.24 23  A 1 
ATOM 181   C CD1   . ILE A 1 23  ? 4.474   40.590  -18.780 1.00 69.05 23  A 1 
ATOM 182   N N     . PHE A 1 24  ? 4.775   39.132  -12.944 1.00 85.86 24  A 1 
ATOM 183   C CA    . PHE A 1 24  ? 4.053   38.743  -11.740 1.00 85.65 24  A 1 
ATOM 184   C C     . PHE A 1 24  ? 2.952   39.745  -11.382 1.00 84.99 24  A 1 
ATOM 185   O O     . PHE A 1 24  ? 2.907   40.865  -11.890 1.00 79.12 24  A 1 
ATOM 186   C CB    . PHE A 1 24  ? 5.036   38.550  -10.582 1.00 84.28 24  A 1 
ATOM 187   C CG    . PHE A 1 24  ? 5.977   37.383  -10.748 1.00 85.66 24  A 1 
ATOM 188   C CD1   . PHE A 1 24  ? 5.507   36.067  -10.595 1.00 81.15 24  A 1 
ATOM 189   C CD2   . PHE A 1 24  ? 7.332   37.602  -11.048 1.00 80.55 24  A 1 
ATOM 190   C CE1   . PHE A 1 24  ? 6.382   34.982  -10.736 1.00 78.77 24  A 1 
ATOM 191   C CE2   . PHE A 1 24  ? 8.210   36.520  -11.193 1.00 79.21 24  A 1 
ATOM 192   C CZ    . PHE A 1 24  ? 7.738   35.206  -11.035 1.00 81.04 24  A 1 
ATOM 193   N N     . GLY A 1 25  ? 2.082   39.349  -10.484 1.00 83.02 25  A 1 
ATOM 194   C CA    . GLY A 1 25  ? 0.913   40.110  -10.059 1.00 82.49 25  A 1 
ATOM 195   C C     . GLY A 1 25  ? -0.368  39.577  -10.690 1.00 82.88 25  A 1 
ATOM 196   O O     . GLY A 1 25  ? -0.440  39.358  -11.898 1.00 78.07 25  A 1 
ATOM 197   N N     . GLU A 1 26  ? -1.399  39.376  -9.867  1.00 82.53 26  A 1 
ATOM 198   C CA    . GLU A 1 26  ? -2.653  38.771  -10.320 1.00 80.91 26  A 1 
ATOM 199   C C     . GLU A 1 26  ? -3.333  39.592  -11.424 1.00 80.86 26  A 1 
ATOM 200   O O     . GLU A 1 26  ? -3.699  39.059  -12.474 1.00 77.65 26  A 1 
ATOM 201   C CB    . GLU A 1 26  ? -3.580  38.583  -9.109  1.00 78.04 26  A 1 
ATOM 202   C CG    . GLU A 1 26  ? -4.771  37.691  -9.487  1.00 70.19 26  A 1 
ATOM 203   C CD    . GLU A 1 26  ? -5.804  37.502  -8.380  1.00 65.83 26  A 1 
ATOM 204   O OE1   . GLU A 1 26  ? -6.961  37.213  -8.761  1.00 60.11 26  A 1 
ATOM 205   O OE2   . GLU A 1 26  ? -5.457  37.650  -7.198  1.00 60.01 26  A 1 
ATOM 206   N N     . GLU A 1 27  ? -3.448  40.906  -11.229 1.00 81.28 27  A 1 
ATOM 207   C CA    . GLU A 1 27  ? -4.037  41.815  -12.218 1.00 80.52 27  A 1 
ATOM 208   C C     . GLU A 1 27  ? -3.162  41.955  -13.469 1.00 81.27 27  A 1 
ATOM 209   O O     . GLU A 1 27  ? -3.685  41.916  -14.585 1.00 78.20 27  A 1 
ATOM 210   C CB    . GLU A 1 27  ? -4.287  43.195  -11.587 1.00 78.11 27  A 1 
ATOM 211   C CG    . GLU A 1 27  ? -5.618  43.267  -10.824 1.00 69.92 27  A 1 
ATOM 212   C CD    . GLU A 1 27  ? -6.830  43.112  -11.757 1.00 64.22 27  A 1 
ATOM 213   O OE1   . GLU A 1 27  ? -7.709  42.278  -11.462 1.00 56.68 27  A 1 
ATOM 214   O OE2   . GLU A 1 27  ? -6.872  43.792  -12.809 1.00 56.10 27  A 1 
ATOM 215   N N     . ASN A 1 28  ? -1.854  42.042  -13.311 1.00 82.88 28  A 1 
ATOM 216   C CA    . ASN A 1 28  ? -0.929  42.138  -14.439 1.00 82.80 28  A 1 
ATOM 217   C C     . ASN A 1 28  ? -1.022  40.892  -15.322 1.00 83.10 28  A 1 
ATOM 218   O O     . ASN A 1 28  ? -1.171  41.001  -16.538 1.00 79.79 28  A 1 
ATOM 219   C CB    . ASN A 1 28  ? 0.503   42.374  -13.923 1.00 81.38 28  A 1 
ATOM 220   C CG    . ASN A 1 28  ? 0.717   43.767  -13.346 1.00 78.24 28  A 1 
ATOM 221   O OD1   . ASN A 1 28  ? -0.147  44.620  -13.383 1.00 70.27 28  A 1 
ATOM 222   N ND2   . ASN A 1 28  ? 1.897   44.024  -12.816 1.00 70.96 28  A 1 
ATOM 223   N N     . ARG A 1 29  ? -1.035  39.704  -14.715 1.00 81.89 29  A 1 
ATOM 224   C CA    . ARG A 1 29  ? -1.161  38.446  -15.462 1.00 81.13 29  A 1 
ATOM 225   C C     . ARG A 1 29  ? -2.548  38.265  -16.092 1.00 80.36 29  A 1 
ATOM 226   O O     . ARG A 1 29  ? -2.633  37.704  -17.184 1.00 77.72 29  A 1 
ATOM 227   C CB    . ARG A 1 29  ? -0.810  37.252  -14.579 1.00 80.55 29  A 1 
ATOM 228   C CG    . ARG A 1 29  ? 0.684   37.244  -14.196 1.00 76.83 29  A 1 
ATOM 229   C CD    . ARG A 1 29  ? 1.095   35.919  -13.548 1.00 76.96 29  A 1 
ATOM 230   N NE    . ARG A 1 29  ? 1.153   34.821  -14.528 1.00 75.03 29  A 1 
ATOM 231   C CZ    . ARG A 1 29  ? 2.137   34.568  -15.391 1.00 76.11 29  A 1 
ATOM 232   N NH1   . ARG A 1 29  ? 3.231   35.278  -15.423 1.00 67.01 29  A 1 
ATOM 233   N NH2   . ARG A 1 29  ? 2.035   33.595  -16.234 1.00 70.42 29  A 1 
ATOM 234   N N     . LYS A 1 30  ? -3.616  38.746  -15.470 1.00 81.06 30  A 1 
ATOM 235   C CA    . LYS A 1 30  ? -4.960  38.749  -16.075 1.00 79.17 30  A 1 
ATOM 236   C C     . LYS A 1 30  ? -5.026  39.638  -17.316 1.00 78.84 30  A 1 
ATOM 237   O O     . LYS A 1 30  ? -5.658  39.251  -18.295 1.00 75.15 30  A 1 
ATOM 238   C CB    . LYS A 1 30  ? -6.017  39.192  -15.049 1.00 76.05 30  A 1 
ATOM 239   C CG    . LYS A 1 30  ? -6.425  38.061  -14.090 1.00 68.45 30  A 1 
ATOM 240   C CD    . LYS A 1 30  ? -7.383  38.566  -13.005 1.00 65.27 30  A 1 
ATOM 241   C CE    . LYS A 1 30  ? -7.774  37.429  -12.055 1.00 58.16 30  A 1 
ATOM 242   N NZ    . LYS A 1 30  ? -8.446  37.908  -10.821 1.00 52.49 30  A 1 
ATOM 243   N N     . LYS A 1 31  ? -4.349  40.774  -17.288 1.00 80.62 31  A 1 
ATOM 244   C CA    . LYS A 1 31  ? -4.319  41.752  -18.388 1.00 79.83 31  A 1 
ATOM 245   C C     . LYS A 1 31  ? -3.338  41.403  -19.510 1.00 79.92 31  A 1 
ATOM 246   O O     . LYS A 1 31  ? -3.337  42.087  -20.529 1.00 74.90 31  A 1 
ATOM 247   C CB    . LYS A 1 31  ? -4.024  43.143  -17.813 1.00 77.18 31  A 1 
ATOM 248   C CG    . LYS A 1 31  ? -5.195  43.679  -16.973 1.00 69.60 31  A 1 
ATOM 249   C CD    . LYS A 1 31  ? -4.789  44.950  -16.231 1.00 65.60 31  A 1 
ATOM 250   C CE    . LYS A 1 31  ? -5.935  45.395  -15.322 1.00 56.91 31  A 1 
ATOM 251   N NZ    . LYS A 1 31  ? -5.501  46.351  -14.286 1.00 49.73 31  A 1 
ATOM 252   N N     . MET A 1 32  ? -2.517  40.372  -19.356 1.00 77.93 32  A 1 
ATOM 253   C CA    . MET A 1 32  ? -1.595  39.955  -20.411 1.00 76.24 32  A 1 
ATOM 254   C C     . MET A 1 32  ? -2.356  39.584  -21.685 1.00 74.78 32  A 1 
ATOM 255   O O     . MET A 1 32  ? -3.116  38.617  -21.716 1.00 70.74 32  A 1 
ATOM 256   C CB    . MET A 1 32  ? -0.720  38.773  -19.969 1.00 75.22 32  A 1 
ATOM 257   C CG    . MET A 1 32  ? 0.389   39.173  -19.000 1.00 71.16 32  A 1 
ATOM 258   S SD    . MET A 1 32  ? 1.458   37.785  -18.508 1.00 69.54 32  A 1 
ATOM 259   C CE    . MET A 1 32  ? 2.476   37.597  -19.989 1.00 62.58 32  A 1 
ATOM 260   N N     . THR A 1 33  ? -2.101  40.322  -22.753 1.00 77.78 33  A 1 
ATOM 261   C CA    . THR A 1 33  ? -2.687  40.064  -24.077 1.00 75.40 33  A 1 
ATOM 262   C C     . THR A 1 33  ? -1.985  38.924  -24.805 1.00 75.92 33  A 1 
ATOM 263   O O     . THR A 1 33  ? -2.621  38.173  -25.540 1.00 69.76 33  A 1 
ATOM 264   C CB    . THR A 1 33  ? -2.626  41.331  -24.935 1.00 71.10 33  A 1 
ATOM 265   O OG1   . THR A 1 33  ? -1.313  41.849  -24.944 1.00 62.83 33  A 1 
ATOM 266   C CG2   . THR A 1 33  ? -3.535  42.436  -24.385 1.00 60.12 33  A 1 
ATOM 267   N N     . ASN A 1 34  ? -0.692  38.752  -24.577 1.00 75.68 34  A 1 
ATOM 268   C CA    . ASN A 1 34  ? 0.084   37.685  -25.194 1.00 74.86 34  A 1 
ATOM 269   C C     . ASN A 1 34  ? -0.087  36.361  -24.428 1.00 75.30 34  A 1 
ATOM 270   O O     . ASN A 1 34  ? 0.699   36.007  -23.551 1.00 70.83 34  A 1 
ATOM 271   C CB    . ASN A 1 34  ? 1.547   38.139  -25.345 1.00 71.22 34  A 1 
ATOM 272   C CG    . ASN A 1 34  ? 2.355   37.159  -26.186 1.00 65.69 34  A 1 
ATOM 273   O OD1   . ASN A 1 34  ? 1.944   36.046  -26.476 1.00 59.83 34  A 1 
ATOM 274   N ND2   . ASN A 1 34  ? 3.536   37.557  -26.608 1.00 60.27 34  A 1 
ATOM 275   N N     . SER A 1 35  ? -1.091  35.600  -24.813 1.00 76.62 35  A 1 
ATOM 276   C CA    . SER A 1 35  ? -1.369  34.290  -24.214 1.00 75.04 35  A 1 
ATOM 277   C C     . SER A 1 35  ? -0.231  33.281  -24.392 1.00 76.82 35  A 1 
ATOM 278   O O     . SER A 1 35  ? -0.031  32.424  -23.533 1.00 73.08 35  A 1 
ATOM 279   C CB    . SER A 1 35  ? -2.657  33.720  -24.807 1.00 70.44 35  A 1 
ATOM 280   O OG    . SER A 1 35  ? -2.529  33.501  -26.199 1.00 61.19 35  A 1 
ATOM 281   N N     . CYS A 1 36  ? 0.532   33.391  -25.483 1.00 78.67 36  A 1 
ATOM 282   C CA    . CYS A 1 36  ? 1.693   32.545  -25.737 1.00 78.52 36  A 1 
ATOM 283   C C     . CYS A 1 36  ? 2.800   32.799  -24.707 1.00 80.64 36  A 1 
ATOM 284   O O     . CYS A 1 36  ? 3.299   31.852  -24.099 1.00 78.46 36  A 1 
ATOM 285   C CB    . CYS A 1 36  ? 2.189   32.789  -27.168 1.00 74.02 36  A 1 
ATOM 286   S SG    . CYS A 1 36  ? 3.534   31.627  -27.568 1.00 62.09 36  A 1 
ATOM 287   N N     . LEU A 1 37  ? 3.130   34.060  -24.450 1.00 81.64 37  A 1 
ATOM 288   C CA    . LEU A 1 37  ? 4.121   34.445  -23.444 1.00 82.72 37  A 1 
ATOM 289   C C     . LEU A 1 37  ? 3.692   33.984  -22.050 1.00 83.75 37  A 1 
ATOM 290   O O     . LEU A 1 37  ? 4.463   33.312  -21.367 1.00 82.27 37  A 1 
ATOM 291   C CB    . LEU A 1 37  ? 4.343   35.962  -23.502 1.00 82.15 37  A 1 
ATOM 292   C CG    . LEU A 1 37  ? 5.445   36.466  -22.549 1.00 76.84 37  A 1 
ATOM 293   C CD1   . LEU A 1 37  ? 6.820   35.922  -22.923 1.00 70.78 37  A 1 
ATOM 294   C CD2   . LEU A 1 37  ? 5.498   37.991  -22.591 1.00 70.79 37  A 1 
ATOM 295   N N     . LYS A 1 38  ? 2.438   34.244  -21.674 1.00 83.69 38  A 1 
ATOM 296   C CA    . LYS A 1 38  ? 1.871   33.808  -20.396 1.00 83.37 38  A 1 
ATOM 297   C C     . LYS A 1 38  ? 2.020   32.299  -20.175 1.00 83.98 38  A 1 
ATOM 298   O O     . LYS A 1 38  ? 2.416   31.856  -19.100 1.00 82.28 38  A 1 
ATOM 299   C CB    . LYS A 1 38  ? 0.394   34.242  -20.340 1.00 81.49 38  A 1 
ATOM 300   C CG    . LYS A 1 38  ? -0.249  33.935  -18.983 1.00 76.25 38  A 1 
ATOM 301   C CD    . LYS A 1 38  ? -1.672  34.490  -18.890 1.00 74.59 38  A 1 
ATOM 302   C CE    . LYS A 1 38  ? -2.219  34.183  -17.498 1.00 68.13 38  A 1 
ATOM 303   N NZ    . LYS A 1 38  ? -3.513  34.841  -17.217 1.00 63.68 38  A 1 
ATOM 304   N N     . ARG A 1 39  ? 1.730   31.502  -21.202 1.00 83.74 39  A 1 
ATOM 305   C CA    . ARG A 1 39  ? 1.875   30.044  -21.158 1.00 82.78 39  A 1 
ATOM 306   C C     . ARG A 1 39  ? 3.335   29.605  -21.092 1.00 84.21 39  A 1 
ATOM 307   O O     . ARG A 1 39  ? 3.641   28.645  -20.396 1.00 82.59 39  A 1 
ATOM 308   C CB    . ARG A 1 39  ? 1.175   29.421  -22.376 1.00 79.34 39  A 1 
ATOM 309   C CG    . ARG A 1 39  ? 0.106   28.414  -21.973 1.00 69.16 39  A 1 
ATOM 310   C CD    . ARG A 1 39  ? -0.553  27.830  -23.213 1.00 65.11 39  A 1 
ATOM 311   N NE    . ARG A 1 39  ? -1.661  26.926  -22.864 1.00 57.90 39  A 1 
ATOM 312   C CZ    . ARG A 1 39  ? -2.480  26.342  -23.720 1.00 51.53 39  A 1 
ATOM 313   N NH1   . ARG A 1 39  ? -2.353  26.502  -25.010 1.00 48.40 39  A 1 
ATOM 314   N NH2   . ARG A 1 39  ? -3.448  25.587  -23.292 1.00 45.75 39  A 1 
ATOM 315   N N     . SER A 1 40  ? 4.218   30.282  -21.812 1.00 83.63 40  A 1 
ATOM 316   C CA    . SER A 1 40  ? 5.655   30.004  -21.819 1.00 84.16 40  A 1 
ATOM 317   C C     . SER A 1 40  ? 6.277   30.269  -20.448 1.00 85.57 40  A 1 
ATOM 318   O O     . SER A 1 40  ? 6.972   29.404  -19.924 1.00 84.17 40  A 1 
ATOM 319   C CB    . SER A 1 40  ? 6.342   30.843  -22.896 1.00 82.42 40  A 1 
ATOM 320   O OG    . SER A 1 40  ? 7.726   30.560  -22.933 1.00 69.19 40  A 1 
ATOM 321   N N     . GLU A 1 41  ? 5.978   31.402  -19.836 1.00 86.73 41  A 1 
ATOM 322   C CA    . GLU A 1 41  ? 6.439   31.754  -18.492 1.00 87.09 41  A 1 
ATOM 323   C C     . GLU A 1 41  ? 5.976   30.734  -17.447 1.00 87.85 41  A 1 
ATOM 324   O O     . GLU A 1 41  ? 6.791   30.171  -16.721 1.00 86.46 41  A 1 
ATOM 325   C CB    . GLU A 1 41  ? 5.902   33.134  -18.110 1.00 85.97 41  A 1 
ATOM 326   C CG    . GLU A 1 41  ? 6.574   34.282  -18.863 1.00 79.91 41  A 1 
ATOM 327   C CD    . GLU A 1 41  ? 5.936   35.637  -18.542 1.00 79.48 41  A 1 
ATOM 328   O OE1   . GLU A 1 41  ? 6.405   36.644  -19.111 1.00 73.06 41  A 1 
ATOM 329   O OE2   . GLU A 1 41  ? 4.969   35.677  -17.744 1.00 74.86 41  A 1 
ATOM 330   N N     . ASN A 1 42  ? 4.683   30.429  -17.435 1.00 87.73 42  A 1 
ATOM 331   C CA    . ASN A 1 42  ? 4.123   29.418  -16.544 1.00 87.54 42  A 1 
ATOM 332   C C     . ASN A 1 42  ? 4.820   28.059  -16.743 1.00 88.00 42  A 1 
ATOM 333   O O     . ASN A 1 42  ? 5.295   27.456  -15.783 1.00 86.70 42  A 1 
ATOM 334   C CB    . ASN A 1 42  ? 2.606   29.359  -16.788 1.00 85.73 42  A 1 
ATOM 335   C CG    . ASN A 1 42  ? 1.860   28.492  -15.782 1.00 83.22 42  A 1 
ATOM 336   O OD1   . ASN A 1 42  ? 2.300   27.462  -15.341 1.00 73.34 42  A 1 
ATOM 337   N ND2   . ASN A 1 42  ? 0.659   28.897  -15.428 1.00 73.90 42  A 1 
ATOM 338   N N     . SER A 1 43  ? 4.968   27.617  -17.983 1.00 87.30 43  A 1 
ATOM 339   C CA    . SER A 1 43  ? 5.623   26.346  -18.297 1.00 87.26 43  A 1 
ATOM 340   C C     . SER A 1 43  ? 7.084   26.313  -17.849 1.00 88.03 43  A 1 
ATOM 341   O O     . SER A 1 43  ? 7.525   25.288  -17.334 1.00 86.43 43  A 1 
ATOM 342   C CB    . SER A 1 43  ? 5.523   26.067  -19.795 1.00 85.38 43  A 1 
ATOM 343   O OG    . SER A 1 43  ? 6.022   24.776  -20.086 1.00 70.98 43  A 1 
ATOM 344   N N     . ARG A 1 44  ? 7.837   27.400  -18.013 1.00 88.20 44  A 1 
ATOM 345   C CA    . ARG A 1 44  ? 9.231   27.494  -17.551 1.00 88.33 44  A 1 
ATOM 346   C C     . ARG A 1 44  ? 9.328   27.338  -16.036 1.00 89.08 44  A 1 
ATOM 347   O O     . ARG A 1 44  ? 10.117  26.524  -15.569 1.00 87.28 44  A 1 
ATOM 348   C CB    . ARG A 1 44  ? 9.865   28.818  -18.005 1.00 86.63 44  A 1 
ATOM 349   C CG    . ARG A 1 44  ? 10.284  28.785  -19.480 1.00 79.71 44  A 1 
ATOM 350   C CD    . ARG A 1 44  ? 11.068  30.047  -19.871 1.00 79.75 44  A 1 
ATOM 351   N NE    . ARG A 1 44  ? 10.204  31.226  -20.022 1.00 74.76 44  A 1 
ATOM 352   C CZ    . ARG A 1 44  ? 10.576  32.494  -19.858 1.00 72.22 44  A 1 
ATOM 353   N NH1   . ARG A 1 44  ? 11.776  32.826  -19.468 1.00 64.13 44  A 1 
ATOM 354   N NH2   . ARG A 1 44  ? 9.748   33.464  -20.101 1.00 63.23 44  A 1 
ATOM 355   N N     . ILE A 1 45  ? 8.488   28.054  -15.294 1.00 89.98 45  A 1 
ATOM 356   C CA    . ILE A 1 45  ? 8.462   27.993  -13.827 1.00 90.22 45  A 1 
ATOM 357   C C     . ILE A 1 45  ? 8.089   26.587  -13.350 1.00 90.25 45  A 1 
ATOM 358   O O     . ILE A 1 45  ? 8.805   26.003  -12.543 1.00 88.63 45  A 1 
ATOM 359   C CB    . ILE A 1 45  ? 7.514   29.069  -13.257 1.00 89.56 45  A 1 
ATOM 360   C CG1   . ILE A 1 45  ? 8.076   30.479  -13.552 1.00 84.16 45  A 1 
ATOM 361   C CG2   . ILE A 1 45  ? 7.323   28.887  -11.741 1.00 83.40 45  A 1 
ATOM 362   C CD1   . ILE A 1 45  ? 7.088   31.606  -13.272 1.00 76.08 45  A 1 
ATOM 363   N N     . ILE A 1 46  ? 7.018   26.009  -13.880 1.00 90.41 46  A 1 
ATOM 364   C CA    . ILE A 1 46  ? 6.540   24.691  -13.456 1.00 89.91 46  A 1 
ATOM 365   C C     . ILE A 1 46  ? 7.550   23.577  -13.760 1.00 90.02 46  A 1 
ATOM 366   O O     . ILE A 1 46  ? 7.755   22.690  -12.935 1.00 88.72 46  A 1 
ATOM 367   C CB    . ILE A 1 46  ? 5.156   24.403  -14.072 1.00 88.51 46  A 1 
ATOM 368   C CG1   . ILE A 1 46  ? 4.082   25.370  -13.532 1.00 80.52 46  A 1 
ATOM 369   C CG2   . ILE A 1 46  ? 4.699   22.963  -13.835 1.00 77.47 46  A 1 
ATOM 370   C CD1   . ILE A 1 46  ? 3.812   25.267  -12.029 1.00 68.45 46  A 1 
ATOM 371   N N     . ARG A 1 47  ? 8.225   23.634  -14.907 1.00 90.44 47  A 1 
ATOM 372   C CA    . ARG A 1 47  ? 9.292   22.678  -15.235 1.00 90.14 47  A 1 
ATOM 373   C C     . ARG A 1 47  ? 10.480  22.810  -14.290 1.00 90.24 47  A 1 
ATOM 374   O O     . ARG A 1 47  ? 11.006  21.792  -13.852 1.00 88.15 47  A 1 
ATOM 375   C CB    . ARG A 1 47  ? 9.753   22.874  -16.680 1.00 88.72 47  A 1 
ATOM 376   C CG    . ARG A 1 47  ? 8.725   22.340  -17.675 1.00 81.69 47  A 1 
ATOM 377   C CD    . ARG A 1 47  ? 9.160   22.724  -19.080 1.00 81.96 47  A 1 
ATOM 378   N NE    . ARG A 1 47  ? 8.124   22.388  -20.063 1.00 76.04 47  A 1 
ATOM 379   C CZ    . ARG A 1 47  ? 8.100   22.786  -21.316 1.00 71.94 47  A 1 
ATOM 380   N NH1   . ARG A 1 47  ? 9.079   23.479  -21.835 1.00 65.00 47  A 1 
ATOM 381   N NH2   . ARG A 1 47  ? 7.083   22.496  -22.066 1.00 62.53 47  A 1 
ATOM 382   N N     . ALA A 1 48  ? 10.871  24.041  -13.964 1.00 90.58 48  A 1 
ATOM 383   C CA    . ALA A 1 48  ? 11.943  24.289  -13.012 1.00 90.48 48  A 1 
ATOM 384   C C     . ALA A 1 48  ? 11.583  23.772  -11.609 1.00 90.62 48  A 1 
ATOM 385   O O     . ALA A 1 48  ? 12.390  23.080  -10.992 1.00 89.03 48  A 1 
ATOM 386   C CB    . ALA A 1 48  ? 12.265  25.784  -13.013 1.00 89.93 48  A 1 
ATOM 387   N N     . ILE A 1 49  ? 10.357  24.007  -11.140 1.00 90.90 49  A 1 
ATOM 388   C CA    . ILE A 1 49  ? 9.865   23.473  -9.861  1.00 90.63 49  A 1 
ATOM 389   C C     . ILE A 1 49  ? 9.901   21.943  -9.866  1.00 90.25 49  A 1 
ATOM 390   O O     . ILE A 1 49  ? 10.461  21.343  -8.954  1.00 88.48 49  A 1 
ATOM 391   C CB    . ILE A 1 49  ? 8.449   24.001  -9.532  1.00 89.90 49  A 1 
ATOM 392   C CG1   . ILE A 1 49  ? 8.493   25.520  -9.262  1.00 84.79 49  A 1 
ATOM 393   C CG2   . ILE A 1 49  ? 7.863   23.281  -8.305  1.00 84.64 49  A 1 
ATOM 394   C CD1   . ILE A 1 49  ? 7.115   26.176  -9.165  1.00 78.53 49  A 1 
ATOM 395   N N     . CYS A 1 50  ? 9.370   21.308  -10.901 1.00 90.50 50  A 1 
ATOM 396   C CA    . CYS A 1 50  ? 9.361   19.850  -11.016 1.00 89.92 50  A 1 
ATOM 397   C C     . CYS A 1 50  ? 10.784  19.264  -11.022 1.00 89.56 50  A 1 
ATOM 398   O O     . CYS A 1 50  ? 11.052  18.276  -10.338 1.00 87.55 50  A 1 
ATOM 399   C CB    . CYS A 1 50  ? 8.583   19.471  -12.286 1.00 88.93 50  A 1 
ATOM 400   S SG    . CYS A 1 50  ? 8.391   17.669  -12.423 1.00 81.29 50  A 1 
ATOM 401   N N     . ALA A 1 51  ? 11.707  19.889  -11.745 1.00 90.42 51  A 1 
ATOM 402   C CA    . ALA A 1 51  ? 13.102  19.461  -11.793 1.00 90.07 51  A 1 
ATOM 403   C C     . ALA A 1 51  ? 13.796  19.574  -10.430 1.00 89.78 51  A 1 
ATOM 404   O O     . ALA A 1 51  ? 14.481  18.642  -10.013 1.00 87.56 51  A 1 
ATOM 405   C CB    . ALA A 1 51  ? 13.827  20.282  -12.861 1.00 89.36 51  A 1 
ATOM 406   N N     . LEU A 1 52  ? 13.591  20.680  -9.708  1.00 89.94 52  A 1 
ATOM 407   C CA    . LEU A 1 52  ? 14.171  20.882  -8.380  1.00 89.32 52  A 1 
ATOM 408   C C     . LEU A 1 52  ? 13.569  19.939  -7.331  1.00 88.52 52  A 1 
ATOM 409   O O     . LEU A 1 52  ? 14.315  19.366  -6.540  1.00 85.91 52  A 1 
ATOM 410   C CB    . LEU A 1 52  ? 14.004  22.348  -7.959  1.00 88.77 52  A 1 
ATOM 411   C CG    . LEU A 1 52  ? 14.890  23.343  -8.731  1.00 87.23 52  A 1 
ATOM 412   C CD1   . LEU A 1 52  ? 14.556  24.754  -8.265  1.00 82.39 52  A 1 
ATOM 413   C CD2   . LEU A 1 52  ? 16.381  23.106  -8.502  1.00 82.19 52  A 1 
ATOM 414   N N     . LEU A 1 53  ? 12.257  19.718  -7.359  1.00 89.04 53  A 1 
ATOM 415   C CA    . LEU A 1 53  ? 11.586  18.745  -6.485  1.00 87.86 53  A 1 
ATOM 416   C C     . LEU A 1 53  ? 12.222  17.356  -6.611  1.00 86.86 53  A 1 
ATOM 417   O O     . LEU A 1 53  ? 12.538  16.724  -5.605  1.00 83.57 53  A 1 
ATOM 418   C CB    . LEU A 1 53  ? 10.092  18.677  -6.846  1.00 87.14 53  A 1 
ATOM 419   C CG    . LEU A 1 53  ? 9.237   19.855  -6.340  1.00 85.25 53  A 1 
ATOM 420   C CD1   . LEU A 1 53  ? 7.862   19.805  -6.995  1.00 80.52 53  A 1 
ATOM 421   C CD2   . LEU A 1 53  ? 9.038   19.805  -4.833  1.00 80.36 53  A 1 
ATOM 422   N N     . ASN A 1 54  ? 12.489  16.918  -7.829  1.00 88.29 54  A 1 
ATOM 423   C CA    . ASN A 1 54  ? 13.071  15.608  -8.120  1.00 86.81 54  A 1 
ATOM 424   C C     . ASN A 1 54  ? 14.602  15.536  -7.953  1.00 85.36 54  A 1 
ATOM 425   O O     . ASN A 1 54  ? 15.184  14.461  -8.098  1.00 80.02 54  A 1 
ATOM 426   C CB    . ASN A 1 54  ? 12.631  15.195  -9.530  1.00 85.49 54  A 1 
ATOM 427   C CG    . ASN A 1 54  ? 11.132  14.954  -9.636  1.00 84.22 54  A 1 
ATOM 428   O OD1   . ASN A 1 54  ? 10.449  14.610  -8.690  1.00 77.98 54  A 1 
ATOM 429   N ND2   . ASN A 1 54  ? 10.584  15.095  -10.821 1.00 78.07 54  A 1 
ATOM 430   N N     . SER A 1 55  ? 15.267  16.652  -7.658  1.00 85.31 55  A 1 
ATOM 431   C CA    . SER A 1 55  ? 16.734  16.751  -7.599  1.00 83.21 55  A 1 
ATOM 432   C C     . SER A 1 55  ? 17.281  17.212  -6.245  1.00 81.25 55  A 1 
ATOM 433   O O     . SER A 1 55  ? 18.438  17.617  -6.152  1.00 72.65 55  A 1 
ATOM 434   C CB    . SER A 1 55  ? 17.259  17.634  -8.733  1.00 81.27 55  A 1 
ATOM 435   O OG    . SER A 1 55  ? 16.736  17.203  -9.974  1.00 72.72 55  A 1 
ATOM 436   N N     . GLY A 1 56  ? 16.477  17.147  -5.189  1.00 82.19 56  A 1 
ATOM 437   C CA    . GLY A 1 56  ? 16.908  17.514  -3.836  1.00 80.66 56  A 1 
ATOM 438   C C     . GLY A 1 56  ? 16.599  18.956  -3.421  1.00 80.90 56  A 1 
ATOM 439   O O     . GLY A 1 56  ? 17.128  19.434  -2.421  1.00 73.99 56  A 1 
ATOM 440   N N     . GLY A 1 57  ? 15.726  19.634  -4.162  1.00 81.78 57  A 1 
ATOM 441   C CA    . GLY A 1 57  ? 15.334  21.016  -3.897  1.00 81.65 57  A 1 
ATOM 442   C C     . GLY A 1 57  ? 16.320  22.047  -4.449  1.00 82.68 57  A 1 
ATOM 443   O O     . GLY A 1 57  ? 17.308  21.717  -5.101  1.00 77.15 57  A 1 
ATOM 444   N N     . GLY A 1 58  ? 16.025  23.308  -4.205  1.00 84.90 58  A 1 
ATOM 445   C CA    . GLY A 1 58  ? 16.810  24.429  -4.698  1.00 85.53 58  A 1 
ATOM 446   C C     . GLY A 1 58  ? 16.025  25.738  -4.700  1.00 87.11 58  A 1 
ATOM 447   O O     . GLY A 1 58  ? 15.023  25.878  -3.996  1.00 84.55 58  A 1 
ATOM 448   N N     . VAL A 1 59  ? 16.497  26.682  -5.496  1.00 88.23 59  A 1 
ATOM 449   C CA    . VAL A 1 59  ? 15.897  28.015  -5.623  1.00 88.81 59  A 1 
ATOM 450   C C     . VAL A 1 59  ? 15.666  28.336  -7.097  1.00 88.93 59  A 1 
ATOM 451   O O     . VAL A 1 59  ? 16.524  28.096  -7.942  1.00 86.99 59  A 1 
ATOM 452   C CB    . VAL A 1 59  ? 16.773  29.088  -4.952  1.00 87.56 59  A 1 
ATOM 453   C CG1   . VAL A 1 59  ? 16.090  30.459  -4.972  1.00 78.28 59  A 1 
ATOM 454   C CG2   . VAL A 1 59  ? 17.074  28.748  -3.490  1.00 79.54 59  A 1 
ATOM 455   N N     . ILE A 1 60  ? 14.512  28.897  -7.397  1.00 89.52 60  A 1 
ATOM 456   C CA    . ILE A 1 60  ? 14.214  29.467  -8.708  1.00 89.65 60  A 1 
ATOM 457   C C     . ILE A 1 60  ? 14.343  30.980  -8.606  1.00 89.46 60  A 1 
ATOM 458   O O     . ILE A 1 60  ? 13.705  31.601  -7.762  1.00 87.62 60  A 1 
ATOM 459   C CB    . ILE A 1 60  ? 12.819  29.043  -9.200  1.00 88.73 60  A 1 
ATOM 460   C CG1   . ILE A 1 60  ? 12.779  27.513  -9.383  1.00 82.89 60  A 1 
ATOM 461   C CG2   . ILE A 1 60  ? 12.466  29.754  -10.517 1.00 82.62 60  A 1 
ATOM 462   C CD1   . ILE A 1 60  ? 11.380  26.975  -9.633  1.00 75.86 60  A 1 
ATOM 463   N N     . LYS A 1 61  ? 15.136  31.555  -9.483  1.00 88.81 61  A 1 
ATOM 464   C CA    . LYS A 1 61  ? 15.283  33.000  -9.639  1.00 88.68 61  A 1 
ATOM 465   C C     . LYS A 1 61  ? 14.491  33.443  -10.865 1.00 88.65 61  A 1 
ATOM 466   O O     . LYS A 1 61  ? 14.686  32.924  -11.958 1.00 86.24 61  A 1 
ATOM 467   C CB    . LYS A 1 61  ? 16.784  33.316  -9.742  1.00 86.55 61  A 1 
ATOM 468   C CG    . LYS A 1 61  ? 17.106  34.799  -9.978  1.00 79.64 61  A 1 
ATOM 469   C CD    . LYS A 1 61  ? 18.613  34.930  -10.207 1.00 78.01 61  A 1 
ATOM 470   C CE    . LYS A 1 61  ? 19.044  36.298  -10.728 1.00 69.08 61  A 1 
ATOM 471   N NZ    . LYS A 1 61  ? 20.420  36.228  -11.274 1.00 63.69 61  A 1 
ATOM 472   N N     . ALA A 1 62  ? 13.601  34.396  -10.674 1.00 88.95 62  A 1 
ATOM 473   C CA    . ALA A 1 62  ? 12.857  35.028  -11.750 1.00 88.77 62  A 1 
ATOM 474   C C     . ALA A 1 62  ? 13.043  36.543  -11.679 1.00 88.81 62  A 1 
ATOM 475   O O     . ALA A 1 62  ? 12.800  37.148  -10.638 1.00 86.56 62  A 1 
ATOM 476   C CB    . ALA A 1 62  ? 11.386  34.622  -11.647 1.00 87.64 62  A 1 
ATOM 477   N N     . GLU A 1 63  ? 13.463  37.153  -12.782 1.00 88.82 63  A 1 
ATOM 478   C CA    . GLU A 1 63  ? 13.519  38.608  -12.879 1.00 88.43 63  A 1 
ATOM 479   C C     . GLU A 1 63  ? 12.100  39.156  -13.054 1.00 88.11 63  A 1 
ATOM 480   O O     . GLU A 1 63  ? 11.338  38.699  -13.904 1.00 85.22 63  A 1 
ATOM 481   C CB    . GLU A 1 63  ? 14.445  39.025  -14.031 1.00 86.84 63  A 1 
ATOM 482   C CG    . GLU A 1 63  ? 14.759  40.528  -14.013 1.00 75.07 63  A 1 
ATOM 483   C CD    . GLU A 1 63  ? 15.520  41.011  -15.257 1.00 71.25 63  A 1 
ATOM 484   O OE1   . GLU A 1 63  ? 15.451  42.225  -15.557 1.00 63.24 63  A 1 
ATOM 485   O OE2   . GLU A 1 63  ? 16.124  40.178  -15.962 1.00 64.40 63  A 1 
ATOM 486   N N     . ILE A 1 64  ? 11.735  40.134  -12.239 1.00 87.32 64  A 1 
ATOM 487   C CA    . ILE A 1 64  ? 10.425  40.779  -12.289 1.00 86.22 64  A 1 
ATOM 488   C C     . ILE A 1 64  ? 10.434  41.815  -13.412 1.00 85.69 64  A 1 
ATOM 489   O O     . ILE A 1 64  ? 11.233  42.752  -13.393 1.00 81.40 64  A 1 
ATOM 490   C CB    . ILE A 1 64  ? 10.073  41.406  -10.927 1.00 83.78 64  A 1 
ATOM 491   C CG1   . ILE A 1 64  ? 10.064  40.344  -9.802  1.00 76.73 64  A 1 
ATOM 492   C CG2   . ILE A 1 64  ? 8.704   42.100  -11.006 1.00 75.33 64  A 1 
ATOM 493   C CD1   . ILE A 1 64  ? 10.054  40.944  -8.395  1.00 71.14 64  A 1 
ATOM 494   N N     . ASP A 1 65  ? 9.522   41.668  -14.368 1.00 84.06 65  A 1 
ATOM 495   C CA    . ASP A 1 65  ? 9.460   42.564  -15.525 1.00 82.02 65  A 1 
ATOM 496   C C     . ASP A 1 65  ? 8.919   43.956  -15.170 1.00 81.42 65  A 1 
ATOM 497   O O     . ASP A 1 65  ? 9.394   44.971  -15.682 1.00 73.14 65  A 1 
ATOM 498   C CB    . ASP A 1 65  ? 8.618   41.888  -16.616 1.00 77.93 65  A 1 
ATOM 499   C CG    . ASP A 1 65  ? 8.799   42.533  -17.992 1.00 72.65 65  A 1 
ATOM 500   O OD1   . ASP A 1 65  ? 9.919   42.996  -18.298 1.00 64.38 65  A 1 
ATOM 501   O OD2   . ASP A 1 65  ? 7.831   42.501  -18.779 1.00 65.03 65  A 1 
ATOM 502   N N     . ASP A 1 66  ? 7.966   44.014  -14.242 1.00 82.67 66  A 1 
ATOM 503   C CA    . ASP A 1 66  ? 7.406   45.270  -13.748 1.00 80.92 66  A 1 
ATOM 504   C C     . ASP A 1 66  ? 8.156   45.768  -12.503 1.00 81.96 66  A 1 
ATOM 505   O O     . ASP A 1 66  ? 8.085   45.188  -11.420 1.00 75.84 66  A 1 
ATOM 506   C CB    . ASP A 1 66  ? 5.903   45.098  -13.484 1.00 75.62 66  A 1 
ATOM 507   C CG    . ASP A 1 66  ? 5.214   46.388  -13.032 1.00 67.81 66  A 1 
ATOM 508   O OD1   . ASP A 1 66  ? 5.888   47.440  -12.906 1.00 59.84 66  A 1 
ATOM 509   O OD2   . ASP A 1 66  ? 3.993   46.320  -12.784 1.00 61.59 66  A 1 
ATOM 510   N N     . LYS A 1 67  ? 8.822   46.916  -12.637 1.00 82.05 67  A 1 
ATOM 511   C CA    . LYS A 1 67  ? 9.578   47.547  -11.541 1.00 81.07 67  A 1 
ATOM 512   C C     . LYS A 1 67  ? 8.707   48.032  -10.380 1.00 81.90 67  A 1 
ATOM 513   O O     . LYS A 1 67  ? 9.227   48.262  -9.292  1.00 75.21 67  A 1 
ATOM 514   C CB    . LYS A 1 67  ? 10.395  48.722  -12.086 1.00 76.86 67  A 1 
ATOM 515   C CG    . LYS A 1 67  ? 11.476  48.266  -13.076 1.00 67.74 67  A 1 
ATOM 516   C CD    . LYS A 1 67  ? 12.343  49.452  -13.492 1.00 59.98 67  A 1 
ATOM 517   C CE    . LYS A 1 67  ? 13.427  48.970  -14.458 1.00 51.22 67  A 1 
ATOM 518   N NZ    . LYS A 1 67  ? 14.341  50.062  -14.871 1.00 43.45 67  A 1 
ATOM 519   N N     . THR A 1 68  ? 7.417   48.236  -10.609 1.00 81.88 68  A 1 
ATOM 520   C CA    . THR A 1 68  ? 6.473   48.675  -9.567  1.00 81.47 68  A 1 
ATOM 521   C C     . THR A 1 68  ? 5.871   47.506  -8.786  1.00 82.33 68  A 1 
ATOM 522   O O     . THR A 1 68  ? 5.124   47.723  -7.832  1.00 77.24 68  A 1 
ATOM 523   C CB    . THR A 1 68  ? 5.356   49.553  -10.147 1.00 78.40 68  A 1 
ATOM 524   O OG1   . THR A 1 68  ? 4.508   48.842  -11.012 1.00 69.90 68  A 1 
ATOM 525   C CG2   . THR A 1 68  ? 5.906   50.751  -10.925 1.00 67.50 68  A 1 
ATOM 526   N N     . TYR A 1 69  ? 6.198   46.290  -9.165  1.00 81.60 69  A 1 
ATOM 527   C CA    . TYR A 1 69  ? 5.680   45.095  -8.522  1.00 81.77 69  A 1 
ATOM 528   C C     . TYR A 1 69  ? 6.132   44.984  -7.062  1.00 82.04 69  A 1 
ATOM 529   O O     . TYR A 1 69  ? 7.314   45.117  -6.733  1.00 78.98 69  A 1 
ATOM 530   C CB    . TYR A 1 69  ? 6.088   43.863  -9.334  1.00 80.32 69  A 1 
ATOM 531   C CG    . TYR A 1 69  ? 5.709   42.559  -8.673  1.00 80.92 69  A 1 
ATOM 532   C CD1   . TYR A 1 69  ? 6.672   41.809  -7.970  1.00 76.26 69  A 1 
ATOM 533   C CD2   . TYR A 1 69  ? 4.382   42.093  -8.735  1.00 77.34 69  A 1 
ATOM 534   C CE1   . TYR A 1 69  ? 6.318   40.600  -7.350  1.00 76.04 69  A 1 
ATOM 535   C CE2   . TYR A 1 69  ? 4.019   40.886  -8.119  1.00 76.39 69  A 1 
ATOM 536   C CZ    . TYR A 1 69  ? 4.991   40.137  -7.430  1.00 78.87 69  A 1 
ATOM 537   O OH    . TYR A 1 69  ? 4.643   38.949  -6.836  1.00 76.21 69  A 1 
ATOM 538   N N     . SER A 1 70  ? 5.174   44.690  -6.204  1.00 83.12 70  A 1 
ATOM 539   C CA    . SER A 1 70  ? 5.403   44.325  -4.811  1.00 82.56 70  A 1 
ATOM 540   C C     . SER A 1 70  ? 4.645   43.035  -4.513  1.00 83.05 70  A 1 
ATOM 541   O O     . SER A 1 70  ? 3.424   42.990  -4.671  1.00 79.26 70  A 1 
ATOM 542   C CB    . SER A 1 70  ? 4.937   45.455  -3.892  1.00 79.38 70  A 1 
ATOM 543   O OG    . SER A 1 70  ? 4.989   45.054  -2.543  1.00 69.17 70  A 1 
ATOM 544   N N     . TYR A 1 71  ? 5.354   42.012  -4.060  1.00 82.38 71  A 1 
ATOM 545   C CA    . TYR A 1 71  ? 4.751   40.717  -3.739  1.00 82.34 71  A 1 
ATOM 546   C C     . TYR A 1 71  ? 3.616   40.836  -2.714  1.00 82.24 71  A 1 
ATOM 547   O O     . TYR A 1 71  ? 2.534   40.289  -2.924  1.00 79.02 71  A 1 
ATOM 548   C CB    . TYR A 1 71  ? 5.847   39.760  -3.255  1.00 81.22 71  A 1 
ATOM 549   C CG    . TYR A 1 71  ? 5.311   38.422  -2.790  1.00 82.24 71  A 1 
ATOM 550   C CD1   . TYR A 1 71  ? 5.483   38.009  -1.455  1.00 76.96 71  A 1 
ATOM 551   C CD2   . TYR A 1 71  ? 4.601   37.595  -3.681  1.00 77.52 71  A 1 
ATOM 552   C CE1   . TYR A 1 71  ? 4.945   36.790  -1.015  1.00 75.78 71  A 1 
ATOM 553   C CE2   . TYR A 1 71  ? 4.050   36.379  -3.244  1.00 75.69 71  A 1 
ATOM 554   C CZ    . TYR A 1 71  ? 4.222   35.982  -1.906  1.00 78.03 71  A 1 
ATOM 555   O OH    . TYR A 1 71  ? 3.665   34.805  -1.470  1.00 75.70 71  A 1 
ATOM 556   N N     . GLN A 1 72  ? 3.817   41.626  -1.677  1.00 83.39 72  A 1 
ATOM 557   C CA    . GLN A 1 72  ? 2.810   41.881  -0.642  1.00 82.15 72  A 1 
ATOM 558   C C     . GLN A 1 72  ? 1.526   42.518  -1.190  1.00 82.46 72  A 1 
ATOM 559   O O     . GLN A 1 72  ? 0.448   42.306  -0.646  1.00 78.09 72  A 1 
ATOM 560   C CB    . GLN A 1 72  ? 3.397   42.826  0.417   1.00 79.54 72  A 1 
ATOM 561   C CG    . GLN A 1 72  ? 4.541   42.207  1.226   1.00 72.37 72  A 1 
ATOM 562   C CD    . GLN A 1 72  ? 5.184   43.204  2.194   1.00 70.02 72  A 1 
ATOM 563   O OE1   . GLN A 1 72  ? 4.909   44.392  2.190   1.00 62.13 72  A 1 
ATOM 564   N NE2   . GLN A 1 72  ? 6.089   42.756  3.032   1.00 61.35 72  A 1 
ATOM 565   N N     . CYS A 1 73  ? 1.633   43.312  -2.250  1.00 82.97 73  A 1 
ATOM 566   C CA    . CYS A 1 73  ? 0.521   44.086  -2.792  1.00 81.42 73  A 1 
ATOM 567   C C     . CYS A 1 73  ? -0.090  43.496  -4.068  1.00 81.24 73  A 1 
ATOM 568   O O     . CYS A 1 73  ? -1.231  43.824  -4.375  1.00 74.72 73  A 1 
ATOM 569   C CB    . CYS A 1 73  ? 0.982   45.524  -3.040  1.00 77.97 73  A 1 
ATOM 570   S SG    . CYS A 1 73  ? 1.359   46.355  -1.469  1.00 68.67 73  A 1 
ATOM 571   N N     . HIS A 1 74  ? 0.639   42.692  -4.823  1.00 82.92 74  A 1 
ATOM 572   C CA    . HIS A 1 74  ? 0.174   42.216  -6.131  1.00 81.77 74  A 1 
ATOM 573   C C     . HIS A 1 74  ? -0.004  40.696  -6.226  1.00 81.19 74  A 1 
ATOM 574   O O     . HIS A 1 74  ? -0.704  40.229  -7.125  1.00 74.90 74  A 1 
ATOM 575   C CB    . HIS A 1 74  ? 1.100   42.751  -7.229  1.00 80.08 74  A 1 
ATOM 576   C CG    . HIS A 1 74  ? 1.221   44.250  -7.237  1.00 79.21 74  A 1 
ATOM 577   N ND1   . HIS A 1 74  ? 2.344   44.972  -6.930  1.00 69.47 74  A 1 
ATOM 578   C CD2   . HIS A 1 74  ? 0.244   45.161  -7.541  1.00 69.94 74  A 1 
ATOM 579   C CE1   . HIS A 1 74  ? 2.057   46.275  -7.049  1.00 69.56 74  A 1 
ATOM 580   N NE2   . HIS A 1 74  ? 0.788   46.436  -7.417  1.00 71.33 74  A 1 
ATOM 581   N N     . GLY A 1 75  ? 0.579   39.931  -5.315  1.00 80.78 75  A 1 
ATOM 582   C CA    . GLY A 1 75  ? 0.523   38.472  -5.354  1.00 80.42 75  A 1 
ATOM 583   C C     . GLY A 1 75  ? 1.317   37.873  -6.522  1.00 81.71 75  A 1 
ATOM 584   O O     . GLY A 1 75  ? 2.148   38.539  -7.137  1.00 77.61 75  A 1 
ATOM 585   N N     . LEU A 1 76  ? 1.067   36.607  -6.829  1.00 81.76 76  A 1 
ATOM 586   C CA    . LEU A 1 76  ? 1.794   35.880  -7.882  1.00 81.08 76  A 1 
ATOM 587   C C     . LEU A 1 76  ? 1.041   35.867  -9.219  1.00 80.35 76  A 1 
ATOM 588   O O     . LEU A 1 76  ? 1.606   36.172  -10.265 1.00 72.73 76  A 1 
ATOM 589   C CB    . LEU A 1 76  ? 2.064   34.442  -7.410  1.00 78.62 76  A 1 
ATOM 590   C CG    . LEU A 1 76  ? 3.020   34.333  -6.208  1.00 77.08 76  A 1 
ATOM 591   C CD1   . LEU A 1 76  ? 3.033   32.893  -5.729  1.00 71.36 76  A 1 
ATOM 592   C CD2   . LEU A 1 76  ? 4.448   34.743  -6.578  1.00 71.25 76  A 1 
ATOM 593   N N     . GLY A 1 77  ? -0.233  35.520  -9.179  1.00 80.54 77  A 1 
ATOM 594   C CA    . GLY A 1 77  ? -1.076  35.326  -10.356 1.00 80.21 77  A 1 
ATOM 595   C C     . GLY A 1 77  ? -1.798  33.986  -10.326 1.00 80.99 77  A 1 
ATOM 596   O O     . GLY A 1 77  ? -1.201  32.941  -10.076 1.00 76.96 77  A 1 
ATOM 597   N N     . GLN A 1 78  ? -3.091  34.026  -10.631 1.00 82.04 78  A 1 
ATOM 598   C CA    . GLN A 1 78  ? -3.986  32.881  -10.447 1.00 80.84 78  A 1 
ATOM 599   C C     . GLN A 1 78  ? -3.655  31.687  -11.359 1.00 81.72 78  A 1 
ATOM 600   O O     . GLN A 1 78  ? -3.904  30.536  -11.003 1.00 78.42 78  A 1 
ATOM 601   C CB    . GLN A 1 78  ? -5.415  33.393  -10.660 1.00 77.08 78  A 1 
ATOM 602   C CG    . GLN A 1 78  ? -6.470  32.466  -10.050 1.00 69.84 78  A 1 
ATOM 603   C CD    . GLN A 1 78  ? -7.856  33.110  -10.025 1.00 65.09 78  A 1 
ATOM 604   O OE1   . GLN A 1 78  ? -8.146  34.084  -10.700 1.00 58.51 78  A 1 
ATOM 605   N NE2   . GLN A 1 78  ? -8.765  32.582  -9.238  1.00 56.21 78  A 1 
ATOM 606   N N     . ASP A 1 79  ? -3.070  31.935  -12.525 1.00 81.35 79  A 1 
ATOM 607   C CA    . ASP A 1 79  ? -2.640  30.879  -13.444 1.00 80.86 79  A 1 
ATOM 608   C C     . ASP A 1 79  ? -1.416  30.109  -12.920 1.00 81.83 79  A 1 
ATOM 609   O O     . ASP A 1 79  ? -1.334  28.890  -13.106 1.00 80.79 79  A 1 
ATOM 610   C CB    . ASP A 1 79  ? -2.374  31.470  -14.839 1.00 78.27 79  A 1 
ATOM 611   C CG    . ASP A 1 79  ? -1.125  32.347  -14.908 1.00 73.46 79  A 1 
ATOM 612   O OD1   . ASP A 1 79  ? -1.043  33.352  -14.177 1.00 67.11 79  A 1 
ATOM 613   O OD2   . ASP A 1 79  ? -0.235  32.057  -15.734 1.00 69.80 79  A 1 
ATOM 614   N N     . LEU A 1 80  ? -0.491  30.791  -12.242 1.00 82.96 80  A 1 
ATOM 615   C CA    . LEU A 1 80  ? 0.656   30.176  -11.583 1.00 83.92 80  A 1 
ATOM 616   C C     . LEU A 1 80  ? 0.200   29.351  -10.381 1.00 84.31 80  A 1 
ATOM 617   O O     . LEU A 1 80  ? 0.530   28.171  -10.297 1.00 82.64 80  A 1 
ATOM 618   C CB    . LEU A 1 80  ? 1.674   31.250  -11.156 1.00 83.84 80  A 1 
ATOM 619   C CG    . LEU A 1 80  ? 2.349   32.007  -12.314 1.00 82.48 80  A 1 
ATOM 620   C CD1   . LEU A 1 80  ? 3.233   33.117  -11.759 1.00 77.90 80  A 1 
ATOM 621   C CD2   . LEU A 1 80  ? 3.220   31.084  -13.166 1.00 77.61 80  A 1 
ATOM 622   N N     . GLU A 1 81  ? -0.623  29.925  -9.511  1.00 84.22 81  A 1 
ATOM 623   C CA    . GLU A 1 81  ? -1.186  29.242  -8.342  1.00 83.52 81  A 1 
ATOM 624   C C     . GLU A 1 81  ? -1.936  27.966  -8.724  1.00 83.54 81  A 1 
ATOM 625   O O     . GLU A 1 81  ? -1.690  26.899  -8.164  1.00 81.78 81  A 1 
ATOM 626   C CB    . GLU A 1 81  ? -2.141  30.187  -7.613  1.00 81.98 81  A 1 
ATOM 627   C CG    . GLU A 1 81  ? -1.435  31.371  -6.955  1.00 75.97 81  A 1 
ATOM 628   C CD    . GLU A 1 81  ? -2.415  32.376  -6.350  1.00 73.48 81  A 1 
ATOM 629   O OE1   . GLU A 1 81  ? -1.963  33.466  -5.953  1.00 66.82 81  A 1 
ATOM 630   O OE2   . GLU A 1 81  ? -3.626  32.076  -6.273  1.00 68.46 81  A 1 
ATOM 631   N N     . THR A 1 82  ? -2.795  28.039  -9.752  1.00 84.76 82  A 1 
ATOM 632   C CA    . THR A 1 82  ? -3.517  26.868  -10.270 1.00 83.24 82  A 1 
ATOM 633   C C     . THR A 1 82  ? -2.560  25.782  -10.766 1.00 83.71 82  A 1 
ATOM 634   O O     . THR A 1 82  ? -2.828  24.592  -10.609 1.00 81.58 82  A 1 
ATOM 635   C CB    . THR A 1 82  ? -4.451  27.272  -11.420 1.00 80.52 82  A 1 
ATOM 636   O OG1   . THR A 1 82  ? -5.354  28.270  -11.018 1.00 71.50 82  A 1 
ATOM 637   C CG2   . THR A 1 82  ? -5.308  26.107  -11.914 1.00 68.33 82  A 1 
ATOM 638   N N     . SER A 1 83  ? -1.438  26.175  -11.363 1.00 84.93 83  A 1 
ATOM 639   C CA    . SER A 1 83  ? -0.423  25.233  -11.832 1.00 84.71 83  A 1 
ATOM 640   C C     . SER A 1 83  ? 0.348   24.596  -10.670 1.00 85.15 83  A 1 
ATOM 641   O O     . SER A 1 83  ? 0.603   23.396  -10.704 1.00 83.63 83  A 1 
ATOM 642   C CB    . SER A 1 83  ? 0.529   25.914  -12.811 1.00 83.89 83  A 1 
ATOM 643   O OG    . SER A 1 83  ? -0.192  26.447  -13.904 1.00 74.26 83  A 1 
ATOM 644   N N     . PHE A 1 84  ? 0.648   25.354  -9.612  1.00 85.22 84  A 1 
ATOM 645   C CA    . PHE A 1 84  ? 1.279   24.834  -8.396  1.00 85.46 84  A 1 
ATOM 646   C C     . PHE A 1 84  ? 0.369   23.844  -7.671  1.00 84.90 84  A 1 
ATOM 647   O O     . PHE A 1 84  ? 0.819   22.767  -7.283  1.00 82.08 84  A 1 
ATOM 648   C CB    . PHE A 1 84  ? 1.669   25.989  -7.461  1.00 85.51 84  A 1 
ATOM 649   C CG    . PHE A 1 84  ? 2.576   27.060  -8.037  1.00 87.10 84  A 1 
ATOM 650   C CD1   . PHE A 1 84  ? 3.437   26.803  -9.116  1.00 82.50 84  A 1 
ATOM 651   C CD2   . PHE A 1 84  ? 2.567   28.352  -7.467  1.00 82.73 84  A 1 
ATOM 652   C CE1   . PHE A 1 84  ? 4.270   27.814  -9.628  1.00 81.74 84  A 1 
ATOM 653   C CE2   . PHE A 1 84  ? 3.399   29.361  -7.970  1.00 81.60 84  A 1 
ATOM 654   C CZ    . PHE A 1 84  ? 4.250   29.097  -9.055  1.00 83.83 84  A 1 
ATOM 655   N N     . GLN A 1 85  ? -0.925  24.148  -7.563  1.00 84.97 85  A 1 
ATOM 656   C CA    . GLN A 1 85  ? -1.919  23.258  -6.962  1.00 83.49 85  A 1 
ATOM 657   C C     . GLN A 1 85  ? -2.051  21.938  -7.724  1.00 82.82 85  A 1 
ATOM 658   O O     . GLN A 1 85  ? -2.143  20.877  -7.109  1.00 80.31 85  A 1 
ATOM 659   C CB    . GLN A 1 85  ? -3.275  23.967  -6.942  1.00 81.63 85  A 1 
ATOM 660   C CG    . GLN A 1 85  ? -3.321  25.115  -5.933  1.00 75.05 85  A 1 
ATOM 661   C CD    . GLN A 1 85  ? -4.535  26.019  -6.123  1.00 71.19 85  A 1 
ATOM 662   O OE1   . GLN A 1 85  ? -5.450  25.744  -6.883  1.00 63.62 85  A 1 
ATOM 663   N NE2   . GLN A 1 85  ? -4.574  27.138  -5.439  1.00 61.27 85  A 1 
ATOM 664   N N     . LYS A 1 86  ? -2.020  21.977  -9.055  1.00 83.94 86  A 1 
ATOM 665   C CA    . LYS A 1 86  ? -2.063  20.762  -9.881  1.00 82.62 86  A 1 
ATOM 666   C C     . LYS A 1 86  ? -0.803  19.912  -9.740  1.00 82.51 86  A 1 
ATOM 667   O O     . LYS A 1 86  ? -0.892  18.689  -9.791  1.00 79.74 86  A 1 
ATOM 668   C CB    . LYS A 1 86  ? -2.277  21.130  -11.355 1.00 80.62 86  A 1 
ATOM 669   C CG    . LYS A 1 86  ? -3.728  21.551  -11.621 1.00 72.39 86  A 1 
ATOM 670   C CD    . LYS A 1 86  ? -3.880  21.993  -13.078 1.00 66.98 86  A 1 
ATOM 671   C CE    . LYS A 1 86  ? -5.323  22.423  -13.318 1.00 57.96 86  A 1 
ATOM 672   N NZ    . LYS A 1 86  ? -5.525  22.936  -14.690 1.00 50.88 86  A 1 
ATOM 673   N N     . LEU A 1 87  ? 0.352   20.546  -9.580  1.00 83.03 87  A 1 
ATOM 674   C CA    . LEU A 1 87  ? 1.629   19.864  -9.391  1.00 82.71 87  A 1 
ATOM 675   C C     . LEU A 1 87  ? 1.733   19.236  -7.993  1.00 82.24 87  A 1 
ATOM 676   O O     . LEU A 1 87  ? 2.257   18.132  -7.847  1.00 78.77 87  A 1 
ATOM 677   C CB    . LEU A 1 87  ? 2.757   20.880  -9.652  1.00 82.46 87  A 1 
ATOM 678   C CG    . LEU A 1 87  ? 4.175   20.280  -9.575  1.00 81.91 87  A 1 
ATOM 679   C CD1   . LEU A 1 87  ? 4.414   19.247  -10.665 1.00 76.95 87  A 1 
ATOM 680   C CD2   . LEU A 1 87  ? 5.218   21.388  -9.729  1.00 77.03 87  A 1 
ATOM 681   N N     . LEU A 1 88  ? 1.216   19.932  -6.974  1.00 81.53 88  A 1 
ATOM 682   C CA    . LEU A 1 88  ? 1.365   19.600  -5.557  1.00 81.18 88  A 1 
ATOM 683   C C     . LEU A 1 88  ? -0.007  19.446  -4.875  1.00 80.36 88  A 1 
ATOM 684   O O     . LEU A 1 88  ? -0.416  20.305  -4.088  1.00 75.84 88  A 1 
ATOM 685   C CB    . LEU A 1 88  ? 2.224   20.684  -4.887  1.00 80.02 88  A 1 
ATOM 686   C CG    . LEU A 1 88  ? 3.649   20.821  -5.453  1.00 79.49 88  A 1 
ATOM 687   C CD1   . LEU A 1 88  ? 4.318   22.050  -4.860  1.00 74.39 88  A 1 
ATOM 688   C CD2   . LEU A 1 88  ? 4.503   19.595  -5.134  1.00 75.38 88  A 1 
ATOM 689   N N     . PRO A 1 89  ? -0.734  18.346  -5.135  1.00 78.26 89  A 1 
ATOM 690   C CA    . PRO A 1 89  ? -2.092  18.157  -4.612  1.00 76.02 89  A 1 
ATOM 691   C C     . PRO A 1 89  ? -2.161  18.039  -3.085  1.00 75.40 89  A 1 
ATOM 692   O O     . PRO A 1 89  ? -3.214  18.274  -2.498  1.00 68.94 89  A 1 
ATOM 693   C CB    . PRO A 1 89  ? -2.606  16.889  -5.305  1.00 72.98 89  A 1 
ATOM 694   C CG    . PRO A 1 89  ? -1.335  16.106  -5.624  1.00 72.17 89  A 1 
ATOM 695   C CD    . PRO A 1 89  ? -0.338  17.213  -5.949  1.00 75.35 89  A 1 
ATOM 696   N N     . SER A 1 90  ? -1.047  17.721  -2.422  1.00 77.00 90  A 1 
ATOM 697   C CA    . SER A 1 90  ? -0.938  17.696  -0.958  1.00 74.99 90  A 1 
ATOM 698   C C     . SER A 1 90  ? -0.822  19.089  -0.312  1.00 74.79 90  A 1 
ATOM 699   O O     . SER A 1 90  ? -0.842  19.204  0.913   1.00 67.52 90  A 1 
ATOM 700   C CB    . SER A 1 90  ? 0.238   16.808  -0.543  1.00 71.05 90  A 1 
ATOM 701   O OG    . SER A 1 90  ? 1.441   17.265  -1.117  1.00 62.88 90  A 1 
ATOM 702   N N     . GLY A 1 91  ? -0.738  20.133  -1.104  1.00 76.54 91  A 1 
ATOM 703   C CA    . GLY A 1 91  ? -0.601  21.530  -0.692  1.00 75.75 91  A 1 
ATOM 704   C C     . GLY A 1 91  ? 0.741   22.122  -1.119  1.00 77.60 91  A 1 
ATOM 705   O O     . GLY A 1 91  ? 1.794   21.605  -0.755  1.00 71.45 91  A 1 
ATOM 706   N N     . SER A 1 92  ? 0.709   23.218  -1.870  1.00 77.87 92  A 1 
ATOM 707   C CA    . SER A 1 92  ? 1.932   23.849  -2.381  1.00 77.95 92  A 1 
ATOM 708   C C     . SER A 1 92  ? 2.819   24.416  -1.268  1.00 79.72 92  A 1 
ATOM 709   O O     . SER A 1 92  ? 4.038   24.362  -1.359  1.00 76.14 92  A 1 
ATOM 710   C CB    . SER A 1 92  ? 1.579   24.941  -3.398  1.00 74.44 92  A 1 
ATOM 711   O OG    . SER A 1 92  ? 0.917   26.016  -2.775  1.00 69.17 92  A 1 
ATOM 712   N N     . GLN A 1 93  ? 2.215   24.856  -0.163  1.00 80.66 93  A 1 
ATOM 713   C CA    . GLN A 1 93  ? 2.927   25.413  0.993   1.00 79.96 93  A 1 
ATOM 714   C C     . GLN A 1 93  ? 3.890   24.440  1.670   1.00 81.23 93  A 1 
ATOM 715   O O     . GLN A 1 93  ? 4.833   24.873  2.326   1.00 78.13 93  A 1 
ATOM 716   C CB    . GLN A 1 93  ? 1.917   25.843  2.052   1.00 75.95 93  A 1 
ATOM 717   C CG    . GLN A 1 93  ? 1.019   26.969  1.567   1.00 66.35 93  A 1 
ATOM 718   C CD    . GLN A 1 93  ? 0.366   27.615  2.767   1.00 59.37 93  A 1 
ATOM 719   O OE1   . GLN A 1 93  ? -0.206  26.967  3.638   1.00 52.21 93  A 1 
ATOM 720   N NE2   . GLN A 1 93  ? 0.498   28.915  2.865   1.00 49.32 93  A 1 
ATOM 721   N N     . LYS A 1 94  ? 3.683   23.139  1.529   1.00 80.92 94  A 1 
ATOM 722   C CA    . LYS A 1 94  ? 4.608   22.138  2.074   1.00 80.81 94  A 1 
ATOM 723   C C     . LYS A 1 94  ? 5.965   22.150  1.355   1.00 81.83 94  A 1 
ATOM 724   O O     . LYS A 1 94  ? 6.949   21.713  1.937   1.00 78.67 94  A 1 
ATOM 725   C CB    . LYS A 1 94  ? 3.982   20.731  2.032   1.00 78.35 94  A 1 
ATOM 726   C CG    . LYS A 1 94  ? 2.817   20.552  3.028   1.00 72.21 94  A 1 
ATOM 727   C CD    . LYS A 1 94  ? 2.336   19.088  3.067   1.00 69.07 94  A 1 
ATOM 728   C CE    . LYS A 1 94  ? 1.247   18.889  4.134   1.00 61.09 94  A 1 
ATOM 729   N NZ    . LYS A 1 94  ? 0.835   17.463  4.300   1.00 55.01 94  A 1 
ATOM 730   N N     . TYR A 1 95  ? 6.012   22.642  0.128   1.00 84.34 95  A 1 
ATOM 731   C CA    . TYR A 1 95  ? 7.179   22.553  -0.754  1.00 84.84 95  A 1 
ATOM 732   C C     . TYR A 1 95  ? 7.692   23.899  -1.271  1.00 85.09 95  A 1 
ATOM 733   O O     . TYR A 1 95  ? 8.882   24.007  -1.560  1.00 81.49 95  A 1 
ATOM 734   C CB    . TYR A 1 95  ? 6.827   21.643  -1.932  1.00 83.61 95  A 1 
ATOM 735   C CG    . TYR A 1 95  ? 6.582   20.204  -1.537  1.00 83.76 95  A 1 
ATOM 736   C CD1   . TYR A 1 95  ? 7.669   19.327  -1.368  1.00 78.91 95  A 1 
ATOM 737   C CD2   . TYR A 1 95  ? 5.273   19.731  -1.317  1.00 78.99 95  A 1 
ATOM 738   C CE1   . TYR A 1 95  ? 7.459   17.994  -0.982  1.00 77.09 95  A 1 
ATOM 739   C CE2   . TYR A 1 95  ? 5.048   18.399  -0.929  1.00 77.20 95  A 1 
ATOM 740   C CZ    . TYR A 1 95  ? 6.147   17.533  -0.764  1.00 78.88 95  A 1 
ATOM 741   O OH    . TYR A 1 95  ? 5.938   16.232  -0.381  1.00 76.13 95  A 1 
ATOM 742   N N     . LEU A 1 96  ? 6.830   24.897  -1.405  1.00 85.56 96  A 1 
ATOM 743   C CA    . LEU A 1 96  ? 7.165   26.171  -2.026  1.00 85.98 96  A 1 
ATOM 744   C C     . LEU A 1 96  ? 7.083   27.318  -1.019  1.00 85.99 96  A 1 
ATOM 745   O O     . LEU A 1 96  ? 6.102   27.438  -0.283  1.00 82.86 96  A 1 
ATOM 746   C CB    . LEU A 1 96  ? 6.246   26.440  -3.231  1.00 84.75 96  A 1 
ATOM 747   C CG    . LEU A 1 96  ? 6.227   25.341  -4.311  1.00 84.10 96  A 1 
ATOM 748   C CD1   . LEU A 1 96  ? 5.281   25.736  -5.435  1.00 79.25 96  A 1 
ATOM 749   C CD2   . LEU A 1 96  ? 7.613   25.094  -4.917  1.00 79.47 96  A 1 
ATOM 750   N N     . ASP A 1 97  ? 8.096   28.178  -1.055  1.00 86.60 97  A 1 
ATOM 751   C CA    . ASP A 1 97  ? 8.092   29.472  -0.376  1.00 86.44 97  A 1 
ATOM 752   C C     . ASP A 1 97  ? 8.508   30.559  -1.368  1.00 86.80 97  A 1 
ATOM 753   O O     . ASP A 1 97  ? 9.319   30.326  -2.265  1.00 84.66 97  A 1 
ATOM 754   C CB    . ASP A 1 97  ? 9.032   29.453  0.835   1.00 84.60 97  A 1 
ATOM 755   C CG    . ASP A 1 97  ? 8.617   28.414  1.870   1.00 80.94 97  A 1 
ATOM 756   O OD1   . ASP A 1 97  ? 7.623   28.622  2.599   1.00 73.13 97  A 1 
ATOM 757   O OD2   . ASP A 1 97  ? 9.287   27.369  1.975   1.00 72.70 97  A 1 
ATOM 758   N N     . TYR A 1 98  ? 7.949   31.744  -1.199  1.00 87.42 98  A 1 
ATOM 759   C CA    . TYR A 1 98  ? 8.157   32.868  -2.100  1.00 86.90 98  A 1 
ATOM 760   C C     . TYR A 1 98  ? 8.800   34.027  -1.350  1.00 86.49 98  A 1 
ATOM 761   O O     . TYR A 1 98  ? 8.390   34.374  -0.245  1.00 82.85 98  A 1 
ATOM 762   C CB    . TYR A 1 98  ? 6.826   33.282  -2.736  1.00 85.54 98  A 1 
ATOM 763   C CG    . TYR A 1 98  ? 5.992   32.126  -3.244  1.00 85.91 98  A 1 
ATOM 764   C CD1   . TYR A 1 98  ? 6.310   31.484  -4.456  1.00 80.70 98  A 1 
ATOM 765   C CD2   . TYR A 1 98  ? 4.908   31.646  -2.475  1.00 80.54 98  A 1 
ATOM 766   C CE1   . TYR A 1 98  ? 5.550   30.388  -4.903  1.00 79.05 98  A 1 
ATOM 767   C CE2   . TYR A 1 98  ? 4.143   30.551  -2.910  1.00 78.44 98  A 1 
ATOM 768   C CZ    . TYR A 1 98  ? 4.466   29.924  -4.129  1.00 80.49 98  A 1 
ATOM 769   O OH    . TYR A 1 98  ? 3.717   28.852  -4.558  1.00 78.32 98  A 1 
ATOM 770   N N     . MET A 1 99  ? 9.798   34.643  -1.974  1.00 86.63 99  A 1 
ATOM 771   C CA    . MET A 1 99  ? 10.486  35.802  -1.422  1.00 86.39 99  A 1 
ATOM 772   C C     . MET A 1 99  ? 10.852  36.763  -2.547  1.00 86.50 99  A 1 
ATOM 773   O O     . MET A 1 99  ? 11.538  36.383  -3.495  1.00 83.95 99  A 1 
ATOM 774   C CB    . MET A 1 99  ? 11.724  35.319  -0.649  1.00 83.88 99  A 1 
ATOM 775   C CG    . MET A 1 99  ? 12.556  36.468  -0.075  1.00 76.51 99  A 1 
ATOM 776   S SD    . MET A 1 99  ? 14.070  35.926  0.783   1.00 75.66 99  A 1 
ATOM 777   C CE    . MET A 1 99  ? 13.341  35.138  2.242   1.00 67.04 99  A 1 
ATOM 778   N N     . GLN A 1 100 ? 10.428  38.011  -2.428  1.00 85.14 100 A 1 
ATOM 779   C CA    . GLN A 1 100 ? 10.895  39.067  -3.316  1.00 84.23 100 A 1 
ATOM 780   C C     . GLN A 1 100 ? 12.146  39.712  -2.724  1.00 83.69 100 A 1 
ATOM 781   O O     . GLN A 1 100 ? 12.119  40.217  -1.602  1.00 80.62 100 A 1 
ATOM 782   C CB    . GLN A 1 100 ? 9.776   40.089  -3.569  1.00 82.25 100 A 1 
ATOM 783   C CG    . GLN A 1 100 ? 10.225  41.183  -4.548  1.00 78.43 100 A 1 
ATOM 784   C CD    . GLN A 1 100 ? 9.141   42.217  -4.856  1.00 77.86 100 A 1 
ATOM 785   O OE1   . GLN A 1 100 ? 8.020   42.168  -4.391  1.00 72.24 100 A 1 
ATOM 786   N NE2   . GLN A 1 100 ? 9.461   43.208  -5.665  1.00 70.88 100 A 1 
ATOM 787   N N     . GLN A 1 101 ? 13.218  39.749  -3.504  1.00 83.53 101 A 1 
ATOM 788   C CA    . GLN A 1 101 ? 14.457  40.435  -3.156  1.00 82.12 101 A 1 
ATOM 789   C C     . GLN A 1 101 ? 14.816  41.432  -4.264  1.00 81.65 101 A 1 
ATOM 790   O O     . GLN A 1 101 ? 15.304  41.050  -5.328  1.00 75.97 101 A 1 
ATOM 791   C CB    . GLN A 1 101 ? 15.552  39.391  -2.893  1.00 78.70 101 A 1 
ATOM 792   C CG    . GLN A 1 101 ? 16.828  40.050  -2.347  1.00 71.99 101 A 1 
ATOM 793   C CD    . GLN A 1 101 ? 17.912  39.039  -1.962  1.00 70.00 101 A 1 
ATOM 794   O OE1   . GLN A 1 101 ? 17.772  37.836  -2.091  1.00 63.76 101 A 1 
ATOM 795   N NE2   . GLN A 1 101 ? 19.034  39.501  -1.462  1.00 62.12 101 A 1 
ATOM 796   N N     . GLY A 1 102 ? 14.554  42.708  -4.017  1.00 79.94 102 A 1 
ATOM 797   C CA    . GLY A 1 102 ? 14.736  43.758  -5.013  1.00 79.73 102 A 1 
ATOM 798   C C     . GLY A 1 102 ? 13.909  43.499  -6.277  1.00 81.24 102 A 1 
ATOM 799   O O     . GLY A 1 102 ? 12.682  43.415  -6.208  1.00 76.55 102 A 1 
ATOM 800   N N     . HIS A 1 103 ? 14.581  43.348  -7.416  1.00 84.63 103 A 1 
ATOM 801   C CA    . HIS A 1 103 ? 13.949  43.084  -8.711  1.00 84.86 103 A 1 
ATOM 802   C C     . HIS A 1 103 ? 13.852  41.597  -9.069  1.00 85.72 103 A 1 
ATOM 803   O O     . HIS A 1 103 ? 13.476  41.268  -10.193 1.00 81.22 103 A 1 
ATOM 804   C CB    . HIS A 1 103 ? 14.666  43.888  -9.804  1.00 81.66 103 A 1 
ATOM 805   C CG    . HIS A 1 103 ? 14.489  45.366  -9.630  1.00 74.80 103 A 1 
ATOM 806   N ND1   . HIS A 1 103 ? 13.281  46.025  -9.564  1.00 64.03 103 A 1 
ATOM 807   C CD2   . HIS A 1 103 ? 15.469  46.317  -9.465  1.00 62.88 103 A 1 
ATOM 808   C CE1   . HIS A 1 103 ? 13.528  47.328  -9.365  1.00 57.13 103 A 1 
ATOM 809   N NE2   . HIS A 1 103 ? 14.843  47.548  -9.307  1.00 58.54 103 A 1 
ATOM 810   N N     . ASN A 1 104 ? 14.177  40.707  -8.144  1.00 84.95 104 A 1 
ATOM 811   C CA    . ASN A 1 104 ? 14.073  39.272  -8.346  1.00 85.24 104 A 1 
ATOM 812   C C     . ASN A 1 104 ? 13.027  38.674  -7.401  1.00 85.90 104 A 1 
ATOM 813   O O     . ASN A 1 104 ? 12.987  38.998  -6.214  1.00 83.53 104 A 1 
ATOM 814   C CB    . ASN A 1 104 ? 15.445  38.614  -8.161  1.00 82.92 104 A 1 
ATOM 815   C CG    . ASN A 1 104 ? 16.465  39.099  -9.184  1.00 80.84 104 A 1 
ATOM 816   O OD1   . ASN A 1 104 ? 16.236  39.124  -10.374 1.00 72.48 104 A 1 
ATOM 817   N ND2   . ASN A 1 104 ? 17.639  39.486  -8.732  1.00 72.76 104 A 1 
ATOM 818   N N     . LEU A 1 105 ? 12.225  37.766  -7.931  1.00 87.07 105 A 1 
ATOM 819   C CA    . LEU A 1 105 ? 11.412  36.873  -7.121  1.00 87.51 105 A 1 
ATOM 820   C C     . LEU A 1 105 ? 12.140  35.536  -6.996  1.00 87.93 105 A 1 
ATOM 821   O O     . LEU A 1 105 ? 12.482  34.911  -8.002  1.00 86.24 105 A 1 
ATOM 822   C CB    . LEU A 1 105 ? 10.013  36.727  -7.735  1.00 86.44 105 A 1 
ATOM 823   C CG    . LEU A 1 105 ? 9.032   35.981  -6.806  1.00 84.20 105 A 1 
ATOM 824   C CD1   . LEU A 1 105 ? 8.613   36.841  -5.612  1.00 77.64 105 A 1 
ATOM 825   C CD2   . LEU A 1 105 ? 7.763   35.609  -7.559  1.00 77.01 105 A 1 
ATOM 826   N N     . LEU A 1 106 ? 12.364  35.107  -5.763  1.00 87.93 106 A 1 
ATOM 827   C CA    . LEU A 1 106 ? 12.972  33.827  -5.439  1.00 87.88 106 A 1 
ATOM 828   C C     . LEU A 1 106 ? 11.880  32.859  -4.981  1.00 88.24 106 A 1 
ATOM 829   O O     . LEU A 1 106 ? 11.116  33.168  -4.067  1.00 86.28 106 A 1 
ATOM 830   C CB    . LEU A 1 106 ? 14.056  34.015  -4.363  1.00 86.41 106 A 1 
ATOM 831   C CG    . LEU A 1 106 ? 15.192  34.991  -4.741  1.00 84.16 106 A 1 
ATOM 832   C CD1   . LEU A 1 106 ? 16.147  35.144  -3.566  1.00 78.17 106 A 1 
ATOM 833   C CD2   . LEU A 1 106 ? 15.985  34.509  -5.953  1.00 77.37 106 A 1 
ATOM 834   N N     . ILE A 1 107 ? 11.824  31.688  -5.607  1.00 89.19 107 A 1 
ATOM 835   C CA    . ILE A 1 107 ? 10.935  30.598  -5.208  1.00 89.13 107 A 1 
ATOM 836   C C     . ILE A 1 107 ? 11.805  29.495  -4.618  1.00 89.10 107 A 1 
ATOM 837   O O     . ILE A 1 107 ? 12.561  28.845  -5.341  1.00 87.06 107 A 1 
ATOM 838   C CB    . ILE A 1 107 ? 10.072  30.093  -6.383  1.00 88.48 107 A 1 
ATOM 839   C CG1   . ILE A 1 107 ? 9.322   31.254  -7.083  1.00 83.96 107 A 1 
ATOM 840   C CG2   . ILE A 1 107 ? 9.090   29.028  -5.868  1.00 83.89 107 A 1 
ATOM 841   C CD1   . ILE A 1 107 ? 8.520   30.834  -8.318  1.00 79.25 107 A 1 
ATOM 842   N N     . PHE A 1 108 ? 11.715  29.299  -3.312  1.00 89.14 108 A 1 
ATOM 843   C CA    . PHE A 1 108 ? 12.428  28.243  -2.612  1.00 88.78 108 A 1 
ATOM 844   C C     . PHE A 1 108 ? 11.642  26.945  -2.730  1.00 88.22 108 A 1 
ATOM 845   O O     . PHE A 1 108 ? 10.471  26.882  -2.362  1.00 85.28 108 A 1 
ATOM 846   C CB    . PHE A 1 108 ? 12.664  28.642  -1.151  1.00 87.64 108 A 1 
ATOM 847   C CG    . PHE A 1 108 ? 13.609  29.811  -0.986  1.00 87.19 108 A 1 
ATOM 848   C CD1   . PHE A 1 108 ? 14.963  29.590  -0.683  1.00 82.45 108 A 1 
ATOM 849   C CD2   . PHE A 1 108 ? 13.156  31.130  -1.168  1.00 81.99 108 A 1 
ATOM 850   C CE1   . PHE A 1 108 ? 15.852  30.667  -0.566  1.00 80.89 108 A 1 
ATOM 851   C CE2   . PHE A 1 108 ? 14.042  32.212  -1.063  1.00 80.49 108 A 1 
ATOM 852   C CZ    . PHE A 1 108 ? 15.392  31.978  -0.761  1.00 82.86 108 A 1 
ATOM 853   N N     . VAL A 1 109 ? 12.281  25.913  -3.251  1.00 89.09 109 A 1 
ATOM 854   C CA    . VAL A 1 109 ? 11.676  24.604  -3.493  1.00 88.95 109 A 1 
ATOM 855   C C     . VAL A 1 109 ? 12.316  23.588  -2.561  1.00 88.23 109 A 1 
ATOM 856   O O     . VAL A 1 109 ? 13.515  23.322  -2.639  1.00 85.58 109 A 1 
ATOM 857   C CB    . VAL A 1 109 ? 11.814  24.187  -4.969  1.00 88.31 109 A 1 
ATOM 858   C CG1   . VAL A 1 109 ? 11.044  22.894  -5.236  1.00 80.67 109 A 1 
ATOM 859   C CG2   . VAL A 1 109 ? 11.279  25.257  -5.922  1.00 81.82 109 A 1 
ATOM 860   N N     . LYS A 1 110 ? 11.521  23.004  -1.690  1.00 87.84 110 A 1 
ATOM 861   C CA    . LYS A 1 110 ? 11.917  21.863  -0.870  1.00 86.85 110 A 1 
ATOM 862   C C     . LYS A 1 110 ? 12.026  20.607  -1.745  1.00 85.89 110 A 1 
ATOM 863   O O     . LYS A 1 110 ? 11.248  20.437  -2.678  1.00 81.82 110 A 1 
ATOM 864   C CB    . LYS A 1 110 ? 10.890  21.700  0.261   1.00 84.62 110 A 1 
ATOM 865   C CG    . LYS A 1 110 ? 11.214  20.533  1.203   1.00 79.87 110 A 1 
ATOM 866   C CD    . LYS A 1 110 ? 10.017  20.172  2.073   1.00 77.43 110 A 1 
ATOM 867   C CE    . LYS A 1 110 ? 10.193  18.730  2.549   1.00 71.45 110 A 1 
ATOM 868   N NZ    . LYS A 1 110 ? 8.940   18.145  3.069   1.00 65.47 110 A 1 
ATOM 869   N N     . SER A 1 111 ? 12.943  19.702  -1.402  1.00 85.93 111 A 1 
ATOM 870   C CA    . SER A 1 111 ? 13.033  18.392  -2.055  1.00 85.11 111 A 1 
ATOM 871   C C     . SER A 1 111 ? 11.728  17.613  -1.917  1.00 84.85 111 A 1 
ATOM 872   O O     . SER A 1 111 ? 11.087  17.641  -0.864  1.00 80.92 111 A 1 
ATOM 873   C CB    . SER A 1 111 ? 14.170  17.572  -1.445  1.00 82.31 111 A 1 
ATOM 874   O OG    . SER A 1 111 ? 14.369  16.381  -2.183  1.00 72.21 111 A 1 
ATOM 875   N N     . TRP A 1 112 ? 11.362  16.895  -2.972  1.00 85.00 112 A 1 
ATOM 876   C CA    . TRP A 1 112 ? 10.233  15.980  -2.926  1.00 83.73 112 A 1 
ATOM 877   C C     . TRP A 1 112 ? 10.483  14.885  -1.895  1.00 81.82 112 A 1 
ATOM 878   O O     . TRP A 1 112 ? 11.508  14.198  -1.931  1.00 75.68 112 A 1 
ATOM 879   C CB    . TRP A 1 112 ? 9.982   15.382  -4.306  1.00 82.42 112 A 1 
ATOM 880   C CG    . TRP A 1 112 ? 8.751   14.532  -4.375  1.00 83.15 112 A 1 
ATOM 881   C CD1   . TRP A 1 112 ? 8.723   13.188  -4.342  1.00 76.97 112 A 1 
ATOM 882   C CD2   . TRP A 1 112 ? 7.360   14.972  -4.479  1.00 80.66 112 A 1 
ATOM 883   N NE1   . TRP A 1 112 ? 7.402   12.752  -4.431  1.00 77.68 112 A 1 
ATOM 884   C CE2   . TRP A 1 112 ? 6.541   13.818  -4.517  1.00 79.36 112 A 1 
ATOM 885   C CE3   . TRP A 1 112 ? 6.732   16.235  -4.548  1.00 78.17 112 A 1 
ATOM 886   C CZ2   . TRP A 1 112 ? 5.131   13.904  -4.627  1.00 77.47 112 A 1 
ATOM 887   C CZ3   . TRP A 1 112 ? 5.333   16.324  -4.656  1.00 71.62 112 A 1 
ATOM 888   C CH2   . TRP A 1 112 ? 4.544   15.169  -4.695  1.00 73.31 112 A 1 
ATOM 889   N N     . SER A 1 113 ? 9.547   14.723  -0.979  1.00 80.05 113 A 1 
ATOM 890   C CA    . SER A 1 113 ? 9.554   13.644  -0.002  1.00 78.05 113 A 1 
ATOM 891   C C     . SER A 1 113 ? 8.252   12.860  -0.130  1.00 77.44 113 A 1 
ATOM 892   O O     . SER A 1 113 ? 7.187   13.483  -0.106  1.00 71.22 113 A 1 
ATOM 893   C CB    . SER A 1 113 ? 9.714   14.198  1.419   1.00 73.98 113 A 1 
ATOM 894   O OG    . SER A 1 113 ? 8.677   15.105  1.742   1.00 64.66 113 A 1 
ATOM 895   N N     . PRO A 1 114 ? 8.299   11.521  -0.240  1.00 73.74 114 A 1 
ATOM 896   C CA    . PRO A 1 114 ? 7.094   10.710  -0.186  1.00 71.37 114 A 1 
ATOM 897   C C     . PRO A 1 114 ? 6.373   10.951  1.137   1.00 70.69 114 A 1 
ATOM 898   O O     . PRO A 1 114 ? 6.983   10.879  2.206   1.00 64.05 114 A 1 
ATOM 899   C CB    . PRO A 1 114 ? 7.553   9.257   -0.330  1.00 67.32 114 A 1 
ATOM 900   C CG    . PRO A 1 114 ? 8.963   9.361   -0.888  1.00 65.00 114 A 1 
ATOM 901   C CD    . PRO A 1 114 ? 9.466   10.694  -0.359  1.00 68.18 114 A 1 
ATOM 902   N N     . ASP A 1 115 ? 5.093   11.254  1.061   1.00 69.49 115 A 1 
ATOM 903   C CA    . ASP A 1 115 ? 4.285   11.434  2.258   1.00 67.34 115 A 1 
ATOM 904   C C     . ASP A 1 115 ? 3.977   10.058  2.872   1.00 68.21 115 A 1 
ATOM 905   O O     . ASP A 1 115 ? 3.505   9.148   2.195   1.00 61.52 115 A 1 
ATOM 906   C CB    . ASP A 1 115 ? 3.028   12.257  1.927   1.00 60.29 115 A 1 
ATOM 907   C CG    . ASP A 1 115 ? 2.342   12.817  3.177   1.00 53.36 115 A 1 
ATOM 908   O OD1   . ASP A 1 115 ? 2.482   12.201  4.258   1.00 48.30 115 A 1 
ATOM 909   O OD2   . ASP A 1 115 ? 1.693   13.880  3.055   1.00 48.49 115 A 1 
ATOM 910   N N     . VAL A 1 116 ? 4.260   9.909   4.162   1.00 64.06 116 A 1 
ATOM 911   C CA    . VAL A 1 116 ? 4.053   8.645   4.891   1.00 62.33 116 A 1 
ATOM 912   C C     . VAL A 1 116 ? 2.561   8.312   5.027   1.00 64.15 116 A 1 
ATOM 913   O O     . VAL A 1 116 ? 2.183   7.157   5.190   1.00 58.27 116 A 1 
ATOM 914   C CB    . VAL A 1 116 ? 4.722   8.712   6.279   1.00 55.19 116 A 1 
ATOM 915   C CG1   . VAL A 1 116 ? 4.714   7.352   6.982   1.00 49.69 116 A 1 
ATOM 916   C CG2   . VAL A 1 116 ? 6.185   9.169   6.186   1.00 49.37 116 A 1 
ATOM 917   N N     . PHE A 1 117 ? 1.721   9.332   4.928   1.00 62.13 117 A 1 
ATOM 918   C CA    . PHE A 1 117 ? 0.274   9.206   5.088   1.00 60.98 117 A 1 
ATOM 919   C C     . PHE A 1 117 ? -0.475  9.021   3.766   1.00 62.01 117 A 1 
ATOM 920   O O     . PHE A 1 117 ? -1.681  8.767   3.782   1.00 56.94 117 A 1 
ATOM 921   C CB    . PHE A 1 117 ? -0.238  10.431  5.850   1.00 56.63 117 A 1 
ATOM 922   C CG    . PHE A 1 117 ? 0.495   10.669  7.154   1.00 56.39 117 A 1 
ATOM 923   C CD1   . PHE A 1 117 ? 0.376   9.752   8.214   1.00 51.64 117 A 1 
ATOM 924   C CD2   . PHE A 1 117 ? 1.343   11.785  7.297   1.00 51.97 117 A 1 
ATOM 925   C CE1   . PHE A 1 117 ? 1.095   9.945   9.400   1.00 45.96 117 A 1 
ATOM 926   C CE2   . PHE A 1 117 ? 2.066   11.984  8.484   1.00 47.83 117 A 1 
ATOM 927   C CZ    . PHE A 1 117 ? 1.944   11.061  9.536   1.00 48.94 117 A 1 
ATOM 928   N N     . SER A 1 118 ? 0.224   9.139   2.645   1.00 66.34 118 A 1 
ATOM 929   C CA    . SER A 1 118 ? -0.337  9.064   1.301   1.00 65.69 118 A 1 
ATOM 930   C C     . SER A 1 118 ? 0.249   7.897   0.503   1.00 67.43 118 A 1 
ATOM 931   O O     . SER A 1 118 ? 1.043   7.093   1.003   1.00 62.11 118 A 1 
ATOM 932   C CB    . SER A 1 118 ? -0.123  10.405  0.584   1.00 58.86 118 A 1 
ATOM 933   O OG    . SER A 1 118 ? 1.213   10.570  0.169   1.00 52.70 118 A 1 
ATOM 934   N N     . LEU A 1 119 ? -0.151  7.807   -0.755  1.00 64.71 119 A 1 
ATOM 935   C CA    . LEU A 1 119 ? 0.503   6.919   -1.704  1.00 65.47 119 A 1 
ATOM 936   C C     . LEU A 1 119 ? 1.958   7.387   -1.892  1.00 68.96 119 A 1 
ATOM 937   O O     . LEU A 1 119 ? 2.172   8.546   -2.242  1.00 64.72 119 A 1 
ATOM 938   C CB    . LEU A 1 119 ? -0.270  6.931   -3.034  1.00 58.76 119 A 1 
ATOM 939   C CG    . LEU A 1 119 ? -0.267  5.537   -3.687  1.00 54.46 119 A 1 
ATOM 940   C CD1   . LEU A 1 119 ? -1.426  4.707   -3.155  1.00 49.18 119 A 1 
ATOM 941   C CD2   . LEU A 1 119 ? -0.417  5.633   -5.201  1.00 50.24 119 A 1 
ATOM 942   N N     . PRO A 1 120 ? 2.954   6.507   -1.688  1.00 70.77 120 A 1 
ATOM 943   C CA    . PRO A 1 120 ? 4.354   6.919   -1.714  1.00 70.58 120 A 1 
ATOM 944   C C     . PRO A 1 120 ? 4.845   7.202   -3.143  1.00 73.27 120 A 1 
ATOM 945   O O     . PRO A 1 120 ? 5.490   6.370   -3.781  1.00 68.89 120 A 1 
ATOM 946   C CB    . PRO A 1 120 ? 5.101   5.785   -0.999  1.00 64.60 120 A 1 
ATOM 947   C CG    . PRO A 1 120 ? 4.248   4.556   -1.295  1.00 60.87 120 A 1 
ATOM 948   C CD    . PRO A 1 120 ? 2.829   5.121   -1.289  1.00 63.21 120 A 1 
ATOM 949   N N     . LEU A 1 121 ? 4.548   8.407   -3.657  1.00 76.12 121 A 1 
ATOM 950   C CA    . LEU A 1 121 ? 5.102   8.911   -4.905  1.00 77.43 121 A 1 
ATOM 951   C C     . LEU A 1 121 ? 6.560   9.313   -4.670  1.00 78.21 121 A 1 
ATOM 952   O O     . LEU A 1 121 ? 6.836   10.208  -3.876  1.00 75.68 121 A 1 
ATOM 953   C CB    . LEU A 1 121 ? 4.272   10.103  -5.407  1.00 75.71 121 A 1 
ATOM 954   C CG    . LEU A 1 121 ? 2.821   9.766   -5.782  1.00 73.47 121 A 1 
ATOM 955   C CD1   . LEU A 1 121 ? 2.056   11.048  -6.094  1.00 68.32 121 A 1 
ATOM 956   C CD2   . LEU A 1 121 ? 2.748   8.857   -7.010  1.00 68.75 121 A 1 
ATOM 957   N N     . ARG A 1 122 ? 7.486   8.664   -5.364  1.00 80.34 122 A 1 
ATOM 958   C CA    . ARG A 1 122 ? 8.928   8.905   -5.183  1.00 79.87 122 A 1 
ATOM 959   C C     . ARG A 1 122 ? 9.464   10.083  -5.982  1.00 80.99 122 A 1 
ATOM 960   O O     . ARG A 1 122 ? 10.511  10.628  -5.648  1.00 77.30 122 A 1 
ATOM 961   C CB    . ARG A 1 122 ? 9.709   7.640   -5.536  1.00 76.76 122 A 1 
ATOM 962   C CG    . ARG A 1 122 ? 9.419   6.518   -4.538  1.00 69.82 122 A 1 
ATOM 963   C CD    . ARG A 1 122 ? 10.208  5.288   -4.931  1.00 65.44 122 A 1 
ATOM 964   N NE    . ARG A 1 122 ? 10.013  4.197   -3.957  1.00 58.81 122 A 1 
ATOM 965   C CZ    . ARG A 1 122 ? 10.877  3.818   -3.039  1.00 52.32 122 A 1 
ATOM 966   N NH1   . ARG A 1 122 ? 11.983  4.457   -2.804  1.00 48.84 122 A 1 
ATOM 967   N NH2   . ARG A 1 122 ? 10.644  2.751   -2.339  1.00 45.60 122 A 1 
ATOM 968   N N     . ILE A 1 123 ? 8.765   10.446  -7.025  1.00 81.55 123 A 1 
ATOM 969   C CA    . ILE A 1 123 ? 9.081   11.596  -7.867  1.00 82.42 123 A 1 
ATOM 970   C C     . ILE A 1 123 ? 7.819   12.417  -8.117  1.00 82.89 123 A 1 
ATOM 971   O O     . ILE A 1 123 ? 6.702   11.894  -8.097  1.00 79.43 123 A 1 
ATOM 972   C CB    . ILE A 1 123 ? 9.759   11.180  -9.196  1.00 79.72 123 A 1 
ATOM 973   C CG1   . ILE A 1 123 ? 8.853   10.293  -10.071 1.00 70.27 123 A 1 
ATOM 974   C CG2   . ILE A 1 123 ? 11.114  10.507  -8.914  1.00 65.98 123 A 1 
ATOM 975   C CD1   . ILE A 1 123 ? 9.410   10.056  -11.475 1.00 65.05 123 A 1 
ATOM 976   N N     . CYS A 1 124 ? 8.008   13.695  -8.383  1.00 82.53 124 A 1 
ATOM 977   C CA    . CYS A 1 124 ? 6.945   14.589  -8.801  1.00 83.23 124 A 1 
ATOM 978   C C     . CYS A 1 124 ? 6.782   14.553  -10.326 1.00 84.03 124 A 1 
ATOM 979   O O     . CYS A 1 124 ? 7.763   14.509  -11.069 1.00 81.60 124 A 1 
ATOM 980   C CB    . CYS A 1 124 ? 7.253   15.996  -8.279  1.00 80.85 124 A 1 
ATOM 981   S SG    . CYS A 1 124 ? 5.801   17.048  -8.534  1.00 73.38 124 A 1 
ATOM 982   N N     . SER A 1 125 ? 5.543   14.581  -10.790 1.00 85.61 125 A 1 
ATOM 983   C CA    . SER A 1 125 ? 5.219   14.585  -12.216 1.00 85.69 125 A 1 
ATOM 984   C C     . SER A 1 125 ? 4.077   15.554  -12.497 1.00 85.64 125 A 1 
ATOM 985   O O     . SER A 1 125 ? 3.089   15.574  -11.770 1.00 83.07 125 A 1 
ATOM 986   C CB    . SER A 1 125 ? 4.833   13.179  -12.684 1.00 83.85 125 A 1 
ATOM 987   O OG    . SER A 1 125 ? 5.836   12.240  -12.339 1.00 73.19 125 A 1 
ATOM 988   N N     . LEU A 1 126 ? 4.198   16.324  -13.581 1.00 86.07 126 A 1 
ATOM 989   C CA    . LEU A 1 126 ? 3.140   17.214  -14.058 1.00 84.80 126 A 1 
ATOM 990   C C     . LEU A 1 126 ? 2.000   16.418  -14.689 1.00 84.51 126 A 1 
ATOM 991   O O     . LEU A 1 126 ? 0.829   16.616  -14.370 1.00 80.67 126 A 1 
ATOM 992   C CB    . LEU A 1 126 ? 3.738   18.187  -15.090 1.00 83.12 126 A 1 
ATOM 993   C CG    . LEU A 1 126 ? 4.630   19.276  -14.479 1.00 79.13 126 A 1 
ATOM 994   C CD1   . LEU A 1 126 ? 5.476   19.943  -15.553 1.00 72.55 126 A 1 
ATOM 995   C CD2   . LEU A 1 126 ? 3.756   20.335  -13.813 1.00 71.97 126 A 1 
ATOM 996   N N     . ARG A 1 127 ? 2.365   15.510  -15.598 1.00 85.36 127 A 1 
ATOM 997   C CA    . ARG A 1 127 ? 1.451   14.606  -16.297 1.00 84.49 127 A 1 
ATOM 998   C C     . ARG A 1 127 ? 2.145   13.268  -16.498 1.00 85.17 127 A 1 
ATOM 999   O O     . ARG A 1 127 ? 3.296   13.229  -16.925 1.00 81.56 127 A 1 
ATOM 1000  C CB    . ARG A 1 127 ? 1.041   15.195  -17.655 1.00 81.35 127 A 1 
ATOM 1001  C CG    . ARG A 1 127 ? 0.287   16.524  -17.521 1.00 74.74 127 A 1 
ATOM 1002  C CD    . ARG A 1 127 ? -0.142  17.039  -18.890 1.00 72.31 127 A 1 
ATOM 1003  N NE    . ARG A 1 127 ? -0.832  18.331  -18.766 1.00 65.25 127 A 1 
ATOM 1004  C CZ    . ARG A 1 127 ? -1.353  19.037  -19.756 1.00 59.63 127 A 1 
ATOM 1005  N NH1   . ARG A 1 127 ? -1.296  18.618  -20.989 1.00 55.88 127 A 1 
ATOM 1006  N NH2   . ARG A 1 127 ? -1.932  20.174  -19.514 1.00 51.93 127 A 1 
ATOM 1007  N N     . SER A 1 128 ? 1.433   12.178  -16.242 1.00 85.16 128 A 1 
ATOM 1008  C CA    . SER A 1 128 ? 1.981   10.843  -16.492 1.00 84.61 128 A 1 
ATOM 1009  C C     . SER A 1 128 ? 2.004   10.472  -17.973 1.00 85.03 128 A 1 
ATOM 1010  O O     . SER A 1 128 ? 2.795   9.635   -18.380 1.00 80.38 128 A 1 
ATOM 1011  C CB    . SER A 1 128 ? 1.184   9.793   -15.714 1.00 82.56 128 A 1 
ATOM 1012  O OG    . SER A 1 128 ? -0.146  9.730   -16.189 1.00 75.08 128 A 1 
ATOM 1013  N N     . ASN A 1 129 ? 1.121   11.069  -18.774 1.00 86.73 129 A 1 
ATOM 1014  C CA    . ASN A 1 129 ? 0.863   10.669  -20.164 1.00 87.52 129 A 1 
ATOM 1015  C C     . ASN A 1 129 ? 0.497   9.181   -20.340 1.00 88.29 129 A 1 
ATOM 1016  O O     . ASN A 1 129 ? 0.566   8.647   -21.446 1.00 84.73 129 A 1 
ATOM 1017  C CB    . ASN A 1 129 ? 1.980   11.183  -21.085 1.00 85.83 129 A 1 
ATOM 1018  C CG    . ASN A 1 129 ? 2.047   12.699  -21.137 1.00 83.97 129 A 1 
ATOM 1019  O OD1   . ASN A 1 129 ? 1.058   13.403  -21.030 1.00 75.70 129 A 1 
ATOM 1020  N ND2   . ASN A 1 129 ? 3.225   13.242  -21.349 1.00 75.26 129 A 1 
ATOM 1021  N N     . LEU A 1 130 ? 0.064   8.532   -19.260 1.00 87.61 130 A 1 
ATOM 1022  C CA    . LEU A 1 130 ? -0.658  7.266   -19.309 1.00 87.50 130 A 1 
ATOM 1023  C C     . LEU A 1 130 ? -2.149  7.574   -19.398 1.00 87.51 130 A 1 
ATOM 1024  O O     . LEU A 1 130 ? -2.692  8.268   -18.537 1.00 84.71 130 A 1 
ATOM 1025  C CB    . LEU A 1 130 ? -0.364  6.427   -18.059 1.00 86.10 130 A 1 
ATOM 1026  C CG    . LEU A 1 130 ? 1.026   5.776   -18.057 1.00 83.05 130 A 1 
ATOM 1027  C CD1   . LEU A 1 130 ? 1.318   5.185   -16.679 1.00 77.53 130 A 1 
ATOM 1028  C CD2   . LEU A 1 130 ? 1.103   4.650   -19.086 1.00 77.25 130 A 1 
ATOM 1029  N N     . TYR A 1 131 ? -2.809  7.050   -20.419 1.00 88.29 131 A 1 
ATOM 1030  C CA    . TYR A 1 131 ? -4.235  7.242   -20.620 1.00 88.34 131 A 1 
ATOM 1031  C C     . TYR A 1 131 ? -5.006  5.994   -20.210 1.00 88.16 131 A 1 
ATOM 1032  O O     . TYR A 1 131 ? -4.555  4.860   -20.394 1.00 85.92 131 A 1 
ATOM 1033  C CB    . TYR A 1 131 ? -4.519  7.679   -22.058 1.00 87.81 131 A 1 
ATOM 1034  C CG    . TYR A 1 131 ? -4.113  9.112   -22.357 1.00 87.74 131 A 1 
ATOM 1035  C CD1   . TYR A 1 131 ? -5.084  10.127  -22.449 1.00 81.46 131 A 1 
ATOM 1036  C CD2   . TYR A 1 131 ? -2.755  9.449   -22.526 1.00 81.12 131 A 1 
ATOM 1037  C CE1   . TYR A 1 131 ? -4.714  11.457  -22.708 1.00 79.68 131 A 1 
ATOM 1038  C CE2   . TYR A 1 131 ? -2.366  10.780  -22.773 1.00 79.74 131 A 1 
ATOM 1039  C CZ    . TYR A 1 131 ? -3.353  11.783  -22.866 1.00 82.93 131 A 1 
ATOM 1040  O OH    . TYR A 1 131 ? -2.981  13.082  -23.107 1.00 81.07 131 A 1 
ATOM 1041  N N     . ARG A 1 132 ? -6.197  6.206   -19.667 1.00 87.91 132 A 1 
ATOM 1042  C CA    . ARG A 1 132 ? -7.189  5.165   -19.399 1.00 87.17 132 A 1 
ATOM 1043  C C     . ARG A 1 132 ? -8.479  5.527   -20.124 1.00 86.69 132 A 1 
ATOM 1044  O O     . ARG A 1 132 ? -8.903  6.680   -20.091 1.00 83.43 132 A 1 
ATOM 1045  C CB    . ARG A 1 132 ? -7.388  5.027   -17.879 1.00 85.06 132 A 1 
ATOM 1046  C CG    . ARG A 1 132 ? -8.398  3.931   -17.515 1.00 79.19 132 A 1 
ATOM 1047  C CD    . ARG A 1 132 ? -8.616  3.847   -15.996 1.00 78.21 132 A 1 
ATOM 1048  N NE    . ARG A 1 132 ? -7.431  3.320   -15.298 1.00 71.84 132 A 1 
ATOM 1049  C CZ    . ARG A 1 132 ? -7.132  3.490   -14.017 1.00 68.64 132 A 1 
ATOM 1050  N NH1   . ARG A 1 132 ? -7.894  4.190   -13.219 1.00 62.74 132 A 1 
ATOM 1051  N NH2   . ARG A 1 132 ? -6.067  2.950   -13.506 1.00 60.06 132 A 1 
ATOM 1052  N N     . ARG A 1 133 ? -9.094  4.546   -20.752 1.00 85.82 133 A 1 
ATOM 1053  C CA    . ARG A 1 133 ? -10.439 4.704   -21.309 1.00 85.46 133 A 1 
ATOM 1054  C C     . ARG A 1 133 ? -11.448 4.578   -20.176 1.00 84.56 133 A 1 
ATOM 1055  O O     . ARG A 1 133 ? -11.403 3.600   -19.427 1.00 80.07 133 A 1 
ATOM 1056  C CB    . ARG A 1 133 ? -10.668 3.667   -22.413 1.00 83.88 133 A 1 
ATOM 1057  C CG    . ARG A 1 133 ? -11.962 3.892   -23.218 1.00 80.97 133 A 1 
ATOM 1058  C CD    . ARG A 1 133 ? -11.898 5.159   -24.072 1.00 79.98 133 A 1 
ATOM 1059  N NE    . ARG A 1 133 ? -13.086 5.289   -24.930 1.00 79.37 133 A 1 
ATOM 1060  C CZ    . ARG A 1 133 ? -13.307 6.259   -25.805 1.00 78.69 133 A 1 
ATOM 1061  N NH1   . ARG A 1 133 ? -12.477 7.243   -25.987 1.00 70.51 133 A 1 
ATOM 1062  N NH2   . ARG A 1 133 ? -14.385 6.261   -26.523 1.00 73.70 133 A 1 
ATOM 1063  N N     . ASP A 1 134 ? -12.348 5.546   -20.068 1.00 82.78 134 A 1 
ATOM 1064  C CA    . ASP A 1 134 ? -13.456 5.516   -19.122 1.00 81.04 134 A 1 
ATOM 1065  C C     . ASP A 1 134 ? -14.732 5.954   -19.840 1.00 80.49 134 A 1 
ATOM 1066  O O     . ASP A 1 134 ? -14.875 7.116   -20.212 1.00 72.37 134 A 1 
ATOM 1067  C CB    . ASP A 1 134 ? -13.120 6.385   -17.904 1.00 77.21 134 A 1 
ATOM 1068  C CG    . ASP A 1 134 ? -14.055 6.124   -16.727 1.00 72.01 134 A 1 
ATOM 1069  O OD1   . ASP A 1 134 ? -14.849 5.161   -16.785 1.00 64.37 134 A 1 
ATOM 1070  O OD2   . ASP A 1 134 ? -13.944 6.843   -15.715 1.00 65.48 134 A 1 
ATOM 1071  N N     . VAL A 1 135 ? -15.614 4.991   -20.095 1.00 79.37 135 A 1 
ATOM 1072  C CA    . VAL A 1 135 ? -16.796 5.150   -20.950 1.00 78.93 135 A 1 
ATOM 1073  C C     . VAL A 1 135 ? -16.405 5.744   -22.312 1.00 78.99 135 A 1 
ATOM 1074  O O     . VAL A 1 135 ? -15.754 5.051   -23.096 1.00 71.73 135 A 1 
ATOM 1075  C CB    . VAL A 1 135 ? -17.952 5.856   -20.218 1.00 75.72 135 A 1 
ATOM 1076  C CG1   . VAL A 1 135 ? -19.278 5.554   -20.914 1.00 68.90 135 A 1 
ATOM 1077  C CG2   . VAL A 1 135 ? -18.094 5.400   -18.756 1.00 68.80 135 A 1 
ATOM 1078  N N     . THR A 1 136 ? -16.742 6.991   -22.610 1.00 80.73 136 A 1 
ATOM 1079  C CA    . THR A 1 136 ? -16.457 7.604   -23.917 1.00 79.68 136 A 1 
ATOM 1080  C C     . THR A 1 136 ? -15.208 8.488   -23.953 1.00 79.78 136 A 1 
ATOM 1081  O O     . THR A 1 136 ? -14.847 8.995   -25.013 1.00 73.73 136 A 1 
ATOM 1082  C CB    . THR A 1 136 ? -17.657 8.395   -24.454 1.00 76.34 136 A 1 
ATOM 1083  O OG1   . THR A 1 136 ? -17.854 9.557   -23.688 1.00 69.25 136 A 1 
ATOM 1084  C CG2   . THR A 1 136 ? -18.939 7.576   -24.481 1.00 67.82 136 A 1 
ATOM 1085  N N     . SER A 1 137 ? -14.525 8.670   -22.839 1.00 80.75 137 A 1 
ATOM 1086  C CA    . SER A 1 137 ? -13.380 9.574   -22.738 1.00 80.12 137 A 1 
ATOM 1087  C C     . SER A 1 137 ? -12.056 8.847   -22.491 1.00 81.65 137 A 1 
ATOM 1088  O O     . SER A 1 137 ? -12.001 7.781   -21.880 1.00 78.92 137 A 1 
ATOM 1089  C CB    . SER A 1 137 ? -13.640 10.648  -21.682 1.00 76.15 137 A 1 
ATOM 1090  O OG    . SER A 1 137 ? -13.682 10.094  -20.391 1.00 66.99 137 A 1 
ATOM 1091  N N     . ALA A 1 138 ? -10.964 9.447   -22.964 1.00 81.39 138 A 1 
ATOM 1092  C CA    . ALA A 1 138 ? -9.605  9.039   -22.648 1.00 81.55 138 A 1 
ATOM 1093  C C     . ALA A 1 138 ? -9.026  10.001  -21.600 1.00 82.22 138 A 1 
ATOM 1094  O O     . ALA A 1 138 ? -8.821  11.179  -21.875 1.00 80.15 138 A 1 
ATOM 1095  C CB    . ALA A 1 138 ? -8.777  9.004   -23.936 1.00 80.07 138 A 1 
ATOM 1096  N N     . ILE A 1 139 ? -8.776  9.502   -20.398 1.00 83.22 139 A 1 
ATOM 1097  C CA    . ILE A 1 139 ? -8.324  10.303  -19.257 1.00 83.05 139 A 1 
ATOM 1098  C C     . ILE A 1 139 ? -6.810  10.163  -19.111 1.00 84.18 139 A 1 
ATOM 1099  O O     . ILE A 1 139 ? -6.300  9.051   -19.002 1.00 81.86 139 A 1 
ATOM 1100  C CB    . ILE A 1 139 ? -9.062  9.888   -17.969 1.00 80.37 139 A 1 
ATOM 1101  C CG1   . ILE A 1 139 ? -10.594 10.002  -18.148 1.00 74.42 139 A 1 
ATOM 1102  C CG2   . ILE A 1 139 ? -8.598  10.752  -16.784 1.00 71.86 139 A 1 
ATOM 1103  C CD1   . ILE A 1 139 ? -11.385 9.449   -16.965 1.00 67.81 139 A 1 
ATOM 1104  N N     . ASN A 1 140 ? -6.101  11.283  -19.056 1.00 83.77 140 A 1 
ATOM 1105  C CA    . ASN A 1 140 ? -4.693  11.303  -18.671 1.00 83.89 140 A 1 
ATOM 1106  C C     . ASN A 1 140 ? -4.589  11.112  -17.153 1.00 83.95 140 A 1 
ATOM 1107  O O     . ASN A 1 140 ? -5.087  11.936  -16.389 1.00 80.98 140 A 1 
ATOM 1108  C CB    . ASN A 1 140 ? -4.054  12.618  -19.152 1.00 81.96 140 A 1 
ATOM 1109  C CG    . ASN A 1 140 ? -2.532  12.629  -19.032 1.00 81.15 140 A 1 
ATOM 1110  O OD1   . ASN A 1 140 ? -1.899  11.826  -18.380 1.00 72.24 140 A 1 
ATOM 1111  N ND2   . ASN A 1 140 ? -1.896  13.569  -19.697 1.00 74.41 140 A 1 
ATOM 1112  N N     . LEU A 1 141 ? -3.960  10.026  -16.730 1.00 84.12 141 A 1 
ATOM 1113  C CA    . LEU A 1 141 ? -3.876  9.666   -15.321 1.00 84.15 141 A 1 
ATOM 1114  C C     . LEU A 1 141 ? -2.985  10.644  -14.547 1.00 84.38 141 A 1 
ATOM 1115  O O     . LEU A 1 141 ? -1.916  11.044  -15.010 1.00 81.75 141 A 1 
ATOM 1116  C CB    . LEU A 1 141 ? -3.381  8.223   -15.167 1.00 82.78 141 A 1 
ATOM 1117  C CG    . LEU A 1 141 ? -4.294  7.153   -15.796 1.00 81.54 141 A 1 
ATOM 1118  C CD1   . LEU A 1 141 ? -3.691  5.769   -15.576 1.00 76.29 141 A 1 
ATOM 1119  C CD2   . LEU A 1 141 ? -5.699  7.167   -15.194 1.00 76.01 141 A 1 
ATOM 1120  N N     . SER A 1 142 ? -3.408  10.981  -13.334 1.00 83.41 142 A 1 
ATOM 1121  C CA    . SER A 1 142 ? -2.539  11.647  -12.369 1.00 82.88 142 A 1 
ATOM 1122  C C     . SER A 1 142 ? -1.359  10.743  -11.983 1.00 83.88 142 A 1 
ATOM 1123  O O     . SER A 1 142 ? -1.385  9.533   -12.214 1.00 81.62 142 A 1 
ATOM 1124  C CB    . SER A 1 142 ? -3.345  12.042  -11.125 1.00 80.10 142 A 1 
ATOM 1125  O OG    . SER A 1 142 ? -3.738  10.896  -10.402 1.00 71.66 142 A 1 
ATOM 1126  N N     . ALA A 1 143 ? -0.335  11.317  -11.354 1.00 82.43 143 A 1 
ATOM 1127  C CA    . ALA A 1 143 ? 0.811   10.541  -10.881 1.00 82.39 143 A 1 
ATOM 1128  C C     . ALA A 1 143 ? 0.410   9.423   -9.898  1.00 83.22 143 A 1 
ATOM 1129  O O     . ALA A 1 143 ? 0.944   8.320   -9.979  1.00 81.28 143 A 1 
ATOM 1130  C CB    . ALA A 1 143 ? 1.817   11.507  -10.253 1.00 80.82 143 A 1 
ATOM 1131  N N     . SER A 1 144 ? -0.570  9.667   -9.025  1.00 81.42 144 A 1 
ATOM 1132  C CA    . SER A 1 144 ? -1.102  8.661   -8.102  1.00 80.83 144 A 1 
ATOM 1133  C C     . SER A 1 144 ? -1.834  7.539   -8.836  1.00 81.85 144 A 1 
ATOM 1134  O O     . SER A 1 144 ? -1.473  6.375   -8.679  1.00 80.20 144 A 1 
ATOM 1135  C CB    . SER A 1 144 ? -2.017  9.314   -7.059  1.00 78.44 144 A 1 
ATOM 1136  O OG    . SER A 1 144 ? -3.027  10.092  -7.664  1.00 67.67 144 A 1 
ATOM 1137  N N     . SER A 1 145 ? -2.772  7.865   -9.714  1.00 83.27 145 A 1 
ATOM 1138  C CA    . SER A 1 145 ? -3.501  6.866   -10.502 1.00 83.23 145 A 1 
ATOM 1139  C C     . SER A 1 145 ? -2.593  6.104   -11.475 1.00 84.11 145 A 1 
ATOM 1140  O O     . SER A 1 145 ? -2.830  4.932   -11.759 1.00 82.85 145 A 1 
ATOM 1141  C CB    . SER A 1 145 ? -4.633  7.528   -11.288 1.00 82.11 145 A 1 
ATOM 1142  O OG    . SER A 1 145 ? -5.521  8.219   -10.430 1.00 71.69 145 A 1 
ATOM 1143  N N     . ALA A 1 146 ? -1.532  6.739   -11.965 1.00 85.25 146 A 1 
ATOM 1144  C CA    . ALA A 1 146 ? -0.520  6.070   -12.770 1.00 85.72 146 A 1 
ATOM 1145  C C     . ALA A 1 146 ? 0.274   5.052   -11.944 1.00 85.99 146 A 1 
ATOM 1146  O O     . ALA A 1 146 ? 0.506   3.941   -12.411 1.00 84.68 146 A 1 
ATOM 1147  C CB    . ALA A 1 146 ? 0.397   7.120   -13.404 1.00 85.72 146 A 1 
ATOM 1148  N N     . LEU A 1 147 ? 0.645   5.394   -10.709 1.00 84.99 147 A 1 
ATOM 1149  C CA    . LEU A 1 147 ? 1.322   4.469   -9.800  1.00 84.67 147 A 1 
ATOM 1150  C C     . LEU A 1 147 ? 0.432   3.270   -9.448  1.00 84.63 147 A 1 
ATOM 1151  O O     . LEU A 1 147 ? 0.918   2.140   -9.442  1.00 83.55 147 A 1 
ATOM 1152  C CB    . LEU A 1 147 ? 1.779   5.229   -8.543  1.00 83.59 147 A 1 
ATOM 1153  C CG    . LEU A 1 147 ? 2.539   4.355   -7.521  1.00 80.47 147 A 1 
ATOM 1154  C CD1   . LEU A 1 147 ? 3.819   3.753   -8.097  1.00 74.70 147 A 1 
ATOM 1155  C CD2   . LEU A 1 147 ? 2.920   5.193   -6.304  1.00 74.42 147 A 1 
ATOM 1156  N N     . GLU A 1 148 ? -0.851  3.488   -9.212  1.00 84.30 148 A 1 
ATOM 1157  C CA    . GLU A 1 148 ? -1.837  2.423   -9.017  1.00 83.51 148 A 1 
ATOM 1158  C C     . GLU A 1 148 ? -1.865  1.467   -10.211 1.00 83.72 148 A 1 
ATOM 1159  O O     . GLU A 1 148 ? -1.727  0.258   -10.040 1.00 82.42 148 A 1 
ATOM 1160  C CB    . GLU A 1 148 ? -3.236  3.029   -8.818  1.00 81.90 148 A 1 
ATOM 1161  C CG    . GLU A 1 148 ? -3.398  3.759   -7.482  1.00 71.33 148 A 1 
ATOM 1162  C CD    . GLU A 1 148 ? -4.700  4.566   -7.386  1.00 66.04 148 A 1 
ATOM 1163  O OE1   . GLU A 1 148 ? -4.781  5.426   -6.478  1.00 59.31 148 A 1 
ATOM 1164  O OE2   . GLU A 1 148 ? -5.622  4.349   -8.204  1.00 59.45 148 A 1 
ATOM 1165  N N     . LEU A 1 149 ? -1.954  2.004   -11.418 1.00 84.58 149 A 1 
ATOM 1166  C CA    . LEU A 1 149 ? -1.950  1.203   -12.640 1.00 84.84 149 A 1 
ATOM 1167  C C     . LEU A 1 149 ? -0.649  0.404   -12.796 1.00 84.87 149 A 1 
ATOM 1168  O O     . LEU A 1 149 ? -0.691  -0.779  -13.132 1.00 83.47 149 A 1 
ATOM 1169  C CB    . LEU A 1 149 ? -2.188  2.126   -13.847 1.00 84.39 149 A 1 
ATOM 1170  C CG    . LEU A 1 149 ? -2.219  1.385   -15.205 1.00 82.28 149 A 1 
ATOM 1171  C CD1   . LEU A 1 149 ? -3.387  0.410   -15.311 1.00 76.34 149 A 1 
ATOM 1172  C CD2   . LEU A 1 149 ? -2.339  2.391   -16.347 1.00 76.15 149 A 1 
ATOM 1173  N N     . LEU A 1 150 ? 0.501   1.026   -12.546 1.00 85.60 150 A 1 
ATOM 1174  C CA    . LEU A 1 150 ? 1.805   0.367   -12.627 1.00 85.18 150 A 1 
ATOM 1175  C C     . LEU A 1 150 ? 1.922   -0.780  -11.616 1.00 84.69 150 A 1 
ATOM 1176  O O     . LEU A 1 150 ? 2.367   -1.868  -11.977 1.00 82.79 150 A 1 
ATOM 1177  C CB    . LEU A 1 150 ? 2.926   1.397   -12.403 1.00 85.05 150 A 1 
ATOM 1178  C CG    . LEU A 1 150 ? 3.136   2.390   -13.560 1.00 82.83 150 A 1 
ATOM 1179  C CD1   . LEU A 1 150 ? 4.097   3.492   -13.113 1.00 78.82 150 A 1 
ATOM 1180  C CD2   . LEU A 1 150 ? 3.718   1.719   -14.799 1.00 78.71 150 A 1 
ATOM 1181  N N     . ARG A 1 151 ? 1.483   -0.569  -10.382 1.00 84.26 151 A 1 
ATOM 1182  C CA    . ARG A 1 151 ? 1.472   -1.604  -9.340  1.00 82.96 151 A 1 
ATOM 1183  C C     . ARG A 1 151 ? 0.519   -2.744  -9.693  1.00 82.38 151 A 1 
ATOM 1184  O O     . ARG A 1 151 ? 0.907   -3.901  -9.566  1.00 79.98 151 A 1 
ATOM 1185  C CB    . ARG A 1 151 ? 1.091   -0.985  -7.990  1.00 81.52 151 A 1 
ATOM 1186  C CG    . ARG A 1 151 ? 2.240   -0.171  -7.379  1.00 75.84 151 A 1 
ATOM 1187  C CD    . ARG A 1 151 ? 1.770   0.458   -6.068  1.00 74.60 151 A 1 
ATOM 1188  N NE    . ARG A 1 151 ? 2.878   1.131   -5.361  1.00 69.37 151 A 1 
ATOM 1189  C CZ    . ARG A 1 151 ? 2.817   1.658   -4.153  1.00 65.10 151 A 1 
ATOM 1190  N NH1   . ARG A 1 151 ? 1.713   1.667   -3.458  1.00 61.29 151 A 1 
ATOM 1191  N NH2   . ARG A 1 151 ? 3.881   2.183   -3.616  1.00 57.70 151 A 1 
ATOM 1192  N N     . GLU A 1 152 ? -0.671  -2.439  -10.175 1.00 83.25 152 A 1 
ATOM 1193  C CA    . GLU A 1 152 ? -1.642  -3.446  -10.602 1.00 82.02 152 A 1 
ATOM 1194  C C     . GLU A 1 152 ? -1.071  -4.324  -11.725 1.00 81.53 152 A 1 
ATOM 1195  O O     . GLU A 1 152 ? -1.105  -5.553  -11.647 1.00 79.56 152 A 1 
ATOM 1196  C CB    . GLU A 1 152 ? -2.946  -2.748  -11.051 1.00 80.47 152 A 1 
ATOM 1197  C CG    . GLU A 1 152 ? -4.079  -3.743  -11.343 1.00 71.27 152 A 1 
ATOM 1198  C CD    . GLU A 1 152 ? -5.368  -3.109  -11.898 1.00 67.47 152 A 1 
ATOM 1199  O OE1   . GLU A 1 152 ? -6.146  -3.838  -12.554 1.00 61.21 152 A 1 
ATOM 1200  O OE2   . GLU A 1 152 ? -5.633  -1.904  -11.684 1.00 62.09 152 A 1 
ATOM 1201  N N     . LYS A 1 153 ? -0.487  -3.704  -12.746 1.00 83.22 153 A 1 
ATOM 1202  C CA    . LYS A 1 153 ? 0.112   -4.423  -13.873 1.00 82.57 153 A 1 
ATOM 1203  C C     . LYS A 1 153 ? 1.344   -5.232  -13.453 1.00 81.95 153 A 1 
ATOM 1204  O O     . LYS A 1 153 ? 1.481   -6.379  -13.871 1.00 78.54 153 A 1 
ATOM 1205  C CB    . LYS A 1 153 ? 0.449   -3.433  -14.998 1.00 82.18 153 A 1 
ATOM 1206  C CG    . LYS A 1 153 ? -0.784  -2.841  -15.706 1.00 79.60 153 A 1 
ATOM 1207  C CD    . LYS A 1 153 ? -1.496  -3.853  -16.607 1.00 76.97 153 A 1 
ATOM 1208  C CE    . LYS A 1 153 ? -2.571  -3.142  -17.447 1.00 73.06 153 A 1 
ATOM 1209  N NZ    . LYS A 1 153 ? -3.080  -3.993  -18.553 1.00 67.05 153 A 1 
ATOM 1210  N N     . GLY A 1 154 ? 2.197   -4.678  -12.601 1.00 81.59 154 A 1 
ATOM 1211  C CA    . GLY A 1 154 ? 3.361   -5.379  -12.056 1.00 80.45 154 A 1 
ATOM 1212  C C     . GLY A 1 154 ? 2.973   -6.605  -11.235 1.00 80.15 154 A 1 
ATOM 1213  O O     . GLY A 1 154 ? 3.530   -7.684  -11.425 1.00 76.92 154 A 1 
ATOM 1214  N N     . PHE A 1 155 ? 1.957   -6.476  -10.389 1.00 80.26 155 A 1 
ATOM 1215  C CA    . PHE A 1 155 ? 1.453   -7.577  -9.573  1.00 78.59 155 A 1 
ATOM 1216  C C     . PHE A 1 155 ? 0.835   -8.696  -10.419 1.00 77.65 155 A 1 
ATOM 1217  O O     . PHE A 1 155 ? 1.094   -9.873  -10.172 1.00 73.22 155 A 1 
ATOM 1218  C CB    . PHE A 1 155 ? 0.438   -7.024  -8.578  1.00 75.47 155 A 1 
ATOM 1219  C CG    . PHE A 1 155 ? -0.070  -8.061  -7.601  1.00 71.07 155 A 1 
ATOM 1220  C CD1   . PHE A 1 155 ? -1.357  -8.602  -7.741  1.00 65.83 155 A 1 
ATOM 1221  C CD2   . PHE A 1 155 ? 0.752   -8.469  -6.530  1.00 64.69 155 A 1 
ATOM 1222  C CE1   . PHE A 1 155 ? -1.838  -9.519  -6.791  1.00 59.54 155 A 1 
ATOM 1223  C CE2   . PHE A 1 155 ? 0.271   -9.385  -5.580  1.00 59.12 155 A 1 
ATOM 1224  C CZ    . PHE A 1 155 ? -1.029  -9.899  -5.705  1.00 58.19 155 A 1 
ATOM 1225  N N     . ARG A 1 156 ? 0.067   -8.358  -11.446 1.00 77.80 156 A 1 
ATOM 1226  C CA    . ARG A 1 156 ? -0.470  -9.354  -12.386 1.00 75.80 156 A 1 
ATOM 1227  C C     . ARG A 1 156 ? 0.644   -10.106 -13.115 1.00 74.71 156 A 1 
ATOM 1228  O O     . ARG A 1 156 ? 0.561   -11.320 -13.239 1.00 70.08 156 A 1 
ATOM 1229  C CB    . ARG A 1 156 ? -1.411  -8.693  -13.402 1.00 72.86 156 A 1 
ATOM 1230  C CG    . ARG A 1 156 ? -2.757  -8.281  -12.786 1.00 65.50 156 A 1 
ATOM 1231  C CD    . ARG A 1 156 ? -3.647  -7.671  -13.872 1.00 63.10 156 A 1 
ATOM 1232  N NE    . ARG A 1 156 ? -4.854  -7.043  -13.310 1.00 56.72 156 A 1 
ATOM 1233  C CZ    . ARG A 1 156 ? -6.032  -6.911  -13.895 1.00 51.53 156 A 1 
ATOM 1234  N NH1   . ARG A 1 156 ? -6.288  -7.424  -15.069 1.00 48.40 156 A 1 
ATOM 1235  N NH2   . ARG A 1 156 ? -6.970  -6.238  -13.302 1.00 44.58 156 A 1 
ATOM 1236  N N     . ALA A 1 157 ? 1.676   -9.405  -13.539 1.00 75.09 157 A 1 
ATOM 1237  C CA    . ALA A 1 157 ? 2.823   -10.025 -14.193 1.00 73.05 157 A 1 
ATOM 1238  C C     . ALA A 1 157 ? 3.579   -10.980 -13.253 1.00 71.73 157 A 1 
ATOM 1239  O O     . ALA A 1 157 ? 3.917   -12.090 -13.653 1.00 66.55 157 A 1 
ATOM 1240  C CB    . ALA A 1 157 ? 3.735   -8.920  -14.740 1.00 70.07 157 A 1 
ATOM 1241  N N     . GLN A 1 158 ? 3.792   -10.598 -11.989 1.00 70.69 158 A 1 
ATOM 1242  C CA    . GLN A 1 158 ? 4.453   -11.448 -10.988 1.00 66.86 158 A 1 
ATOM 1243  C C     . GLN A 1 158 ? 3.654   -12.709 -10.646 1.00 64.90 158 A 1 
ATOM 1244  O O     . GLN A 1 158 ? 4.239   -13.774 -10.471 1.00 58.88 158 A 1 
ATOM 1245  C CB    . GLN A 1 158 ? 4.700   -10.654 -9.700  1.00 61.76 158 A 1 
ATOM 1246  C CG    . GLN A 1 158 ? 5.887   -9.691  -9.811  1.00 55.37 158 A 1 
ATOM 1247  C CD    . GLN A 1 158 ? 6.125   -8.910  -8.517  1.00 51.17 158 A 1 
ATOM 1248  O OE1   . GLN A 1 158 ? 5.352   -8.940  -7.573  1.00 46.67 158 A 1 
ATOM 1249  N NE2   . GLN A 1 158 ? 7.214   -8.175  -8.430  1.00 44.68 158 A 1 
ATOM 1250  N N     . ARG A 1 159 ? 2.336   -12.613 -10.571 1.00 66.60 159 A 1 
ATOM 1251  C CA    . ARG A 1 159 ? 1.472   -13.776 -10.305 1.00 63.03 159 A 1 
ATOM 1252  C C     . ARG A 1 159 ? 1.343   -14.727 -11.502 1.00 61.20 159 A 1 
ATOM 1253  O O     . ARG A 1 159 ? 0.570   -15.674 -11.420 1.00 54.67 159 A 1 
ATOM 1254  C CB    . ARG A 1 159 ? 0.098   -13.328 -9.790  1.00 57.67 159 A 1 
ATOM 1255  C CG    . ARG A 1 159 ? 0.133   -12.992 -8.293  1.00 52.47 159 A 1 
ATOM 1256  C CD    . ARG A 1 159 ? -1.302  -12.851 -7.772  1.00 49.01 159 A 1 
ATOM 1257  N NE    . ARG A 1 159 ? -1.337  -12.739 -6.298  1.00 44.67 159 A 1 
ATOM 1258  C CZ    . ARG A 1 159 ? -2.415  -12.879 -5.534  1.00 40.35 159 A 1 
ATOM 1259  N NH1   . ARG A 1 159 ? -3.600  -13.093 -6.044  1.00 38.98 159 A 1 
ATOM 1260  N NH2   . ARG A 1 159 ? -2.315  -12.809 -4.236  1.00 36.39 159 A 1 
ATOM 1261  N N     . GLY A 1 160 ? 2.043   -14.482 -12.581 1.00 56.92 160 A 1 
ATOM 1262  C CA    . GLY A 1 160 ? 1.889   -15.280 -13.798 1.00 53.38 160 A 1 
ATOM 1263  C C     . GLY A 1 160 ? 0.526   -15.100 -14.471 1.00 54.24 160 A 1 
ATOM 1264  O O     . GLY A 1 160 ? 0.166   -15.897 -15.332 1.00 49.29 160 A 1 
ATOM 1265  N N     . ARG A 1 161 ? -0.213  -14.058 -14.105 1.00 54.16 161 A 1 
ATOM 1266  C CA    . ARG A 1 161 ? -1.509  -13.660 -14.685 1.00 52.69 161 A 1 
ATOM 1267  C C     . ARG A 1 161 ? -1.336  -12.576 -15.774 1.00 53.39 161 A 1 
ATOM 1268  O O     . ARG A 1 161 ? -2.029  -11.556 -15.724 1.00 48.68 161 A 1 
ATOM 1269  C CB    . ARG A 1 161 ? -2.477  -13.200 -13.573 1.00 46.57 161 A 1 
ATOM 1270  C CG    . ARG A 1 161 ? -2.726  -14.226 -12.455 1.00 42.52 161 A 1 
ATOM 1271  C CD    . ARG A 1 161 ? -3.833  -13.740 -11.508 1.00 39.27 161 A 1 
ATOM 1272  N NE    . ARG A 1 161 ? -4.122  -14.724 -10.440 1.00 36.05 161 A 1 
ATOM 1273  C CZ    . ARG A 1 161 ? -5.174  -14.710 -9.630  1.00 32.47 161 A 1 
ATOM 1274  N NH1   . ARG A 1 161 ? -6.060  -13.760 -9.639  1.00 31.36 161 A 1 
ATOM 1275  N NH2   . ARG A 1 161 ? -5.374  -15.665 -8.779  1.00 29.84 161 A 1 
ATOM 1276  N N     . PRO A 1 162 ? -0.418  -12.726 -16.723 1.00 46.27 162 A 1 
ATOM 1277  C CA    . PRO A 1 162 ? -0.204  -11.692 -17.731 1.00 44.91 162 A 1 
ATOM 1278  C C     . PRO A 1 162 ? -1.349  -11.648 -18.742 1.00 45.74 162 A 1 
ATOM 1279  O O     . PRO A 1 162 ? -1.521  -10.657 -19.442 1.00 43.04 162 A 1 
ATOM 1280  C CB    . PRO A 1 162 ? 1.119   -12.069 -18.406 1.00 40.24 162 A 1 
ATOM 1281  C CG    . PRO A 1 162 ? 1.118   -13.596 -18.344 1.00 39.38 162 A 1 
ATOM 1282  C CD    . PRO A 1 162 ? 0.426   -13.878 -17.012 1.00 40.86 162 A 1 
ATOM 1283  N N     . ARG A 1 163 ? -2.086  -12.751 -18.848 1.00 48.32 163 A 1 
ATOM 1284  C CA    . ARG A 1 163 ? -3.079  -12.897 -19.902 1.00 47.69 163 A 1 
ATOM 1285  C C     . ARG A 1 163 ? -4.231  -11.951 -19.629 1.00 48.65 163 A 1 
ATOM 1286  O O     . ARG A 1 163 ? -4.930  -12.043 -18.627 1.00 44.97 163 A 1 
ATOM 1287  C CB    . ARG A 1 163 ? -3.530  -14.354 -20.075 1.00 41.86 163 A 1 
ATOM 1288  C CG    . ARG A 1 163 ? -2.411  -15.213 -20.692 1.00 37.89 163 A 1 
ATOM 1289  C CD    . ARG A 1 163 ? -2.921  -16.620 -21.020 1.00 34.10 163 A 1 
ATOM 1290  N NE    . ARG A 1 163 ? -1.856  -17.451 -21.615 1.00 30.85 163 A 1 
ATOM 1291  C CZ    . ARG A 1 163 ? -1.981  -18.706 -22.028 1.00 27.75 163 A 1 
ATOM 1292  N NH1   . ARG A 1 163 ? -3.123  -19.340 -21.958 1.00 26.73 163 A 1 
ATOM 1293  N NH2   . ARG A 1 163 ? -0.958  -19.345 -22.516 1.00 24.72 163 A 1 
ATOM 1294  N N     . VAL A 1 164 ? -4.414  -11.064 -20.571 1.00 45.57 164 A 1 
ATOM 1295  C CA    . VAL A 1 164 ? -5.610  -10.251 -20.678 1.00 45.03 164 A 1 
ATOM 1296  C C     . VAL A 1 164 ? -6.805  -11.191 -20.684 1.00 46.56 164 A 1 
ATOM 1297  O O     . VAL A 1 164 ? -6.871  -12.088 -21.522 1.00 44.20 164 A 1 
ATOM 1298  C CB    . VAL A 1 164 ? -5.578  -9.433  -21.975 1.00 40.83 164 A 1 
ATOM 1299  C CG1   . VAL A 1 164 ? -6.821  -8.556  -22.058 1.00 36.79 164 A 1 
ATOM 1300  C CG2   . VAL A 1 164 ? -4.326  -8.541  -22.034 1.00 37.67 164 A 1 
ATOM 1301  N N     . LYS A 1 165 ? -7.727  -10.963 -19.746 1.00 50.01 165 A 1 
ATOM 1302  C CA    . LYS A 1 165 ? -8.972  -11.729 -19.649 1.00 50.06 165 A 1 
ATOM 1303  C C     . LYS A 1 165 ? -9.725  -11.624 -20.975 1.00 50.99 165 A 1 
ATOM 1304  O O     . LYS A 1 165 ? -10.364 -10.612 -21.249 1.00 47.75 165 A 1 
ATOM 1305  C CB    . LYS A 1 165 ? -9.823  -11.199 -18.486 1.00 45.56 165 A 1 
ATOM 1306  C CG    . LYS A 1 165 ? -9.201  -11.512 -17.120 1.00 41.64 165 A 1 
ATOM 1307  C CD    . LYS A 1 165 ? -10.094 -10.990 -15.993 1.00 38.06 165 A 1 
ATOM 1308  C CE    . LYS A 1 165 ? -9.499  -11.406 -14.643 1.00 34.16 165 A 1 
ATOM 1309  N NZ    . LYS A 1 165 ? -10.363 -10.984 -13.532 1.00 31.17 165 A 1 
ATOM 1310  N N     . LYS A 1 166 ? -9.619  -12.650 -21.796 1.00 52.11 166 A 1 
ATOM 1311  C CA    . LYS A 1 166 ? -10.431 -12.756 -22.999 1.00 51.74 166 A 1 
ATOM 1312  C C     . LYS A 1 166 ? -11.803 -13.252 -22.562 1.00 52.82 166 A 1 
ATOM 1313  O O     . LYS A 1 166 ? -12.024 -14.451 -22.446 1.00 49.39 166 A 1 
ATOM 1314  C CB    . LYS A 1 166 ? -9.767  -13.645 -24.066 1.00 46.71 166 A 1 
ATOM 1315  C CG    . LYS A 1 166 ? -8.574  -12.932 -24.735 1.00 42.31 166 A 1 
ATOM 1316  C CD    . LYS A 1 166 ? -8.026  -13.708 -25.946 1.00 38.44 166 A 1 
ATOM 1317  C CE    . LYS A 1 166 ? -6.903  -12.880 -26.592 1.00 33.88 166 A 1 
ATOM 1318  N NZ    . LYS A 1 166 ? -6.411  -13.426 -27.879 1.00 30.31 166 A 1 
ATOM 1319  N N     . LEU A 1 167 ? -12.706 -12.314 -22.299 1.00 51.14 167 A 1 
ATOM 1320  C CA    . LEU A 1 167 ? -14.123 -12.635 -22.182 1.00 50.81 167 A 1 
ATOM 1321  C C     . LEU A 1 167 ? -14.538 -13.338 -23.475 1.00 51.97 167 A 1 
ATOM 1322  O O     . LEU A 1 167 ? -14.491 -12.736 -24.549 1.00 48.04 167 A 1 
ATOM 1323  C CB    . LEU A 1 167 ? -14.932 -11.349 -21.953 1.00 45.43 167 A 1 
ATOM 1324  C CG    . LEU A 1 167 ? -14.978 -10.916 -20.477 1.00 41.18 167 A 1 
ATOM 1325  C CD1   . LEU A 1 167 ? -15.268 -9.429  -20.351 1.00 38.48 167 A 1 
ATOM 1326  C CD2   . LEU A 1 167 ? -16.069 -11.685 -19.720 1.00 38.57 167 A 1 
ATOM 1327  N N     . HIS A 1 168 ? -14.891 -14.609 -23.373 1.00 49.68 168 A 1 
ATOM 1328  C CA    . HIS A 1 168 ? -15.410 -15.332 -24.522 1.00 50.43 168 A 1 
ATOM 1329  C C     . HIS A 1 168 ? -16.723 -14.676 -24.952 1.00 51.44 168 A 1 
ATOM 1330  O O     . HIS A 1 168 ? -17.670 -14.626 -24.159 1.00 48.55 168 A 1 
ATOM 1331  C CB    . HIS A 1 168 ? -15.580 -16.820 -24.196 1.00 46.09 168 A 1 
ATOM 1332  C CG    . HIS A 1 168 ? -14.289 -17.581 -24.311 1.00 42.82 168 A 1 
ATOM 1333  N ND1   . HIS A 1 168 ? -13.662 -17.953 -25.484 1.00 38.94 168 A 1 
ATOM 1334  C CD2   . HIS A 1 168 ? -13.496 -18.036 -23.284 1.00 37.80 168 A 1 
ATOM 1335  C CE1   . HIS A 1 168 ? -12.537 -18.615 -25.169 1.00 34.51 168 A 1 
ATOM 1336  N NE2   . HIS A 1 168 ? -12.403 -18.683 -23.841 1.00 35.22 168 A 1 
ATOM 1337  N N     . PRO A 1 169 ? -16.802 -14.141 -26.167 1.00 49.77 169 A 1 
ATOM 1338  C CA    . PRO A 1 169 ? -18.011 -13.496 -26.634 1.00 49.17 169 A 1 
ATOM 1339  C C     . PRO A 1 169 ? -19.086 -14.565 -26.828 1.00 49.92 169 A 1 
ATOM 1340  O O     . PRO A 1 169 ? -19.092 -15.284 -27.823 1.00 47.81 169 A 1 
ATOM 1341  C CB    . PRO A 1 169 ? -17.607 -12.777 -27.930 1.00 45.29 169 A 1 
ATOM 1342  C CG    . PRO A 1 169 ? -16.434 -13.601 -28.456 1.00 44.68 169 A 1 
ATOM 1343  C CD    . PRO A 1 169 ? -15.764 -14.114 -27.183 1.00 46.40 169 A 1 
ATOM 1344  N N     . GLN A 1 170 ? -20.022 -14.679 -25.896 1.00 52.29 170 A 1 
ATOM 1345  C CA    . GLN A 1 170 ? -21.249 -15.404 -26.199 1.00 51.78 170 A 1 
ATOM 1346  C C     . GLN A 1 170 ? -22.060 -14.564 -27.183 1.00 52.66 170 A 1 
ATOM 1347  O O     . GLN A 1 170 ? -22.520 -13.481 -26.841 1.00 48.99 170 A 1 
ATOM 1348  C CB    . GLN A 1 170 ? -22.045 -15.736 -24.931 1.00 46.68 170 A 1 
ATOM 1349  C CG    . GLN A 1 170 ? -21.500 -16.988 -24.224 1.00 42.85 170 A 1 
ATOM 1350  C CD    . GLN A 1 170 ? -22.382 -17.435 -23.059 1.00 39.19 170 A 1 
ATOM 1351  O OE1   . GLN A 1 170 ? -23.275 -16.735 -22.604 1.00 37.02 170 A 1 
ATOM 1352  N NE2   . GLN A 1 170 ? -22.155 -18.623 -22.532 1.00 34.93 170 A 1 
ATOM 1353  N N     . GLN A 1 171 ? -22.236 -15.079 -28.376 1.00 48.84 171 A 1 
ATOM 1354  C CA    . GLN A 1 171 ? -22.910 -14.408 -29.499 1.00 48.95 171 A 1 
ATOM 1355  C C     . GLN A 1 171 ? -24.403 -14.122 -29.301 1.00 50.02 171 A 1 
ATOM 1356  O O     . GLN A 1 171 ? -25.039 -13.641 -30.233 1.00 46.36 171 A 1 
ATOM 1357  C CB    . GLN A 1 171 ? -22.766 -15.279 -30.753 1.00 43.30 171 A 1 
ATOM 1358  C CG    . GLN A 1 171 ? -21.388 -15.212 -31.410 1.00 39.05 171 A 1 
ATOM 1359  C CD    . GLN A 1 171 ? -21.360 -16.030 -32.705 1.00 35.49 171 A 1 
ATOM 1360  O OE1   . GLN A 1 171 ? -22.172 -16.906 -32.942 1.00 32.91 171 A 1 
ATOM 1361  N NE2   . GLN A 1 171 ? -20.417 -15.779 -33.580 1.00 31.49 171 A 1 
ATOM 1362  N N     . VAL A 1 172 ? -24.999 -14.456 -28.176 1.00 50.25 172 A 1 
ATOM 1363  C CA    . VAL A 1 172 ? -26.453 -14.357 -28.033 1.00 50.10 172 A 1 
ATOM 1364  C C     . VAL A 1 172 ? -26.859 -12.895 -27.844 1.00 51.58 172 A 1 
ATOM 1365  O O     . VAL A 1 172 ? -27.140 -12.445 -26.736 1.00 48.07 172 A 1 
ATOM 1366  C CB    . VAL A 1 172 ? -27.014 -15.303 -26.953 1.00 45.12 172 A 1 
ATOM 1367  C CG1   . VAL A 1 172 ? -28.534 -15.398 -27.092 1.00 40.63 172 A 1 
ATOM 1368  C CG2   . VAL A 1 172 ? -26.456 -16.726 -27.096 1.00 39.96 172 A 1 
ATOM 1369  N N     . LEU A 1 173 ? -26.915 -12.172 -28.948 1.00 47.78 173 A 1 
ATOM 1370  C CA    . LEU A 1 173 ? -27.653 -10.920 -29.128 1.00 47.95 173 A 1 
ATOM 1371  C C     . LEU A 1 173 ? -29.137 -11.185 -28.864 1.00 49.91 173 A 1 
ATOM 1372  O O     . LEU A 1 173 ? -29.949 -11.349 -29.777 1.00 46.73 173 A 1 
ATOM 1373  C CB    . LEU A 1 173 ? -27.406 -10.399 -30.560 1.00 42.59 173 A 1 
ATOM 1374  C CG    . LEU A 1 173 ? -26.175 -9.489  -30.698 1.00 38.90 173 A 1 
ATOM 1375  C CD1   . LEU A 1 173 ? -25.677 -9.479  -32.137 1.00 36.12 173 A 1 
ATOM 1376  C CD2   . LEU A 1 173 ? -26.531 -8.050  -30.307 1.00 36.94 173 A 1 
ATOM 1377  N N     . ASN A 1 174 ? -29.496 -11.278 -27.599 1.00 54.90 174 A 1 
ATOM 1378  C CA    . ASN A 1 174 ? -30.891 -11.452 -27.253 1.00 54.79 174 A 1 
ATOM 1379  C C     . ASN A 1 174 ? -31.563 -10.078 -27.286 1.00 56.83 174 A 1 
ATOM 1380  O O     . ASN A 1 174 ? -31.202 -9.185  -26.525 1.00 52.32 174 A 1 
ATOM 1381  C CB    . ASN A 1 174 ? -31.007 -12.223 -25.933 1.00 49.22 174 A 1 
ATOM 1382  C CG    . ASN A 1 174 ? -32.231 -13.124 -25.943 1.00 44.41 174 A 1 
ATOM 1383  O OD1   . ASN A 1 174 ? -33.247 -12.856 -26.555 1.00 41.01 174 A 1 
ATOM 1384  N ND2   . ASN A 1 174 ? -32.157 -14.244 -25.256 1.00 40.43 174 A 1 
ATOM 1385  N N     . ARG A 1 175 ? -32.528 -9.915  -28.185 1.00 54.99 175 A 1 
ATOM 1386  C CA    . ARG A 1 175 ? -33.120 -8.618  -28.575 1.00 55.30 175 A 1 
ATOM 1387  C C     . ARG A 1 175 ? -33.667 -7.764  -27.426 1.00 58.51 175 A 1 
ATOM 1388  O O     . ARG A 1 175 ? -33.900 -6.576  -27.621 1.00 53.71 175 A 1 
ATOM 1389  C CB    . ARG A 1 175 ? -34.269 -8.859  -29.567 1.00 48.19 175 A 1 
ATOM 1390  C CG    . ARG A 1 175 ? -33.805 -9.334  -30.951 1.00 43.29 175 A 1 
ATOM 1391  C CD    . ARG A 1 175 ? -35.026 -9.454  -31.869 1.00 39.04 175 A 1 
ATOM 1392  N NE    . ARG A 1 175 ? -34.644 -9.858  -33.229 1.00 34.64 175 A 1 
ATOM 1393  C CZ    . ARG A 1 175 ? -35.477 -10.080 -34.240 1.00 30.43 175 A 1 
ATOM 1394  N NH1   . ARG A 1 175 ? -36.770 -9.954  -34.102 1.00 28.64 175 A 1 
ATOM 1395  N NH2   . ARG A 1 175 ? -35.018 -10.432 -35.408 1.00 26.59 175 A 1 
ATOM 1396  N N     . CYS A 1 176 ? -33.922 -8.357  -26.276 1.00 65.79 176 A 1 
ATOM 1397  C CA    . CYS A 1 176 ? -34.561 -7.679  -25.152 1.00 67.02 176 A 1 
ATOM 1398  C C     . CYS A 1 176 ? -33.578 -6.960  -24.217 1.00 71.15 176 A 1 
ATOM 1399  O O     . CYS A 1 176 ? -34.025 -6.209  -23.352 1.00 66.45 176 A 1 
ATOM 1400  C CB    . CYS A 1 176 ? -35.392 -8.702  -24.369 1.00 59.44 176 A 1 
ATOM 1401  S SG    . CYS A 1 176 ? -36.601 -9.526  -25.452 1.00 50.76 176 A 1 
ATOM 1402  N N     . ILE A 1 177 ? -32.280 -7.215  -24.347 1.00 72.41 177 A 1 
ATOM 1403  C CA    . ILE A 1 177 ? -31.263 -6.683  -23.435 1.00 73.51 177 A 1 
ATOM 1404  C C     . ILE A 1 177 ? -30.103 -6.119  -24.243 1.00 75.78 177 A 1 
ATOM 1405  O O     . ILE A 1 177 ? -29.579 -6.786  -25.132 1.00 72.05 177 A 1 
ATOM 1406  C CB    . ILE A 1 177 ? -30.804 -7.762  -22.430 1.00 69.37 177 A 1 
ATOM 1407  C CG1   . ILE A 1 177 ? -32.009 -8.120  -21.536 1.00 62.70 177 A 1 
ATOM 1408  C CG2   . ILE A 1 177 ? -29.599 -7.286  -21.611 1.00 60.80 177 A 1 
ATOM 1409  C CD1   . ILE A 1 177 ? -31.692 -9.004  -20.341 1.00 56.54 177 A 1 
ATOM 1410  N N     . GLN A 1 178 ? -29.703 -4.902  -23.893 1.00 76.97 178 A 1 
ATOM 1411  C CA    . GLN A 1 178 ? -28.578 -4.209  -24.499 1.00 77.44 178 A 1 
ATOM 1412  C C     . GLN A 1 178 ? -27.492 -3.969  -23.449 1.00 78.68 178 A 1 
ATOM 1413  O O     . GLN A 1 178 ? -27.756 -3.386  -22.396 1.00 75.44 178 A 1 
ATOM 1414  C CB    . GLN A 1 178 ? -29.041 -2.891  -25.136 1.00 73.71 178 A 1 
ATOM 1415  C CG    . GLN A 1 178 ? -30.128 -3.088  -26.199 1.00 69.13 178 A 1 
ATOM 1416  C CD    . GLN A 1 178 ? -30.513 -1.795  -26.919 1.00 67.22 178 A 1 
ATOM 1417  O OE1   . GLN A 1 178 ? -29.984 -0.724  -26.688 1.00 61.76 178 A 1 
ATOM 1418  N NE2   . GLN A 1 178 ? -31.453 -1.863  -27.837 1.00 60.56 178 A 1 
ATOM 1419  N N     . GLU A 1 179 ? -26.276 -4.404  -23.748 1.00 78.62 179 A 1 
ATOM 1420  C CA    . GLU A 1 179 ? -25.091 -4.279  -22.905 1.00 78.41 179 A 1 
ATOM 1421  C C     . GLU A 1 179 ? -23.963 -3.588  -23.677 1.00 79.30 179 A 1 
ATOM 1422  O O     . GLU A 1 179 ? -23.988 -3.489  -24.903 1.00 75.67 179 A 1 
ATOM 1423  C CB    . GLU A 1 179 ? -24.621 -5.669  -22.430 1.00 74.19 179 A 1 
ATOM 1424  C CG    . GLU A 1 179 ? -25.644 -6.419  -21.567 1.00 66.54 179 A 1 
ATOM 1425  C CD    . GLU A 1 179 ? -25.161 -7.813  -21.125 1.00 63.95 179 A 1 
ATOM 1426  O OE1   . GLU A 1 179 ? -26.026 -8.650  -20.772 1.00 57.70 179 A 1 
ATOM 1427  O OE2   . GLU A 1 179 ? -23.938 -8.073  -21.116 1.00 59.30 179 A 1 
ATOM 1428  N N     . GLU A 1 180 ? -22.938 -3.130  -22.956 1.00 79.10 180 A 1 
ATOM 1429  C CA    . GLU A 1 180 ? -21.770 -2.504  -23.582 1.00 79.19 180 A 1 
ATOM 1430  C C     . GLU A 1 180 ? -20.988 -3.484  -24.476 1.00 80.13 180 A 1 
ATOM 1431  O O     . GLU A 1 180 ? -20.463 -3.110  -25.523 1.00 77.24 180 A 1 
ATOM 1432  C CB    . GLU A 1 180 ? -20.881 -1.927  -22.472 1.00 75.83 180 A 1 
ATOM 1433  C CG    . GLU A 1 180 ? -19.788 -1.020  -23.040 1.00 69.71 180 A 1 
ATOM 1434  C CD    . GLU A 1 180 ? -18.973 -0.311  -21.955 1.00 66.14 180 A 1 
ATOM 1435  O OE1   . GLU A 1 180 ? -18.551 0.833   -22.212 1.00 60.70 180 A 1 
ATOM 1436  O OE2   . GLU A 1 180 ? -18.730 -0.906  -20.888 1.00 62.74 180 A 1 
ATOM 1437  N N     . GLU A 1 181 ? -20.960 -4.759  -24.096 1.00 79.54 181 A 1 
ATOM 1438  C CA    . GLU A 1 181 ? -20.281 -5.790  -24.881 1.00 79.47 181 A 1 
ATOM 1439  C C     . GLU A 1 181 ? -20.954 -6.042  -26.242 1.00 80.90 181 A 1 
ATOM 1440  O O     . GLU A 1 181 ? -20.280 -6.437  -27.190 1.00 78.25 181 A 1 
ATOM 1441  C CB    . GLU A 1 181 ? -20.188 -7.073  -24.044 1.00 76.50 181 A 1 
ATOM 1442  C CG    . GLU A 1 181 ? -19.229 -8.127  -24.613 1.00 68.94 181 A 1 
ATOM 1443  C CD    . GLU A 1 181 ? -17.743 -7.724  -24.636 1.00 63.39 181 A 1 
ATOM 1444  O OE1   . GLU A 1 181 ? -16.954 -8.438  -25.293 1.00 56.72 181 A 1 
ATOM 1445  O OE2   . GLU A 1 181 ? -17.356 -6.708  -24.024 1.00 56.48 181 A 1 
ATOM 1446  N N     . ASP A 1 182 ? -22.252 -5.746  -26.381 1.00 81.84 182 A 1 
ATOM 1447  C CA    . ASP A 1 182 ? -22.939 -5.841  -27.671 1.00 81.85 182 A 1 
ATOM 1448  C C     . ASP A 1 182 ? -22.421 -4.779  -28.646 1.00 83.51 182 A 1 
ATOM 1449  O O     . ASP A 1 182 ? -22.227 -5.068  -29.824 1.00 81.21 182 A 1 
ATOM 1450  C CB    . ASP A 1 182 ? -24.459 -5.723  -27.483 1.00 79.25 182 A 1 
ATOM 1451  C CG    . ASP A 1 182 ? -25.044 -6.807  -26.570 1.00 74.06 182 A 1 
ATOM 1452  O OD1   . ASP A 1 182 ? -24.532 -7.952  -26.586 1.00 66.36 182 A 1 
ATOM 1453  O OD2   . ASP A 1 182 ? -26.019 -6.487  -25.861 1.00 67.87 182 A 1 
ATOM 1454  N N     . MET A 1 183 ? -22.088 -3.579  -28.158 1.00 82.43 183 A 1 
ATOM 1455  C CA    . MET A 1 183 ? -21.446 -2.539  -28.973 1.00 82.74 183 A 1 
ATOM 1456  C C     . MET A 1 183 ? -20.071 -2.981  -29.469 1.00 83.89 183 A 1 
ATOM 1457  O O     . MET A 1 183 ? -19.711 -2.705  -30.609 1.00 82.17 183 A 1 
ATOM 1458  C CB    . MET A 1 183 ? -21.317 -1.228  -28.188 1.00 81.01 183 A 1 
ATOM 1459  C CG    . MET A 1 183 ? -22.672 -0.620  -27.832 1.00 76.67 183 A 1 
ATOM 1460  S SD    . MET A 1 183 ? -22.575 1.022   -27.085 1.00 72.74 183 A 1 
ATOM 1461  C CE    . MET A 1 183 ? -22.368 0.576   -25.349 1.00 63.37 183 A 1 
ATOM 1462  N N     . ARG A 1 184 ? -19.321 -3.714  -28.649 1.00 84.19 184 A 1 
ATOM 1463  C CA    . ARG A 1 184 ? -18.028 -4.277  -29.056 1.00 84.26 184 A 1 
ATOM 1464  C C     . ARG A 1 184 ? -18.182 -5.320  -30.157 1.00 85.14 184 A 1 
ATOM 1465  O O     . ARG A 1 184 ? -17.395 -5.325  -31.099 1.00 83.22 184 A 1 
ATOM 1466  C CB    . ARG A 1 184 ? -17.341 -4.874  -27.821 1.00 82.10 184 A 1 
ATOM 1467  C CG    . ARG A 1 184 ? -15.912 -5.332  -28.127 1.00 76.81 184 A 1 
ATOM 1468  C CD    . ARG A 1 184 ? -15.351 -6.019  -26.887 1.00 75.31 184 A 1 
ATOM 1469  N NE    . ARG A 1 184 ? -13.943 -6.387  -27.063 1.00 69.27 184 A 1 
ATOM 1470  C CZ    . ARG A 1 184 ? -13.165 -6.837  -26.098 1.00 64.90 184 A 1 
ATOM 1471  N NH1   . ARG A 1 184 ? -13.624 -7.056  -24.897 1.00 59.58 184 A 1 
ATOM 1472  N NH2   . ARG A 1 184 ? -11.905 -7.066  -26.325 1.00 56.93 184 A 1 
ATOM 1473  N N     . ILE A 1 185 ? -19.193 -6.177  -30.060 1.00 85.46 185 A 1 
ATOM 1474  C CA    . ILE A 1 185 ? -19.502 -7.171  -31.096 1.00 85.24 185 A 1 
ATOM 1475  C C     . ILE A 1 185 ? -19.883 -6.464  -32.397 1.00 86.25 185 A 1 
ATOM 1476  O O     . ILE A 1 185 ? -19.314 -6.772  -33.442 1.00 84.58 185 A 1 
ATOM 1477  C CB    . ILE A 1 185 ? -20.599 -8.150  -30.618 1.00 83.21 185 A 1 
ATOM 1478  C CG1   . ILE A 1 185 ? -20.075 -9.014  -29.448 1.00 77.32 185 A 1 
ATOM 1479  C CG2   . ILE A 1 185 ? -21.056 -9.065  -31.768 1.00 74.74 185 A 1 
ATOM 1480  C CD1   . ILE A 1 185 ? -21.176 -9.758  -28.693 1.00 68.20 185 A 1 
ATOM 1481  N N     . LEU A 1 186 ? -20.769 -5.468  -32.329 1.00 85.90 186 A 1 
ATOM 1482  C CA    . LEU A 1 186 ? -21.179 -4.690  -33.496 1.00 85.92 186 A 1 
ATOM 1483  C C     . LEU A 1 186 ? -19.999 -3.946  -34.142 1.00 86.79 186 A 1 
ATOM 1484  O O     . LEU A 1 186 ? -19.882 -3.921  -35.366 1.00 84.85 186 A 1 
ATOM 1485  C CB    . LEU A 1 186 ? -22.282 -3.703  -33.081 1.00 84.95 186 A 1 
ATOM 1486  C CG    . LEU A 1 186 ? -23.622 -4.361  -32.695 1.00 82.53 186 A 1 
ATOM 1487  C CD1   . LEU A 1 186 ? -24.548 -3.313  -32.083 1.00 75.73 186 A 1 
ATOM 1488  C CD2   . LEU A 1 186 ? -24.321 -4.990  -33.888 1.00 75.89 186 A 1 
ATOM 1489  N N     . ALA A 1 187 ? -19.085 -3.403  -33.349 1.00 87.28 187 A 1 
ATOM 1490  C CA    . ALA A 1 187 ? -17.861 -2.794  -33.862 1.00 87.04 187 A 1 
ATOM 1491  C C     . ALA A 1 187 ? -16.935 -3.824  -34.527 1.00 87.47 187 A 1 
ATOM 1492  O O     . ALA A 1 187 ? -16.340 -3.537  -35.564 1.00 85.90 187 A 1 
ATOM 1493  C CB    . ALA A 1 187 ? -17.152 -2.072  -32.714 1.00 86.23 187 A 1 
ATOM 1494  N N     . SER A 1 188 ? -16.843 -5.032  -33.974 1.00 87.83 188 A 1 
ATOM 1495  C CA    . SER A 1 188 ? -16.080 -6.130  -34.576 1.00 87.25 188 A 1 
ATOM 1496  C C     . SER A 1 188 ? -16.684 -6.596  -35.902 1.00 87.41 188 A 1 
ATOM 1497  O O     . SER A 1 188 ? -15.947 -6.884  -36.844 1.00 84.81 188 A 1 
ATOM 1498  C CB    . SER A 1 188 ? -15.995 -7.301  -33.594 1.00 85.56 188 A 1 
ATOM 1499  O OG    . SER A 1 188 ? -15.175 -8.330  -34.119 1.00 72.75 188 A 1 
ATOM 1500  N N     . GLU A 1 189 ? -18.011 -6.638  -36.003 1.00 87.66 189 A 1 
ATOM 1501  C CA    . GLU A 1 189 ? -18.700 -6.923  -37.266 1.00 86.71 189 A 1 
ATOM 1502  C C     . GLU A 1 189 ? -18.479 -5.805  -38.286 1.00 87.06 189 A 1 
ATOM 1503  O O     . GLU A 1 189 ? -18.171 -6.085  -39.444 1.00 84.55 189 A 1 
ATOM 1504  C CB    . GLU A 1 189 ? -20.200 -7.120  -37.027 1.00 85.64 189 A 1 
ATOM 1505  C CG    . GLU A 1 189 ? -20.502 -8.431  -36.292 1.00 76.67 189 A 1 
ATOM 1506  C CD    . GLU A 1 189 ? -22.001 -8.682  -36.106 1.00 69.60 189 A 1 
ATOM 1507  O OE1   . GLU A 1 189 ? -22.331 -9.790  -35.631 1.00 60.89 189 A 1 
ATOM 1508  O OE2   . GLU A 1 189 ? -22.809 -7.790  -36.456 1.00 61.83 189 A 1 
ATOM 1509  N N     . PHE A 1 190 ? -18.555 -4.545  -37.858 1.00 87.15 190 A 1 
ATOM 1510  C CA    . PHE A 1 190 ? -18.253 -3.397  -38.705 1.00 86.45 190 A 1 
ATOM 1511  C C     . PHE A 1 190 ? -16.816 -3.440  -39.239 1.00 86.85 190 A 1 
ATOM 1512  O O     . PHE A 1 190 ? -16.593 -3.192  -40.420 1.00 83.88 190 A 1 
ATOM 1513  C CB    . PHE A 1 190 ? -18.507 -2.109  -37.918 1.00 84.68 190 A 1 
ATOM 1514  C CG    . PHE A 1 190 ? -18.285 -0.863  -38.745 1.00 84.91 190 A 1 
ATOM 1515  C CD1   . PHE A 1 190 ? -17.053 -0.184  -38.703 1.00 78.51 190 A 1 
ATOM 1516  C CD2   . PHE A 1 190 ? -19.305 -0.392  -39.588 1.00 78.63 190 A 1 
ATOM 1517  C CE1   . PHE A 1 190 ? -16.853 0.963   -39.485 1.00 76.22 190 A 1 
ATOM 1518  C CE2   . PHE A 1 190 ? -19.109 0.755   -40.370 1.00 76.37 190 A 1 
ATOM 1519  C CZ    . PHE A 1 190 ? -17.883 1.433   -40.317 1.00 78.34 190 A 1 
ATOM 1520  N N     . PHE A 1 191 ? -15.848 -3.831  -38.404 1.00 87.36 191 A 1 
ATOM 1521  C CA    . PHE A 1 191 ? -14.449 -3.987  -38.811 1.00 86.34 191 A 1 
ATOM 1522  C C     . PHE A 1 191 ? -14.251 -5.057  -39.897 1.00 86.18 191 A 1 
ATOM 1523  O O     . PHE A 1 191 ? -13.324 -4.960  -40.704 1.00 82.69 191 A 1 
ATOM 1524  C CB    . PHE A 1 191 ? -13.608 -4.310  -37.569 1.00 84.62 191 A 1 
ATOM 1525  C CG    . PHE A 1 191 ? -12.122 -4.390  -37.846 1.00 84.71 191 A 1 
ATOM 1526  C CD1   . PHE A 1 191 ? -11.462 -5.632  -37.888 1.00 78.25 191 A 1 
ATOM 1527  C CD2   . PHE A 1 191 ? -11.391 -3.215  -38.076 1.00 78.28 191 A 1 
ATOM 1528  C CE1   . PHE A 1 191 ? -10.085 -5.692  -38.151 1.00 75.62 191 A 1 
ATOM 1529  C CE2   . PHE A 1 191 ? -10.015 -3.271  -38.341 1.00 76.10 191 A 1 
ATOM 1530  C CZ    . PHE A 1 191 ? -9.362  -4.511  -38.376 1.00 78.44 191 A 1 
ATOM 1531  N N     . LYS A 1 192 ? -15.130 -6.060  -39.962 1.00 87.45 192 A 1 
ATOM 1532  C CA    . LYS A 1 192 ? -15.082 -7.120  -40.981 1.00 86.41 192 A 1 
ATOM 1533  C C     . LYS A 1 192 ? -15.677 -6.701  -42.327 1.00 85.89 192 A 1 
ATOM 1534  O O     . LYS A 1 192 ? -15.403 -7.370  -43.318 1.00 80.56 192 A 1 
ATOM 1535  C CB    . LYS A 1 192 ? -15.782 -8.380  -40.455 1.00 84.34 192 A 1 
ATOM 1536  C CG    . LYS A 1 192 ? -15.023 -9.035  -39.287 1.00 77.66 192 A 1 
ATOM 1537  C CD    . LYS A 1 192 ? -15.866 -10.161 -38.692 1.00 73.04 192 A 1 
ATOM 1538  C CE    . LYS A 1 192 ? -15.178 -10.763 -37.465 1.00 63.67 192 A 1 
ATOM 1539  N NZ    . LYS A 1 192 ? -16.041 -11.759 -36.788 1.00 55.33 192 A 1 
ATOM 1540  N N     . LYS A 1 193 ? -16.464 -5.620  -42.384 1.00 85.31 193 A 1 
ATOM 1541  C CA    . LYS A 1 193 ? -17.025 -5.124  -43.648 1.00 83.98 193 A 1 
ATOM 1542  C C     . LYS A 1 193 ? -15.909 -4.708  -44.614 1.00 83.81 193 A 1 
ATOM 1543  O O     . LYS A 1 193 ? -14.845 -4.260  -44.197 1.00 78.21 193 A 1 
ATOM 1544  C CB    . LYS A 1 193 ? -17.995 -3.955  -43.405 1.00 80.89 193 A 1 
ATOM 1545  C CG    . LYS A 1 193 ? -19.295 -4.351  -42.676 1.00 76.27 193 A 1 
ATOM 1546  C CD    . LYS A 1 193 ? -20.229 -3.140  -42.598 1.00 73.39 193 A 1 
ATOM 1547  C CE    . LYS A 1 193 ? -21.592 -3.476  -41.979 1.00 66.14 193 A 1 
ATOM 1548  N NZ    . LYS A 1 193 ? -22.521 -2.318  -42.039 1.00 59.65 193 A 1 
ATOM 1549  N N     . ASP A 1 194 ? -16.178 -4.816  -45.912 1.00 84.42 194 A 1 
ATOM 1550  C CA    . ASP A 1 194 ? -15.216 -4.460  -46.961 1.00 82.81 194 A 1 
ATOM 1551  C C     . ASP A 1 194 ? -15.558 -3.152  -47.672 1.00 83.30 194 A 1 
ATOM 1552  O O     . ASP A 1 194 ? -14.675 -2.465  -48.184 1.00 76.69 194 A 1 
ATOM 1553  C CB    . ASP A 1 194 ? -15.108 -5.613  -47.961 1.00 78.60 194 A 1 
ATOM 1554  C CG    . ASP A 1 194 ? -14.552 -6.875  -47.308 1.00 70.59 194 A 1 
ATOM 1555  O OD1   . ASP A 1 194 ? -13.644 -6.738  -46.448 1.00 61.16 194 A 1 
ATOM 1556  O OD2   . ASP A 1 194 ? -15.044 -7.960  -47.666 1.00 62.49 194 A 1 
ATOM 1557  N N     . LYS A 1 195 ? -16.835 -2.788  -47.699 1.00 84.16 195 A 1 
ATOM 1558  C CA    . LYS A 1 195 ? -17.332 -1.552  -48.296 1.00 83.88 195 A 1 
ATOM 1559  C C     . LYS A 1 195 ? -18.425 -0.935  -47.439 1.00 84.49 195 A 1 
ATOM 1560  O O     . LYS A 1 195 ? -19.155 -1.642  -46.744 1.00 79.92 195 A 1 
ATOM 1561  C CB    . LYS A 1 195 ? -17.798 -1.797  -49.745 1.00 79.84 195 A 1 
ATOM 1562  C CG    . LYS A 1 195 ? -19.004 -2.744  -49.859 1.00 70.16 195 A 1 
ATOM 1563  C CD    . LYS A 1 195 ? -19.418 -2.925  -51.321 1.00 67.46 195 A 1 
ATOM 1564  C CE    . LYS A 1 195 ? -20.659 -3.813  -51.413 1.00 58.34 195 A 1 
ATOM 1565  N NZ    . LYS A 1 195 ? -21.123 -3.968  -52.811 1.00 51.98 195 A 1 
ATOM 1566  N N     . LEU A 1 196 ? -18.545 0.391   -47.520 1.00 83.63 196 A 1 
ATOM 1567  C CA    . LEU A 1 196 ? -19.546 1.177   -46.810 1.00 83.60 196 A 1 
ATOM 1568  C C     . LEU A 1 196 ? -20.288 2.080   -47.793 1.00 84.58 196 A 1 
ATOM 1569  O O     . LEU A 1 196 ? -19.737 2.486   -48.821 1.00 81.75 196 A 1 
ATOM 1570  C CB    . LEU A 1 196 ? -18.855 2.000   -45.713 1.00 81.54 196 A 1 
ATOM 1571  C CG    . LEU A 1 196 ? -18.142 1.173   -44.629 1.00 79.72 196 A 1 
ATOM 1572  C CD1   . LEU A 1 196 ? -17.342 2.096   -43.730 1.00 73.87 196 A 1 
ATOM 1573  C CD2   . LEU A 1 196 ? -19.125 0.385   -43.768 1.00 74.22 196 A 1 
ATOM 1574  N N     . MET A 1 197 ? -21.525 2.424   -47.458 1.00 85.22 197 A 1 
ATOM 1575  C CA    . MET A 1 197 ? -22.299 3.415   -48.197 1.00 84.60 197 A 1 
ATOM 1576  C C     . MET A 1 197 ? -22.198 4.777   -47.512 1.00 84.94 197 A 1 
ATOM 1577  O O     . MET A 1 197 ? -22.204 4.868   -46.284 1.00 81.90 197 A 1 
ATOM 1578  C CB    . MET A 1 197 ? -23.759 2.962   -48.329 1.00 82.11 197 A 1 
ATOM 1579  C CG    . MET A 1 197 ? -23.909 1.730   -49.236 1.00 72.45 197 A 1 
ATOM 1580  S SD    . MET A 1 197 ? -23.429 1.968   -50.974 1.00 66.18 197 A 1 
ATOM 1581  C CE    . MET A 1 197 ? -24.831 2.948   -51.560 1.00 56.98 197 A 1 
ATOM 1582  N N     . TYR A 1 198 ? -22.127 5.850   -48.299 1.00 85.01 198 A 1 
ATOM 1583  C CA    . TYR A 1 198 ? -22.171 7.207   -47.777 1.00 83.81 198 A 1 
ATOM 1584  C C     . TYR A 1 198 ? -23.484 7.456   -47.029 1.00 83.40 198 A 1 
ATOM 1585  O O     . TYR A 1 198 ? -24.554 7.131   -47.537 1.00 78.95 198 A 1 
ATOM 1586  C CB    . TYR A 1 198 ? -21.983 8.199   -48.926 1.00 81.16 198 A 1 
ATOM 1587  C CG    . TYR A 1 198 ? -21.959 9.644   -48.484 1.00 79.73 198 A 1 
ATOM 1588  C CD1   . TYR A 1 198 ? -23.067 10.481  -48.713 1.00 73.60 198 A 1 
ATOM 1589  C CD2   . TYR A 1 198 ? -20.828 10.159  -47.824 1.00 73.42 198 A 1 
ATOM 1590  C CE1   . TYR A 1 198 ? -23.040 11.823  -48.295 1.00 70.47 198 A 1 
ATOM 1591  C CE2   . TYR A 1 198 ? -20.793 11.498  -47.400 1.00 70.16 198 A 1 
ATOM 1592  C CZ    . TYR A 1 198 ? -21.902 12.329  -47.642 1.00 70.96 198 A 1 
ATOM 1593  O OH    . TYR A 1 198 ? -21.867 13.636  -47.234 1.00 68.67 198 A 1 
ATOM 1594  N N     . LYS A 1 199 ? -23.380 8.039   -45.832 1.00 82.27 199 A 1 
ATOM 1595  C CA    . LYS A 1 199 ? -24.490 8.224   -44.888 1.00 82.08 199 A 1 
ATOM 1596  C C     . LYS A 1 199 ? -25.138 6.926   -44.384 1.00 82.65 199 A 1 
ATOM 1597  O O     . LYS A 1 199 ? -26.260 6.967   -43.871 1.00 76.37 199 A 1 
ATOM 1598  C CB    . LYS A 1 199 ? -25.538 9.213   -45.415 1.00 78.32 199 A 1 
ATOM 1599  C CG    . LYS A 1 199 ? -24.987 10.612  -45.680 1.00 73.18 199 A 1 
ATOM 1600  C CD    . LYS A 1 199 ? -26.164 11.541  -45.972 1.00 67.80 199 A 1 
ATOM 1601  C CE    . LYS A 1 199 ? -25.706 12.990  -45.974 1.00 59.88 199 A 1 
ATOM 1602  N NZ    . LYS A 1 199 ? -26.873 13.894  -45.898 1.00 52.15 199 A 1 
ATOM 1603  N N     . GLU A 1 200 ? -24.456 5.785   -44.469 1.00 83.60 200 A 1 
ATOM 1604  C CA    . GLU A 1 200 ? -24.866 4.575   -43.758 1.00 82.73 200 A 1 
ATOM 1605  C C     . GLU A 1 200 ? -24.894 4.871   -42.256 1.00 83.41 200 A 1 
ATOM 1606  O O     . GLU A 1 200 ? -23.904 5.342   -41.691 1.00 80.82 200 A 1 
ATOM 1607  C CB    . GLU A 1 200 ? -23.911 3.412   -44.094 1.00 79.86 200 A 1 
ATOM 1608  C CG    . GLU A 1 200 ? -24.298 2.081   -43.426 1.00 71.71 200 A 1 
ATOM 1609  C CD    . GLU A 1 200 ? -23.349 0.910   -43.754 1.00 69.81 200 A 1 
ATOM 1610  O OE1   . GLU A 1 200 ? -23.408 -0.127  -43.053 1.00 63.75 200 A 1 
ATOM 1611  O OE2   . GLU A 1 200 ? -22.547 1.015   -44.707 1.00 66.60 200 A 1 
ATOM 1612  N N     . LYS A 1 201 ? -26.027 4.613   -41.595 1.00 84.19 201 A 1 
ATOM 1613  C CA    . LYS A 1 201 ? -26.141 4.756   -40.146 1.00 83.98 201 A 1 
ATOM 1614  C C     . LYS A 1 201 ? -25.569 3.539   -39.443 1.00 84.29 201 A 1 
ATOM 1615  O O     . LYS A 1 201 ? -25.933 2.406   -39.752 1.00 79.55 201 A 1 
ATOM 1616  C CB    . LYS A 1 201 ? -27.590 5.015   -39.709 1.00 80.65 201 A 1 
ATOM 1617  C CG    . LYS A 1 201 ? -27.885 6.518   -39.662 1.00 71.82 201 A 1 
ATOM 1618  C CD    . LYS A 1 201 ? -29.251 6.797   -39.038 1.00 67.82 201 A 1 
ATOM 1619  C CE    . LYS A 1 201 ? -29.404 8.304   -38.855 1.00 59.35 201 A 1 
ATOM 1620  N NZ    . LYS A 1 201 ? -30.666 8.671   -38.181 1.00 52.50 201 A 1 
ATOM 1621  N N     . LEU A 1 202 ? -24.725 3.786   -38.446 1.00 83.77 202 A 1 
ATOM 1622  C CA    . LEU A 1 202 ? -24.237 2.747   -37.555 1.00 83.30 202 A 1 
ATOM 1623  C C     . LEU A 1 202 ? -25.284 2.428   -36.484 1.00 83.30 202 A 1 
ATOM 1624  O O     . LEU A 1 202 ? -25.988 3.307   -35.990 1.00 79.23 202 A 1 
ATOM 1625  C CB    . LEU A 1 202 ? -22.896 3.169   -36.940 1.00 81.05 202 A 1 
ATOM 1626  C CG    . LEU A 1 202 ? -21.782 3.441   -37.969 1.00 79.14 202 A 1 
ATOM 1627  C CD1   . LEU A 1 202 ? -20.497 3.789   -37.234 1.00 72.40 202 A 1 
ATOM 1628  C CD2   . LEU A 1 202 ? -21.507 2.243   -38.875 1.00 72.01 202 A 1 
ATOM 1629  N N     . ASN A 1 203 ? -25.343 1.162   -36.111 1.00 84.47 203 A 1 
ATOM 1630  C CA    . ASN A 1 203 ? -26.230 0.617   -35.081 1.00 83.61 203 A 1 
ATOM 1631  C C     . ASN A 1 203 ? -25.568 0.534   -33.692 1.00 84.55 203 A 1 
ATOM 1632  O O     . ASN A 1 203 ? -26.078 -0.144  -32.804 1.00 78.33 203 A 1 
ATOM 1633  C CB    . ASN A 1 203 ? -26.784 -0.731  -35.573 1.00 79.25 203 A 1 
ATOM 1634  C CG    . ASN A 1 203 ? -25.712 -1.762  -35.903 1.00 72.20 203 A 1 
ATOM 1635  O OD1   . ASN A 1 203 ? -24.555 -1.467  -36.119 1.00 61.27 203 A 1 
ATOM 1636  N ND2   . ASN A 1 203 ? -26.097 -3.013  -36.006 1.00 65.97 203 A 1 
ATOM 1637  N N     . PHE A 1 204 ? -24.458 1.210   -33.493 1.00 84.27 204 A 1 
ATOM 1638  C CA    . PHE A 1 204 ? -23.741 1.341   -32.230 1.00 84.63 204 A 1 
ATOM 1639  C C     . PHE A 1 204 ? -23.196 2.762   -32.075 1.00 84.16 204 A 1 
ATOM 1640  O O     . PHE A 1 204 ? -23.162 3.535   -33.036 1.00 80.17 204 A 1 
ATOM 1641  C CB    . PHE A 1 204 ? -22.636 0.276   -32.136 1.00 83.05 204 A 1 
ATOM 1642  C CG    . PHE A 1 204 ? -21.557 0.368   -33.197 1.00 85.28 204 A 1 
ATOM 1643  C CD1   . PHE A 1 204 ? -21.757 -0.216  -34.462 1.00 81.34 204 A 1 
ATOM 1644  C CD2   . PHE A 1 204 ? -20.343 1.017   -32.923 1.00 81.54 204 A 1 
ATOM 1645  C CE1   . PHE A 1 204 ? -20.757 -0.151  -35.438 1.00 80.29 204 A 1 
ATOM 1646  C CE2   . PHE A 1 204 ? -19.336 1.085   -33.897 1.00 81.23 204 A 1 
ATOM 1647  C CZ    . PHE A 1 204 ? -19.543 0.498   -35.155 1.00 82.14 204 A 1 
ATOM 1648  N N     . THR A 1 205 ? -22.810 3.127   -30.857 1.00 83.96 205 A 1 
ATOM 1649  C CA    . THR A 1 205 ? -22.271 4.451   -30.527 1.00 83.37 205 A 1 
ATOM 1650  C C     . THR A 1 205 ? -20.889 4.339   -29.889 1.00 83.82 205 A 1 
ATOM 1651  O O     . THR A 1 205 ? -20.336 3.243   -29.772 1.00 80.34 205 A 1 
ATOM 1652  C CB    . THR A 1 205 ? -23.281 5.218   -29.653 1.00 80.03 205 A 1 
ATOM 1653  O OG1   . THR A 1 205 ? -22.942 6.587   -29.614 1.00 69.22 205 A 1 
ATOM 1654  C CG2   . THR A 1 205 ? -23.378 4.725   -28.213 1.00 69.95 205 A 1 
ATOM 1655  N N     . GLU A 1 206 ? -20.327 5.470   -29.473 1.00 84.00 206 A 1 
ATOM 1656  C CA    . GLU A 1 206 ? -19.133 5.485   -28.637 1.00 83.16 206 A 1 
ATOM 1657  C C     . GLU A 1 206 ? -19.386 4.759   -27.312 1.00 82.87 206 A 1 
ATOM 1658  O O     . GLU A 1 206 ? -20.450 4.860   -26.701 1.00 79.12 206 A 1 
ATOM 1659  C CB    . GLU A 1 206 ? -18.653 6.920   -28.374 1.00 80.16 206 A 1 
ATOM 1660  C CG    . GLU A 1 206 ? -18.165 7.625   -29.648 1.00 74.46 206 A 1 
ATOM 1661  C CD    . GLU A 1 206 ? -17.455 8.957   -29.365 1.00 72.71 206 A 1 
ATOM 1662  O OE1   . GLU A 1 206 ? -16.566 9.323   -30.163 1.00 65.66 206 A 1 
ATOM 1663  O OE2   . GLU A 1 206 ? -17.772 9.608   -28.349 1.00 67.77 206 A 1 
ATOM 1664  N N     . SER A 1 207 ? -18.383 4.017   -26.877 1.00 83.59 207 A 1 
ATOM 1665  C CA    . SER A 1 207 ? -18.392 3.265   -25.629 1.00 82.99 207 A 1 
ATOM 1666  C C     . SER A 1 207 ? -16.967 3.145   -25.096 1.00 83.56 207 A 1 
ATOM 1667  O O     . SER A 1 207 ? -16.042 3.806   -25.589 1.00 80.24 207 A 1 
ATOM 1668  C CB    . SER A 1 207 ? -19.025 1.885   -25.876 1.00 80.02 207 A 1 
ATOM 1669  O OG    . SER A 1 207 ? -18.146 1.040   -26.587 1.00 72.26 207 A 1 
ATOM 1670  N N     . THR A 1 208 ? -16.750 2.282   -24.118 1.00 84.85 208 A 1 
ATOM 1671  C CA    . THR A 1 208 ? -15.395 1.981   -23.644 1.00 84.64 208 A 1 
ATOM 1672  C C     . THR A 1 208 ? -14.506 1.368   -24.721 1.00 85.09 208 A 1 
ATOM 1673  O O     . THR A 1 208 ? -13.283 1.511   -24.663 1.00 82.37 208 A 1 
ATOM 1674  C CB    . THR A 1 208 ? -15.460 1.017   -22.468 1.00 83.32 208 A 1 
ATOM 1675  O OG1   . THR A 1 208 ? -16.375 1.499   -21.504 1.00 72.34 208 A 1 
ATOM 1676  C CG2   . THR A 1 208 ? -14.096 0.886   -21.798 1.00 71.28 208 A 1 
ATOM 1677  N N     . HIS A 1 209 ? -15.110 0.710   -25.702 1.00 86.77 209 A 1 
ATOM 1678  C CA    . HIS A 1 209 ? -14.403 -0.028  -26.746 1.00 86.79 209 A 1 
ATOM 1679  C C     . HIS A 1 209 ? -14.480 0.632   -28.126 1.00 87.21 209 A 1 
ATOM 1680  O O     . HIS A 1 209 ? -13.897 0.112   -29.073 1.00 83.89 209 A 1 
ATOM 1681  C CB    . HIS A 1 209 ? -14.957 -1.454  -26.801 1.00 84.79 209 A 1 
ATOM 1682  C CG    . HIS A 1 209 ? -14.945 -2.155  -25.474 1.00 83.43 209 A 1 
ATOM 1683  N ND1   . HIS A 1 209 ? -13.831 -2.491  -24.739 1.00 71.89 209 A 1 
ATOM 1684  C CD2   . HIS A 1 209 ? -16.040 -2.557  -24.750 1.00 71.93 209 A 1 
ATOM 1685  C CE1   . HIS A 1 209 ? -14.248 -3.083  -23.606 1.00 73.21 209 A 1 
ATOM 1686  N NE2   . HIS A 1 209 ? -15.584 -3.140  -23.581 1.00 74.44 209 A 1 
ATOM 1687  N N     . VAL A 1 210 ? -15.208 1.734   -28.268 1.00 88.51 210 A 1 
ATOM 1688  C CA    . VAL A 1 210 ? -15.444 2.377   -29.567 1.00 88.42 210 A 1 
ATOM 1689  C C     . VAL A 1 210 ? -15.272 3.885   -29.450 1.00 87.81 210 A 1 
ATOM 1690  O O     . VAL A 1 210 ? -15.885 4.517   -28.595 1.00 85.18 210 A 1 
ATOM 1691  C CB    . VAL A 1 210 ? -16.840 2.037   -30.125 1.00 87.48 210 A 1 
ATOM 1692  C CG1   . VAL A 1 210 ? -17.027 2.615   -31.527 1.00 78.84 210 A 1 
ATOM 1693  C CG2   . VAL A 1 210 ? -17.078 0.525   -30.217 1.00 79.97 210 A 1 
ATOM 1694  N N     . GLU A 1 211 ? -14.486 4.462   -30.344 1.00 88.16 211 A 1 
ATOM 1695  C CA    . GLU A 1 211 ? -14.290 5.905   -30.463 1.00 87.49 211 A 1 
ATOM 1696  C C     . GLU A 1 211 ? -14.531 6.353   -31.905 1.00 87.62 211 A 1 
ATOM 1697  O O     . GLU A 1 211 ? -13.958 5.788   -32.843 1.00 85.88 211 A 1 
ATOM 1698  C CB    . GLU A 1 211 ? -12.862 6.247   -30.016 1.00 85.88 211 A 1 
ATOM 1699  C CG    . GLU A 1 211 ? -12.500 7.731   -30.144 1.00 78.85 211 A 1 
ATOM 1700  C CD    . GLU A 1 211 ? -13.204 8.650   -29.138 1.00 77.25 211 A 1 
ATOM 1701  O OE1   . GLU A 1 211 ? -13.246 9.869   -29.412 1.00 67.90 211 A 1 
ATOM 1702  O OE2   . GLU A 1 211 ? -13.603 8.186   -28.062 1.00 68.92 211 A 1 
ATOM 1703  N N     . PHE A 1 212 ? -15.343 7.394   -32.085 1.00 87.15 212 A 1 
ATOM 1704  C CA    . PHE A 1 212 ? -15.588 8.004   -33.386 1.00 86.29 212 A 1 
ATOM 1705  C C     . PHE A 1 212 ? -14.833 9.322   -33.533 1.00 85.18 212 A 1 
ATOM 1706  O O     . PHE A 1 212 ? -14.822 10.170  -32.644 1.00 80.22 212 A 1 
ATOM 1707  C CB    . PHE A 1 212 ? -17.088 8.208   -33.628 1.00 84.35 212 A 1 
ATOM 1708  C CG    . PHE A 1 212 ? -17.961 6.966   -33.602 1.00 85.09 212 A 1 
ATOM 1709  C CD1   . PHE A 1 212 ? -17.456 5.696   -33.919 1.00 80.43 212 A 1 
ATOM 1710  C CD2   . PHE A 1 212 ? -19.326 7.096   -33.278 1.00 80.00 212 A 1 
ATOM 1711  C CE1   . PHE A 1 212 ? -18.294 4.569   -33.895 1.00 78.53 212 A 1 
ATOM 1712  C CE2   . PHE A 1 212 ? -20.167 5.977   -33.259 1.00 78.36 212 A 1 
ATOM 1713  C CZ    . PHE A 1 212 ? -19.651 4.711   -33.561 1.00 79.12 212 A 1 
ATOM 1714  N N     . LYS A 1 213 ? -14.228 9.517   -34.701 1.00 84.80 213 A 1 
ATOM 1715  C CA    . LYS A 1 213 ? -13.609 10.789  -35.075 1.00 83.35 213 A 1 
ATOM 1716  C C     . LYS A 1 213 ? -13.958 11.157  -36.506 1.00 82.75 213 A 1 
ATOM 1717  O O     . LYS A 1 213 ? -13.856 10.343  -37.418 1.00 79.33 213 A 1 
ATOM 1718  C CB    . LYS A 1 213 ? -12.091 10.744  -34.878 1.00 81.22 213 A 1 
ATOM 1719  C CG    . LYS A 1 213 ? -11.660 10.642  -33.407 1.00 75.34 213 A 1 
ATOM 1720  C CD    . LYS A 1 213 ? -12.047 11.866  -32.575 1.00 73.78 213 A 1 
ATOM 1721  C CE    . LYS A 1 213 ? -11.776 11.571  -31.109 1.00 68.97 213 A 1 
ATOM 1722  N NZ    . LYS A 1 213 ? -12.738 12.226  -30.203 1.00 63.79 213 A 1 
ATOM 1723  N N     . ARG A 1 214 ? -14.329 12.422  -36.692 1.00 81.06 214 A 1 
ATOM 1724  C CA    . ARG A 1 214 ? -14.576 13.011  -38.005 1.00 78.54 214 A 1 
ATOM 1725  C C     . ARG A 1 214 ? -13.675 14.221  -38.201 1.00 77.43 214 A 1 
ATOM 1726  O O     . ARG A 1 214 ? -13.763 15.194  -37.459 1.00 71.07 214 A 1 
ATOM 1727  C CB    . ARG A 1 214 ? -16.064 13.362  -38.128 1.00 74.27 214 A 1 
ATOM 1728  C CG    . ARG A 1 214 ? -16.404 13.924  -39.511 1.00 66.89 214 A 1 
ATOM 1729  C CD    . ARG A 1 214 ? -17.890 14.256  -39.590 1.00 64.73 214 A 1 
ATOM 1730  N NE    . ARG A 1 214 ? -18.236 14.845  -40.888 1.00 58.35 214 A 1 
ATOM 1731  C CZ    . ARG A 1 214 ? -19.428 15.322  -41.218 1.00 53.43 214 A 1 
ATOM 1732  N NH1   . ARG A 1 214 ? -20.429 15.313  -40.382 1.00 50.65 214 A 1 
ATOM 1733  N NH2   . ARG A 1 214 ? -19.619 15.821  -42.402 1.00 46.56 214 A 1 
ATOM 1734  N N     . PHE A 1 215 ? -12.850 14.165  -39.244 1.00 76.66 215 A 1 
ATOM 1735  C CA    . PHE A 1 215 ? -11.994 15.284  -39.629 1.00 74.02 215 A 1 
ATOM 1736  C C     . PHE A 1 215 ? -12.500 15.906  -40.929 1.00 72.78 215 A 1 
ATOM 1737  O O     . PHE A 1 215 ? -12.425 15.301  -41.993 1.00 66.24 215 A 1 
ATOM 1738  C CB    . PHE A 1 215 ? -10.547 14.819  -39.730 1.00 70.86 215 A 1 
ATOM 1739  C CG    . PHE A 1 215 ? -9.992  14.279  -38.427 1.00 70.29 215 A 1 
ATOM 1740  C CD1   . PHE A 1 215 ? -9.708  15.149  -37.361 1.00 66.97 215 A 1 
ATOM 1741  C CD2   . PHE A 1 215 ? -9.773  12.903  -38.265 1.00 65.79 215 A 1 
ATOM 1742  C CE1   . PHE A 1 215 ? -9.206  14.654  -36.152 1.00 63.36 215 A 1 
ATOM 1743  C CE2   . PHE A 1 215 ? -9.267  12.400  -37.058 1.00 63.45 215 A 1 
ATOM 1744  C CZ    . PHE A 1 215 ? -8.984  13.276  -35.999 1.00 63.95 215 A 1 
ATOM 1745  N N     . THR A 1 216 ? -13.000 17.131  -40.849 1.00 70.97 216 A 1 
ATOM 1746  C CA    . THR A 1 216 ? -13.476 17.897  -42.014 1.00 68.11 216 A 1 
ATOM 1747  C C     . THR A 1 216 ? -12.408 18.820  -42.604 1.00 67.91 216 A 1 
ATOM 1748  O O     . THR A 1 216 ? -12.640 19.508  -43.595 1.00 61.78 216 A 1 
ATOM 1749  C CB    . THR A 1 216 ? -14.716 18.716  -41.639 1.00 63.04 216 A 1 
ATOM 1750  O OG1   . THR A 1 216 ? -14.436 19.533  -40.528 1.00 56.65 216 A 1 
ATOM 1751  C CG2   . THR A 1 216 ? -15.900 17.829  -41.252 1.00 54.45 216 A 1 
ATOM 1752  N N     . THR A 1 217 ? -11.239 18.857  -41.995 1.00 68.76 217 A 1 
ATOM 1753  C CA    . THR A 1 217 ? -10.178 19.813  -42.319 1.00 66.79 217 A 1 
ATOM 1754  C C     . THR A 1 217 ? -9.324  19.362  -43.502 1.00 68.75 217 A 1 
ATOM 1755  O O     . THR A 1 217 ? -9.304  18.196  -43.883 1.00 64.42 217 A 1 
ATOM 1756  C CB    . THR A 1 217 ? -9.292  20.076  -41.098 1.00 60.55 217 A 1 
ATOM 1757  O OG1   . THR A 1 217 ? -8.608  18.918  -40.704 1.00 53.79 217 A 1 
ATOM 1758  C CG2   . THR A 1 217 ? -10.102 20.556  -39.898 1.00 52.44 217 A 1 
ATOM 1759  N N     . LYS A 1 218 ? -8.562  20.301  -44.053 1.00 69.00 218 A 1 
ATOM 1760  C CA    . LYS A 1 218 ? -7.606  19.986  -45.126 1.00 68.30 218 A 1 
ATOM 1761  C C     . LYS A 1 218 ? -6.428  19.137  -44.637 1.00 70.05 218 A 1 
ATOM 1762  O O     . LYS A 1 218 ? -5.917  18.321  -45.389 1.00 64.51 218 A 1 
ATOM 1763  C CB    . LYS A 1 218 ? -7.087  21.277  -45.784 1.00 63.06 218 A 1 
ATOM 1764  C CG    . LYS A 1 218 ? -8.161  22.025  -46.600 1.00 55.41 218 A 1 
ATOM 1765  C CD    . LYS A 1 218 ? -7.554  23.236  -47.318 1.00 49.88 218 A 1 
ATOM 1766  C CE    . LYS A 1 218 ? -8.601  23.975  -48.166 1.00 42.39 218 A 1 
ATOM 1767  N NZ    . LYS A 1 218 ? -8.029  25.152  -48.879 1.00 36.00 218 A 1 
ATOM 1768  N N     . LYS A 1 219 ? -5.995  19.336  -43.392 1.00 72.04 219 A 1 
ATOM 1769  C CA    . LYS A 1 219 ? -4.840  18.655  -42.793 1.00 71.30 219 A 1 
ATOM 1770  C C     . LYS A 1 219 ? -5.291  17.453  -41.954 1.00 73.98 219 A 1 
ATOM 1771  O O     . LYS A 1 219 ? -5.184  17.471  -40.732 1.00 70.29 219 A 1 
ATOM 1772  C CB    . LYS A 1 219 ? -3.991  19.648  -41.991 1.00 65.50 219 A 1 
ATOM 1773  C CG    . LYS A 1 219 ? -3.310  20.727  -42.850 1.00 57.68 219 A 1 
ATOM 1774  C CD    . LYS A 1 219 ? -2.352  21.553  -41.981 1.00 53.22 219 A 1 
ATOM 1775  C CE    . LYS A 1 219 ? -1.591  22.599  -42.798 1.00 46.41 219 A 1 
ATOM 1776  N NZ    . LYS A 1 219 ? -0.595  23.328  -41.979 1.00 41.32 219 A 1 
ATOM 1777  N N     . VAL A 1 220 ? -5.788  16.421  -42.594 1.00 75.71 220 A 1 
ATOM 1778  C CA    . VAL A 1 220 ? -6.302  15.221  -41.912 1.00 76.56 220 A 1 
ATOM 1779  C C     . VAL A 1 220 ? -5.184  14.442  -41.213 1.00 78.40 220 A 1 
ATOM 1780  O O     . VAL A 1 220 ? -5.283  14.176  -40.018 1.00 76.94 220 A 1 
ATOM 1781  C CB    . VAL A 1 220 ? -7.075  14.319  -42.899 1.00 74.36 220 A 1 
ATOM 1782  C CG1   . VAL A 1 220 ? -7.612  13.064  -42.213 1.00 67.62 220 A 1 
ATOM 1783  C CG2   . VAL A 1 220 ? -8.268  15.066  -43.500 1.00 67.17 220 A 1 
ATOM 1784  N N     . ILE A 1 221 ? -4.097  14.135  -41.912 1.00 78.71 221 A 1 
ATOM 1785  C CA    . ILE A 1 221 ? -2.991  13.318  -41.385 1.00 79.10 221 A 1 
ATOM 1786  C C     . ILE A 1 221 ? -2.353  13.924  -40.118 1.00 80.05 221 A 1 
ATOM 1787  O O     . ILE A 1 221 ? -2.227  13.200  -39.128 1.00 77.95 221 A 1 
ATOM 1788  C CB    . ILE A 1 221 ? -1.951  13.003  -42.487 1.00 77.77 221 A 1 
ATOM 1789  C CG1   . ILE A 1 221 ? -2.592  12.167  -43.616 1.00 72.59 221 A 1 
ATOM 1790  C CG2   . ILE A 1 221 ? -0.734  12.267  -41.899 1.00 69.94 221 A 1 
ATOM 1791  C CD1   . ILE A 1 221 ? -1.688  11.951  -44.832 1.00 65.07 221 A 1 
ATOM 1792  N N     . PRO A 1 222 ? -1.996  15.215  -40.062 1.00 78.84 222 A 1 
ATOM 1793  C CA    . PRO A 1 222 ? -1.468  15.818  -38.833 1.00 77.64 222 A 1 
ATOM 1794  C C     . PRO A 1 222 ? -2.426  15.718  -37.641 1.00 78.44 222 A 1 
ATOM 1795  O O     . PRO A 1 222 ? -1.992  15.431  -36.531 1.00 76.73 222 A 1 
ATOM 1796  C CB    . PRO A 1 222 ? -1.179  17.277  -39.188 1.00 75.76 222 A 1 
ATOM 1797  C CG    . PRO A 1 222 ? -0.922  17.236  -40.690 1.00 71.98 222 A 1 
ATOM 1798  C CD    . PRO A 1 222 ? -1.886  16.158  -41.166 1.00 74.18 222 A 1 
ATOM 1799  N N     . ARG A 1 223 ? -3.726  15.904  -37.869 1.00 79.90 223 A 1 
ATOM 1800  C CA    . ARG A 1 223 ? -4.753  15.779  -36.826 1.00 79.29 223 A 1 
ATOM 1801  C C     . ARG A 1 223 ? -4.861  14.345  -36.307 1.00 81.00 223 A 1 
ATOM 1802  O O     . ARG A 1 223 ? -4.978  14.148  -35.105 1.00 79.56 223 A 1 
ATOM 1803  C CB    . ARG A 1 223 ? -6.107  16.253  -37.377 1.00 75.99 223 A 1 
ATOM 1804  C CG    . ARG A 1 223 ? -6.234  17.781  -37.464 1.00 67.10 223 A 1 
ATOM 1805  C CD    . ARG A 1 223 ? -6.583  18.364  -36.103 1.00 61.96 223 A 1 
ATOM 1806  N NE    . ARG A 1 223 ? -6.796  19.821  -36.174 1.00 56.99 223 A 1 
ATOM 1807  C CZ    . ARG A 1 223 ? -7.404  20.560  -35.264 1.00 51.18 223 A 1 
ATOM 1808  N NH1   . ARG A 1 223 ? -7.910  20.046  -34.173 1.00 47.41 223 A 1 
ATOM 1809  N NH2   . ARG A 1 223 ? -7.509  21.840  -35.436 1.00 45.46 223 A 1 
ATOM 1810  N N     . ILE A 1 224 ? -4.790  13.367  -37.186 1.00 81.25 224 A 1 
ATOM 1811  C CA    . ILE A 1 224 ? -4.776  11.955  -36.802 1.00 82.32 224 A 1 
ATOM 1812  C C     . ILE A 1 224 ? -3.541  11.653  -35.952 1.00 83.09 224 A 1 
ATOM 1813  O O     . ILE A 1 224 ? -3.681  11.082  -34.876 1.00 82.08 224 A 1 
ATOM 1814  C CB    . ILE A 1 224 ? -4.875  11.040  -38.043 1.00 81.83 224 A 1 
ATOM 1815  C CG1   . ILE A 1 224 ? -6.272  11.181  -38.688 1.00 76.61 224 A 1 
ATOM 1816  C CG2   . ILE A 1 224 ? -4.617  9.569   -37.668 1.00 75.18 224 A 1 
ATOM 1817  C CD1   . ILE A 1 224 ? -6.401  10.507  -40.057 1.00 70.53 224 A 1 
ATOM 1818  N N     . LYS A 1 225 ? -2.356  12.088  -36.363 1.00 83.37 225 A 1 
ATOM 1819  C CA    . LYS A 1 225 ? -1.108  11.878  -35.610 1.00 83.35 225 A 1 
ATOM 1820  C C     . LYS A 1 225 ? -1.123  12.508  -34.216 1.00 83.90 225 A 1 
ATOM 1821  O O     . LYS A 1 225 ? -0.516  11.959  -33.309 1.00 81.69 225 A 1 
ATOM 1822  C CB    . LYS A 1 225 ? 0.085   12.444  -36.387 1.00 81.92 225 A 1 
ATOM 1823  C CG    . LYS A 1 225 ? 0.498   11.563  -37.567 1.00 76.07 225 A 1 
ATOM 1824  C CD    . LYS A 1 225 ? 1.774   12.137  -38.187 1.00 72.68 225 A 1 
ATOM 1825  C CE    . LYS A 1 225 ? 2.324   11.153  -39.208 1.00 65.45 225 A 1 
ATOM 1826  N NZ    . LYS A 1 225 ? 3.640   11.568  -39.742 1.00 59.09 225 A 1 
ATOM 1827  N N     . GLU A 1 226 ? -1.784  13.649  -34.054 1.00 83.06 226 A 1 
ATOM 1828  C CA    . GLU A 1 226 ? -1.898  14.337  -32.765 1.00 81.88 226 A 1 
ATOM 1829  C C     . GLU A 1 226 ? -2.868  13.612  -31.815 1.00 83.11 226 A 1 
ATOM 1830  O O     . GLU A 1 226 ? -2.595  13.474  -30.627 1.00 81.23 226 A 1 
ATOM 1831  C CB    . GLU A 1 226 ? -2.343  15.786  -33.045 1.00 77.96 226 A 1 
ATOM 1832  C CG    . GLU A 1 226 ? -2.337  16.691  -31.808 1.00 67.99 226 A 1 
ATOM 1833  C CD    . GLU A 1 226 ? -2.736  18.147  -32.134 1.00 62.82 226 A 1 
ATOM 1834  O OE1   . GLU A 1 226 ? -2.499  19.024  -31.278 1.00 57.48 226 A 1 
ATOM 1835  O OE2   . GLU A 1 226 ? -3.286  18.411  -33.230 1.00 56.28 226 A 1 
ATOM 1836  N N     . MET A 1 227 ? -3.974  13.111  -32.341 1.00 83.09 227 A 1 
ATOM 1837  C CA    . MET A 1 227 ? -5.037  12.465  -31.571 1.00 83.15 227 A 1 
ATOM 1838  C C     . MET A 1 227 ? -4.735  10.993  -31.250 1.00 85.03 227 A 1 
ATOM 1839  O O     . MET A 1 227 ? -5.003  10.521  -30.142 1.00 84.45 227 A 1 
ATOM 1840  C CB    . MET A 1 227 ? -6.338  12.639  -32.377 1.00 80.98 227 A 1 
ATOM 1841  C CG    . MET A 1 227 ? -7.543  11.872  -31.822 1.00 72.96 227 A 1 
ATOM 1842  S SD    . MET A 1 227 ? -7.693  10.127  -32.335 1.00 69.64 227 A 1 
ATOM 1843  C CE    . MET A 1 227 ? -7.972  10.292  -34.104 1.00 61.19 227 A 1 
ATOM 1844  N N     . LEU A 1 228 ? -4.191  10.257  -32.210 1.00 86.19 228 A 1 
ATOM 1845  C CA    . LEU A 1 228 ? -4.077  8.802   -32.162 1.00 87.26 228 A 1 
ATOM 1846  C C     . LEU A 1 228 ? -3.314  8.265   -30.938 1.00 88.31 228 A 1 
ATOM 1847  O O     . LEU A 1 228 ? -3.811  7.318   -30.325 1.00 87.02 228 A 1 
ATOM 1848  C CB    . LEU A 1 228 ? -3.478  8.317   -33.495 1.00 86.21 228 A 1 
ATOM 1849  C CG    . LEU A 1 228 ? -3.454  6.790   -33.667 1.00 83.38 228 A 1 
ATOM 1850  C CD1   . LEU A 1 228 ? -4.870  6.223   -33.764 1.00 77.36 228 A 1 
ATOM 1851  C CD2   . LEU A 1 228 ? -2.706  6.442   -34.953 1.00 77.06 228 A 1 
ATOM 1852  N N     . PRO A 1 229 ? -2.174  8.850   -30.520 1.00 88.96 229 A 1 
ATOM 1853  C CA    . PRO A 1 229 ? -1.446  8.373   -29.340 1.00 89.12 229 A 1 
ATOM 1854  C C     . PRO A 1 229 ? -2.297  8.314   -28.069 1.00 89.56 229 A 1 
ATOM 1855  O O     . PRO A 1 229 ? -2.176  7.371   -27.291 1.00 87.68 229 A 1 
ATOM 1856  C CB    . PRO A 1 229 ? -0.273  9.340   -29.168 1.00 87.91 229 A 1 
ATOM 1857  C CG    . PRO A 1 229 ? -0.011  9.839   -30.579 1.00 85.28 229 A 1 
ATOM 1858  C CD    . PRO A 1 229 ? -1.412  9.907   -31.171 1.00 87.98 229 A 1 
ATOM 1859  N N     . HIS A 1 230 ? -3.186  9.287   -27.870 1.00 89.31 230 A 1 
ATOM 1860  C CA    . HIS A 1 230 ? -4.039  9.346   -26.682 1.00 88.42 230 A 1 
ATOM 1861  C C     . HIS A 1 230 ? -5.012  8.164   -26.633 1.00 88.81 230 A 1 
ATOM 1862  O O     . HIS A 1 230 ? -5.121  7.496   -25.607 1.00 86.21 230 A 1 
ATOM 1863  C CB    . HIS A 1 230 ? -4.815  10.672  -26.660 1.00 86.03 230 A 1 
ATOM 1864  C CG    . HIS A 1 230 ? -3.971  11.920  -26.637 1.00 82.72 230 A 1 
ATOM 1865  N ND1   . HIS A 1 230 ? -4.443  13.201  -26.854 1.00 71.32 230 A 1 
ATOM 1866  C CD2   . HIS A 1 230 ? -2.627  12.042  -26.397 1.00 71.56 230 A 1 
ATOM 1867  C CE1   . HIS A 1 230 ? -3.419  14.054  -26.751 1.00 70.17 230 A 1 
ATOM 1868  N NE2   . HIS A 1 230 ? -2.297  13.385  -26.480 1.00 72.00 230 A 1 
ATOM 1869  N N     . TYR A 1 231 ? -5.679  7.867   -27.747 1.00 89.89 231 A 1 
ATOM 1870  C CA    . TYR A 1 231 ? -6.661  6.786   -27.814 1.00 89.87 231 A 1 
ATOM 1871  C C     . TYR A 1 231 ? -6.018  5.400   -27.853 1.00 90.41 231 A 1 
ATOM 1872  O O     . TYR A 1 231 ? -6.508  4.487   -27.193 1.00 88.41 231 A 1 
ATOM 1873  C CB    . TYR A 1 231 ? -7.599  7.011   -29.003 1.00 88.56 231 A 1 
ATOM 1874  C CG    . TYR A 1 231 ? -8.498  8.207   -28.802 1.00 87.38 231 A 1 
ATOM 1875  C CD1   . TYR A 1 231 ? -9.502  8.165   -27.820 1.00 81.43 231 A 1 
ATOM 1876  C CD2   . TYR A 1 231 ? -8.307  9.386   -29.542 1.00 80.79 231 A 1 
ATOM 1877  C CE1   . TYR A 1 231 ? -10.303 9.289   -27.565 1.00 78.75 231 A 1 
ATOM 1878  C CE2   . TYR A 1 231 ? -9.104  10.519  -29.295 1.00 78.29 231 A 1 
ATOM 1879  C CZ    . TYR A 1 231 ? -10.096 10.467  -28.298 1.00 79.90 231 A 1 
ATOM 1880  O OH    . TYR A 1 231 ? -10.857 11.574  -28.029 1.00 77.29 231 A 1 
ATOM 1881  N N     . VAL A 1 232 ? -4.884  5.240   -28.544 1.00 90.91 232 A 1 
ATOM 1882  C CA    . VAL A 1 232 ? -4.140  3.976   -28.536 1.00 91.26 232 A 1 
ATOM 1883  C C     . VAL A 1 232 ? -3.644  3.652   -27.127 1.00 91.00 232 A 1 
ATOM 1884  O O     . VAL A 1 232 ? -3.844  2.534   -26.662 1.00 89.26 232 A 1 
ATOM 1885  C CB    . VAL A 1 232 ? -2.979  3.995   -29.547 1.00 90.88 232 A 1 
ATOM 1886  C CG1   . VAL A 1 232 ? -2.106  2.739   -29.439 1.00 84.10 232 A 1 
ATOM 1887  C CG2   . VAL A 1 232 ? -3.516  4.054   -30.978 1.00 84.51 232 A 1 
ATOM 1888  N N     . SER A 1 233 ? -3.078  4.621   -26.416 1.00 91.69 233 A 1 
ATOM 1889  C CA    . SER A 1 233 ? -2.673  4.451   -25.017 1.00 91.21 233 A 1 
ATOM 1890  C C     . SER A 1 233 ? -3.873  4.106   -24.124 1.00 90.93 233 A 1 
ATOM 1891  O O     . SER A 1 233 ? -3.800  3.168   -23.332 1.00 88.84 233 A 1 
ATOM 1892  C CB    . SER A 1 233 ? -1.976  5.724   -24.526 1.00 90.32 233 A 1 
ATOM 1893  O OG    . SER A 1 233 ? -1.631  5.631   -23.155 1.00 79.92 233 A 1 
ATOM 1894  N N     . ALA A 1 234 ? -4.997  4.805   -24.290 1.00 90.70 234 A 1 
ATOM 1895  C CA    . ALA A 1 234 ? -6.199  4.561   -23.503 1.00 90.27 234 A 1 
ATOM 1896  C C     . ALA A 1 234 ? -6.758  3.145   -23.703 1.00 90.16 234 A 1 
ATOM 1897  O O     . ALA A 1 234 ? -7.042  2.457   -22.722 1.00 88.15 234 A 1 
ATOM 1898  C CB    . ALA A 1 234 ? -7.241  5.628   -23.849 1.00 89.22 234 A 1 
ATOM 1899  N N     . PHE A 1 235 ? -6.878  2.688   -24.940 1.00 90.31 235 A 1 
ATOM 1900  C CA    . PHE A 1 235 ? -7.370  1.344   -25.239 1.00 90.35 235 A 1 
ATOM 1901  C C     . PHE A 1 235 ? -6.383  0.251   -24.821 1.00 89.57 235 A 1 
ATOM 1902  O O     . PHE A 1 235 ? -6.780  -0.714  -24.166 1.00 87.00 235 A 1 
ATOM 1903  C CB    . PHE A 1 235 ? -7.731  1.239   -26.727 1.00 90.24 235 A 1 
ATOM 1904  C CG    . PHE A 1 235 ? -8.985  1.982   -27.141 1.00 90.84 235 A 1 
ATOM 1905  C CD1   . PHE A 1 235 ? -10.175 1.841   -26.409 1.00 86.23 235 A 1 
ATOM 1906  C CD2   . PHE A 1 235 ? -8.984  2.790   -28.292 1.00 85.90 235 A 1 
ATOM 1907  C CE1   . PHE A 1 235 ? -11.343 2.507   -26.810 1.00 84.53 235 A 1 
ATOM 1908  C CE2   . PHE A 1 235 ? -10.149 3.454   -28.699 1.00 84.67 235 A 1 
ATOM 1909  C CZ    . PHE A 1 235 ? -11.328 3.315   -27.957 1.00 87.54 235 A 1 
ATOM 1910  N N     . ALA A 1 236 ? -5.098  0.417   -25.117 1.00 90.06 236 A 1 
ATOM 1911  C CA    . ALA A 1 236 ? -4.078  -0.563  -24.766 1.00 89.40 236 A 1 
ATOM 1912  C C     . ALA A 1 236 ? -3.944  -0.769  -23.246 1.00 88.73 236 A 1 
ATOM 1913  O O     . ALA A 1 236 ? -3.733  -1.890  -22.788 1.00 85.96 236 A 1 
ATOM 1914  C CB    . ALA A 1 236 ? -2.752  -0.121  -25.391 1.00 89.00 236 A 1 
ATOM 1915  N N     . ASN A 1 237 ? -4.125  0.285   -22.457 1.00 88.49 237 A 1 
ATOM 1916  C CA    . ASN A 1 237 ? -4.056  0.220   -20.994 1.00 87.25 237 A 1 
ATOM 1917  C C     . ASN A 1 237 ? -5.353  -0.263  -20.320 1.00 85.90 237 A 1 
ATOM 1918  O O     . ASN A 1 237 ? -5.370  -0.431  -19.097 1.00 82.30 237 A 1 
ATOM 1919  C CB    . ASN A 1 237 ? -3.639  1.597   -20.454 1.00 86.41 237 A 1 
ATOM 1920  C CG    . ASN A 1 237 ? -2.210  1.979   -20.813 1.00 85.62 237 A 1 
ATOM 1921  O OD1   . ASN A 1 237 ? -1.320  1.160   -20.939 1.00 79.06 237 A 1 
ATOM 1922  N ND2   . ASN A 1 237 ? -1.951  3.263   -20.942 1.00 79.08 237 A 1 
ATOM 1923  N N     . THR A 1 238 ? -6.430  -0.468  -21.076 1.00 86.90 238 A 1 
ATOM 1924  C CA    . THR A 1 238 ? -7.732  -0.895  -20.541 1.00 85.10 238 A 1 
ATOM 1925  C C     . THR A 1 238 ? -8.147  -2.251  -21.104 1.00 83.88 238 A 1 
ATOM 1926  O O     . THR A 1 238 ? -7.572  -3.273  -20.705 1.00 78.62 238 A 1 
ATOM 1927  C CB    . THR A 1 238 ? -8.805  0.201   -20.686 1.00 83.19 238 A 1 
ATOM 1928  O OG1   . THR A 1 238 ? -8.908  0.648   -22.018 1.00 71.22 238 A 1 
ATOM 1929  C CG2   . THR A 1 238 ? -8.500  1.423   -19.829 1.00 70.82 238 A 1 
ATOM 1930  N N     . GLN A 1 239 ? -9.108  -2.296  -22.012 1.00 84.64 239 A 1 
ATOM 1931  C CA    . GLN A 1 239 ? -9.664  -3.539  -22.572 1.00 83.29 239 A 1 
ATOM 1932  C C     . GLN A 1 239 ? -9.503  -3.648  -24.096 1.00 83.52 239 A 1 
ATOM 1933  O O     . GLN A 1 239 ? -10.097 -4.526  -24.721 1.00 78.01 239 A 1 
ATOM 1934  C CB    . GLN A 1 239 ? -11.133 -3.687  -22.154 1.00 79.91 239 A 1 
ATOM 1935  C CG    . GLN A 1 239 ? -11.316 -3.812  -20.629 1.00 75.72 239 A 1 
ATOM 1936  C CD    . GLN A 1 239 ? -12.764 -4.096  -20.221 1.00 72.09 239 A 1 
ATOM 1937  O OE1   . GLN A 1 239 ? -13.667 -4.176  -21.033 1.00 65.12 239 A 1 
ATOM 1938  N NE2   . GLN A 1 239 ? -13.030 -4.253  -18.941 1.00 63.70 239 A 1 
ATOM 1939  N N     . GLY A 1 240 ? -8.705  -2.770  -24.691 1.00 84.87 240 A 1 
ATOM 1940  C CA    . GLY A 1 240 ? -8.643  -2.615  -26.139 1.00 84.97 240 A 1 
ATOM 1941  C C     . GLY A 1 240 ? -9.850  -1.866  -26.698 1.00 85.89 240 A 1 
ATOM 1942  O O     . GLY A 1 240 ? -10.689 -1.354  -25.958 1.00 81.99 240 A 1 
ATOM 1943  N N     . GLY A 1 241 ? -9.937  -1.776  -28.014 1.00 88.04 241 A 1 
ATOM 1944  C CA    . GLY A 1 241 ? -11.057 -1.117  -28.672 1.00 88.47 241 A 1 
ATOM 1945  C C     . GLY A 1 241 ? -10.808 -0.765  -30.130 1.00 89.76 241 A 1 
ATOM 1946  O O     . GLY A 1 241 ? -9.806  -1.159  -30.730 1.00 87.63 241 A 1 
ATOM 1947  N N     . TYR A 1 242 ? -11.748 -0.008  -30.681 1.00 90.45 242 A 1 
ATOM 1948  C CA    . TYR A 1 242 ? -11.768 0.396   -32.079 1.00 90.52 242 A 1 
ATOM 1949  C C     . TYR A 1 242 ? -11.816 1.921   -32.194 1.00 90.30 242 A 1 
ATOM 1950  O O     . TYR A 1 242 ? -12.667 2.570   -31.586 1.00 87.87 242 A 1 
ATOM 1951  C CB    . TYR A 1 242 ? -12.969 -0.241  -32.786 1.00 89.75 242 A 1 
ATOM 1952  C CG    . TYR A 1 242 ? -12.973 -1.759  -32.773 1.00 89.94 242 A 1 
ATOM 1953  C CD1   . TYR A 1 242 ? -12.395 -2.483  -33.829 1.00 84.07 242 A 1 
ATOM 1954  C CD2   . TYR A 1 242 ? -13.549 -2.462  -31.692 1.00 84.01 242 A 1 
ATOM 1955  C CE1   . TYR A 1 242 ? -12.382 -3.886  -33.812 1.00 82.92 242 A 1 
ATOM 1956  C CE2   . TYR A 1 242 ? -13.535 -3.869  -31.659 1.00 82.69 242 A 1 
ATOM 1957  C CZ    . TYR A 1 242 ? -12.948 -4.577  -32.724 1.00 85.89 242 A 1 
ATOM 1958  O OH    . TYR A 1 242 ? -12.922 -5.951  -32.692 1.00 84.03 242 A 1 
ATOM 1959  N N     . VAL A 1 243 ? -10.942 2.491   -32.999 1.00 90.59 243 A 1 
ATOM 1960  C CA    . VAL A 1 243 ? -10.990 3.901   -33.399 1.00 90.26 243 A 1 
ATOM 1961  C C     . VAL A 1 243 ? -11.499 3.969   -34.832 1.00 89.89 243 A 1 
ATOM 1962  O O     . VAL A 1 243 ? -10.858 3.442   -35.741 1.00 87.76 243 A 1 
ATOM 1963  C CB    . VAL A 1 243 ? -9.621  4.586   -33.268 1.00 89.38 243 A 1 
ATOM 1964  C CG1   . VAL A 1 243 ? -9.725  6.077   -33.592 1.00 81.16 243 A 1 
ATOM 1965  C CG2   . VAL A 1 243 ? -9.050  4.451   -31.852 1.00 81.83 243 A 1 
ATOM 1966  N N     . LEU A 1 244 ? -12.644 4.618   -35.040 1.00 89.10 244 A 1 
ATOM 1967  C CA    . LEU A 1 244 ? -13.242 4.813   -36.358 1.00 88.20 244 A 1 
ATOM 1968  C C     . LEU A 1 244 ? -13.052 6.267   -36.790 1.00 87.60 244 A 1 
ATOM 1969  O O     . LEU A 1 244 ? -13.595 7.185   -36.183 1.00 84.65 244 A 1 
ATOM 1970  C CB    . LEU A 1 244 ? -14.727 4.409   -36.355 1.00 86.51 244 A 1 
ATOM 1971  C CG    . LEU A 1 244 ? -14.987 2.908   -36.102 1.00 83.16 244 A 1 
ATOM 1972  C CD1   . LEU A 1 244 ? -15.237 2.605   -34.626 1.00 73.96 244 A 1 
ATOM 1973  C CD2   . LEU A 1 244 ? -16.231 2.450   -36.860 1.00 73.42 244 A 1 
ATOM 1974  N N     . ILE A 1 245 ? -12.294 6.485   -37.854 1.00 86.93 245 A 1 
ATOM 1975  C CA    . ILE A 1 245 ? -12.014 7.807   -38.411 1.00 85.91 245 A 1 
ATOM 1976  C C     . ILE A 1 245 ? -12.828 7.980   -39.691 1.00 85.00 245 A 1 
ATOM 1977  O O     . ILE A 1 245 ? -12.653 7.224   -40.642 1.00 81.27 245 A 1 
ATOM 1978  C CB    . ILE A 1 245 ? -10.504 7.999   -38.652 1.00 84.57 245 A 1 
ATOM 1979  C CG1   . ILE A 1 245 ? -9.700  7.760   -37.352 1.00 80.30 245 A 1 
ATOM 1980  C CG2   . ILE A 1 245 ? -10.248 9.412   -39.205 1.00 79.08 245 A 1 
ATOM 1981  C CD1   . ILE A 1 245 ? -8.183  7.797   -37.534 1.00 73.61 245 A 1 
ATOM 1982  N N     . GLY A 1 246 ? -13.695 8.985   -39.713 1.00 83.92 246 A 1 
ATOM 1983  C CA    . GLY A 1 246 ? -14.602 9.253   -40.829 1.00 82.92 246 A 1 
ATOM 1984  C C     . GLY A 1 246 ? -16.075 8.985   -40.524 1.00 83.33 246 A 1 
ATOM 1985  O O     . GLY A 1 246 ? -16.896 9.001   -41.437 1.00 79.23 246 A 1 
ATOM 1986  N N     . VAL A 1 247 ? -16.411 8.765   -39.257 1.00 84.48 247 A 1 
ATOM 1987  C CA    . VAL A 1 247 ? -17.786 8.622   -38.764 1.00 84.13 247 A 1 
ATOM 1988  C C     . VAL A 1 247 ? -18.151 9.858   -37.946 1.00 82.95 247 A 1 
ATOM 1989  O O     . VAL A 1 247 ? -17.335 10.353  -37.169 1.00 79.18 247 A 1 
ATOM 1990  C CB    . VAL A 1 247 ? -17.949 7.330   -37.947 1.00 83.63 247 A 1 
ATOM 1991  C CG1   . VAL A 1 247 ? -19.383 7.144   -37.465 1.00 75.47 247 A 1 
ATOM 1992  C CG2   . VAL A 1 247 ? -17.568 6.101   -38.782 1.00 76.70 247 A 1 
ATOM 1993  N N     . ASP A 1 248 ? -19.367 10.361  -38.129 1.00 82.66 248 A 1 
ATOM 1994  C CA    . ASP A 1 248 ? -19.909 11.456  -37.330 1.00 80.75 248 A 1 
ATOM 1995  C C     . ASP A 1 248 ? -20.411 10.925  -35.980 1.00 80.73 248 A 1 
ATOM 1996  O O     . ASP A 1 248 ? -21.240 10.016  -35.935 1.00 76.58 248 A 1 
ATOM 1997  C CB    . ASP A 1 248 ? -21.030 12.149  -38.117 1.00 77.23 248 A 1 
ATOM 1998  C CG    . ASP A 1 248 ? -21.363 13.543  -37.584 1.00 70.99 248 A 1 
ATOM 1999  O OD1   . ASP A 1 248 ? -21.477 13.719  -36.356 1.00 64.22 248 A 1 
ATOM 2000  O OD2   . ASP A 1 248 ? -21.483 14.461  -38.425 1.00 64.27 248 A 1 
ATOM 2001  N N     . ASP A 1 249 ? -19.927 11.499  -34.899 1.00 79.78 249 A 1 
ATOM 2002  C CA    . ASP A 1 249 ? -20.284 11.125  -33.532 1.00 77.43 249 A 1 
ATOM 2003  C C     . ASP A 1 249 ? -21.751 11.423  -33.189 1.00 78.05 249 A 1 
ATOM 2004  O O     . ASP A 1 249 ? -22.398 10.666  -32.462 1.00 72.80 249 A 1 
ATOM 2005  C CB    . ASP A 1 249 ? -19.332 11.844  -32.556 1.00 73.00 249 A 1 
ATOM 2006  C CG    . ASP A 1 249 ? -19.352 13.386  -32.631 1.00 65.99 249 A 1 
ATOM 2007  O OD1   . ASP A 1 249 ? -19.675 13.932  -33.711 1.00 56.95 249 A 1 
ATOM 2008  O OD2   . ASP A 1 249 ? -19.039 14.037  -31.614 1.00 59.44 249 A 1 
ATOM 2009  N N     . LYS A 1 250 ? -22.315 12.485  -33.770 1.00 76.30 250 A 1 
ATOM 2010  C CA    . LYS A 1 250 ? -23.691 12.919  -33.497 1.00 75.65 250 A 1 
ATOM 2011  C C     . LYS A 1 250 ? -24.730 12.129  -34.279 1.00 77.15 250 A 1 
ATOM 2012  O O     . LYS A 1 250 ? -25.696 11.634  -33.712 1.00 71.31 250 A 1 
ATOM 2013  C CB    . LYS A 1 250 ? -23.844 14.410  -33.813 1.00 70.84 250 A 1 
ATOM 2014  C CG    . LYS A 1 250 ? -23.016 15.280  -32.866 1.00 62.42 250 A 1 
ATOM 2015  C CD    . LYS A 1 250 ? -23.305 16.747  -33.137 1.00 57.40 250 A 1 
ATOM 2016  C CE    . LYS A 1 250 ? -22.512 17.601  -32.159 1.00 49.83 250 A 1 
ATOM 2017  N NZ    . LYS A 1 250 ? -22.847 19.029  -32.311 1.00 43.41 250 A 1 
ATOM 2018  N N     . SER A 1 251 ? -24.555 12.051  -35.590 1.00 78.50 251 A 1 
ATOM 2019  C CA    . SER A 1 251 ? -25.521 11.383  -36.469 1.00 77.88 251 A 1 
ATOM 2020  C C     . SER A 1 251 ? -25.250 9.892   -36.639 1.00 79.18 251 A 1 
ATOM 2021  O O     . SER A 1 251 ? -26.141 9.162   -37.067 1.00 74.81 251 A 1 
ATOM 2022  C CB    . SER A 1 251 ? -25.565 12.075  -37.830 1.00 74.49 251 A 1 
ATOM 2023  O OG    . SER A 1 251 ? -24.350 11.917  -38.523 1.00 66.60 251 A 1 
ATOM 2024  N N     . LYS A 1 252 ? -24.039 9.451   -36.286 1.00 81.31 252 A 1 
ATOM 2025  C CA    . LYS A 1 252 ? -23.517 8.095   -36.514 1.00 81.49 252 A 1 
ATOM 2026  C C     . LYS A 1 252 ? -23.556 7.682   -37.983 1.00 82.65 252 A 1 
ATOM 2027  O O     . LYS A 1 252 ? -23.654 6.506   -38.309 1.00 76.86 252 A 1 
ATOM 2028  C CB    . LYS A 1 252 ? -24.209 7.071   -35.611 1.00 78.09 252 A 1 
ATOM 2029  C CG    . LYS A 1 252 ? -24.222 7.490   -34.146 1.00 75.25 252 A 1 
ATOM 2030  C CD    . LYS A 1 252 ? -25.102 6.518   -33.376 1.00 70.01 252 A 1 
ATOM 2031  C CE    . LYS A 1 252 ? -25.459 7.149   -32.041 1.00 64.29 252 A 1 
ATOM 2032  N NZ    . LYS A 1 252 ? -26.727 6.614   -31.550 1.00 57.47 252 A 1 
ATOM 2033  N N     . GLU A 1 253 ? -23.496 8.662   -38.861 1.00 83.11 253 A 1 
ATOM 2034  C CA    . GLU A 1 253 ? -23.443 8.435   -40.293 1.00 83.15 253 A 1 
ATOM 2035  C C     . GLU A 1 253 ? -21.993 8.282   -40.743 1.00 83.82 253 A 1 
ATOM 2036  O O     . GLU A 1 253 ? -21.104 9.041   -40.346 1.00 80.96 253 A 1 
ATOM 2037  C CB    . GLU A 1 253 ? -24.150 9.567   -41.050 1.00 80.75 253 A 1 
ATOM 2038  C CG    . GLU A 1 253 ? -25.671 9.557   -40.828 1.00 73.65 253 A 1 
ATOM 2039  C CD    . GLU A 1 253 ? -26.406 10.726  -41.497 1.00 71.18 253 A 1 
ATOM 2040  O OE1   . GLU A 1 253 ? -27.660 10.725  -41.468 1.00 64.14 253 A 1 
ATOM 2041  O OE2   . GLU A 1 253 ? -25.749 11.637  -42.056 1.00 66.39 253 A 1 
ATOM 2042  N N     . VAL A 1 254 ? -21.771 7.316   -41.627 1.00 84.39 254 A 1 
ATOM 2043  C CA    . VAL A 1 254 ? -20.499 7.156   -42.317 1.00 84.07 254 A 1 
ATOM 2044  C C     . VAL A 1 254 ? -20.369 8.270   -43.350 1.00 83.66 254 A 1 
ATOM 2045  O O     . VAL A 1 254 ? -21.120 8.319   -44.320 1.00 80.75 254 A 1 
ATOM 2046  C CB    . VAL A 1 254 ? -20.402 5.769   -42.970 1.00 83.23 254 A 1 
ATOM 2047  C CG1   . VAL A 1 254 ? -19.101 5.616   -43.752 1.00 76.40 254 A 1 
ATOM 2048  C CG2   . VAL A 1 254 ? -20.450 4.656   -41.919 1.00 77.64 254 A 1 
ATOM 2049  N N     . VAL A 1 255 ? -19.412 9.156   -43.152 1.00 83.75 255 A 1 
ATOM 2050  C CA    . VAL A 1 255 ? -19.120 10.255  -44.087 1.00 80.86 255 A 1 
ATOM 2051  C C     . VAL A 1 255 ? -17.798 10.016  -44.806 1.00 79.32 255 A 1 
ATOM 2052  O O     . VAL A 1 255 ? -17.674 10.274  -45.997 1.00 71.02 255 A 1 
ATOM 2053  C CB    . VAL A 1 255 ? -19.119 11.610  -43.364 1.00 77.84 255 A 1 
ATOM 2054  C CG1   . VAL A 1 255 ? -19.030 12.761  -44.363 1.00 68.51 255 A 1 
ATOM 2055  C CG2   . VAL A 1 255 ? -20.381 11.823  -42.524 1.00 69.54 255 A 1 
ATOM 2056  N N     . GLY A 1 256 ? -16.824 9.491   -44.098 1.00 78.20 256 A 1 
ATOM 2057  C CA    . GLY A 1 256 ? -15.492 9.259   -44.634 1.00 77.08 256 A 1 
ATOM 2058  C C     . GLY A 1 256 ? -14.664 10.538  -44.804 1.00 77.89 256 A 1 
ATOM 2059  O O     . GLY A 1 256 ? -15.120 11.664  -44.614 1.00 72.52 256 A 1 
ATOM 2060  N N     . CYS A 1 257 ? -13.409 10.344  -45.165 1.00 77.64 257 A 1 
ATOM 2061  C CA    . CYS A 1 257 ? -12.496 11.397  -45.593 1.00 76.01 257 A 1 
ATOM 2062  C C     . CYS A 1 257 ? -12.479 11.427  -47.124 1.00 76.13 257 A 1 
ATOM 2063  O O     . CYS A 1 257 ? -12.266 10.389  -47.743 1.00 71.06 257 A 1 
ATOM 2064  C CB    . CYS A 1 257 ? -11.104 11.118  -45.030 1.00 72.36 257 A 1 
ATOM 2065  S SG    . CYS A 1 257 ? -11.124 11.177  -43.206 1.00 64.12 257 A 1 
ATOM 2066  N N     . LYS A 1 258 ? -12.664 12.602  -47.729 1.00 76.97 258 A 1 
ATOM 2067  C CA    . LYS A 1 258 ? -12.669 12.727  -49.193 1.00 75.40 258 A 1 
ATOM 2068  C C     . LYS A 1 258 ? -11.413 12.117  -49.812 1.00 75.52 258 A 1 
ATOM 2069  O O     . LYS A 1 258 ? -10.306 12.463  -49.400 1.00 68.92 258 A 1 
ATOM 2070  C CB    . LYS A 1 258 ? -12.787 14.190  -49.632 1.00 69.92 258 A 1 
ATOM 2071  C CG    . LYS A 1 258 ? -14.189 14.768  -49.434 1.00 61.85 258 A 1 
ATOM 2072  C CD    . LYS A 1 258 ? -14.336 16.064  -50.234 1.00 57.62 258 A 1 
ATOM 2073  C CE    . LYS A 1 258 ? -15.782 16.558  -50.206 1.00 50.22 258 A 1 
ATOM 2074  N NZ    . LYS A 1 258 ? -16.071 17.484  -51.330 1.00 43.97 258 A 1 
ATOM 2075  N N     . TRP A 1 259 ? -11.608 11.289  -50.826 1.00 73.04 259 A 1 
ATOM 2076  C CA    . TRP A 1 259 ? -10.530 10.575  -51.522 1.00 69.50 259 A 1 
ATOM 2077  C C     . TRP A 1 259 ? -9.436  11.508  -52.061 1.00 71.59 259 A 1 
ATOM 2078  O O     . TRP A 1 259 ? -8.255  11.185  -51.980 1.00 65.72 259 A 1 
ATOM 2079  C CB    . TRP A 1 259 ? -11.149 9.749   -52.651 1.00 62.80 259 A 1 
ATOM 2080  C CG    . TRP A 1 259 ? -11.711 10.536  -53.801 1.00 59.41 259 A 1 
ATOM 2081  C CD1   . TRP A 1 259 ? -12.969 11.002  -53.914 1.00 51.70 259 A 1 
ATOM 2082  C CD2   . TRP A 1 259 ? -11.006 10.969  -55.007 1.00 54.86 259 A 1 
ATOM 2083  N NE1   . TRP A 1 259 ? -13.100 11.708  -55.109 1.00 45.87 259 A 1 
ATOM 2084  C CE2   . TRP A 1 259 ? -11.913 11.706  -55.807 1.00 49.69 259 A 1 
ATOM 2085  C CE3   . TRP A 1 259 ? -9.695  10.798  -55.488 1.00 46.78 259 A 1 
ATOM 2086  C CZ2   . TRP A 1 259 ? -11.526 12.279  -57.042 1.00 43.11 259 A 1 
ATOM 2087  C CZ3   . TRP A 1 259 ? -9.307  11.361  -56.719 1.00 43.30 259 A 1 
ATOM 2088  C CH2   . TRP A 1 259 ? -10.219 12.096  -57.483 1.00 42.36 259 A 1 
ATOM 2089  N N     . GLU A 1 260 ? -9.801  12.706  -52.509 1.00 72.81 260 A 1 
ATOM 2090  C CA    . GLU A 1 260 ? -8.879  13.726  -53.023 1.00 70.95 260 A 1 
ATOM 2091  C C     . GLU A 1 260 ? -7.857  14.221  -51.987 1.00 71.80 260 A 1 
ATOM 2092  O O     . GLU A 1 260 ? -6.807  14.751  -52.342 1.00 65.92 260 A 1 
ATOM 2093  C CB    . GLU A 1 260 ? -9.698  14.953  -53.463 1.00 66.22 260 A 1 
ATOM 2094  C CG    . GLU A 1 260 ? -10.730 14.690  -54.563 1.00 58.95 260 A 1 
ATOM 2095  C CD    . GLU A 1 260 ? -11.666 15.885  -54.803 1.00 52.78 260 A 1 
ATOM 2096  O OE1   . GLU A 1 260 ? -12.541 15.767  -55.689 1.00 46.46 260 A 1 
ATOM 2097  O OE2   . GLU A 1 260 ? -11.563 16.896  -54.063 1.00 47.05 260 A 1 
ATOM 2098  N N     . LYS A 1 261 ? -8.182  14.111  -50.702 1.00 70.03 261 A 1 
ATOM 2099  C CA    . LYS A 1 261 ? -7.386  14.680  -49.606 1.00 67.96 261 A 1 
ATOM 2100  C C     . LYS A 1 261 ? -6.538  13.648  -48.871 1.00 70.20 261 A 1 
ATOM 2101  O O     . LYS A 1 261 ? -5.691  14.038  -48.063 1.00 64.39 261 A 1 
ATOM 2102  C CB    . LYS A 1 261 ? -8.310  15.395  -48.614 1.00 61.18 261 A 1 
ATOM 2103  C CG    . LYS A 1 261 ? -9.011  16.615  -49.227 1.00 55.12 261 A 1 
ATOM 2104  C CD    . LYS A 1 261 ? -9.847  17.308  -48.156 1.00 51.26 261 A 1 
ATOM 2105  C CE    . LYS A 1 261 ? -10.584 18.514  -48.737 1.00 45.76 261 A 1 
ATOM 2106  N NZ    . LYS A 1 261 ? -11.471 19.127  -47.727 1.00 41.14 261 A 1 
ATOM 2107  N N     . VAL A 1 262 ? -6.791  12.374  -49.088 1.00 71.78 262 A 1 
ATOM 2108  C CA    . VAL A 1 262 ? -6.187  11.296  -48.303 1.00 71.75 262 A 1 
ATOM 2109  C C     . VAL A 1 262 ? -5.707  10.189  -49.233 1.00 74.91 262 A 1 
ATOM 2110  O O     . VAL A 1 262 ? -6.505  9.554   -49.916 1.00 71.32 262 A 1 
ATOM 2111  C CB    . VAL A 1 262 ? -7.178  10.739  -47.260 1.00 65.62 262 A 1 
ATOM 2112  C CG1   . VAL A 1 262 ? -6.538  9.639   -46.416 1.00 58.88 262 A 1 
ATOM 2113  C CG2   . VAL A 1 262 ? -7.646  11.834  -46.294 1.00 59.93 262 A 1 
ATOM 2114  N N     . ASN A 1 263 ? -4.402  9.929   -49.188 1.00 77.72 263 A 1 
ATOM 2115  C CA    . ASN A 1 263 ? -3.845  8.718   -49.777 1.00 78.42 263 A 1 
ATOM 2116  C C     . ASN A 1 263 ? -3.960  7.576   -48.744 1.00 80.61 263 A 1 
ATOM 2117  O O     . ASN A 1 263 ? -3.364  7.689   -47.670 1.00 77.69 263 A 1 
ATOM 2118  C CB    . ASN A 1 263 ? -2.399  8.999   -50.219 1.00 74.07 263 A 1 
ATOM 2119  C CG    . ASN A 1 263 ? -1.740  7.792   -50.867 1.00 67.42 263 A 1 
ATOM 2120  O OD1   . ASN A 1 263 ? -2.084  6.652   -50.633 1.00 60.38 263 A 1 
ATOM 2121  N ND2   . ASN A 1 263 ? -0.747  8.015   -51.702 1.00 60.69 263 A 1 
ATOM 2122  N N     . PRO A 1 264 ? -4.695  6.501   -49.042 1.00 80.03 264 A 1 
ATOM 2123  C CA    . PRO A 1 264 ? -4.924  5.418   -48.086 1.00 80.13 264 A 1 
ATOM 2124  C C     . PRO A 1 264 ? -3.641  4.700   -47.663 1.00 81.67 264 A 1 
ATOM 2125  O O     . PRO A 1 264 ? -3.467  4.425   -46.478 1.00 79.05 264 A 1 
ATOM 2126  C CB    . PRO A 1 264 ? -5.917  4.477   -48.782 1.00 77.79 264 A 1 
ATOM 2127  C CG    . PRO A 1 264 ? -5.731  4.754   -50.267 1.00 74.16 264 A 1 
ATOM 2128  C CD    . PRO A 1 264 ? -5.385  6.238   -50.295 1.00 77.26 264 A 1 
ATOM 2129  N N     . ASP A 1 265 ? -2.715  4.467   -48.581 1.00 84.01 265 A 1 
ATOM 2130  C CA    . ASP A 1 265 ? -1.456  3.785   -48.264 1.00 84.04 265 A 1 
ATOM 2131  C C     . ASP A 1 265 ? -0.553  4.648   -47.384 1.00 84.99 265 A 1 
ATOM 2132  O O     . ASP A 1 265 ? 0.035   4.166   -46.411 1.00 82.04 265 A 1 
ATOM 2133  C CB    . ASP A 1 265 ? -0.720  3.416   -49.558 1.00 82.45 265 A 1 
ATOM 2134  C CG    . ASP A 1 265 ? -1.486  2.405   -50.408 1.00 75.01 265 A 1 
ATOM 2135  O OD1   . ASP A 1 265 ? -2.156  1.535   -49.815 1.00 65.96 265 A 1 
ATOM 2136  O OD2   . ASP A 1 265 ? -1.386  2.525   -51.646 1.00 66.61 265 A 1 
ATOM 2137  N N     . LEU A 1 266 ? -0.481  5.951   -47.674 1.00 83.77 266 A 1 
ATOM 2138  C CA    . LEU A 1 266 ? 0.260   6.896   -46.855 1.00 83.44 266 A 1 
ATOM 2139  C C     . LEU A 1 266 ? -0.351  7.001   -45.456 1.00 84.30 266 A 1 
ATOM 2140  O O     . LEU A 1 266 ? 0.382   6.968   -44.469 1.00 82.35 266 A 1 
ATOM 2141  C CB    . LEU A 1 266 ? 0.296   8.266   -47.556 1.00 81.20 266 A 1 
ATOM 2142  C CG    . LEU A 1 266 ? 1.185   9.303   -46.835 1.00 72.57 266 A 1 
ATOM 2143  C CD1   . LEU A 1 266 ? 2.667   8.949   -46.927 1.00 66.61 266 A 1 
ATOM 2144  C CD2   . LEU A 1 266 ? 0.985   10.681  -47.453 1.00 65.88 266 A 1 
ATOM 2145  N N     . LEU A 1 267 ? -1.679  7.079   -45.365 1.00 84.18 267 A 1 
ATOM 2146  C CA    . LEU A 1 267 ? -2.390  7.146   -44.093 1.00 83.98 267 A 1 
ATOM 2147  C C     . LEU A 1 267 ? -2.108  5.913   -43.236 1.00 85.03 267 A 1 
ATOM 2148  O O     . LEU A 1 267 ? -1.779  6.055   -42.060 1.00 84.16 267 A 1 
ATOM 2149  C CB    . LEU A 1 267 ? -3.891  7.316   -44.366 1.00 82.59 267 A 1 
ATOM 2150  C CG    . LEU A 1 267 ? -4.761  7.358   -43.092 1.00 78.86 267 A 1 
ATOM 2151  C CD1   . LEU A 1 267 ? -4.397  8.530   -42.186 1.00 72.72 267 A 1 
ATOM 2152  C CD2   . LEU A 1 267 ? -6.233  7.490   -43.474 1.00 72.53 267 A 1 
ATOM 2153  N N     . LYS A 1 268 ? -2.191  4.716   -43.814 1.00 85.30 268 A 1 
ATOM 2154  C CA    . LYS A 1 268 ? -1.917  3.466   -43.115 1.00 85.88 268 A 1 
ATOM 2155  C C     . LYS A 1 268 ? -0.489  3.432   -42.574 1.00 86.48 268 A 1 
ATOM 2156  O O     . LYS A 1 268 ? -0.290  3.195   -41.385 1.00 84.39 268 A 1 
ATOM 2157  C CB    . LYS A 1 268 ? -2.218  2.289   -44.058 1.00 84.46 268 A 1 
ATOM 2158  C CG    . LYS A 1 268 ? -2.103  0.949   -43.321 1.00 77.48 268 A 1 
ATOM 2159  C CD    . LYS A 1 268 ? -2.497  -0.219  -44.225 1.00 75.32 268 A 1 
ATOM 2160  C CE    . LYS A 1 268 ? -2.312  -1.516  -43.435 1.00 67.88 268 A 1 
ATOM 2161  N NZ    . LYS A 1 268 ? -2.657  -2.714  -44.224 1.00 61.31 268 A 1 
ATOM 2162  N N     . LYS A 1 269 ? 0.491   3.763   -43.407 1.00 87.79 269 A 1 
ATOM 2163  C CA    . LYS A 1 269 ? 1.903   3.800   -43.019 1.00 87.82 269 A 1 
ATOM 2164  C C     . LYS A 1 269 ? 2.183   4.830   -41.922 1.00 87.94 269 A 1 
ATOM 2165  O O     . LYS A 1 269 ? 2.981   4.582   -41.019 1.00 85.62 269 A 1 
ATOM 2166  C CB    . LYS A 1 269 ? 2.734   4.067   -44.279 1.00 87.25 269 A 1 
ATOM 2167  C CG    . LYS A 1 269 ? 4.231   3.843   -44.033 1.00 76.70 269 A 1 
ATOM 2168  C CD    . LYS A 1 269 ? 5.006   3.984   -45.347 1.00 70.03 269 A 1 
ATOM 2169  C CE    . LYS A 1 269 ? 6.477   3.628   -45.116 1.00 59.07 269 A 1 
ATOM 2170  N NZ    . LYS A 1 269 ? 7.253   3.645   -46.375 1.00 50.46 269 A 1 
ATOM 2171  N N     . GLU A 1 270 ? 1.523   5.979   -41.980 1.00 86.81 270 A 1 
ATOM 2172  C CA    . GLU A 1 270 ? 1.674   7.016   -40.959 1.00 86.39 270 A 1 
ATOM 2173  C C     . GLU A 1 270 ? 1.042   6.629   -39.615 1.00 87.21 270 A 1 
ATOM 2174  O O     . GLU A 1 270 ? 1.599   6.962   -38.569 1.00 85.73 270 A 1 
ATOM 2175  C CB    . GLU A 1 270 ? 1.095   8.342   -41.484 1.00 84.95 270 A 1 
ATOM 2176  C CG    . GLU A 1 270 ? 2.017   9.036   -42.517 1.00 77.23 270 A 1 
ATOM 2177  C CD    . GLU A 1 270 ? 3.244   9.700   -41.874 1.00 73.13 270 A 1 
ATOM 2178  O OE1   . GLU A 1 270 ? 3.691   10.768  -42.352 1.00 65.49 270 A 1 
ATOM 2179  O OE2   . GLU A 1 270 ? 3.719   9.252   -40.808 1.00 66.14 270 A 1 
ATOM 2180  N N     . ILE A 1 271 ? -0.068  5.903   -39.637 1.00 88.32 271 A 1 
ATOM 2181  C CA    . ILE A 1 271 ? -0.695  5.344   -38.436 1.00 88.38 271 A 1 
ATOM 2182  C C     . ILE A 1 271 ? 0.216   4.292   -37.801 1.00 88.73 271 A 1 
ATOM 2183  O O     . ILE A 1 271 ? 0.487   4.369   -36.604 1.00 87.28 271 A 1 
ATOM 2184  C CB    . ILE A 1 271 ? -2.093  4.783   -38.775 1.00 87.58 271 A 1 
ATOM 2185  C CG1   . ILE A 1 271 ? -3.073  5.951   -39.039 1.00 82.51 271 A 1 
ATOM 2186  C CG2   . ILE A 1 271 ? -2.632  3.886   -37.648 1.00 81.48 271 A 1 
ATOM 2187  C CD1   . ILE A 1 271 ? -4.382  5.521   -39.706 1.00 75.00 271 A 1 
ATOM 2188  N N     . GLU A 1 272 ? 0.730   3.357   -38.598 1.00 89.21 272 A 1 
ATOM 2189  C CA    . GLU A 1 272 ? 1.653   2.320   -38.136 1.00 88.98 272 A 1 
ATOM 2190  C C     . GLU A 1 272 ? 2.911   2.936   -37.506 1.00 88.85 272 A 1 
ATOM 2191  O O     . GLU A 1 272 ? 3.238   2.646   -36.355 1.00 86.73 272 A 1 
ATOM 2192  C CB    . GLU A 1 272 ? 1.999   1.384   -39.312 1.00 88.09 272 A 1 
ATOM 2193  C CG    . GLU A 1 272 ? 0.822   0.474   -39.692 1.00 79.07 272 A 1 
ATOM 2194  C CD    . GLU A 1 272 ? 0.994   -0.296  -41.008 1.00 73.21 272 A 1 
ATOM 2195  O OE1   . GLU A 1 272 ? 0.028   -0.999  -41.398 1.00 66.10 272 A 1 
ATOM 2196  O OE2   . GLU A 1 272 ? 2.049   -0.163  -41.668 1.00 66.91 272 A 1 
ATOM 2197  N N     . ASN A 1 273 ? 3.544   3.891   -38.178 1.00 89.75 273 A 1 
ATOM 2198  C CA    . ASN A 1 273 ? 4.699   4.607   -37.641 1.00 89.00 273 A 1 
ATOM 2199  C C     . ASN A 1 273 ? 4.391   5.389   -36.359 1.00 88.88 273 A 1 
ATOM 2200  O O     . ASN A 1 273 ? 5.267   5.545   -35.510 1.00 86.27 273 A 1 
ATOM 2201  C CB    . ASN A 1 273 ? 5.210   5.598   -38.698 1.00 87.66 273 A 1 
ATOM 2202  C CG    . ASN A 1 273 ? 6.067   4.961   -39.777 1.00 78.38 273 A 1 
ATOM 2203  O OD1   . ASN A 1 273 ? 6.703   3.948   -39.606 1.00 70.24 273 A 1 
ATOM 2204  N ND2   . ASN A 1 273 ? 6.177   5.617   -40.916 1.00 69.19 273 A 1 
ATOM 2205  N N     . CYS A 1 274 ? 3.187   5.938   -36.231 1.00 88.86 274 A 1 
ATOM 2206  C CA    . CYS A 1 274 ? 2.774   6.667   -35.036 1.00 88.27 274 A 1 
ATOM 2207  C C     . CYS A 1 274 ? 2.625   5.724   -33.837 1.00 88.52 274 A 1 
ATOM 2208  O O     . CYS A 1 274 ? 3.073   6.060   -32.744 1.00 86.36 274 A 1 
ATOM 2209  C CB    . CYS A 1 274 ? 1.474   7.422   -35.343 1.00 86.52 274 A 1 
ATOM 2210  S SG    . CYS A 1 274 ? 1.044   8.544   -33.982 1.00 75.70 274 A 1 
ATOM 2211  N N     . ILE A 1 275 ? 2.033   4.551   -34.033 1.00 89.37 275 A 1 
ATOM 2212  C CA    . ILE A 1 275 ? 1.806   3.562   -32.973 1.00 89.37 275 A 1 
ATOM 2213  C C     . ILE A 1 275 ? 3.114   2.874   -32.565 1.00 88.98 275 A 1 
ATOM 2214  O O     . ILE A 1 275 ? 3.372   2.721   -31.375 1.00 86.49 275 A 1 
ATOM 2215  C CB    . ILE A 1 275 ? 0.711   2.560   -33.391 1.00 88.41 275 A 1 
ATOM 2216  C CG1   . ILE A 1 275 ? -0.635  3.293   -33.600 1.00 83.16 275 A 1 
ATOM 2217  C CG2   . ILE A 1 275 ? 0.549   1.473   -32.313 1.00 82.48 275 A 1 
ATOM 2218  C CD1   . ILE A 1 275 ? -1.735  2.431   -34.224 1.00 78.04 275 A 1 
ATOM 2219  N N     . GLU A 1 276 ? 3.977   2.521   -33.520 1.00 89.53 276 A 1 
ATOM 2220  C CA    . GLU A 1 276 ? 5.270   1.898   -33.214 1.00 88.69 276 A 1 
ATOM 2221  C C     . GLU A 1 276 ? 6.214   2.804   -32.408 1.00 88.26 276 A 1 
ATOM 2222  O O     . GLU A 1 276 ? 7.061   2.303   -31.670 1.00 84.70 276 A 1 
ATOM 2223  C CB    . GLU A 1 276 ? 5.988   1.471   -34.497 1.00 87.16 276 A 1 
ATOM 2224  C CG    . GLU A 1 276 ? 5.397   0.209   -35.142 1.00 78.29 276 A 1 
ATOM 2225  C CD    . GLU A 1 276 ? 6.388   -0.429  -36.119 1.00 71.22 276 A 1 
ATOM 2226  O OE1   . GLU A 1 276 ? 6.562   -1.672  -36.034 1.00 63.29 276 A 1 
ATOM 2227  O OE2   . GLU A 1 276 ? 7.052   0.312   -36.868 1.00 63.62 276 A 1 
ATOM 2228  N N     . LYS A 1 277 ? 6.070   4.127   -32.516 1.00 88.67 277 A 1 
ATOM 2229  C CA    . LYS A 1 277 ? 6.886   5.102   -31.779 1.00 87.78 277 A 1 
ATOM 2230  C C     . LYS A 1 277 ? 6.410   5.356   -30.353 1.00 87.99 277 A 1 
ATOM 2231  O O     . LYS A 1 277 ? 7.070   6.107   -29.636 1.00 83.85 277 A 1 
ATOM 2232  C CB    . LYS A 1 277 ? 6.960   6.414   -32.566 1.00 85.00 277 A 1 
ATOM 2233  C CG    . LYS A 1 277 ? 7.881   6.282   -33.788 1.00 74.57 277 A 1 
ATOM 2234  C CD    . LYS A 1 277 ? 7.840   7.570   -34.611 1.00 69.54 277 A 1 
ATOM 2235  C CE    . LYS A 1 277 ? 8.723   7.398   -35.847 1.00 58.72 277 A 1 
ATOM 2236  N NZ    . LYS A 1 277 ? 8.697   8.598   -36.712 1.00 50.80 277 A 1 
ATOM 2237  N N     . LEU A 1 278 ? 5.281   4.793   -29.930 1.00 87.69 278 A 1 
ATOM 2238  C CA    . LEU A 1 278 ? 4.762   5.003   -28.585 1.00 87.66 278 A 1 
ATOM 2239  C C     . LEU A 1 278 ? 5.692   4.367   -27.546 1.00 87.99 278 A 1 
ATOM 2240  O O     . LEU A 1 278 ? 6.045   3.193   -27.679 1.00 85.17 278 A 1 
ATOM 2241  C CB    . LEU A 1 278 ? 3.333   4.450   -28.449 1.00 86.42 278 A 1 
ATOM 2242  C CG    . LEU A 1 278 ? 2.290   5.154   -29.333 1.00 84.73 278 A 1 
ATOM 2243  C CD1   . LEU A 1 278 ? 0.929   4.484   -29.153 1.00 78.59 278 A 1 
ATOM 2244  C CD2   . LEU A 1 278 ? 2.144   6.637   -28.998 1.00 79.00 278 A 1 
ATOM 2245  N N     . PRO A 1 279 ? 6.074   5.109   -26.488 1.00 88.69 279 A 1 
ATOM 2246  C CA    . PRO A 1 279 ? 6.847   4.534   -25.395 1.00 88.30 279 A 1 
ATOM 2247  C C     . PRO A 1 279 ? 6.047   3.445   -24.680 1.00 88.60 279 A 1 
ATOM 2248  O O     . PRO A 1 279 ? 4.896   3.650   -24.296 1.00 85.90 279 A 1 
ATOM 2249  C CB    . PRO A 1 279 ? 7.197   5.700   -24.463 1.00 86.54 279 A 1 
ATOM 2250  C CG    . PRO A 1 279 ? 6.966   6.952   -25.310 1.00 84.62 279 A 1 
ATOM 2251  C CD    . PRO A 1 279 ? 5.862   6.528   -26.269 1.00 87.37 279 A 1 
ATOM 2252  N N     . THR A 1 280 ? 6.680   2.294   -24.460 1.00 88.30 280 A 1 
ATOM 2253  C CA    . THR A 1 280 ? 6.095   1.185   -23.703 1.00 87.93 280 A 1 
ATOM 2254  C C     . THR A 1 280 ? 6.998   0.795   -22.543 1.00 87.84 280 A 1 
ATOM 2255  O O     . THR A 1 280 ? 8.213   0.999   -22.591 1.00 84.76 280 A 1 
ATOM 2256  C CB    . THR A 1 280 ? 5.800   -0.038  -24.591 1.00 86.12 280 A 1 
ATOM 2257  O OG1   . THR A 1 280 ? 6.976   -0.542  -25.182 1.00 73.78 280 A 1 
ATOM 2258  C CG2   . THR A 1 280 ? 4.835   0.288   -25.723 1.00 74.21 280 A 1 
ATOM 2259  N N     . PHE A 1 281 ? 6.416   0.231   -21.496 1.00 86.78 281 A 1 
ATOM 2260  C CA    . PHE A 1 281 ? 7.161   -0.373  -20.394 1.00 86.08 281 A 1 
ATOM 2261  C C     . PHE A 1 281 ? 6.632   -1.780  -20.126 1.00 85.84 281 A 1 
ATOM 2262  O O     . PHE A 1 281 ? 5.416   -1.991  -20.065 1.00 82.62 281 A 1 
ATOM 2263  C CB    . PHE A 1 281 ? 7.094   0.512   -19.148 1.00 84.21 281 A 1 
ATOM 2264  C CG    . PHE A 1 281 ? 7.979   0.001   -18.033 1.00 83.82 281 A 1 
ATOM 2265  C CD1   . PHE A 1 281 ? 7.480   -0.912  -17.090 1.00 78.55 281 A 1 
ATOM 2266  C CD2   . PHE A 1 281 ? 9.331   0.392   -17.968 1.00 77.79 281 A 1 
ATOM 2267  C CE1   . PHE A 1 281 ? 8.319   -1.421  -16.085 1.00 75.47 281 A 1 
ATOM 2268  C CE2   . PHE A 1 281 ? 10.173  -0.111  -16.962 1.00 75.02 281 A 1 
ATOM 2269  C CZ    . PHE A 1 281 ? 9.665   -1.017  -16.021 1.00 76.74 281 A 1 
ATOM 2270  N N     . HIS A 1 282 ? 7.542   -2.728  -19.949 1.00 85.57 282 A 1 
ATOM 2271  C CA    . HIS A 1 282 ? 7.218   -4.138  -19.806 1.00 84.66 282 A 1 
ATOM 2272  C C     . HIS A 1 282 ? 7.594   -4.664  -18.424 1.00 84.29 282 A 1 
ATOM 2273  O O     . HIS A 1 282 ? 8.728   -4.520  -17.978 1.00 80.55 282 A 1 
ATOM 2274  C CB    . HIS A 1 282 ? 7.930   -4.936  -20.898 1.00 82.94 282 A 1 
ATOM 2275  C CG    . HIS A 1 282 ? 7.455   -4.605  -22.284 1.00 81.48 282 A 1 
ATOM 2276  N ND1   . HIS A 1 282 ? 6.393   -5.193  -22.937 1.00 71.66 282 A 1 
ATOM 2277  C CD2   . HIS A 1 282 ? 8.008   -3.693  -23.149 1.00 72.00 282 A 1 
ATOM 2278  C CE1   . HIS A 1 282 ? 6.323   -4.661  -24.167 1.00 72.34 282 A 1 
ATOM 2279  N NE2   . HIS A 1 282 ? 7.281   -3.743  -24.331 1.00 73.30 282 A 1 
ATOM 2280  N N     . PHE A 1 283 ? 6.648   -5.351  -17.782 1.00 82.24 283 A 1 
ATOM 2281  C CA    . PHE A 1 283 ? 6.879   -6.164  -16.584 1.00 81.08 283 A 1 
ATOM 2282  C C     . PHE A 1 283 ? 7.058   -7.652  -16.920 1.00 79.99 283 A 1 
ATOM 2283  O O     . PHE A 1 283 ? 7.574   -8.418  -16.109 1.00 73.19 283 A 1 
ATOM 2284  C CB    . PHE A 1 283 ? 5.703   -5.991  -15.626 1.00 79.20 283 A 1 
ATOM 2285  C CG    . PHE A 1 283 ? 5.483   -4.574  -15.154 1.00 79.23 283 A 1 
ATOM 2286  C CD1   . PHE A 1 283 ? 6.303   -4.033  -14.146 1.00 75.60 283 A 1 
ATOM 2287  C CD2   . PHE A 1 283 ? 4.461   -3.787  -15.710 1.00 75.30 283 A 1 
ATOM 2288  C CE1   . PHE A 1 283 ? 6.097   -2.724  -13.696 1.00 73.35 283 A 1 
ATOM 2289  C CE2   . PHE A 1 283 ? 4.254   -2.472  -15.263 1.00 73.42 283 A 1 
ATOM 2290  C CZ    . PHE A 1 283 ? 5.072   -1.941  -14.255 1.00 74.71 283 A 1 
ATOM 2291  N N     . CYS A 1 284 ? 6.619   -8.080  -18.100 1.00 79.65 284 A 1 
ATOM 2292  C CA    . CYS A 1 284 ? 6.712   -9.452  -18.568 1.00 78.61 284 A 1 
ATOM 2293  C C     . CYS A 1 284 ? 8.044   -9.723  -19.289 1.00 78.66 284 A 1 
ATOM 2294  O O     . CYS A 1 284 ? 8.683   -8.819  -19.824 1.00 72.97 284 A 1 
ATOM 2295  C CB    . CYS A 1 284 ? 5.495   -9.762  -19.458 1.00 74.28 284 A 1 
ATOM 2296  S SG    . CYS A 1 284 ? 5.460   -8.691  -20.929 1.00 66.78 284 A 1 
ATOM 2297  N N     . CYS A 1 285 ? 8.448   -10.999 -19.337 1.00 79.05 285 A 1 
ATOM 2298  C CA    . CYS A 1 285 ? 9.688   -11.418 -19.998 1.00 77.75 285 A 1 
ATOM 2299  C C     . CYS A 1 285 ? 9.608   -11.360 -21.531 1.00 78.11 285 A 1 
ATOM 2300  O O     . CYS A 1 285 ? 10.614  -11.099 -22.179 1.00 72.58 285 A 1 
ATOM 2301  C CB    . CYS A 1 285 ? 10.040  -12.836 -19.533 1.00 73.39 285 A 1 
ATOM 2302  S SG    . CYS A 1 285 ? 10.274  -12.857 -17.725 1.00 63.38 285 A 1 
ATOM 2303  N N     . GLU A 1 286 ? 8.428   -11.593 -22.099 1.00 79.77 286 A 1 
ATOM 2304  C CA    . GLU A 1 286 ? 8.230   -11.688 -23.553 1.00 78.78 286 A 1 
ATOM 2305  C C     . GLU A 1 286 ? 8.372   -10.347 -24.283 1.00 79.20 286 A 1 
ATOM 2306  O O     . GLU A 1 286 ? 8.763   -10.325 -25.447 1.00 73.20 286 A 1 
ATOM 2307  C CB    . GLU A 1 286 ? 6.843   -12.277 -23.854 1.00 74.59 286 A 1 
ATOM 2308  C CG    . GLU A 1 286 ? 6.683   -13.718 -23.351 1.00 65.54 286 A 1 
ATOM 2309  C CD    . GLU A 1 286 ? 5.306   -14.316 -23.664 1.00 60.41 286 A 1 
ATOM 2310  O OE1   . GLU A 1 286 ? 5.151   -15.539 -23.434 1.00 52.76 286 A 1 
ATOM 2311  O OE2   . GLU A 1 286 ? 4.411   -13.562 -24.110 1.00 52.52 286 A 1 
ATOM 2312  N N     . LYS A 1 287 ? 8.066   -9.246  -23.610 1.00 80.15 287 A 1 
ATOM 2313  C CA    . LYS A 1 287 ? 8.152   -7.877  -24.149 1.00 80.18 287 A 1 
ATOM 2314  C C     . LYS A 1 287 ? 7.490   -7.706  -25.532 1.00 81.25 287 A 1 
ATOM 2315  O O     . LYS A 1 287 ? 8.140   -7.221  -26.464 1.00 75.78 287 A 1 
ATOM 2316  C CB    . LYS A 1 287 ? 9.611   -7.384  -24.127 1.00 76.15 287 A 1 
ATOM 2317  C CG    . LYS A 1 287 ? 10.207  -7.345  -22.714 1.00 72.10 287 A 1 
ATOM 2318  C CD    . LYS A 1 287 ? 11.626  -6.777  -22.760 1.00 68.79 287 A 1 
ATOM 2319  C CE    . LYS A 1 287 ? 12.205  -6.723  -21.345 1.00 62.73 287 A 1 
ATOM 2320  N NZ    . LYS A 1 287 ? 13.561  -6.129  -21.327 1.00 55.97 287 A 1 
ATOM 2321  N N     . PRO A 1 288 ? 6.214   -8.078  -25.700 1.00 81.34 288 A 1 
ATOM 2322  C CA    . PRO A 1 288 ? 5.527   -7.945  -26.975 1.00 81.02 288 A 1 
ATOM 2323  C C     . PRO A 1 288 ? 5.382   -6.474  -27.375 1.00 82.47 288 A 1 
ATOM 2324  O O     . PRO A 1 288 ? 5.321   -5.579  -26.530 1.00 78.86 288 A 1 
ATOM 2325  C CB    . PRO A 1 288 ? 4.172   -8.630  -26.780 1.00 77.56 288 A 1 
ATOM 2326  C CG    . PRO A 1 288 ? 3.897   -8.440  -25.292 1.00 75.05 288 A 1 
ATOM 2327  C CD    . PRO A 1 288 ? 5.292   -8.534  -24.673 1.00 79.06 288 A 1 
ATOM 2328  N N     . LYS A 1 289 ? 5.279   -6.214  -28.675 1.00 83.60 289 A 1 
ATOM 2329  C CA    . LYS A 1 289 ? 4.877   -4.898  -29.184 1.00 84.07 289 A 1 
ATOM 2330  C C     . LYS A 1 289 ? 3.374   -4.680  -28.971 1.00 84.97 289 A 1 
ATOM 2331  O O     . LYS A 1 289 ? 2.626   -5.629  -28.737 1.00 80.24 289 A 1 
ATOM 2332  C CB    . LYS A 1 289 ? 5.267   -4.751  -30.663 1.00 80.57 289 A 1 
ATOM 2333  C CG    . LYS A 1 289 ? 6.791   -4.664  -30.889 1.00 72.43 289 A 1 
ATOM 2334  C CD    . LYS A 1 289 ? 7.060   -4.333  -32.364 1.00 67.46 289 A 1 
ATOM 2335  C CE    . LYS A 1 289 ? 8.541   -4.088  -32.670 1.00 57.72 289 A 1 
ATOM 2336  N NZ    . LYS A 1 289 ? 8.712   -3.564  -34.053 1.00 49.97 289 A 1 
ATOM 2337  N N     . VAL A 1 290 ? 2.929   -3.432  -29.098 1.00 84.06 290 A 1 
ATOM 2338  C CA    . VAL A 1 290 ? 1.497   -3.112  -29.127 1.00 84.58 290 A 1 
ATOM 2339  C C     . VAL A 1 290 ? 0.873   -3.806  -30.330 1.00 85.22 290 A 1 
ATOM 2340  O O     . VAL A 1 290 ? 1.299   -3.572  -31.461 1.00 82.64 290 A 1 
ATOM 2341  C CB    . VAL A 1 290 ? 1.256   -1.592  -29.200 1.00 82.80 290 A 1 
ATOM 2342  C CG1   . VAL A 1 290 ? -0.239  -1.265  -29.191 1.00 74.17 290 A 1 
ATOM 2343  C CG2   . VAL A 1 290 ? 1.894   -0.881  -28.002 1.00 74.78 290 A 1 
ATOM 2344  N N     . ASN A 1 291 ? -0.126  -4.644  -30.090 1.00 86.74 291 A 1 
ATOM 2345  C CA    . ASN A 1 291 ? -0.819  -5.335  -31.166 1.00 86.76 291 A 1 
ATOM 2346  C C     . ASN A 1 291 ? -1.985  -4.481  -31.669 1.00 87.48 291 A 1 
ATOM 2347  O O     . ASN A 1 291 ? -2.874  -4.108  -30.904 1.00 84.09 291 A 1 
ATOM 2348  C CB    . ASN A 1 291 ? -1.246  -6.733  -30.692 1.00 82.96 291 A 1 
ATOM 2349  C CG    . ASN A 1 291 ? -1.704  -7.594  -31.855 1.00 74.56 291 A 1 
ATOM 2350  O OD1   . ASN A 1 291 ? -1.427  -7.323  -33.012 1.00 64.38 291 A 1 
ATOM 2351  N ND2   . ASN A 1 291 ? -2.402  -8.667  -31.574 1.00 65.45 291 A 1 
ATOM 2352  N N     . PHE A 1 292 ? -1.971  -4.165  -32.948 1.00 88.67 292 A 1 
ATOM 2353  C CA    . PHE A 1 292 ? -3.010  -3.376  -33.590 1.00 88.81 292 A 1 
ATOM 2354  C C     . PHE A 1 292 ? -3.196  -3.808  -35.043 1.00 89.15 292 A 1 
ATOM 2355  O O     . PHE A 1 292 ? -2.289  -4.345  -35.679 1.00 86.24 292 A 1 
ATOM 2356  C CB    . PHE A 1 292 ? -2.693  -1.876  -33.484 1.00 86.83 292 A 1 
ATOM 2357  C CG    . PHE A 1 292 ? -1.533  -1.415  -34.338 1.00 86.95 292 A 1 
ATOM 2358  C CD1   . PHE A 1 292 ? -0.205  -1.573  -33.888 1.00 82.23 292 A 1 
ATOM 2359  C CD2   . PHE A 1 292 ? -1.764  -0.848  -35.603 1.00 82.69 292 A 1 
ATOM 2360  C CE1   . PHE A 1 292 ? 0.870   -1.173  -34.694 1.00 80.62 292 A 1 
ATOM 2361  C CE2   . PHE A 1 292 ? -0.689  -0.444  -36.415 1.00 81.34 292 A 1 
ATOM 2362  C CZ    . PHE A 1 292 ? 0.628   -0.609  -35.958 1.00 81.68 292 A 1 
ATOM 2363  N N     . THR A 1 293 ? -4.380  -3.547  -35.575 1.00 89.37 293 A 1 
ATOM 2364  C CA    . THR A 1 293 ? -4.699  -3.810  -36.978 1.00 89.01 293 A 1 
ATOM 2365  C C     . THR A 1 293 ? -5.354  -2.578  -37.574 1.00 89.14 293 A 1 
ATOM 2366  O O     . THR A 1 293 ? -6.323  -2.057  -37.027 1.00 86.07 293 A 1 
ATOM 2367  C CB    . THR A 1 293 ? -5.613  -5.030  -37.129 1.00 87.36 293 A 1 
ATOM 2368  O OG1   . THR A 1 293 ? -5.079  -6.131  -36.432 1.00 72.69 293 A 1 
ATOM 2369  C CG2   . THR A 1 293 ? -5.748  -5.465  -38.583 1.00 71.38 293 A 1 
ATOM 2370  N N     . THR A 1 294 ? -4.843  -2.116  -38.711 1.00 88.87 294 A 1 
ATOM 2371  C CA    . THR A 1 294 ? -5.411  -0.981  -39.441 1.00 87.97 294 A 1 
ATOM 2372  C C     . THR A 1 294 ? -6.097  -1.477  -40.703 1.00 87.89 294 A 1 
ATOM 2373  O O     . THR A 1 294 ? -5.470  -2.136  -41.532 1.00 84.57 294 A 1 
ATOM 2374  C CB    . THR A 1 294 ? -4.339  0.054   -39.800 1.00 85.92 294 A 1 
ATOM 2375  O OG1   . THR A 1 294 ? -3.587  0.406   -38.664 1.00 72.15 294 A 1 
ATOM 2376  C CG2   . THR A 1 294 ? -4.954  1.340   -40.339 1.00 71.59 294 A 1 
ATOM 2377  N N     . LYS A 1 295 ? -7.375  -1.124  -40.877 1.00 87.41 295 A 1 
ATOM 2378  C CA    . LYS A 1 295 ? -8.143  -1.402  -42.093 1.00 86.91 295 A 1 
ATOM 2379  C C     . LYS A 1 295 ? -8.700  -0.095  -42.652 1.00 87.00 295 A 1 
ATOM 2380  O O     . LYS A 1 295 ? -9.216  0.733   -41.907 1.00 83.54 295 A 1 
ATOM 2381  C CB    . LYS A 1 295 ? -9.236  -2.446  -41.785 1.00 84.51 295 A 1 
ATOM 2382  C CG    . LYS A 1 295 ? -9.943  -2.968  -43.054 1.00 78.34 295 A 1 
ATOM 2383  C CD    . LYS A 1 295 ? -10.926 -4.105  -42.737 1.00 76.93 295 A 1 
ATOM 2384  C CE    . LYS A 1 295 ? -11.570 -4.629  -44.034 1.00 69.68 295 A 1 
ATOM 2385  N NZ    . LYS A 1 295 ? -12.528 -5.747  -43.821 1.00 63.65 295 A 1 
ATOM 2386  N N     . ILE A 1 296 ? -8.597  0.085   -43.964 1.00 87.16 296 A 1 
ATOM 2387  C CA    . ILE A 1 296 ? -9.193  1.220   -44.672 1.00 86.10 296 A 1 
ATOM 2388  C C     . ILE A 1 296 ? -10.353 0.687   -45.506 1.00 86.03 296 A 1 
ATOM 2389  O O     . ILE A 1 296 ? -10.180 -0.249  -46.282 1.00 82.80 296 A 1 
ATOM 2390  C CB    . ILE A 1 296 ? -8.146  1.994   -45.496 1.00 83.86 296 A 1 
ATOM 2391  C CG1   . ILE A 1 296 ? -7.036  2.514   -44.550 1.00 78.21 296 A 1 
ATOM 2392  C CG2   . ILE A 1 296 ? -8.820  3.159   -46.243 1.00 76.05 296 A 1 
ATOM 2393  C CD1   . ILE A 1 296 ? -5.902  3.259   -45.248 1.00 69.53 296 A 1 
ATOM 2394  N N     . LEU A 1 297 ? -11.526 1.276   -45.304 1.00 86.20 297 A 1 
ATOM 2395  C CA    . LEU A 1 297 ? -12.769 0.889   -45.957 1.00 85.45 297 A 1 
ATOM 2396  C C     . LEU A 1 297 ? -13.148 1.949   -46.987 1.00 85.66 297 A 1 
ATOM 2397  O O     . LEU A 1 297 ? -13.129 3.145   -46.689 1.00 82.56 297 A 1 
ATOM 2398  C CB    . LEU A 1 297 ? -13.873 0.727   -44.901 1.00 83.56 297 A 1 
ATOM 2399  C CG    . LEU A 1 297 ? -13.594 -0.340  -43.827 1.00 80.57 297 A 1 
ATOM 2400  C CD1   . LEU A 1 297 ? -14.655 -0.281  -42.734 1.00 72.71 297 A 1 
ATOM 2401  C CD2   . LEU A 1 297 ? -13.592 -1.744  -44.419 1.00 72.39 297 A 1 
ATOM 2402  N N     . ASN A 1 298 ? -13.532 1.514   -48.182 1.00 85.42 298 A 1 
ATOM 2403  C CA    . ASN A 1 298 ? -14.010 2.406   -49.229 1.00 85.07 298 A 1 
ATOM 2404  C C     . ASN A 1 298 ? -15.461 2.811   -48.954 1.00 85.52 298 A 1 
ATOM 2405  O O     . ASN A 1 298 ? -16.308 1.957   -48.681 1.00 82.39 298 A 1 
ATOM 2406  C CB    . ASN A 1 298 ? -13.867 1.718   -50.590 1.00 82.18 298 A 1 
ATOM 2407  C CG    . ASN A 1 298 ? -12.423 1.455   -50.991 1.00 78.44 298 A 1 
ATOM 2408  O OD1   . ASN A 1 298 ? -11.479 1.979   -50.442 1.00 70.01 298 A 1 
ATOM 2409  N ND2   . ASN A 1 298 ? -12.224 0.623   -51.989 1.00 71.58 298 A 1 
ATOM 2410  N N     . VAL A 1 299 ? -15.742 4.100   -49.063 1.00 84.86 299 A 1 
ATOM 2411  C CA    . VAL A 1 299 ? -17.094 4.654   -48.961 1.00 84.72 299 A 1 
ATOM 2412  C C     . VAL A 1 299 ? -17.582 4.992   -50.364 1.00 84.66 299 A 1 
ATOM 2413  O O     . VAL A 1 299 ? -16.934 5.760   -51.075 1.00 82.01 299 A 1 
ATOM 2414  C CB    . VAL A 1 299 ? -17.141 5.887   -48.046 1.00 83.31 299 A 1 
ATOM 2415  C CG1   . VAL A 1 299 ? -18.575 6.383   -47.865 1.00 74.83 299 A 1 
ATOM 2416  C CG2   . VAL A 1 299 ? -16.577 5.571   -46.657 1.00 76.32 299 A 1 
ATOM 2417  N N     . TYR A 1 300 ? -18.720 4.443   -50.749 1.00 84.74 300 A 1 
ATOM 2418  C CA    . TYR A 1 300 ? -19.316 4.641   -52.065 1.00 83.74 300 A 1 
ATOM 2419  C C     . TYR A 1 300 ? -20.569 5.504   -51.967 1.00 83.20 300 A 1 
ATOM 2420  O O     . TYR A 1 300 ? -21.424 5.301   -51.100 1.00 78.60 300 A 1 
ATOM 2421  C CB    . TYR A 1 300 ? -19.622 3.288   -52.708 1.00 81.73 300 A 1 
ATOM 2422  C CG    . TYR A 1 300 ? -18.384 2.469   -53.018 1.00 79.60 300 A 1 
ATOM 2423  C CD1   . TYR A 1 300 ? -17.713 2.625   -54.243 1.00 74.32 300 A 1 
ATOM 2424  C CD2   . TYR A 1 300 ? -17.885 1.546   -52.074 1.00 73.66 300 A 1 
ATOM 2425  C CE1   . TYR A 1 300 ? -16.562 1.873   -54.530 1.00 71.10 300 A 1 
ATOM 2426  C CE2   . TYR A 1 300 ? -16.731 0.792   -52.349 1.00 70.56 300 A 1 
ATOM 2427  C CZ    . TYR A 1 300 ? -16.073 0.957   -53.581 1.00 72.02 300 A 1 
ATOM 2428  O OH    . TYR A 1 300 ? -14.946 0.224   -53.854 1.00 69.28 300 A 1 
ATOM 2429  N N     . GLN A 1 301 ? -20.706 6.444   -52.901 1.00 82.99 301 A 1 
ATOM 2430  C CA    . GLN A 1 301 ? -21.911 7.241   -53.084 1.00 81.25 301 A 1 
ATOM 2431  C C     . GLN A 1 301 ? -22.400 7.053   -54.520 1.00 80.51 301 A 1 
ATOM 2432  O O     . GLN A 1 301 ? -21.707 7.436   -55.457 1.00 73.44 301 A 1 
ATOM 2433  C CB    . GLN A 1 301 ? -21.602 8.704   -52.754 1.00 76.18 301 A 1 
ATOM 2434  C CG    . GLN A 1 301 ? -22.880 9.549   -52.722 1.00 69.02 301 A 1 
ATOM 2435  C CD    . GLN A 1 301 ? -22.633 11.012  -52.357 1.00 66.63 301 A 1 
ATOM 2436  O OE1   . GLN A 1 301 ? -21.538 11.523  -52.367 1.00 61.79 301 A 1 
ATOM 2437  N NE2   . GLN A 1 301 ? -23.677 11.747  -52.042 1.00 60.35 301 A 1 
ATOM 2438  N N     . LYS A 1 302 ? -23.584 6.456   -54.695 1.00 82.46 302 A 1 
ATOM 2439  C CA    . LYS A 1 302 ? -24.137 6.129   -56.026 1.00 81.78 302 A 1 
ATOM 2440  C C     . LYS A 1 302 ? -23.136 5.344   -56.896 1.00 81.94 302 A 1 
ATOM 2441  O O     . LYS A 1 302 ? -22.868 5.726   -58.031 1.00 73.19 302 A 1 
ATOM 2442  C CB    . LYS A 1 302 ? -24.633 7.395   -56.743 1.00 77.89 302 A 1 
ATOM 2443  C CG    . LYS A 1 302 ? -25.708 8.176   -55.986 1.00 70.01 302 A 1 
ATOM 2444  C CD    . LYS A 1 302 ? -26.102 9.398   -56.821 1.00 63.42 302 A 1 
ATOM 2445  C CE    . LYS A 1 302 ? -27.220 10.191  -56.142 1.00 55.21 302 A 1 
ATOM 2446  N NZ    . LYS A 1 302 ? -27.620 11.359  -56.956 1.00 46.86 302 A 1 
ATOM 2447  N N     . ASP A 1 303 ? -22.560 4.311   -56.338 1.00 81.49 303 A 1 
ATOM 2448  C CA    . ASP A 1 303 ? -21.547 3.446   -56.965 1.00 81.20 303 A 1 
ATOM 2449  C C     . ASP A 1 303 ? -20.208 4.117   -57.334 1.00 82.83 303 A 1 
ATOM 2450  O O     . ASP A 1 303 ? -19.327 3.479   -57.907 1.00 76.96 303 A 1 
ATOM 2451  C CB    . ASP A 1 303 ? -22.155 2.641   -58.127 1.00 77.40 303 A 1 
ATOM 2452  C CG    . ASP A 1 303 ? -23.334 1.775   -57.679 1.00 68.65 303 A 1 
ATOM 2453  O OD1   . ASP A 1 303 ? -23.248 1.218   -56.562 1.00 59.83 303 A 1 
ATOM 2454  O OD2   . ASP A 1 303 ? -24.310 1.684   -58.450 1.00 60.70 303 A 1 
ATOM 2455  N N     . VAL A 1 304 ? -20.006 5.377   -56.948 1.00 81.41 304 A 1 
ATOM 2456  C CA    . VAL A 1 304 ? -18.739 6.094   -57.117 1.00 81.30 304 A 1 
ATOM 2457  C C     . VAL A 1 304 ? -18.006 6.154   -55.775 1.00 81.72 304 A 1 
ATOM 2458  O O     . VAL A 1 304 ? -18.620 6.383   -54.732 1.00 77.51 304 A 1 
ATOM 2459  C CB    . VAL A 1 304 ? -18.958 7.498   -57.703 1.00 78.09 304 A 1 
ATOM 2460  C CG1   . VAL A 1 304 ? -17.631 8.198   -58.005 1.00 68.38 304 A 1 
ATOM 2461  C CG2   . VAL A 1 304 ? -19.748 7.433   -59.021 1.00 69.52 304 A 1 
ATOM 2462  N N     . LEU A 1 305 ? -16.693 5.978   -55.801 1.00 80.78 305 A 1 
ATOM 2463  C CA    . LEU A 1 305 ? -15.853 6.132   -54.616 1.00 79.49 305 A 1 
ATOM 2464  C C     . LEU A 1 305 ? -15.855 7.599   -54.160 1.00 79.64 305 A 1 
ATOM 2465  O O     . LEU A 1 305 ? -15.352 8.467   -54.869 1.00 74.24 305 A 1 
ATOM 2466  C CB    . LEU A 1 305 ? -14.434 5.638   -54.951 1.00 76.01 305 A 1 
ATOM 2467  C CG    . LEU A 1 305 ? -13.461 5.663   -53.753 1.00 71.19 305 A 1 
ATOM 2468  C CD1   . LEU A 1 305 ? -13.833 4.627   -52.700 1.00 65.33 305 A 1 
ATOM 2469  C CD2   . LEU A 1 305 ? -12.043 5.364   -54.229 1.00 65.45 305 A 1 
ATOM 2470  N N     . ASP A 1 306 ? -16.390 7.867   -52.965 1.00 80.52 306 A 1 
ATOM 2471  C CA    . ASP A 1 306 ? -16.468 9.211   -52.385 1.00 78.67 306 A 1 
ATOM 2472  C C     . ASP A 1 306 ? -15.340 9.479   -51.376 1.00 78.90 306 A 1 
ATOM 2473  O O     . ASP A 1 306 ? -14.802 10.589  -51.288 1.00 72.02 306 A 1 
ATOM 2474  C CB    . ASP A 1 306 ? -17.849 9.383   -51.727 1.00 74.15 306 A 1 
ATOM 2475  C CG    . ASP A 1 306 ? -18.068 10.797  -51.191 1.00 67.11 306 A 1 
ATOM 2476  O OD1   . ASP A 1 306 ? -18.211 11.722  -52.016 1.00 61.01 306 A 1 
ATOM 2477  O OD2   . ASP A 1 306 ? -18.121 10.959  -49.952 1.00 60.48 306 A 1 
ATOM 2478  N N     . GLY A 1 307 ? -14.944 8.456   -50.623 1.00 80.47 307 A 1 
ATOM 2479  C CA    . GLY A 1 307 ? -13.920 8.605   -49.604 1.00 80.21 307 A 1 
ATOM 2480  C C     . GLY A 1 307 ? -13.508 7.306   -48.928 1.00 82.22 307 A 1 
ATOM 2481  O O     . GLY A 1 307 ? -13.814 6.205   -49.382 1.00 79.17 307 A 1 
ATOM 2482  N N     . TYR A 1 308 ? -12.798 7.472   -47.817 1.00 83.18 308 A 1 
ATOM 2483  C CA    . TYR A 1 308 ? -12.272 6.367   -47.028 1.00 83.00 308 A 1 
ATOM 2484  C C     . TYR A 1 308 ? -12.642 6.518   -45.555 1.00 83.50 308 A 1 
ATOM 2485  O O     . TYR A 1 308 ? -12.554 7.609   -44.994 1.00 80.77 308 A 1 
ATOM 2486  C CB    . TYR A 1 308 ? -10.749 6.287   -47.189 1.00 81.29 308 A 1 
ATOM 2487  C CG    . TYR A 1 308 ? -10.284 6.166   -48.626 1.00 80.47 308 A 1 
ATOM 2488  C CD1   . TYR A 1 308 ? -10.376 4.936   -49.300 1.00 76.23 308 A 1 
ATOM 2489  C CD2   . TYR A 1 308 ? -9.777  7.290   -49.306 1.00 75.89 308 A 1 
ATOM 2490  C CE1   . TYR A 1 308 ? -9.962  4.822   -50.637 1.00 73.49 308 A 1 
ATOM 2491  C CE2   . TYR A 1 308 ? -9.361  7.187   -50.646 1.00 73.66 308 A 1 
ATOM 2492  C CZ    . TYR A 1 308 ? -9.454  5.949   -51.308 1.00 74.82 308 A 1 
ATOM 2493  O OH    . TYR A 1 308 ? -9.048  5.840   -52.613 1.00 70.99 308 A 1 
ATOM 2494  N N     . VAL A 1 309 ? -12.990 5.413   -44.919 1.00 85.67 309 A 1 
ATOM 2495  C CA    . VAL A 1 309 ? -13.069 5.292   -43.459 1.00 86.30 309 A 1 
ATOM 2496  C C     . VAL A 1 309 ? -11.893 4.448   -42.993 1.00 86.68 309 A 1 
ATOM 2497  O O     . VAL A 1 309 ? -11.686 3.342   -43.489 1.00 84.81 309 A 1 
ATOM 2498  C CB    . VAL A 1 309 ? -14.414 4.698   -43.011 1.00 85.47 309 A 1 
ATOM 2499  C CG1   . VAL A 1 309 ? -14.436 4.340   -41.522 1.00 77.68 309 A 1 
ATOM 2500  C CG2   . VAL A 1 309 ? -15.533 5.711   -43.247 1.00 78.05 309 A 1 
ATOM 2501  N N     . CYS A 1 310 ? -11.128 4.963   -42.041 1.00 86.68 310 A 1 
ATOM 2502  C CA    . CYS A 1 310 ? -10.047 4.216   -41.411 1.00 86.77 310 A 1 
ATOM 2503  C C     . CYS A 1 310 ? -10.526 3.643   -40.077 1.00 87.56 310 A 1 
ATOM 2504  O O     . CYS A 1 310 ? -11.003 4.387   -39.223 1.00 85.90 310 A 1 
ATOM 2505  C CB    . CYS A 1 310 ? -8.834  5.134   -41.253 1.00 84.56 310 A 1 
ATOM 2506  S SG    . CYS A 1 310 ? -7.427  4.194   -40.609 1.00 74.20 310 A 1 
ATOM 2507  N N     . VAL A 1 311 ? -10.381 2.338   -39.890 1.00 89.24 311 A 1 
ATOM 2508  C CA    . VAL A 1 311 ? -10.686 1.640   -38.638 1.00 89.73 311 A 1 
ATOM 2509  C C     . VAL A 1 311 ? -9.395  1.062   -38.083 1.00 89.88 311 A 1 
ATOM 2510  O O     . VAL A 1 311 ? -8.683  0.342   -38.781 1.00 88.04 311 A 1 
ATOM 2511  C CB    . VAL A 1 311 ? -11.747 0.546   -38.829 1.00 88.68 311 A 1 
ATOM 2512  C CG1   . VAL A 1 311 ? -12.172 -0.027  -37.477 1.00 78.61 311 A 1 
ATOM 2513  C CG2   . VAL A 1 311 ? -13.001 1.091   -39.521 1.00 79.85 311 A 1 
ATOM 2514  N N     . ILE A 1 312 ? -9.098  1.382   -36.832 1.00 90.28 312 A 1 
ATOM 2515  C CA    . ILE A 1 312 ? -7.923  0.887   -36.120 1.00 90.19 312 A 1 
ATOM 2516  C C     . ILE A 1 312 ? -8.413  0.054   -34.943 1.00 90.17 312 A 1 
ATOM 2517  O O     . ILE A 1 312 ? -9.032  0.588   -34.025 1.00 88.09 312 A 1 
ATOM 2518  C CB    . ILE A 1 312 ? -7.014  2.044   -35.660 1.00 89.16 312 A 1 
ATOM 2519  C CG1   . ILE A 1 312 ? -6.624  2.966   -36.841 1.00 82.12 312 A 1 
ATOM 2520  C CG2   . ILE A 1 312 ? -5.752  1.484   -34.984 1.00 81.44 312 A 1 
ATOM 2521  C CD1   . ILE A 1 312 ? -6.050  4.305   -36.390 1.00 74.85 312 A 1 
ATOM 2522  N N     . GLN A 1 313 ? -8.136  -1.238  -34.973 1.00 91.04 313 A 1 
ATOM 2523  C CA    . GLN A 1 313 ? -8.344  -2.132  -33.841 1.00 90.91 313 A 1 
ATOM 2524  C C     . GLN A 1 313 ? -7.079  -2.144  -32.992 1.00 90.72 313 A 1 
ATOM 2525  O O     . GLN A 1 313 ? -5.999  -2.417  -33.506 1.00 88.28 313 A 1 
ATOM 2526  C CB    . GLN A 1 313 ? -8.696  -3.531  -34.358 1.00 89.47 313 A 1 
ATOM 2527  C CG    . GLN A 1 313 ? -8.958  -4.520  -33.217 1.00 83.47 313 A 1 
ATOM 2528  C CD    . GLN A 1 313 ? -9.286  -5.929  -33.715 1.00 81.23 313 A 1 
ATOM 2529  O OE1   . GLN A 1 313 ? -9.270  -6.233  -34.895 1.00 72.95 313 A 1 
ATOM 2530  N NE2   . GLN A 1 313 ? -9.593  -6.842  -32.819 1.00 71.16 313 A 1 
ATOM 2531  N N     . VAL A 1 314 ? -7.216  -1.872  -31.701 1.00 90.66 314 A 1 
ATOM 2532  C CA    . VAL A 1 314 ? -6.128  -1.958  -30.728 1.00 90.28 314 A 1 
ATOM 2533  C C     . VAL A 1 314 ? -6.448  -3.087  -29.759 1.00 89.75 314 A 1 
ATOM 2534  O O     . VAL A 1 314 ? -7.514  -3.087  -29.145 1.00 87.33 314 A 1 
ATOM 2535  C CB    . VAL A 1 314 ? -5.934  -0.624  -29.983 1.00 89.25 314 A 1 
ATOM 2536  C CG1   . VAL A 1 314 ? -4.734  -0.687  -29.039 1.00 80.25 314 A 1 
ATOM 2537  C CG2   . VAL A 1 314 ? -5.704  0.538   -30.955 1.00 81.34 314 A 1 
ATOM 2538  N N     . GLU A 1 315 ? -5.545  -4.053  -29.612 1.00 89.20 315 A 1 
ATOM 2539  C CA    . GLU A 1 315 ? -5.691  -5.087  -28.595 1.00 88.34 315 A 1 
ATOM 2540  C C     . GLU A 1 315 ? -5.220  -4.580  -27.225 1.00 88.17 315 A 1 
ATOM 2541  O O     . GLU A 1 315 ? -4.323  -3.736  -27.138 1.00 85.55 315 A 1 
ATOM 2542  C CB    . GLU A 1 315 ? -4.987  -6.392  -28.987 1.00 86.69 315 A 1 
ATOM 2543  C CG    . GLU A 1 315 ? -5.711  -7.120  -30.126 1.00 78.42 315 A 1 
ATOM 2544  C CD    . GLU A 1 315 ? -5.457  -8.633  -30.177 1.00 72.36 315 A 1 
ATOM 2545  O OE1   . GLU A 1 315 ? -6.177  -9.315  -30.943 1.00 63.39 315 A 1 
ATOM 2546  O OE2   . GLU A 1 315 ? -4.599  -9.156  -29.424 1.00 64.18 315 A 1 
ATOM 2547  N N     . PRO A 1 316 ? -5.809  -5.081  -26.129 1.00 86.94 316 A 1 
ATOM 2548  C CA    . PRO A 1 316 ? -5.357  -4.743  -24.796 1.00 85.85 316 A 1 
ATOM 2549  C C     . PRO A 1 316 ? -3.925  -5.233  -24.574 1.00 85.83 316 A 1 
ATOM 2550  O O     . PRO A 1 316 ? -3.568  -6.359  -24.918 1.00 81.97 316 A 1 
ATOM 2551  C CB    . PRO A 1 316 ? -6.361  -5.389  -23.844 1.00 83.34 316 A 1 
ATOM 2552  C CG    . PRO A 1 316 ? -6.974  -6.524  -24.661 1.00 80.25 316 A 1 
ATOM 2553  C CD    . PRO A 1 316 ? -6.907  -6.028  -26.093 1.00 83.68 316 A 1 
ATOM 2554  N N     . PHE A 1 317 ? -3.113  -4.374  -23.978 1.00 86.23 317 A 1 
ATOM 2555  C CA    . PHE A 1 317 ? -1.694  -4.620  -23.781 1.00 85.65 317 A 1 
ATOM 2556  C C     . PHE A 1 317 ? -1.424  -5.291  -22.430 1.00 84.91 317 A 1 
ATOM 2557  O O     . PHE A 1 317 ? -2.111  -5.026  -21.441 1.00 80.63 317 A 1 
ATOM 2558  C CB    . PHE A 1 317 ? -0.954  -3.289  -23.937 1.00 84.10 317 A 1 
ATOM 2559  C CG    . PHE A 1 317 ? 0.539   -3.424  -24.111 1.00 84.38 317 A 1 
ATOM 2560  C CD1   . PHE A 1 317 ? 1.412   -2.843  -23.178 1.00 79.12 317 A 1 
ATOM 2561  C CD2   . PHE A 1 317 ? 1.062   -4.093  -25.228 1.00 78.77 317 A 1 
ATOM 2562  C CE1   . PHE A 1 317 ? 2.799   -2.915  -23.371 1.00 76.43 317 A 1 
ATOM 2563  C CE2   . PHE A 1 317 ? 2.449   -4.173  -25.421 1.00 76.83 317 A 1 
ATOM 2564  C CZ    . PHE A 1 317 ? 3.315   -3.580  -24.495 1.00 79.85 317 A 1 
ATOM 2565  N N     . CYS A 1 318 ? -0.411  -6.144  -22.357 1.00 83.89 318 A 1 
ATOM 2566  C CA    . CYS A 1 318 ? -0.047  -6.858  -21.133 1.00 81.71 318 A 1 
ATOM 2567  C C     . CYS A 1 318 ? 0.452   -5.921  -20.022 1.00 81.26 318 A 1 
ATOM 2568  O O     . CYS A 1 318 ? 0.153   -6.132  -18.843 1.00 74.47 318 A 1 
ATOM 2569  C CB    . CYS A 1 318 ? 1.010   -7.919  -21.476 1.00 77.97 318 A 1 
ATOM 2570  S SG    . CYS A 1 318 ? 2.482   -7.171  -22.245 1.00 68.65 318 A 1 
ATOM 2571  N N     . CYS A 1 319 ? 1.180   -4.877  -20.389 1.00 84.17 319 A 1 
ATOM 2572  C CA    . CYS A 1 319 ? 1.808   -3.928  -19.478 1.00 83.49 319 A 1 
ATOM 2573  C C     . CYS A 1 319 ? 1.203   -2.526  -19.650 1.00 84.19 319 A 1 
ATOM 2574  O O     . CYS A 1 319 ? -0.023  -2.375  -19.539 1.00 80.00 319 A 1 
ATOM 2575  C CB    . CYS A 1 319 ? 3.333   -4.026  -19.642 1.00 79.83 319 A 1 
ATOM 2576  S SG    . CYS A 1 319 ? 3.911   -5.684  -19.180 1.00 72.94 319 A 1 
ATOM 2577  N N     . VAL A 1 320 ? 2.031   -1.517  -19.878 1.00 86.26 320 A 1 
ATOM 2578  C CA    . VAL A 1 320 ? 1.593   -0.124  -20.011 1.00 87.06 320 A 1 
ATOM 2579  C C     . VAL A 1 320 ? 2.137   0.525   -21.283 1.00 87.89 320 A 1 
ATOM 2580  O O     . VAL A 1 320 ? 3.284   0.300   -21.668 1.00 86.12 320 A 1 
ATOM 2581  C CB    . VAL A 1 320 ? 1.947   0.727   -18.775 1.00 85.56 320 A 1 
ATOM 2582  C CG1   . VAL A 1 320 ? 1.132   0.281   -17.562 1.00 75.78 320 A 1 
ATOM 2583  C CG2   . VAL A 1 320 ? 3.427   0.681   -18.408 1.00 76.10 320 A 1 
ATOM 2584  N N     . VAL A 1 321 ? 1.307   1.349   -21.907 1.00 88.81 321 A 1 
ATOM 2585  C CA    . VAL A 1 321 ? 1.631   2.132   -23.103 1.00 89.47 321 A 1 
ATOM 2586  C C     . VAL A 1 321 ? 1.431   3.607   -22.791 1.00 89.30 321 A 1 
ATOM 2587  O O     . VAL A 1 321 ? 0.369   4.010   -22.318 1.00 87.37 321 A 1 
ATOM 2588  C CB    . VAL A 1 321 ? 0.765   1.718   -24.305 1.00 88.61 321 A 1 
ATOM 2589  C CG1   . VAL A 1 321 ? 1.173   2.470   -25.572 1.00 79.88 321 A 1 
ATOM 2590  C CG2   . VAL A 1 321 ? 0.878   0.223   -24.590 1.00 80.57 321 A 1 
ATOM 2591  N N     . PHE A 1 322 ? 2.440   4.412   -23.071 1.00 89.83 322 A 1 
ATOM 2592  C CA    . PHE A 1 322 ? 2.401   5.857   -22.922 1.00 89.99 322 A 1 
ATOM 2593  C C     . PHE A 1 322 ? 2.005   6.509   -24.248 1.00 89.98 322 A 1 
ATOM 2594  O O     . PHE A 1 322 ? 2.367   6.027   -25.318 1.00 87.48 322 A 1 
ATOM 2595  C CB    . PHE A 1 322 ? 3.757   6.371   -22.434 1.00 88.83 322 A 1 
ATOM 2596  C CG    . PHE A 1 322 ? 4.164   5.890   -21.055 1.00 89.03 322 A 1 
ATOM 2597  C CD1   . PHE A 1 322 ? 4.038   6.743   -19.946 1.00 83.15 322 A 1 
ATOM 2598  C CD2   . PHE A 1 322 ? 4.679   4.597   -20.866 1.00 82.60 322 A 1 
ATOM 2599  C CE1   . PHE A 1 322 ? 4.419   6.313   -18.667 1.00 81.75 322 A 1 
ATOM 2600  C CE2   . PHE A 1 322 ? 5.053   4.158   -19.587 1.00 81.48 322 A 1 
ATOM 2601  C CZ    . PHE A 1 322 ? 4.922   5.020   -18.489 1.00 84.47 322 A 1 
ATOM 2602  N N     . ALA A 1 323 ? 1.301   7.629   -24.177 1.00 88.50 323 A 1 
ATOM 2603  C CA    . ALA A 1 323 ? 1.035   8.449   -25.357 1.00 87.75 323 A 1 
ATOM 2604  C C     . ALA A 1 323 ? 2.277   9.238   -25.789 1.00 87.36 323 A 1 
ATOM 2605  O O     . ALA A 1 323 ? 2.538   9.425   -26.972 1.00 83.05 323 A 1 
ATOM 2606  C CB    . ALA A 1 323 ? -0.136  9.380   -25.038 1.00 86.20 323 A 1 
ATOM 2607  N N     . GLU A 1 324 ? 3.052   9.678   -24.810 1.00 87.63 324 A 1 
ATOM 2608  C CA    . GLU A 1 324 ? 4.370   10.280  -24.957 1.00 86.80 324 A 1 
ATOM 2609  C C     . GLU A 1 324 ? 5.163   10.046  -23.664 1.00 87.26 324 A 1 
ATOM 2610  O O     . GLU A 1 324 ? 4.630   9.506   -22.687 1.00 83.59 324 A 1 
ATOM 2611  C CB    . GLU A 1 324 ? 4.254   11.776  -25.311 1.00 83.33 324 A 1 
ATOM 2612  C CG    . GLU A 1 324 ? 3.394   12.594  -24.341 1.00 73.55 324 A 1 
ATOM 2613  C CD    . GLU A 1 324 ? 3.521   14.112  -24.520 1.00 70.67 324 A 1 
ATOM 2614  O OE1   . GLU A 1 324 ? 2.964   14.840  -23.668 1.00 63.55 324 A 1 
ATOM 2615  O OE2   . GLU A 1 324 ? 4.256   14.572  -25.416 1.00 63.94 324 A 1 
ATOM 2616  N N     . ALA A 1 325 ? 6.444   10.442  -23.632 1.00 86.67 325 A 1 
ATOM 2617  C CA    . ALA A 1 325 ? 7.210   10.388  -22.393 1.00 86.68 325 A 1 
ATOM 2618  C C     . ALA A 1 325 ? 6.508   11.201  -21.285 1.00 87.21 325 A 1 
ATOM 2619  O O     . ALA A 1 325 ? 5.962   12.267  -21.580 1.00 83.76 325 A 1 
ATOM 2620  C CB    . ALA A 1 325 ? 8.630   10.898  -22.652 1.00 84.55 325 A 1 
ATOM 2621  N N     . PRO A 1 326 ? 6.524   10.751  -20.024 1.00 87.81 326 A 1 
ATOM 2622  C CA    . PRO A 1 326 ? 5.915   11.488  -18.921 1.00 87.57 326 A 1 
ATOM 2623  C C     . PRO A 1 326 ? 6.418   12.926  -18.829 1.00 87.36 326 A 1 
ATOM 2624  O O     . PRO A 1 326 ? 7.586   13.211  -19.103 1.00 83.83 326 A 1 
ATOM 2625  C CB    . PRO A 1 326 ? 6.254   10.696  -17.658 1.00 85.79 326 A 1 
ATOM 2626  C CG    . PRO A 1 326 ? 6.422   9.279   -18.182 1.00 82.74 326 A 1 
ATOM 2627  C CD    . PRO A 1 326 ? 7.029   9.479   -19.562 1.00 85.52 326 A 1 
ATOM 2628  N N     . ASP A 1 327 ? 5.545   13.845  -18.420 1.00 86.20 327 A 1 
ATOM 2629  C CA    . ASP A 1 327 ? 5.922   15.234  -18.171 1.00 85.55 327 A 1 
ATOM 2630  C C     . ASP A 1 327 ? 6.503   15.366  -16.755 1.00 85.71 327 A 1 
ATOM 2631  O O     . ASP A 1 327 ? 5.903   15.928  -15.840 1.00 81.03 327 A 1 
ATOM 2632  C CB    . ASP A 1 327 ? 4.733   16.158  -18.473 1.00 82.76 327 A 1 
ATOM 2633  C CG    . ASP A 1 327 ? 5.138   17.615  -18.698 1.00 77.80 327 A 1 
ATOM 2634  O OD1   . ASP A 1 327 ? 6.344   17.891  -18.893 1.00 70.42 327 A 1 
ATOM 2635  O OD2   . ASP A 1 327 ? 4.216   18.460  -18.756 1.00 71.50 327 A 1 
ATOM 2636  N N     . SER A 1 328 ? 7.680   14.768  -16.576 1.00 87.14 328 A 1 
ATOM 2637  C CA    . SER A 1 328 ? 8.463   14.784  -15.344 1.00 87.35 328 A 1 
ATOM 2638  C C     . SER A 1 328 ? 9.892   15.204  -15.664 1.00 87.63 328 A 1 
ATOM 2639  O O     . SER A 1 328 ? 10.450  14.809  -16.687 1.00 84.95 328 A 1 
ATOM 2640  C CB    . SER A 1 328 ? 8.422   13.412  -14.677 1.00 85.43 328 A 1 
ATOM 2641  O OG    . SER A 1 328 ? 9.031   13.465  -13.407 1.00 75.28 328 A 1 
ATOM 2642  N N     . TRP A 1 329 ? 10.458  16.030  -14.806 1.00 88.52 329 A 1 
ATOM 2643  C CA    . TRP A 1 329 ? 11.715  16.716  -15.064 1.00 88.38 329 A 1 
ATOM 2644  C C     . TRP A 1 329 ? 12.695  16.505  -13.914 1.00 88.03 329 A 1 
ATOM 2645  O O     . TRP A 1 329 ? 12.296  16.353  -12.759 1.00 84.14 329 A 1 
ATOM 2646  C CB    . TRP A 1 329 ? 11.452  18.202  -15.327 1.00 87.47 329 A 1 
ATOM 2647  C CG    . TRP A 1 329 ? 10.541  18.498  -16.484 1.00 87.79 329 A 1 
ATOM 2648  C CD1   . TRP A 1 329 ? 9.194   18.395  -16.460 1.00 81.40 329 A 1 
ATOM 2649  C CD2   . TRP A 1 329 ? 10.894  18.887  -17.851 1.00 85.09 329 A 1 
ATOM 2650  N NE1   . TRP A 1 329 ? 8.680   18.683  -17.724 1.00 81.69 329 A 1 
ATOM 2651  C CE2   . TRP A 1 329 ? 9.694   18.983  -18.604 1.00 83.99 329 A 1 
ATOM 2652  C CE3   . TRP A 1 329 ? 12.111  19.153  -18.509 1.00 82.31 329 A 1 
ATOM 2653  C CZ2   . TRP A 1 329 ? 9.701   19.312  -19.979 1.00 82.90 329 A 1 
ATOM 2654  C CZ3   . TRP A 1 329 ? 12.118  19.487  -19.879 1.00 76.68 329 A 1 
ATOM 2655  C CH2   . TRP A 1 329 ? 10.925  19.557  -20.604 1.00 78.35 329 A 1 
ATOM 2656  N N     . ILE A 1 330 ? 13.985  16.512  -14.234 1.00 87.30 330 A 1 
ATOM 2657  C CA    . ILE A 1 330 ? 15.077  16.375  -13.277 1.00 86.90 330 A 1 
ATOM 2658  C C     . ILE A 1 330 ? 16.207  17.338  -13.649 1.00 86.84 330 A 1 
ATOM 2659  O O     . ILE A 1 330 ? 16.374  17.692  -14.821 1.00 84.12 330 A 1 
ATOM 2660  C CB    . ILE A 1 330 ? 15.536  14.900  -13.211 1.00 84.27 330 A 1 
ATOM 2661  C CG1   . ILE A 1 330 ? 16.408  14.639  -11.969 1.00 71.01 330 A 1 
ATOM 2662  C CG2   . ILE A 1 330 ? 16.253  14.452  -14.503 1.00 69.75 330 A 1 
ATOM 2663  C CD1   . ILE A 1 330 ? 16.630  13.150  -11.672 1.00 66.12 330 A 1 
ATOM 2664  N N     . MET A 1 331 ? 16.982  17.759  -12.662 1.00 85.15 331 A 1 
ATOM 2665  C CA    . MET A 1 331 ? 18.243  18.455  -12.905 1.00 83.86 331 A 1 
ATOM 2666  C C     . MET A 1 331 ? 19.317  17.438  -13.281 1.00 83.03 331 A 1 
ATOM 2667  O O     . MET A 1 331 ? 19.632  16.529  -12.506 1.00 78.53 331 A 1 
ATOM 2668  C CB    . MET A 1 331 ? 18.664  19.263  -11.673 1.00 82.29 331 A 1 
ATOM 2669  C CG    . MET A 1 331 ? 17.731  20.444  -11.392 1.00 77.39 331 A 1 
ATOM 2670  S SD    . MET A 1 331 ? 17.576  21.679  -12.719 1.00 75.74 331 A 1 
ATOM 2671  C CE    . MET A 1 331 ? 19.266  22.309  -12.785 1.00 66.63 331 A 1 
ATOM 2672  N N     . LYS A 1 332 ? 19.886  17.600  -14.471 1.00 82.87 332 A 1 
ATOM 2673  C CA    . LYS A 1 332 ? 21.005  16.806  -14.964 1.00 81.34 332 A 1 
ATOM 2674  C C     . LYS A 1 332 ? 21.998  17.725  -15.664 1.00 80.07 332 A 1 
ATOM 2675  O O     . LYS A 1 332 ? 21.595  18.515  -16.510 1.00 71.76 332 A 1 
ATOM 2676  C CB    . LYS A 1 332 ? 20.482  15.705  -15.898 1.00 77.93 332 A 1 
ATOM 2677  C CG    . LYS A 1 332 ? 21.593  14.719  -16.267 1.00 70.20 332 A 1 
ATOM 2678  C CD    . LYS A 1 332 ? 21.084  13.640  -17.219 1.00 66.73 332 A 1 
ATOM 2679  C CE    . LYS A 1 332 ? 22.256  12.721  -17.567 1.00 57.57 332 A 1 
ATOM 2680  N NZ    . LYS A 1 332 ? 21.886  11.694  -18.565 1.00 50.51 332 A 1 
ATOM 2681  N N     . ASP A 1 333 ? 23.268  17.629  -15.289 1.00 80.55 333 A 1 
ATOM 2682  C CA    . ASP A 1 333 ? 24.354  18.436  -15.867 1.00 79.03 333 A 1 
ATOM 2683  C C     . ASP A 1 333 ? 24.028  19.944  -15.887 1.00 79.06 333 A 1 
ATOM 2684  O O     . ASP A 1 333 ? 24.157  20.618  -16.904 1.00 72.15 333 A 1 
ATOM 2685  C CB    . ASP A 1 333 ? 24.768  17.859  -17.238 1.00 76.21 333 A 1 
ATOM 2686  C CG    . ASP A 1 333 ? 25.077  16.361  -17.174 1.00 69.50 333 A 1 
ATOM 2687  O OD1   . ASP A 1 333 ? 25.636  15.926  -16.144 1.00 60.83 333 A 1 
ATOM 2688  O OD2   . ASP A 1 333 ? 24.692  15.639  -18.118 1.00 61.39 333 A 1 
ATOM 2689  N N     . ASN A 1 334 ? 23.537  20.455  -14.755 1.00 80.33 334 A 1 
ATOM 2690  C CA    . ASN A 1 334 ? 23.120  21.848  -14.587 1.00 79.68 334 A 1 
ATOM 2691  C C     . ASN A 1 334 ? 22.021  22.329  -15.559 1.00 80.78 334 A 1 
ATOM 2692  O O     . ASN A 1 334 ? 21.893  23.520  -15.833 1.00 74.33 334 A 1 
ATOM 2693  C CB    . ASN A 1 334 ? 24.356  22.763  -14.542 1.00 75.40 334 A 1 
ATOM 2694  C CG    . ASN A 1 334 ? 25.203  22.555  -13.300 1.00 68.21 334 A 1 
ATOM 2695  O OD1   . ASN A 1 334 ? 24.777  21.987  -12.310 1.00 59.90 334 A 1 
ATOM 2696  N ND2   . ASN A 1 334 ? 26.418  23.061  -13.309 1.00 60.02 334 A 1 
ATOM 2697  N N     . SER A 1 335 ? 21.216  21.413  -16.065 1.00 82.74 335 A 1 
ATOM 2698  C CA    . SER A 1 335 ? 20.096  21.716  -16.950 1.00 82.81 335 A 1 
ATOM 2699  C C     . SER A 1 335 ? 18.831  20.962  -16.544 1.00 83.86 335 A 1 
ATOM 2700  O O     . SER A 1 335 ? 18.882  19.870  -15.967 1.00 79.69 335 A 1 
ATOM 2701  C CB    . SER A 1 335 ? 20.478  21.433  -18.407 1.00 78.78 335 A 1 
ATOM 2702  O OG    . SER A 1 335 ? 20.586  20.045  -18.657 1.00 66.43 335 A 1 
ATOM 2703  N N     . VAL A 1 336 ? 17.685  21.549  -16.859 1.00 83.57 336 A 1 
ATOM 2704  C CA    . VAL A 1 336 ? 16.381  20.909  -16.667 1.00 83.65 336 A 1 
ATOM 2705  C C     . VAL A 1 336 ? 16.132  19.933  -17.815 1.00 84.45 336 A 1 
ATOM 2706  O O     . VAL A 1 336 ? 15.944  20.344  -18.962 1.00 81.60 336 A 1 
ATOM 2707  C CB    . VAL A 1 336 ? 15.261  21.959  -16.561 1.00 81.65 336 A 1 
ATOM 2708  C CG1   . VAL A 1 336 ? 13.892  21.298  -16.399 1.00 75.25 336 A 1 
ATOM 2709  C CG2   . VAL A 1 336 ? 15.481  22.876  -15.358 1.00 75.80 336 A 1 
ATOM 2710  N N     . THR A 1 337 ? 16.105  18.641  -17.509 1.00 86.04 337 A 1 
ATOM 2711  C CA    . THR A 1 337 ? 15.972  17.559  -18.496 1.00 85.88 337 A 1 
ATOM 2712  C C     . THR A 1 337 ? 14.700  16.755  -18.242 1.00 86.38 337 A 1 
ATOM 2713  O O     . THR A 1 337 ? 14.361  16.469  -17.097 1.00 83.50 337 A 1 
ATOM 2714  C CB    . THR A 1 337 ? 17.199  16.634  -18.464 1.00 83.62 337 A 1 
ATOM 2715  O OG1   . THR A 1 337 ? 18.390  17.384  -18.442 1.00 70.73 337 A 1 
ATOM 2716  C CG2   . THR A 1 337 ? 17.278  15.742  -19.700 1.00 69.88 337 A 1 
ATOM 2717  N N     . ARG A 1 338 ? 13.998  16.375  -19.298 1.00 87.05 338 A 1 
ATOM 2718  C CA    . ARG A 1 338 ? 12.813  15.513  -19.217 1.00 87.36 338 A 1 
ATOM 2719  C C     . ARG A 1 338 ? 13.230  14.052  -19.028 1.00 87.23 338 A 1 
ATOM 2720  O O     . ARG A 1 338 ? 14.143  13.577  -19.705 1.00 83.73 338 A 1 
ATOM 2721  C CB    . ARG A 1 338 ? 11.943  15.718  -20.476 1.00 84.83 338 A 1 
ATOM 2722  C CG    . ARG A 1 338 ? 10.534  15.095  -20.363 1.00 79.77 338 A 1 
ATOM 2723  C CD    . ARG A 1 338 ? 9.708   15.398  -21.620 1.00 79.26 338 A 1 
ATOM 2724  N NE    . ARG A 1 338 ? 8.329   14.879  -21.518 1.00 75.77 338 A 1 
ATOM 2725  C CZ    . ARG A 1 338 ? 7.347   15.031  -22.404 1.00 74.15 338 A 1 
ATOM 2726  N NH1   . ARG A 1 338 ? 7.500   15.667  -23.527 1.00 67.79 338 A 1 
ATOM 2727  N NH2   . ARG A 1 338 ? 6.173   14.541  -22.173 1.00 66.22 338 A 1 
ATOM 2728  N N     . LEU A 1 339 ? 12.539  13.337  -18.143 1.00 86.55 339 A 1 
ATOM 2729  C CA    . LEU A 1 339 ? 12.743  11.901  -17.951 1.00 86.24 339 A 1 
ATOM 2730  C C     . LEU A 1 339 ? 12.156  11.104  -19.125 1.00 86.94 339 A 1 
ATOM 2731  O O     . LEU A 1 339 ? 11.117  11.465  -19.684 1.00 84.48 339 A 1 
ATOM 2732  C CB    . LEU A 1 339 ? 12.123  11.454  -16.619 1.00 84.15 339 A 1 
ATOM 2733  C CG    . LEU A 1 339 ? 12.833  12.003  -15.367 1.00 82.32 339 A 1 
ATOM 2734  C CD1   . LEU A 1 339 ? 12.038  11.651  -14.119 1.00 76.39 339 A 1 
ATOM 2735  C CD2   . LEU A 1 339 ? 14.239  11.425  -15.211 1.00 76.25 339 A 1 
ATOM 2736  N N     . THR A 1 340 ? 12.795  9.990   -19.467 1.00 87.54 340 A 1 
ATOM 2737  C CA    . THR A 1 340 ? 12.214  9.005   -20.384 1.00 87.43 340 A 1 
ATOM 2738  C C     . THR A 1 340 ? 11.147  8.172   -19.665 1.00 87.75 340 A 1 
ATOM 2739  O O     . THR A 1 340 ? 11.126  8.101   -18.433 1.00 85.23 340 A 1 
ATOM 2740  C CB    . THR A 1 340 ? 13.279  8.087   -21.003 1.00 85.96 340 A 1 
ATOM 2741  O OG1   . THR A 1 340 ? 13.840  7.249   -20.029 1.00 74.59 340 A 1 
ATOM 2742  C CG2   . THR A 1 340 ? 14.414  8.867   -21.672 1.00 73.02 340 A 1 
ATOM 2743  N N     . ALA A 1 341 ? 10.271  7.512   -20.423 1.00 86.42 341 A 1 
ATOM 2744  C CA    . ALA A 1 341 ? 9.226   6.664   -19.847 1.00 86.28 341 A 1 
ATOM 2745  C C     . ALA A 1 341 ? 9.805   5.548   -18.961 1.00 86.84 341 A 1 
ATOM 2746  O O     . ALA A 1 341 ? 9.322   5.317   -17.858 1.00 84.39 341 A 1 
ATOM 2747  C CB    . ALA A 1 341 ? 8.385   6.087   -20.987 1.00 84.69 341 A 1 
ATOM 2748  N N     . GLU A 1 342 ? 10.886  4.911   -19.414 1.00 87.49 342 A 1 
ATOM 2749  C CA    . GLU A 1 342 ? 11.547  3.834   -18.676 1.00 86.59 342 A 1 
ATOM 2750  C C     . GLU A 1 342 ? 12.188  4.336   -17.375 1.00 86.65 342 A 1 
ATOM 2751  O O     . GLU A 1 342 ? 11.936  3.781   -16.308 1.00 84.10 342 A 1 
ATOM 2752  C CB    . GLU A 1 342 ? 12.568  3.175   -19.611 1.00 84.74 342 A 1 
ATOM 2753  C CG    . GLU A 1 342 ? 13.137  1.880   -19.031 1.00 73.89 342 A 1 
ATOM 2754  C CD    . GLU A 1 342 ? 14.028  1.141   -20.036 1.00 66.99 342 A 1 
ATOM 2755  O OE1   . GLU A 1 342 ? 14.275  -0.062  -19.801 1.00 58.55 342 A 1 
ATOM 2756  O OE2   . GLU A 1 342 ? 14.452  1.768   -21.034 1.00 58.48 342 A 1 
ATOM 2757  N N     . GLN A 1 343 ? 12.933  5.434   -17.432 1.00 86.63 343 A 1 
ATOM 2758  C CA    . GLN A 1 343 ? 13.519  6.062   -16.240 1.00 85.96 343 A 1 
ATOM 2759  C C     . GLN A 1 343 ? 12.441  6.477   -15.235 1.00 86.33 343 A 1 
ATOM 2760  O O     . GLN A 1 343 ? 12.602  6.274   -14.031 1.00 84.23 343 A 1 
ATOM 2761  C CB    . GLN A 1 343 ? 14.314  7.311   -16.649 1.00 84.46 343 A 1 
ATOM 2762  C CG    . GLN A 1 343 ? 15.646  6.982   -17.334 1.00 78.71 343 A 1 
ATOM 2763  C CD    . GLN A 1 343 ? 16.306  8.224   -17.942 1.00 76.37 343 A 1 
ATOM 2764  O OE1   . GLN A 1 343 ? 15.684  9.243   -18.210 1.00 69.65 343 A 1 
ATOM 2765  N NE2   . GLN A 1 343 ? 17.590  8.171   -18.204 1.00 67.69 343 A 1 
ATOM 2766  N N     . TRP A 1 344 ? 11.343  7.026   -15.723 1.00 87.48 344 A 1 
ATOM 2767  C CA    . TRP A 1 344 ? 10.231  7.455   -14.884 1.00 87.65 344 A 1 
ATOM 2768  C C     . TRP A 1 344 ? 9.580   6.279   -14.153 1.00 87.54 344 A 1 
ATOM 2769  O O     . TRP A 1 344 ? 9.387   6.351   -12.945 1.00 85.76 344 A 1 
ATOM 2770  C CB    . TRP A 1 344 ? 9.226   8.213   -15.749 1.00 87.11 344 A 1 
ATOM 2771  C CG    . TRP A 1 344 ? 8.045   8.751   -15.000 1.00 87.09 344 A 1 
ATOM 2772  C CD1   . TRP A 1 344 ? 7.997   9.943   -14.373 1.00 82.54 344 A 1 
ATOM 2773  C CD2   . TRP A 1 344 ? 6.740   8.129   -14.793 1.00 85.40 344 A 1 
ATOM 2774  N NE1   . TRP A 1 344 ? 6.746   10.114  -13.791 1.00 83.19 344 A 1 
ATOM 2775  C CE2   . TRP A 1 344 ? 5.948   9.021   -14.026 1.00 84.58 344 A 1 
ATOM 2776  C CE3   . TRP A 1 344 ? 6.162   6.899   -15.191 1.00 83.49 344 A 1 
ATOM 2777  C CZ2   . TRP A 1 344 ? 4.617   8.714   -13.653 1.00 83.21 344 A 1 
ATOM 2778  C CZ3   . TRP A 1 344 ? 4.841   6.592   -14.818 1.00 79.80 344 A 1 
ATOM 2779  C CH2   . TRP A 1 344 ? 4.081   7.489   -14.056 1.00 80.34 344 A 1 
ATOM 2780  N N     . VAL A 1 345 ? 9.313   5.173   -14.840 1.00 87.62 345 A 1 
ATOM 2781  C CA    . VAL A 1 345 ? 8.733   3.972   -14.213 1.00 87.21 345 A 1 
ATOM 2782  C C     . VAL A 1 345 ? 9.688   3.367   -13.180 1.00 86.65 345 A 1 
ATOM 2783  O O     . VAL A 1 345 ? 9.257   3.028   -12.081 1.00 84.77 345 A 1 
ATOM 2784  C CB    . VAL A 1 345 ? 8.334   2.924   -15.265 1.00 86.66 345 A 1 
ATOM 2785  C CG1   . VAL A 1 345 ? 7.839   1.631   -14.605 1.00 78.78 345 A 1 
ATOM 2786  C CG2   . VAL A 1 345 ? 7.195   3.432   -16.150 1.00 80.00 345 A 1 
ATOM 2787  N N     . VAL A 1 346 ? 10.974  3.271   -13.494 1.00 87.13 346 A 1 
ATOM 2788  C CA    . VAL A 1 346 ? 11.991  2.767   -12.561 1.00 86.03 346 A 1 
ATOM 2789  C C     . VAL A 1 346 ? 12.060  3.624   -11.294 1.00 85.28 346 A 1 
ATOM 2790  O O     . VAL A 1 346 ? 12.092  3.083   -10.192 1.00 82.87 346 A 1 
ATOM 2791  C CB    . VAL A 1 346 ? 13.367  2.682   -13.252 1.00 84.94 346 A 1 
ATOM 2792  C CG1   . VAL A 1 346 ? 14.505  2.395   -12.271 1.00 77.27 346 A 1 
ATOM 2793  C CG2   . VAL A 1 346 ? 13.377  1.553   -14.290 1.00 77.78 346 A 1 
ATOM 2794  N N     . MET A 1 347 ? 12.024  4.945   -11.431 1.00 85.52 347 A 1 
ATOM 2795  C CA    . MET A 1 347 ? 12.009  5.853   -10.280 1.00 83.81 347 A 1 
ATOM 2796  C C     . MET A 1 347 ? 10.706  5.755   -9.477  1.00 83.27 347 A 1 
ATOM 2797  O O     . MET A 1 347 ? 10.747  5.748   -8.252  1.00 80.36 347 A 1 
ATOM 2798  C CB    . MET A 1 347 ? 12.247  7.295   -10.743 1.00 82.66 347 A 1 
ATOM 2799  C CG    . MET A 1 347 ? 13.701  7.538   -11.152 1.00 77.15 347 A 1 
ATOM 2800  S SD    . MET A 1 347 ? 14.022  9.268   -11.615 1.00 72.11 347 A 1 
ATOM 2801  C CE    . MET A 1 347 ? 15.789  9.167   -11.958 1.00 63.86 347 A 1 
ATOM 2802  N N     . MET A 1 348 ? 9.559   5.630   -10.139 1.00 84.15 348 A 1 
ATOM 2803  C CA    . MET A 1 348 ? 8.255   5.514   -9.482  1.00 82.07 348 A 1 
ATOM 2804  C C     . MET A 1 348 ? 8.105   4.225   -8.670  1.00 80.31 348 A 1 
ATOM 2805  O O     . MET A 1 348 ? 7.542   4.243   -7.577  1.00 75.82 348 A 1 
ATOM 2806  C CB    . MET A 1 348 ? 7.134   5.590   -10.535 1.00 80.69 348 A 1 
ATOM 2807  C CG    . MET A 1 348 ? 6.881   7.019   -11.029 1.00 76.01 348 A 1 
ATOM 2808  S SD    . MET A 1 348 ? 6.148   8.144   -9.801  1.00 74.14 348 A 1 
ATOM 2809  C CE    . MET A 1 348 ? 4.445   7.530   -9.792  1.00 65.98 348 A 1 
ATOM 2810  N N     . LEU A 1 349 ? 8.615   3.112   -9.184  1.00 81.69 349 A 1 
ATOM 2811  C CA    . LEU A 1 349 ? 8.511   1.795   -8.545  1.00 78.62 349 A 1 
ATOM 2812  C C     . LEU A 1 349 ? 9.693   1.457   -7.627  1.00 75.11 349 A 1 
ATOM 2813  O O     . LEU A 1 349 ? 9.591   0.528   -6.830  1.00 65.82 349 A 1 
ATOM 2814  C CB    . LEU A 1 349 ? 8.344   0.718   -9.627  1.00 76.69 349 A 1 
ATOM 2815  C CG    . LEU A 1 349 ? 7.036   0.800   -10.439 1.00 74.74 349 A 1 
ATOM 2816  C CD1   . LEU A 1 349 ? 7.033   -0.305  -11.488 1.00 70.22 349 A 1 
ATOM 2817  C CD2   . LEU A 1 349 ? 5.792   0.627   -9.558  1.00 70.81 349 A 1 
ATOM 2818  N N     . ASP A 1 350 ? 10.791  2.183   -7.745  1.00 72.80 350 A 1 
ATOM 2819  C CA    . ASP A 1 350 ? 12.061  1.920   -7.050  1.00 68.11 350 A 1 
ATOM 2820  C C     . ASP A 1 350 ? 12.586  0.485   -7.236  1.00 65.51 350 A 1 
ATOM 2821  O O     . ASP A 1 350 ? 13.144  -0.126  -6.329  1.00 56.62 350 A 1 
ATOM 2822  C CB    . ASP A 1 350 ? 11.955  2.338   -5.583  1.00 61.63 350 A 1 
ATOM 2823  C CG    . ASP A 1 350 ? 13.298  2.494   -4.876  1.00 54.21 350 A 1 
ATOM 2824  O OD1   . ASP A 1 350 ? 14.208  3.111   -5.458  1.00 48.56 350 A 1 
ATOM 2825  O OD2   . ASP A 1 350 ? 13.359  2.157   -3.665  1.00 49.16 350 A 1 
ATOM 2826  N N     . THR A 1 351 ? 12.397  -0.063  -8.419  1.00 53.97 351 A 1 
ATOM 2827  C CA    . THR A 1 351 ? 12.716  -1.464  -8.723  1.00 49.24 351 A 1 
ATOM 2828  C C     . THR A 1 351 ? 14.199  -1.804  -8.640  1.00 48.50 351 A 1 
ATOM 2829  O O     . THR A 1 351 ? 14.536  -2.958  -8.408  1.00 43.94 351 A 1 
ATOM 2830  C CB    . THR A 1 351 ? 12.217  -1.845  -10.125 1.00 42.49 351 A 1 
ATOM 2831  O OG1   . THR A 1 351 ? 12.522  -0.826  -11.053 1.00 39.11 351 A 1 
ATOM 2832  C CG2   . THR A 1 351 ? 10.705  -2.041  -10.148 1.00 38.36 351 A 1 
ATOM 2833  N N     . GLN A 1 352 ? 15.092  -0.835  -8.800  1.00 40.74 352 A 1 
ATOM 2834  C CA    . GLN A 1 352 ? 16.533  -1.095  -8.741  1.00 39.88 352 A 1 
ATOM 2835  C C     . GLN A 1 352 ? 17.032  -1.447  -7.334  1.00 40.44 352 A 1 
ATOM 2836  O O     . GLN A 1 352 ? 18.003  -2.185  -7.195  1.00 37.58 352 A 1 
ATOM 2837  C CB    . GLN A 1 352 ? 17.313  0.121   -9.260  1.00 34.93 352 A 1 
ATOM 2838  C CG    . GLN A 1 352 ? 17.246  0.258   -10.784 1.00 31.61 352 A 1 
ATOM 2839  C CD    . GLN A 1 352 ? 18.138  1.377   -11.319 1.00 28.37 352 A 1 
ATOM 2840  O OE1   . GLN A 1 352 ? 18.664  2.207   -10.604 1.00 26.76 352 A 1 
ATOM 2841  N NE2   . GLN A 1 352 ? 18.337  1.437   -12.621 1.00 25.95 352 A 1 
ATOM 2842  N N     . SER A 1 353 ? 16.401  -0.901  -6.301  1.00 37.07 353 A 1 
ATOM 2843  C CA    . SER A 1 353 ? 16.940  -0.976  -4.938  1.00 36.69 353 A 1 
ATOM 2844  C C     . SER A 1 353 ? 16.466  -2.193  -4.147  1.00 37.23 353 A 1 
ATOM 2845  O O     . SER A 1 353 ? 17.063  -2.511  -3.121  1.00 35.15 353 A 1 
ATOM 2846  C CB    . SER A 1 353 ? 16.567  0.282   -4.142  1.00 33.13 353 A 1 
ATOM 2847  O OG    . SER A 1 353 ? 16.749  1.461   -4.892  1.00 30.74 353 A 1 
ATOM 2848  N N     . ALA A 1 354 ? 15.392  -2.833  -4.557  1.00 33.93 354 A 1 
ATOM 2849  C CA    . ALA A 1 354 ? 14.772  -3.908  -3.801  1.00 34.11 354 A 1 
ATOM 2850  C C     . ALA A 1 354 ? 15.085  -5.277  -4.440  1.00 34.34 354 A 1 
ATOM 2851  O O     . ALA A 1 354 ? 14.329  -5.737  -5.296  1.00 32.92 354 A 1 
ATOM 2852  C CB    . ALA A 1 354 ? 13.268  -3.626  -3.683  1.00 31.83 354 A 1 
ATOM 2853  N N     . PRO A 1 355 ? 16.165  -5.955  -4.024  1.00 29.23 355 A 1 
ATOM 2854  C CA    . PRO A 1 355 ? 16.287  -7.374  -4.313  1.00 28.62 355 A 1 
ATOM 2855  C C     . PRO A 1 355 ? 15.087  -8.102  -3.681  1.00 29.02 355 A 1 
ATOM 2856  O O     . PRO A 1 355 ? 14.726  -7.814  -2.537  1.00 27.29 355 A 1 
ATOM 2857  C CB    . PRO A 1 355 ? 17.642  -7.804  -3.735  1.00 26.17 355 A 1 
ATOM 2858  C CG    . PRO A 1 355 ? 17.902  -6.793  -2.624  1.00 25.75 355 A 1 
ATOM 2859  C CD    . PRO A 1 355 ? 17.211  -5.529  -3.112  1.00 27.33 355 A 1 
ATOM 2860  N N     . PRO A 1 356 ? 14.448  -9.025  -4.388  1.00 27.98 356 A 1 
ATOM 2861  C CA    . PRO A 1 356 ? 13.159  -9.586  -3.979  1.00 27.42 356 A 1 
ATOM 2862  C C     . PRO A 1 356 ? 13.186  -10.334 -2.641  1.00 27.83 356 A 1 
ATOM 2863  O O     . PRO A 1 356 ? 12.166  -10.409 -1.971  1.00 26.23 356 A 1 
ATOM 2864  C CB    . PRO A 1 356 ? 12.741  -10.506 -5.137  1.00 25.01 356 A 1 
ATOM 2865  C CG    . PRO A 1 356 ? 14.053  -10.841 -5.842  1.00 24.55 356 A 1 
ATOM 2866  C CD    . PRO A 1 356 ? 14.867  -9.571  -5.662  1.00 25.68 356 A 1 
ATOM 2867  N N     . SER A 1 357 ? 14.338  -10.859 -2.239  1.00 28.99 357 A 1 
ATOM 2868  C CA    . SER A 1 357 ? 14.489  -11.640 -1.006  1.00 28.87 357 A 1 
ATOM 2869  C C     . SER A 1 357 ? 14.347  -10.806 0.272   1.00 29.47 357 A 1 
ATOM 2870  O O     . SER A 1 357 ? 13.656  -11.210 1.200   1.00 27.99 357 A 1 
ATOM 2871  C CB    . SER A 1 357 ? 15.844  -12.357 -1.014  1.00 26.88 357 A 1 
ATOM 2872  O OG    . SER A 1 357 ? 16.899  -11.440 -1.250  1.00 25.23 357 A 1 
ATOM 2873  N N     . LEU A 1 358 ? 14.957  -9.625  0.311   1.00 30.58 358 A 1 
ATOM 2874  C CA    . LEU A 1 358 ? 14.955  -8.768  1.508   1.00 30.86 358 A 1 
ATOM 2875  C C     . LEU A 1 358 ? 13.620  -8.048  1.758   1.00 30.90 358 A 1 
ATOM 2876  O O     . LEU A 1 358 ? 13.415  -7.481  2.831   1.00 29.33 358 A 1 
ATOM 2877  C CB    . LEU A 1 358 ? 16.110  -7.757  1.409   1.00 28.80 358 A 1 
ATOM 2878  C CG    . LEU A 1 358 ? 17.472  -8.340  1.812   1.00 26.48 358 A 1 
ATOM 2879  C CD1   . LEU A 1 358 ? 18.593  -7.422  1.345   1.00 24.76 358 A 1 
ATOM 2880  C CD2   . LEU A 1 358 ? 17.589  -8.495  3.331   1.00 25.91 358 A 1 
ATOM 2881  N N     . VAL A 1 359 ? 12.717  -8.059  0.796   1.00 30.87 359 A 1 
ATOM 2882  C CA    . VAL A 1 359 ? 11.421  -7.371  0.921   1.00 30.75 359 A 1 
ATOM 2883  C C     . VAL A 1 359 ? 10.493  -8.068  1.923   1.00 30.81 359 A 1 
ATOM 2884  O O     . VAL A 1 359 ? 9.642   -7.398  2.500   1.00 29.45 359 A 1 
ATOM 2885  C CB    . VAL A 1 359 ? 10.743  -7.209  -0.457  1.00 29.03 359 A 1 
ATOM 2886  C CG1   . VAL A 1 359 ? 9.404   -6.467  -0.385  1.00 26.60 359 A 1 
ATOM 2887  C CG2   . VAL A 1 359 ? 11.628  -6.418  -1.419  1.00 27.14 359 A 1 
ATOM 2888  N N     . THR A 1 360 ? 10.640  -9.360  2.155   1.00 27.44 360 A 1 
ATOM 2889  C CA    . THR A 1 360 ? 9.675   -10.120 2.964   1.00 27.27 360 A 1 
ATOM 2890  C C     . THR A 1 360 ? 9.705   -9.759  4.448   1.00 27.39 360 A 1 
ATOM 2891  O O     . THR A 1 360 ? 8.705   -9.257  4.957   1.00 25.67 360 A 1 
ATOM 2892  C CB    . THR A 1 360 ? 9.830   -11.641 2.776   1.00 25.07 360 A 1 
ATOM 2893  O OG1   . THR A 1 360 ? 11.176  -12.023 2.906   1.00 23.28 360 A 1 
ATOM 2894  C CG2   . THR A 1 360 ? 9.361   -12.076 1.388   1.00 23.16 360 A 1 
ATOM 2895  N N     . ASP A 1 361 ? 10.823  -9.947  5.128   1.00 29.27 361 A 1 
ATOM 2896  C CA    . ASP A 1 361 ? 10.878  -9.786  6.592   1.00 28.89 361 A 1 
ATOM 2897  C C     . ASP A 1 361 ? 10.995  -8.326  7.046   1.00 29.08 361 A 1 
ATOM 2898  O O     . ASP A 1 361 ? 10.340  -7.899  7.997   1.00 27.39 361 A 1 
ATOM 2899  C CB    . ASP A 1 361 ? 12.030  -10.618 7.170   1.00 26.75 361 A 1 
ATOM 2900  C CG    . ASP A 1 361 ? 11.693  -12.102 7.308   1.00 24.43 361 A 1 
ATOM 2901  O OD1   . ASP A 1 361 ? 10.491  -12.435 7.327   1.00 22.99 361 A 1 
ATOM 2902  O OD2   . ASP A 1 361 ? 12.656  -12.887 7.406   1.00 22.34 361 A 1 
ATOM 2903  N N     . TYR A 1 362 ? 11.807  -7.536  6.351   1.00 30.36 362 A 1 
ATOM 2904  C CA    . TYR A 1 362 ? 12.019  -6.136  6.722   1.00 30.76 362 A 1 
ATOM 2905  C C     . TYR A 1 362 ? 10.913  -5.188  6.230   1.00 30.74 362 A 1 
ATOM 2906  O O     . TYR A 1 362 ? 11.067  -3.970  6.311   1.00 29.53 362 A 1 
ATOM 2907  C CB    . TYR A 1 362 ? 13.425  -5.687  6.305   1.00 28.58 362 A 1 
ATOM 2908  C CG    . TYR A 1 362 ? 14.496  -6.095  7.291   1.00 26.63 362 A 1 
ATOM 2909  C CD1   . TYR A 1 362 ? 14.764  -5.281  8.411   1.00 24.73 362 A 1 
ATOM 2910  C CD2   . TYR A 1 362 ? 15.224  -7.285  7.108   1.00 24.75 362 A 1 
ATOM 2911  C CE1   . TYR A 1 362 ? 15.757  -5.641  9.333   1.00 23.05 362 A 1 
ATOM 2912  C CE2   . TYR A 1 362 ? 16.217  -7.661  8.029   1.00 23.15 362 A 1 
ATOM 2913  C CZ    . TYR A 1 362 ? 16.486  -6.833  9.139   1.00 23.31 362 A 1 
ATOM 2914  O OH    . TYR A 1 362 ? 17.463  -7.196  10.039  1.00 21.59 362 A 1 
ATOM 2915  N N     . ASN A 1 363 ? 9.796   -5.710  5.755   1.00 29.96 363 A 1 
ATOM 2916  C CA    . ASN A 1 363 ? 8.728   -4.930  5.120   1.00 30.40 363 A 1 
ATOM 2917  C C     . ASN A 1 363 ? 8.262   -3.719  5.944   1.00 30.32 363 A 1 
ATOM 2918  O O     . ASN A 1 363 ? 8.146   -2.626  5.394   1.00 29.30 363 A 1 
ATOM 2919  C CB    . ASN A 1 363 ? 7.541   -5.856  4.788   1.00 29.02 363 A 1 
ATOM 2920  C CG    . ASN A 1 363 ? 7.391   -6.128  3.302   1.00 26.78 363 A 1 
ATOM 2921  O OD1   . ASN A 1 363 ? 7.808   -5.371  2.447   1.00 25.64 363 A 1 
ATOM 2922  N ND2   . ASN A 1 363 ? 6.752   -7.223  2.952   1.00 25.58 363 A 1 
ATOM 2923  N N     . SER A 1 364 ? 8.038   -3.891  7.233   1.00 28.31 364 A 1 
ATOM 2924  C CA    . SER A 1 364 ? 7.539   -2.799  8.078   1.00 27.82 364 A 1 
ATOM 2925  C C     . SER A 1 364 ? 8.522   -1.625  8.178   1.00 28.00 364 A 1 
ATOM 2926  O O     . SER A 1 364 ? 8.162   -0.484  7.882   1.00 27.11 364 A 1 
ATOM 2927  C CB    . SER A 1 364 ? 7.190   -3.342  9.470   1.00 26.27 364 A 1 
ATOM 2928  O OG    . SER A 1 364 ? 8.302   -3.998  10.042  1.00 24.45 364 A 1 
ATOM 2929  N N     . CYS A 1 365 ? 9.776   -1.901  8.523   1.00 30.58 365 A 1 
ATOM 2930  C CA    . CYS A 1 365 ? 10.802  -0.862  8.649   1.00 31.44 365 A 1 
ATOM 2931  C C     . CYS A 1 365 ? 11.317  -0.358  7.290   1.00 31.74 365 A 1 
ATOM 2932  O O     . CYS A 1 365 ? 11.690  0.804   7.162   1.00 30.42 365 A 1 
ATOM 2933  C CB    . CYS A 1 365 ? 11.960  -1.391  9.505   1.00 29.55 365 A 1 
ATOM 2934  S SG    . CYS A 1 365 ? 11.419  -1.621  11.217  1.00 27.09 365 A 1 
ATOM 2935  N N     . LEU A 1 366 ? 11.337  -1.216  6.271   1.00 30.39 366 A 1 
ATOM 2936  C CA    . LEU A 1 366 ? 11.783  -0.816  4.936   1.00 30.83 366 A 1 
ATOM 2937  C C     . LEU A 1 366 ? 10.764  0.051   4.203   1.00 30.73 366 A 1 
ATOM 2938  O O     . LEU A 1 366 ? 11.182  0.929   3.458   1.00 29.35 366 A 1 
ATOM 2939  C CB    . LEU A 1 366 ? 12.162  -2.038  4.087   1.00 28.83 366 A 1 
ATOM 2940  C CG    . LEU A 1 366 ? 13.604  -2.504  4.321   1.00 26.30 366 A 1 
ATOM 2941  C CD1   . LEU A 1 366 ? 13.810  -3.892  3.735   1.00 24.61 366 A 1 
ATOM 2942  C CD2   . LEU A 1 366 ? 14.611  -1.562  3.660   1.00 25.29 366 A 1 
ATOM 2943  N N     . ILE A 1 367 ? 9.476   -0.143  4.410   1.00 29.66 367 A 1 
ATOM 2944  C CA    . ILE A 1 367 ? 8.453   0.717   3.794   1.00 29.50 367 A 1 
ATOM 2945  C C     . ILE A 1 367 ? 8.585   2.154   4.314   1.00 29.59 367 A 1 
ATOM 2946  O O     . ILE A 1 367 ? 8.519   3.089   3.524   1.00 28.78 367 A 1 
ATOM 2947  C CB    . ILE A 1 367 ? 7.033   0.137   3.993   1.00 28.28 367 A 1 
ATOM 2948  C CG1   . ILE A 1 367 ? 6.862   -1.144  3.150   1.00 26.56 367 A 1 
ATOM 2949  C CG2   . ILE A 1 367 ? 5.951   1.154   3.580   1.00 26.77 367 A 1 
ATOM 2950  C CD1   . ILE A 1 367 ? 5.661   -1.993  3.558   1.00 25.34 367 A 1 
ATOM 2951  N N     . SER A 1 368 ? 8.838   2.333   5.595   1.00 29.90 368 A 1 
ATOM 2952  C CA    . SER A 1 368 ? 9.068   3.671   6.146   1.00 30.00 368 A 1 
ATOM 2953  C C     . SER A 1 368 ? 10.384  4.298   5.660   1.00 30.29 368 A 1 
ATOM 2954  O O     . SER A 1 368 ? 10.405  5.460   5.263   1.00 29.07 368 A 1 
ATOM 2955  C CB    . SER A 1 368 ? 9.009   3.642   7.680   1.00 28.35 368 A 1 
ATOM 2956  O OG    . SER A 1 368 ? 10.045  2.856   8.225   1.00 26.49 368 A 1 
ATOM 2957  N N     . SER A 1 369 ? 11.463  3.521   5.605   1.00 31.46 369 A 1 
ATOM 2958  C CA    . SER A 1 369 ? 12.761  4.013   5.112   1.00 31.23 369 A 1 
ATOM 2959  C C     . SER A 1 369 ? 12.869  4.096   3.582   1.00 31.04 369 A 1 
ATOM 2960  O O     . SER A 1 369 ? 13.741  4.783   3.061   1.00 29.48 369 A 1 
ATOM 2961  C CB    . SER A 1 369 ? 13.908  3.184   5.695   1.00 29.34 369 A 1 
ATOM 2962  O OG    . SER A 1 369 ? 13.803  1.828   5.321   1.00 27.68 369 A 1 
ATOM 2963  N N     . ALA A 1 370 ? 11.970  3.439   2.854   1.00 30.21 370 A 1 
ATOM 2964  C CA    . ALA A 1 370 ? 11.858  3.540   1.399   1.00 30.45 370 A 1 
ATOM 2965  C C     . ALA A 1 370 ? 11.400  4.924   0.912   1.00 30.42 370 A 1 
ATOM 2966  O O     . ALA A 1 370 ? 11.354  5.152   -0.294  1.00 29.27 370 A 1 
ATOM 2967  C CB    . ALA A 1 370 ? 10.903  2.450   0.877   1.00 28.59 370 A 1 
ATOM 2968  N N     . SER A 1 371 ? 11.077  5.820   1.828   1.00 28.34 371 A 1 
ATOM 2969  C CA    . SER A 1 371 ? 10.698  7.192   1.512   1.00 28.60 371 A 1 
ATOM 2970  C C     . SER A 1 371 ? 11.811  8.004   0.832   1.00 28.78 371 A 1 
ATOM 2971  O O     . SER A 1 371 ? 11.506  8.898   0.052   1.00 27.78 371 A 1 
ATOM 2972  C CB    . SER A 1 371 ? 10.230  7.895   2.793   1.00 26.97 371 A 1 
ATOM 2973  O OG    . SER A 1 371 ? 11.257  7.936   3.754   1.00 25.19 371 A 1 
ATOM 2974  N N     . SER A 1 372 ? 13.080  7.703   1.076   1.00 29.96 372 A 1 
ATOM 2975  C CA    . SER A 1 372 ? 14.159  8.460   0.440   1.00 29.93 372 A 1 
ATOM 2976  C C     . SER A 1 372 ? 14.339  8.070   -1.035  1.00 30.01 372 A 1 
ATOM 2977  O O     . SER A 1 372 ? 14.588  6.908   -1.352  1.00 28.77 372 A 1 
ATOM 2978  C CB    . SER A 1 372 ? 15.464  8.336   1.233   1.00 28.12 372 A 1 
ATOM 2979  O OG    . SER A 1 372 ? 15.933  7.005   1.275   1.00 26.26 372 A 1 
ATOM 2980  N N     . ALA A 1 373 ? 14.266  9.054   -1.923  1.00 29.04 373 A 1 
ATOM 2981  C CA    . ALA A 1 373 ? 14.326  8.847   -3.376  1.00 29.06 373 A 1 
ATOM 2982  C C     . ALA A 1 373 ? 15.610  8.138   -3.858  1.00 29.65 373 A 1 
ATOM 2983  O O     . ALA A 1 373 ? 15.574  7.315   -4.771  1.00 28.48 373 A 1 
ATOM 2984  C CB    . ALA A 1 373 ? 14.190  10.218  -4.050  1.00 26.87 373 A 1 
ATOM 2985  N N     . ARG A 1 374 ? 16.751  8.451   -3.241  1.00 34.40 374 A 1 
ATOM 2986  C CA    . ARG A 1 374 ? 18.040  7.799   -3.506  1.00 35.43 374 A 1 
ATOM 2987  C C     . ARG A 1 374 ? 18.454  6.983   -2.283  1.00 35.79 374 A 1 
ATOM 2988  O O     . ARG A 1 374 ? 19.227  7.453   -1.455  1.00 33.61 374 A 1 
ATOM 2989  C CB    . ARG A 1 374 ? 19.107  8.831   -3.910  1.00 32.42 374 A 1 
ATOM 2990  C CG    . ARG A 1 374 ? 18.878  9.416   -5.310  1.00 29.91 374 A 1 
ATOM 2991  C CD    . ARG A 1 374 ? 20.041  10.345  -5.672  1.00 27.31 374 A 1 
ATOM 2992  N NE    . ARG A 1 374 ? 19.883  10.929  -7.016  1.00 25.09 374 A 1 
ATOM 2993  C CZ    . ARG A 1 374 ? 20.693  11.809  -7.589  1.00 22.89 374 A 1 
ATOM 2994  N NH1   . ARG A 1 374 ? 21.763  12.250  -6.982  1.00 22.17 374 A 1 
ATOM 2995  N NH2   . ARG A 1 374 ? 20.443  12.263  -8.780  1.00 20.99 374 A 1 
ATOM 2996  N N     . LYS A 1 375 ? 17.983  5.763   -2.202  1.00 35.71 375 A 1 
ATOM 2997  C CA    . LYS A 1 375 ? 18.564  4.793   -1.273  1.00 36.18 375 A 1 
ATOM 2998  C C     . LYS A 1 375 ? 20.002  4.515   -1.706  1.00 36.99 375 A 1 
ATOM 2999  O O     . LYS A 1 375 ? 20.238  3.835   -2.700  1.00 35.16 375 A 1 
ATOM 3000  C CB    . LYS A 1 375 ? 17.742  3.499   -1.216  1.00 33.33 375 A 1 
ATOM 3001  C CG    . LYS A 1 375 ? 16.544  3.602   -0.268  1.00 30.71 375 A 1 
ATOM 3002  C CD    . LYS A 1 375 ? 15.853  2.242   -0.171  1.00 27.99 375 A 1 
ATOM 3003  C CE    . LYS A 1 375 ? 14.764  2.263   0.895   1.00 25.49 375 A 1 
ATOM 3004  N NZ    . LYS A 1 375 ? 14.117  0.941   1.030   1.00 23.15 375 A 1 
ATOM 3005  N N     . SER A 1 376 ? 20.944  5.037   -0.948  1.00 37.65 376 A 1 
ATOM 3006  C CA    . SER A 1 376 ? 22.317  4.568   -1.054  1.00 37.81 376 A 1 
ATOM 3007  C C     . SER A 1 376 ? 22.365  3.136   -0.509  1.00 38.72 376 A 1 
ATOM 3008  O O     . SER A 1 376 ? 21.974  2.929   0.640   1.00 36.65 376 A 1 
ATOM 3009  C CB    . SER A 1 376 ? 23.267  5.490   -0.285  1.00 34.69 376 A 1 
ATOM 3010  O OG    . SER A 1 376 ? 24.600  5.059   -0.478  1.00 32.10 376 A 1 
ATOM 3011  N N     . PRO A 1 377 ? 22.811  2.150   -1.288  1.00 35.34 377 A 1 
ATOM 3012  C CA    . PRO A 1 377 ? 22.706  0.736   -0.915  1.00 34.62 377 A 1 
ATOM 3013  C C     . PRO A 1 377 ? 23.536  0.343   0.317   1.00 35.81 377 A 1 
ATOM 3014  O O     . PRO A 1 377 ? 23.314  -0.709  0.897   1.00 34.02 377 A 1 
ATOM 3015  C CB    . PRO A 1 377 ? 23.147  -0.030  -2.173  1.00 30.98 377 A 1 
ATOM 3016  C CG    . PRO A 1 377 ? 24.034  0.961   -2.926  1.00 30.12 377 A 1 
ATOM 3017  C CD    . PRO A 1 377 ? 23.376  2.297   -2.617  1.00 31.44 377 A 1 
ATOM 3018  N N     . GLY A 1 378 ? 24.494  1.172   0.712   1.00 40.83 378 A 1 
ATOM 3019  C CA    . GLY A 1 378 ? 25.438  0.879   1.792   1.00 41.06 378 A 1 
ATOM 3020  C C     . GLY A 1 378 ? 25.040  1.364   3.187   1.00 44.01 378 A 1 
ATOM 3021  O O     . GLY A 1 378 ? 25.910  1.436   4.054   1.00 41.46 378 A 1 
ATOM 3022  N N     . TYR A 1 379 ? 23.789  1.746   3.418   1.00 50.77 379 A 1 
ATOM 3023  C CA    . TYR A 1 379 ? 23.408  2.346   4.694   1.00 52.14 379 A 1 
ATOM 3024  C C     . TYR A 1 379 ? 22.774  1.329   5.659   1.00 56.02 379 A 1 
ATOM 3025  O O     . TYR A 1 379 ? 21.819  0.653   5.281   1.00 52.33 379 A 1 
ATOM 3026  C CB    . TYR A 1 379 ? 22.519  3.573   4.455   1.00 46.67 379 A 1 
ATOM 3027  C CG    . TYR A 1 379 ? 22.399  4.381   5.723   1.00 42.66 379 A 1 
ATOM 3028  C CD1   . TYR A 1 379 ? 21.296  4.224   6.573   1.00 39.19 379 A 1 
ATOM 3029  C CD2   . TYR A 1 379 ? 23.489  5.171   6.131   1.00 37.83 379 A 1 
ATOM 3030  C CE1   . TYR A 1 379 ? 21.295  4.826   7.839   1.00 33.17 379 A 1 
ATOM 3031  C CE2   . TYR A 1 379 ? 23.504  5.767   7.394   1.00 34.34 379 A 1 
ATOM 3032  C CZ    . TYR A 1 379 ? 22.412  5.573   8.254   1.00 33.11 379 A 1 
ATOM 3033  O OH    . TYR A 1 379 ? 22.471  6.074   9.510   1.00 29.35 379 A 1 
ATOM 3034  N N     . PRO A 1 380 ? 23.246  1.256   6.915   1.00 54.29 380 A 1 
ATOM 3035  C CA    . PRO A 1 380 ? 22.716  0.313   7.892   1.00 55.68 380 A 1 
ATOM 3036  C C     . PRO A 1 380 ? 21.252  0.605   8.253   1.00 59.11 380 A 1 
ATOM 3037  O O     . PRO A 1 380 ? 20.930  1.644   8.831   1.00 57.89 380 A 1 
ATOM 3038  C CB    . PRO A 1 380 ? 23.630  0.413   9.116   1.00 51.85 380 A 1 
ATOM 3039  C CG    . PRO A 1 380 ? 24.904  1.052   8.586   1.00 51.23 380 A 1 
ATOM 3040  C CD    . PRO A 1 380 ? 24.402  1.933   7.447   1.00 54.77 380 A 1 
ATOM 3041  N N     . ILE A 1 381 ? 20.372  -0.342  7.978   1.00 61.16 381 A 1 
ATOM 3042  C CA    . ILE A 1 381 ? 18.920  -0.191  8.174   1.00 63.06 381 A 1 
ATOM 3043  C C     . ILE A 1 381 ? 18.570  0.022   9.656   1.00 66.95 381 A 1 
ATOM 3044  O O     . ILE A 1 381 ? 17.701  0.830   9.990   1.00 63.94 381 A 1 
ATOM 3045  C CB    . ILE A 1 381 ? 18.190  -1.421  7.584   1.00 57.99 381 A 1 
ATOM 3046  C CG1   . ILE A 1 381 ? 18.443  -1.527  6.058   1.00 53.01 381 A 1 
ATOM 3047  C CG2   . ILE A 1 381 ? 16.677  -1.356  7.865   1.00 50.55 381 A 1 
ATOM 3048  C CD1   . ILE A 1 381 ? 18.080  -2.894  5.464   1.00 45.99 381 A 1 
ATOM 3049  N N     . LYS A 1 382 ? 19.274  -0.669  10.559  1.00 67.39 382 A 1 
ATOM 3050  C CA    . LYS A 1 382 ? 19.000  -0.575  12.001  1.00 69.99 382 A 1 
ATOM 3051  C C     . LYS A 1 382 ? 19.272  0.806   12.603  1.00 72.62 382 A 1 
ATOM 3052  O O     . LYS A 1 382 ? 18.695  1.121   13.636  1.00 69.79 382 A 1 
ATOM 3053  C CB    . LYS A 1 382 ? 19.758  -1.657  12.780  1.00 66.11 382 A 1 
ATOM 3054  C CG    . LYS A 1 382 ? 19.116  -3.047  12.640  1.00 63.94 382 A 1 
ATOM 3055  C CD    . LYS A 1 382 ? 19.537  -3.942  13.809  1.00 60.89 382 A 1 
ATOM 3056  C CE    . LYS A 1 382 ? 18.794  -5.279  13.828  1.00 54.39 382 A 1 
ATOM 3057  N NZ    . LYS A 1 382 ? 18.927  -5.960  15.144  1.00 48.71 382 A 1 
ATOM 3058  N N     . VAL A 1 383 ? 20.077  1.639   11.970  1.00 70.26 383 A 1 
ATOM 3059  C CA    . VAL A 1 383 ? 20.340  2.998   12.471  1.00 71.67 383 A 1 
ATOM 3060  C C     . VAL A 1 383 ? 19.050  3.810   12.563  1.00 74.50 383 A 1 
ATOM 3061  O O     . VAL A 1 383 ? 18.824  4.499   13.555  1.00 73.37 383 A 1 
ATOM 3062  C CB    . VAL A 1 383 ? 21.371  3.731   11.604  1.00 68.51 383 A 1 
ATOM 3063  C CG1   . VAL A 1 383 ? 21.564  5.175   12.074  1.00 63.83 383 A 1 
ATOM 3064  C CG2   . VAL A 1 383 ? 22.731  3.034   11.675  1.00 66.27 383 A 1 
ATOM 3065  N N     . HIS A 1 384 ? 18.160  3.676   11.586  1.00 73.79 384 A 1 
ATOM 3066  C CA    . HIS A 1 384 ? 16.881  4.386   11.607  1.00 73.81 384 A 1 
ATOM 3067  C C     . HIS A 1 384 ? 15.977  3.972   12.774  1.00 74.75 384 A 1 
ATOM 3068  O O     . HIS A 1 384 ? 15.182  4.788   13.237  1.00 72.67 384 A 1 
ATOM 3069  C CB    . HIS A 1 384 ? 16.148  4.185   10.280  1.00 71.33 384 A 1 
ATOM 3070  C CG    . HIS A 1 384 ? 16.736  5.005   9.171   1.00 68.11 384 A 1 
ATOM 3071  N ND1   . HIS A 1 384 ? 16.638  6.379   9.044   1.00 59.67 384 A 1 
ATOM 3072  C CD2   . HIS A 1 384 ? 17.434  4.550   8.082   1.00 59.69 384 A 1 
ATOM 3073  C CE1   . HIS A 1 384 ? 17.247  6.733   7.900   1.00 56.34 384 A 1 
ATOM 3074  N NE2   . HIS A 1 384 ? 17.745  5.650   7.292   1.00 57.42 384 A 1 
ATOM 3075  N N     . LYS A 1 385 ? 16.105  2.752   13.264  1.00 75.60 385 A 1 
ATOM 3076  C CA    . LYS A 1 385 ? 15.350  2.263   14.421  1.00 75.56 385 A 1 
ATOM 3077  C C     . LYS A 1 385 ? 15.782  2.946   15.722  1.00 76.32 385 A 1 
ATOM 3078  O O     . LYS A 1 385 ? 14.944  3.247   16.560  1.00 74.19 385 A 1 
ATOM 3079  C CB    . LYS A 1 385 ? 15.490  0.734   14.505  1.00 73.07 385 A 1 
ATOM 3080  C CG    . LYS A 1 385 ? 14.586  0.117   15.580  1.00 65.98 385 A 1 
ATOM 3081  C CD    . LYS A 1 385 ? 14.757  -1.405  15.658  1.00 62.35 385 A 1 
ATOM 3082  C CE    . LYS A 1 385 ? 13.887  -1.980  16.774  1.00 54.07 385 A 1 
ATOM 3083  N NZ    . LYS A 1 385 ? 14.070  -3.438  16.942  1.00 47.73 385 A 1 
ATOM 3084  N N     . PHE A 1 386 ? 17.078  3.206   15.862  1.00 76.58 386 A 1 
ATOM 3085  C CA    . PHE A 1 386 ? 17.667  3.741   17.093  1.00 77.31 386 A 1 
ATOM 3086  C C     . PHE A 1 386 ? 18.004  5.233   17.039  1.00 78.42 386 A 1 
ATOM 3087  O O     . PHE A 1 386 ? 18.502  5.778   18.018  1.00 74.82 386 A 1 
ATOM 3088  C CB    . PHE A 1 386 ? 18.890  2.897   17.463  1.00 74.37 386 A 1 
ATOM 3089  C CG    . PHE A 1 386 ? 18.555  1.457   17.791  1.00 74.98 386 A 1 
ATOM 3090  C CD1   . PHE A 1 386 ? 17.736  1.154   18.896  1.00 70.84 386 A 1 
ATOM 3091  C CD2   . PHE A 1 386 ? 19.068  0.410   17.006  1.00 70.04 386 A 1 
ATOM 3092  C CE1   . PHE A 1 386 ? 17.436  -0.177  19.217  1.00 66.32 386 A 1 
ATOM 3093  C CE2   . PHE A 1 386 ? 18.769  -0.925  17.324  1.00 67.21 386 A 1 
ATOM 3094  C CZ    . PHE A 1 386 ? 17.952  -1.218  18.431  1.00 67.81 386 A 1 
ATOM 3095  N N     . LYS A 1 387 ? 17.710  5.907   15.934  1.00 77.23 387 A 1 
ATOM 3096  C CA    . LYS A 1 387 ? 18.049  7.324   15.751  1.00 77.25 387 A 1 
ATOM 3097  C C     . LYS A 1 387 ? 17.509  8.231   16.855  1.00 78.04 387 A 1 
ATOM 3098  O O     . LYS A 1 387 ? 18.200  9.145   17.280  1.00 76.20 387 A 1 
ATOM 3099  C CB    . LYS A 1 387 ? 17.604  7.798   14.357  1.00 75.06 387 A 1 
ATOM 3100  C CG    . LYS A 1 387 ? 16.079  7.888   14.176  1.00 72.27 387 A 1 
ATOM 3101  C CD    . LYS A 1 387 ? 15.723  8.357   12.768  1.00 71.84 387 A 1 
ATOM 3102  C CE    . LYS A 1 387 ? 14.209  8.556   12.654  1.00 64.70 387 A 1 
ATOM 3103  N NZ    . LYS A 1 387 ? 13.848  9.262   11.403  1.00 60.61 387 A 1 
ATOM 3104  N N     . GLU A 1 388 ? 16.309  7.955   17.340  1.00 80.46 388 A 1 
ATOM 3105  C CA    . GLU A 1 388 ? 15.681  8.748   18.395  1.00 79.43 388 A 1 
ATOM 3106  C C     . GLU A 1 388 ? 16.387  8.558   19.744  1.00 79.48 388 A 1 
ATOM 3107  O O     . GLU A 1 388 ? 16.692  9.529   20.432  1.00 77.53 388 A 1 
ATOM 3108  C CB    . GLU A 1 388 ? 14.193  8.361   18.476  1.00 76.98 388 A 1 
ATOM 3109  C CG    . GLU A 1 388 ? 13.408  9.260   19.436  1.00 68.28 388 A 1 
ATOM 3110  C CD    . GLU A 1 388 ? 11.914  8.916   19.518  1.00 63.63 388 A 1 
ATOM 3111  O OE1   . GLU A 1 388 ? 11.249  9.488   20.407  1.00 56.02 388 A 1 
ATOM 3112  O OE2   . GLU A 1 388 ? 11.432  8.078   18.723  1.00 57.70 388 A 1 
ATOM 3113  N N     . ALA A 1 389 ? 16.711  7.318   20.094  1.00 80.30 389 A 1 
ATOM 3114  C CA    . ALA A 1 389 ? 17.452  7.013   21.316  1.00 79.81 389 A 1 
ATOM 3115  C C     . ALA A 1 389 ? 18.871  7.611   21.287  1.00 80.83 389 A 1 
ATOM 3116  O O     . ALA A 1 389 ? 19.308  8.206   22.269  1.00 79.07 389 A 1 
ATOM 3117  C CB    . ALA A 1 389 ? 17.477  5.493   21.505  1.00 77.80 389 A 1 
ATOM 3118  N N     . LEU A 1 390 ? 19.552  7.511   20.142  1.00 79.71 390 A 1 
ATOM 3119  C CA    . LEU A 1 390 ? 20.874  8.113   19.950  1.00 78.42 390 A 1 
ATOM 3120  C C     . LEU A 1 390 ? 20.831  9.638   20.055  1.00 79.22 390 A 1 
ATOM 3121  O O     . LEU A 1 390 ? 21.687  10.227  20.707  1.00 78.29 390 A 1 
ATOM 3122  C CB    . LEU A 1 390 ? 21.437  7.701   18.578  1.00 77.81 390 A 1 
ATOM 3123  C CG    . LEU A 1 390 ? 21.884  6.234   18.488  1.00 74.87 390 A 1 
ATOM 3124  C CD1   . LEU A 1 390 ? 22.198  5.882   17.039  1.00 69.51 390 A 1 
ATOM 3125  C CD2   . LEU A 1 390 ? 23.132  5.968   19.327  1.00 70.43 390 A 1 
ATOM 3126  N N     . GLN A 1 391 ? 19.835  10.269  19.448  1.00 79.74 391 A 1 
ATOM 3127  C CA    . GLN A 1 391 ? 19.663  11.721  19.518  1.00 77.71 391 A 1 
ATOM 3128  C C     . GLN A 1 391 ? 19.434  12.173  20.958  1.00 77.79 391 A 1 
ATOM 3129  O O     . GLN A 1 391 ? 20.129  13.077  21.418  1.00 76.94 391 A 1 
ATOM 3130  C CB    . GLN A 1 391 ? 18.536  12.146  18.571  1.00 77.21 391 A 1 
ATOM 3131  C CG    . GLN A 1 391 ? 18.216  13.648  18.640  1.00 73.45 391 A 1 
ATOM 3132  C CD    . GLN A 1 391 ? 17.104  13.982  19.636  1.00 72.44 391 A 1 
ATOM 3133  O OE1   . GLN A 1 391 ? 16.096  13.302  19.716  1.00 65.55 391 A 1 
ATOM 3134  N NE2   . GLN A 1 391 ? 17.237  15.034  20.406  1.00 64.51 391 A 1 
ATOM 3135  N N     . ARG A 1 392 ? 18.547  11.525  21.693  1.00 81.82 392 A 1 
ATOM 3136  C CA    . ARG A 1 392 ? 18.274  11.880  23.094  1.00 79.81 392 A 1 
ATOM 3137  C C     . ARG A 1 392 ? 19.496  11.727  23.994  1.00 79.82 392 A 1 
ATOM 3138  O O     . ARG A 1 392 ? 19.677  12.529  24.899  1.00 77.29 392 A 1 
ATOM 3139  C CB    . ARG A 1 392 ? 17.125  11.023  23.643  1.00 78.39 392 A 1 
ATOM 3140  C CG    . ARG A 1 392 ? 15.765  11.472  23.087  1.00 71.70 392 A 1 
ATOM 3141  C CD    . ARG A 1 392 ? 14.661  10.604  23.686  1.00 69.21 392 A 1 
ATOM 3142  N NE    . ARG A 1 392 ? 13.340  11.004  23.171  1.00 60.29 392 A 1 
ATOM 3143  C CZ    . ARG A 1 392 ? 12.226  10.297  23.235  1.00 53.60 392 A 1 
ATOM 3144  N NH1   . ARG A 1 392 ? 12.150  9.182   23.904  1.00 49.68 392 A 1 
ATOM 3145  N NH2   . ARG A 1 392 ? 11.170  10.701  22.601  1.00 46.61 392 A 1 
ATOM 3146  N N     . HIS A 1 393 ? 20.318  10.720  23.730  1.00 79.88 393 A 1 
ATOM 3147  C CA    . HIS A 1 393 ? 21.510  10.473  24.537  1.00 78.16 393 A 1 
ATOM 3148  C C     . HIS A 1 393 ? 22.666  11.429  24.202  1.00 78.44 393 A 1 
ATOM 3149  O O     . HIS A 1 393 ? 23.332  11.945  25.100  1.00 74.83 393 A 1 
ATOM 3150  C CB    . HIS A 1 393 ? 21.925  9.007   24.354  1.00 75.56 393 A 1 
ATOM 3151  C CG    . HIS A 1 393 ? 23.003  8.596   25.313  1.00 70.33 393 A 1 
ATOM 3152  N ND1   . HIS A 1 393 ? 24.355  8.723   25.133  1.00 61.15 393 A 1 
ATOM 3153  C CD2   . HIS A 1 393 ? 22.825  8.064   26.569  1.00 59.95 393 A 1 
ATOM 3154  C CE1   . HIS A 1 393 ? 24.978  8.278   26.237  1.00 55.01 393 A 1 
ATOM 3155  N NE2   . HIS A 1 393 ? 24.074  7.870   27.136  1.00 56.77 393 A 1 
ATOM 3156  N N     . LEU A 1 394 ? 22.908  11.676  22.914  1.00 76.86 394 A 1 
ATOM 3157  C CA    . LEU A 1 394 ? 24.068  12.448  22.453  1.00 75.15 394 A 1 
ATOM 3158  C C     . LEU A 1 394 ? 23.778  13.941  22.292  1.00 76.36 394 A 1 
ATOM 3159  O O     . LEU A 1 394 ? 24.632  14.763  22.609  1.00 72.37 394 A 1 
ATOM 3160  C CB    . LEU A 1 394 ? 24.573  11.848  21.132  1.00 71.95 394 A 1 
ATOM 3161  C CG    . LEU A 1 394 ? 25.155  10.431  21.281  1.00 67.56 394 A 1 
ATOM 3162  C CD1   . LEU A 1 394 ? 25.378  9.832   19.906  1.00 62.29 394 A 1 
ATOM 3163  C CD2   . LEU A 1 394 ? 26.492  10.442  22.028  1.00 62.21 394 A 1 
ATOM 3164  N N     . PHE A 1 395 ? 22.585  14.276  21.813  1.00 77.08 395 A 1 
ATOM 3165  C CA    . PHE A 1 395 ? 22.148  15.640  21.531  1.00 76.79 395 A 1 
ATOM 3166  C C     . PHE A 1 395 ? 20.817  15.947  22.231  1.00 77.39 395 A 1 
ATOM 3167  O O     . PHE A 1 395 ? 19.804  16.172  21.567  1.00 72.25 395 A 1 
ATOM 3168  C CB    . PHE A 1 395 ? 22.058  15.841  20.010  1.00 73.12 395 A 1 
ATOM 3169  C CG    . PHE A 1 395 ? 23.336  15.623  19.231  1.00 73.93 395 A 1 
ATOM 3170  C CD1   . PHE A 1 395 ? 24.568  16.115  19.695  1.00 69.71 395 A 1 
ATOM 3171  C CD2   . PHE A 1 395 ? 23.282  14.957  17.993  1.00 68.62 395 A 1 
ATOM 3172  C CE1   . PHE A 1 395 ? 25.732  15.950  18.933  1.00 65.11 395 A 1 
ATOM 3173  C CE2   . PHE A 1 395 ? 24.441  14.796  17.226  1.00 66.03 395 A 1 
ATOM 3174  C CZ    . PHE A 1 395 ? 25.666  15.291  17.697  1.00 66.45 395 A 1 
ATOM 3175  N N     . PRO A 1 396 ? 20.788  15.931  23.570  1.00 74.26 396 A 1 
ATOM 3176  C CA    . PRO A 1 396 ? 19.583  16.289  24.295  1.00 73.31 396 A 1 
ATOM 3177  C C     . PRO A 1 396 ? 19.219  17.747  24.008  1.00 73.93 396 A 1 
ATOM 3178  O O     . PRO A 1 396 ? 20.061  18.642  24.104  1.00 70.15 396 A 1 
ATOM 3179  C CB    . PRO A 1 396 ? 19.906  16.043  25.771  1.00 69.59 396 A 1 
ATOM 3180  C CG    . PRO A 1 396 ? 21.420  16.238  25.843  1.00 69.89 396 A 1 
ATOM 3181  C CD    . PRO A 1 396 ? 21.894  15.717  24.488  1.00 74.25 396 A 1 
ATOM 3182  N N     . VAL A 1 397 ? 17.965  17.980  23.671  1.00 72.24 397 A 1 
ATOM 3183  C CA    . VAL A 1 397 ? 17.413  19.330  23.553  1.00 70.49 397 A 1 
ATOM 3184  C C     . VAL A 1 397 ? 16.977  19.765  24.948  1.00 70.81 397 A 1 
ATOM 3185  O O     . VAL A 1 397 ? 15.973  19.287  25.474  1.00 66.14 397 A 1 
ATOM 3186  C CB    . VAL A 1 397 ? 16.269  19.393  22.529  1.00 65.38 397 A 1 
ATOM 3187  C CG1   . VAL A 1 397 ? 15.759  20.826  22.383  1.00 60.44 397 A 1 
ATOM 3188  C CG2   . VAL A 1 397 ? 16.753  18.922  21.153  1.00 62.53 397 A 1 
ATOM 3189  N N     . THR A 1 398 ? 17.759  20.647  25.551  1.00 72.23 398 A 1 
ATOM 3190  C CA    . THR A 1 398 ? 17.487  21.209  26.873  1.00 69.87 398 A 1 
ATOM 3191  C C     . THR A 1 398 ? 17.201  22.705  26.744  1.00 70.40 398 A 1 
ATOM 3192  O O     . THR A 1 398 ? 17.628  23.348  25.788  1.00 64.61 398 A 1 
ATOM 3193  C CB    . THR A 1 398 ? 18.647  20.956  27.852  1.00 63.55 398 A 1 
ATOM 3194  O OG1   . THR A 1 398 ? 19.850  21.481  27.356  1.00 57.80 398 A 1 
ATOM 3195  C CG2   . THR A 1 398 ? 18.868  19.465  28.099  1.00 56.19 398 A 1 
ATOM 3196  N N     . GLN A 1 399 ? 16.484  23.277  27.707  1.00 70.47 399 A 1 
ATOM 3197  C CA    . GLN A 1 399 ? 16.245  24.728  27.775  1.00 68.58 399 A 1 
ATOM 3198  C C     . GLN A 1 399 ? 17.450  25.514  28.317  1.00 69.77 399 A 1 
ATOM 3199  O O     . GLN A 1 399 ? 17.338  26.697  28.623  1.00 62.34 399 A 1 
ATOM 3200  C CB    . GLN A 1 399 ? 14.981  25.010  28.598  1.00 60.68 399 A 1 
ATOM 3201  C CG    . GLN A 1 399 ? 13.720  24.469  27.912  1.00 54.25 399 A 1 
ATOM 3202  C CD    . GLN A 1 399 ? 12.431  24.871  28.627  1.00 48.49 399 A 1 
ATOM 3203  O OE1   . GLN A 1 399 ? 12.412  25.442  29.703  1.00 43.56 399 A 1 
ATOM 3204  N NE2   . GLN A 1 399 ? 11.296  24.576  28.034  1.00 42.02 399 A 1 
ATOM 3205  N N     . GLU A 1 400 ? 18.582  24.853  28.466  1.00 70.40 400 A 1 
ATOM 3206  C CA    . GLU A 1 400 ? 19.827  25.436  28.958  1.00 69.42 400 A 1 
ATOM 3207  C C     . GLU A 1 400 ? 20.588  26.174  27.847  1.00 71.63 400 A 1 
ATOM 3208  O O     . GLU A 1 400 ? 20.147  26.257  26.697  1.00 64.63 400 A 1 
ATOM 3209  C CB    . GLU A 1 400 ? 20.684  24.330  29.599  1.00 61.93 400 A 1 
ATOM 3210  C CG    . GLU A 1 400 ? 20.011  23.685  30.820  1.00 54.49 400 A 1 
ATOM 3211  C CD    . GLU A 1 400 ? 20.850  22.566  31.449  1.00 48.94 400 A 1 
ATOM 3212  O OE1   . GLU A 1 400 ? 20.444  22.087  32.529  1.00 42.68 400 A 1 
ATOM 3213  O OE2   . GLU A 1 400 ? 21.873  22.165  30.844  1.00 43.15 400 A 1 
ATOM 3214  N N     . GLU A 1 401 ? 21.759  26.705  28.196  1.00 73.14 401 A 1 
ATOM 3215  C CA    . GLU A 1 401 ? 22.639  27.391  27.258  1.00 73.63 401 A 1 
ATOM 3216  C C     . GLU A 1 401 ? 23.105  26.489  26.103  1.00 76.43 401 A 1 
ATOM 3217  O O     . GLU A 1 401 ? 23.086  25.260  26.174  1.00 71.34 401 A 1 
ATOM 3218  C CB    . GLU A 1 401 ? 23.854  27.979  27.991  1.00 66.53 401 A 1 
ATOM 3219  C CG    . GLU A 1 401 ? 23.492  29.114  28.961  1.00 57.41 401 A 1 
ATOM 3220  C CD    . GLU A 1 401 ? 24.727  29.825  29.527  1.00 51.25 401 A 1 
ATOM 3221  O OE1   . GLU A 1 401 ? 24.546  30.914  30.114  1.00 45.57 401 A 1 
ATOM 3222  O OE2   . GLU A 1 401 ? 25.858  29.313  29.355  1.00 45.73 401 A 1 
ATOM 3223  N N     . VAL A 1 402 ? 23.570  27.128  25.038  1.00 74.38 402 A 1 
ATOM 3224  C CA    . VAL A 1 402 ? 24.047  26.434  23.838  1.00 75.50 402 A 1 
ATOM 3225  C C     . VAL A 1 402 ? 25.211  25.498  24.172  1.00 77.80 402 A 1 
ATOM 3226  O O     . VAL A 1 402 ? 26.255  25.925  24.663  1.00 75.13 402 A 1 
ATOM 3227  C CB    . VAL A 1 402 ? 24.442  27.431  22.737  1.00 72.07 402 A 1 
ATOM 3228  C CG1   . VAL A 1 402 ? 24.915  26.710  21.479  1.00 65.89 402 A 1 
ATOM 3229  C CG2   . VAL A 1 402 ? 23.259  28.322  22.341  1.00 66.56 402 A 1 
ATOM 3230  N N     . GLN A 1 403 ? 25.056  24.225  23.834  1.00 79.46 403 A 1 
ATOM 3231  C CA    . GLN A 1 403 ? 26.058  23.192  24.086  1.00 79.46 403 A 1 
ATOM 3232  C C     . GLN A 1 403 ? 27.038  23.061  22.914  1.00 81.06 403 A 1 
ATOM 3233  O O     . GLN A 1 403 ? 26.642  23.099  21.748  1.00 78.44 403 A 1 
ATOM 3234  C CB    . GLN A 1 403 ? 25.364  21.854  24.368  1.00 75.74 403 A 1 
ATOM 3235  C CG    . GLN A 1 403 ? 24.460  21.903  25.613  1.00 68.61 403 A 1 
ATOM 3236  C CD    . GLN A 1 403 ? 23.777  20.568  25.914  1.00 65.62 403 A 1 
ATOM 3237  O OE1   . GLN A 1 403 ? 24.014  19.545  25.291  1.00 57.80 403 A 1 
ATOM 3238  N NE2   . GLN A 1 403 ? 22.899  20.540  26.892  1.00 55.58 403 A 1 
ATOM 3239  N N     . PHE A 1 404 ? 28.315  22.833  23.221  1.00 81.09 404 A 1 
ATOM 3240  C CA    . PHE A 1 404 ? 29.355  22.533  22.235  1.00 81.14 404 A 1 
ATOM 3241  C C     . PHE A 1 404 ? 29.677  21.038  22.236  1.00 81.20 404 A 1 
ATOM 3242  O O     . PHE A 1 404 ? 30.064  20.476  23.265  1.00 76.67 404 A 1 
ATOM 3243  C CB    . PHE A 1 404 ? 30.603  23.373  22.519  1.00 78.74 404 A 1 
ATOM 3244  C CG    . PHE A 1 404 ? 30.392  24.864  22.391  1.00 79.29 404 A 1 
ATOM 3245  C CD1   . PHE A 1 404 ? 30.344  25.466  21.124  1.00 74.54 404 A 1 
ATOM 3246  C CD2   . PHE A 1 404 ? 30.259  25.667  23.538  1.00 73.52 404 A 1 
ATOM 3247  C CE1   . PHE A 1 404 ? 30.166  26.854  21.003  1.00 71.91 404 A 1 
ATOM 3248  C CE2   . PHE A 1 404 ? 30.079  27.055  23.421  1.00 71.67 404 A 1 
ATOM 3249  C CZ    . PHE A 1 404 ? 30.035  27.650  22.149  1.00 73.51 404 A 1 
ATOM 3250  N N     . LYS A 1 405 ? 29.558  20.384  21.078  1.00 80.56 405 A 1 
ATOM 3251  C CA    . LYS A 1 405 ? 29.830  18.952  20.911  1.00 79.50 405 A 1 
ATOM 3252  C C     . LYS A 1 405 ? 30.627  18.684  19.629  1.00 79.32 405 A 1 
ATOM 3253  O O     . LYS A 1 405 ? 30.496  19.444  18.674  1.00 73.69 405 A 1 
ATOM 3254  C CB    . LYS A 1 405 ? 28.515  18.156  20.940  1.00 76.72 405 A 1 
ATOM 3255  C CG    . LYS A 1 405 ? 27.823  18.244  22.311  1.00 74.11 405 A 1 
ATOM 3256  C CD    . LYS A 1 405 ? 26.745  17.189  22.515  1.00 70.54 405 A 1 
ATOM 3257  C CE    . LYS A 1 405 ? 26.179  17.327  23.933  1.00 63.64 405 A 1 
ATOM 3258  N NZ    . LYS A 1 405 ? 25.280  16.218  24.322  1.00 57.17 405 A 1 
ATOM 3259  N N     . PRO A 1 406 ? 31.460  17.622  19.545  1.00 79.52 406 A 1 
ATOM 3260  C CA    . PRO A 1 406 ? 31.855  16.718  20.625  1.00 79.54 406 A 1 
ATOM 3261  C C     . PRO A 1 406 ? 32.827  17.384  21.612  1.00 80.32 406 A 1 
ATOM 3262  O O     . PRO A 1 406 ? 33.711  18.132  21.205  1.00 76.15 406 A 1 
ATOM 3263  C CB    . PRO A 1 406 ? 32.485  15.518  19.916  1.00 75.28 406 A 1 
ATOM 3264  C CG    . PRO A 1 406 ? 33.089  16.129  18.655  1.00 72.13 406 A 1 
ATOM 3265  C CD    . PRO A 1 406 ? 32.118  17.247  18.305  1.00 75.38 406 A 1 
ATOM 3266  N N     . GLU A 1 407 ? 32.700  17.096  22.894  1.00 80.47 407 A 1 
ATOM 3267  C CA    . GLU A 1 407 ? 33.483  17.767  23.943  1.00 79.46 407 A 1 
ATOM 3268  C C     . GLU A 1 407 ? 35.002  17.618  23.792  1.00 79.65 407 A 1 
ATOM 3269  O O     . GLU A 1 407 ? 35.745  18.567  24.038  1.00 75.64 407 A 1 
ATOM 3270  C CB    . GLU A 1 407 ? 33.129  17.204  25.319  1.00 76.80 407 A 1 
ATOM 3271  C CG    . GLU A 1 407 ? 31.727  17.554  25.811  1.00 68.87 407 A 1 
ATOM 3272  C CD    . GLU A 1 407 ? 31.500  17.078  27.250  1.00 63.44 407 A 1 
ATOM 3273  O OE1   . GLU A 1 407 ? 30.352  17.214  27.715  1.00 55.59 407 A 1 
ATOM 3274  O OE2   . GLU A 1 407 ? 32.478  16.607  27.881  1.00 56.33 407 A 1 
ATOM 3275  N N     . SER A 1 408 ? 35.479  16.439  23.394  1.00 80.86 408 A 1 
ATOM 3276  C CA    . SER A 1 408 ? 36.910  16.164  23.236  1.00 80.39 408 A 1 
ATOM 3277  C C     . SER A 1 408 ? 37.554  17.034  22.157  1.00 81.48 408 A 1 
ATOM 3278  O O     . SER A 1 408 ? 38.626  17.597  22.378  1.00 77.87 408 A 1 
ATOM 3279  C CB    . SER A 1 408 ? 37.125  14.680  22.924  1.00 77.23 408 A 1 
ATOM 3280  O OG    . SER A 1 408 ? 36.362  14.276  21.807  1.00 69.20 408 A 1 
ATOM 3281  N N     . LEU A 1 409 ? 36.881  17.195  21.021  1.00 81.18 409 A 1 
ATOM 3282  C CA    . LEU A 1 409 ? 37.346  18.054  19.936  1.00 81.79 409 A 1 
ATOM 3283  C C     . LEU A 1 409 ? 37.270  19.531  20.330  1.00 82.67 409 A 1 
ATOM 3284  O O     . LEU A 1 409 ? 38.219  20.273  20.079  1.00 80.36 409 A 1 
ATOM 3285  C CB    . LEU A 1 409 ? 36.532  17.759  18.668  1.00 80.25 409 A 1 
ATOM 3286  C CG    . LEU A 1 409 ? 36.968  18.587  17.441  1.00 78.25 409 A 1 
ATOM 3287  C CD1   . LEU A 1 409 ? 38.416  18.322  17.041  1.00 71.95 409 A 1 
ATOM 3288  C CD2   . LEU A 1 409 ? 36.077  18.248  16.254  1.00 72.08 409 A 1 
ATOM 3289  N N     . CYS A 1 410 ? 36.196  19.957  20.982  1.00 83.16 410 A 1 
ATOM 3290  C CA    . CYS A 1 410 ? 36.044  21.331  21.455  1.00 82.69 410 A 1 
ATOM 3291  C C     . CYS A 1 410 ? 37.157  21.707  22.441  1.00 82.97 410 A 1 
ATOM 3292  O O     . CYS A 1 410 ? 37.824  22.716  22.245  1.00 80.87 410 A 1 
ATOM 3293  C CB    . CYS A 1 410 ? 34.667  21.516  22.095  1.00 80.79 410 A 1 
ATOM 3294  S SG    . CYS A 1 410 ? 33.365  21.304  20.846  1.00 72.07 410 A 1 
ATOM 3295  N N     . LYS A 1 411 ? 37.423  20.866  23.437  1.00 84.16 411 A 1 
ATOM 3296  C CA    . LYS A 1 411 ? 38.525  21.085  24.389  1.00 83.11 411 A 1 
ATOM 3297  C C     . LYS A 1 411 ? 39.871  21.206  23.681  1.00 82.89 411 A 1 
ATOM 3298  O O     . LYS A 1 411 ? 40.662  22.076  24.036  1.00 80.42 411 A 1 
ATOM 3299  C CB    . LYS A 1 411 ? 38.567  19.952  25.424  1.00 81.98 411 A 1 
ATOM 3300  C CG    . LYS A 1 411 ? 37.461  20.099  26.483  1.00 73.12 411 A 1 
ATOM 3301  C CD    . LYS A 1 411 ? 37.427  18.900  27.435  1.00 67.94 411 A 1 
ATOM 3302  C CE    . LYS A 1 411 ? 36.292  19.094  28.447  1.00 58.67 411 A 1 
ATOM 3303  N NZ    . LYS A 1 411 ? 35.988  17.879  29.242  1.00 50.84 411 A 1 
ATOM 3304  N N     . LYS A 1 412 ? 40.131  20.375  22.666  1.00 82.64 412 A 1 
ATOM 3305  C CA    . LYS A 1 412 ? 41.363  20.437  21.886  1.00 81.80 412 A 1 
ATOM 3306  C C     . LYS A 1 412 ? 41.467  21.745  21.095  1.00 82.42 412 A 1 
ATOM 3307  O O     . LYS A 1 412 ? 42.466  22.444  21.219  1.00 79.57 412 A 1 
ATOM 3308  C CB    . LYS A 1 412 ? 41.450  19.192  20.979  1.00 79.55 412 A 1 
ATOM 3309  C CG    . LYS A 1 412 ? 42.764  19.086  20.186  1.00 73.39 412 A 1 
ATOM 3310  C CD    . LYS A 1 412 ? 43.987  18.857  21.085  1.00 69.79 412 A 1 
ATOM 3311  C CE    . LYS A 1 412 ? 45.230  18.760  20.205  1.00 63.26 412 A 1 
ATOM 3312  N NZ    . LYS A 1 412 ? 46.481  18.735  20.981  1.00 56.16 412 A 1 
ATOM 3313  N N     . LEU A 1 413 ? 40.430  22.100  20.352  1.00 82.78 413 A 1 
ATOM 3314  C CA    . LEU A 1 413 ? 40.399  23.326  19.547  1.00 82.25 413 A 1 
ATOM 3315  C C     . LEU A 1 413 ? 40.513  24.591  20.406  1.00 82.67 413 A 1 
ATOM 3316  O O     . LEU A 1 413 ? 41.280  25.485  20.067  1.00 80.55 413 A 1 
ATOM 3317  C CB    . LEU A 1 413 ? 39.106  23.364  18.722  1.00 81.59 413 A 1 
ATOM 3318  C CG    . LEU A 1 413 ? 39.073  22.382  17.539  1.00 79.38 413 A 1 
ATOM 3319  C CD1   . LEU A 1 413 ? 37.674  22.362  16.943  1.00 73.97 413 A 1 
ATOM 3320  C CD2   . LEU A 1 413 ? 40.054  22.783  16.440  1.00 74.30 413 A 1 
ATOM 3321  N N     . PHE A 1 414 ? 39.803  24.653  21.523  1.00 83.33 414 A 1 
ATOM 3322  C CA    . PHE A 1 414 ? 39.861  25.801  22.428  1.00 82.74 414 A 1 
ATOM 3323  C C     . PHE A 1 414 ? 41.188  25.885  23.192  1.00 82.20 414 A 1 
ATOM 3324  O O     . PHE A 1 414 ? 41.634  26.976  23.533  1.00 77.96 414 A 1 
ATOM 3325  C CB    . PHE A 1 414 ? 38.678  25.745  23.402  1.00 81.27 414 A 1 
ATOM 3326  C CG    . PHE A 1 414 ? 37.287  25.761  22.793  1.00 80.73 414 A 1 
ATOM 3327  C CD1   . PHE A 1 414 ? 37.038  26.243  21.497  1.00 76.67 414 A 1 
ATOM 3328  C CD2   . PHE A 1 414 ? 36.203  25.297  23.565  1.00 76.28 414 A 1 
ATOM 3329  C CE1   . PHE A 1 414 ? 35.735  26.260  20.977  1.00 74.58 414 A 1 
ATOM 3330  C CE2   . PHE A 1 414 ? 34.900  25.316  23.050  1.00 74.98 414 A 1 
ATOM 3331  C CZ    . PHE A 1 414 ? 34.665  25.796  21.754  1.00 76.33 414 A 1 
ATOM 3332  N N     . SER A 1 415 ? 41.851  24.761  23.435  1.00 84.33 415 A 1 
ATOM 3333  C CA    . SER A 1 415 ? 43.199  24.747  24.004  1.00 82.97 415 A 1 
ATOM 3334  C C     . SER A 1 415 ? 44.246  25.257  23.014  1.00 82.49 415 A 1 
ATOM 3335  O O     . SER A 1 415 ? 45.146  25.994  23.417  1.00 78.90 415 A 1 
ATOM 3336  C CB    . SER A 1 415 ? 43.559  23.331  24.453  1.00 81.13 415 A 1 
ATOM 3337  O OG    . SER A 1 415 ? 44.895  23.274  24.941  1.00 69.44 415 A 1 
ATOM 3338  N N     . ASP A 1 416 ? 44.140  24.854  21.745  1.00 82.24 416 A 1 
ATOM 3339  C CA    . ASP A 1 416 ? 45.097  25.240  20.706  1.00 80.71 416 A 1 
ATOM 3340  C C     . ASP A 1 416 ? 44.844  26.683  20.213  1.00 80.86 416 A 1 
ATOM 3341  O O     . ASP A 1 416 ? 45.781  27.398  19.864  1.00 76.64 416 A 1 
ATOM 3342  C CB    . ASP A 1 416 ? 45.036  24.221  19.550  1.00 77.94 416 A 1 
ATOM 3343  C CG    . ASP A 1 416 ? 45.457  22.777  19.909  1.00 72.11 416 A 1 
ATOM 3344  O OD1   . ASP A 1 416 ? 46.052  22.522  20.976  1.00 66.22 416 A 1 
ATOM 3345  O OD2   . ASP A 1 416 ? 45.192  21.860  19.099  1.00 66.90 416 A 1 
ATOM 3346  N N     . HIS A 1 417 ? 43.597  27.121  20.232  1.00 80.65 417 A 1 
ATOM 3347  C CA    . HIS A 1 417 ? 43.156  28.440  19.778  1.00 79.63 417 A 1 
ATOM 3348  C C     . HIS A 1 417 ? 42.223  29.089  20.809  1.00 79.35 417 A 1 
ATOM 3349  O O     . HIS A 1 417 ? 40.997  29.010  20.706  1.00 74.72 417 A 1 
ATOM 3350  C CB    . HIS A 1 417 ? 42.480  28.300  18.411  1.00 78.36 417 A 1 
ATOM 3351  C CG    . HIS A 1 417 ? 43.363  27.701  17.361  1.00 76.86 417 A 1 
ATOM 3352  N ND1   . HIS A 1 417 ? 44.444  28.307  16.757  1.00 68.73 417 A 1 
ATOM 3353  C CD2   . HIS A 1 417 ? 43.286  26.431  16.848  1.00 68.73 417 A 1 
ATOM 3354  C CE1   . HIS A 1 417 ? 44.990  27.425  15.905  1.00 69.36 417 A 1 
ATOM 3355  N NE2   . HIS A 1 417 ? 44.314  26.277  15.933  1.00 70.32 417 A 1 
ATOM 3356  N N     . LYS A 1 418 ? 42.806  29.775  21.803  1.00 81.76 418 A 1 
ATOM 3357  C CA    . LYS A 1 418 ? 42.062  30.373  22.926  1.00 80.51 418 A 1 
ATOM 3358  C C     . LYS A 1 418 ? 40.974  31.365  22.507  1.00 80.51 418 A 1 
ATOM 3359  O O     . LYS A 1 418 ? 39.959  31.489  23.180  1.00 74.31 418 A 1 
ATOM 3360  C CB    . LYS A 1 418 ? 43.037  31.077  23.875  1.00 77.34 418 A 1 
ATOM 3361  C CG    . LYS A 1 418 ? 43.957  30.089  24.603  1.00 70.17 418 A 1 
ATOM 3362  C CD    . LYS A 1 418 ? 44.844  30.844  25.585  1.00 62.89 418 A 1 
ATOM 3363  C CE    . LYS A 1 418 ? 45.753  29.873  26.336  1.00 54.11 418 A 1 
ATOM 3364  N NZ    . LYS A 1 418 ? 46.632  30.582  27.289  1.00 46.44 418 A 1 
ATOM 3365  N N     . GLU A 1 419 ? 41.185  32.062  21.395  1.00 79.80 419 A 1 
ATOM 3366  C CA    . GLU A 1 419 ? 40.249  33.064  20.867  1.00 79.54 419 A 1 
ATOM 3367  C C     . GLU A 1 419 ? 38.972  32.434  20.300  1.00 80.51 419 A 1 
ATOM 3368  O O     . GLU A 1 419 ? 37.931  33.086  20.240  1.00 76.63 419 A 1 
ATOM 3369  C CB    . GLU A 1 419 ? 40.968  33.874  19.784  1.00 76.28 419 A 1 
ATOM 3370  C CG    . GLU A 1 419 ? 42.184  34.637  20.342  1.00 67.98 419 A 1 
ATOM 3371  C CD    . GLU A 1 419 ? 43.037  35.304  19.258  1.00 62.72 419 A 1 
ATOM 3372  O OE1   . GLU A 1 419 ? 44.085  35.868  19.642  1.00 54.79 419 A 1 
ATOM 3373  O OE2   . GLU A 1 419 ? 42.670  35.208  18.062  1.00 55.37 419 A 1 
ATOM 3374  N N     . LEU A 1 420 ? 39.030  31.164  19.923  1.00 79.85 420 A 1 
ATOM 3375  C CA    . LEU A 1 420 ? 37.951  30.482  19.220  1.00 79.97 420 A 1 
ATOM 3376  C C     . LEU A 1 420 ? 36.673  30.377  20.057  1.00 80.31 420 A 1 
ATOM 3377  O O     . LEU A 1 420 ? 35.582  30.585  19.536  1.00 77.99 420 A 1 
ATOM 3378  C CB    . LEU A 1 420 ? 38.459  29.087  18.802  1.00 78.42 420 A 1 
ATOM 3379  C CG    . LEU A 1 420 ? 37.482  28.317  17.900  1.00 75.88 420 A 1 
ATOM 3380  C CD1   . LEU A 1 420 ? 37.303  29.014  16.564  1.00 70.19 420 A 1 
ATOM 3381  C CD2   . LEU A 1 420 ? 38.021  26.915  17.634  1.00 70.18 420 A 1 
ATOM 3382  N N     . GLU A 1 421 ? 36.794  30.090  21.345  1.00 80.29 421 A 1 
ATOM 3383  C CA    . GLU A 1 421 ? 35.632  29.962  22.227  1.00 78.96 421 A 1 
ATOM 3384  C C     . GLU A 1 421 ? 34.866  31.282  22.357  1.00 78.90 421 A 1 
ATOM 3385  O O     . GLU A 1 421 ? 33.642  31.315  22.220  1.00 75.89 421 A 1 
ATOM 3386  C CB    . GLU A 1 421 ? 36.095  29.455  23.605  1.00 76.41 421 A 1 
ATOM 3387  C CG    . GLU A 1 421 ? 34.896  29.074  24.485  1.00 69.95 421 A 1 
ATOM 3388  C CD    . GLU A 1 421 ? 35.263  28.635  25.903  1.00 66.73 421 A 1 
ATOM 3389  O OE1   . GLU A 1 421 ? 34.334  28.638  26.744  1.00 60.75 421 A 1 
ATOM 3390  O OE2   . GLU A 1 421 ? 36.444  28.318  26.164  1.00 62.82 421 A 1 
ATOM 3391  N N     . GLY A 1 422 ? 35.592  32.384  22.570  1.00 79.87 422 A 1 
ATOM 3392  C CA    . GLY A 1 422 ? 34.995  33.717  22.660  1.00 79.20 422 A 1 
ATOM 3393  C C     . GLY A 1 422 ? 34.350  34.157  21.346  1.00 80.37 422 A 1 
ATOM 3394  O O     . GLY A 1 422 ? 33.232  34.677  21.344  1.00 77.80 422 A 1 
ATOM 3395  N N     . LEU A 1 423 ? 35.018  33.879  20.225  1.00 80.38 423 A 1 
ATOM 3396  C CA    . LEU A 1 423 ? 34.505  34.158  18.886  1.00 79.78 423 A 1 
ATOM 3397  C C     . LEU A 1 423 ? 33.190  33.413  18.631  1.00 80.66 423 A 1 
ATOM 3398  O O     . LEU A 1 423 ? 32.197  34.030  18.249  1.00 78.61 423 A 1 
ATOM 3399  C CB    . LEU A 1 423 ? 35.589  33.773  17.862  1.00 77.65 423 A 1 
ATOM 3400  C CG    . LEU A 1 423 ? 35.220  34.138  16.411  1.00 72.34 423 A 1 
ATOM 3401  C CD1   . LEU A 1 423 ? 35.228  35.644  16.204  1.00 66.50 423 A 1 
ATOM 3402  C CD2   . LEU A 1 423 ? 36.221  33.515  15.448  1.00 65.81 423 A 1 
ATOM 3403  N N     . MET A 1 424 ? 33.152  32.116  18.904  1.00 80.72 424 A 1 
ATOM 3404  C CA    . MET A 1 424 ? 31.961  31.297  18.696  1.00 80.20 424 A 1 
ATOM 3405  C C     . MET A 1 424 ? 30.792  31.737  19.579  1.00 80.57 424 A 1 
ATOM 3406  O O     . MET A 1 424 ? 29.683  31.894  19.072  1.00 78.94 424 A 1 
ATOM 3407  C CB    . MET A 1 424 ? 32.290  29.817  18.922  1.00 79.50 424 A 1 
ATOM 3408  C CG    . MET A 1 424 ? 33.103  29.209  17.772  1.00 74.55 424 A 1 
ATOM 3409  S SD    . MET A 1 424 ? 32.370  29.310  16.105  1.00 72.16 424 A 1 
ATOM 3410  C CE    . MET A 1 424 ? 30.812  28.441  16.359  1.00 63.49 424 A 1 
ATOM 3411  N N     . LYS A 1 425 ? 31.025  32.020  20.854  1.00 81.22 425 A 1 
ATOM 3412  C CA    . LYS A 1 425 ? 29.980  32.545  21.750  1.00 79.81 425 A 1 
ATOM 3413  C C     . LYS A 1 425 ? 29.385  33.856  21.233  1.00 79.53 425 A 1 
ATOM 3414  O O     . LYS A 1 425 ? 28.176  34.043  21.295  1.00 76.30 425 A 1 
ATOM 3415  C CB    . LYS A 1 425 ? 30.536  32.719  23.173  1.00 78.09 425 A 1 
ATOM 3416  C CG    . LYS A 1 425 ? 30.658  31.369  23.905  1.00 73.27 425 A 1 
ATOM 3417  C CD    . LYS A 1 425 ? 31.271  31.526  25.302  1.00 68.98 425 A 1 
ATOM 3418  C CE    . LYS A 1 425 ? 31.331  30.155  25.979  1.00 61.90 425 A 1 
ATOM 3419  N NZ    . LYS A 1 425 ? 32.107  30.138  27.242  1.00 55.27 425 A 1 
ATOM 3420  N N     . THR A 1 426 ? 30.223  34.727  20.669  1.00 80.38 426 A 1 
ATOM 3421  C CA    . THR A 1 426 ? 29.779  36.011  20.108  1.00 79.17 426 A 1 
ATOM 3422  C C     . THR A 1 426 ? 28.944  35.822  18.839  1.00 79.26 426 A 1 
ATOM 3423  O O     . THR A 1 426 ? 27.931  36.490  18.663  1.00 75.89 426 A 1 
ATOM 3424  C CB    . THR A 1 426 ? 30.980  36.923  19.807  1.00 76.79 426 A 1 
ATOM 3425  O OG1   . THR A 1 426 ? 31.862  36.969  20.905  1.00 67.93 426 A 1 
ATOM 3426  C CG2   . THR A 1 426 ? 30.552  38.359  19.537  1.00 65.45 426 A 1 
ATOM 3427  N N     . LEU A 1 427 ? 29.342  34.891  17.968  1.00 78.09 427 A 1 
ATOM 3428  C CA    . LEU A 1 427 ? 28.653  34.622  16.697  1.00 76.31 427 A 1 
ATOM 3429  C C     . LEU A 1 427 ? 27.298  33.925  16.870  1.00 76.96 427 A 1 
ATOM 3430  O O     . LEU A 1 427 ? 26.400  34.115  16.051  1.00 74.21 427 A 1 
ATOM 3431  C CB    . LEU A 1 427 ? 29.560  33.742  15.835  1.00 73.87 427 A 1 
ATOM 3432  C CG    . LEU A 1 427 ? 30.792  34.481  15.289  1.00 69.93 427 A 1 
ATOM 3433  C CD1   . LEU A 1 427 ? 31.787  33.442  14.815  1.00 65.90 427 A 1 
ATOM 3434  C CD2   . LEU A 1 427 ? 30.434  35.407  14.132  1.00 65.49 427 A 1 
ATOM 3435  N N     . ILE A 1 428 ? 27.175  33.114  17.904  1.00 77.30 428 A 1 
ATOM 3436  C CA    . ILE A 1 428 ? 25.956  32.355  18.196  1.00 75.39 428 A 1 
ATOM 3437  C C     . ILE A 1 428 ? 24.878  33.250  18.812  1.00 75.00 428 A 1 
ATOM 3438  O O     . ILE A 1 428 ? 23.688  33.007  18.615  1.00 69.63 428 A 1 
ATOM 3439  C CB    . ILE A 1 428 ? 26.313  31.163  19.102  1.00 72.32 428 A 1 
ATOM 3440  C CG1   . ILE A 1 428 ? 27.192  30.152  18.333  1.00 66.65 428 A 1 
ATOM 3441  C CG2   . ILE A 1 428 ? 25.061  30.445  19.628  1.00 63.63 428 A 1 
ATOM 3442  C CD1   . ILE A 1 428 ? 27.971  29.235  19.278  1.00 59.19 428 A 1 
ATOM 3443  N N     . HIS A 1 429 ? 25.272  34.294  19.520  1.00 75.04 429 A 1 
ATOM 3444  C CA    . HIS A 1 429 ? 24.325  35.247  20.093  1.00 72.31 429 A 1 
ATOM 3445  C C     . HIS A 1 429 ? 23.423  35.862  18.998  1.00 71.81 429 A 1 
ATOM 3446  O O     . HIS A 1 429 ? 23.927  36.288  17.962  1.00 64.48 429 A 1 
ATOM 3447  C CB    . HIS A 1 429 ? 25.107  36.309  20.875  1.00 66.57 429 A 1 
ATOM 3448  C CG    . HIS A 1 429 ? 24.273  36.973  21.930  1.00 61.11 429 A 1 
ATOM 3449  N ND1   . HIS A 1 429 ? 23.303  37.930  21.734  1.00 53.58 429 A 1 
ATOM 3450  C CD2   . HIS A 1 429 ? 24.285  36.717  23.281  1.00 52.06 429 A 1 
ATOM 3451  C CE1   . HIS A 1 429 ? 22.758  38.236  22.919  1.00 47.70 429 A 1 
ATOM 3452  N NE2   . HIS A 1 429 ? 23.332  37.519  23.885  1.00 48.95 429 A 1 
ATOM 3453  N N     . PRO A 1 430 ? 22.090  35.913  19.151  1.00 71.22 430 A 1 
ATOM 3454  C CA    . PRO A 1 430 ? 21.276  35.734  20.352  1.00 70.10 430 A 1 
ATOM 3455  C C     . PRO A 1 430 ? 20.621  34.351  20.513  1.00 71.86 430 A 1 
ATOM 3456  O O     . PRO A 1 430 ? 19.569  34.252  21.142  1.00 64.25 430 A 1 
ATOM 3457  C CB    . PRO A 1 430 ? 20.233  36.849  20.237  1.00 63.51 430 A 1 
ATOM 3458  C CG    . PRO A 1 430 ? 19.917  36.839  18.745  1.00 60.23 430 A 1 
ATOM 3459  C CD    . PRO A 1 430 ? 21.280  36.541  18.118  1.00 62.90 430 A 1 
ATOM 3460  N N     . CYS A 1 431 ? 21.173  33.288  19.959  1.00 71.69 431 A 1 
ATOM 3461  C CA    . CYS A 1 431 ? 20.593  31.956  20.121  1.00 71.24 431 A 1 
ATOM 3462  C C     . CYS A 1 431 ? 20.728  31.491  21.582  1.00 72.24 431 A 1 
ATOM 3463  O O     . CYS A 1 431 ? 21.834  31.243  22.059  1.00 67.16 431 A 1 
ATOM 3464  C CB    . CYS A 1 431 ? 21.245  30.964  19.152  1.00 66.87 431 A 1 
ATOM 3465  S SG    . CYS A 1 431 ? 20.872  31.418  17.427  1.00 59.62 431 A 1 
ATOM 3466  N N     . SER A 1 432 ? 19.603  31.339  22.272  1.00 72.33 432 A 1 
ATOM 3467  C CA    . SER A 1 432 ? 19.575  30.919  23.675  1.00 71.39 432 A 1 
ATOM 3468  C C     . SER A 1 432 ? 19.533  29.403  23.869  1.00 73.05 432 A 1 
ATOM 3469  O O     . SER A 1 432 ? 19.931  28.906  24.918  1.00 66.59 432 A 1 
ATOM 3470  C CB    . SER A 1 432 ? 18.361  31.544  24.366  1.00 64.64 432 A 1 
ATOM 3471  O OG    . SER A 1 432 ? 17.176  31.266  23.639  1.00 56.85 432 A 1 
ATOM 3472  N N     . GLN A 1 433 ? 19.036  28.673  22.874  1.00 75.83 433 A 1 
ATOM 3473  C CA    . GLN A 1 433 ? 18.790  27.240  22.962  1.00 75.36 433 A 1 
ATOM 3474  C C     . GLN A 1 433 ? 19.228  26.557  21.670  1.00 75.88 433 A 1 
ATOM 3475  O O     . GLN A 1 433 ? 18.653  26.799  20.608  1.00 69.67 433 A 1 
ATOM 3476  C CB    . GLN A 1 433 ? 17.294  27.041  23.245  1.00 70.67 433 A 1 
ATOM 3477  C CG    . GLN A 1 433 ? 16.939  25.599  23.620  1.00 64.72 433 A 1 
ATOM 3478  C CD    . GLN A 1 433 ? 15.440  25.415  23.845  1.00 61.83 433 A 1 
ATOM 3479  O OE1   . GLN A 1 433 ? 14.624  26.271  23.549  1.00 56.36 433 A 1 
ATOM 3480  N NE2   . GLN A 1 433 ? 15.028  24.278  24.350  1.00 54.82 433 A 1 
ATOM 3481  N N     . GLY A 1 434 ? 20.236  25.700  21.758  1.00 78.97 434 A 1 
ATOM 3482  C CA    . GLY A 1 434 ? 20.762  25.025  20.585  1.00 79.34 434 A 1 
ATOM 3483  C C     . GLY A 1 434 ? 21.997  24.173  20.872  1.00 81.45 434 A 1 
ATOM 3484  O O     . GLY A 1 434 ? 22.445  24.037  22.009  1.00 78.08 434 A 1 
ATOM 3485  N N     . ILE A 1 435 ? 22.537  23.603  19.803  1.00 82.35 435 A 1 
ATOM 3486  C CA    . ILE A 1 435 ? 23.742  22.771  19.841  1.00 83.75 435 A 1 
ATOM 3487  C C     . ILE A 1 435 ? 24.674  23.222  18.717  1.00 84.65 435 A 1 
ATOM 3488  O O     . ILE A 1 435 ? 24.239  23.426  17.583  1.00 82.55 435 A 1 
ATOM 3489  C CB    . ILE A 1 435 ? 23.389  21.268  19.739  1.00 81.44 435 A 1 
ATOM 3490  C CG1   . ILE A 1 435 ? 22.448  20.851  20.895  1.00 71.55 435 A 1 
ATOM 3491  C CG2   . ILE A 1 435 ? 24.666  20.410  19.760  1.00 70.19 435 A 1 
ATOM 3492  C CD1   . ILE A 1 435 ? 21.958  19.404  20.832  1.00 65.68 435 A 1 
ATOM 3493  N N     . VAL A 1 436 ? 25.960  23.346  19.024  1.00 84.72 436 A 1 
ATOM 3494  C CA    . VAL A 1 436 ? 27.018  23.581  18.040  1.00 85.32 436 A 1 
ATOM 3495  C C     . VAL A 1 436 ? 27.863  22.325  17.930  1.00 85.48 436 A 1 
ATOM 3496  O O     . VAL A 1 436 ? 28.442  21.866  18.914  1.00 83.49 436 A 1 
ATOM 3497  C CB    . VAL A 1 436 ? 27.884  24.794  18.401  1.00 84.55 436 A 1 
ATOM 3498  C CG1   . VAL A 1 436 ? 28.932  25.061  17.318  1.00 76.48 436 A 1 
ATOM 3499  C CG2   . VAL A 1 436 ? 27.024  26.047  18.537  1.00 77.59 436 A 1 
ATOM 3500  N N     . ILE A 1 437 ? 27.948  21.780  16.729  1.00 85.46 437 A 1 
ATOM 3501  C CA    . ILE A 1 437 ? 28.661  20.536  16.449  1.00 85.51 437 A 1 
ATOM 3502  C C     . ILE A 1 437 ? 29.927  20.863  15.665  1.00 85.31 437 A 1 
ATOM 3503  O O     . ILE A 1 437 ? 29.862  21.278  14.507  1.00 82.98 437 A 1 
ATOM 3504  C CB    . ILE A 1 437 ? 27.752  19.529  15.723  1.00 84.54 437 A 1 
ATOM 3505  C CG1   . ILE A 1 437 ? 26.447  19.310  16.528  1.00 79.50 437 A 1 
ATOM 3506  C CG2   . ILE A 1 437 ? 28.513  18.210  15.532  1.00 78.15 437 A 1 
ATOM 3507  C CD1   . ILE A 1 437 ? 25.458  18.356  15.874  1.00 72.39 437 A 1 
ATOM 3508  N N     . PHE A 1 438 ? 31.076  20.671  16.296  1.00 85.27 438 A 1 
ATOM 3509  C CA    . PHE A 1 438 ? 32.375  20.891  15.678  1.00 85.14 438 A 1 
ATOM 3510  C C     . PHE A 1 438 ? 32.858  19.650  14.932  1.00 84.68 438 A 1 
ATOM 3511  O O     . PHE A 1 438 ? 32.679  18.514  15.375  1.00 81.00 438 A 1 
ATOM 3512  C CB    . PHE A 1 438 ? 33.391  21.339  16.732  1.00 83.60 438 A 1 
ATOM 3513  C CG    . PHE A 1 438 ? 33.212  22.772  17.184  1.00 83.26 438 A 1 
ATOM 3514  C CD1   . PHE A 1 438 ? 33.981  23.796  16.602  1.00 77.31 438 A 1 
ATOM 3515  C CD2   . PHE A 1 438 ? 32.284  23.094  18.187  1.00 76.22 438 A 1 
ATOM 3516  C CE1   . PHE A 1 438 ? 33.827  25.126  17.019  1.00 74.56 438 A 1 
ATOM 3517  C CE2   . PHE A 1 438 ? 32.120  24.424  18.602  1.00 74.35 438 A 1 
ATOM 3518  C CZ    . PHE A 1 438 ? 32.895  25.440  18.019  1.00 77.52 438 A 1 
ATOM 3519  N N     . SER A 1 439 ? 33.538  19.883  13.816  1.00 85.09 439 A 1 
ATOM 3520  C CA    . SER A 1 439 ? 34.313  18.880  13.088  1.00 84.18 439 A 1 
ATOM 3521  C C     . SER A 1 439 ? 35.614  19.508  12.593  1.00 84.06 439 A 1 
ATOM 3522  O O     . SER A 1 439 ? 35.677  20.707  12.334  1.00 81.37 439 A 1 
ATOM 3523  C CB    . SER A 1 439 ? 33.500  18.335  11.911  1.00 81.94 439 A 1 
ATOM 3524  O OG    . SER A 1 439 ? 34.271  17.400  11.187  1.00 72.25 439 A 1 
ATOM 3525  N N     . ARG A 1 440 ? 36.671  18.700  12.426  1.00 83.03 440 A 1 
ATOM 3526  C CA    . ARG A 1 440 ? 37.899  19.161  11.758  1.00 82.20 440 A 1 
ATOM 3527  C C     . ARG A 1 440 ? 37.657  19.541  10.299  1.00 82.41 440 A 1 
ATOM 3528  O O     . ARG A 1 440 ? 38.333  20.422  9.790   1.00 77.02 440 A 1 
ATOM 3529  C CB    . ARG A 1 440 ? 38.991  18.092  11.869  1.00 79.74 440 A 1 
ATOM 3530  C CG    . ARG A 1 440 ? 39.828  18.238  13.149  1.00 74.25 440 A 1 
ATOM 3531  C CD    . ARG A 1 440 ? 40.725  19.484  13.076  1.00 70.58 440 A 1 
ATOM 3532  N NE    . ARG A 1 440 ? 41.633  19.563  14.231  1.00 65.14 440 A 1 
ATOM 3533  C CZ    . ARG A 1 440 ? 42.553  20.494  14.432  1.00 59.23 440 A 1 
ATOM 3534  N NH1   . ARG A 1 440 ? 42.763  21.465  13.584  1.00 54.04 440 A 1 
ATOM 3535  N NH2   . ARG A 1 440 ? 43.282  20.462  15.509  1.00 53.22 440 A 1 
ATOM 3536  N N     . SER A 1 441 ? 36.717  18.886  9.648   1.00 81.74 441 A 1 
ATOM 3537  C CA    . SER A 1 441 ? 36.256  19.246  8.311   1.00 81.82 441 A 1 
ATOM 3538  C C     . SER A 1 441 ? 34.921  18.565  8.024   1.00 82.45 441 A 1 
ATOM 3539  O O     . SER A 1 441 ? 34.895  17.364  7.750   1.00 78.58 441 A 1 
ATOM 3540  C CB    . SER A 1 441 ? 37.303  18.823  7.281   1.00 78.68 441 A 1 
ATOM 3541  O OG    . SER A 1 441 ? 36.853  19.056  5.968   1.00 69.55 441 A 1 
ATOM 3542  N N     . TRP A 1 442 ? 33.837  19.321  8.018   1.00 82.53 442 A 1 
ATOM 3543  C CA    . TRP A 1 442 ? 32.541  18.817  7.572   1.00 83.37 442 A 1 
ATOM 3544  C C     . TRP A 1 442 ? 32.556  18.364  6.105   1.00 83.01 442 A 1 
ATOM 3545  O O     . TRP A 1 442 ? 31.868  17.407  5.759   1.00 79.18 442 A 1 
ATOM 3546  C CB    . TRP A 1 442 ? 31.443  19.857  7.816   1.00 83.08 442 A 1 
ATOM 3547  C CG    . TRP A 1 442 ? 30.788  19.755  9.161   1.00 84.03 442 A 1 
ATOM 3548  C CD1   . TRP A 1 442 ? 30.853  20.671  10.149  1.00 78.46 442 A 1 
ATOM 3549  C CD2   . TRP A 1 442 ? 29.967  18.656  9.678   1.00 81.96 442 A 1 
ATOM 3550  N NE1   . TRP A 1 442 ? 30.135  20.224  11.251  1.00 78.51 442 A 1 
ATOM 3551  C CE2   . TRP A 1 442 ? 29.582  18.987  11.003  1.00 80.34 442 A 1 
ATOM 3552  C CE3   . TRP A 1 442 ? 29.530  17.423  9.152   1.00 78.40 442 A 1 
ATOM 3553  C CZ2   . TRP A 1 442 ? 28.809  18.110  11.796  1.00 78.86 442 A 1 
ATOM 3554  C CZ3   . TRP A 1 442 ? 28.756  16.552  9.940   1.00 74.11 442 A 1 
ATOM 3555  C CH2   . TRP A 1 442 ? 28.407  16.893  11.249  1.00 75.45 442 A 1 
ATOM 3556  N N     . ALA A 1 443 ? 33.405  18.964  5.267   1.00 83.44 443 A 1 
ATOM 3557  C CA    . ALA A 1 443 ? 33.601  18.503  3.893   1.00 82.33 443 A 1 
ATOM 3558  C C     . ALA A 1 443 ? 34.116  17.054  3.843   1.00 82.34 443 A 1 
ATOM 3559  O O     . ALA A 1 443 ? 33.608  16.238  3.071   1.00 78.59 443 A 1 
ATOM 3560  C CB    . ALA A 1 443 ? 34.569  19.452  3.185   1.00 80.56 443 A 1 
ATOM 3561  N N     . GLY A 1 444 ? 35.079  16.719  4.698   1.00 80.87 444 A 1 
ATOM 3562  C CA    . GLY A 1 444 ? 35.554  15.344  4.842   1.00 79.08 444 A 1 
ATOM 3563  C C     . GLY A 1 444 ? 34.459  14.393  5.328   1.00 79.68 444 A 1 
ATOM 3564  O O     . GLY A 1 444 ? 34.308  13.296  4.783   1.00 75.27 444 A 1 
ATOM 3565  N N     . ASP A 1 445 ? 33.658  14.831  6.283   1.00 80.96 445 A 1 
ATOM 3566  C CA    . ASP A 1 445 ? 32.581  14.029  6.868   1.00 79.56 445 A 1 
ATOM 3567  C C     . ASP A 1 445 ? 31.439  13.754  5.867   1.00 79.45 445 A 1 
ATOM 3568  O O     . ASP A 1 445 ? 30.824  12.686  5.901   1.00 74.86 445 A 1 
ATOM 3569  C CB    . ASP A 1 445 ? 32.053  14.729  8.132   1.00 76.95 445 A 1 
ATOM 3570  C CG    . ASP A 1 445 ? 33.089  14.852  9.258   1.00 73.78 445 A 1 
ATOM 3571  O OD1   . ASP A 1 445 ? 34.154  14.197  9.191   1.00 67.23 445 A 1 
ATOM 3572  O OD2   . ASP A 1 445 ? 32.812  15.603  10.217  1.00 68.71 445 A 1 
ATOM 3573  N N     . VAL A 1 446 ? 31.191  14.662  4.927   1.00 80.02 446 A 1 
ATOM 3574  C CA    . VAL A 1 446 ? 30.196  14.456  3.856   1.00 78.15 446 A 1 
ATOM 3575  C C     . VAL A 1 446 ? 30.759  13.782  2.594   1.00 77.36 446 A 1 
ATOM 3576  O O     . VAL A 1 446 ? 30.025  13.582  1.624   1.00 71.11 446 A 1 
ATOM 3577  C CB    . VAL A 1 446 ? 29.413  15.736  3.511   1.00 76.01 446 A 1 
ATOM 3578  C CG1   . VAL A 1 446 ? 28.712  16.302  4.745   1.00 69.74 446 A 1 
ATOM 3579  C CG2   . VAL A 1 446 ? 30.284  16.819  2.872   1.00 70.64 446 A 1 
ATOM 3580  N N     . GLY A 1 447 ? 32.037  13.401  2.613   1.00 77.43 447 A 1 
ATOM 3581  C CA    . GLY A 1 447 ? 32.692  12.658  1.532   1.00 75.91 447 A 1 
ATOM 3582  C C     . GLY A 1 447 ? 33.479  13.501  0.529   1.00 76.95 447 A 1 
ATOM 3583  O O     . GLY A 1 447 ? 33.876  12.977  -0.512  1.00 71.10 447 A 1 
ATOM 3584  N N     . PHE A 1 448 ? 33.721  14.784  0.819   1.00 79.09 448 A 1 
ATOM 3585  C CA    . PHE A 1 448 ? 34.628  15.612  0.034   1.00 78.87 448 A 1 
ATOM 3586  C C     . PHE A 1 448 ? 36.069  15.539  0.556   1.00 78.59 448 A 1 
ATOM 3587  O O     . PHE A 1 448 ? 36.370  14.930  1.589   1.00 71.15 448 A 1 
ATOM 3588  C CB    . PHE A 1 448 ? 34.107  17.056  -0.033  1.00 75.12 448 A 1 
ATOM 3589  C CG    . PHE A 1 448 ? 32.857  17.278  -0.866  1.00 76.50 448 A 1 
ATOM 3590  C CD1   . PHE A 1 448 ? 32.477  16.394  -1.896  1.00 71.74 448 A 1 
ATOM 3591  C CD2   . PHE A 1 448 ? 32.092  18.438  -0.640  1.00 70.94 448 A 1 
ATOM 3592  C CE1   . PHE A 1 448 ? 31.348  16.661  -2.687  1.00 67.33 448 A 1 
ATOM 3593  C CE2   . PHE A 1 448 ? 30.966  18.710  -1.432  1.00 69.02 448 A 1 
ATOM 3594  C CZ    . PHE A 1 448 ? 30.591  17.822  -2.456  1.00 69.52 448 A 1 
ATOM 3595  N N     . ARG A 1 449 ? 36.989  16.145  -0.189  1.00 79.04 449 A 1 
ATOM 3596  C CA    . ARG A 1 449 ? 38.388  16.225  0.215   1.00 78.86 449 A 1 
ATOM 3597  C C     . ARG A 1 449 ? 38.544  17.247  1.335   1.00 79.99 449 A 1 
ATOM 3598  O O     . ARG A 1 449 ? 37.953  18.319  1.279   1.00 74.70 449 A 1 
ATOM 3599  C CB    . ARG A 1 449 ? 39.252  16.534  -1.018  1.00 73.95 449 A 1 
ATOM 3600  C CG    . ARG A 1 449 ? 40.687  16.024  -0.842  1.00 64.31 449 A 1 
ATOM 3601  C CD    . ARG A 1 449 ? 41.482  16.265  -2.125  1.00 59.32 449 A 1 
ATOM 3602  N NE    . ARG A 1 449 ? 42.813  15.636  -2.065  1.00 51.24 449 A 1 
ATOM 3603  C CZ    . ARG A 1 449 ? 43.704  15.610  -3.044  1.00 44.20 449 A 1 
ATOM 3604  N NH1   . ARG A 1 449 ? 43.472  16.188  -4.191  1.00 41.33 449 A 1 
ATOM 3605  N NH2   . ARG A 1 449 ? 44.845  15.001  -2.878  1.00 38.23 449 A 1 
ATOM 3606  N N     . LYS A 1 450 ? 39.344  16.916  2.355   1.00 77.00 450 A 1 
ATOM 3607  C CA    . LYS A 1 450 ? 39.674  17.853  3.431   1.00 76.44 450 A 1 
ATOM 3608  C C     . LYS A 1 450 ? 40.614  18.931  2.900   1.00 77.37 450 A 1 
ATOM 3609  O O     . LYS A 1 450 ? 41.595  18.605  2.228   1.00 72.55 450 A 1 
ATOM 3610  C CB    . LYS A 1 450 ? 40.295  17.120  4.634   1.00 72.07 450 A 1 
ATOM 3611  C CG    . LYS A 1 450 ? 39.311  16.133  5.280   1.00 64.96 450 A 1 
ATOM 3612  C CD    . LYS A 1 450 ? 39.856  15.556  6.587   1.00 61.63 450 A 1 
ATOM 3613  C CE    . LYS A 1 450 ? 38.791  14.645  7.216   1.00 53.97 450 A 1 
ATOM 3614  N NZ    . LYS A 1 450 ? 39.128  14.229  8.598   1.00 48.83 450 A 1 
ATOM 3615  N N     . GLU A 1 451 ? 40.334  20.178  3.233   1.00 76.33 451 A 1 
ATOM 3616  C CA    . GLU A 1 451 ? 41.179  21.321  2.889   1.00 76.18 451 A 1 
ATOM 3617  C C     . GLU A 1 451 ? 42.077  21.706  4.071   1.00 77.57 451 A 1 
ATOM 3618  O O     . GLU A 1 451 ? 41.627  21.753  5.218   1.00 72.30 451 A 1 
ATOM 3619  C CB    . GLU A 1 451 ? 40.307  22.497  2.436   1.00 71.38 451 A 1 
ATOM 3620  C CG    . GLU A 1 451 ? 39.752  22.317  1.008   1.00 66.20 451 A 1 
ATOM 3621  C CD    . GLU A 1 451 ? 40.840  22.291  -0.077  1.00 61.95 451 A 1 
ATOM 3622  O OE1   . GLU A 1 451 ? 40.511  21.894  -1.217  1.00 55.67 451 A 1 
ATOM 3623  O OE2   . GLU A 1 451 ? 42.005  22.643  0.229   1.00 57.17 451 A 1 
ATOM 3624  N N     . GLN A 1 452 ? 43.357  21.965  3.795   1.00 78.48 452 A 1 
ATOM 3625  C CA    . GLN A 1 452 ? 44.327  22.304  4.847   1.00 77.85 452 A 1 
ATOM 3626  C C     . GLN A 1 452 ? 44.153  23.729  5.377   1.00 79.41 452 A 1 
ATOM 3627  O O     . GLN A 1 452 ? 44.457  23.990  6.535   1.00 74.23 452 A 1 
ATOM 3628  C CB    . GLN A 1 452 ? 45.755  22.111  4.328   1.00 73.07 452 A 1 
ATOM 3629  C CG    . GLN A 1 452 ? 46.096  20.629  4.113   1.00 64.43 452 A 1 
ATOM 3630  C CD    . GLN A 1 452 ? 47.557  20.413  3.709   1.00 57.81 452 A 1 
ATOM 3631  O OE1   . GLN A 1 452 ? 48.297  21.323  3.395   1.00 50.99 452 A 1 
ATOM 3632  N NE2   . GLN A 1 452 ? 48.019  19.180  3.699   1.00 48.45 452 A 1 
ATOM 3633  N N     . ASN A 1 453 ? 43.635  24.628  4.548   1.00 79.67 453 A 1 
ATOM 3634  C CA    . ASN A 1 453 ? 43.404  26.026  4.918   1.00 79.30 453 A 1 
ATOM 3635  C C     . ASN A 1 453 ? 42.179  26.225  5.823   1.00 80.51 453 A 1 
ATOM 3636  O O     . ASN A 1 453 ? 41.932  27.338  6.287   1.00 76.62 453 A 1 
ATOM 3637  C CB    . ASN A 1 453 ? 43.299  26.863  3.636   1.00 76.89 453 A 1 
ATOM 3638  C CG    . ASN A 1 453 ? 44.597  26.918  2.845   1.00 72.05 453 A 1 
ATOM 3639  O OD1   . ASN A 1 453 ? 45.673  26.631  3.328   1.00 64.58 453 A 1 
ATOM 3640  N ND2   . ASN A 1 453 ? 44.519  27.292  1.588   1.00 63.66 453 A 1 
ATOM 3641  N N     . VAL A 1 454 ? 41.423  25.181  6.077   1.00 80.76 454 A 1 
ATOM 3642  C CA    . VAL A 1 454 ? 40.289  25.188  7.003   1.00 81.11 454 A 1 
ATOM 3643  C C     . VAL A 1 454 ? 40.734  24.598  8.336   1.00 81.51 454 A 1 
ATOM 3644  O O     . VAL A 1 454 ? 41.125  23.430  8.408   1.00 78.97 454 A 1 
ATOM 3645  C CB    . VAL A 1 454 ? 39.087  24.432  6.416   1.00 79.43 454 A 1 
ATOM 3646  C CG1   . VAL A 1 454 ? 37.905  24.442  7.385   1.00 72.12 454 A 1 
ATOM 3647  C CG2   . VAL A 1 454 ? 38.632  25.069  5.099   1.00 73.36 454 A 1 
ATOM 3648  N N     . LEU A 1 455 ? 40.659  25.401  9.390   1.00 81.65 455 A 1 
ATOM 3649  C CA    . LEU A 1 455 ? 41.000  24.975  10.747  1.00 80.76 455 A 1 
ATOM 3650  C C     . LEU A 1 455 ? 39.968  23.977  11.287  1.00 81.12 455 A 1 
ATOM 3651  O O     . LEU A 1 455 ? 40.322  22.883  11.725  1.00 76.65 455 A 1 
ATOM 3652  C CB    . LEU A 1 455 ? 41.100  26.229  11.638  1.00 78.03 455 A 1 
ATOM 3653  C CG    . LEU A 1 455 ? 41.428  25.898  13.106  1.00 73.56 455 A 1 
ATOM 3654  C CD1   . LEU A 1 455 ? 42.837  25.334  13.253  1.00 67.99 455 A 1 
ATOM 3655  C CD2   . LEU A 1 455 ? 41.304  27.157  13.947  1.00 66.79 455 A 1 
ATOM 3656  N N     . CYS A 1 456 ? 38.707  24.377  11.255  1.00 83.09 456 A 1 
ATOM 3657  C CA    . CYS A 1 456 ? 37.574  23.550  11.631  1.00 83.41 456 A 1 
ATOM 3658  C C     . CYS A 1 456 ? 36.273  24.109  11.045  1.00 84.25 456 A 1 
ATOM 3659  O O     . CYS A 1 456 ? 36.199  25.278  10.657  1.00 81.69 456 A 1 
ATOM 3660  C CB    . CYS A 1 456 ? 37.485  23.429  13.163  1.00 80.83 456 A 1 
ATOM 3661  S SG    . CYS A 1 456 ? 37.197  25.029  13.970  1.00 73.83 456 A 1 
ATOM 3662  N N     . ASP A 1 457 ? 35.248  23.273  11.040  1.00 85.33 457 A 1 
ATOM 3663  C CA    . ASP A 1 457 ? 33.879  23.673  10.738  1.00 85.73 457 A 1 
ATOM 3664  C C     . ASP A 1 457 ? 33.004  23.462  11.978  1.00 86.35 457 A 1 
ATOM 3665  O O     . ASP A 1 457 ? 33.206  22.518  12.743  1.00 84.10 457 A 1 
ATOM 3666  C CB    . ASP A 1 457 ? 33.347  22.869  9.547   1.00 83.70 457 A 1 
ATOM 3667  C CG    . ASP A 1 457 ? 34.103  23.105  8.242   1.00 82.13 457 A 1 
ATOM 3668  O OD1   . ASP A 1 457 ? 34.219  24.270  7.822   1.00 74.60 457 A 1 
ATOM 3669  O OD2   . ASP A 1 457 ? 34.503  22.103  7.613   1.00 75.29 457 A 1 
ATOM 3670  N N     . ALA A 1 458 ? 32.022  24.327  12.168  1.00 86.40 458 A 1 
ATOM 3671  C CA    . ALA A 1 458 ? 31.054  24.224  13.246  1.00 86.65 458 A 1 
ATOM 3672  C C     . ALA A 1 458 ? 29.628  24.391  12.713  1.00 86.82 458 A 1 
ATOM 3673  O O     . ALA A 1 458 ? 29.312  25.372  12.043  1.00 84.50 458 A 1 
ATOM 3674  C CB    . ALA A 1 458 ? 31.386  25.259  14.323  1.00 85.10 458 A 1 
ATOM 3675  N N     . LEU A 1 459 ? 28.762  23.442  13.027  1.00 86.93 459 A 1 
ATOM 3676  C CA    . LEU A 1 459 ? 27.363  23.455  12.623  1.00 86.93 459 A 1 
ATOM 3677  C C     . LEU A 1 459 ? 26.492  23.905  13.799  1.00 86.74 459 A 1 
ATOM 3678  O O     . LEU A 1 459 ? 26.402  23.206  14.807  1.00 84.40 459 A 1 
ATOM 3679  C CB    . LEU A 1 459 ? 26.996  22.052  12.111  1.00 85.72 459 A 1 
ATOM 3680  C CG    . LEU A 1 459 ? 25.646  22.016  11.381  1.00 82.52 459 A 1 
ATOM 3681  C CD1   . LEU A 1 459 ? 25.751  22.658  9.997   1.00 76.45 459 A 1 
ATOM 3682  C CD2   . LEU A 1 459 ? 25.200  20.572  11.192  1.00 76.11 459 A 1 
ATOM 3683  N N     . LEU A 1 460 ? 25.850  25.061  13.661  1.00 86.52 460 A 1 
ATOM 3684  C CA    . LEU A 1 460 ? 24.893  25.577  14.635  1.00 85.76 460 A 1 
ATOM 3685  C C     . LEU A 1 460 ? 23.486  25.083  14.299  1.00 85.70 460 A 1 
ATOM 3686  O O     . LEU A 1 460 ? 22.963  25.374  13.223  1.00 84.13 460 A 1 
ATOM 3687  C CB    . LEU A 1 460 ? 24.964  27.117  14.657  1.00 83.82 460 A 1 
ATOM 3688  C CG    . LEU A 1 460 ? 23.895  27.790  15.542  1.00 80.11 460 A 1 
ATOM 3689  C CD1   . LEU A 1 460 ? 24.078  27.464  17.021  1.00 73.70 460 A 1 
ATOM 3690  C CD2   . LEU A 1 460 ? 23.956  29.304  15.377  1.00 73.14 460 A 1 
ATOM 3691  N N     . ILE A 1 461 ? 22.862  24.414  15.248  1.00 85.68 461 A 1 
ATOM 3692  C CA    . ILE A 1 461 ? 21.455  24.013  15.201  1.00 85.20 461 A 1 
ATOM 3693  C C     . ILE A 1 461 ? 20.780  24.616  16.430  1.00 84.23 461 A 1 
ATOM 3694  O O     . ILE A 1 461 ? 21.081  24.217  17.551  1.00 80.83 461 A 1 
ATOM 3695  C CB    . ILE A 1 461 ? 21.320  22.478  15.152  1.00 84.52 461 A 1 
ATOM 3696  C CG1   . ILE A 1 461 ? 22.061  21.906  13.921  1.00 80.32 461 A 1 
ATOM 3697  C CG2   . ILE A 1 461 ? 19.836  22.081  15.130  1.00 78.48 461 A 1 
ATOM 3698  C CD1   . ILE A 1 461 ? 22.054  20.381  13.849  1.00 72.91 461 A 1 
ATOM 3699  N N     . ALA A 1 462 ? 19.895  25.580  16.222  1.00 84.12 462 A 1 
ATOM 3700  C CA    . ALA A 1 462 ? 19.230  26.293  17.303  1.00 83.13 462 A 1 
ATOM 3701  C C     . ALA A 1 462 ? 17.753  26.554  16.980  1.00 83.03 462 A 1 
ATOM 3702  O O     . ALA A 1 462 ? 17.364  26.682  15.819  1.00 79.83 462 A 1 
ATOM 3703  C CB    . ALA A 1 462 ? 19.990  27.593  17.583  1.00 80.45 462 A 1 
ATOM 3704  N N     . VAL A 1 463 ? 16.935  26.655  18.019  1.00 81.75 463 A 1 
ATOM 3705  C CA    . VAL A 1 463 ? 15.522  27.028  17.897  1.00 80.10 463 A 1 
ATOM 3706  C C     . VAL A 1 463 ? 15.414  28.473  17.403  1.00 79.33 463 A 1 
ATOM 3707  O O     . VAL A 1 463 ? 16.224  29.324  17.761  1.00 73.81 463 A 1 
ATOM 3708  C CB    . VAL A 1 463 ? 14.785  26.823  19.231  1.00 77.53 463 A 1 
ATOM 3709  C CG1   . VAL A 1 463 ? 13.295  27.147  19.116  1.00 69.07 463 A 1 
ATOM 3710  C CG2   . VAL A 1 463 ? 14.899  25.370  19.700  1.00 69.82 463 A 1 
ATOM 3711  N N     . ASN A 1 464 ? 14.404  28.746  16.566  1.00 78.65 464 A 1 
ATOM 3712  C CA    . ASN A 1 464 ? 14.178  30.055  15.939  1.00 77.55 464 A 1 
ATOM 3713  C C     . ASN A 1 464 ? 15.307  30.559  15.020  1.00 77.97 464 A 1 
ATOM 3714  O O     . ASN A 1 464 ? 15.313  31.723  14.625  1.00 72.28 464 A 1 
ATOM 3715  C CB    . ASN A 1 464 ? 13.744  31.092  16.997  1.00 73.98 464 A 1 
ATOM 3716  C CG    . ASN A 1 464 ? 12.253  31.361  17.026  1.00 67.15 464 A 1 
ATOM 3717  O OD1   . ASN A 1 464 ? 11.513  31.079  16.109  1.00 59.63 464 A 1 
ATOM 3718  N ND2   . ASN A 1 464 ? 11.788  31.990  18.087  1.00 59.25 464 A 1 
ATOM 3719  N N     . SER A 1 465 ? 16.232  29.693  14.632  1.00 78.50 465 A 1 
ATOM 3720  C CA    . SER A 1 465 ? 17.326  29.989  13.713  1.00 78.34 465 A 1 
ATOM 3721  C C     . SER A 1 465 ? 17.315  29.007  12.538  1.00 79.71 465 A 1 
ATOM 3722  O O     . SER A 1 465 ? 16.938  27.846  12.708  1.00 76.69 465 A 1 
ATOM 3723  C CB    . SER A 1 465 ? 18.654  29.910  14.471  1.00 74.90 465 A 1 
ATOM 3724  O OG    . SER A 1 465 ? 19.750  30.227  13.637  1.00 65.92 465 A 1 
ATOM 3725  N N     . PRO A 1 466 ? 17.744  29.422  11.340  1.00 80.67 466 A 1 
ATOM 3726  C CA    . PRO A 1 466 ? 18.192  28.468  10.340  1.00 80.77 466 A 1 
ATOM 3727  C C     . PRO A 1 466 ? 19.458  27.744  10.825  1.00 82.29 466 A 1 
ATOM 3728  O O     . PRO A 1 466 ? 20.151  28.204  11.738  1.00 79.38 466 A 1 
ATOM 3729  C CB    . PRO A 1 466 ? 18.442  29.302  9.081   1.00 77.68 466 A 1 
ATOM 3730  C CG    . PRO A 1 466 ? 18.875  30.652  9.641   1.00 75.51 466 A 1 
ATOM 3731  C CD    . PRO A 1 466 ? 18.052  30.777  10.924  1.00 78.27 466 A 1 
ATOM 3732  N N     . VAL A 1 467 ? 19.780  26.630  10.180  1.00 83.69 467 A 1 
ATOM 3733  C CA    . VAL A 1 467 ? 21.048  25.931  10.412  1.00 84.75 467 A 1 
ATOM 3734  C C     . VAL A 1 467 ? 22.177  26.743  9.779   1.00 85.28 467 A 1 
ATOM 3735  O O     . VAL A 1 467 ? 22.085  27.133  8.616   1.00 82.97 467 A 1 
ATOM 3736  C CB    . VAL A 1 467 ? 21.012  24.502  9.856   1.00 83.50 467 A 1 
ATOM 3737  C CG1   . VAL A 1 467 ? 22.295  23.748  10.201  1.00 77.24 467 A 1 
ATOM 3738  C CG2   . VAL A 1 467 ? 19.834  23.710  10.438  1.00 76.68 467 A 1 
ATOM 3739  N N     . VAL A 1 468 ? 23.235  26.994  10.525  1.00 85.35 468 A 1 
ATOM 3740  C CA    . VAL A 1 468 ? 24.391  27.777  10.068  1.00 85.30 468 A 1 
ATOM 3741  C C     . VAL A 1 468 ? 25.649  26.919  10.143  1.00 86.01 468 A 1 
ATOM 3742  O O     . VAL A 1 468 ? 25.928  26.316  11.175  1.00 84.46 468 A 1 
ATOM 3743  C CB    . VAL A 1 468 ? 24.552  29.080  10.875  1.00 83.36 468 A 1 
ATOM 3744  C CG1   . VAL A 1 468 ? 25.679  29.941  10.305  1.00 74.56 468 A 1 
ATOM 3745  C CG2   . VAL A 1 468 ? 23.272  29.926  10.859  1.00 75.33 468 A 1 
ATOM 3746  N N     . LEU A 1 469 ? 26.421  26.886  9.056   1.00 85.56 469 A 1 
ATOM 3747  C CA    . LEU A 1 469 ? 27.739  26.265  9.001   1.00 85.76 469 A 1 
ATOM 3748  C C     . LEU A 1 469 ? 28.808  27.354  9.094   1.00 85.57 469 A 1 
ATOM 3749  O O     . LEU A 1 469 ? 28.989  28.133  8.159   1.00 83.34 469 A 1 
ATOM 3750  C CB    . LEU A 1 469 ? 27.857  25.446  7.705   1.00 84.98 469 A 1 
ATOM 3751  C CG    . LEU A 1 469 ? 29.212  24.728  7.548   1.00 84.00 469 A 1 
ATOM 3752  C CD1   . LEU A 1 469 ? 29.389  23.616  8.577   1.00 78.18 469 A 1 
ATOM 3753  C CD2   . LEU A 1 469 ? 29.303  24.110  6.157   1.00 78.03 469 A 1 
ATOM 3754  N N     . TYR A 1 470 ? 29.527  27.398  10.204  1.00 85.33 470 A 1 
ATOM 3755  C CA    . TYR A 1 470 ? 30.675  28.277  10.376  1.00 85.18 470 A 1 
ATOM 3756  C C     . TYR A 1 470 ? 31.937  27.554  9.919   1.00 85.12 470 A 1 
ATOM 3757  O O     . TYR A 1 470 ? 32.321  26.548  10.510  1.00 82.71 470 A 1 
ATOM 3758  C CB    . TYR A 1 470 ? 30.779  28.720  11.837  1.00 83.89 470 A 1 
ATOM 3759  C CG    . TYR A 1 470 ? 29.598  29.539  12.308  1.00 83.04 470 A 1 
ATOM 3760  C CD1   . TYR A 1 470 ? 29.506  30.902  11.983  1.00 78.76 470 A 1 
ATOM 3761  C CD2   . TYR A 1 470 ? 28.572  28.943  13.074  1.00 78.37 470 A 1 
ATOM 3762  C CE1   . TYR A 1 470 ? 28.415  31.672  12.420  1.00 76.63 470 A 1 
ATOM 3763  C CE2   . TYR A 1 470 ? 27.473  29.702  13.514  1.00 76.43 470 A 1 
ATOM 3764  C CZ    . TYR A 1 470 ? 27.402  31.070  13.186  1.00 78.30 470 A 1 
ATOM 3765  O OH    . TYR A 1 470 ? 26.332  31.822  13.613  1.00 75.75 470 A 1 
ATOM 3766  N N     . THR A 1 471 ? 32.584  28.073  8.882   1.00 84.90 471 A 1 
ATOM 3767  C CA    . THR A 1 471 ? 33.886  27.590  8.409   1.00 84.48 471 A 1 
ATOM 3768  C C     . THR A 1 471 ? 34.964  28.560  8.871   1.00 84.02 471 A 1 
ATOM 3769  O O     . THR A 1 471 ? 34.954  29.731  8.496   1.00 81.76 471 A 1 
ATOM 3770  C CB    . THR A 1 471 ? 33.888  27.428  6.886   1.00 83.71 471 A 1 
ATOM 3771  O OG1   . THR A 1 471 ? 32.963  26.430  6.520   1.00 72.94 471 A 1 
ATOM 3772  C CG2   . THR A 1 471 ? 35.239  26.991  6.349   1.00 71.85 471 A 1 
ATOM 3773  N N     . ILE A 1 472 ? 35.883  28.074  9.680   1.00 83.71 472 A 1 
ATOM 3774  C CA    . ILE A 1 472 ? 36.956  28.877  10.269  1.00 83.32 472 A 1 
ATOM 3775  C C     . ILE A 1 472 ? 38.222  28.667  9.447   1.00 83.09 472 A 1 
ATOM 3776  O O     . ILE A 1 472 ? 38.764  27.561  9.388   1.00 80.45 472 A 1 
ATOM 3777  C CB    . ILE A 1 472 ? 37.135  28.557  11.766  1.00 82.30 472 A 1 
ATOM 3778  C CG1   . ILE A 1 472 ? 35.790  28.755  12.511  1.00 77.15 472 A 1 
ATOM 3779  C CG2   . ILE A 1 472 ? 38.225  29.463  12.362  1.00 74.70 472 A 1 
ATOM 3780  C CD1   . ILE A 1 472 ? 35.808  28.285  13.959  1.00 68.15 472 A 1 
ATOM 3781  N N     . LEU A 1 473 ? 38.680  29.732  8.806   1.00 81.71 473 A 1 
ATOM 3782  C CA    . LEU A 1 473 ? 39.845  29.719  7.931   1.00 80.74 473 A 1 
ATOM 3783  C C     . LEU A 1 473 ? 41.117  30.071  8.705   1.00 80.58 473 A 1 
ATOM 3784  O O     . LEU A 1 473 ? 41.106  30.917  9.602   1.00 77.46 473 A 1 
ATOM 3785  C CB    . LEU A 1 473 ? 39.623  30.677  6.751   1.00 78.06 473 A 1 
ATOM 3786  C CG    . LEU A 1 473 ? 38.406  30.355  5.862   1.00 73.71 473 A 1 
ATOM 3787  C CD1   . LEU A 1 473 ? 38.271  31.419  4.780   1.00 68.62 473 A 1 
ATOM 3788  C CD2   . LEU A 1 473 ? 38.535  28.994  5.176   1.00 68.41 473 A 1 
ATOM 3789  N N     . ILE A 1 474 ? 42.218  29.441  8.303   1.00 79.06 474 A 1 
ATOM 3790  C CA    . ILE A 1 474 ? 43.568  29.779  8.771   1.00 77.15 474 A 1 
ATOM 3791  C C     . ILE A 1 474 ? 44.099  30.981  7.985   1.00 76.69 474 A 1 
ATOM 3792  O O     . ILE A 1 474 ? 44.638  31.913  8.572   1.00 70.32 474 A 1 
ATOM 3793  C CB    . ILE A 1 474 ? 44.505  28.557  8.649   1.00 73.72 474 A 1 
ATOM 3794  C CG1   . ILE A 1 474 ? 43.967  27.378  9.495   1.00 67.55 474 A 1 
ATOM 3795  C CG2   . ILE A 1 474 ? 45.933  28.925  9.087   1.00 65.67 474 A 1 
ATOM 3796  C CD1   . ILE A 1 474 ? 44.722  26.059  9.285   1.00 60.51 474 A 1 
ATOM 3797  N N     . ASP A 1 475 ? 43.908  30.976  6.668   1.00 76.56 475 A 1 
ATOM 3798  C CA    . ASP A 1 475 ? 44.249  32.092  5.791   1.00 75.48 475 A 1 
ATOM 3799  C C     . ASP A 1 475 ? 42.979  32.864  5.375   1.00 76.12 475 A 1 
ATOM 3800  O O     . ASP A 1 475 ? 42.124  32.313  4.673   1.00 70.92 475 A 1 
ATOM 3801  C CB    . ASP A 1 475 ? 45.031  31.574  4.574   1.00 71.21 475 A 1 
ATOM 3802  C CG    . ASP A 1 475 ? 45.474  32.690  3.622   1.00 65.11 475 A 1 
ATOM 3803  O OD1   . ASP A 1 475 ? 45.203  33.880  3.907   1.00 59.16 475 A 1 
ATOM 3804  O OD2   . ASP A 1 475 ? 46.062  32.349  2.579   1.00 59.26 475 A 1 
ATOM 3805  N N     . PRO A 1 476 ? 42.845  34.144  5.752   1.00 74.53 476 A 1 
ATOM 3806  C CA    . PRO A 1 476 ? 41.677  34.948  5.388   1.00 72.71 476 A 1 
ATOM 3807  C C     . PRO A 1 476 ? 41.574  35.242  3.889   1.00 73.32 476 A 1 
ATOM 3808  O O     . PRO A 1 476 ? 40.484  35.540  3.394   1.00 67.50 476 A 1 
ATOM 3809  C CB    . PRO A 1 476 ? 41.832  36.242  6.193   1.00 68.48 476 A 1 
ATOM 3810  C CG    . PRO A 1 476 ? 43.334  36.380  6.398   1.00 65.31 476 A 1 
ATOM 3811  C CD    . PRO A 1 476 ? 43.803  34.938  6.504   1.00 68.43 476 A 1 
ATOM 3812  N N     . ASN A 1 477 ? 42.696  35.175  3.173   1.00 74.47 477 A 1 
ATOM 3813  C CA    . ASN A 1 477 ? 42.778  35.520  1.754   1.00 73.48 477 A 1 
ATOM 3814  C C     . ASN A 1 477 ? 42.608  34.318  0.823   1.00 74.70 477 A 1 
ATOM 3815  O O     . ASN A 1 477 ? 42.678  34.478  -0.395  1.00 68.73 477 A 1 
ATOM 3816  C CB    . ASN A 1 477 ? 44.096  36.261  1.499   1.00 68.70 477 A 1 
ATOM 3817  C CG    . ASN A 1 477 ? 44.146  37.616  2.180   1.00 63.17 477 A 1 
ATOM 3818  O OD1   . ASN A 1 477 ? 43.155  38.285  2.390   1.00 56.90 477 A 1 
ATOM 3819  N ND2   . ASN A 1 477 ? 45.329  38.069  2.526   1.00 56.58 477 A 1 
ATOM 3820  N N     . TRP A 1 478 ? 42.371  33.136  1.358   1.00 73.08 478 A 1 
ATOM 3821  C CA    . TRP A 1 478 ? 42.170  31.954  0.534   1.00 72.43 478 A 1 
ATOM 3822  C C     . TRP A 1 478 ? 40.897  32.075  -0.331  1.00 72.95 478 A 1 
ATOM 3823  O O     . TRP A 1 478 ? 39.781  32.097  0.198   1.00 69.18 478 A 1 
ATOM 3824  C CB    . TRP A 1 478 ? 42.140  30.703  1.413   1.00 69.63 478 A 1 
ATOM 3825  C CG    . TRP A 1 478 ? 41.987  29.431  0.644   1.00 68.62 478 A 1 
ATOM 3826  C CD1   . TRP A 1 478 ? 42.679  29.083  -0.467  1.00 62.48 478 A 1 
ATOM 3827  C CD2   . TRP A 1 478 ? 41.067  28.332  0.910   1.00 65.60 478 A 1 
ATOM 3828  N NE1   . TRP A 1 478 ? 42.242  27.835  -0.910  1.00 62.15 478 A 1 
ATOM 3829  C CE2   . TRP A 1 478 ? 41.262  27.340  -0.088  1.00 65.12 478 A 1 
ATOM 3830  C CE3   . TRP A 1 478 ? 40.099  28.083  1.902   1.00 63.30 478 A 1 
ATOM 3831  C CZ2   . TRP A 1 478 ? 40.515  26.142  -0.115  1.00 61.68 478 A 1 
ATOM 3832  C CZ3   . TRP A 1 478 ? 39.358  26.892  1.887   1.00 59.63 478 A 1 
ATOM 3833  C CH2   . TRP A 1 478 ? 39.565  25.933  0.884   1.00 59.62 478 A 1 
ATOM 3834  N N     . PRO A 1 479 ? 41.038  32.134  -1.666  1.00 74.54 479 A 1 
ATOM 3835  C CA    . PRO A 1 479 ? 39.897  32.374  -2.556  1.00 72.69 479 A 1 
ATOM 3836  C C     . PRO A 1 479 ? 38.913  31.201  -2.606  1.00 73.19 479 A 1 
ATOM 3837  O O     . PRO A 1 479 ? 37.723  31.410  -2.825  1.00 65.41 479 A 1 
ATOM 3838  C CB    . PRO A 1 479 ? 40.527  32.660  -3.928  1.00 68.15 479 A 1 
ATOM 3839  C CG    . PRO A 1 479 ? 41.852  31.899  -3.885  1.00 66.96 479 A 1 
ATOM 3840  C CD    . PRO A 1 479 ? 42.273  32.034  -2.427  1.00 71.03 479 A 1 
ATOM 3841  N N     . GLY A 1 480 ? 39.381  29.988  -2.370  1.00 73.14 480 A 1 
ATOM 3842  C CA    . GLY A 1 480 ? 38.545  28.784  -2.400  1.00 71.95 480 A 1 
ATOM 3843  C C     . GLY A 1 480 ? 37.594  28.633  -1.211  1.00 74.84 480 A 1 
ATOM 3844  O O     . GLY A 1 480 ? 36.727  27.760  -1.235  1.00 68.98 480 A 1 
ATOM 3845  N N     . GLY A 1 481 ? 37.718  29.467  -0.191  1.00 74.68 481 A 1 
ATOM 3846  C CA    . GLY A 1 481 ? 36.938  29.332  1.043   1.00 74.96 481 A 1 
ATOM 3847  C C     . GLY A 1 481 ? 35.426  29.417  0.834   1.00 77.62 481 A 1 
ATOM 3848  O O     . GLY A 1 481 ? 34.675  28.619  1.395   1.00 74.82 481 A 1 
ATOM 3849  N N     . LEU A 1 482 ? 34.973  30.334  -0.016  1.00 79.15 482 A 1 
ATOM 3850  C CA    . LEU A 1 482 ? 33.547  30.502  -0.287  1.00 78.90 482 A 1 
ATOM 3851  C C     . LEU A 1 482 ? 32.962  29.289  -1.022  1.00 80.68 482 A 1 
ATOM 3852  O O     . LEU A 1 482 ? 31.879  28.818  -0.681  1.00 78.59 482 A 1 
ATOM 3853  C CB    . LEU A 1 482 ? 33.326  31.790  -1.103  1.00 75.81 482 A 1 
ATOM 3854  C CG    . LEU A 1 482 ? 31.860  32.263  -1.041  1.00 69.01 482 A 1 
ATOM 3855  C CD1   . LEU A 1 482 ? 31.637  33.178  0.152   1.00 62.34 482 A 1 
ATOM 3856  C CD2   . LEU A 1 482 ? 31.464  33.017  -2.302  1.00 61.24 482 A 1 
ATOM 3857  N N     . GLU A 1 483 ? 33.692  28.776  -2.011  1.00 80.90 483 A 1 
ATOM 3858  C CA    . GLU A 1 483 ? 33.277  27.599  -2.771  1.00 81.43 483 A 1 
ATOM 3859  C C     . GLU A 1 483 ? 33.256  26.346  -1.886  1.00 82.68 483 A 1 
ATOM 3860  O O     . GLU A 1 483 ? 32.272  25.603  -1.892  1.00 80.51 483 A 1 
ATOM 3861  C CB    . GLU A 1 483 ? 34.207  27.441  -3.978  1.00 79.02 483 A 1 
ATOM 3862  C CG    . GLU A 1 483 ? 33.714  26.329  -4.915  1.00 69.75 483 A 1 
ATOM 3863  C CD    . GLU A 1 483 ? 34.534  26.208  -6.202  1.00 64.19 483 A 1 
ATOM 3864  O OE1   . GLU A 1 483 ? 34.067  25.460  -7.088  1.00 56.43 483 A 1 
ATOM 3865  O OE2   . GLU A 1 483 ? 35.603  26.849  -6.298  1.00 56.45 483 A 1 
ATOM 3866  N N     . TYR A 1 484 ? 34.290  26.173  -1.060  1.00 82.04 484 A 1 
ATOM 3867  C CA    . TYR A 1 484 ? 34.351  25.102  -0.068  1.00 83.20 484 A 1 
ATOM 3868  C C     . TYR A 1 484 ? 33.133  25.117  0.863   1.00 84.22 484 A 1 
ATOM 3869  O O     . TYR A 1 484 ? 32.458  24.096  1.022   1.00 83.04 484 A 1 
ATOM 3870  C CB    . TYR A 1 484 ? 35.652  25.238  0.735   1.00 82.51 484 A 1 
ATOM 3871  C CG    . TYR A 1 484 ? 35.712  24.337  1.949   1.00 82.71 484 A 1 
ATOM 3872  C CD1   . TYR A 1 484 ? 35.190  24.772  3.188   1.00 77.66 484 A 1 
ATOM 3873  C CD2   . TYR A 1 484 ? 36.251  23.040  1.844   1.00 78.18 484 A 1 
ATOM 3874  C CE1   . TYR A 1 484 ? 35.202  23.919  4.304   1.00 76.92 484 A 1 
ATOM 3875  C CE2   . TYR A 1 484 ? 36.269  22.184  2.955   1.00 76.33 484 A 1 
ATOM 3876  C CZ    . TYR A 1 484 ? 35.740  22.627  4.185   1.00 78.83 484 A 1 
ATOM 3877  O OH    . TYR A 1 484 ? 35.752  21.786  5.270   1.00 77.04 484 A 1 
ATOM 3878  N N     . ALA A 1 485 ? 32.828  26.275  1.437   1.00 83.62 485 A 1 
ATOM 3879  C CA    . ALA A 1 485 ? 31.711  26.412  2.363   1.00 83.73 485 A 1 
ATOM 3880  C C     . ALA A 1 485 ? 30.362  26.146  1.677   1.00 84.86 485 A 1 
ATOM 3881  O O     . ALA A 1 485 ? 29.534  25.408  2.212   1.00 83.30 485 A 1 
ATOM 3882  C CB    . ALA A 1 485 ? 31.769  27.805  2.997   1.00 82.04 485 A 1 
ATOM 3883  N N     . ARG A 1 486 ? 30.158  26.672  0.468   1.00 84.67 486 A 1 
ATOM 3884  C CA    . ARG A 1 486 ? 28.937  26.446  -0.318  1.00 84.36 486 A 1 
ATOM 3885  C C     . ARG A 1 486 ? 28.754  24.976  -0.687  1.00 85.12 486 A 1 
ATOM 3886  O O     . ARG A 1 486 ? 27.675  24.429  -0.471  1.00 83.18 486 A 1 
ATOM 3887  C CB    . ARG A 1 486 ? 28.949  27.301  -1.599  1.00 82.32 486 A 1 
ATOM 3888  C CG    . ARG A 1 486 ? 28.635  28.780  -1.317  1.00 73.43 486 A 1 
ATOM 3889  C CD    . ARG A 1 486 ? 28.701  29.612  -2.608  1.00 72.01 486 A 1 
ATOM 3890  N NE    . ARG A 1 486 ? 27.625  29.242  -3.540  1.00 63.99 486 A 1 
ATOM 3891  C CZ    . ARG A 1 486 ? 27.503  29.624  -4.806  1.00 58.88 486 A 1 
ATOM 3892  N NH1   . ARG A 1 486 ? 28.365  30.423  -5.374  1.00 54.34 486 A 1 
ATOM 3893  N NH2   . ARG A 1 486 ? 26.502  29.215  -5.526  1.00 50.33 486 A 1 
ATOM 3894  N N     . ASN A 1 487 ? 29.802  24.336  -1.196  1.00 85.54 487 A 1 
ATOM 3895  C CA    . ASN A 1 487 ? 29.750  22.930  -1.585  1.00 85.66 487 A 1 
ATOM 3896  C C     . ASN A 1 487 ? 29.506  22.025  -0.374  1.00 86.54 487 A 1 
ATOM 3897  O O     . ASN A 1 487 ? 28.677  21.115  -0.440  1.00 84.72 487 A 1 
ATOM 3898  C CB    . ASN A 1 487 ? 31.051  22.563  -2.322  1.00 84.01 487 A 1 
ATOM 3899  C CG    . ASN A 1 487 ? 31.126  23.167  -3.720  1.00 79.56 487 A 1 
ATOM 3900  O OD1   . ASN A 1 487 ? 30.145  23.586  -4.297  1.00 71.84 487 A 1 
ATOM 3901  N ND2   . ASN A 1 487 ? 32.307  23.189  -4.305  1.00 72.10 487 A 1 
ATOM 3902  N N     . THR A 1 488 ? 30.170  22.313  0.743   1.00 87.09 488 A 1 
ATOM 3903  C CA    . THR A 1 488 ? 29.977  21.569  1.994   1.00 87.20 488 A 1 
ATOM 3904  C C     . THR A 1 488 ? 28.550  21.725  2.519   1.00 87.51 488 A 1 
ATOM 3905  O O     . THR A 1 488 ? 27.902  20.727  2.822   1.00 85.94 488 A 1 
ATOM 3906  C CB    . THR A 1 488 ? 30.985  22.011  3.065   1.00 86.73 488 A 1 
ATOM 3907  O OG1   . THR A 1 488 ? 32.294  21.853  2.575   1.00 74.67 488 A 1 
ATOM 3908  C CG2   . THR A 1 488 ? 30.887  21.169  4.334   1.00 74.20 488 A 1 
ATOM 3909  N N     . ALA A 1 489 ? 28.036  22.950  2.567   1.00 88.24 489 A 1 
ATOM 3910  C CA    . ALA A 1 489 ? 26.671  23.222  3.010   1.00 88.04 489 A 1 
ATOM 3911  C C     . ALA A 1 489 ? 25.627  22.549  2.104   1.00 88.15 489 A 1 
ATOM 3912  O O     . ALA A 1 489 ? 24.691  21.915  2.596   1.00 86.52 489 A 1 
ATOM 3913  C CB    . ALA A 1 489 ? 26.472  24.741  3.062   1.00 87.25 489 A 1 
ATOM 3914  N N     . HIS A 1 490 ? 25.818  22.626  0.788   1.00 87.93 490 A 1 
ATOM 3915  C CA    . HIS A 1 490 ? 24.932  21.983  -0.174  1.00 87.28 490 A 1 
ATOM 3916  C C     . HIS A 1 490 ? 24.928  20.462  -0.015  1.00 87.17 490 A 1 
ATOM 3917  O O     . HIS A 1 490 ? 23.866  19.848  0.091   1.00 85.12 490 A 1 
ATOM 3918  C CB    . HIS A 1 490 ? 25.341  22.381  -1.597  1.00 85.98 490 A 1 
ATOM 3919  C CG    . HIS A 1 490 ? 24.419  21.794  -2.631  1.00 83.19 490 A 1 
ATOM 3920  N ND1   . HIS A 1 490 ? 23.076  22.066  -2.753  1.00 72.23 490 A 1 
ATOM 3921  C CD2   . HIS A 1 490 ? 24.716  20.847  -3.583  1.00 72.02 490 A 1 
ATOM 3922  C CE1   . HIS A 1 490 ? 22.586  21.308  -3.748  1.00 72.46 490 A 1 
ATOM 3923  N NE2   . HIS A 1 490 ? 23.551  20.554  -4.278  1.00 73.95 490 A 1 
ATOM 3924  N N     . GLN A 1 491 ? 26.108  19.854  0.069   1.00 87.60 491 A 1 
ATOM 3925  C CA    . GLN A 1 491 ? 26.219  18.406  0.217   1.00 86.90 491 A 1 
ATOM 3926  C C     . GLN A 1 491 ? 25.661  17.920  1.557   1.00 87.03 491 A 1 
ATOM 3927  O O     . GLN A 1 491 ? 24.993  16.886  1.601   1.00 85.40 491 A 1 
ATOM 3928  C CB    . GLN A 1 491 ? 27.686  17.994  0.030   1.00 85.76 491 A 1 
ATOM 3929  C CG    . GLN A 1 491 ? 27.877  16.474  -0.057  1.00 79.10 491 A 1 
ATOM 3930  C CD    . GLN A 1 491 ? 27.304  15.834  -1.327  1.00 75.33 491 A 1 
ATOM 3931  O OE1   . GLN A 1 491 ? 26.682  16.455  -2.169  1.00 67.51 491 A 1 
ATOM 3932  N NE2   . GLN A 1 491 ? 27.501  14.547  -1.509  1.00 64.69 491 A 1 
ATOM 3933  N N     . LEU A 1 492 ? 25.877  18.668  2.632   1.00 88.26 492 A 1 
ATOM 3934  C CA    . LEU A 1 492 ? 25.320  18.346  3.943   1.00 88.10 492 A 1 
ATOM 3935  C C     . LEU A 1 492 ? 23.786  18.404  3.926   1.00 88.02 492 A 1 
ATOM 3936  O O     . LEU A 1 492 ? 23.139  17.476  4.413   1.00 86.27 492 A 1 
ATOM 3937  C CB    . LEU A 1 492 ? 25.937  19.290  4.990   1.00 87.78 492 A 1 
ATOM 3938  C CG    . LEU A 1 492 ? 25.510  18.985  6.439   1.00 83.23 492 A 1 
ATOM 3939  C CD1   . LEU A 1 492 ? 25.888  17.577  6.887   1.00 76.91 492 A 1 
ATOM 3940  C CD2   . LEU A 1 492 ? 26.198  19.970  7.382   1.00 76.90 492 A 1 
ATOM 3941  N N     . LYS A 1 493 ? 23.201  19.418  3.293   1.00 87.96 493 A 1 
ATOM 3942  C CA    . LYS A 1 493 ? 21.750  19.490  3.076   1.00 87.31 493 A 1 
ATOM 3943  C C     . LYS A 1 493 ? 21.235  18.272  2.302   1.00 86.69 493 A 1 
ATOM 3944  O O     . LYS A 1 493 ? 20.262  17.645  2.723   1.00 84.14 493 A 1 
ATOM 3945  C CB    . LYS A 1 493 ? 21.403  20.804  2.352   1.00 86.38 493 A 1 
ATOM 3946  C CG    . LYS A 1 493 ? 19.902  20.890  2.024   1.00 83.45 493 A 1 
ATOM 3947  C CD    . LYS A 1 493 ? 19.565  22.123  1.197   1.00 80.91 493 A 1 
ATOM 3948  C CE    . LYS A 1 493 ? 18.095  22.020  0.765   1.00 75.16 493 A 1 
ATOM 3949  N NZ    . LYS A 1 493 ? 17.676  23.143  -0.091  1.00 69.59 493 A 1 
ATOM 3950  N N     . GLN A 1 494 ? 21.900  17.906  1.207   1.00 87.57 494 A 1 
ATOM 3951  C CA    . GLN A 1 494 ? 21.527  16.737  0.414   1.00 85.78 494 A 1 
ATOM 3952  C C     . GLN A 1 494 ? 21.593  15.447  1.238   1.00 84.90 494 A 1 
ATOM 3953  O O     . GLN A 1 494 ? 20.658  14.646  1.199   1.00 82.63 494 A 1 
ATOM 3954  C CB    . GLN A 1 494 ? 22.431  16.627  -0.831  1.00 84.06 494 A 1 
ATOM 3955  C CG    . GLN A 1 494 ? 22.166  17.725  -1.880  1.00 75.80 494 A 1 
ATOM 3956  C CD    . GLN A 1 494 ? 20.797  17.619  -2.556  1.00 70.63 494 A 1 
ATOM 3957  O OE1   . GLN A 1 494 ? 20.112  16.617  -2.505  1.00 62.48 494 A 1 
ATOM 3958  N NE2   . GLN A 1 494 ? 20.365  18.664  -3.226  1.00 59.39 494 A 1 
ATOM 3959  N N     . LYS A 1 495 ? 22.649  15.262  2.029   1.00 85.84 495 A 1 
ATOM 3960  C CA    . LYS A 1 495 ? 22.795  14.103  2.922   1.00 84.93 495 A 1 
ATOM 3961  C C     . LYS A 1 495 ? 21.696  14.060  3.987   1.00 84.72 495 A 1 
ATOM 3962  O O     . LYS A 1 495 ? 21.126  12.996  4.205   1.00 82.31 495 A 1 
ATOM 3963  C CB    . LYS A 1 495 ? 24.187  14.128  3.573   1.00 83.97 495 A 1 
ATOM 3964  C CG    . LYS A 1 495 ? 25.325  13.735  2.612   1.00 80.62 495 A 1 
ATOM 3965  C CD    . LYS A 1 495 ? 25.664  12.254  2.695   1.00 76.14 495 A 1 
ATOM 3966  C CE    . LYS A 1 495 ? 26.905  11.955  1.837   1.00 69.58 495 A 1 
ATOM 3967  N NZ    . LYS A 1 495 ? 27.518  10.633  2.170   1.00 63.08 495 A 1 
ATOM 3968  N N     . LEU A 1 496 ? 21.350  15.188  4.601   1.00 85.93 496 A 1 
ATOM 3969  C CA    . LEU A 1 496 ? 20.267  15.257  5.588   1.00 85.38 496 A 1 
ATOM 3970  C C     . LEU A 1 496 ? 18.919  14.834  4.988   1.00 84.57 496 A 1 
ATOM 3971  O O     . LEU A 1 496 ? 18.156  14.115  5.630   1.00 81.85 496 A 1 
ATOM 3972  C CB    . LEU A 1 496 ? 20.168  16.686  6.152   1.00 85.61 496 A 1 
ATOM 3973  C CG    . LEU A 1 496 ? 21.278  17.064  7.151   1.00 84.19 496 A 1 
ATOM 3974  C CD1   . LEU A 1 496 ? 21.226  18.560  7.437   1.00 79.51 496 A 1 
ATOM 3975  C CD2   . LEU A 1 496 ? 21.121  16.321  8.477   1.00 79.55 496 A 1 
ATOM 3976  N N     . GLN A 1 497 ? 18.647  15.225  3.754   1.00 84.96 497 A 1 
ATOM 3977  C CA    . GLN A 1 497 ? 17.397  14.883  3.068   1.00 83.49 497 A 1 
ATOM 3978  C C     . GLN A 1 497 ? 17.370  13.430  2.569   1.00 82.12 497 A 1 
ATOM 3979  O O     . GLN A 1 497 ? 16.369  12.737  2.739   1.00 78.04 497 A 1 
ATOM 3980  C CB    . GLN A 1 497 ? 17.180  15.859  1.905   1.00 81.73 497 A 1 
ATOM 3981  C CG    . GLN A 1 497 ? 16.845  17.275  2.401   1.00 77.65 497 A 1 
ATOM 3982  C CD    . GLN A 1 497 ? 16.657  18.275  1.263   1.00 76.21 497 A 1 
ATOM 3983  O OE1   . GLN A 1 497 ? 17.054  18.082  0.131   1.00 67.69 497 A 1 
ATOM 3984  N NE2   . GLN A 1 497 ? 16.029  19.399  1.535   1.00 67.05 497 A 1 
ATOM 3985  N N     . THR A 1 498 ? 18.461  12.955  1.962   1.00 81.62 498 A 1 
ATOM 3986  C CA    . THR A 1 498 ? 18.498  11.643  1.298   1.00 79.18 498 A 1 
ATOM 3987  C C     . THR A 1 498 ? 18.842  10.499  2.250   1.00 78.40 498 A 1 
ATOM 3988  O O     . THR A 1 498 ? 18.139  9.491   2.289   1.00 74.61 498 A 1 
ATOM 3989  C CB    . THR A 1 498 ? 19.474  11.633  0.109   1.00 76.53 498 A 1
[truncated: 976,996 more chars]
