# Supplementary material for: Type II tRNA cleavage by SLFN14 endoribonuclease variants linked to inherited thrombocytopenia drives global translational repression
Source: PLoS Biol. 2026 May 29;24(5):e3003830. doi: 10.1371/journal.pbio.3003830 (PMC13245857; doi:10.1371/journal.pbio.3003830)
Supplement: S2 Data — (ZIP) [file pbio.3003830.s007.zip › fold_slfn14_leu_taa_model_3.cif]

# By using this file you agree to the legally binding terms of use found at alphafoldserver.com/output-terms
data_38ff0ea9eeae7eae
#
_entry.id 38ff0ea9eeae7eae
#
loop_
_atom_type.symbol
C 
N 
O 
P 
S 
#
loop_
_audit_author.name
_audit_author.pdbx_ordinal
"Google DeepMind" 1 
"Isomorphic Labs" 2 
#
_audit_conform.dict_location https://raw.githubusercontent.com/ihmwg/ModelCIF/master/dist/mmcif_ma.dic
_audit_conform.dict_name     mmcif_ma.dic
_audit_conform.dict_version  1.4.5
#
loop_
_chem_comp.formula
_chem_comp.formula_weight
_chem_comp.id
_chem_comp.mon_nstd_flag
_chem_comp.name
_chem_comp.pdbx_smiles
_chem_comp.pdbx_synonyms
_chem_comp.type
"C10 H14 N5 O7 P" 347.221 A   y "ADENOSINE-5'-MONOPHOSPHATE" Nc1ncnc2n(cnc12)[C@@H]3O[C@H](CO[P](O)(O)=O)[C@@H](O)[C@H]3O      ? "RNA LINKING"       
"C3 H7 N O2"      89.093  ALA y ALANINE                      C[C@H](N)C(O)=O                                                   ? "L-PEPTIDE LINKING" 
"C6 H15 N4 O2"    175.209 ARG y ARGININE                     N[C@@H](CCCNC(N)=[NH2+])C(O)=O                                    ? "L-PEPTIDE LINKING" 
"C4 H8 N2 O3"     132.118 ASN y ASPARAGINE                   N[C@@H](CC(N)=O)C(O)=O                                            ? "L-PEPTIDE LINKING" 
"C4 H7 N O4"      133.103 ASP y "ASPARTIC ACID"              N[C@@H](CC(O)=O)C(O)=O                                            ? "L-PEPTIDE LINKING" 
"C9 H14 N3 O8 P"  323.197 C   y "CYTIDINE-5'-MONOPHOSPHATE"  NC1=NC(=O)N(C=C1)[C@@H]2O[C@H](CO[P](O)(O)=O)[C@@H](O)[C@H]2O     ? "RNA LINKING"       
"C3 H7 N O2 S"    121.158 CYS y CYSTEINE                     N[C@@H](CS)C(O)=O                                                 ? "L-PEPTIDE LINKING" 
"C10 H14 N5 O8 P" 363.221 G   y "GUANOSINE-5'-MONOPHOSPHATE" NC1=Nc2n(cnc2C(=O)N1)[C@@H]3O[C@H](CO[P](O)(O)=O)[C@@H](O)[C@H]3O ? "RNA LINKING"       
"C5 H10 N2 O3"    146.144 GLN y GLUTAMINE                    N[C@@H](CCC(N)=O)C(O)=O                                           ? "L-PEPTIDE LINKING" 
"C5 H9 N O4"      147.129 GLU y "GLUTAMIC ACID"              N[C@@H](CCC(O)=O)C(O)=O                                           ? "L-PEPTIDE LINKING" 
"C2 H5 N O2"      75.067  GLY y GLYCINE                      NCC(O)=O                                                          ? "PEPTIDE LINKING"   
"C6 H10 N3 O2"    156.162 HIS y HISTIDINE                    N[C@@H](Cc1c[nH]c[nH+]1)C(O)=O                                    ? "L-PEPTIDE LINKING" 
"C6 H13 N O2"     131.173 ILE y ISOLEUCINE                   CC[C@H](C)[C@H](N)C(O)=O                                          ? "L-PEPTIDE LINKING" 
"C6 H13 N O2"     131.173 LEU y LEUCINE                      CC(C)C[C@H](N)C(O)=O                                              ? "L-PEPTIDE LINKING" 
"C6 H15 N2 O2"    147.195 LYS y LYSINE                       N[C@@H](CCCC[NH3+])C(O)=O                                         ? "L-PEPTIDE LINKING" 
"C5 H11 N O2 S"   149.211 MET y METHIONINE                   CSCC[C@H](N)C(O)=O                                                ? "L-PEPTIDE LINKING" 
"C9 H11 N O2"     165.189 PHE y PHENYLALANINE                N[C@@H](Cc1ccccc1)C(O)=O                                          ? "L-PEPTIDE LINKING" 
"C5 H9 N O2"      115.130 PRO y PROLINE                      OC(=O)[C@@H]1CCCN1                                                ? "L-PEPTIDE LINKING" 
"C3 H7 N O3"      105.093 SER y SERINE                       N[C@@H](CO)C(O)=O                                                 ? "L-PEPTIDE LINKING" 
"C4 H9 N O3"      119.119 THR y THREONINE                    C[C@@H](O)[C@H](N)C(O)=O                                          ? "L-PEPTIDE LINKING" 
"C11 H12 N2 O2"   204.225 TRP y TRYPTOPHAN                   N[C@@H](Cc1c[nH]c2ccccc12)C(O)=O                                  ? "L-PEPTIDE LINKING" 
"C9 H11 N O3"     181.189 TYR y TYROSINE                     N[C@@H](Cc1ccc(O)cc1)C(O)=O                                       ? "L-PEPTIDE LINKING" 
"C9 H13 N2 O9 P"  324.181 U   y "URIDINE-5'-MONOPHOSPHATE"   O[C@H]1[C@@H](O)[C@@H](O[C@@H]1CO[P](O)(O)=O)N2C=CC(=O)NC2=O      ? "RNA LINKING"       
"C5 H11 N O2"     117.146 VAL y VALINE                       CC(C)[C@H](N)C(O)=O                                               ? "L-PEPTIDE LINKING" 
#
_citation.book_publisher          ?
_citation.country                 UK
_citation.id                      primary
_citation.journal_full            Nature
_citation.journal_id_ASTM         NATUAS
_citation.journal_id_CSD          0006
_citation.journal_id_ISSN         0028-0836
_citation.journal_volume          630
_citation.page_first              493
_citation.page_last               500
_citation.pdbx_database_id_DOI    10.1038/s41586-024-07487-w
_citation.pdbx_database_id_PubMed 38718835
_citation.title                   "Accurate structure prediction of biomolecular interactions with AlphaFold 3"
_citation.year                    2024
#
loop_
_citation_author.citation_id
_citation_author.name
_citation_author.ordinal
primary "Google DeepMind" 1 
primary "Isomorphic Labs" 2 
#
loop_
_entity.id
_entity.pdbx_description
_entity.type
1 . polymer 
2 . polymer 
3 . polymer 
#
loop_
_entity_poly.entity_id
_entity_poly.pdbx_strand_id
_entity_poly.type
1 A polypeptide(L)     
2 B polypeptide(L)     
3 C polyribonucleotide 
#
loop_
_entity_poly_seq.entity_id
_entity_poly_seq.hetero
_entity_poly_seq.mon_id
_entity_poly_seq.num
1 n MET 1   
1 n GLU 2   
1 n SER 3   
1 n LEU 4   
1 n LYS 5   
1 n THR 6   
1 n ASP 7   
1 n THR 8   
1 n GLU 9   
1 n MET 10  
1 n PRO 11  
1 n TYR 12  
1 n PRO 13  
1 n GLU 14  
1 n VAL 15  
1 n ILE 16  
1 n VAL 17  
1 n ASP 18  
1 n VAL 19  
1 n GLY 20  
1 n ARG 21  
1 n VAL 22  
1 n ILE 23  
1 n PHE 24  
1 n GLY 25  
1 n GLU 26  
1 n GLU 27  
1 n ASN 28  
1 n ARG 29  
1 n LYS 30  
1 n LYS 31  
1 n MET 32  
1 n THR 33  
1 n ASN 34  
1 n SER 35  
1 n CYS 36  
1 n LEU 37  
1 n LYS 38  
1 n ARG 39  
1 n SER 40  
1 n GLU 41  
1 n ASN 42  
1 n SER 43  
1 n ARG 44  
1 n ILE 45  
1 n ILE 46  
1 n ARG 47  
1 n ALA 48  
1 n ILE 49  
1 n CYS 50  
1 n ALA 51  
1 n LEU 52  
1 n LEU 53  
1 n ASN 54  
1 n SER 55  
1 n GLY 56  
1 n GLY 57  
1 n GLY 58  
1 n VAL 59  
1 n ILE 60  
1 n LYS 61  
1 n ALA 62  
1 n GLU 63  
1 n ILE 64  
1 n ASP 65  
1 n ASP 66  
1 n LYS 67  
1 n THR 68  
1 n TYR 69  
1 n SER 70  
1 n TYR 71  
1 n GLN 72  
1 n CYS 73  
1 n HIS 74  
1 n GLY 75  
1 n LEU 76  
1 n GLY 77  
1 n GLN 78  
1 n ASP 79  
1 n LEU 80  
1 n GLU 81  
1 n THR 82  
1 n SER 83  
1 n PHE 84  
1 n GLN 85  
1 n LYS 86  
1 n LEU 87  
1 n LEU 88  
1 n PRO 89  
1 n SER 90  
1 n GLY 91  
1 n SER 92  
1 n GLN 93  
1 n LYS 94  
1 n TYR 95  
1 n LEU 96  
1 n ASP 97  
1 n TYR 98  
1 n MET 99  
1 n GLN 100 
1 n GLN 101 
1 n GLY 102 
1 n HIS 103 
1 n ASN 104 
1 n LEU 105 
1 n LEU 106 
1 n ILE 107 
1 n PHE 108 
1 n VAL 109 
1 n LYS 110 
1 n SER 111 
1 n TRP 112 
1 n SER 113 
1 n PRO 114 
1 n ASP 115 
1 n VAL 116 
1 n PHE 117 
1 n SER 118 
1 n LEU 119 
1 n PRO 120 
1 n LEU 121 
1 n ARG 122 
1 n ILE 123 
1 n CYS 124 
1 n SER 125 
1 n LEU 126 
1 n ARG 127 
1 n SER 128 
1 n ASN 129 
1 n LEU 130 
1 n TYR 131 
1 n ARG 132 
1 n ARG 133 
1 n ASP 134 
1 n VAL 135 
1 n THR 136 
1 n SER 137 
1 n ALA 138 
1 n ILE 139 
1 n ASN 140 
1 n LEU 141 
1 n SER 142 
1 n ALA 143 
1 n SER 144 
1 n SER 145 
1 n ALA 146 
1 n LEU 147 
1 n GLU 148 
1 n LEU 149 
1 n LEU 150 
1 n ARG 151 
1 n GLU 152 
1 n LYS 153 
1 n GLY 154 
1 n PHE 155 
1 n ARG 156 
1 n ALA 157 
1 n GLN 158 
1 n ARG 159 
1 n GLY 160 
1 n ARG 161 
1 n PRO 162 
1 n ARG 163 
1 n VAL 164 
1 n LYS 165 
1 n LYS 166 
1 n LEU 167 
1 n HIS 168 
1 n PRO 169 
1 n GLN 170 
1 n GLN 171 
1 n VAL 172 
1 n LEU 173 
1 n ASN 174 
1 n ARG 175 
1 n CYS 176 
1 n ILE 177 
1 n GLN 178 
1 n GLU 179 
1 n GLU 180 
1 n GLU 181 
1 n ASP 182 
1 n MET 183 
1 n ARG 184 
1 n ILE 185 
1 n LEU 186 
1 n ALA 187 
1 n SER 188 
1 n GLU 189 
1 n PHE 190 
1 n PHE 191 
1 n LYS 192 
1 n LYS 193 
1 n ASP 194 
1 n LYS 195 
1 n LEU 196 
1 n MET 197 
1 n TYR 198 
1 n LYS 199 
1 n GLU 200 
1 n LYS 201 
1 n LEU 202 
1 n ASN 203 
1 n PHE 204 
1 n THR 205 
1 n GLU 206 
1 n SER 207 
1 n THR 208 
1 n HIS 209 
1 n VAL 210 
1 n GLU 211 
1 n PHE 212 
1 n LYS 213 
1 n ARG 214 
1 n PHE 215 
1 n THR 216 
1 n THR 217 
1 n LYS 218 
1 n LYS 219 
1 n VAL 220 
1 n ILE 221 
1 n PRO 222 
1 n ARG 223 
1 n ILE 224 
1 n LYS 225 
1 n GLU 226 
1 n MET 227 
1 n LEU 228 
1 n PRO 229 
1 n HIS 230 
1 n TYR 231 
1 n VAL 232 
1 n SER 233 
1 n ALA 234 
1 n PHE 235 
1 n ALA 236 
1 n ASN 237 
1 n THR 238 
1 n GLN 239 
1 n GLY 240 
1 n GLY 241 
1 n TYR 242 
1 n VAL 243 
1 n LEU 244 
1 n ILE 245 
1 n GLY 246 
1 n VAL 247 
1 n ASP 248 
1 n ASP 249 
1 n LYS 250 
1 n SER 251 
1 n LYS 252 
1 n GLU 253 
1 n VAL 254 
1 n VAL 255 
1 n GLY 256 
1 n CYS 257 
1 n LYS 258 
1 n TRP 259 
1 n GLU 260 
1 n LYS 261 
1 n VAL 262 
1 n ASN 263 
1 n PRO 264 
1 n ASP 265 
1 n LEU 266 
1 n LEU 267 
1 n LYS 268 
1 n LYS 269 
1 n GLU 270 
1 n ILE 271 
1 n GLU 272 
1 n ASN 273 
1 n CYS 274 
1 n ILE 275 
1 n GLU 276 
1 n LYS 277 
1 n LEU 278 
1 n PRO 279 
1 n THR 280 
1 n PHE 281 
1 n HIS 282 
1 n PHE 283 
1 n CYS 284 
1 n CYS 285 
1 n GLU 286 
1 n LYS 287 
1 n PRO 288 
1 n LYS 289 
1 n VAL 290 
1 n ASN 291 
1 n PHE 292 
1 n THR 293 
1 n THR 294 
1 n LYS 295 
1 n ILE 296 
1 n LEU 297 
1 n ASN 298 
1 n VAL 299 
1 n TYR 300 
1 n GLN 301 
1 n LYS 302 
1 n ASP 303 
1 n VAL 304 
1 n LEU 305 
1 n ASP 306 
1 n GLY 307 
1 n TYR 308 
1 n VAL 309 
1 n CYS 310 
1 n VAL 311 
1 n ILE 312 
1 n GLN 313 
1 n VAL 314 
1 n GLU 315 
1 n PRO 316 
1 n PHE 317 
1 n CYS 318 
1 n CYS 319 
1 n VAL 320 
1 n VAL 321 
1 n PHE 322 
1 n ALA 323 
1 n GLU 324 
1 n ALA 325 
1 n PRO 326 
1 n ASP 327 
1 n SER 328 
1 n TRP 329 
1 n ILE 330 
1 n MET 331 
1 n LYS 332 
1 n ASP 333 
1 n ASN 334 
1 n SER 335 
1 n VAL 336 
1 n THR 337 
1 n ARG 338 
1 n LEU 339 
1 n THR 340 
1 n ALA 341 
1 n GLU 342 
1 n GLN 343 
1 n TRP 344 
1 n VAL 345 
1 n VAL 346 
1 n MET 347 
1 n MET 348 
1 n LEU 349 
1 n ASP 350 
1 n THR 351 
1 n GLN 352 
1 n SER 353 
1 n ALA 354 
1 n PRO 355 
1 n PRO 356 
1 n SER 357 
1 n LEU 358 
1 n VAL 359 
1 n THR 360 
1 n ASP 361 
1 n TYR 362 
1 n ASN 363 
1 n SER 364 
1 n CYS 365 
1 n LEU 366 
1 n ILE 367 
1 n SER 368 
1 n SER 369 
1 n ALA 370 
1 n SER 371 
1 n SER 372 
1 n ALA 373 
1 n ARG 374 
1 n LYS 375 
1 n SER 376 
1 n PRO 377 
1 n GLY 378 
1 n TYR 379 
1 n PRO 380 
1 n ILE 381 
1 n LYS 382 
1 n VAL 383 
1 n HIS 384 
1 n LYS 385 
1 n PHE 386 
1 n LYS 387 
1 n GLU 388 
1 n ALA 389 
1 n LEU 390 
1 n GLN 391 
1 n ARG 392 
1 n HIS 393 
1 n LEU 394 
1 n PHE 395 
1 n PRO 396 
1 n VAL 397 
1 n THR 398 
1 n GLN 399 
1 n GLU 400 
1 n GLU 401 
1 n VAL 402 
1 n GLN 403 
1 n PHE 404 
1 n LYS 405 
1 n PRO 406 
1 n GLU 407 
1 n SER 408 
1 n LEU 409 
1 n CYS 410 
1 n LYS 411 
1 n LYS 412 
1 n LEU 413 
1 n PHE 414 
1 n SER 415 
1 n ASP 416 
1 n HIS 417 
1 n LYS 418 
1 n GLU 419 
1 n LEU 420 
1 n GLU 421 
1 n GLY 422 
1 n LEU 423 
1 n MET 424 
1 n LYS 425 
1 n THR 426 
1 n LEU 427 
1 n ILE 428 
1 n HIS 429 
1 n PRO 430 
1 n CYS 431 
1 n SER 432 
1 n GLN 433 
1 n GLY 434 
1 n ILE 435 
1 n VAL 436 
1 n ILE 437 
1 n PHE 438 
1 n SER 439 
1 n ARG 440 
1 n SER 441 
1 n TRP 442 
1 n ALA 443 
1 n GLY 444 
1 n ASP 445 
1 n VAL 446 
1 n GLY 447 
1 n PHE 448 
1 n ARG 449 
1 n LYS 450 
1 n GLU 451 
1 n GLN 452 
1 n ASN 453 
1 n VAL 454 
1 n LEU 455 
1 n CYS 456 
1 n ASP 457 
1 n ALA 458 
1 n LEU 459 
1 n LEU 460 
1 n ILE 461 
1 n ALA 462 
1 n VAL 463 
1 n ASN 464 
1 n SER 465 
1 n PRO 466 
1 n VAL 467 
1 n VAL 468 
1 n LEU 469 
1 n TYR 470 
1 n THR 471 
1 n ILE 472 
1 n LEU 473 
1 n ILE 474 
1 n ASP 475 
1 n PRO 476 
1 n ASN 477 
1 n TRP 478 
1 n PRO 479 
1 n GLY 480 
1 n GLY 481 
1 n LEU 482 
1 n GLU 483 
1 n TYR 484 
1 n ALA 485 
1 n ARG 486 
1 n ASN 487 
1 n THR 488 
1 n ALA 489 
1 n HIS 490 
1 n GLN 491 
1 n LEU 492 
1 n LYS 493 
1 n GLN 494 
1 n LYS 495 
1 n LEU 496 
1 n GLN 497 
1 n THR 498 
1 n VAL 499 
1 n GLY 500 
1 n GLY 501 
1 n TYR 502 
1 n THR 503 
1 n GLY 504 
1 n LYS 505 
1 n VAL 506 
1 n CYS 507 
1 n ILE 508 
1 n ILE 509 
1 n PRO 510 
1 n ARG 511 
1 n LEU 512 
1 n ILE 513 
1 n HIS 514 
1 n LEU 515 
1 n SER 516 
1 n SER 517 
1 n THR 518 
1 n GLN 519 
1 n SER 520 
1 n ARG 521 
1 n PRO 522 
1 n GLY 523 
1 n GLU 524 
1 n ILE 525 
1 n PRO 526 
1 n LEU 527 
1 n ARG 528 
1 n TYR 529 
1 n PRO 530 
1 n ARG 531 
1 n SER 532 
1 n TYR 533 
1 n ARG 534 
1 n LEU 535 
1 n ALA 536 
1 n ASP 537 
1 n GLU 538 
1 n GLU 539 
1 n GLU 540 
1 n MET 541 
1 n GLU 542 
1 n ASP 543 
1 n LEU 544 
1 n LEU 545 
1 n GLN 546 
1 n ALA 547 
1 n LEU 548 
1 n VAL 549 
1 n VAL 550 
1 n VAL 551 
1 n SER 552 
1 n LEU 553 
1 n SER 554 
1 n SER 555 
1 n ARG 556 
1 n SER 557 
1 n LEU 558 
1 n LEU 559 
1 n SER 560 
1 n ASP 561 
1 n GLN 562 
1 n MET 563 
1 n GLY 564 
1 n CYS 565 
1 n GLU 566 
1 n PHE 567 
1 n PHE 568 
1 n ASN 569 
1 n LEU 570 
1 n LEU 571 
1 n ILE 572 
1 n MET 573 
1 n GLU 574 
1 n GLN 575 
1 n SER 576 
1 n GLN 577 
1 n LEU 578 
1 n LEU 579 
1 n SER 580 
1 n GLU 581 
1 n SER 582 
1 n LEU 583 
1 n GLN 584 
1 n LYS 585 
1 n THR 586 
1 n ARG 587 
1 n GLU 588 
1 n LEU 589 
1 n PHE 590 
1 n ILE 591 
1 n TYR 592 
1 n CYS 593 
1 n PHE 594 
1 n PRO 595 
1 n GLY 596 
1 n VAL 597 
1 n ARG 598 
1 n LYS 599 
1 n THR 600 
1 n ALA 601 
1 n LEU 602 
1 n ALA 603 
1 n ILE 604 
1 n LYS 605 
1 n ILE 606 
1 n MET 607 
1 n GLU 608 
1 n LYS 609 
1 n ILE 610 
1 n LYS 611 
1 n ASP 612 
1 n LEU 613 
1 n PHE 614 
1 n HIS 615 
1 n CYS 616 
1 n LYS 617 
1 n PRO 618 
1 n LYS 619 
1 n GLU 620 
1 n ILE 621 
1 n LEU 622 
1 n TYR 623 
1 n VAL 624 
1 n CYS 625 
1 n GLU 626 
1 n SER 627 
1 n ASP 628 
1 n SER 629 
1 n LEU 630 
1 n LYS 631 
1 n ASP 632 
1 n PHE 633 
1 n VAL 634 
1 n THR 635 
1 n GLN 636 
1 n GLN 637 
1 n THR 638 
1 n THR 639 
1 n CYS 640 
1 n GLN 641 
1 n ALA 642 
1 n VAL 643 
1 n THR 644 
1 n ARG 645 
1 n LYS 646 
1 n THR 647 
1 n PHE 648 
1 n MET 649 
1 n GLN 650 
1 n GLY 651 
1 n GLU 652 
1 n PHE 653 
1 n LEU 654 
1 n LYS 655 
1 n ILE 656 
1 n LYS 657 
1 n HIS 658 
1 n ILE 659 
1 n VAL 660 
1 n MET 661 
1 n ASP 662 
1 n GLU 663 
1 n THR 664 
1 n GLU 665 
1 n ASN 666 
1 n PHE 667 
1 n CYS 668 
1 n SER 669 
1 n LYS 670 
1 n TYR 671 
1 n GLY 672 
1 n ASN 673 
1 n TRP 674 
1 n TYR 675 
1 n MET 676 
1 n LYS 677 
1 n ALA 678 
1 n LYS 679 
1 n ASN 680 
1 n ILE 681 
1 n THR 682 
1 n HIS 683 
1 n PRO 684 
1 n LYS 685 
1 n ALA 686 
1 n LYS 687 
1 n GLY 688 
1 n THR 689 
1 n GLY 690 
1 n SER 691 
1 n GLU 692 
1 n ASN 693 
1 n LEU 694 
1 n HIS 695 
1 n HIS 696 
1 n GLY 697 
1 n ILE 698 
1 n LEU 699 
1 n TRP 700 
1 n LEU 701 
1 n PHE 702 
1 n LEU 703 
1 n ASP 704 
1 n PRO 705 
1 n PHE 706 
1 n GLN 707 
1 n ILE 708 
1 n HIS 709 
1 n HIS 710 
1 n ALA 711 
1 n ASP 712 
1 n VAL 713 
1 n ASN 714 
1 n GLY 715 
1 n LEU 716 
1 n PRO 717 
1 n PRO 718 
1 n PRO 719 
1 n SER 720 
1 n ALA 721 
1 n GLN 722 
1 n PHE 723 
1 n PRO 724 
1 n ARG 725 
1 n LYS 726 
1 n THR 727 
1 n ILE 728 
1 n THR 729 
1 n SER 730 
1 n GLY 731 
1 n ILE 732 
1 n HIS 733 
1 n CYS 734 
1 n ALA 735 
1 n LEU 736 
1 n GLU 737 
1 n ILE 738 
1 n ALA 739 
1 n LYS 740 
1 n VAL 741 
1 n MET 742 
1 n LYS 743 
1 n GLU 744 
1 n GLU 745 
1 n MET 746 
1 n LYS 747 
1 n ARG 748 
1 n ILE 749 
1 n LYS 750 
1 n GLU 751 
1 n ASN 752 
1 n PRO 753 
1 n PRO 754 
1 n SER 755 
1 n ASN 756 
1 n MET 757 
1 n SER 758 
1 n PRO 759 
1 n ASP 760 
1 n THR 761 
1 n LEU 762 
1 n ALA 763 
1 n LEU 764 
1 n PHE 765 
1 n SER 766 
1 n GLU 767 
1 n THR 768 
1 n ALA 769 
1 n TYR 770 
1 n GLU 771 
1 n GLU 772 
1 n ALA 773 
1 n THR 774 
1 n CYS 775 
1 n ALA 776 
1 n GLN 777 
1 n ALA 778 
1 n LEU 779 
1 n PRO 780 
1 n GLY 781 
1 n VAL 782 
1 n CYS 783 
1 n GLU 784 
1 n THR 785 
1 n LYS 786 
1 n THR 787 
1 n ASN 788 
1 n LEU 789 
1 n THR 790 
1 n THR 791 
1 n GLU 792 
1 n GLN 793 
1 n ILE 794 
1 n ALA 795 
1 n ASN 796 
1 n TYR 797 
1 n VAL 798 
1 n ALA 799 
1 n ARG 800 
1 n LYS 801 
1 n CYS 802 
1 n HIS 803 
1 n SER 804 
1 n LEU 805 
1 n PHE 806 
1 n GLN 807 
1 n CYS 808 
1 n GLY 809 
1 n TYR 810 
1 n LEU 811 
1 n PRO 812 
1 n LYS 813 
1 n ASP 814 
1 n ILE 815 
1 n ALA 816 
1 n ILE 817 
1 n LEU 818 
1 n CYS 819 
1 n ARG 820 
1 n ARG 821 
1 n GLY 822 
1 n GLU 823 
1 n ASP 824 
1 n ARG 825 
1 n GLY 826 
1 n ARG 827 
1 n TYR 828 
1 n ARG 829 
1 n LEU 830 
1 n ALA 831 
1 n LEU 832 
1 n LEU 833 
1 n LYS 834 
1 n ALA 835 
1 n MET 836 
1 n GLU 837 
1 n LEU 838 
1 n ILE 839 
1 n GLU 840 
1 n THR 841 
1 n HIS 842 
1 n ARG 843 
1 n PRO 844 
1 n SER 845 
1 n GLU 846 
1 n VAL 847 
1 n VAL 848 
1 n PHE 849 
1 n SER 850 
1 n PRO 851 
1 n ALA 852 
1 n THR 853 
1 n GLY 854 
1 n VAL 855 
1 n TRP 856 
1 n GLY 857 
1 n SER 858 
1 n HIS 859 
1 n ILE 860 
1 n VAL 861 
1 n LEU 862 
1 n ASP 863 
1 n SER 864 
1 n ILE 865 
1 n GLN 866 
1 n GLN 867 
1 n PHE 868 
1 n SER 869 
1 n GLY 870 
1 n LEU 871 
1 n GLU 872 
1 n ARG 873 
1 n THR 874 
1 n VAL 875 
1 n VAL 876 
1 n PHE 877 
1 n GLY 878 
1 n LEU 879 
1 n SER 880 
1 n PRO 881 
1 n GLU 882 
1 n CYS 883 
1 n ASP 884 
1 n GLN 885 
1 n SER 886 
1 n GLU 887 
1 n GLU 888 
1 n PHE 889 
1 n HIS 890 
1 n LYS 891 
1 n LEU 892 
1 n CYS 893 
1 n PHE 894 
1 n ALA 895 
1 n SER 896 
1 n ARG 897 
1 n ALA 898 
1 n ILE 899 
1 n LYS 900 
1 n HIS 901 
1 n LEU 902 
1 n TYR 903 
1 n LEU 904 
1 n LEU 905 
1 n TYR 906 
1 n GLU 907 
1 n LYS 908 
1 n ARG 909 
1 n ALA 910 
1 n ALA 911 
1 n TYR 912 
2 n MET 1   
2 n GLU 2   
2 n SER 3   
2 n LEU 4   
2 n LYS 5   
2 n THR 6   
2 n ASP 7   
2 n THR 8   
2 n GLU 9   
2 n MET 10  
2 n PRO 11  
2 n TYR 12  
2 n PRO 13  
2 n GLU 14  
2 n VAL 15  
2 n ILE 16  
2 n VAL 17  
2 n ASP 18  
2 n VAL 19  
2 n GLY 20  
2 n ARG 21  
2 n VAL 22  
2 n ILE 23  
2 n PHE 24  
2 n GLY 25  
2 n GLU 26  
2 n GLU 27  
2 n ASN 28  
2 n ARG 29  
2 n LYS 30  
2 n LYS 31  
2 n MET 32  
2 n THR 33  
2 n ASN 34  
2 n SER 35  
2 n CYS 36  
2 n LEU 37  
2 n LYS 38  
2 n ARG 39  
2 n SER 40  
2 n GLU 41  
2 n ASN 42  
2 n SER 43  
2 n ARG 44  
2 n ILE 45  
2 n ILE 46  
2 n ARG 47  
2 n ALA 48  
2 n ILE 49  
2 n CYS 50  
2 n ALA 51  
2 n LEU 52  
2 n LEU 53  
2 n ASN 54  
2 n SER 55  
2 n GLY 56  
2 n GLY 57  
2 n GLY 58  
2 n VAL 59  
2 n ILE 60  
2 n LYS 61  
2 n ALA 62  
2 n GLU 63  
2 n ILE 64  
2 n ASP 65  
2 n ASP 66  
2 n LYS 67  
2 n THR 68  
2 n TYR 69  
2 n SER 70  
2 n TYR 71  
2 n GLN 72  
2 n CYS 73  
2 n HIS 74  
2 n GLY 75  
2 n LEU 76  
2 n GLY 77  
2 n GLN 78  
2 n ASP 79  
2 n LEU 80  
2 n GLU 81  
2 n THR 82  
2 n SER 83  
2 n PHE 84  
2 n GLN 85  
2 n LYS 86  
2 n LEU 87  
2 n LEU 88  
2 n PRO 89  
2 n SER 90  
2 n GLY 91  
2 n SER 92  
2 n GLN 93  
2 n LYS 94  
2 n TYR 95  
2 n LEU 96  
2 n ASP 97  
2 n TYR 98  
2 n MET 99  
2 n GLN 100 
2 n GLN 101 
2 n GLY 102 
2 n HIS 103 
2 n ASN 104 
2 n LEU 105 
2 n LEU 106 
2 n ILE 107 
2 n PHE 108 
2 n VAL 109 
2 n LYS 110 
2 n SER 111 
2 n TRP 112 
2 n SER 113 
2 n PRO 114 
2 n ASP 115 
2 n VAL 116 
2 n PHE 117 
2 n SER 118 
2 n LEU 119 
2 n PRO 120 
2 n LEU 121 
2 n ARG 122 
2 n ILE 123 
2 n CYS 124 
2 n SER 125 
2 n LEU 126 
2 n ARG 127 
2 n SER 128 
2 n ASN 129 
2 n LEU 130 
2 n TYR 131 
2 n ARG 132 
2 n ARG 133 
2 n ASP 134 
2 n VAL 135 
2 n THR 136 
2 n SER 137 
2 n ALA 138 
2 n ILE 139 
2 n ASN 140 
2 n LEU 141 
2 n SER 142 
2 n ALA 143 
2 n SER 144 
2 n SER 145 
2 n ALA 146 
2 n LEU 147 
2 n GLU 148 
2 n LEU 149 
2 n LEU 150 
2 n ARG 151 
2 n GLU 152 
2 n LYS 153 
2 n GLY 154 
2 n PHE 155 
2 n ARG 156 
2 n ALA 157 
2 n GLN 158 
2 n ARG 159 
2 n GLY 160 
2 n ARG 161 
2 n PRO 162 
2 n ARG 163 
2 n VAL 164 
2 n LYS 165 
2 n LYS 166 
2 n LEU 167 
2 n HIS 168 
2 n PRO 169 
2 n GLN 170 
2 n GLN 171 
2 n VAL 172 
2 n LEU 173 
2 n ASN 174 
2 n ARG 175 
2 n CYS 176 
2 n ILE 177 
2 n GLN 178 
2 n GLU 179 
2 n GLU 180 
2 n GLU 181 
2 n ASP 182 
2 n MET 183 
2 n ARG 184 
2 n ILE 185 
2 n LEU 186 
2 n ALA 187 
2 n SER 188 
2 n GLU 189 
2 n PHE 190 
2 n PHE 191 
2 n LYS 192 
2 n LYS 193 
2 n ASP 194 
2 n LYS 195 
2 n LEU 196 
2 n MET 197 
2 n TYR 198 
2 n LYS 199 
2 n GLU 200 
2 n LYS 201 
2 n LEU 202 
2 n ASN 203 
2 n PHE 204 
2 n THR 205 
2 n GLU 206 
2 n SER 207 
2 n THR 208 
2 n HIS 209 
2 n VAL 210 
2 n GLU 211 
2 n PHE 212 
2 n LYS 213 
2 n ARG 214 
2 n PHE 215 
2 n THR 216 
2 n THR 217 
2 n LYS 218 
2 n LYS 219 
2 n VAL 220 
2 n ILE 221 
2 n PRO 222 
2 n ARG 223 
2 n ILE 224 
2 n LYS 225 
2 n GLU 226 
2 n MET 227 
2 n LEU 228 
2 n PRO 229 
2 n HIS 230 
2 n TYR 231 
2 n VAL 232 
2 n SER 233 
2 n ALA 234 
2 n PHE 235 
2 n ALA 236 
2 n ASN 237 
2 n THR 238 
2 n GLN 239 
2 n GLY 240 
2 n GLY 241 
2 n TYR 242 
2 n VAL 243 
2 n LEU 244 
2 n ILE 245 
2 n GLY 246 
2 n VAL 247 
2 n ASP 248 
2 n ASP 249 
2 n LYS 250 
2 n SER 251 
2 n LYS 252 
2 n GLU 253 
2 n VAL 254 
2 n VAL 255 
2 n GLY 256 
2 n CYS 257 
2 n LYS 258 
2 n TRP 259 
2 n GLU 260 
2 n LYS 261 
2 n VAL 262 
2 n ASN 263 
2 n PRO 264 
2 n ASP 265 
2 n LEU 266 
2 n LEU 267 
2 n LYS 268 
2 n LYS 269 
2 n GLU 270 
2 n ILE 271 
2 n GLU 272 
2 n ASN 273 
2 n CYS 274 
2 n ILE 275 
2 n GLU 276 
2 n LYS 277 
2 n LEU 278 
2 n PRO 279 
2 n THR 280 
2 n PHE 281 
2 n HIS 282 
2 n PHE 283 
2 n CYS 284 
2 n CYS 285 
2 n GLU 286 
2 n LYS 287 
2 n PRO 288 
2 n LYS 289 
2 n VAL 290 
2 n ASN 291 
2 n PHE 292 
2 n THR 293 
2 n THR 294 
2 n LYS 295 
2 n ILE 296 
2 n LEU 297 
2 n ASN 298 
2 n VAL 299 
2 n TYR 300 
2 n GLN 301 
2 n LYS 302 
2 n ASP 303 
2 n VAL 304 
2 n LEU 305 
2 n ASP 306 
2 n GLY 307 
2 n TYR 308 
2 n VAL 309 
2 n CYS 310 
2 n VAL 311 
2 n ILE 312 
2 n GLN 313 
2 n VAL 314 
2 n GLU 315 
2 n PRO 316 
2 n PHE 317 
2 n CYS 318 
2 n CYS 319 
2 n VAL 320 
2 n VAL 321 
2 n PHE 322 
2 n ALA 323 
2 n GLU 324 
2 n ALA 325 
2 n PRO 326 
2 n ASP 327 
2 n SER 328 
2 n TRP 329 
2 n ILE 330 
2 n MET 331 
2 n LYS 332 
2 n ASP 333 
2 n ASN 334 
2 n SER 335 
2 n VAL 336 
2 n THR 337 
2 n ARG 338 
2 n LEU 339 
2 n THR 340 
2 n ALA 341 
2 n GLU 342 
2 n GLN 343 
2 n TRP 344 
2 n VAL 345 
2 n VAL 346 
2 n MET 347 
2 n MET 348 
2 n LEU 349 
2 n ASP 350 
2 n THR 351 
2 n GLN 352 
2 n SER 353 
2 n ALA 354 
2 n PRO 355 
2 n PRO 356 
2 n SER 357 
2 n LEU 358 
2 n VAL 359 
2 n THR 360 
2 n ASP 361 
2 n TYR 362 
2 n ASN 363 
2 n SER 364 
2 n CYS 365 
2 n LEU 366 
2 n ILE 367 
2 n SER 368 
2 n SER 369 
2 n ALA 370 
2 n SER 371 
2 n SER 372 
2 n ALA 373 
2 n ARG 374 
2 n LYS 375 
2 n SER 376 
2 n PRO 377 
2 n GLY 378 
2 n TYR 379 
2 n PRO 380 
2 n ILE 381 
2 n LYS 382 
2 n VAL 383 
2 n HIS 384 
2 n LYS 385 
2 n PHE 386 
2 n LYS 387 
2 n GLU 388 
2 n ALA 389 
2 n LEU 390 
2 n GLN 391 
2 n ARG 392 
2 n HIS 393 
2 n LEU 394 
2 n PHE 395 
2 n PRO 396 
2 n VAL 397 
2 n THR 398 
2 n GLN 399 
2 n GLU 400 
2 n GLU 401 
2 n VAL 402 
2 n GLN 403 
2 n PHE 404 
2 n LYS 405 
2 n PRO 406 
2 n GLU 407 
2 n SER 408 
2 n LEU 409 
2 n CYS 410 
2 n LYS 411 
2 n LYS 412 
2 n LEU 413 
2 n PHE 414 
2 n SER 415 
2 n ASP 416 
2 n HIS 417 
2 n LYS 418 
2 n GLU 419 
2 n LEU 420 
2 n GLU 421 
2 n GLY 422 
2 n LEU 423 
2 n MET 424 
2 n LYS 425 
2 n THR 426 
2 n LEU 427 
2 n ILE 428 
2 n HIS 429 
2 n PRO 430 
2 n CYS 431 
2 n SER 432 
2 n GLN 433 
2 n GLY 434 
2 n ILE 435 
2 n VAL 436 
2 n ILE 437 
2 n PHE 438 
2 n SER 439 
2 n ARG 440 
2 n SER 441 
2 n TRP 442 
2 n ALA 443 
2 n GLY 444 
2 n ASP 445 
2 n VAL 446 
2 n GLY 447 
2 n PHE 448 
2 n ARG 449 
2 n LYS 450 
2 n GLU 451 
2 n GLN 452 
2 n ASN 453 
2 n VAL 454 
2 n LEU 455 
2 n CYS 456 
2 n ASP 457 
2 n ALA 458 
2 n LEU 459 
2 n LEU 460 
2 n ILE 461 
2 n ALA 462 
2 n VAL 463 
2 n ASN 464 
2 n SER 465 
2 n PRO 466 
2 n VAL 467 
2 n VAL 468 
2 n LEU 469 
2 n TYR 470 
2 n THR 471 
2 n ILE 472 
2 n LEU 473 
2 n ILE 474 
2 n ASP 475 
2 n PRO 476 
2 n ASN 477 
2 n TRP 478 
2 n PRO 479 
2 n GLY 480 
2 n GLY 481 
2 n LEU 482 
2 n GLU 483 
2 n TYR 484 
2 n ALA 485 
2 n ARG 486 
2 n ASN 487 
2 n THR 488 
2 n ALA 489 
2 n HIS 490 
2 n GLN 491 
2 n LEU 492 
2 n LYS 493 
2 n GLN 494 
2 n LYS 495 
2 n LEU 496 
2 n GLN 497 
2 n THR 498 
2 n VAL 499 
2 n GLY 500 
2 n GLY 501 
2 n TYR 502 
2 n THR 503 
2 n GLY 504 
2 n LYS 505 
2 n VAL 506 
2 n CYS 507 
2 n ILE 508 
2 n ILE 509 
2 n PRO 510 
2 n ARG 511 
2 n LEU 512 
2 n ILE 513 
2 n HIS 514 
2 n LEU 515 
2 n SER 516 
2 n SER 517 
2 n THR 518 
2 n GLN 519 
2 n SER 520 
2 n ARG 521 
2 n PRO 522 
2 n GLY 523 
2 n GLU 524 
2 n ILE 525 
2 n PRO 526 
2 n LEU 527 
2 n ARG 528 
2 n TYR 529 
2 n PRO 530 
2 n ARG 531 
2 n SER 532 
2 n TYR 533 
2 n ARG 534 
2 n LEU 535 
2 n ALA 536 
2 n ASP 537 
2 n GLU 538 
2 n GLU 539 
2 n GLU 540 
2 n MET 541 
2 n GLU 542 
2 n ASP 543 
2 n LEU 544 
2 n LEU 545 
2 n GLN 546 
2 n ALA 547 
2 n LEU 548 
2 n VAL 549 
2 n VAL 550 
2 n VAL 551 
2 n SER 552 
2 n LEU 553 
2 n SER 554 
2 n SER 555 
2 n ARG 556 
2 n SER 557 
2 n LEU 558 
2 n LEU 559 
2 n SER 560 
2 n ASP 561 
2 n GLN 562 
2 n MET 563 
2 n GLY 564 
2 n CYS 565 
2 n GLU 566 
2 n PHE 567 
2 n PHE 568 
2 n ASN 569 
2 n LEU 570 
2 n LEU 571 
2 n ILE 572 
2 n MET 573 
2 n GLU 574 
2 n GLN 575 
2 n SER 576 
2 n GLN 577 
2 n LEU 578 
2 n LEU 579 
2 n SER 580 
2 n GLU 581 
2 n SER 582 
2 n LEU 583 
2 n GLN 584 
2 n LYS 585 
2 n THR 586 
2 n ARG 587 
2 n GLU 588 
2 n LEU 589 
2 n PHE 590 
2 n ILE 591 
2 n TYR 592 
2 n CYS 593 
2 n PHE 594 
2 n PRO 595 
2 n GLY 596 
2 n VAL 597 
2 n ARG 598 
2 n LYS 599 
2 n THR 600 
2 n ALA 601 
2 n LEU 602 
2 n ALA 603 
2 n ILE 604 
2 n LYS 605 
2 n ILE 606 
2 n MET 607 
2 n GLU 608 
2 n LYS 609 
2 n ILE 610 
2 n LYS 611 
2 n ASP 612 
2 n LEU 613 
2 n PHE 614 
2 n HIS 615 
2 n CYS 616 
2 n LYS 617 
2 n PRO 618 
2 n LYS 619 
2 n GLU 620 
2 n ILE 621 
2 n LEU 622 
2 n TYR 623 
2 n VAL 624 
2 n CYS 625 
2 n GLU 626 
2 n SER 627 
2 n ASP 628 
2 n SER 629 
2 n LEU 630 
2 n LYS 631 
2 n ASP 632 
2 n PHE 633 
2 n VAL 634 
2 n THR 635 
2 n GLN 636 
2 n GLN 637 
2 n THR 638 
2 n THR 639 
2 n CYS 640 
2 n GLN 641 
2 n ALA 642 
2 n VAL 643 
2 n THR 644 
2 n ARG 645 
2 n LYS 646 
2 n THR 647 
2 n PHE 648 
2 n MET 649 
2 n GLN 650 
2 n GLY 651 
2 n GLU 652 
2 n PHE 653 
2 n LEU 654 
2 n LYS 655 
2 n ILE 656 
2 n LYS 657 
2 n HIS 658 
2 n ILE 659 
2 n VAL 660 
2 n MET 661 
2 n ASP 662 
2 n GLU 663 
2 n THR 664 
2 n GLU 665 
2 n ASN 666 
2 n PHE 667 
2 n CYS 668 
2 n SER 669 
2 n LYS 670 
2 n TYR 671 
2 n GLY 672 
2 n ASN 673 
2 n TRP 674 
2 n TYR 675 
2 n MET 676 
2 n LYS 677 
2 n ALA 678 
2 n LYS 679 
2 n ASN 680 
2 n ILE 681 
2 n THR 682 
2 n HIS 683 
2 n PRO 684 
2 n LYS 685 
2 n ALA 686 
2 n LYS 687 
2 n GLY 688 
2 n THR 689 
2 n GLY 690 
2 n SER 691 
2 n GLU 692 
2 n ASN 693 
2 n LEU 694 
2 n HIS 695 
2 n HIS 696 
2 n GLY 697 
2 n ILE 698 
2 n LEU 699 
2 n TRP 700 
2 n LEU 701 
2 n PHE 702 
2 n LEU 703 
2 n ASP 704 
2 n PRO 705 
2 n PHE 706 
2 n GLN 707 
2 n ILE 708 
2 n HIS 709 
2 n HIS 710 
2 n ALA 711 
2 n ASP 712 
2 n VAL 713 
2 n ASN 714 
2 n GLY 715 
2 n LEU 716 
2 n PRO 717 
2 n PRO 718 
2 n PRO 719 
2 n SER 720 
2 n ALA 721 
2 n GLN 722 
2 n PHE 723 
2 n PRO 724 
2 n ARG 725 
2 n LYS 726 
2 n THR 727 
2 n ILE 728 
2 n THR 729 
2 n SER 730 
2 n GLY 731 
2 n ILE 732 
2 n HIS 733 
2 n CYS 734 
2 n ALA 735 
2 n LEU 736 
2 n GLU 737 
2 n ILE 738 
2 n ALA 739 
2 n LYS 740 
2 n VAL 741 
2 n MET 742 
2 n LYS 743 
2 n GLU 744 
2 n GLU 745 
2 n MET 746 
2 n LYS 747 
2 n ARG 748 
2 n ILE 749 
2 n LYS 750 
2 n GLU 751 
2 n ASN 752 
2 n PRO 753 
2 n PRO 754 
2 n SER 755 
2 n ASN 756 
2 n MET 757 
2 n SER 758 
2 n PRO 759 
2 n ASP 760 
2 n THR 761 
2 n LEU 762 
2 n ALA 763 
2 n LEU 764 
2 n PHE 765 
2 n SER 766 
2 n GLU 767 
2 n THR 768 
2 n ALA 769 
2 n TYR 770 
2 n GLU 771 
2 n GLU 772 
2 n ALA 773 
2 n THR 774 
2 n CYS 775 
2 n ALA 776 
2 n GLN 777 
2 n ALA 778 
2 n LEU 779 
2 n PRO 780 
2 n GLY 781 
2 n VAL 782 
2 n CYS 783 
2 n GLU 784 
2 n THR 785 
2 n LYS 786 
2 n THR 787 
2 n ASN 788 
2 n LEU 789 
2 n THR 790 
2 n THR 791 
2 n GLU 792 
2 n GLN 793 
2 n ILE 794 
2 n ALA 795 
2 n ASN 796 
2 n TYR 797 
2 n VAL 798 
2 n ALA 799 
2 n ARG 800 
2 n LYS 801 
2 n CYS 802 
2 n HIS 803 
2 n SER 804 
2 n LEU 805 
2 n PHE 806 
2 n GLN 807 
2 n CYS 808 
2 n GLY 809 
2 n TYR 810 
2 n LEU 811 
2 n PRO 812 
2 n LYS 813 
2 n ASP 814 
2 n ILE 815 
2 n ALA 816 
2 n ILE 817 
2 n LEU 818 
2 n CYS 819 
2 n ARG 820 
2 n ARG 821 
2 n GLY 822 
2 n GLU 823 
2 n ASP 824 
2 n ARG 825 
2 n GLY 826 
2 n ARG 827 
2 n TYR 828 
2 n ARG 829 
2 n LEU 830 
2 n ALA 831 
2 n LEU 832 
2 n LEU 833 
2 n LYS 834 
2 n ALA 835 
2 n MET 836 
2 n GLU 837 
2 n LEU 838 
2 n ILE 839 
2 n GLU 840 
2 n THR 841 
2 n HIS 842 
2 n ARG 843 
2 n PRO 844 
2 n SER 845 
2 n GLU 846 
2 n VAL 847 
2 n VAL 848 
2 n PHE 849 
2 n SER 850 
2 n PRO 851 
2 n ALA 852 
2 n THR 853 
2 n GLY 854 
2 n VAL 855 
2 n TRP 856 
2 n GLY 857 
2 n SER 858 
2 n HIS 859 
2 n ILE 860 
2 n VAL 861 
2 n LEU 862 
2 n ASP 863 
2 n SER 864 
2 n ILE 865 
2 n GLN 866 
2 n GLN 867 
2 n PHE 868 
2 n SER 869 
2 n GLY 870 
2 n LEU 871 
2 n GLU 872 
2 n ARG 873 
2 n THR 874 
2 n VAL 875 
2 n VAL 876 
2 n PHE 877 
2 n GLY 878 
2 n LEU 879 
2 n SER 880 
2 n PRO 881 
2 n GLU 882 
2 n CYS 883 
2 n ASP 884 
2 n GLN 885 
2 n SER 886 
2 n GLU 887 
2 n GLU 888 
2 n PHE 889 
2 n HIS 890 
2 n LYS 891 
2 n LEU 892 
2 n CYS 893 
2 n PHE 894 
2 n ALA 895 
2 n SER 896 
2 n ARG 897 
2 n ALA 898 
2 n ILE 899 
2 n LYS 900 
2 n HIS 901 
2 n LEU 902 
2 n TYR 903 
2 n LEU 904 
2 n LEU 905 
2 n TYR 906 
2 n GLU 907 
2 n LYS 908 
2 n ARG 909 
2 n ALA 910 
2 n ALA 911 
2 n TYR 912 
3 n A   1   
3 n C   2   
3 n C   3   
3 n A   4   
3 n G   5   
3 n G   6   
3 n A   7   
3 n U   8   
3 n G   9   
3 n G   10  
3 n C   11  
3 n C   12  
3 n G   13  
3 n A   14  
3 n G   15  
3 n U   16  
3 n G   17  
3 n G   18  
3 n U   19  
3 n U   20  
3 n A   21  
3 n A   22  
3 n G   23  
3 n G   24  
3 n C   25  
3 n G   26  
3 n U   27  
3 n U   28  
3 n G   29  
3 n G   30  
3 n A   31  
3 n C   32  
3 n U   33  
3 n U   34  
3 n A   35  
3 n A   36  
3 n G   37  
3 n A   38  
3 n U   39  
3 n C   40  
3 n C   41  
3 n A   42  
3 n A   43  
3 n U   44  
3 n G   45  
3 n G   46  
3 n A   47  
3 n C   48  
3 n A   49  
3 n U   50  
3 n A   51  
3 n U   52  
3 n G   53  
3 n U   54  
3 n C   55  
3 n C   56  
3 n G   57  
3 n C   58  
3 n G   59  
3 n U   60  
3 n G   61  
3 n G   62  
3 n G   63  
3 n U   64  
3 n U   65  
3 n C   66  
3 n G   67  
3 n A   68  
3 n A   69  
3 n C   70  
3 n C   71  
3 n C   72  
3 n C   73  
3 n A   74  
3 n C   75  
3 n U   76  
3 n C   77  
3 n C   78  
3 n U   79  
3 n G   80  
3 n G   81  
3 n U   82  
3 n A   83  
#
_ma_data.content_type "model coordinates"
_ma_data.id           1
_ma_data.name         Model
#
_ma_model_list.data_id          1
_ma_model_list.model_group_id   1
_ma_model_list.model_group_name "AlphaFold-beta-20231127 (52ceabbc-a146-4d20-8f14-848cbf63912f @ 2025-11-23 23:59:43)"
_ma_model_list.model_id         1
_ma_model_list.model_name       "Top ranked model"
_ma_model_list.model_type       "Ab initio model"
_ma_model_list.ordinal_id       1
#
loop_
_ma_protocol_step.method_type
_ma_protocol_step.ordinal_id
_ma_protocol_step.protocol_id
_ma_protocol_step.step_id
"coevolution MSA" 1 1 1 
"template search" 2 1 2 
modeling          3 1 3 
#
loop_
_ma_qa_metric.id
_ma_qa_metric.mode
_ma_qa_metric.name
_ma_qa_metric.software_group_id
_ma_qa_metric.type
1 global pLDDT 1 pLDDT 
2 local  pLDDT 1 pLDDT 
#
_ma_qa_metric_global.metric_id    1
_ma_qa_metric_global.metric_value 69.64
_ma_qa_metric_global.model_id     1
_ma_qa_metric_global.ordinal_id   1
#
_ma_software_group.group_id    1
_ma_software_group.ordinal_id  1
_ma_software_group.software_id 1
#
loop_
_ma_target_entity.data_id
_ma_target_entity.entity_id
_ma_target_entity.origin
1 1 . 
1 2 . 
1 3 . 
#
loop_
_ma_target_entity_instance.asym_id
_ma_target_entity_instance.details
_ma_target_entity_instance.entity_id
A . 1 
B . 2 
C . 3 
#
loop_
_pdbx_data_usage.details
_pdbx_data_usage.id
_pdbx_data_usage.type
_pdbx_data_usage.url
;NON-COMMERCIAL USE ONLY, BY USING THIS FILE YOU AGREE TO THE TERMS OF USE FOUND
AT alphafoldserver.com/output-terms.
;
1 license    ? 
;THE INFORMATION IS NOT INTENDED FOR, HAS NOT BEEN VALIDATED FOR, AND IS NOT
APPROVED FOR CLINICAL USE. IT SHOULD NOT BE USED FOR CLINICAL PURPOSE OR RELIED
ON FOR MEDICAL OR OTHER PROFESSIONAL ADVICE. IT IS THEORETICAL MODELLING ONLY
AND CAUTION SHOULD BE EXERCISED IN ITS USE. IT IS PROVIDED "AS-IS" WITHOUT ANY
WARRANTY OF ANY KIND, WHETHER EXPRESSED OR IMPLIED. NO WARRANTY IS GIVEN THAT
USE OF THE INFORMATION SHALL NOT INFRINGE THE RIGHTS OF ANY THIRD PARTY.
;
2 disclaimer ? 
#
loop_
_pdbx_poly_seq_scheme.asym_id
_pdbx_poly_seq_scheme.auth_seq_num
_pdbx_poly_seq_scheme.entity_id
_pdbx_poly_seq_scheme.hetero
_pdbx_poly_seq_scheme.mon_id
_pdbx_poly_seq_scheme.pdb_ins_code
_pdbx_poly_seq_scheme.pdb_seq_num
_pdbx_poly_seq_scheme.pdb_strand_id
_pdbx_poly_seq_scheme.seq_id
A 1   1 n MET . 1   A 1   
A 2   1 n GLU . 2   A 2   
A 3   1 n SER . 3   A 3   
A 4   1 n LEU . 4   A 4   
A 5   1 n LYS . 5   A 5   
A 6   1 n THR . 6   A 6   
A 7   1 n ASP . 7   A 7   
A 8   1 n THR . 8   A 8   
A 9   1 n GLU . 9   A 9   
A 10  1 n MET . 10  A 10  
A 11  1 n PRO . 11  A 11  
A 12  1 n TYR . 12  A 12  
A 13  1 n PRO . 13  A 13  
A 14  1 n GLU . 14  A 14  
A 15  1 n VAL . 15  A 15  
A 16  1 n ILE . 16  A 16  
A 17  1 n VAL . 17  A 17  
A 18  1 n ASP . 18  A 18  
A 19  1 n VAL . 19  A 19  
A 20  1 n GLY . 20  A 20  
A 21  1 n ARG . 21  A 21  
A 22  1 n VAL . 22  A 22  
A 23  1 n ILE . 23  A 23  
A 24  1 n PHE . 24  A 24  
A 25  1 n GLY . 25  A 25  
A 26  1 n GLU . 26  A 26  
A 27  1 n GLU . 27  A 27  
A 28  1 n ASN . 28  A 28  
A 29  1 n ARG . 29  A 29  
A 30  1 n LYS . 30  A 30  
A 31  1 n LYS . 31  A 31  
A 32  1 n MET . 32  A 32  
A 33  1 n THR . 33  A 33  
A 34  1 n ASN . 34  A 34  
A 35  1 n SER . 35  A 35  
A 36  1 n CYS . 36  A 36  
A 37  1 n LEU . 37  A 37  
A 38  1 n LYS . 38  A 38  
A 39  1 n ARG . 39  A 39  
A 40  1 n SER . 40  A 40  
A 41  1 n GLU . 41  A 41  
A 42  1 n ASN . 42  A 42  
A 43  1 n SER . 43  A 43  
A 44  1 n ARG . 44  A 44  
A 45  1 n ILE . 45  A 45  
A 46  1 n ILE . 46  A 46  
A 47  1 n ARG . 47  A 47  
A 48  1 n ALA . 48  A 48  
A 49  1 n ILE . 49  A 49  
A 50  1 n CYS . 50  A 50  
A 51  1 n ALA . 51  A 51  
A 52  1 n LEU . 52  A 52  
A 53  1 n LEU . 53  A 53  
A 54  1 n ASN . 54  A 54  
A 55  1 n SER . 55  A 55  
A 56  1 n GLY . 56  A 56  
A 57  1 n GLY . 57  A 57  
A 58  1 n GLY . 58  A 58  
A 59  1 n VAL . 59  A 59  
A 60  1 n ILE . 60  A 60  
A 61  1 n LYS . 61  A 61  
A 62  1 n ALA . 62  A 62  
A 63  1 n GLU . 63  A 63  
A 64  1 n ILE . 64  A 64  
A 65  1 n ASP . 65  A 65  
A 66  1 n ASP . 66  A 66  
A 67  1 n LYS . 67  A 67  
A 68  1 n THR . 68  A 68  
A 69  1 n TYR . 69  A 69  
A 70  1 n SER . 70  A 70  
A 71  1 n TYR . 71  A 71  
A 72  1 n GLN . 72  A 72  
A 73  1 n CYS . 73  A 73  
A 74  1 n HIS . 74  A 74  
A 75  1 n GLY . 75  A 75  
A 76  1 n LEU . 76  A 76  
A 77  1 n GLY . 77  A 77  
A 78  1 n GLN . 78  A 78  
A 79  1 n ASP . 79  A 79  
A 80  1 n LEU . 80  A 80  
A 81  1 n GLU . 81  A 81  
A 82  1 n THR . 82  A 82  
A 83  1 n SER . 83  A 83  
A 84  1 n PHE . 84  A 84  
A 85  1 n GLN . 85  A 85  
A 86  1 n LYS . 86  A 86  
A 87  1 n LEU . 87  A 87  
A 88  1 n LEU . 88  A 88  
A 89  1 n PRO . 89  A 89  
A 90  1 n SER . 90  A 90  
A 91  1 n GLY . 91  A 91  
A 92  1 n SER . 92  A 92  
A 93  1 n GLN . 93  A 93  
A 94  1 n LYS . 94  A 94  
A 95  1 n TYR . 95  A 95  
A 96  1 n LEU . 96  A 96  
A 97  1 n ASP . 97  A 97  
A 98  1 n TYR . 98  A 98  
A 99  1 n MET . 99  A 99  
A 100 1 n GLN . 100 A 100 
A 101 1 n GLN . 101 A 101 
A 102 1 n GLY . 102 A 102 
A 103 1 n HIS . 103 A 103 
A 104 1 n ASN . 104 A 104 
A 105 1 n LEU . 105 A 105 
A 106 1 n LEU . 106 A 106 
A 107 1 n ILE . 107 A 107 
A 108 1 n PHE . 108 A 108 
A 109 1 n VAL . 109 A 109 
A 110 1 n LYS . 110 A 110 
A 111 1 n SER . 111 A 111 
A 112 1 n TRP . 112 A 112 
A 113 1 n SER . 113 A 113 
A 114 1 n PRO . 114 A 114 
A 115 1 n ASP . 115 A 115 
A 116 1 n VAL . 116 A 116 
A 117 1 n PHE . 117 A 117 
A 118 1 n SER . 118 A 118 
A 119 1 n LEU . 119 A 119 
A 120 1 n PRO . 120 A 120 
A 121 1 n LEU . 121 A 121 
A 122 1 n ARG . 122 A 122 
A 123 1 n ILE . 123 A 123 
A 124 1 n CYS . 124 A 124 
A 125 1 n SER . 125 A 125 
A 126 1 n LEU . 126 A 126 
A 127 1 n ARG . 127 A 127 
A 128 1 n SER . 128 A 128 
A 129 1 n ASN . 129 A 129 
A 130 1 n LEU . 130 A 130 
A 131 1 n TYR . 131 A 131 
A 132 1 n ARG . 132 A 132 
A 133 1 n ARG . 133 A 133 
A 134 1 n ASP . 134 A 134 
A 135 1 n VAL . 135 A 135 
A 136 1 n THR . 136 A 136 
A 137 1 n SER . 137 A 137 
A 138 1 n ALA . 138 A 138 
A 139 1 n ILE . 139 A 139 
A 140 1 n ASN . 140 A 140 
A 141 1 n LEU . 141 A 141 
A 142 1 n SER . 142 A 142 
A 143 1 n ALA . 143 A 143 
A 144 1 n SER . 144 A 144 
A 145 1 n SER . 145 A 145 
A 146 1 n ALA . 146 A 146 
A 147 1 n LEU . 147 A 147 
A 148 1 n GLU . 148 A 148 
A 149 1 n LEU . 149 A 149 
A 150 1 n LEU . 150 A 150 
A 151 1 n ARG . 151 A 151 
A 152 1 n GLU . 152 A 152 
A 153 1 n LYS . 153 A 153 
A 154 1 n GLY . 154 A 154 
A 155 1 n PHE . 155 A 155 
A 156 1 n ARG . 156 A 156 
A 157 1 n ALA . 157 A 157 
A 158 1 n GLN . 158 A 158 
A 159 1 n ARG . 159 A 159 
A 160 1 n GLY . 160 A 160 
A 161 1 n ARG . 161 A 161 
A 162 1 n PRO . 162 A 162 
A 163 1 n ARG . 163 A 163 
A 164 1 n VAL . 164 A 164 
A 165 1 n LYS . 165 A 165 
A 166 1 n LYS . 166 A 166 
A 167 1 n LEU . 167 A 167 
A 168 1 n HIS . 168 A 168 
A 169 1 n PRO . 169 A 169 
A 170 1 n GLN . 170 A 170 
A 171 1 n GLN . 171 A 171 
A 172 1 n VAL . 172 A 172 
A 173 1 n LEU . 173 A 173 
A 174 1 n ASN . 174 A 174 
A 175 1 n ARG . 175 A 175 
A 176 1 n CYS . 176 A 176 
A 177 1 n ILE . 177 A 177 
A 178 1 n GLN . 178 A 178 
A 179 1 n GLU . 179 A 179 
A 180 1 n GLU . 180 A 180 
A 181 1 n GLU . 181 A 181 
A 182 1 n ASP . 182 A 182 
A 183 1 n MET . 183 A 183 
A 184 1 n ARG . 184 A 184 
A 185 1 n ILE . 185 A 185 
A 186 1 n LEU . 186 A 186 
A 187 1 n ALA . 187 A 187 
A 188 1 n SER . 188 A 188 
A 189 1 n GLU . 189 A 189 
A 190 1 n PHE . 190 A 190 
A 191 1 n PHE . 191 A 191 
A 192 1 n LYS . 192 A 192 
A 193 1 n LYS . 193 A 193 
A 194 1 n ASP . 194 A 194 
A 195 1 n LYS . 195 A 195 
A 196 1 n LEU . 196 A 196 
A 197 1 n MET . 197 A 197 
A 198 1 n TYR . 198 A 198 
A 199 1 n LYS . 199 A 199 
A 200 1 n GLU . 200 A 200 
A 201 1 n LYS . 201 A 201 
A 202 1 n LEU . 202 A 202 
A 203 1 n ASN . 203 A 203 
A 204 1 n PHE . 204 A 204 
A 205 1 n THR . 205 A 205 
A 206 1 n GLU . 206 A 206 
A 207 1 n SER . 207 A 207 
A 208 1 n THR . 208 A 208 
A 209 1 n HIS . 209 A 209 
A 210 1 n VAL . 210 A 210 
A 211 1 n GLU . 211 A 211 
A 212 1 n PHE . 212 A 212 
A 213 1 n LYS . 213 A 213 
A 214 1 n ARG . 214 A 214 
A 215 1 n PHE . 215 A 215 
A 216 1 n THR . 216 A 216 
A 217 1 n THR . 217 A 217 
A 218 1 n LYS . 218 A 218 
A 219 1 n LYS . 219 A 219 
A 220 1 n VAL . 220 A 220 
A 221 1 n ILE . 221 A 221 
A 222 1 n PRO . 222 A 222 
A 223 1 n ARG . 223 A 223 
A 224 1 n ILE . 224 A 224 
A 225 1 n LYS . 225 A 225 
A 226 1 n GLU . 226 A 226 
A 227 1 n MET . 227 A 227 
A 228 1 n LEU . 228 A 228 
A 229 1 n PRO . 229 A 229 
A 230 1 n HIS . 230 A 230 
A 231 1 n TYR . 231 A 231 
A 232 1 n VAL . 232 A 232 
A 233 1 n SER . 233 A 233 
A 234 1 n ALA . 234 A 234 
A 235 1 n PHE . 235 A 235 
A 236 1 n ALA . 236 A 236 
A 237 1 n ASN . 237 A 237 
A 238 1 n THR . 238 A 238 
A 239 1 n GLN . 239 A 239 
A 240 1 n GLY . 240 A 240 
A 241 1 n GLY . 241 A 241 
A 242 1 n TYR . 242 A 242 
A 243 1 n VAL . 243 A 243 
A 244 1 n LEU . 244 A 244 
A 245 1 n ILE . 245 A 245 
A 246 1 n GLY . 246 A 246 
A 247 1 n VAL . 247 A 247 
A 248 1 n ASP . 248 A 248 
A 249 1 n ASP . 249 A 249 
A 250 1 n LYS . 250 A 250 
A 251 1 n SER . 251 A 251 
A 252 1 n LYS . 252 A 252 
A 253 1 n GLU . 253 A 253 
A 254 1 n VAL . 254 A 254 
A 255 1 n VAL . 255 A 255 
A 256 1 n GLY . 256 A 256 
A 257 1 n CYS . 257 A 257 
A 258 1 n LYS . 258 A 258 
A 259 1 n TRP . 259 A 259 
A 260 1 n GLU . 260 A 260 
A 261 1 n LYS . 261 A 261 
A 262 1 n VAL . 262 A 262 
A 263 1 n ASN . 263 A 263 
A 264 1 n PRO . 264 A 264 
A 265 1 n ASP . 265 A 265 
A 266 1 n LEU . 266 A 266 
A 267 1 n LEU . 267 A 267 
A 268 1 n LYS . 268 A 268 
A 269 1 n LYS . 269 A 269 
A 270 1 n GLU . 270 A 270 
A 271 1 n ILE . 271 A 271 
A 272 1 n GLU . 272 A 272 
A 273 1 n ASN . 273 A 273 
A 274 1 n CYS . 274 A 274 
A 275 1 n ILE . 275 A 275 
A 276 1 n GLU . 276 A 276 
A 277 1 n LYS . 277 A 277 
A 278 1 n LEU . 278 A 278 
A 279 1 n PRO . 279 A 279 
A 280 1 n THR . 280 A 280 
A 281 1 n PHE . 281 A 281 
A 282 1 n HIS . 282 A 282 
A 283 1 n PHE . 283 A 283 
A 284 1 n CYS . 284 A 284 
A 285 1 n CYS . 285 A 285 
A 286 1 n GLU . 286 A 286 
A 287 1 n LYS . 287 A 287 
A 288 1 n PRO . 288 A 288 
A 289 1 n LYS . 289 A 289 
A 290 1 n VAL . 290 A 290 
A 291 1 n ASN . 291 A 291 
A 292 1 n PHE . 292 A 292 
A 293 1 n THR . 293 A 293 
A 294 1 n THR . 294 A 294 
A 295 1 n LYS . 295 A 295 
A 296 1 n ILE . 296 A 296 
A 297 1 n LEU . 297 A 297 
A 298 1 n ASN . 298 A 298 
A 299 1 n VAL . 299 A 299 
A 300 1 n TYR . 300 A 300 
A 301 1 n GLN . 301 A 301 
A 302 1 n LYS . 302 A 302 
A 303 1 n ASP . 303 A 303 
A 304 1 n VAL . 304 A 304 
A 305 1 n LEU . 305 A 305 
A 306 1 n ASP . 306 A 306 
A 307 1 n GLY . 307 A 307 
A 308 1 n TYR . 308 A 308 
A 309 1 n VAL . 309 A 309 
A 310 1 n CYS . 310 A 310 
A 311 1 n VAL . 311 A 311 
A 312 1 n ILE . 312 A 312 
A 313 1 n GLN . 313 A 313 
A 314 1 n VAL . 314 A 314 
A 315 1 n GLU . 315 A 315 
A 316 1 n PRO . 316 A 316 
A 317 1 n PHE . 317 A 317 
A 318 1 n CYS . 318 A 318 
A 319 1 n CYS . 319 A 319 
A 320 1 n VAL . 320 A 320 
A 321 1 n VAL . 321 A 321 
A 322 1 n PHE . 322 A 322 
A 323 1 n ALA . 323 A 323 
A 324 1 n GLU . 324 A 324 
A 325 1 n ALA . 325 A 325 
A 326 1 n PRO . 326 A 326 
A 327 1 n ASP . 327 A 327 
A 328 1 n SER . 328 A 328 
A 329 1 n TRP . 329 A 329 
A 330 1 n ILE . 330 A 330 
A 331 1 n MET . 331 A 331 
A 332 1 n LYS . 332 A 332 
A 333 1 n ASP . 333 A 333 
A 334 1 n ASN . 334 A 334 
A 335 1 n SER . 335 A 335 
A 336 1 n VAL . 336 A 336 
A 337 1 n THR . 337 A 337 
A 338 1 n ARG . 338 A 338 
A 339 1 n LEU . 339 A 339 
A 340 1 n THR . 340 A 340 
A 341 1 n ALA . 341 A 341 
A 342 1 n GLU . 342 A 342 
A 343 1 n GLN . 343 A 343 
A 344 1 n TRP . 344 A 344 
A 345 1 n VAL . 345 A 345 
A 346 1 n VAL . 346 A 346 
A 347 1 n MET . 347 A 347 
A 348 1 n MET . 348 A 348 
A 349 1 n LEU . 349 A 349 
A 350 1 n ASP . 350 A 350 
A 351 1 n THR . 351 A 351 
A 352 1 n GLN . 352 A 352 
A 353 1 n SER . 353 A 353 
A 354 1 n ALA . 354 A 354 
A 355 1 n PRO . 355 A 355 
A 356 1 n PRO . 356 A 356 
A 357 1 n SER . 357 A 357 
A 358 1 n LEU . 358 A 358 
A 359 1 n VAL . 359 A 359 
A 360 1 n THR . 360 A 360 
A 361 1 n ASP . 361 A 361 
A 362 1 n TYR . 362 A 362 
A 363 1 n ASN . 363 A 363 
A 364 1 n SER . 364 A 364 
A 365 1 n CYS . 365 A 365 
A 366 1 n LEU . 366 A 366 
A 367 1 n ILE . 367 A 367 
A 368 1 n SER . 368 A 368 
A 369 1 n SER . 369 A 369 
A 370 1 n ALA . 370 A 370 
A 371 1 n SER . 371 A 371 
A 372 1 n SER . 372 A 372 
A 373 1 n ALA . 373 A 373 
A 374 1 n ARG . 374 A 374 
A 375 1 n LYS . 375 A 375 
A 376 1 n SER . 376 A 376 
A 377 1 n PRO . 377 A 377 
A 378 1 n GLY . 378 A 378 
A 379 1 n TYR . 379 A 379 
A 380 1 n PRO . 380 A 380 
A 381 1 n ILE . 381 A 381 
A 382 1 n LYS . 382 A 382 
A 383 1 n VAL . 383 A 383 
A 384 1 n HIS . 384 A 384 
A 385 1 n LYS . 385 A 385 
A 386 1 n PHE . 386 A 386 
A 387 1 n LYS . 387 A 387 
A 388 1 n GLU . 388 A 388 
A 389 1 n ALA . 389 A 389 
A 390 1 n LEU . 390 A 390 
A 391 1 n GLN . 391 A 391 
A 392 1 n ARG . 392 A 392 
A 393 1 n HIS . 393 A 393 
A 394 1 n LEU . 394 A 394 
A 395 1 n PHE . 395 A 395 
A 396 1 n PRO . 396 A 396 
A 397 1 n VAL . 397 A 397 
A 398 1 n THR . 398 A 398 
A 399 1 n GLN . 399 A 399 
A 400 1 n GLU . 400 A 400 
A 401 1 n GLU . 401 A 401 
A 402 1 n VAL . 402 A 402 
A 403 1 n GLN . 403 A 403 
A 404 1 n PHE . 404 A 404 
A 405 1 n LYS . 405 A 405 
A 406 1 n PRO . 406 A 406 
A 407 1 n GLU . 407 A 407 
A 408 1 n SER . 408 A 408 
A 409 1 n LEU . 409 A 409 
A 410 1 n CYS . 410 A 410 
A 411 1 n LYS . 411 A 411 
A 412 1 n LYS . 412 A 412 
A 413 1 n LEU . 413 A 413 
A 414 1 n PHE . 414 A 414 
A 415 1 n SER . 415 A 415 
A 416 1 n ASP . 416 A 416 
A 417 1 n HIS . 417 A 417 
A 418 1 n LYS . 418 A 418 
A 419 1 n GLU . 419 A 419 
A 420 1 n LEU . 420 A 420 
A 421 1 n GLU . 421 A 421 
A 422 1 n GLY . 422 A 422 
A 423 1 n LEU . 423 A 423 
A 424 1 n MET . 424 A 424 
A 425 1 n LYS . 425 A 425 
A 426 1 n THR . 426 A 426 
A 427 1 n LEU . 427 A 427 
A 428 1 n ILE . 428 A 428 
A 429 1 n HIS . 429 A 429 
A 430 1 n PRO . 430 A 430 
A 431 1 n CYS . 431 A 431 
A 432 1 n SER . 432 A 432 
A 433 1 n GLN . 433 A 433 
A 434 1 n GLY . 434 A 434 
A 435 1 n ILE . 435 A 435 
A 436 1 n VAL . 436 A 436 
A 437 1 n ILE . 437 A 437 
A 438 1 n PHE . 438 A 438 
A 439 1 n SER . 439 A 439 
A 440 1 n ARG . 440 A 440 
A 441 1 n SER . 441 A 441 
A 442 1 n TRP . 442 A 442 
A 443 1 n ALA . 443 A 443 
A 444 1 n GLY . 444 A 444 
A 445 1 n ASP . 445 A 445 
A 446 1 n VAL . 446 A 446 
A 447 1 n GLY . 447 A 447 
A 448 1 n PHE . 448 A 448 
A 449 1 n ARG . 449 A 449 
A 450 1 n LYS . 450 A 450 
A 451 1 n GLU . 451 A 451 
A 452 1 n GLN . 452 A 452 
A 453 1 n ASN . 453 A 453 
A 454 1 n VAL . 454 A 454 
A 455 1 n LEU . 455 A 455 
A 456 1 n CYS . 456 A 456 
A 457 1 n ASP . 457 A 457 
A 458 1 n ALA . 458 A 458 
A 459 1 n LEU . 459 A 459 
A 460 1 n LEU . 460 A 460 
A 461 1 n ILE . 461 A 461 
A 462 1 n ALA . 462 A 462 
A 463 1 n VAL . 463 A 463 
A 464 1 n ASN . 464 A 464 
A 465 1 n SER . 465 A 465 
A 466 1 n PRO . 466 A 466 
A 467 1 n VAL . 467 A 467 
A 468 1 n VAL . 468 A 468 
A 469 1 n LEU . 469 A 469 
A 470 1 n TYR . 470 A 470 
A 471 1 n THR . 471 A 471 
A 472 1 n ILE . 472 A 472 
A 473 1 n LEU . 473 A 473 
A 474 1 n ILE . 474 A 474 
A 475 1 n ASP . 475 A 475 
A 476 1 n PRO . 476 A 476 
A 477 1 n ASN . 477 A 477 
A 478 1 n TRP . 478 A 478 
A 479 1 n PRO . 479 A 479 
A 480 1 n GLY . 480 A 480 
A 481 1 n GLY . 481 A 481 
A 482 1 n LEU . 482 A 482 
A 483 1 n GLU . 483 A 483 
A 484 1 n TYR . 484 A 484 
A 485 1 n ALA . 485 A 485 
A 486 1 n ARG . 486 A 486 
A 487 1 n ASN . 487 A 487 
A 488 1 n THR . 488 A 488 
A 489 1 n ALA . 489 A 489 
A 490 1 n HIS . 490 A 490 
A 491 1 n GLN . 491 A 491 
A 492 1 n LEU . 492 A 492 
A 493 1 n LYS . 493 A 493 
A 494 1 n GLN . 494 A 494 
A 495 1 n LYS . 495 A 495 
A 496 1 n LEU . 496 A 496 
A 497 1 n GLN . 497 A 497 
A 498 1 n THR . 498 A 498 
A 499 1 n VAL . 499 A 499 
A 500 1 n GLY . 500 A 500 
A 501 1 n GLY . 501 A 501 
A 502 1 n TYR . 502 A 502 
A 503 1 n THR . 503 A 503 
A 504 1 n GLY . 504 A 504 
A 505 1 n LYS . 505 A 505 
A 506 1 n VAL . 506 A 506 
A 507 1 n CYS . 507 A 507 
A 508 1 n ILE . 508 A 508 
A 509 1 n ILE . 509 A 509 
A 510 1 n PRO . 510 A 510 
A 511 1 n ARG . 511 A 511 
A 512 1 n LEU . 512 A 512 
A 513 1 n ILE . 513 A 513 
A 514 1 n HIS . 514 A 514 
A 515 1 n LEU . 515 A 515 
A 516 1 n SER . 516 A 516 
A 517 1 n SER . 517 A 517 
A 518 1 n THR . 518 A 518 
A 519 1 n GLN . 519 A 519 
A 520 1 n SER . 520 A 520 
A 521 1 n ARG . 521 A 521 
A 522 1 n PRO . 522 A 522 
A 523 1 n GLY . 523 A 523 
A 524 1 n GLU . 524 A 524 
A 525 1 n ILE . 525 A 525 
A 526 1 n PRO . 526 A 526 
A 527 1 n LEU . 527 A 527 
A 528 1 n ARG . 528 A 528 
A 529 1 n TYR . 529 A 529 
A 530 1 n PRO . 530 A 530 
A 531 1 n ARG . 531 A 531 
A 532 1 n SER . 532 A 532 
A 533 1 n TYR . 533 A 533 
A 534 1 n ARG . 534 A 534 
A 535 1 n LEU . 535 A 535 
A 536 1 n ALA . 536 A 536 
A 537 1 n ASP . 537 A 537 
A 538 1 n GLU . 538 A 538 
A 539 1 n GLU . 539 A 539 
A 540 1 n GLU . 540 A 540 
A 541 1 n MET . 541 A 541 
A 542 1 n GLU . 542 A 542 
A 543 1 n ASP . 543 A 543 
A 544 1 n LEU . 544 A 544 
A 545 1 n LEU . 545 A 545 
A 546 1 n GLN . 546 A 546 
A 547 1 n ALA . 547 A 547 
A 548 1 n LEU . 548 A 548 
A 549 1 n VAL . 549 A 549 
A 550 1 n VAL . 550 A 550 
A 551 1 n VAL . 551 A 551 
A 552 1 n SER . 552 A 552 
A 553 1 n LEU . 553 A 553 
A 554 1 n SER . 554 A 554 
A 555 1 n SER . 555 A 555 
A 556 1 n ARG . 556 A 556 
A 557 1 n SER . 557 A 557 
A 558 1 n LEU . 558 A 558 
A 559 1 n LEU . 559 A 559 
A 560 1 n SER . 560 A 560 
A 561 1 n ASP . 561 A 561 
A 562 1 n GLN . 562 A 562 
A 563 1 n MET . 563 A 563 
A 564 1 n GLY . 564 A 564 
A 565 1 n CYS . 565 A 565 
A 566 1 n GLU . 566 A 566 
A 567 1 n PHE . 567 A 567 
A 568 1 n PHE . 568 A 568 
A 569 1 n ASN . 569 A 569 
A 570 1 n LEU . 570 A 570 
A 571 1 n LEU . 571 A 571 
A 572 1 n ILE . 572 A 572 
A 573 1 n MET . 573 A 573 
A 574 1 n GLU . 574 A 574 
A 575 1 n GLN . 575 A 575 
A 576 1 n SER . 576 A 576 
A 577 1 n GLN . 577 A 577 
A 578 1 n LEU . 578 A 578 
A 579 1 n LEU . 579 A 579 
A 580 1 n SER . 580 A 580 
A 581 1 n GLU . 581 A 581 
A 582 1 n SER . 582 A 582 
A 583 1 n LEU . 583 A 583 
A 584 1 n GLN . 584 A 584 
A 585 1 n LYS . 585 A 585 
A 586 1 n THR . 586 A 586 
A 587 1 n ARG . 587 A 587 
A 588 1 n GLU . 588 A 588 
A 589 1 n LEU . 589 A 589 
A 590 1 n PHE . 590 A 590 
A 591 1 n ILE . 591 A 591 
A 592 1 n TYR . 592 A 592 
A 593 1 n CYS . 593 A 593 
A 594 1 n PHE . 594 A 594 
A 595 1 n PRO . 595 A 595 
A 596 1 n GLY . 596 A 596 
A 597 1 n VAL . 597 A 597 
A 598 1 n ARG . 598 A 598 
A 599 1 n LYS . 599 A 599 
A 600 1 n THR . 600 A 600 
A 601 1 n ALA . 601 A 601 
A 602 1 n LEU . 602 A 602 
A 603 1 n ALA . 603 A 603 
A 604 1 n ILE . 604 A 604 
A 605 1 n LYS . 605 A 605 
A 606 1 n ILE . 606 A 606 
A 607 1 n MET . 607 A 607 
A 608 1 n GLU . 608 A 608 
A 609 1 n LYS . 609 A 609 
A 610 1 n ILE . 610 A 610 
A 611 1 n LYS . 611 A 611 
A 612 1 n ASP . 612 A 612 
A 613 1 n LEU . 613 A 613 
A 614 1 n PHE . 614 A 614 
A 615 1 n HIS . 615 A 615 
A 616 1 n CYS . 616 A 616 
A 617 1 n LYS . 617 A 617 
A 618 1 n PRO . 618 A 618 
A 619 1 n LYS . 619 A 619 
A 620 1 n GLU . 620 A 620 
A 621 1 n ILE . 621 A 621 
A 622 1 n LEU . 622 A 622 
A 623 1 n TYR . 623 A 623 
A 624 1 n VAL . 624 A 624 
A 625 1 n CYS . 625 A 625 
A 626 1 n GLU . 626 A 626 
A 627 1 n SER . 627 A 627 
A 628 1 n ASP . 628 A 628 
A 629 1 n SER . 629 A 629 
A 630 1 n LEU . 630 A 630 
A 631 1 n LYS . 631 A 631 
A 632 1 n ASP . 632 A 632 
A 633 1 n PHE . 633 A 633 
A 634 1 n VAL . 634 A 634 
A 635 1 n THR . 635 A 635 
A 636 1 n GLN . 636 A 636 
A 637 1 n GLN . 637 A 637 
A 638 1 n THR . 638 A 638 
A 639 1 n THR . 639 A 639 
A 640 1 n CYS . 640 A 640 
A 641 1 n GLN . 641 A 641 
A 642 1 n ALA . 642 A 642 
A 643 1 n VAL . 643 A 643 
A 644 1 n THR . 644 A 644 
A 645 1 n ARG . 645 A 645 
A 646 1 n LYS . 646 A 646 
A 647 1 n THR . 647 A 647 
A 648 1 n PHE . 648 A 648 
A 649 1 n MET . 649 A 649 
A 650 1 n GLN . 650 A 650 
A 651 1 n GLY . 651 A 651 
A 652 1 n GLU . 652 A 652 
A 653 1 n PHE . 653 A 653 
A 654 1 n LEU . 654 A 654 
A 655 1 n LYS . 655 A 655 
A 656 1 n ILE . 656 A 656 
A 657 1 n LYS . 657 A 657 
A 658 1 n HIS . 658 A 658 
A 659 1 n ILE . 659 A 659 
A 660 1 n VAL . 660 A 660 
A 661 1 n MET . 661 A 661 
A 662 1 n ASP . 662 A 662 
A 663 1 n GLU . 663 A 663 
A 664 1 n THR . 664 A 664 
A 665 1 n GLU . 665 A 665 
A 666 1 n ASN . 666 A 666 
A 667 1 n PHE . 667 A 667 
A 668 1 n CYS . 668 A 668 
A 669 1 n SER . 669 A 669 
A 670 1 n LYS . 670 A 670 
A 671 1 n TYR . 671 A 671 
A 672 1 n GLY . 672 A 672 
A 673 1 n ASN . 673 A 673 
A 674 1 n TRP . 674 A 674 
A 675 1 n TYR . 675 A 675 
A 676 1 n MET . 676 A 676 
A 677 1 n LYS . 677 A 677 
A 678 1 n ALA . 678 A 678 
A 679 1 n LYS . 679 A 679 
A 680 1 n ASN . 680 A 680 
A 681 1 n ILE . 681 A 681 
A 682 1 n THR . 682 A 682 
A 683 1 n HIS . 683 A 683 
A 684 1 n PRO . 684 A 684 
A 685 1 n LYS . 685 A 685 
A 686 1 n ALA . 686 A 686 
A 687 1 n LYS . 687 A 687 
A 688 1 n GLY . 688 A 688 
A 689 1 n THR . 689 A 689 
A 690 1 n GLY . 690 A 690 
A 691 1 n SER . 691 A 691 
A 692 1 n GLU . 692 A 692 
A 693 1 n ASN . 693 A 693 
A 694 1 n LEU . 694 A 694 
A 695 1 n HIS . 695 A 695 
A 696 1 n HIS . 696 A 696 
A 697 1 n GLY . 697 A 697 
A 698 1 n ILE . 698 A 698 
A 699 1 n LEU . 699 A 699 
A 700 1 n TRP . 700 A 700 
A 701 1 n LEU . 701 A 701 
A 702 1 n PHE . 702 A 702 
A 703 1 n LEU . 703 A 703 
A 704 1 n ASP . 704 A 704 
A 705 1 n PRO . 705 A 705 
A 706 1 n PHE . 706 A 706 
A 707 1 n GLN . 707 A 707 
A 708 1 n ILE . 708 A 708 
A 709 1 n HIS . 709 A 709 
A 710 1 n HIS . 710 A 710 
A 711 1 n ALA . 711 A 711 
A 712 1 n ASP . 712 A 712 
A 713 1 n VAL . 713 A 713 
A 714 1 n ASN . 714 A 714 
A 715 1 n GLY . 715 A 715 
A 716 1 n LEU . 716 A 716 
A 717 1 n PRO . 717 A 717 
A 718 1 n PRO . 718 A 718 
A 719 1 n PRO . 719 A 719 
A 720 1 n SER . 720 A 720 
A 721 1 n ALA . 721 A 721 
A 722 1 n GLN . 722 A 722 
A 723 1 n PHE . 723 A 723 
A 724 1 n PRO . 724 A 724 
A 725 1 n ARG . 725 A 725 
A 726 1 n LYS . 726 A 726 
A 727 1 n THR . 727 A 727 
A 728 1 n ILE . 728 A 728 
A 729 1 n THR . 729 A 729 
A 730 1 n SER . 730 A 730 
A 731 1 n GLY . 731 A 731 
A 732 1 n ILE . 732 A 732 
A 733 1 n HIS . 733 A 733 
A 734 1 n CYS . 734 A 734 
A 735 1 n ALA . 735 A 735 
A 736 1 n LEU . 736 A 736 
A 737 1 n GLU . 737 A 737 
A 738 1 n ILE . 738 A 738 
A 739 1 n ALA . 739 A 739 
A 740 1 n LYS . 740 A 740 
A 741 1 n VAL . 741 A 741 
A 742 1 n MET . 742 A 742 
A 743 1 n LYS . 743 A 743 
A 744 1 n GLU . 744 A 744 
A 745 1 n GLU . 745 A 745 
A 746 1 n MET . 746 A 746 
A 747 1 n LYS . 747 A 747 
A 748 1 n ARG . 748 A 748 
A 749 1 n ILE . 749 A 749 
A 750 1 n LYS . 750 A 750 
A 751 1 n GLU . 751 A 751 
A 752 1 n ASN . 752 A 752 
A 753 1 n PRO . 753 A 753 
A 754 1 n PRO . 754 A 754 
A 755 1 n SER . 755 A 755 
A 756 1 n ASN . 756 A 756 
A 757 1 n MET . 757 A 757 
A 758 1 n SER . 758 A 758 
A 759 1 n PRO . 759 A 759 
A 760 1 n ASP . 760 A 760 
A 761 1 n THR . 761 A 761 
A 762 1 n LEU . 762 A 762 
A 763 1 n ALA . 763 A 763 
A 764 1 n LEU . 764 A 764 
A 765 1 n PHE . 765 A 765 
A 766 1 n SER . 766 A 766 
A 767 1 n GLU . 767 A 767 
A 768 1 n THR . 768 A 768 
A 769 1 n ALA . 769 A 769 
A 770 1 n TYR . 770 A 770 
A 771 1 n GLU . 771 A 771 
A 772 1 n GLU . 772 A 772 
A 773 1 n ALA . 773 A 773 
A 774 1 n THR . 774 A 774 
A 775 1 n CYS . 775 A 775 
A 776 1 n ALA . 776 A 776 
A 777 1 n GLN . 777 A 777 
A 778 1 n ALA . 778 A 778 
A 779 1 n LEU . 779 A 779 
A 780 1 n PRO . 780 A 780 
A 781 1 n GLY . 781 A 781 
A 782 1 n VAL . 782 A 782 
A 783 1 n CYS . 783 A 783 
A 784 1 n GLU . 784 A 784 
A 785 1 n THR . 785 A 785 
A 786 1 n LYS . 786 A 786 
A 787 1 n THR . 787 A 787 
A 788 1 n ASN . 788 A 788 
A 789 1 n LEU . 789 A 789 
A 790 1 n THR . 790 A 790 
A 791 1 n THR . 791 A 791 
A 792 1 n GLU . 792 A 792 
A 793 1 n GLN . 793 A 793 
A 794 1 n ILE . 794 A 794 
A 795 1 n ALA . 795 A 795 
A 796 1 n ASN . 796 A 796 
A 797 1 n TYR . 797 A 797 
A 798 1 n VAL . 798 A 798 
A 799 1 n ALA . 799 A 799 
A 800 1 n ARG . 800 A 800 
A 801 1 n LYS . 801 A 801 
A 802 1 n CYS . 802 A 802 
A 803 1 n HIS . 803 A 803 
A 804 1 n SER . 804 A 804 
A 805 1 n LEU . 805 A 805 
A 806 1 n PHE . 806 A 806 
A 807 1 n GLN . 807 A 807 
A 808 1 n CYS . 808 A 808 
A 809 1 n GLY . 809 A 809 
A 810 1 n TYR . 810 A 810 
A 811 1 n LEU . 811 A 811 
A 812 1 n PRO . 812 A 812 
A 813 1 n LYS . 813 A 813 
A 814 1 n ASP . 814 A 814 
A 815 1 n ILE . 815 A 815 
A 816 1 n ALA . 816 A 816 
A 817 1 n ILE . 817 A 817 
A 818 1 n LEU . 818 A 818 
A 819 1 n CYS . 819 A 819 
A 820 1 n ARG . 820 A 820 
A 821 1 n ARG . 821 A 821 
A 822 1 n GLY . 822 A 822 
A 823 1 n GLU . 823 A 823 
A 824 1 n ASP . 824 A 824 
A 825 1 n ARG . 825 A 825 
A 826 1 n GLY . 826 A 826 
A 827 1 n ARG . 827 A 827 
A 828 1 n TYR . 828 A 828 
A 829 1 n ARG . 829 A 829 
A 830 1 n LEU . 830 A 830 
A 831 1 n ALA . 831 A 831 
A 832 1 n LEU . 832 A 832 
A 833 1 n LEU . 833 A 833 
A 834 1 n LYS . 834 A 834 
A 835 1 n ALA . 835 A 835 
A 836 1 n MET . 836 A 836 
A 837 1 n GLU . 837 A 837 
A 838 1 n LEU . 838 A 838 
A 839 1 n ILE . 839 A 839 
A 840 1 n GLU . 840 A 840 
A 841 1 n THR . 841 A 841 
A 842 1 n HIS . 842 A 842 
A 843 1 n ARG . 843 A 843 
A 844 1 n PRO . 844 A 844 
A 845 1 n SER . 845 A 845 
A 846 1 n GLU . 846 A 846 
A 847 1 n VAL . 847 A 847 
A 848 1 n VAL . 848 A 848 
A 849 1 n PHE . 849 A 849 
A 850 1 n SER . 850 A 850 
A 851 1 n PRO . 851 A 851 
A 852 1 n ALA . 852 A 852 
A 853 1 n THR . 853 A 853 
A 854 1 n GLY . 854 A 854 
A 855 1 n VAL . 855 A 855 
A 856 1 n TRP . 856 A 856 
A 857 1 n GLY . 857 A 857 
A 858 1 n SER . 858 A 858 
A 859 1 n HIS . 859 A 859 
A 860 1 n ILE . 860 A 860 
A 861 1 n VAL . 861 A 861 
A 862 1 n LEU . 862 A 862 
A 863 1 n ASP . 863 A 863 
A 864 1 n SER . 864 A 864 
A 865 1 n ILE . 865 A 865 
A 866 1 n GLN . 866 A 866 
A 867 1 n GLN . 867 A 867 
A 868 1 n PHE . 868 A 868 
A 869 1 n SER . 869 A 869 
A 870 1 n GLY . 870 A 870 
A 871 1 n LEU . 871 A 871 
A 872 1 n GLU . 872 A 872 
A 873 1 n ARG . 873 A 873 
A 874 1 n THR . 874 A 874 
A 875 1 n VAL . 875 A 875 
A 876 1 n VAL . 876 A 876 
A 877 1 n PHE . 877 A 877 
A 878 1 n GLY . 878 A 878 
A 879 1 n LEU . 879 A 879 
A 880 1 n SER . 880 A 880 
A 881 1 n PRO . 881 A 881 
A 882 1 n GLU . 882 A 882 
A 883 1 n CYS . 883 A 883 
A 884 1 n ASP . 884 A 884 
A 885 1 n GLN . 885 A 885 
A 886 1 n SER . 886 A 886 
A 887 1 n GLU . 887 A 887 
A 888 1 n GLU . 888 A 888 
A 889 1 n PHE . 889 A 889 
A 890 1 n HIS . 890 A 890 
A 891 1 n LYS . 891 A 891 
A 892 1 n LEU . 892 A 892 
A 893 1 n CYS . 893 A 893 
A 894 1 n PHE . 894 A 894 
A 895 1 n ALA . 895 A 895 
A 896 1 n SER . 896 A 896 
A 897 1 n ARG . 897 A 897 
A 898 1 n ALA . 898 A 898 
A 899 1 n ILE . 899 A 899 
A 900 1 n LYS . 900 A 900 
A 901 1 n HIS . 901 A 901 
A 902 1 n LEU . 902 A 902 
A 903 1 n TYR . 903 A 903 
A 904 1 n LEU . 904 A 904 
A 905 1 n LEU . 905 A 905 
A 906 1 n TYR . 906 A 906 
A 907 1 n GLU . 907 A 907 
A 908 1 n LYS . 908 A 908 
A 909 1 n ARG . 909 A 909 
A 910 1 n ALA . 910 A 910 
A 911 1 n ALA . 911 A 911 
A 912 1 n TYR . 912 A 912 
B 1   2 n MET . 1   B 1   
B 2   2 n GLU . 2   B 2   
B 3   2 n SER . 3   B 3   
B 4   2 n LEU . 4   B 4   
B 5   2 n LYS . 5   B 5   
B 6   2 n THR . 6   B 6   
B 7   2 n ASP . 7   B 7   
B 8   2 n THR . 8   B 8   
B 9   2 n GLU . 9   B 9   
B 10  2 n MET . 10  B 10  
B 11  2 n PRO . 11  B 11  
B 12  2 n TYR . 12  B 12  
B 13  2 n PRO . 13  B 13  
B 14  2 n GLU . 14  B 14  
B 15  2 n VAL . 15  B 15  
B 16  2 n ILE . 16  B 16  
B 17  2 n VAL . 17  B 17  
B 18  2 n ASP . 18  B 18  
B 19  2 n VAL . 19  B 19  
B 20  2 n GLY . 20  B 20  
B 21  2 n ARG . 21  B 21  
B 22  2 n VAL . 22  B 22  
B 23  2 n ILE . 23  B 23  
B 24  2 n PHE . 24  B 24  
B 25  2 n GLY . 25  B 25  
B 26  2 n GLU . 26  B 26  
B 27  2 n GLU . 27  B 27  
B 28  2 n ASN . 28  B 28  
B 29  2 n ARG . 29  B 29  
B 30  2 n LYS . 30  B 30  
B 31  2 n LYS . 31  B 31  
B 32  2 n MET . 32  B 32  
B 33  2 n THR . 33  B 33  
B 34  2 n ASN . 34  B 34  
B 35  2 n SER . 35  B 35  
B 36  2 n CYS . 36  B 36  
B 37  2 n LEU . 37  B 37  
B 38  2 n LYS . 38  B 38  
B 39  2 n ARG . 39  B 39  
B 40  2 n SER . 40  B 40  
B 41  2 n GLU . 41  B 41  
B 42  2 n ASN . 42  B 42  
B 43  2 n SER . 43  B 43  
B 44  2 n ARG . 44  B 44  
B 45  2 n ILE . 45  B 45  
B 46  2 n ILE . 46  B 46  
B 47  2 n ARG . 47  B 47  
B 48  2 n ALA . 48  B 48  
B 49  2 n ILE . 49  B 49  
B 50  2 n CYS . 50  B 50  
B 51  2 n ALA . 51  B 51  
B 52  2 n LEU . 52  B 52  
B 53  2 n LEU . 53  B 53  
B 54  2 n ASN . 54  B 54  
B 55  2 n SER . 55  B 55  
B 56  2 n GLY . 56  B 56  
B 57  2 n GLY . 57  B 57  
B 58  2 n GLY . 58  B 58  
B 59  2 n VAL . 59  B 59  
B 60  2 n ILE . 60  B 60  
B 61  2 n LYS . 61  B 61  
B 62  2 n ALA . 62  B 62  
B 63  2 n GLU . 63  B 63  
B 64  2 n ILE . 64  B 64  
B 65  2 n ASP . 65  B 65  
B 66  2 n ASP . 66  B 66  
B 67  2 n LYS . 67  B 67  
B 68  2 n THR . 68  B 68  
B 69  2 n TYR . 69  B 69  
B 70  2 n SER . 70  B 70  
B 71  2 n TYR . 71  B 71  
B 72  2 n GLN . 72  B 72  
B 73  2 n CYS . 73  B 73  
B 74  2 n HIS . 74  B 74  
B 75  2 n GLY . 75  B 75  
B 76  2 n LEU . 76  B 76  
B 77  2 n GLY . 77  B 77  
B 78  2 n GLN . 78  B 78  
B 79  2 n ASP . 79  B 79  
B 80  2 n LEU . 80  B 80  
B 81  2 n GLU . 81  B 81  
B 82  2 n THR . 82  B 82  
B 83  2 n SER . 83  B 83  
B 84  2 n PHE . 84  B 84  
B 85  2 n GLN . 85  B 85  
B 86  2 n LYS . 86  B 86  
B 87  2 n LEU . 87  B 87  
B 88  2 n LEU . 88  B 88  
B 89  2 n PRO . 89  B 89  
B 90  2 n SER . 90  B 90  
B 91  2 n GLY . 91  B 91  
B 92  2 n SER . 92  B 92  
B 93  2 n GLN . 93  B 93  
B 94  2 n LYS . 94  B 94  
B 95  2 n TYR . 95  B 95  
B 96  2 n LEU . 96  B 96  
B 97  2 n ASP . 97  B 97  
B 98  2 n TYR . 98  B 98  
B 99  2 n MET . 99  B 99  
B 100 2 n GLN . 100 B 100 
B 101 2 n GLN . 101 B 101 
B 102 2 n GLY . 102 B 102 
B 103 2 n HIS . 103 B 103 
B 104 2 n ASN . 104 B 104 
B 105 2 n LEU . 105 B 105 
B 106 2 n LEU . 106 B 106 
B 107 2 n ILE . 107 B 107 
B 108 2 n PHE . 108 B 108 
B 109 2 n VAL . 109 B 109 
B 110 2 n LYS . 110 B 110 
B 111 2 n SER . 111 B 111 
B 112 2 n TRP . 112 B 112 
B 113 2 n SER . 113 B 113 
B 114 2 n PRO . 114 B 114 
B 115 2 n ASP . 115 B 115 
B 116 2 n VAL . 116 B 116 
B 117 2 n PHE . 117 B 117 
B 118 2 n SER . 118 B 118 
B 119 2 n LEU . 119 B 119 
B 120 2 n PRO . 120 B 120 
B 121 2 n LEU . 121 B 121 
B 122 2 n ARG . 122 B 122 
B 123 2 n ILE . 123 B 123 
B 124 2 n CYS . 124 B 124 
B 125 2 n SER . 125 B 125 
B 126 2 n LEU . 126 B 126 
B 127 2 n ARG . 127 B 127 
B 128 2 n SER . 128 B 128 
B 129 2 n ASN . 129 B 129 
B 130 2 n LEU . 130 B 130 
B 131 2 n TYR . 131 B 131 
B 132 2 n ARG . 132 B 132 
B 133 2 n ARG . 133 B 133 
B 134 2 n ASP . 134 B 134 
B 135 2 n VAL . 135 B 135 
B 136 2 n THR . 136 B 136 
B 137 2 n SER . 137 B 137 
B 138 2 n ALA . 138 B 138 
B 139 2 n ILE . 139 B 139 
B 140 2 n ASN . 140 B 140 
B 141 2 n LEU . 141 B 141 
B 142 2 n SER . 142 B 142 
B 143 2 n ALA . 143 B 143 
B 144 2 n SER . 144 B 144 
B 145 2 n SER . 145 B 145 
B 146 2 n ALA . 146 B 146 
B 147 2 n LEU . 147 B 147 
B 148 2 n GLU . 148 B 148 
B 149 2 n LEU . 149 B 149 
B 150 2 n LEU . 150 B 150 
B 151 2 n ARG . 151 B 151 
B 152 2 n GLU . 152 B 152 
B 153 2 n LYS . 153 B 153 
B 154 2 n GLY . 154 B 154 
B 155 2 n PHE . 155 B 155 
B 156 2 n ARG . 156 B 156 
B 157 2 n ALA . 157 B 157 
B 158 2 n GLN . 158 B 158 
B 159 2 n ARG . 159 B 159 
B 160 2 n GLY . 160 B 160 
B 161 2 n ARG . 161 B 161 
B 162 2 n PRO . 162 B 162 
B 163 2 n ARG . 163 B 163 
B 164 2 n VAL . 164 B 164 
B 165 2 n LYS . 165 B 165 
B 166 2 n LYS . 166 B 166 
B 167 2 n LEU . 167 B 167 
B 168 2 n HIS . 168 B 168 
B 169 2 n PRO . 169 B 169 
B 170 2 n GLN . 170 B 170 
B 171 2 n GLN . 171 B 171 
B 172 2 n VAL . 172 B 172 
B 173 2 n LEU . 173 B 173 
B 174 2 n ASN . 174 B 174 
B 175 2 n ARG . 175 B 175 
B 176 2 n CYS . 176 B 176 
B 177 2 n ILE . 177 B 177 
B 178 2 n GLN . 178 B 178 
B 179 2 n GLU . 179 B 179 
B 180 2 n GLU . 180 B 180 
B 181 2 n GLU . 181 B 181 
B 182 2 n ASP . 182 B 182 
B 183 2 n MET . 183 B 183 
B 184 2 n ARG . 184 B 184 
B 185 2 n ILE . 185 B 185 
B 186 2 n LEU . 186 B 186 
B 187 2 n ALA . 187 B 187 
B 188 2 n SER . 188 B 188 
B 189 2 n GLU . 189 B 189 
B 190 2 n PHE . 190 B 190 
B 191 2 n PHE . 191 B 191 
B 192 2 n LYS . 192 B 192 
B 193 2 n LYS . 193 B 193 
B 194 2 n ASP . 194 B 194 
B 195 2 n LYS . 195 B 195 
B 196 2 n LEU . 196 B 196 
B 197 2 n MET . 197 B 197 
B 198 2 n TYR . 198 B 198 
B 199 2 n LYS . 199 B 199 
B 200 2 n GLU . 200 B 200 
B 201 2 n LYS . 201 B 201 
B 202 2 n LEU . 202 B 202 
B 203 2 n ASN . 203 B 203 
B 204 2 n PHE . 204 B 204 
B 205 2 n THR . 205 B 205 
B 206 2 n GLU . 206 B 206 
B 207 2 n SER . 207 B 207 
B 208 2 n THR . 208 B 208 
B 209 2 n HIS . 209 B 209 
B 210 2 n VAL . 210 B 210 
B 211 2 n GLU . 211 B 211 
B 212 2 n PHE . 212 B 212 
B 213 2 n LYS . 213 B 213 
B 214 2 n ARG . 214 B 214 
B 215 2 n PHE . 215 B 215 
B 216 2 n THR . 216 B 216 
B 217 2 n THR . 217 B 217 
B 218 2 n LYS . 218 B 218 
B 219 2 n LYS . 219 B 219 
B 220 2 n VAL . 220 B 220 
B 221 2 n ILE . 221 B 221 
B 222 2 n PRO . 222 B 222 
B 223 2 n ARG . 223 B 223 
B 224 2 n ILE . 224 B 224 
B 225 2 n LYS . 225 B 225 
B 226 2 n GLU . 226 B 226 
B 227 2 n MET . 227 B 227 
B 228 2 n LEU . 228 B 228 
B 229 2 n PRO . 229 B 229 
B 230 2 n HIS . 230 B 230 
B 231 2 n TYR . 231 B 231 
B 232 2 n VAL . 232 B 232 
B 233 2 n SER . 233 B 233 
B 234 2 n ALA . 234 B 234 
B 235 2 n PHE . 235 B 235 
B 236 2 n ALA . 236 B 236 
B 237 2 n ASN . 237 B 237 
B 238 2 n THR . 238 B 238 
B 239 2 n GLN . 239 B 239 
B 240 2 n GLY . 240 B 240 
B 241 2 n GLY . 241 B 241 
B 242 2 n TYR . 242 B 242 
B 243 2 n VAL . 243 B 243 
B 244 2 n LEU . 244 B 244 
B 245 2 n ILE . 245 B 245 
B 246 2 n GLY . 246 B 246 
B 247 2 n VAL . 247 B 247 
B 248 2 n ASP . 248 B 248 
B 249 2 n ASP . 249 B 249 
B 250 2 n LYS . 250 B 250 
B 251 2 n SER . 251 B 251 
B 252 2 n LYS . 252 B 252 
B 253 2 n GLU . 253 B 253 
B 254 2 n VAL . 254 B 254 
B 255 2 n VAL . 255 B 255 
B 256 2 n GLY . 256 B 256 
B 257 2 n CYS . 257 B 257 
B 258 2 n LYS . 258 B 258 
B 259 2 n TRP . 259 B 259 
B 260 2 n GLU . 260 B 260 
B 261 2 n LYS . 261 B 261 
B 262 2 n VAL . 262 B 262 
B 263 2 n ASN . 263 B 263 
B 264 2 n PRO . 264 B 264 
B 265 2 n ASP . 265 B 265 
B 266 2 n LEU . 266 B 266 
B 267 2 n LEU . 267 B 267 
B 268 2 n LYS . 268 B 268 
B 269 2 n LYS . 269 B 269 
B 270 2 n GLU . 270 B 270 
B 271 2 n ILE . 271 B 271 
B 272 2 n GLU . 272 B 272 
B 273 2 n ASN . 273 B 273 
B 274 2 n CYS . 274 B 274 
B 275 2 n ILE . 275 B 275 
B 276 2 n GLU . 276 B 276 
B 277 2 n LYS . 277 B 277 
B 278 2 n LEU . 278 B 278 
B 279 2 n PRO . 279 B 279 
B 280 2 n THR . 280 B 280 
B 281 2 n PHE . 281 B 281 
B 282 2 n HIS . 282 B 282 
B 283 2 n PHE . 283 B 283 
B 284 2 n CYS . 284 B 284 
B 285 2 n CYS . 285 B 285 
B 286 2 n GLU . 286 B 286 
B 287 2 n LYS . 287 B 287 
B 288 2 n PRO . 288 B 288 
B 289 2 n LYS . 289 B 289 
B 290 2 n VAL . 290 B 290 
B 291 2 n ASN . 291 B 291 
B 292 2 n PHE . 292 B 292 
B 293 2 n THR . 293 B 293 
B 294 2 n THR . 294 B 294 
B 295 2 n LYS . 295 B 295 
B 296 2 n ILE . 296 B 296 
B 297 2 n LEU . 297 B 297 
B 298 2 n ASN . 298 B 298 
B 299 2 n VAL . 299 B 299 
B 300 2 n TYR . 300 B 300 
B 301 2 n GLN . 301 B 301 
B 302 2 n LYS . 302 B 302 
B 303 2 n ASP . 303 B 303 
B 304 2 n VAL . 304 B 304 
B 305 2 n LEU . 305 B 305 
B 306 2 n ASP . 306 B 306 
B 307 2 n GLY . 307 B 307 
B 308 2 n TYR . 308 B 308 
B 309 2 n VAL . 309 B 309 
B 310 2 n CYS . 310 B 310 
B 311 2 n VAL . 311 B 311 
B 312 2 n ILE . 312 B 312 
B 313 2 n GLN . 313 B 313 
B 314 2 n VAL . 314 B 314 
B 315 2 n GLU . 315 B 315 
B 316 2 n PRO . 316 B 316 
B 317 2 n PHE . 317 B 317 
B 318 2 n CYS . 318 B 318 
B 319 2 n CYS . 319 B 319 
B 320 2 n VAL . 320 B 320 
B 321 2 n VAL . 321 B 321 
B 322 2 n PHE . 322 B 322 
B 323 2 n ALA . 323 B 323 
B 324 2 n GLU . 324 B 324 
B 325 2 n ALA . 325 B 325 
B 326 2 n PRO . 326 B 326 
B 327 2 n ASP . 327 B 327 
B 328 2 n SER . 328 B 328 
B 329 2 n TRP . 329 B 329 
B 330 2 n ILE . 330 B 330 
B 331 2 n MET . 331 B 331 
B 332 2 n LYS . 332 B 332 
B 333 2 n ASP . 333 B 333 
B 334 2 n ASN . 334 B 334 
B 335 2 n SER . 335 B 335 
B 336 2 n VAL . 336 B 336 
B 337 2 n THR . 337 B 337 
B 338 2 n ARG . 338 B 338 
B 339 2 n LEU . 339 B 339 
B 340 2 n THR . 340 B 340 
B 341 2 n ALA . 341 B 341 
B 342 2 n GLU . 342 B 342 
B 343 2 n GLN . 343 B 343 
B 344 2 n TRP . 344 B 344 
B 345 2 n VAL . 345 B 345 
B 346 2 n VAL . 346 B 346 
B 347 2 n MET . 347 B 347 
B 348 2 n MET . 348 B 348 
B 349 2 n LEU . 349 B 349 
B 350 2 n ASP . 350 B 350 
B 351 2 n THR . 351 B 351 
B 352 2 n GLN . 352 B 352 
B 353 2 n SER . 353 B 353 
B 354 2 n ALA . 354 B 354 
B 355 2 n PRO . 355 B 355 
B 356 2 n PRO . 356 B 356 
B 357 2 n SER . 357 B 357 
B 358 2 n LEU . 358 B 358 
B 359 2 n VAL . 359 B 359 
B 360 2 n THR . 360 B 360 
B 361 2 n ASP . 361 B 361 
B 362 2 n TYR . 362 B 362 
B 363 2 n ASN . 363 B 363 
B 364 2 n SER . 364 B 364 
B 365 2 n CYS . 365 B 365 
B 366 2 n LEU . 366 B 366 
B 367 2 n ILE . 367 B 367 
B 368 2 n SER . 368 B 368 
B 369 2 n SER . 369 B 369 
B 370 2 n ALA . 370 B 370 
B 371 2 n SER . 371 B 371 
B 372 2 n SER . 372 B 372 
B 373 2 n ALA . 373 B 373 
B 374 2 n ARG . 374 B 374 
B 375 2 n LYS . 375 B 375 
B 376 2 n SER . 376 B 376 
B 377 2 n PRO . 377 B 377 
B 378 2 n GLY . 378 B 378 
B 379 2 n TYR . 379 B 379 
B 380 2 n PRO . 380 B 380 
B 381 2 n ILE . 381 B 381 
B 382 2 n LYS . 382 B 382 
B 383 2 n VAL . 383 B 383 
B 384 2 n HIS . 384 B 384 
B 385 2 n LYS . 385 B 385 
B 386 2 n PHE . 386 B 386 
B 387 2 n LYS . 387 B 387 
B 388 2 n GLU . 388 B 388 
B 389 2 n ALA . 389 B 389 
B 390 2 n LEU . 390 B 390 
B 391 2 n GLN . 391 B 391 
B 392 2 n ARG . 392 B 392 
B 393 2 n HIS . 393 B 393 
B 394 2 n LEU . 394 B 394 
B 395 2 n PHE . 395 B 395 
B 396 2 n PRO . 396 B 396 
B 397 2 n VAL . 397 B 397 
B 398 2 n THR . 398 B 398 
B 399 2 n GLN . 399 B 399 
B 400 2 n GLU . 400 B 400 
B 401 2 n GLU . 401 B 401 
B 402 2 n VAL . 402 B 402 
B 403 2 n GLN . 403 B 403 
B 404 2 n PHE . 404 B 404 
B 405 2 n LYS . 405 B 405 
B 406 2 n PRO . 406 B 406 
B 407 2 n GLU . 407 B 407 
B 408 2 n SER . 408 B 408 
B 409 2 n LEU . 409 B 409 
B 410 2 n CYS . 410 B 410 
B 411 2 n LYS . 411 B 411 
B 412 2 n LYS . 412 B 412 
B 413 2 n LEU . 413 B 413 
B 414 2 n PHE . 414 B 414 
B 415 2 n SER . 415 B 415 
B 416 2 n ASP . 416 B 416 
B 417 2 n HIS . 417 B 417 
B 418 2 n LYS . 418 B 418 
B 419 2 n GLU . 419 B 419 
B 420 2 n LEU . 420 B 420 
B 421 2 n GLU . 421 B 421 
B 422 2 n GLY . 422 B 422 
B 423 2 n LEU . 423 B 423 
B 424 2 n MET . 424 B 424 
B 425 2 n LYS . 425 B 425 
B 426 2 n THR . 426 B 426 
B 427 2 n LEU . 427 B 427 
B 428 2 n ILE . 428 B 428 
B 429 2 n HIS . 429 B 429 
B 430 2 n PRO . 430 B 430 
B 431 2 n CYS . 431 B 431 
B 432 2 n SER . 432 B 432 
B 433 2 n GLN . 433 B 433 
B 434 2 n GLY . 434 B 434 
B 435 2 n ILE . 435 B 435 
B 436 2 n VAL . 436 B 436 
B 437 2 n ILE . 437 B 437 
B 438 2 n PHE . 438 B 438 
B 439 2 n SER . 439 B 439 
B 440 2 n ARG . 440 B 440 
B 441 2 n SER . 441 B 441 
B 442 2 n TRP . 442 B 442 
B 443 2 n ALA . 443 B 443 
B 444 2 n GLY . 444 B 444 
B 445 2 n ASP . 445 B 445 
B 446 2 n VAL . 446 B 446 
B 447 2 n GLY . 447 B 447 
B 448 2 n PHE . 448 B 448 
B 449 2 n ARG . 449 B 449 
B 450 2 n LYS . 450 B 450 
B 451 2 n GLU . 451 B 451 
B 452 2 n GLN . 452 B 452 
B 453 2 n ASN . 453 B 453 
B 454 2 n VAL . 454 B 454 
B 455 2 n LEU . 455 B 455 
B 456 2 n CYS . 456 B 456 
B 457 2 n ASP . 457 B 457 
B 458 2 n ALA . 458 B 458 
B 459 2 n LEU . 459 B 459 
B 460 2 n LEU . 460 B 460 
B 461 2 n ILE . 461 B 461 
B 462 2 n ALA . 462 B 462 
B 463 2 n VAL . 463 B 463 
B 464 2 n ASN . 464 B 464 
B 465 2 n SER . 465 B 465 
B 466 2 n PRO . 466 B 466 
B 467 2 n VAL . 467 B 467 
B 468 2 n VAL . 468 B 468 
B 469 2 n LEU . 469 B 469 
B 470 2 n TYR . 470 B 470 
B 471 2 n THR . 471 B 471 
B 472 2 n ILE . 472 B 472 
B 473 2 n LEU . 473 B 473 
B 474 2 n ILE . 474 B 474 
B 475 2 n ASP . 475 B 475 
B 476 2 n PRO . 476 B 476 
B 477 2 n ASN . 477 B 477 
B 478 2 n TRP . 478 B 478 
B 479 2 n PRO . 479 B 479 
B 480 2 n GLY . 480 B 480 
B 481 2 n GLY . 481 B 481 
B 482 2 n LEU . 482 B 482 
B 483 2 n GLU . 483 B 483 
B 484 2 n TYR . 484 B 484 
B 485 2 n ALA . 485 B 485 
B 486 2 n ARG . 486 B 486 
B 487 2 n ASN . 487 B 487 
B 488 2 n THR . 488 B 488 
B 489 2 n ALA . 489 B 489 
B 490 2 n HIS . 490 B 490 
B 491 2 n GLN . 491 B 491 
B 492 2 n LEU . 492 B 492 
B 493 2 n LYS . 493 B 493 
B 494 2 n GLN . 494 B 494 
B 495 2 n LYS . 495 B 495 
B 496 2 n LEU . 496 B 496 
B 497 2 n GLN . 497 B 497 
B 498 2 n THR . 498 B 498 
B 499 2 n VAL . 499 B 499 
B 500 2 n GLY . 500 B 500 
B 501 2 n GLY . 501 B 501 
B 502 2 n TYR . 502 B 502 
B 503 2 n THR . 503 B 503 
B 504 2 n GLY . 504 B 504 
B 505 2 n LYS . 505 B 505 
B 506 2 n VAL . 506 B 506 
B 507 2 n CYS . 507 B 507 
B 508 2 n ILE . 508 B 508 
B 509 2 n ILE . 509 B 509 
B 510 2 n PRO . 510 B 510 
B 511 2 n ARG . 511 B 511 
B 512 2 n LEU . 512 B 512 
B 513 2 n ILE . 513 B 513 
B 514 2 n HIS . 514 B 514 
B 515 2 n LEU . 515 B 515 
B 516 2 n SER . 516 B 516 
B 517 2 n SER . 517 B 517 
B 518 2 n THR . 518 B 518 
B 519 2 n GLN . 519 B 519 
B 520 2 n SER . 520 B 520 
B 521 2 n ARG . 521 B 521 
B 522 2 n PRO . 522 B 522 
B 523 2 n GLY . 523 B 523 
B 524 2 n GLU . 524 B 524 
B 525 2 n ILE . 525 B 525 
B 526 2 n PRO . 526 B 526 
B 527 2 n LEU . 527 B 527 
B 528 2 n ARG . 528 B 528 
B 529 2 n TYR . 529 B 529 
B 530 2 n PRO . 530 B 530 
B 531 2 n ARG . 531 B 531 
B 532 2 n SER . 532 B 532 
B 533 2 n TYR . 533 B 533 
B 534 2 n ARG . 534 B 534 
B 535 2 n LEU . 535 B 535 
B 536 2 n ALA . 536 B 536 
B 537 2 n ASP . 537 B 537 
B 538 2 n GLU . 538 B 538 
B 539 2 n GLU . 539 B 539 
B 540 2 n GLU . 540 B 540 
B 541 2 n MET . 541 B 541 
B 542 2 n GLU . 542 B 542 
B 543 2 n ASP . 543 B 543 
B 544 2 n LEU . 544 B 544 
B 545 2 n LEU . 545 B 545 
B 546 2 n GLN . 546 B 546 
B 547 2 n ALA . 547 B 547 
B 548 2 n LEU . 548 B 548 
B 549 2 n VAL . 549 B 549 
B 550 2 n VAL . 550 B 550 
B 551 2 n VAL . 551 B 551 
B 552 2 n SER . 552 B 552 
B 553 2 n LEU . 553 B 553 
B 554 2 n SER . 554 B 554 
B 555 2 n SER . 555 B 555 
B 556 2 n ARG . 556 B 556 
B 557 2 n SER . 557 B 557 
B 558 2 n LEU . 558 B 558 
B 559 2 n LEU . 559 B 559 
B 560 2 n SER . 560 B 560 
B 561 2 n ASP . 561 B 561 
B 562 2 n GLN . 562 B 562 
B 563 2 n MET . 563 B 563 
B 564 2 n GLY . 564 B 564 
B 565 2 n CYS . 565 B 565 
B 566 2 n GLU . 566 B 566 
B 567 2 n PHE . 567 B 567 
B 568 2 n PHE . 568 B 568 
B 569 2 n ASN . 569 B 569 
B 570 2 n LEU . 570 B 570 
B 571 2 n LEU . 571 B 571 
B 572 2 n ILE . 572 B 572 
B 573 2 n MET . 573 B 573 
B 574 2 n GLU . 574 B 574 
B 575 2 n GLN . 575 B 575 
B 576 2 n SER . 576 B 576 
B 577 2 n GLN . 577 B 577 
B 578 2 n LEU . 578 B 578 
B 579 2 n LEU . 579 B 579 
B 580 2 n SER . 580 B 580 
B 581 2 n GLU . 581 B 581 
B 582 2 n SER . 582 B 582 
B 583 2 n LEU . 583 B 583 
B 584 2 n GLN . 584 B 584 
B 585 2 n LYS . 585 B 585 
B 586 2 n THR . 586 B 586 
B 587 2 n ARG . 587 B 587 
B 588 2 n GLU . 588 B 588 
B 589 2 n LEU . 589 B 589 
B 590 2 n PHE . 590 B 590 
B 591 2 n ILE . 591 B 591 
B 592 2 n TYR . 592 B 592 
B 593 2 n CYS . 593 B 593 
B 594 2 n PHE . 594 B 594 
B 595 2 n PRO . 595 B 595 
B 596 2 n GLY . 596 B 596 
B 597 2 n VAL . 597 B 597 
B 598 2 n ARG . 598 B 598 
B 599 2 n LYS . 599 B 599 
B 600 2 n THR . 600 B 600 
B 601 2 n ALA . 601 B 601 
B 602 2 n LEU . 602 B 602 
B 603 2 n ALA . 603 B 603 
B 604 2 n ILE . 604 B 604 
B 605 2 n LYS . 605 B 605 
B 606 2 n ILE . 606 B 606 
B 607 2 n MET . 607 B 607 
B 608 2 n GLU . 608 B 608 
B 609 2 n LYS . 609 B 609 
B 610 2 n ILE . 610 B 610 
B 611 2 n LYS . 611 B 611 
B 612 2 n ASP . 612 B 612 
B 613 2 n LEU . 613 B 613 
B 614 2 n PHE . 614 B 614 
B 615 2 n HIS . 615 B 615 
B 616 2 n CYS . 616 B 616 
B 617 2 n LYS . 617 B 617 
B 618 2 n PRO . 618 B 618 
B 619 2 n LYS . 619 B 619 
B 620 2 n GLU . 620 B 620 
B 621 2 n ILE . 621 B 621 
B 622 2 n LEU . 622 B 622 
B 623 2 n TYR . 623 B 623 
B 624 2 n VAL . 624 B 624 
B 625 2 n CYS . 625 B 625 
B 626 2 n GLU . 626 B 626 
B 627 2 n SER . 627 B 627 
B 628 2 n ASP . 628 B 628 
B 629 2 n SER . 629 B 629 
B 630 2 n LEU . 630 B 630 
B 631 2 n LYS . 631 B 631 
B 632 2 n ASP . 632 B 632 
B 633 2 n PHE . 633 B 633 
B 634 2 n VAL . 634 B 634 
B 635 2 n THR . 635 B 635 
B 636 2 n GLN . 636 B 636 
B 637 2 n GLN . 637 B 637 
B 638 2 n THR . 638 B 638 
B 639 2 n THR . 639 B 639 
B 640 2 n CYS . 640 B 640 
B 641 2 n GLN . 641 B 641 
B 642 2 n ALA . 642 B 642 
B 643 2 n VAL . 643 B 643 
B 644 2 n THR . 644 B 644 
B 645 2 n ARG . 645 B 645 
B 646 2 n LYS . 646 B 646 
B 647 2 n THR . 647 B 647 
B 648 2 n PHE . 648 B 648 
B 649 2 n MET . 649 B 649 
B 650 2 n GLN . 650 B 650 
B 651 2 n GLY . 651 B 651 
B 652 2 n GLU . 652 B 652 
B 653 2 n PHE . 653 B 653 
B 654 2 n LEU . 654 B 654 
B 655 2 n LYS . 655 B 655 
B 656 2 n ILE . 656 B 656 
B 657 2 n LYS . 657 B 657 
B 658 2 n HIS . 658 B 658 
B 659 2 n ILE . 659 B 659 
B 660 2 n VAL . 660 B 660 
B 661 2 n MET . 661 B 661 
B 662 2 n ASP . 662 B 662 
B 663 2 n GLU . 663 B 663 
B 664 2 n THR . 664 B 664 
B 665 2 n GLU . 665 B 665 
B 666 2 n ASN . 666 B 666 
B 667 2 n PHE . 667 B 667 
B 668 2 n CYS . 668 B 668 
B 669 2 n SER . 669 B 669 
B 670 2 n LYS . 670 B 670 
B 671 2 n TYR . 671 B 671 
B 672 2 n GLY . 672 B 672 
B 673 2 n ASN . 673 B 673 
B 674 2 n TRP . 674 B 674 
B 675 2 n TYR . 675 B 675 
B 676 2 n MET . 676 B 676 
B 677 2 n LYS . 677 B 677 
B 678 2 n ALA . 678 B 678 
B 679 2 n LYS . 679 B 679 
B 680 2 n ASN . 680 B 680 
B 681 2 n ILE . 681 B 681 
B 682 2 n THR . 682 B 682 
B 683 2 n HIS . 683 B 683 
B 684 2 n PRO . 684 B 684 
B 685 2 n LYS . 685 B 685 
B 686 2 n ALA . 686 B 686 
B 687 2 n LYS . 687 B 687 
B 688 2 n GLY . 688 B 688 
B 689 2 n THR . 689 B 689 
B 690 2 n GLY . 690 B 690 
B 691 2 n SER . 691 B 691 
B 692 2 n GLU . 692 B 692 
B 693 2 n ASN . 693 B 693 
B 694 2 n LEU . 694 B 694 
B 695 2 n HIS . 695 B 695 
B 696 2 n HIS . 696 B 696 
B 697 2 n GLY . 697 B 697 
B 698 2 n ILE . 698 B 698 
B 699 2 n LEU . 699 B 699 
B 700 2 n TRP . 700 B 700 
B 701 2 n LEU . 701 B 701 
B 702 2 n PHE . 702 B 702 
B 703 2 n LEU . 703 B 703 
B 704 2 n ASP . 704 B 704 
B 705 2 n PRO . 705 B 705 
B 706 2 n PHE . 706 B 706 
B 707 2 n GLN . 707 B 707 
B 708 2 n ILE . 708 B 708 
B 709 2 n HIS . 709 B 709 
B 710 2 n HIS . 710 B 710 
B 711 2 n ALA . 711 B 711 
B 712 2 n ASP . 712 B 712 
B 713 2 n VAL . 713 B 713 
B 714 2 n ASN . 714 B 714 
B 715 2 n GLY . 715 B 715 
B 716 2 n LEU . 716 B 716 
B 717 2 n PRO . 717 B 717 
B 718 2 n PRO . 718 B 718 
B 719 2 n PRO . 719 B 719 
B 720 2 n SER . 720 B 720 
B 721 2 n ALA . 721 B 721 
B 722 2 n GLN . 722 B 722 
B 723 2 n PHE . 723 B 723 
B 724 2 n PRO . 724 B 724 
B 725 2 n ARG . 725 B 725 
B 726 2 n LYS . 726 B 726 
B 727 2 n THR . 727 B 727 
B 728 2 n ILE . 728 B 728 
B 729 2 n THR . 729 B 729 
B 730 2 n SER . 730 B 730 
B 731 2 n GLY . 731 B 731 
B 732 2 n ILE . 732 B 732 
B 733 2 n HIS . 733 B 733 
B 734 2 n CYS . 734 B 734 
B 735 2 n ALA . 735 B 735 
B 736 2 n LEU . 736 B 736 
B 737 2 n GLU . 737 B 737 
B 738 2 n ILE . 738 B 738 
B 739 2 n ALA . 739 B 739 
B 740 2 n LYS . 740 B 740 
B 741 2 n VAL . 741 B 741 
B 742 2 n MET . 742 B 742 
B 743 2 n LYS . 743 B 743 
B 744 2 n GLU . 744 B 744 
B 745 2 n GLU . 745 B 745 
B 746 2 n MET . 746 B 746 
B 747 2 n LYS . 747 B 747 
B 748 2 n ARG . 748 B 748 
B 749 2 n ILE . 749 B 749 
B 750 2 n LYS . 750 B 750 
B 751 2 n GLU . 751 B 751 
B 752 2 n ASN . 752 B 752 
B 753 2 n PRO . 753 B 753 
B 754 2 n PRO . 754 B 754 
B 755 2 n SER . 755 B 755 
B 756 2 n ASN . 756 B 756 
B 757 2 n MET . 757 B 757 
B 758 2 n SER . 758 B 758 
B 759 2 n PRO . 759 B 759 
B 760 2 n ASP . 760 B 760 
B 761 2 n THR . 761 B 761 
B 762 2 n LEU . 762 B 762 
B 763 2 n ALA . 763 B 763 
B 764 2 n LEU . 764 B 764 
B 765 2 n PHE . 765 B 765 
B 766 2 n SER . 766 B 766 
B 767 2 n GLU . 767 B 767 
B 768 2 n THR . 768 B 768 
B 769 2 n ALA . 769 B 769 
B 770 2 n TYR . 770 B 770 
B 771 2 n GLU . 771 B 771 
B 772 2 n GLU . 772 B 772 
B 773 2 n ALA . 773 B 773 
B 774 2 n THR . 774 B 774 
B 775 2 n CYS . 775 B 775 
B 776 2 n ALA . 776 B 776 
B 777 2 n GLN . 777 B 777 
B 778 2 n ALA . 778 B 778 
B 779 2 n LEU . 779 B 779 
B 780 2 n PRO . 780 B 780 
B 781 2 n GLY . 781 B 781 
B 782 2 n VAL . 782 B 782 
B 783 2 n CYS . 783 B 783 
B 784 2 n GLU . 784 B 784 
B 785 2 n THR . 785 B 785 
B 786 2 n LYS . 786 B 786 
B 787 2 n THR . 787 B 787 
B 788 2 n ASN . 788 B 788 
B 789 2 n LEU . 789 B 789 
B 790 2 n THR . 790 B 790 
B 791 2 n THR . 791 B 791 
B 792 2 n GLU . 792 B 792 
B 793 2 n GLN . 793 B 793 
B 794 2 n ILE . 794 B 794 
B 795 2 n ALA . 795 B 795 
B 796 2 n ASN . 796 B 796 
B 797 2 n TYR . 797 B 797 
B 798 2 n VAL . 798 B 798 
B 799 2 n ALA . 799 B 799 
B 800 2 n ARG . 800 B 800 
B 801 2 n LYS . 801 B 801 
B 802 2 n CYS . 802 B 802 
B 803 2 n HIS . 803 B 803 
B 804 2 n SER . 804 B 804 
B 805 2 n LEU . 805 B 805 
B 806 2 n PHE . 806 B 806 
B 807 2 n GLN . 807 B 807 
B 808 2 n CYS . 808 B 808 
B 809 2 n GLY . 809 B 809 
B 810 2 n TYR . 810 B 810 
B 811 2 n LEU . 811 B 811 
B 812 2 n PRO . 812 B 812 
B 813 2 n LYS . 813 B 813 
B 814 2 n ASP . 814 B 814 
B 815 2 n ILE . 815 B 815 
B 816 2 n ALA . 816 B 816 
B 817 2 n ILE . 817 B 817 
B 818 2 n LEU . 818 B 818 
B 819 2 n CYS . 819 B 819 
B 820 2 n ARG . 820 B 820 
B 821 2 n ARG . 821 B 821 
B 822 2 n GLY . 822 B 822 
B 823 2 n GLU . 823 B 823 
B 824 2 n ASP . 824 B 824 
B 825 2 n ARG . 825 B 825 
B 826 2 n GLY . 826 B 826 
B 827 2 n ARG . 827 B 827 
B 828 2 n TYR . 828 B 828 
B 829 2 n ARG . 829 B 829 
B 830 2 n LEU . 830 B 830 
B 831 2 n ALA . 831 B 831 
B 832 2 n LEU . 832 B 832 
B 833 2 n LEU . 833 B 833 
B 834 2 n LYS . 834 B 834 
B 835 2 n ALA . 835 B 835 
B 836 2 n MET . 836 B 836 
B 837 2 n GLU . 837 B 837 
B 838 2 n LEU . 838 B 838 
B 839 2 n ILE . 839 B 839 
B 840 2 n GLU . 840 B 840 
B 841 2 n THR . 841 B 841 
B 842 2 n HIS . 842 B 842 
B 843 2 n ARG . 843 B 843 
B 844 2 n PRO . 844 B 844 
B 845 2 n SER . 845 B 845 
B 846 2 n GLU . 846 B 846 
B 847 2 n VAL . 847 B 847 
B 848 2 n VAL . 848 B 848 
B 849 2 n PHE . 849 B 849 
B 850 2 n SER . 850 B 850 
B 851 2 n PRO . 851 B 851 
B 852 2 n ALA . 852 B 852 
B 853 2 n THR . 853 B 853 
B 854 2 n GLY . 854 B 854 
B 855 2 n VAL . 855 B 855 
B 856 2 n TRP . 856 B 856 
B 857 2 n GLY . 857 B 857 
B 858 2 n SER . 858 B 858 
B 859 2 n HIS . 859 B 859 
B 860 2 n ILE . 860 B 860 
B 861 2 n VAL . 861 B 861 
B 862 2 n LEU . 862 B 862 
B 863 2 n ASP . 863 B 863 
B 864 2 n SER . 864 B 864 
B 865 2 n ILE . 865 B 865 
B 866 2 n GLN . 866 B 866 
B 867 2 n GLN . 867 B 867 
B 868 2 n PHE . 868 B 868 
B 869 2 n SER . 869 B 869 
B 870 2 n GLY . 870 B 870 
B 871 2 n LEU . 871 B 871 
B 872 2 n GLU . 872 B 872 
B 873 2 n ARG . 873 B 873 
B 874 2 n THR . 874 B 874 
B 875 2 n VAL . 875 B 875 
B 876 2 n VAL . 876 B 876 
B 877 2 n PHE . 877 B 877 
B 878 2 n GLY . 878 B 878 
B 879 2 n LEU . 879 B 879 
B 880 2 n SER . 880 B 880 
B 881 2 n PRO . 881 B 881 
B 882 2 n GLU . 882 B 882 
B 883 2 n CYS . 883 B 883 
B 884 2 n ASP . 884 B 884 
B 885 2 n GLN . 885 B 885 
B 886 2 n SER . 886 B 886 
B 887 2 n GLU . 887 B 887 
B 888 2 n GLU . 888 B 888 
B 889 2 n PHE . 889 B 889 
B 890 2 n HIS . 890 B 890 
B 891 2 n LYS . 891 B 891 
B 892 2 n LEU . 892 B 892 
B 893 2 n CYS . 893 B 893 
B 894 2 n PHE . 894 B 894 
B 895 2 n ALA . 895 B 895 
B 896 2 n SER . 896 B 896 
B 897 2 n ARG . 897 B 897 
B 898 2 n ALA . 898 B 898 
B 899 2 n ILE . 899 B 899 
B 900 2 n LYS . 900 B 900 
B 901 2 n HIS . 901 B 901 
B 902 2 n LEU . 902 B 902 
B 903 2 n TYR . 903 B 903 
B 904 2 n LEU . 904 B 904 
B 905 2 n LEU . 905 B 905 
B 906 2 n TYR . 906 B 906 
B 907 2 n GLU . 907 B 907 
B 908 2 n LYS . 908 B 908 
B 909 2 n ARG . 909 B 909 
B 910 2 n ALA . 910 B 910 
B 911 2 n ALA . 911 B 911 
B 912 2 n TYR . 912 B 912 
C 1   3 n A   . 1   C 1   
C 2   3 n C   . 2   C 2   
C 3   3 n C   . 3   C 3   
C 4   3 n A   . 4   C 4   
C 5   3 n G   . 5   C 5   
C 6   3 n G   . 6   C 6   
C 7   3 n A   . 7   C 7   
C 8   3 n U   . 8   C 8   
C 9   3 n G   . 9   C 9   
C 10  3 n G   . 10  C 10  
C 11  3 n C   . 11  C 11  
C 12  3 n C   . 12  C 12  
C 13  3 n G   . 13  C 13  
C 14  3 n A   . 14  C 14  
C 15  3 n G   . 15  C 15  
C 16  3 n U   . 16  C 16  
C 17  3 n G   . 17  C 17  
C 18  3 n G   . 18  C 18  
C 19  3 n U   . 19  C 19  
C 20  3 n U   . 20  C 20  
C 21  3 n A   . 21  C 21  
C 22  3 n A   . 22  C 22  
C 23  3 n G   . 23  C 23  
C 24  3 n G   . 24  C 24  
C 25  3 n C   . 25  C 25  
C 26  3 n G   . 26  C 26  
C 27  3 n U   . 27  C 27  
C 28  3 n U   . 28  C 28  
C 29  3 n G   . 29  C 29  
C 30  3 n G   . 30  C 30  
C 31  3 n A   . 31  C 31  
C 32  3 n C   . 32  C 32  
C 33  3 n U   . 33  C 33  
C 34  3 n U   . 34  C 34  
C 35  3 n A   . 35  C 35  
C 36  3 n A   . 36  C 36  
C 37  3 n G   . 37  C 37  
C 38  3 n A   . 38  C 38  
C 39  3 n U   . 39  C 39  
C 40  3 n C   . 40  C 40  
C 41  3 n C   . 41  C 41  
C 42  3 n A   . 42  C 42  
C 43  3 n A   . 43  C 43  
C 44  3 n U   . 44  C 44  
C 45  3 n G   . 45  C 45  
C 46  3 n G   . 46  C 46  
C 47  3 n A   . 47  C 47  
C 48  3 n C   . 48  C 48  
C 49  3 n A   . 49  C 49  
C 50  3 n U   . 50  C 50  
C 51  3 n A   . 51  C 51  
C 52  3 n U   . 52  C 52  
C 53  3 n G   . 53  C 53  
C 54  3 n U   . 54  C 54  
C 55  3 n C   . 55  C 55  
C 56  3 n C   . 56  C 56  
C 57  3 n G   . 57  C 57  
C 58  3 n C   . 58  C 58  
C 59  3 n G   . 59  C 59  
C 60  3 n U   . 60  C 60  
C 61  3 n G   . 61  C 61  
C 62  3 n G   . 62  C 62  
C 63  3 n G   . 63  C 63  
C 64  3 n U   . 64  C 64  
C 65  3 n U   . 65  C 65  
C 66  3 n C   . 66  C 66  
C 67  3 n G   . 67  C 67  
C 68  3 n A   . 68  C 68  
C 69  3 n A   . 69  C 69  
C 70  3 n C   . 70  C 70  
C 71  3 n C   . 71  C 71  
C 72  3 n C   . 72  C 72  
C 73  3 n C   . 73  C 73  
C 74  3 n A   . 74  C 74  
C 75  3 n C   . 75  C 75  
C 76  3 n U   . 76  C 76  
C 77  3 n C   . 77  C 77  
C 78  3 n C   . 78  C 78  
C 79  3 n U   . 79  C 79  
C 80  3 n G   . 80  C 80  
C 81  3 n G   . 81  C 81  
C 82  3 n U   . 82  C 82  
C 83  3 n A   . 83  C 83  
#
_software.classification other
_software.date           ?
_software.description    "Structure prediction"
_software.name           AlphaFold
_software.pdbx_ordinal   1
_software.type           package
_software.version        "AlphaFold-beta-20231127 (52ceabbc-a146-4d20-8f14-848cbf63912f @ 2025-11-23 23:59:43)"
#
loop_
_struct_asym.entity_id
_struct_asym.id
1 A 
2 B 
3 C 
#
loop_
_atom_site.group_PDB
_atom_site.id
_atom_site.type_symbol
_atom_site.label_atom_id
_atom_site.label_alt_id
_atom_site.label_comp_id
_atom_site.label_asym_id
_atom_site.label_entity_id
_atom_site.label_seq_id
_atom_site.pdbx_PDB_ins_code
_atom_site.Cartn_x
_atom_site.Cartn_y
_atom_site.Cartn_z
_atom_site.occupancy
_atom_site.B_iso_or_equiv
_atom_site.auth_seq_id
_atom_site.auth_asym_id
_atom_site.pdbx_PDB_model_num
ATOM 1     N N     . MET A 1 1   ? -36.442 -2.996  3.843   1.00 41.09 1   A 1 
ATOM 2     C CA    . MET A 1 1   ? -35.702 -1.784  4.242   1.00 45.10 1   A 1 
ATOM 3     C C     . MET A 1 1   ? -36.092 -0.700  3.268   1.00 48.50 1   A 1 
ATOM 4     O O     . MET A 1 1   ? -36.113 -0.989  2.079   1.00 45.44 1   A 1 
ATOM 5     C CB    . MET A 1 1   ? -34.187 -2.013  4.206   1.00 42.52 1   A 1 
ATOM 6     C CG    . MET A 1 1   ? -33.708 -2.740  5.463   1.00 39.57 1   A 1 
ATOM 7     S SD    . MET A 1 1   ? -31.956 -3.176  5.399   1.00 36.16 1   A 1 
ATOM 8     C CE    . MET A 1 1   ? -31.764 -3.859  7.068   1.00 31.48 1   A 1 
ATOM 9     N N     . GLU A 1 2   ? -36.450 0.476   3.744   1.00 46.08 2   A 1 
ATOM 10    C CA    . GLU A 1 2   ? -36.830 1.581   2.872   1.00 48.31 2   A 1 
ATOM 11    C C     . GLU A 1 2   ? -35.643 1.933   1.977   1.00 50.13 2   A 1 
ATOM 12    O O     . GLU A 1 2   ? -34.523 2.125   2.459   1.00 46.71 2   A 1 
ATOM 13    C CB    . GLU A 1 2   ? -37.283 2.780   3.711   1.00 44.82 2   A 1 
ATOM 14    C CG    . GLU A 1 2   ? -38.650 2.535   4.366   1.00 41.41 2   A 1 
ATOM 15    C CD    . GLU A 1 2   ? -39.061 3.617   5.369   1.00 37.70 2   A 1 
ATOM 16    O OE1   . GLU A 1 2   ? -40.272 3.690   5.656   1.00 33.55 2   A 1 
ATOM 17    O OE2   . GLU A 1 2   ? -38.155 4.293   5.914   1.00 34.30 2   A 1 
ATOM 18    N N     . SER A 1 3   ? -35.889 1.938   0.672   1.00 49.59 3   A 1 
ATOM 19    C CA    . SER A 1 3   ? -34.865 2.284   -0.301  1.00 51.56 3   A 1 
ATOM 20    C C     . SER A 1 3   ? -34.593 3.779   -0.212  1.00 53.86 3   A 1 
ATOM 21    O O     . SER A 1 3   ? -35.487 4.576   -0.511  1.00 51.88 3   A 1 
ATOM 22    C CB    . SER A 1 3   ? -35.318 1.894   -1.714  1.00 48.00 3   A 1 
ATOM 23    O OG    . SER A 1 3   ? -36.561 2.492   -2.023  1.00 44.03 3   A 1 
ATOM 24    N N     . LEU A 1 4   ? -33.379 4.141   0.165   1.00 57.57 4   A 1 
ATOM 25    C CA    . LEU A 1 4   ? -32.941 5.526   0.117   1.00 60.50 4   A 1 
ATOM 26    C C     . LEU A 1 4   ? -32.840 5.951   -1.350  1.00 62.85 4   A 1 
ATOM 27    O O     . LEU A 1 4   ? -32.079 5.352   -2.113  1.00 60.83 4   A 1 
ATOM 28    C CB    . LEU A 1 4   ? -31.600 5.667   0.854   1.00 58.01 4   A 1 
ATOM 29    C CG    . LEU A 1 4   ? -31.665 5.318   2.353   1.00 54.37 4   A 1 
ATOM 30    C CD1   . LEU A 1 4   ? -30.261 5.269   2.941   1.00 50.02 4   A 1 
ATOM 31    C CD2   . LEU A 1 4   ? -32.488 6.334   3.140   1.00 53.37 4   A 1 
ATOM 32    N N     . LYS A 1 5   ? -33.621 6.950   -1.742  1.00 59.19 5   A 1 
ATOM 33    C CA    . LYS A 1 5   ? -33.665 7.473   -3.106  1.00 60.37 5   A 1 
ATOM 34    C C     . LYS A 1 5   ? -32.884 8.774   -3.205  1.00 59.76 5   A 1 
ATOM 35    O O     . LYS A 1 5   ? -32.681 9.468   -2.211  1.00 58.00 5   A 1 
ATOM 36    C CB    . LYS A 1 5   ? -35.117 7.654   -3.569  1.00 58.21 5   A 1 
ATOM 37    C CG    . LYS A 1 5   ? -35.836 6.311   -3.758  1.00 53.64 5   A 1 
ATOM 38    C CD    . LYS A 1 5   ? -37.234 6.536   -4.334  1.00 49.12 5   A 1 
ATOM 39    C CE    . LYS A 1 5   ? -37.955 5.206   -4.543  1.00 43.89 5   A 1 
ATOM 40    N NZ    . LYS A 1 5   ? -39.288 5.405   -5.157  1.00 38.74 5   A 1 
ATOM 41    N N     . THR A 1 6   ? -32.477 9.101   -4.417  1.00 57.83 6   A 1 
ATOM 42    C CA    . THR A 1 6   ? -31.914 10.415  -4.708  1.00 57.39 6   A 1 
ATOM 43    C C     . THR A 1 6   ? -33.008 11.475  -4.724  1.00 58.69 6   A 1 
ATOM 44    O O     . THR A 1 6   ? -34.073 11.268  -5.309  1.00 57.13 6   A 1 
ATOM 45    C CB    . THR A 1 6   ? -31.172 10.431  -6.047  1.00 54.94 6   A 1 
ATOM 46    O OG1   . THR A 1 6   ? -31.996 9.910   -7.067  1.00 51.93 6   A 1 
ATOM 47    C CG2   . THR A 1 6   ? -29.910 9.578   -5.979  1.00 53.38 6   A 1 
ATOM 48    N N     . ASP A 1 7   ? -32.711 12.613  -4.116  1.00 58.79 7   A 1 
ATOM 49    C CA    . ASP A 1 7   ? -33.517 13.822  -4.234  1.00 59.61 7   A 1 
ATOM 50    C C     . ASP A 1 7   ? -33.032 14.617  -5.455  1.00 62.18 7   A 1 
ATOM 51    O O     . ASP A 1 7   ? -31.853 14.958  -5.568  1.00 58.83 7   A 1 
ATOM 52    C CB    . ASP A 1 7   ? -33.427 14.610  -2.918  1.00 53.88 7   A 1 
ATOM 53    C CG    . ASP A 1 7   ? -34.342 15.835  -2.876  1.00 50.09 7   A 1 
ATOM 54    O OD1   . ASP A 1 7   ? -34.930 16.181  -3.918  1.00 46.96 7   A 1 
ATOM 55    O OD2   . ASP A 1 7   ? -34.443 16.440  -1.787  1.00 48.74 7   A 1 
ATOM 56    N N     . THR A 1 8   ? -33.941 14.867  -6.388  1.00 57.33 8   A 1 
ATOM 57    C CA    . THR A 1 8   ? -33.657 15.618  -7.614  1.00 56.53 8   A 1 
ATOM 58    C C     . THR A 1 8   ? -34.043 17.091  -7.518  1.00 59.26 8   A 1 
ATOM 59    O O     . THR A 1 8   ? -33.695 17.862  -8.405  1.00 54.83 8   A 1 
ATOM 60    C CB    . THR A 1 8   ? -34.362 14.982  -8.821  1.00 50.43 8   A 1 
ATOM 61    O OG1   . THR A 1 8   ? -35.737 14.794  -8.553  1.00 47.05 8   A 1 
ATOM 62    C CG2   . THR A 1 8   ? -33.776 13.611  -9.154  1.00 45.63 8   A 1 
ATOM 63    N N     . GLU A 1 9   ? -34.741 17.485  -6.459  1.00 61.55 9   A 1 
ATOM 64    C CA    . GLU A 1 9   ? -35.262 18.845  -6.302  1.00 61.19 9   A 1 
ATOM 65    C C     . GLU A 1 9   ? -34.187 19.841  -5.863  1.00 64.37 9   A 1 
ATOM 66    O O     . GLU A 1 9   ? -34.252 21.023  -6.202  1.00 58.65 9   A 1 
ATOM 67    C CB    . GLU A 1 9   ? -36.401 18.852  -5.274  1.00 53.30 9   A 1 
ATOM 68    C CG    . GLU A 1 9   ? -37.605 17.998  -5.685  1.00 47.49 9   A 1 
ATOM 69    C CD    . GLU A 1 9   ? -38.762 18.083  -4.684  1.00 42.46 9   A 1 
ATOM 70    O OE1   . GLU A 1 9   ? -39.865 17.620  -5.052  1.00 37.29 9   A 1 
ATOM 71    O OE2   . GLU A 1 9   ? -38.556 18.612  -3.565  1.00 38.16 9   A 1 
ATOM 72    N N     . MET A 1 10  ? -33.187 19.380  -5.123  1.00 64.60 10  A 1 
ATOM 73    C CA    . MET A 1 10  ? -32.124 20.272  -4.678  1.00 65.00 10  A 1 
ATOM 74    C C     . MET A 1 10  ? -31.212 20.691  -5.837  1.00 68.61 10  A 1 
ATOM 75    O O     . MET A 1 10  ? -30.783 19.849  -6.627  1.00 64.28 10  A 1 
ATOM 76    C CB    . MET A 1 10  ? -31.314 19.649  -3.536  1.00 58.08 10  A 1 
ATOM 77    C CG    . MET A 1 10  ? -32.100 19.632  -2.222  1.00 54.64 10  A 1 
ATOM 78    S SD    . MET A 1 10  ? -31.061 19.483  -0.742  1.00 49.47 10  A 1 
ATOM 79    C CE    . MET A 1 10  ? -30.402 21.160  -0.633  1.00 45.50 10  A 1 
ATOM 80    N N     . PRO A 1 11  ? -30.836 21.968  -5.900  1.00 70.94 11  A 1 
ATOM 81    C CA    . PRO A 1 11  ? -30.078 22.512  -7.030  1.00 71.05 11  A 1 
ATOM 82    C C     . PRO A 1 11  ? -28.578 22.179  -7.011  1.00 73.87 11  A 1 
ATOM 83    O O     . PRO A 1 11  ? -27.837 22.646  -7.874  1.00 69.22 11  A 1 
ATOM 84    C CB    . PRO A 1 11  ? -30.351 24.020  -6.977  1.00 64.84 11  A 1 
ATOM 85    C CG    . PRO A 1 11  ? -30.521 24.285  -5.483  1.00 61.94 11  A 1 
ATOM 86    C CD    . PRO A 1 11  ? -31.253 23.038  -5.006  1.00 64.40 11  A 1 
ATOM 87    N N     . TYR A 1 12  ? -28.097 21.388  -6.063  1.00 75.93 12  A 1 
ATOM 88    C CA    . TYR A 1 12  ? -26.686 21.002  -6.012  1.00 77.44 12  A 1 
ATOM 89    C C     . TYR A 1 12  ? -26.317 20.100  -7.201  1.00 78.44 12  A 1 
ATOM 90    O O     . TYR A 1 12  ? -27.071 19.176  -7.524  1.00 75.00 12  A 1 
ATOM 91    C CB    . TYR A 1 12  ? -26.365 20.312  -4.682  1.00 75.22 12  A 1 
ATOM 92    C CG    . TYR A 1 12  ? -26.358 21.253  -3.497  1.00 76.02 12  A 1 
ATOM 93    C CD1   . TYR A 1 12  ? -25.175 21.910  -3.120  1.00 72.24 12  A 1 
ATOM 94    C CD2   . TYR A 1 12  ? -27.540 21.494  -2.771  1.00 71.83 12  A 1 
ATOM 95    C CE1   . TYR A 1 12  ? -25.166 22.798  -2.033  1.00 70.12 12  A 1 
ATOM 96    C CE2   . TYR A 1 12  ? -27.543 22.385  -1.685  1.00 70.40 12  A 1 
ATOM 97    C CZ    . TYR A 1 12  ? -26.353 23.038  -1.320  1.00 72.69 12  A 1 
ATOM 98    O OH    . TYR A 1 12  ? -26.353 23.916  -0.262  1.00 69.28 12  A 1 
ATOM 99    N N     . PRO A 1 13  ? -25.158 20.311  -7.842  1.00 78.29 13  A 1 
ATOM 100   C CA    . PRO A 1 13  ? -24.645 19.439  -8.900  1.00 77.48 13  A 1 
ATOM 101   C C     . PRO A 1 13  ? -23.997 18.173  -8.309  1.00 77.93 13  A 1 
ATOM 102   O O     . PRO A 1 13  ? -22.840 17.848  -8.582  1.00 72.25 13  A 1 
ATOM 103   C CB    . PRO A 1 13  ? -23.672 20.324  -9.681  1.00 73.86 13  A 1 
ATOM 104   C CG    . PRO A 1 13  ? -23.061 21.185  -8.580  1.00 72.75 13  A 1 
ATOM 105   C CD    . PRO A 1 13  ? -24.235 21.413  -7.625  1.00 76.45 13  A 1 
ATOM 106   N N     . GLU A 1 14  ? -24.726 17.491  -7.453  1.00 80.00 14  A 1 
ATOM 107   C CA    . GLU A 1 14  ? -24.269 16.362  -6.653  1.00 79.60 14  A 1 
ATOM 108   C C     . GLU A 1 14  ? -25.328 15.256  -6.664  1.00 80.82 14  A 1 
ATOM 109   O O     . GLU A 1 14  ? -26.507 15.503  -6.923  1.00 77.64 14  A 1 
ATOM 110   C CB    . GLU A 1 14  ? -24.040 16.821  -5.199  1.00 75.58 14  A 1 
ATOM 111   C CG    . GLU A 1 14  ? -22.967 17.908  -5.007  1.00 71.32 14  A 1 
ATOM 112   C CD    . GLU A 1 14  ? -21.537 17.438  -5.281  1.00 69.86 14  A 1 
ATOM 113   O OE1   . GLU A 1 14  ? -20.628 18.292  -5.321  1.00 62.82 14  A 1 
ATOM 114   O OE2   . GLU A 1 14  ? -21.284 16.221  -5.403  1.00 64.63 14  A 1 
ATOM 115   N N     . VAL A 1 15  ? -24.913 14.047  -6.324  1.00 82.24 15  A 1 
ATOM 116   C CA    . VAL A 1 15  ? -25.861 12.994  -5.960  1.00 82.82 15  A 1 
ATOM 117   C C     . VAL A 1 15  ? -26.384 13.317  -4.565  1.00 84.25 15  A 1 
ATOM 118   O O     . VAL A 1 15  ? -25.616 13.343  -3.606  1.00 81.97 15  A 1 
ATOM 119   C CB    . VAL A 1 15  ? -25.212 11.603  -6.005  1.00 80.50 15  A 1 
ATOM 120   C CG1   . VAL A 1 15  ? -26.238 10.522  -5.672  1.00 73.52 15  A 1 
ATOM 121   C CG2   . VAL A 1 15  ? -24.655 11.292  -7.403  1.00 73.61 15  A 1 
ATOM 122   N N     . ILE A 1 16  ? -27.682 13.561  -4.455  1.00 85.46 16  A 1 
ATOM 123   C CA    . ILE A 1 16  ? -28.333 13.879  -3.184  1.00 85.41 16  A 1 
ATOM 124   C C     . ILE A 1 16  ? -29.142 12.667  -2.743  1.00 85.86 16  A 1 
ATOM 125   O O     . ILE A 1 16  ? -29.954 12.154  -3.507  1.00 83.02 16  A 1 
ATOM 126   C CB    . ILE A 1 16  ? -29.190 15.155  -3.293  1.00 82.83 16  A 1 
ATOM 127   C CG1   . ILE A 1 16  ? -28.330 16.340  -3.794  1.00 75.63 16  A 1 
ATOM 128   C CG2   . ILE A 1 16  ? -29.820 15.480  -1.927  1.00 74.31 16  A 1 
ATOM 129   C CD1   . ILE A 1 16  ? -29.128 17.595  -4.112  1.00 68.35 16  A 1 
ATOM 130   N N     . VAL A 1 17  ? -28.914 12.203  -1.526  1.00 87.15 17  A 1 
ATOM 131   C CA    . VAL A 1 17  ? -29.658 11.082  -0.937  1.00 87.45 17  A 1 
ATOM 132   C C     . VAL A 1 17  ? -30.518 11.608  0.199   1.00 87.74 17  A 1 
ATOM 133   O O     . VAL A 1 17  ? -29.997 12.193  1.146   1.00 85.85 17  A 1 
ATOM 134   C CB    . VAL A 1 17  ? -28.715 9.970   -0.454  1.00 86.26 17  A 1 
ATOM 135   C CG1   . VAL A 1 17  ? -29.502 8.789   0.121   1.00 78.24 17  A 1 
ATOM 136   C CG2   . VAL A 1 17  ? -27.862 9.432   -1.605  1.00 79.10 17  A 1 
ATOM 137   N N     . ASP A 1 18  ? -31.822 11.385  0.115   1.00 87.08 18  A 1 
ATOM 138   C CA    . ASP A 1 18  ? -32.738 11.707  1.204   1.00 86.73 18  A 1 
ATOM 139   C C     . ASP A 1 18  ? -32.840 10.517  2.170   1.00 87.01 18  A 1 
ATOM 140   O O     . ASP A 1 18  ? -33.160 9.393   1.777   1.00 83.46 18  A 1 
ATOM 141   C CB    . ASP A 1 18  ? -34.103 12.141  0.646   1.00 83.96 18  A 1 
ATOM 142   C CG    . ASP A 1 18  ? -34.955 12.865  1.691   1.00 75.02 18  A 1 
ATOM 143   O OD1   . ASP A 1 18  ? -34.752 12.620  2.901   1.00 66.22 18  A 1 
ATOM 144   O OD2   . ASP A 1 18  ? -35.786 13.701  1.286   1.00 66.86 18  A 1 
ATOM 145   N N     . VAL A 1 19  ? -32.540 10.766  3.440   1.00 86.83 19  A 1 
ATOM 146   C CA    . VAL A 1 19  ? -32.644 9.764   4.520   1.00 85.97 19  A 1 
ATOM 147   C C     . VAL A 1 19  ? -33.928 9.909   5.339   1.00 85.07 19  A 1 
ATOM 148   O O     . VAL A 1 19  ? -34.145 9.150   6.286   1.00 77.94 19  A 1 
ATOM 149   C CB    . VAL A 1 19  ? -31.392 9.749   5.415   1.00 84.28 19  A 1 
ATOM 150   C CG1   . VAL A 1 19  ? -30.153 9.361   4.608   1.00 74.93 19  A 1 
ATOM 151   C CG2   . VAL A 1 19  ? -31.125 11.083  6.106   1.00 75.94 19  A 1 
ATOM 152   N N     . GLY A 1 20  ? -34.791 10.853  4.972   1.00 85.34 20  A 1 
ATOM 153   C CA    . GLY A 1 20  ? -36.034 11.157  5.659   1.00 85.29 20  A 1 
ATOM 154   C C     . GLY A 1 20  ? -35.831 11.914  6.974   1.00 86.57 20  A 1 
ATOM 155   O O     . GLY A 1 20  ? -34.822 12.588  7.179   1.00 83.05 20  A 1 
ATOM 156   N N     . ARG A 1 21  ? -36.797 11.792  7.878   1.00 87.66 21  A 1 
ATOM 157   C CA    . ARG A 1 21  ? -36.753 12.449  9.191   1.00 87.93 21  A 1 
ATOM 158   C C     . ARG A 1 21  ? -35.772 11.763  10.126  1.00 87.90 21  A 1 
ATOM 159   O O     . ARG A 1 21  ? -35.811 10.545  10.292  1.00 84.15 21  A 1 
ATOM 160   C CB    . ARG A 1 21  ? -38.144 12.507  9.824   1.00 85.74 21  A 1 
ATOM 161   C CG    . ARG A 1 21  ? -39.004 13.551  9.106   1.00 75.53 21  A 1 
ATOM 162   C CD    . ARG A 1 21  ? -40.349 13.731  9.795   1.00 74.34 21  A 1 
ATOM 163   N NE    . ARG A 1 21  ? -41.056 14.832  9.146   1.00 65.80 21  A 1 
ATOM 164   C CZ    . ARG A 1 21  ? -42.268 15.275  9.375   1.00 59.36 21  A 1 
ATOM 165   N NH1   . ARG A 1 21  ? -43.059 14.727  10.261  1.00 54.17 21  A 1 
ATOM 166   N NH2   . ARG A 1 21  ? -42.672 16.298  8.688   1.00 50.83 21  A 1 
ATOM 167   N N     . VAL A 1 22  ? -34.937 12.566  10.754  1.00 88.29 22  A 1 
ATOM 168   C CA    . VAL A 1 22  ? -33.941 12.117  11.724  1.00 88.17 22  A 1 
ATOM 169   C C     . VAL A 1 22  ? -33.911 13.089  12.904  1.00 88.33 22  A 1 
ATOM 170   O O     . VAL A 1 22  ? -33.928 14.307  12.725  1.00 86.04 22  A 1 
ATOM 171   C CB    . VAL A 1 22  ? -32.548 11.999  11.075  1.00 86.63 22  A 1 
ATOM 172   C CG1   . VAL A 1 22  ? -31.491 11.530  12.075  1.00 78.80 22  A 1 
ATOM 173   C CG2   . VAL A 1 22  ? -32.538 10.997  9.914   1.00 79.91 22  A 1 
ATOM 174   N N     . ILE A 1 23  ? -33.849 12.538  14.107  1.00 88.16 23  A 1 
ATOM 175   C CA    . ILE A 1 23  ? -33.648 13.322  15.325  1.00 87.54 23  A 1 
ATOM 176   C C     . ILE A 1 23  ? -32.148 13.586  15.486  1.00 87.53 23  A 1 
ATOM 177   O O     . ILE A 1 23  ? -31.354 12.642  15.579  1.00 85.00 23  A 1 
ATOM 178   C CB    . ILE A 1 23  ? -34.266 12.619  16.550  1.00 85.80 23  A 1 
ATOM 179   C CG1   . ILE A 1 23  ? -35.793 12.456  16.360  1.00 78.36 23  A 1 
ATOM 180   C CG2   . ILE A 1 23  ? -33.967 13.417  17.831  1.00 76.34 23  A 1 
ATOM 181   C CD1   . ILE A 1 23  ? -36.472 11.577  17.406  1.00 69.14 23  A 1 
ATOM 182   N N     . PHE A 1 24  ? -31.773 14.853  15.555  1.00 85.96 24  A 1 
ATOM 183   C CA    . PHE A 1 24  ? -30.414 15.300  15.830  1.00 85.85 24  A 1 
ATOM 184   C C     . PHE A 1 24  ? -30.302 15.997  17.192  1.00 85.18 24  A 1 
ATOM 185   O O     . PHE A 1 24  ? -31.304 16.350  17.817  1.00 79.45 24  A 1 
ATOM 186   C CB    . PHE A 1 24  ? -29.921 16.203  14.694  1.00 84.50 24  A 1 
ATOM 187   C CG    . PHE A 1 24  ? -29.729 15.496  13.373  1.00 85.90 24  A 1 
ATOM 188   C CD1   . PHE A 1 24  ? -28.637 14.633  13.185  1.00 81.35 24  A 1 
ATOM 189   C CD2   . PHE A 1 24  ? -30.637 15.701  12.322  1.00 80.77 24  A 1 
ATOM 190   C CE1   . PHE A 1 24  ? -28.447 13.987  11.955  1.00 79.01 24  A 1 
ATOM 191   C CE2   . PHE A 1 24  ? -30.454 15.057  11.091  1.00 79.45 24  A 1 
ATOM 192   C CZ    . PHE A 1 24  ? -29.357 14.200  10.905  1.00 81.30 24  A 1 
ATOM 193   N N     . GLY A 1 25  ? -29.089 16.208  17.633  1.00 83.21 25  A 1 
ATOM 194   C CA    . GLY A 1 25  ? -28.764 16.775  18.939  1.00 82.58 25  A 1 
ATOM 195   C C     . GLY A 1 25  ? -28.346 15.700  19.935  1.00 82.96 25  A 1 
ATOM 196   O O     . GLY A 1 25  ? -29.015 14.677  20.086  1.00 78.26 25  A 1 
ATOM 197   N N     . GLU A 1 26  ? -27.232 15.930  20.632  1.00 82.74 26  A 1 
ATOM 198   C CA    . GLU A 1 26  ? -26.663 14.930  21.538  1.00 81.04 26  A 1 
ATOM 199   C C     . GLU A 1 26  ? -27.626 14.556  22.677  1.00 80.85 26  A 1 
ATOM 200   O O     . GLU A 1 26  ? -27.876 13.373  22.926  1.00 77.72 26  A 1 
ATOM 201   C CB    . GLU A 1 26  ? -25.326 15.452  22.086  1.00 78.24 26  A 1 
ATOM 202   C CG    . GLU A 1 26  ? -24.565 14.315  22.773  1.00 70.44 26  A 1 
ATOM 203   C CD    . GLU A 1 26  ? -23.248 14.728  23.420  1.00 66.07 26  A 1 
ATOM 204   O OE1   . GLU A 1 26  ? -22.840 13.976  24.337  1.00 60.34 26  A 1 
ATOM 205   O OE2   . GLU A 1 26  ? -22.675 15.753  23.016  1.00 60.25 26  A 1 
ATOM 206   N N     . GLU A 1 27  ? -28.228 15.554  23.322  1.00 81.35 27  A 1 
ATOM 207   C CA    . GLU A 1 27  ? -29.204 15.345  24.395  1.00 80.51 27  A 1 
ATOM 208   C C     . GLU A 1 27  ? -30.510 14.729  23.880  1.00 81.28 27  A 1 
ATOM 209   O O     . GLU A 1 27  ? -31.039 13.802  24.498  1.00 78.26 27  A 1 
ATOM 210   C CB    . GLU A 1 27  ? -29.496 16.673  25.114  1.00 78.15 27  A 1 
ATOM 211   C CG    . GLU A 1 27  ? -28.422 17.029  26.152  1.00 69.95 27  A 1 
ATOM 212   C CD    . GLU A 1 27  ? -28.374 16.023  27.313  1.00 64.26 27  A 1 
ATOM 213   O OE1   . GLU A 1 27  ? -27.258 15.648  27.729  1.00 56.69 27  A 1 
ATOM 214   O OE2   . GLU A 1 27  ? -29.453 15.589  27.781  1.00 56.09 27  A 1 
ATOM 215   N N     . ASN A 1 28  ? -30.998 15.178  22.735  1.00 82.77 28  A 1 
ATOM 216   C CA    . ASN A 1 28  ? -32.215 14.640  22.134  1.00 82.70 28  A 1 
ATOM 217   C C     . ASN A 1 28  ? -32.042 13.156  21.797  1.00 83.02 28  A 1 
ATOM 218   O O     . ASN A 1 28  ? -32.883 12.334  22.160  1.00 79.77 28  A 1 
ATOM 219   C CB    . ASN A 1 28  ? -32.595 15.473  20.895  1.00 81.40 28  A 1 
ATOM 220   C CG    . ASN A 1 28  ? -33.115 16.865  21.238  1.00 78.29 28  A 1 
ATOM 221   O OD1   . ASN A 1 28  ? -33.336 17.207  22.383  1.00 70.30 28  A 1 
ATOM 222   N ND2   . ASN A 1 28  ? -33.342 17.687  20.231  1.00 70.99 28  A 1 
ATOM 223   N N     . ARG A 1 29  ? -30.910 12.791  21.192  1.00 81.86 29  A 1 
ATOM 224   C CA    . ARG A 1 29  ? -30.614 11.390  20.869  1.00 81.01 29  A 1 
ATOM 225   C C     . ARG A 1 29  ? -30.368 10.532  22.114  1.00 80.25 29  A 1 
ATOM 226   O O     . ARG A 1 29  ? -30.761 9.365   22.114  1.00 77.65 29  A 1 
ATOM 227   C CB    . ARG A 1 29  ? -29.434 11.291  19.906  1.00 80.48 29  A 1 
ATOM 228   C CG    . ARG A 1 29  ? -29.779 11.874  18.520  1.00 76.71 29  A 1 
ATOM 229   C CD    . ARG A 1 29  ? -28.707 11.530  17.485  1.00 76.83 29  A 1 
ATOM 230   N NE    . ARG A 1 29  ? -28.751 10.110  17.099  1.00 74.91 29  A 1 
ATOM 231   C CZ    . ARG A 1 29  ? -29.607 9.532   16.259  1.00 75.94 29  A 1 
ATOM 232   N NH1   . ARG A 1 29  ? -30.498 10.214  15.597  1.00 66.90 29  A 1 
ATOM 233   N NH2   . ARG A 1 29  ? -29.571 8.254   16.071  1.00 70.30 29  A 1 
ATOM 234   N N     . LYS A 1 30  ? -29.781 11.069  23.178  1.00 80.97 30  A 1 
ATOM 235   C CA    . LYS A 1 30  ? -29.653 10.366  24.465  1.00 78.96 30  A 1 
ATOM 236   C C     . LYS A 1 30  ? -31.012 10.066  25.093  1.00 78.50 30  A 1 
ATOM 237   O O     . LYS A 1 30  ? -31.200 8.976   25.626  1.00 74.80 30  A 1 
ATOM 238   C CB    . LYS A 1 30  ? -28.789 11.178  25.446  1.00 75.89 30  A 1 
ATOM 239   C CG    . LYS A 1 30  ? -27.291 10.861  25.322  1.00 68.37 30  A 1 
ATOM 240   C CD    . LYS A 1 30  ? -26.461 11.777  26.226  1.00 65.22 30  A 1 
ATOM 241   C CE    . LYS A 1 30  ? -24.976 11.403  26.182  1.00 58.16 30  A 1 
ATOM 242   N NZ    . LYS A 1 30  ? -24.098 12.500  26.666  1.00 52.52 30  A 1 
ATOM 243   N N     . LYS A 1 31  ? -31.946 10.996  24.999  1.00 80.63 31  A 1 
ATOM 244   C CA    . LYS A 1 31  ? -33.299 10.880  25.567  1.00 79.84 31  A 1 
ATOM 245   C C     . LYS A 1 31  ? -34.254 10.028  24.729  1.00 79.92 31  A 1 
ATOM 246   O O     . LYS A 1 31  ? -35.355 9.742   25.189  1.00 75.02 31  A 1 
ATOM 247   C CB    . LYS A 1 31  ? -33.872 12.283  25.795  1.00 77.20 31  A 1 
ATOM 248   C CG    . LYS A 1 31  ? -33.145 13.021  26.931  1.00 69.62 31  A 1 
ATOM 249   C CD    . LYS A 1 31  ? -33.585 14.484  26.990  1.00 65.61 31  A 1 
ATOM 250   C CE    . LYS A 1 31  ? -32.754 15.224  28.037  1.00 56.97 31  A 1 
ATOM 251   N NZ    . LYS A 1 31  ? -32.874 16.691  27.923  1.00 49.78 31  A 1 
ATOM 252   N N     . MET A 1 32  ? -33.868 9.609   23.529  1.00 78.01 32  A 1 
ATOM 253   C CA    . MET A 1 32  ? -34.701 8.736   22.709  1.00 76.43 32  A 1 
ATOM 254   C C     . MET A 1 32  ? -34.982 7.417   23.429  1.00 74.96 32  A 1 
ATOM 255   O O     . MET A 1 32  ? -34.081 6.608   23.663  1.00 70.98 32  A 1 
ATOM 256   C CB    . MET A 1 32  ? -34.059 8.451   21.344  1.00 75.51 32  A 1 
ATOM 257   C CG    . MET A 1 32  ? -34.107 9.645   20.394  1.00 71.48 32  A 1 
ATOM 258   S SD    . MET A 1 32  ? -33.375 9.297   18.766  1.00 69.83 32  A 1 
ATOM 259   C CE    . MET A 1 32  ? -34.692 8.321   18.008  1.00 62.87 32  A 1 
ATOM 260   N N     . THR A 1 33  ? -36.250 7.172   23.728  1.00 77.79 33  A 1 
ATOM 261   C CA    . THR A 1 33  ? -36.712 5.921   24.345  1.00 75.32 33  A 1 
ATOM 262   C C     . THR A 1 33  ? -36.806 4.787   23.331  1.00 75.84 33  A 1 
ATOM 263   O O     . THR A 1 33  ? -36.541 3.631   23.660  1.00 69.70 33  A 1 
ATOM 264   C CB    . THR A 1 33  ? -38.078 6.134   25.006  1.00 71.13 33  A 1 
ATOM 265   O OG1   . THR A 1 33  ? -38.979 6.710   24.082  1.00 62.93 33  A 1 
ATOM 266   C CG2   . THR A 1 33  ? -37.990 7.090   26.201  1.00 60.26 33  A 1 
ATOM 267   N N     . ASN A 1 34  ? -37.139 5.104   22.087  1.00 75.65 34  A 1 
ATOM 268   C CA    . ASN A 1 34  ? -37.247 4.116   21.022  1.00 74.77 34  A 1 
ATOM 269   C C     . ASN A 1 34  ? -35.863 3.760   20.450  1.00 75.24 34  A 1 
ATOM 270   O O     . ASN A 1 34  ? -35.406 4.308   19.447  1.00 70.70 34  A 1 
ATOM 271   C CB    . ASN A 1 34  ? -38.252 4.601   19.969  1.00 71.19 34  A 1 
ATOM 272   C CG    . ASN A 1 34  ? -38.578 3.509   18.960  1.00 65.79 34  A 1 
ATOM 273   O OD1   . ASN A 1 34  ? -37.936 2.471   18.882  1.00 59.96 34  A 1 
ATOM 274   N ND2   . ASN A 1 34  ? -39.602 3.713   18.158  1.00 60.39 34  A 1 
ATOM 275   N N     . SER A 1 35  ? -35.226 2.784   21.067  1.00 76.53 35  A 1 
ATOM 276   C CA    . SER A 1 35  ? -33.914 2.299   20.626  1.00 74.84 35  A 1 
ATOM 277   C C     . SER A 1 35  ? -33.913 1.722   19.208  1.00 76.61 35  A 1 
ATOM 278   O O     . SER A 1 35  ? -32.896 1.789   18.519  1.00 72.85 35  A 1 
ATOM 279   C CB    . SER A 1 35  ? -33.400 1.245   21.609  1.00 70.30 35  A 1 
ATOM 280   O OG    . SER A 1 35  ? -34.226 0.097   21.619  1.00 61.18 35  A 1 
ATOM 281   N N     . CYS A 1 36  ? -35.046 1.177   18.758  1.00 78.26 36  A 1 
ATOM 282   C CA    . CYS A 1 36  ? -35.198 0.671   17.397  1.00 78.01 36  A 1 
ATOM 283   C C     . CYS A 1 36  ? -35.145 1.809   16.371  1.00 80.24 36  A 1 
ATOM 284   O O     . CYS A 1 36  ? -34.375 1.728   15.413  1.00 78.17 36  A 1 
ATOM 285   C CB    . CYS A 1 36  ? -36.511 -0.115  17.298  1.00 73.58 36  A 1 
ATOM 286   S SG    . CYS A 1 36  ? -36.635 -0.900  15.662  1.00 61.83 36  A 1 
ATOM 287   N N     . LEU A 1 37  ? -35.883 2.889   16.602  1.00 81.32 37  A 1 
ATOM 288   C CA    . LEU A 1 37  ? -35.863 4.073   15.744  1.00 82.42 37  A 1 
ATOM 289   C C     . LEU A 1 37  ? -34.463 4.686   15.696  1.00 83.47 37  A 1 
ATOM 290   O O     . LEU A 1 37  ? -33.928 4.896   14.608  1.00 82.01 37  A 1 
ATOM 291   C CB    . LEU A 1 37  ? -36.912 5.081   16.234  1.00 81.89 37  A 1 
ATOM 292   C CG    . LEU A 1 37  ? -37.030 6.339   15.348  1.00 76.62 37  A 1 
ATOM 293   C CD1   . LEU A 1 37  ? -37.511 6.007   13.938  1.00 70.61 37  A 1 
ATOM 294   C CD2   . LEU A 1 37  ? -38.015 7.319   15.978  1.00 70.65 37  A 1 
ATOM 295   N N     . LYS A 1 38  ? -33.825 4.862   16.854  1.00 83.47 38  A 1 
ATOM 296   C CA    . LYS A 1 38  ? -32.457 5.382   16.956  1.00 83.17 38  A 1 
ATOM 297   C C     . LYS A 1 38  ? -31.458 4.575   16.119  1.00 83.85 38  A 1 
ATOM 298   O O     . LYS A 1 38  ? -30.647 5.147   15.393  1.00 82.14 38  A 1 
ATOM 299   C CB    . LYS A 1 38  ? -32.060 5.419   18.442  1.00 81.26 38  A 1 
ATOM 300   C CG    . LYS A 1 38  ? -30.669 6.030   18.652  1.00 75.93 38  A 1 
ATOM 301   C CD    . LYS A 1 38  ? -30.354 6.241   20.133  1.00 74.25 38  A 1 
ATOM 302   C CE    . LYS A 1 38  ? -28.957 6.845   20.240  1.00 67.85 38  A 1 
ATOM 303   N NZ    . LYS A 1 38  ? -28.632 7.355   21.587  1.00 63.44 38  A 1 
ATOM 304   N N     . ARG A 1 39  ? -31.531 3.246   16.186  1.00 83.33 39  A 1 
ATOM 305   C CA    . ARG A 1 39  ? -30.683 2.357   15.377  1.00 82.25 39  A 1 
ATOM 306   C C     . ARG A 1 39  ? -31.026 2.430   13.889  1.00 83.93 39  A 1 
ATOM 307   O O     . ARG A 1 39  ? -30.121 2.376   13.066  1.00 82.23 39  A 1 
ATOM 308   C CB    . ARG A 1 39  ? -30.814 0.908   15.867  1.00 78.75 39  A 1 
ATOM 309   C CG    . ARG A 1 39  ? -30.133 0.671   17.218  1.00 68.69 39  A 1 
ATOM 310   C CD    . ARG A 1 39  ? -30.401 -0.763  17.670  1.00 64.51 39  A 1 
ATOM 311   N NE    . ARG A 1 39  ? -29.911 -1.014  19.036  1.00 57.57 39  A 1 
ATOM 312   C CZ    . ARG A 1 39  ? -30.026 -2.148  19.708  1.00 51.25 39  A 1 
ATOM 313   N NH1   . ARG A 1 39  ? -30.567 -3.210  19.171  1.00 48.24 39  A 1 
ATOM 314   N NH2   . ARG A 1 39  ? -29.605 -2.234  20.937  1.00 45.67 39  A 1 
ATOM 315   N N     . SER A 1 40  ? -32.304 2.546   13.552  1.00 83.31 40  A 1 
ATOM 316   C CA    . SER A 1 40  ? -32.766 2.656   12.165  1.00 83.96 40  A 1 
ATOM 317   C C     . SER A 1 40  ? -32.287 3.956   11.515  1.00 85.39 40  A 1 
ATOM 318   O O     . SER A 1 40  ? -31.757 3.916   10.409  1.00 84.09 40  A 1 
ATOM 319   C CB    . SER A 1 40  ? -34.293 2.563   12.118  1.00 82.19 40  A 1 
ATOM 320   O OG    . SER A 1 40  ? -34.755 2.617   10.784  1.00 69.10 40  A 1 
ATOM 321   N N     . GLU A 1 41  ? -32.408 5.077   12.206  1.00 86.70 41  A 1 
ATOM 322   C CA    . GLU A 1 41  ? -31.912 6.378   11.753  1.00 87.15 41  A 1 
ATOM 323   C C     . GLU A 1 41  ? -30.397 6.360   11.537  1.00 87.98 41  A 1 
ATOM 324   O O     . GLU A 1 41  ? -29.921 6.680   10.451  1.00 86.59 41  A 1 
ATOM 325   C CB    . GLU A 1 41  ? -32.256 7.450   12.788  1.00 86.10 41  A 1 
ATOM 326   C CG    . GLU A 1 41  ? -33.744 7.797   12.830  1.00 80.12 41  A 1 
ATOM 327   C CD    . GLU A 1 41  ? -34.077 8.795   13.945  1.00 79.73 41  A 1 
ATOM 328   O OE1   . GLU A 1 41  ? -35.251 9.210   14.016  1.00 73.31 41  A 1 
ATOM 329   O OE2   . GLU A 1 41  ? -33.169 9.138   14.741  1.00 75.05 41  A 1 
ATOM 330   N N     . ASN A 1 42  ? -29.654 5.893   12.534  1.00 87.71 42  A 1 
ATOM 331   C CA    . ASN A 1 42  ? -28.206 5.745   12.431  1.00 87.51 42  A 1 
ATOM 332   C C     . ASN A 1 42  ? -27.828 4.859   11.231  1.00 88.12 42  A 1 
ATOM 333   O O     . ASN A 1 42  ? -27.034 5.263   10.382  1.00 86.72 42  A 1 
ATOM 334   C CB    . ASN A 1 42  ? -27.685 5.198   13.773  1.00 85.69 42  A 1 
ATOM 335   C CG    . ASN A 1 42  ? -26.168 5.206   13.889  1.00 83.17 42  A 1 
ATOM 336   O OD1   . ASN A 1 42  ? -25.431 5.119   12.943  1.00 73.30 42  A 1 
ATOM 337   N ND2   . ASN A 1 42  ? -25.667 5.278   15.103  1.00 73.80 42  A 1 
ATOM 338   N N     . SER A 1 43  ? -28.462 3.701   11.094  1.00 87.31 43  A 1 
ATOM 339   C CA    . SER A 1 43  ? -28.205 2.780   9.986   1.00 87.29 43  A 1 
ATOM 340   C C     . SER A 1 43  ? -28.515 3.396   8.624   1.00 88.14 43  A 1 
ATOM 341   O O     . SER A 1 43  ? -27.748 3.183   7.686   1.00 86.47 43  A 1 
ATOM 342   C CB    . SER A 1 43  ? -29.012 1.496   10.183  1.00 85.33 43  A 1 
ATOM 343   O OG    . SER A 1 43  ? -28.662 0.538   9.204   1.00 71.03 43  A 1 
ATOM 344   N N     . ARG A 1 44  ? -29.598 4.161   8.492   1.00 88.24 44  A 1 
ATOM 345   C CA    . ARG A 1 44  ? -29.940 4.859   7.243   1.00 88.40 44  A 1 
ATOM 346   C C     . ARG A 1 44  ? -28.861 5.861   6.847   1.00 89.25 44  A 1 
ATOM 347   O O     . ARG A 1 44  ? -28.401 5.824   5.711   1.00 87.42 44  A 1 
ATOM 348   C CB    . ARG A 1 44  ? -31.310 5.547   7.375   1.00 86.76 44  A 1 
ATOM 349   C CG    . ARG A 1 44  ? -32.467 4.575   7.120   1.00 79.86 44  A 1 
ATOM 350   C CD    . ARG A 1 44  ? -33.820 5.292   7.134   1.00 79.93 44  A 1 
ATOM 351   N NE    . ARG A 1 44  ? -34.390 5.401   8.489   1.00 74.95 44  A 1 
ATOM 352   C CZ    . ARG A 1 44  ? -35.377 6.218   8.846   1.00 72.42 44  A 1 
ATOM 353   N NH1   . ARG A 1 44  ? -35.874 7.113   8.033   1.00 64.30 44  A 1 
ATOM 354   N NH2   . ARG A 1 44  ? -35.905 6.141   10.030  1.00 63.42 44  A 1 
ATOM 355   N N     . ILE A 1 45  ? -28.418 6.688   7.790   1.00 90.08 45  A 1 
ATOM 356   C CA    . ILE A 1 45  ? -27.374 7.688   7.547   1.00 90.34 45  A 1 
ATOM 357   C C     . ILE A 1 45  ? -26.055 7.014   7.161   1.00 90.38 45  A 1 
ATOM 358   O O     . ILE A 1 45  ? -25.468 7.352   6.138   1.00 88.75 45  A 1 
ATOM 359   C CB    . ILE A 1 45  ? -27.212 8.609   8.772   1.00 89.70 45  A 1 
ATOM 360   C CG1   . ILE A 1 45  ? -28.491 9.454   8.972   1.00 84.41 45  A 1 
ATOM 361   C CG2   . ILE A 1 45  ? -25.993 9.535   8.606   1.00 83.68 45  A 1 
ATOM 362   C CD1   . ILE A 1 45  ? -28.535 10.194  10.304  1.00 76.32 45  A 1 
ATOM 363   N N     . ILE A 1 46  ? -25.614 6.020   7.924   1.00 90.51 46  A 1 
ATOM 364   C CA    . ILE A 1 46  ? -24.338 5.340   7.682   1.00 89.91 46  A 1 
ATOM 365   C C     . ILE A 1 46  ? -24.318 4.606   6.335   1.00 90.10 46  A 1 
ATOM 366   O O     . ILE A 1 46  ? -23.311 4.640   5.632   1.00 88.79 46  A 1 
ATOM 367   C CB    . ILE A 1 46  ? -24.005 4.402   8.858   1.00 88.50 46  A 1 
ATOM 368   C CG1   . ILE A 1 46  ? -23.782 5.187   10.170  1.00 80.59 46  A 1 
ATOM 369   C CG2   . ILE A 1 46  ? -22.777 3.531   8.581   1.00 77.56 46  A 1 
ATOM 370   C CD1   . ILE A 1 46  ? -22.580 6.131   10.166  1.00 68.56 46  A 1 
ATOM 371   N N     . ARG A 1 47  ? -25.430 3.990   5.939   1.00 90.44 47  A 1 
ATOM 372   C CA    . ARG A 1 47  ? -25.542 3.354   4.620   1.00 90.14 47  A 1 
ATOM 373   C C     . ARG A 1 47  ? -25.486 4.370   3.488   1.00 90.20 47  A 1 
ATOM 374   O O     . ARG A 1 47  ? -24.810 4.115   2.497   1.00 88.17 47  A 1 
ATOM 375   C CB    . ARG A 1 47  ? -26.839 2.553   4.526   1.00 88.67 47  A 1 
ATOM 376   C CG    . ARG A 1 47  ? -26.746 1.275   5.352   1.00 81.64 47  A 1 
ATOM 377   C CD    . ARG A 1 47  ? -28.116 0.620   5.367   1.00 81.91 47  A 1 
ATOM 378   N NE    . ARG A 1 47  ? -28.134 -0.493  6.322   1.00 76.02 47  A 1 
ATOM 379   C CZ    . ARG A 1 47  ? -29.161 -1.270  6.554   1.00 71.96 47  A 1 
ATOM 380   N NH1   . ARG A 1 47  ? -30.277 -1.134  5.889   1.00 65.04 47  A 1 
ATOM 381   N NH2   . ARG A 1 47  ? -29.076 -2.192  7.467   1.00 62.60 47  A 1 
ATOM 382   N N     . ALA A 1 48  ? -26.156 5.507   3.654   1.00 90.56 48  A 1 
ATOM 383   C CA    . ALA A 1 48  ? -26.103 6.583   2.679   1.00 90.57 48  A 1 
ATOM 384   C C     . ALA A 1 48  ? -24.681 7.151   2.548   1.00 90.63 48  A 1 
ATOM 385   O O     . ALA A 1 48  ? -24.186 7.306   1.432   1.00 89.08 48  A 1 
ATOM 386   C CB    . ALA A 1 48  ? -27.124 7.653   3.069   1.00 90.01 48  A 1 
ATOM 387   N N     . ILE A 1 49  ? -23.978 7.363   3.663   1.00 90.92 49  A 1 
ATOM 388   C CA    . ILE A 1 49  ? -22.574 7.794   3.664   1.00 90.61 49  A 1 
ATOM 389   C C     . ILE A 1 49  ? -21.693 6.771   2.941   1.00 90.25 49  A 1 
ATOM 390   O O     . ILE A 1 49  ? -20.940 7.139   2.045   1.00 88.49 49  A 1 
ATOM 391   C CB    . ILE A 1 49  ? -22.065 8.064   5.098   1.00 89.93 49  A 1 
ATOM 392   C CG1   . ILE A 1 49  ? -22.787 9.285   5.703   1.00 84.85 49  A 1 
ATOM 393   C CG2   . ILE A 1 49  ? -20.545 8.307   5.107   1.00 84.71 49  A 1 
ATOM 394   C CD1   . ILE A 1 49  ? -22.538 9.480   7.200   1.00 78.61 49  A 1 
ATOM 395   N N     . CYS A 1 50  ? -21.822 5.492   3.272   1.00 90.51 50  A 1 
ATOM 396   C CA    . CYS A 1 50  ? -21.048 4.427   2.632   1.00 89.91 50  A 1 
ATOM 397   C C     . CYS A 1 50  ? -21.304 4.357   1.118   1.00 89.49 50  A 1 
ATOM 398   O O     . CYS A 1 50  ? -20.360 4.241   0.335   1.00 87.52 50  A 1 
ATOM 399   C CB    . CYS A 1 50  ? -21.386 3.104   3.331   1.00 88.87 50  A 1 
ATOM 400   S SG    . CYS A 1 50  ? -20.360 1.743   2.702   1.00 81.14 50  A 1 
ATOM 401   N N     . ALA A 1 51  ? -22.559 4.479   0.701   1.00 90.41 51  A 1 
ATOM 402   C CA    . ALA A 1 51  ? -22.928 4.476   -0.711  1.00 89.99 51  A 1 
ATOM 403   C C     . ALA A 1 51  ? -22.336 5.669   -1.471  1.00 89.68 51  A 1 
ATOM 404   O O     . ALA A 1 51  ? -21.781 5.489   -2.554  1.00 87.48 51  A 1 
ATOM 405   C CB    . ALA A 1 51  ? -24.455 4.443   -0.816  1.00 89.36 51  A 1 
ATOM 406   N N     . LEU A 1 52  ? -22.395 6.871   -0.895  1.00 89.83 52  A 1 
ATOM 407   C CA    . LEU A 1 52  ? -21.825 8.072   -1.504  1.00 89.21 52  A 1 
ATOM 408   C C     . LEU A 1 52  ? -20.294 8.034   -1.553  1.00 88.53 52  A 1 
ATOM 409   O O     . LEU A 1 52  ? -19.715 8.374   -2.581  1.00 85.83 52  A 1 
ATOM 410   C CB    . LEU A 1 52  ? -22.317 9.318   -0.758  1.00 88.72 52  A 1 
ATOM 411   C CG    . LEU A 1 52  ? -23.804 9.652   -0.976  1.00 87.17 52  A 1 
ATOM 412   C CD1   . LEU A 1 52  ? -24.167 10.854  -0.116  1.00 82.35 52  A 1 
ATOM 413   C CD2   . LEU A 1 52  ? -24.124 9.990   -2.429  1.00 82.15 52  A 1 
ATOM 414   N N     . LEU A 1 53  ? -19.640 7.560   -0.495  1.00 88.91 53  A 1 
ATOM 415   C CA    . LEU A 1 53  ? -18.185 7.366   -0.474  1.00 87.65 53  A 1 
ATOM 416   C C     . LEU A 1 53  ? -17.724 6.482   -1.640  1.00 86.67 53  A 1 
ATOM 417   O O     . LEU A 1 53  ? -16.769 6.824   -2.336  1.00 83.28 53  A 1 
ATOM 418   C CB    . LEU A 1 53  ? -17.771 6.727   0.861   1.00 86.94 53  A 1 
ATOM 419   C CG    . LEU A 1 53  ? -17.753 7.680   2.070   1.00 85.07 53  A 1 
ATOM 420   C CD1   . LEU A 1 53  ? -17.597 6.871   3.350   1.00 80.39 53  A 1 
ATOM 421   C CD2   . LEU A 1 53  ? -16.601 8.670   1.997   1.00 80.23 53  A 1 
ATOM 422   N N     . ASN A 1 54  ? -18.438 5.399   -1.896  1.00 88.09 54  A 1 
ATOM 423   C CA    . ASN A 1 54  ? -18.124 4.445   -2.959  1.00 86.53 54  A 1 
ATOM 424   C C     . ASN A 1 54  ? -18.589 4.883   -4.359  1.00 85.09 54  A 1 
ATOM 425   O O     . ASN A 1 54  ? -18.265 4.214   -5.339  1.00 79.63 54  A 1 
ATOM 426   C CB    . ASN A 1 54  ? -18.703 3.082   -2.564  1.00 85.24 54  A 1 
ATOM 427   C CG    . ASN A 1 54  ? -18.010 2.475   -1.352  1.00 83.94 54  A 1 
ATOM 428   O OD1   . ASN A 1 54  ? -16.860 2.733   -1.051  1.00 77.81 54  A 1 
ATOM 429   N ND2   . ASN A 1 54  ? -18.693 1.608   -0.641  1.00 77.91 54  A 1 
ATOM 430   N N     . SER A 1 55  ? -19.327 5.985   -4.468  1.00 85.04 55  A 1 
ATOM 431   C CA    . SER A 1 55  ? -19.945 6.447   -5.719  1.00 82.81 55  A 1 
ATOM 432   C C     . SER A 1 55  ? -19.490 7.844   -6.161  1.00 80.69 55  A 1 
ATOM 433   O O     . SER A 1 55  ? -20.172 8.505   -6.939  1.00 71.99 55  A 1 
ATOM 434   C CB    . SER A 1 55  ? -21.470 6.366   -5.623  1.00 80.96 55  A 1 
ATOM 435   O OG    . SER A 1 55  ? -21.866 5.081   -5.193  1.00 72.44 55  A 1 
ATOM 436   N N     . GLY A 1 56  ? -18.338 8.303   -5.674  1.00 81.69 56  A 1 
ATOM 437   C CA    . GLY A 1 56  ? -17.769 9.592   -6.079  1.00 80.09 56  A 1 
ATOM 438   C C     . GLY A 1 56  ? -18.192 10.792  -5.226  1.00 80.23 56  A 1 
ATOM 439   O O     . GLY A 1 56  ? -17.956 11.934  -5.615  1.00 73.28 56  A 1 
ATOM 440   N N     . GLY A 1 57  ? -18.786 10.541  -4.055  1.00 81.36 57  A 1 
ATOM 441   C CA    . GLY A 1 57  ? -19.251 11.580  -3.140  1.00 81.37 57  A 1 
ATOM 442   C C     . GLY A 1 57  ? -20.645 12.106  -3.473  1.00 82.39 57  A 1 
ATOM 443   O O     . GLY A 1 57  ? -21.304 11.650  -4.406  1.00 76.95 57  A 1 
ATOM 444   N N     . GLY A 1 58  ? -21.101 13.055  -2.681  1.00 84.70 58  A 1 
ATOM 445   C CA    . GLY A 1 58  ? -22.429 13.633  -2.802  1.00 85.43 58  A 1 
ATOM 446   C C     . GLY A 1 58  ? -22.883 14.332  -1.525  1.00 87.01 58  A 1 
ATOM 447   O O     . GLY A 1 58  ? -22.069 14.690  -0.672  1.00 84.53 58  A 1 
ATOM 448   N N     . VAL A 1 59  ? -24.185 14.515  -1.408  1.00 88.21 59  A 1 
ATOM 449   C CA    . VAL A 1 59  ? -24.819 15.185  -0.271  1.00 88.83 59  A 1 
ATOM 450   C C     . VAL A 1 59  ? -25.931 14.306  0.291   1.00 88.92 59  A 1 
ATOM 451   O O     . VAL A 1 59  ? -26.732 13.745  -0.452  1.00 87.08 59  A 1 
ATOM 452   C CB    . VAL A 1 59  ? -25.358 16.572  -0.668  1.00 87.63 59  A 1 
ATOM 453   C CG1   . VAL A 1 59  ? -25.902 17.328  0.546   1.00 78.30 59  A 1 
ATOM 454   C CG2   . VAL A 1 59  ? -24.273 17.445  -1.304  1.00 79.56 59  A 1 
ATOM 455   N N     . ILE A 1 60  ? -25.986 14.202  1.604   1.00 89.62 60  A 1 
ATOM 456   C CA    . ILE A 1 60  ? -27.107 13.587  2.311   1.00 89.78 60  A 1 
ATOM 457   C C     . ILE A 1 60  ? -27.991 14.701  2.852   1.00 89.66 60  A 1 
ATOM 458   O O     . ILE A 1 60  ? -27.513 15.577  3.567   1.00 87.79 60  A 1 
ATOM 459   C CB    . ILE A 1 60  ? -26.617 12.651  3.427   1.00 88.84 60  A 1 
ATOM 460   C CG1   . ILE A 1 60  ? -25.834 11.476  2.808   1.00 82.99 60  A 1 
ATOM 461   C CG2   . ILE A 1 60  ? -27.797 12.130  4.263   1.00 82.72 60  A 1 
ATOM 462   C CD1   . ILE A 1 60  ? -25.085 10.646  3.838   1.00 75.93 60  A 1 
ATOM 463   N N     . LYS A 1 61  ? -29.269 14.635  2.542   1.00 89.00 61  A 1 
ATOM 464   C CA    . LYS A 1 61  ? -30.302 15.510  3.089   1.00 88.89 61  A 1 
ATOM 465   C C     . LYS A 1 61  ? -31.070 14.746  4.162   1.00 88.86 61  A 1 
ATOM 466   O O     . LYS A 1 61  ? -31.609 13.676  3.900   1.00 86.46 61  A 1 
ATOM 467   C CB    . LYS A 1 61  ? -31.192 15.982  1.930   1.00 86.83 61  A 1 
ATOM 468   C CG    . LYS A 1 61  ? -32.385 16.852  2.356   1.00 79.98 61  A 1 
ATOM 469   C CD    . LYS A 1 61  ? -33.237 17.126  1.119   1.00 78.34 61  A 1 
ATOM 470   C CE    . LYS A 1 61  ? -34.584 17.782  1.411   1.00 69.42 61  A 1 
ATOM 471   N NZ    . LYS A 1 61  ? -35.450 17.722  0.210   1.00 64.03 61  A 1 
ATOM 472   N N     . ALA A 1 62  ? -31.113 15.301  5.357   1.00 89.17 62  A 1 
ATOM 473   C CA    . ALA A 1 62  ? -31.912 14.780  6.451   1.00 88.85 62  A 1 
ATOM 474   C C     . ALA A 1 62  ? -32.851 15.872  6.958   1.00 88.94 62  A 1 
ATOM 475   O O     . ALA A 1 62  ? -32.403 16.963  7.304   1.00 86.75 62  A 1 
ATOM 476   C CB    . ALA A 1 62  ? -30.981 14.266  7.552   1.00 87.76 62  A 1 
ATOM 477   N N     . GLU A 1 63  ? -34.151 15.580  7.004   1.00 89.03 63  A 1 
ATOM 478   C CA    . GLU A 1 63  ? -35.122 16.478  7.620   1.00 88.74 63  A 1 
ATOM 479   C C     . GLU A 1 63  ? -34.968 16.406  9.141   1.00 88.33 63  A 1 
ATOM 480   O O     . GLU A 1 63  ? -34.948 15.322  9.728   1.00 85.43 63  A 1 
ATOM 481   C CB    . GLU A 1 63  ? -36.540 16.114  7.154   1.00 87.06 63  A 1 
ATOM 482   C CG    . GLU A 1 63  ? -37.592 17.166  7.552   1.00 75.27 63  A 1 
ATOM 483   C CD    . GLU A 1 63  ? -39.037 16.740  7.217   1.00 71.42 63  A 1 
ATOM 484   O OE1   . GLU A 1 63  ? -39.986 17.348  7.760   1.00 63.42 63  A 1 
ATOM 485   O OE2   . GLU A 1 63  ? -39.243 15.750  6.486   1.00 64.56 63  A 1 
ATOM 486   N N     . ILE A 1 64  ? -34.838 17.555  9.783   1.00 87.52 64  A 1 
ATOM 487   C CA    . ILE A 1 64  ? -34.695 17.654  11.233  1.00 86.40 64  A 1 
ATOM 488   C C     . ILE A 1 64  ? -36.083 17.536  11.862  1.00 85.96 64  A 1 
ATOM 489   O O     . ILE A 1 64  ? -36.958 18.359  11.599  1.00 81.59 64  A 1 
ATOM 490   C CB    . ILE A 1 64  ? -33.987 18.964  11.627  1.00 84.04 64  A 1 
ATOM 491   C CG1   . ILE A 1 64  ? -32.584 19.056  10.986  1.00 76.95 64  A 1 
ATOM 492   C CG2   . ILE A 1 64  ? -33.877 19.061  13.156  1.00 75.55 64  A 1 
ATOM 493   C CD1   . ILE A 1 64  ? -31.953 20.448  11.081  1.00 71.35 64  A 1 
ATOM 494   N N     . ASP A 1 65  ? -36.262 16.531  12.716  1.00 84.15 65  A 1 
ATOM 495   C CA    . ASP A 1 65  ? -37.558 16.266  13.351  1.00 82.02 65  A 1 
ATOM 496   C C     . ASP A 1 65  ? -37.893 17.291  14.446  1.00 81.52 65  A 1 
ATOM 497   O O     . ASP A 1 65  ? -39.048 17.680  14.622  1.00 73.26 65  A 1 
ATOM 498   C CB    . ASP A 1 65  ? -37.532 14.828  13.894  1.00 77.89 65  A 1 
ATOM 499   C CG    . ASP A 1 65  ? -38.922 14.244  14.155  1.00 72.59 65  A 1 
ATOM 500   O OD1   . ASP A 1 65  ? -39.829 14.462  13.324  1.00 64.37 65  A 1 
ATOM 501   O OD2   . ASP A 1 65  ? -39.058 13.500  15.148  1.00 65.00 65  A 1 
ATOM 502   N N     . ASP A 1 66  ? -36.877 17.792  15.150  1.00 82.77 66  A 1 
ATOM 503   C CA    . ASP A 1 66  ? -37.029 18.850  16.146  1.00 81.10 66  A 1 
ATOM 504   C C     . ASP A 1 66  ? -36.836 20.241  15.523  1.00 82.19 66  A 1 
ATOM 505   O O     . ASP A 1 66  ? -35.737 20.640  15.141  1.00 76.06 66  A 1 
ATOM 506   C CB    . ASP A 1 66  ? -36.067 18.612  17.317  1.00 75.83 66  A 1 
ATOM 507   C CG    . ASP A 1 66  ? -36.169 19.677  18.414  1.00 68.04 66  A 1 
ATOM 508   O OD1   . ASP A 1 66  ? -37.065 20.553  18.348  1.00 59.97 66  A 1 
ATOM 509   O OD2   . ASP A 1 66  ? -35.317 19.636  19.325  1.00 61.76 66  A 1 
ATOM 510   N N     . LYS A 1 67  ? -37.910 21.029  15.508  1.00 82.17 67  A 1 
ATOM 511   C CA    . LYS A 1 67  ? -37.898 22.399  14.970  1.00 81.26 67  A 1 
ATOM 512   C C     . LYS A 1 67  ? -37.012 23.372  15.752  1.00 82.04 67  A 1 
ATOM 513   O O     . LYS A 1 67  ? -36.647 24.416  15.217  1.00 75.36 67  A 1 
ATOM 514   C CB    . LYS A 1 67  ? -39.326 22.948  14.930  1.00 77.05 67  A 1 
ATOM 515   C CG    . LYS A 1 67  ? -40.219 22.167  13.956  1.00 67.90 67  A 1 
ATOM 516   C CD    . LYS A 1 67  ? -41.598 22.818  13.872  1.00 60.15 67  A 1 
ATOM 517   C CE    . LYS A 1 67  ? -42.467 22.033  12.886  1.00 51.39 67  A 1 
ATOM 518   N NZ    . LYS A 1 67  ? -43.814 22.629  12.728  1.00 43.68 67  A 1 
ATOM 519   N N     . THR A 1 68  ? -36.711 23.069  17.005  1.00 82.16 68  A 1 
ATOM 520   C CA    . THR A 1 68  ? -35.861 23.918  17.856  1.00 81.67 68  A 1 
ATOM 521   C C     . THR A 1 68  ? -34.376 23.573  17.741  1.00 82.54 68  A 1 
ATOM 522   O O     . THR A 1 68  ? -33.540 24.235  18.355  1.00 77.42 68  A 1 
ATOM 523   C CB    . THR A 1 68  ? -36.302 23.876  19.325  1.00 78.69 68  A 1 
ATOM 524   O OG1   . THR A 1 68  ? -36.120 22.612  19.905  1.00 70.07 68  A 1 
ATOM 525   C CG2   . THR A 1 68  ? -37.776 24.250  19.497  1.00 67.63 68  A 1 
ATOM 526   N N     . TYR A 1 69  ? -34.047 22.571  16.955  1.00 81.70 69  A 1 
ATOM 527   C CA    . TYR A 1 69  ? -32.675 22.127  16.780  1.00 81.85 69  A 1 
ATOM 528   C C     . TYR A 1 69  ? -31.800 23.199  16.121  1.00 82.10 69  A 1 
ATOM 529   O O     . TYR A 1 69  ? -32.148 23.784  15.093  1.00 79.10 69  A 1 
ATOM 530   C CB    . TYR A 1 69  ? -32.659 20.821  15.982  1.00 80.45 69  A 1 
ATOM 531   C CG    . TYR A 1 69  ? -31.264 20.345  15.646  1.00 81.07 69  A 1 
ATOM 532   C CD1   . TYR A 1 69  ? -30.727 20.555  14.362  1.00 76.39 69  A 1 
ATOM 533   C CD2   . TYR A 1 69  ? -30.478 19.716  16.629  1.00 77.48 69  A 1 
ATOM 534   C CE1   . TYR A 1 69  ? -29.428 20.122  14.056  1.00 76.16 69  A 1 
ATOM 535   C CE2   . TYR A 1 69  ? -29.176 19.282  16.333  1.00 76.51 69  A 1 
ATOM 536   C CZ    . TYR A 1 69  ? -28.654 19.482  15.041  1.00 79.03 69  A 1 
ATOM 537   O OH    . TYR A 1 69  ? -27.386 19.049  14.743  1.00 76.41 69  A 1 
ATOM 538   N N     . SER A 1 70  ? -30.634 23.399  16.706  1.00 83.32 70  A 1 
ATOM 539   C CA    . SER A 1 70  ? -29.556 24.207  16.144  1.00 82.77 70  A 1 
ATOM 540   C C     . SER A 1 70  ? -28.262 23.404  16.195  1.00 83.19 70  A 1 
ATOM 541   O O     . SER A 1 70  ? -27.837 22.988  17.274  1.00 79.34 70  A 1 
ATOM 542   C CB    . SER A 1 70  ? -29.420 25.511  16.928  1.00 79.53 70  A 1 
ATOM 543   O OG    . SER A 1 70  ? -28.268 26.217  16.522  1.00 69.28 70  A 1 
ATOM 544   N N     . TYR A 1 71  ? -27.625 23.224  15.050  1.00 82.66 71  A 1 
ATOM 545   C CA    . TYR A 1 71  ? -26.371 22.474  14.960  1.00 82.62 71  A 1 
ATOM 546   C C     . TYR A 1 71  ? -25.277 23.054  15.866  1.00 82.42 71  A 1 
ATOM 547   O O     . TYR A 1 71  ? -24.619 22.310  16.595  1.00 79.18 71  A 1 
ATOM 548   C CB    . TYR A 1 71  ? -25.919 22.427  13.496  1.00 81.45 71  A 1 
ATOM 549   C CG    . TYR A 1 71  ? -24.583 21.739  13.305  1.00 82.47 71  A 1 
ATOM 550   C CD1   . TYR A 1 71  ? -23.473 22.458  12.831  1.00 77.15 71  A 1 
ATOM 551   C CD2   . TYR A 1 71  ? -24.435 20.379  13.640  1.00 77.68 71  A 1 
ATOM 552   C CE1   . TYR A 1 71  ? -22.224 21.828  12.698  1.00 75.91 71  A 1 
ATOM 553   C CE2   . TYR A 1 71  ? -23.187 19.744  13.519  1.00 75.81 71  A 1 
ATOM 554   C CZ    . TYR A 1 71  ? -22.083 20.475  13.048  1.00 78.14 71  A 1 
ATOM 555   O OH    . TYR A 1 71  ? -20.858 19.862  12.951  1.00 75.87 71  A 1 
ATOM 556   N N     . GLN A 1 72  ? -25.151 24.363  15.901  1.00 83.47 72  A 1 
ATOM 557   C CA    . GLN A 1 72  ? -24.182 25.060  16.752  1.00 82.27 72  A 1 
ATOM 558   C C     . GLN A 1 72  ? -24.397 24.802  18.251  1.00 82.47 72  A 1 
ATOM 559   O O     . GLN A 1 72  ? -23.440 24.788  19.019  1.00 78.07 72  A 1 
ATOM 560   C CB    . GLN A 1 72  ? -24.278 26.573  16.505  1.00 79.58 72  A 1 
ATOM 561   C CG    . GLN A 1 72  ? -23.825 26.998  15.105  1.00 72.38 72  A 1 
ATOM 562   C CD    . GLN A 1 72  ? -24.004 28.497  14.859  1.00 70.04 72  A 1 
ATOM 563   O OE1   . GLN A 1 72  ? -24.541 29.235  15.666  1.00 62.18 72  A 1 
ATOM 564   N NE2   . GLN A 1 72  ? -23.582 28.992  13.718  1.00 61.36 72  A 1 
ATOM 565   N N     . CYS A 1 73  ? -25.645 24.607  18.672  1.00 83.05 73  A 1 
ATOM 566   C CA    . CYS A 1 73  ? -26.008 24.473  20.080  1.00 81.52 73  A 1 
ATOM 567   C C     . CYS A 1 73  ? -26.258 23.028  20.528  1.00 81.33 73  A 1 
ATOM 568   O O     . CYS A 1 73  ? -26.181 22.758  21.722  1.00 74.76 73  A 1 
ATOM 569   C CB    . CYS A 1 73  ? -27.241 25.334  20.367  1.00 77.99 73  A 1 
ATOM 570   S SG    . CYS A 1 73  ? -26.863 27.098  20.132  1.00 68.60 73  A 1 
ATOM 571   N N     . HIS A 1 74  ? -26.590 22.125  19.621  1.00 83.00 74  A 1 
ATOM 572   C CA    . HIS A 1 74  ? -27.012 20.766  19.987  1.00 81.98 74  A 1 
ATOM 573   C C     . HIS A 1 74  ? -26.092 19.655  19.476  1.00 81.28 74  A 1 
ATOM 574   O O     . HIS A 1 74  ? -26.137 18.545  20.008  1.00 75.08 74  A 1 
ATOM 575   C CB    . HIS A 1 74  ? -28.465 20.552  19.547  1.00 80.28 74  A 1 
ATOM 576   C CG    . HIS A 1 74  ? -29.429 21.555  20.120  1.00 79.51 74  A 1 
ATOM 577   N ND1   . HIS A 1 74  ? -30.333 22.305  19.414  1.00 69.67 74  A 1 
ATOM 578   C CD2   . HIS A 1 74  ? -29.591 21.894  21.437  1.00 70.17 74  A 1 
ATOM 579   C CE1   . HIS A 1 74  ? -31.018 23.069  20.274  1.00 69.83 74  A 1 
ATOM 580   N NE2   . HIS A 1 74  ? -30.595 22.852  21.518  1.00 71.61 74  A 1 
ATOM 581   N N     . GLY A 1 75  ? -25.242 19.928  18.496  1.00 80.86 75  A 1 
ATOM 582   C CA    . GLY A 1 75  ? -24.375 18.919  17.892  1.00 80.41 75  A 1 
ATOM 583   C C     . GLY A 1 75  ? -25.151 17.860  17.101  1.00 81.74 75  A 1 
ATOM 584   O O     . GLY A 1 75  ? -26.298 18.074  16.710  1.00 77.67 75  A 1 
ATOM 585   N N     . LEU A 1 76  ? -24.530 16.712  16.857  1.00 81.85 76  A 1 
ATOM 586   C CA    . LEU A 1 76  ? -25.125 15.630  16.055  1.00 81.25 76  A 1 
ATOM 587   C C     . LEU A 1 76  ? -25.699 14.502  16.921  1.00 80.56 76  A 1 
ATOM 588   O O     . LEU A 1 76  ? -26.848 14.105  16.754  1.00 72.94 76  A 1 
ATOM 589   C CB    . LEU A 1 76  ? -24.067 15.076  15.089  1.00 78.78 76  A 1 
ATOM 590   C CG    . LEU A 1 76  ? -23.595 16.071  14.017  1.00 77.21 76  A 1 
ATOM 591   C CD1   . LEU A 1 76  ? -22.426 15.460  13.270  1.00 71.45 76  A 1 
ATOM 592   C CD2   . LEU A 1 76  ? -24.704 16.399  13.014  1.00 71.33 76  A 1 
ATOM 593   N N     . GLY A 1 77  ? -24.911 13.998  17.846  1.00 80.64 77  A 1 
ATOM 594   C CA    . GLY A 1 77  ? -25.249 12.863  18.701  1.00 80.34 77  A 1 
ATOM 595   C C     . GLY A 1 77  ? -24.140 11.819  18.741  1.00 81.06 77  A 1 
ATOM 596   O O     . GLY A 1 77  ? -23.611 11.411  17.710  1.00 77.13 77  A 1 
ATOM 597   N N     . GLN A 1 78  ? -23.833 11.350  19.950  1.00 82.23 78  A 1 
ATOM 598   C CA    . GLN A 1 78  ? -22.687 10.475  20.206  1.00 81.04 78  A 1 
ATOM 599   C C     . GLN A 1 78  ? -22.756 9.131   19.461  1.00 81.71 78  A 1 
ATOM 600   O O     . GLN A 1 78  ? -21.728 8.565   19.083  1.00 78.46 78  A 1 
ATOM 601   C CB    . GLN A 1 78  ? -22.603 10.265  21.724  1.00 77.38 78  A 1 
ATOM 602   C CG    . GLN A 1 78  ? -21.294 9.597   22.160  1.00 70.22 78  A 1 
ATOM 603   C CD    . GLN A 1 78  ? -21.167 9.474   23.678  1.00 65.46 78  A 1 
ATOM 604   O OE1   . GLN A 1 78  ? -22.113 9.599   24.439  1.00 58.80 78  A 1 
ATOM 605   N NE2   . GLN A 1 78  ? -19.981 9.202   24.171  1.00 56.56 78  A 1 
ATOM 606   N N     . ASP A 1 79  ? -23.953 8.603   19.235  1.00 81.69 79  A 1 
ATOM 607   C CA    . ASP A 1 79  ? -24.142 7.346   18.513  1.00 81.07 79  A 1 
ATOM 608   C C     . ASP A 1 79  ? -23.854 7.483   17.013  1.00 82.03 79  A 1 
ATOM 609   O O     . ASP A 1 79  ? -23.300 6.558   16.413  1.00 80.94 79  A 1 
ATOM 610   C CB    . ASP A 1 79  ? -25.556 6.801   18.766  1.00 78.43 79  A 1 
ATOM 611   C CG    . ASP A 1 79  ? -26.649 7.631   18.102  1.00 73.57 79  A 1 
ATOM 612   O OD1   . ASP A 1 79  ? -26.782 8.828   18.417  1.00 67.23 79  A 1 
ATOM 613   O OD2   . ASP A 1 79  ? -27.414 7.067   17.290  1.00 69.97 79  A 1 
ATOM 614   N N     . LEU A 1 80  ? -24.174 8.625   16.413  1.00 83.08 80  A 1 
ATOM 615   C CA    . LEU A 1 80  ? -23.836 8.938   15.028  1.00 84.10 80  A 1 
ATOM 616   C C     . LEU A 1 80  ? -22.327 9.119   14.877  1.00 84.52 80  A 1 
ATOM 617   O O     . LEU A 1 80  ? -21.715 8.465   14.036  1.00 82.79 80  A 1 
ATOM 618   C CB    . LEU A 1 80  ? -24.589 10.196  14.558  1.00 84.06 80  A 1 
ATOM 619   C CG    . LEU A 1 80  ? -26.122 10.051  14.490  1.00 82.75 80  A 1 
ATOM 620   C CD1   . LEU A 1 80  ? -26.750 11.390  14.121  1.00 78.24 80  A 1 
ATOM 621   C CD2   . LEU A 1 80  ? -26.550 9.021   13.449  1.00 77.93 80  A 1 
ATOM 622   N N     . GLU A 1 81  ? -21.716 9.922   15.735  1.00 84.22 81  A 1 
ATOM 623   C CA    . GLU A 1 81  ? -20.277 10.182  15.729  1.00 83.54 81  A 1 
ATOM 624   C C     . GLU A 1 81  ? -19.455 8.899   15.858  1.00 83.40 81  A 1 
ATOM 625   O O     . GLU A 1 81  ? -18.563 8.645   15.052  1.00 81.73 81  A 1 
ATOM 626   C CB    . GLU A 1 81  ? -19.927 11.128  16.875  1.00 82.00 81  A 1 
ATOM 627   C CG    . GLU A 1 81  ? -20.488 12.535  16.684  1.00 76.05 81  A 1 
ATOM 628   C CD    . GLU A 1 81  ? -20.276 13.414  17.913  1.00 73.61 81  A 1 
ATOM 629   O OE1   . GLU A 1 81  ? -20.902 14.489  17.981  1.00 66.90 81  A 1 
ATOM 630   O OE2   . GLU A 1 81  ? -19.482 13.035  18.801  1.00 68.53 81  A 1 
ATOM 631   N N     . THR A 1 82  ? -19.800 8.030   16.823  1.00 84.29 82  A 1 
ATOM 632   C CA    . THR A 1 82  ? -19.123 6.739   16.980  1.00 82.74 82  A 1 
ATOM 633   C C     . THR A 1 82  ? -19.299 5.824   15.769  1.00 83.23 82  A 1 
ATOM 634   O O     . THR A 1 82  ? -18.406 5.032   15.463  1.00 81.01 82  A 1 
ATOM 635   C CB    . THR A 1 82  ? -19.588 5.987   18.236  1.00 79.94 82  A 1 
ATOM 636   O OG1   . THR A 1 82  ? -20.984 5.891   18.315  1.00 71.11 82  A 1 
ATOM 637   C CG2   . THR A 1 82  ? -19.090 6.647   19.517  1.00 67.87 82  A 1 
ATOM 638   N N     . SER A 1 83  ? -20.409 5.935   15.056  1.00 84.72 83  A 1 
ATOM 639   C CA    . SER A 1 83  ? -20.625 5.192   13.814  1.00 84.63 83  A 1 
ATOM 640   C C     . SER A 1 83  ? -19.794 5.756   12.659  1.00 85.05 83  A 1 
ATOM 641   O O     . SER A 1 83  ? -19.224 4.984   11.894  1.00 83.57 83  A 1 
ATOM 642   C CB    . SER A 1 83  ? -22.106 5.162   13.452  1.00 83.85 83  A 1 
ATOM 643   O OG    . SER A 1 83  ? -22.857 4.587   14.503  1.00 74.28 83  A 1 
ATOM 644   N N     . PHE A 1 84  ? -19.645 7.082   12.571  1.00 85.10 84  A 1 
ATOM 645   C CA    . PHE A 1 84  ? -18.776 7.731   11.588  1.00 85.45 84  A 1 
ATOM 646   C C     . PHE A 1 84  ? -17.307 7.374   11.810  1.00 84.83 84  A 1 
ATOM 647   O O     . PHE A 1 84  ? -16.612 7.023   10.859  1.00 82.01 84  A 1 
ATOM 648   C CB    . PHE A 1 84  ? -18.964 9.256   11.633  1.00 85.47 84  A 1 
ATOM 649   C CG    . PHE A 1 84  ? -20.370 9.783   11.413  1.00 87.08 84  A 1 
ATOM 650   C CD1   . PHE A 1 84  ? -21.339 9.041   10.719  1.00 82.55 84  A 1 
ATOM 651   C CD2   . PHE A 1 84  ? -20.716 11.055  11.911  1.00 82.78 84  A 1 
ATOM 652   C CE1   . PHE A 1 84  ? -22.635 9.553   10.532  1.00 81.79 84  A 1 
ATOM 653   C CE2   . PHE A 1 84  ? -22.008 11.570  11.724  1.00 81.64 84  A 1 
ATOM 654   C CZ    . PHE A 1 84  ? -22.971 10.818  11.038  1.00 83.85 84  A 1 
ATOM 655   N N     . GLN A 1 85  ? -16.858 7.361   13.063  1.00 84.87 85  A 1 
ATOM 656   C CA    . GLN A 1 85  ? -15.498 6.964   13.429  1.00 83.39 85  A 1 
ATOM 657   C C     . GLN A 1 85  ? -15.188 5.515   13.045  1.00 82.61 85  A 1 
ATOM 658   O O     . GLN A 1 85  ? -14.099 5.227   12.556  1.00 80.09 85  A 1 
ATOM 659   C CB    . GLN A 1 85  ? -15.321 7.128   14.938  1.00 81.51 85  A 1 
ATOM 660   C CG    . GLN A 1 85  ? -15.284 8.594   15.370  1.00 74.94 85  A 1 
ATOM 661   C CD    . GLN A 1 85  ? -15.458 8.773   16.873  1.00 71.14 85  A 1 
ATOM 662   O OE1   . GLN A 1 85  ? -15.425 7.838   17.660  1.00 63.57 85  A 1 
ATOM 663   N NE2   . GLN A 1 85  ? -15.662 9.989   17.318  1.00 61.30 85  A 1 
ATOM 664   N N     . LYS A 1 86  ? -16.144 4.598   13.221  1.00 83.82 86  A 1 
ATOM 665   C CA    . LYS A 1 86  ? -15.978 3.196   12.815  1.00 82.51 86  A 1 
ATOM 666   C C     . LYS A 1 86  ? -15.930 3.026   11.301  1.00 82.40 86  A 1 
ATOM 667   O O     . LYS A 1 86  ? -15.204 2.163   10.814  1.00 79.64 86  A 1 
ATOM 668   C CB    . LYS A 1 86  ? -17.114 2.344   13.388  1.00 80.47 86  A 1 
ATOM 669   C CG    . LYS A 1 86  ? -16.936 2.113   14.892  1.00 72.21 86  A 1 
ATOM 670   C CD    . LYS A 1 86  ? -18.143 1.353   15.437  1.00 66.73 86  A 1 
ATOM 671   C CE    . LYS A 1 86  ? -17.986 1.190   16.942  1.00 57.76 86  A 1 
ATOM 672   N NZ    . LYS A 1 86  ? -19.159 0.518   17.540  1.00 50.73 86  A 1 
ATOM 673   N N     . LEU A 1 87  ? -16.699 3.824   10.572  1.00 82.83 87  A 1 
ATOM 674   C CA    . LEU A 1 87  ? -16.724 3.798   9.112   1.00 82.51 87  A 1 
ATOM 675   C C     . LEU A 1 87  ? -15.445 4.406   8.516   1.00 81.93 87  A 1 
ATOM 676   O O     . LEU A 1 87  ? -14.927 3.901   7.521   1.00 78.47 87  A 1 
ATOM 677   C CB    . LEU A 1 87  ? -17.988 4.541   8.643   1.00 82.26 87  A 1 
ATOM 678   C CG    . LEU A 1 87  ? -18.210 4.491   7.118   1.00 81.67 87  A 1 
ATOM 679   C CD1   . LEU A 1 87  ? -18.501 3.082   6.632   1.00 76.77 87  A 1 
ATOM 680   C CD2   . LEU A 1 87  ? -19.387 5.385   6.732   1.00 76.81 87  A 1 
ATOM 681   N N     . LEU A 1 88  ? -14.935 5.472   9.137   1.00 81.20 88  A 1 
ATOM 682   C CA    . LEU A 1 88  ? -13.836 6.298   8.641   1.00 80.75 88  A 1 
ATOM 683   C C     . LEU A 1 88  ? -12.683 6.352   9.658   1.00 79.97 88  A 1 
ATOM 684   O O     . LEU A 1 88  ? -12.485 7.369   10.329  1.00 75.45 88  A 1 
ATOM 685   C CB    . LEU A 1 88  ? -14.383 7.699   8.319   1.00 79.70 88  A 1 
ATOM 686   C CG    . LEU A 1 88  ? -15.464 7.730   7.223   1.00 79.16 88  A 1 
ATOM 687   C CD1   . LEU A 1 88  ? -16.079 9.117   7.151   1.00 74.08 88  A 1 
ATOM 688   C CD2   . LEU A 1 88  ? -14.888 7.378   5.854   1.00 75.05 88  A 1 
ATOM 689   N N     . PRO A 1 89  ? -11.879 5.278   9.773   1.00 78.05 89  A 1 
ATOM 690   C CA    . PRO A 1 89  ? -10.801 5.207   10.764  1.00 75.82 89  A 1 
ATOM 691   C C     . PRO A 1 89  ? -9.697  6.247   10.548  1.00 75.23 89  A 1 
ATOM 692   O O     . PRO A 1 89  ? -9.008  6.609   11.497  1.00 68.60 89  A 1 
ATOM 693   C CB    . PRO A 1 89  ? -10.268 3.771   10.662  1.00 72.70 89  A 1 
ATOM 694   C CG    . PRO A 1 89  ? -10.609 3.356   9.234   1.00 71.78 89  A 1 
ATOM 695   C CD    . PRO A 1 89  ? -11.936 4.060   8.989   1.00 74.93 89  A 1 
ATOM 696   N N     . SER A 1 90  ? -9.553  6.778   9.331   1.00 76.71 90  A 1 
ATOM 697   C CA    . SER A 1 90  ? -8.613  7.863   9.014   1.00 74.77 90  A 1 
ATOM 698   C C     . SER A 1 90  ? -9.065  9.248   9.511   1.00 74.45 90  A 1 
ATOM 699   O O     . SER A 1 90  ? -8.327  10.224  9.367   1.00 67.26 90  A 1 
ATOM 700   C CB    . SER A 1 90  ? -8.345  7.915   7.505   1.00 70.83 90  A 1 
ATOM 701   O OG    . SER A 1 90  ? -7.976  6.646   7.012   1.00 62.76 90  A 1 
ATOM 702   N N     . GLY A 1 91  ? -10.235 9.342   10.104  1.00 76.13 91  A 1 
ATOM 703   C CA    . GLY A 1 91  ? -10.864 10.568  10.601  1.00 75.47 91  A 1 
ATOM 704   C C     . GLY A 1 91  ? -12.049 11.000  9.743   1.00 77.21 91  A 1 
ATOM 705   O O     . GLY A 1 91  ? -11.919 11.153  8.531   1.00 71.08 91  A 1 
ATOM 706   N N     . SER A 1 92  ? -13.202 11.226  10.369  1.00 77.67 92  A 1 
ATOM 707   C CA    . SER A 1 92  ? -14.417 11.603  9.641   1.00 77.75 92  A 1 
ATOM 708   C C     . SER A 1 92  ? -14.322 12.987  8.996   1.00 79.43 92  A 1 
ATOM 709   O O     . SER A 1 92  ? -14.852 13.200  7.912   1.00 75.91 92  A 1 
ATOM 710   C CB    . SER A 1 92  ? -15.639 11.517  10.557  1.00 74.24 92  A 1 
ATOM 711   O OG    . SER A 1 92  ? -15.623 12.540  11.522  1.00 68.97 92  A 1 
ATOM 712   N N     . GLN A 1 93  ? -13.551 13.892  9.598   1.00 80.35 93  A 1 
ATOM 713   C CA    . GLN A 1 93  ? -13.311 15.254  9.109   1.00 79.69 93  A 1 
ATOM 714   C C     . GLN A 1 93  ? -12.754 15.295  7.684   1.00 80.92 93  A 1 
ATOM 715   O O     . GLN A 1 93  ? -13.000 16.244  6.947   1.00 77.79 93  A 1 
ATOM 716   C CB    . GLN A 1 93  ? -12.272 15.943  10.002  1.00 75.50 93  A 1 
ATOM 717   C CG    . GLN A 1 93  ? -12.591 15.945  11.492  1.00 65.87 93  A 1 
ATOM 718   C CD    . GLN A 1 93  ? -11.383 16.405  12.313  1.00 58.97 93  A 1 
ATOM 719   O OE1   . GLN A 1 93  ? -10.386 16.899  11.807  1.00 51.91 93  A 1 
ATOM 720   N NE2   . GLN A 1 93  ? -11.418 16.225  13.610  1.00 49.01 93  A 1 
ATOM 721   N N     . LYS A 1 94  ? -12.000 14.283  7.280   1.00 80.72 94  A 1 
ATOM 722   C CA    . LYS A 1 94  ? -11.428 14.206  5.930   1.00 80.71 94  A 1 
ATOM 723   C C     . LYS A 1 94  ? -12.495 13.994  4.851   1.00 81.62 94  A 1 
ATOM 724   O O     . LYS A 1 94  ? -12.250 14.333  3.699   1.00 78.56 94  A 1 
ATOM 725   C CB    . LYS A 1 94  ? -10.366 13.094  5.850   1.00 78.24 94  A 1 
ATOM 726   C CG    . LYS A 1 94  ? -9.086  13.405  6.656   1.00 72.09 94  A 1 
ATOM 727   C CD    . LYS A 1 94  ? -8.017  12.323  6.427   1.00 68.91 94  A 1 
ATOM 728   C CE    . LYS A 1 94  ? -6.702  12.667  7.141   1.00 61.01 94  A 1 
ATOM 729   N NZ    . LYS A 1 94  ? -5.610  11.686  6.866   1.00 54.93 94  A 1 
ATOM 730   N N     . TYR A 1 95  ? -13.641 13.439  5.218   1.00 84.22 95  A 1 
ATOM 731   C CA    . TYR A 1 95  ? -14.677 12.996  4.281   1.00 84.70 95  A 1 
ATOM 732   C C     . TYR A 1 95  ? -16.046 13.641  4.502   1.00 84.87 95  A 1 
ATOM 733   O O     . TYR A 1 95  ? -16.808 13.752  3.544   1.00 81.31 95  A 1 
ATOM 734   C CB    . TYR A 1 95  ? -14.793 11.473  4.368   1.00 83.45 95  A 1 
ATOM 735   C CG    . TYR A 1 95  ? -13.560 10.737  3.896   1.00 83.56 95  A 1 
ATOM 736   C CD1   . TYR A 1 95  ? -13.370 10.483  2.526   1.00 78.72 95  A 1 
ATOM 737   C CD2   . TYR A 1 95  ? -12.580 10.316  4.817   1.00 78.75 95  A 1 
ATOM 738   C CE1   . TYR A 1 95  ? -12.220 9.817   2.075   1.00 76.87 95  A 1 
ATOM 739   C CE2   . TYR A 1 95  ? -11.422 9.653   4.379   1.00 76.99 95  A 1 
ATOM 740   C CZ    . TYR A 1 95  ? -11.247 9.403   3.004   1.00 78.65 95  A 1 
ATOM 741   O OH    . TYR A 1 95  ? -10.117 8.757   2.570   1.00 75.94 95  A 1 
ATOM 742   N N     . LEU A 1 96  ? -16.363 14.045  5.727   1.00 85.57 96  A 1 
ATOM 743   C CA    . LEU A 1 96  ? -17.684 14.533  6.097   1.00 85.87 96  A 1 
ATOM 744   C C     . LEU A 1 96  ? -17.630 15.993  6.542   1.00 85.89 96  A 1 
ATOM 745   O O     . LEU A 1 96  ? -16.797 16.365  7.370   1.00 82.80 96  A 1 
ATOM 746   C CB    . LEU A 1 96  ? -18.292 13.652  7.205   1.00 84.72 96  A 1 
ATOM 747   C CG    . LEU A 1 96  ? -18.369 12.144  6.891   1.00 84.02 96  A 1 
ATOM 748   C CD1   . LEU A 1 96  ? -18.978 11.401  8.070   1.00 79.17 96  A 1 
ATOM 749   C CD2   . LEU A 1 96  ? -19.216 11.851  5.648   1.00 79.40 96  A 1 
ATOM 750   N N     . ASP A 1 97  ? -18.569 16.780  6.029   1.00 86.63 97  A 1 
ATOM 751   C CA    . ASP A 1 97  ? -18.863 18.124  6.516   1.00 86.42 97  A 1 
ATOM 752   C C     . ASP A 1 97  ? -20.366 18.246  6.764   1.00 86.90 97  A 1 
ATOM 753   O O     . ASP A 1 97  ? -21.176 17.660  6.047   1.00 84.71 97  A 1 
ATOM 754   C CB    . ASP A 1 97  ? -18.386 19.186  5.514   1.00 84.62 97  A 1 
ATOM 755   C CG    . ASP A 1 97  ? -16.883 19.104  5.264   1.00 80.97 97  A 1 
ATOM 756   O OD1   . ASP A 1 97  ? -16.084 19.518  6.132   1.00 73.16 97  A 1 
ATOM 757   O OD2   . ASP A 1 97  ? -16.478 18.620  4.188   1.00 72.69 97  A 1 
ATOM 758   N N     . TYR A 1 98  ? -20.729 19.001  7.782   1.00 87.42 98  A 1 
ATOM 759   C CA    . TYR A 1 98  ? -22.108 19.146  8.229   1.00 86.94 98  A 1 
ATOM 760   C C     . TYR A 1 98  ? -22.548 20.596  8.078   1.00 86.67 98  A 1 
ATOM 761   O O     . TYR A 1 98  ? -21.846 21.516  8.487   1.00 83.01 98  A 1 
ATOM 762   C CB    . TYR A 1 98  ? -22.240 18.668  9.677   1.00 85.68 98  A 1 
ATOM 763   C CG    . TYR A 1 98  ? -21.558 17.347  9.961   1.00 86.05 98  A 1 
ATOM 764   C CD1   . TYR A 1 98  ? -22.152 16.132  9.574   1.00 80.85 98  A 1 
ATOM 765   C CD2   . TYR A 1 98  ? -20.286 17.326  10.578  1.00 80.71 98  A 1 
ATOM 766   C CE1   . TYR A 1 98  ? -21.495 14.909  9.808   1.00 79.25 98  A 1 
ATOM 767   C CE2   . TYR A 1 98  ? -19.621 16.113  10.815  1.00 78.66 98  A 1 
ATOM 768   C CZ    . TYR A 1 98  ? -20.228 14.904  10.429  1.00 80.75 98  A 1 
ATOM 769   O OH    . TYR A 1 98  ? -19.574 13.715  10.659  1.00 78.61 98  A 1 
ATOM 770   N N     . MET A 1 99  ? -23.730 20.790  7.508   1.00 86.82 99  A 1 
ATOM 771   C CA    . MET A 1 99  ? -24.321 22.112  7.340   1.00 86.57 99  A 1 
ATOM 772   C C     . MET A 1 99  ? -25.822 22.037  7.597   1.00 86.70 99  A 1 
ATOM 773   O O     . MET A 1 99  ? -26.539 21.305  6.916   1.00 84.21 99  A 1 
ATOM 774   C CB    . MET A 1 99  ? -23.997 22.629  5.929   1.00 84.11 99  A 1 
ATOM 775   C CG    . MET A 1 99  ? -24.597 24.013  5.649   1.00 76.68 99  A 1 
ATOM 776   S SD    . MET A 1 99  ? -24.263 24.642  3.971   1.00 75.86 99  A 1 
ATOM 777   C CE    . MET A 1 99  ? -22.495 25.005  4.116   1.00 67.22 99  A 1 
ATOM 778   N N     . GLN A 1 100 ? -26.300 22.811  8.560   1.00 85.32 100 A 1 
ATOM 779   C CA    . GLN A 1 100 ? -27.732 22.988  8.760   1.00 84.51 100 A 1 
ATOM 780   C C     . GLN A 1 100 ? -28.233 24.112  7.854   1.00 83.79 100 A 1 
ATOM 781   O O     . GLN A 1 100 ? -27.750 25.241  7.936   1.00 80.84 100 A 1 
ATOM 782   C CB    . GLN A 1 100 ? -28.034 23.253  10.244  1.00 82.57 100 A 1 
ATOM 783   C CG    . GLN A 1 100 ? -29.542 23.385  10.500  1.00 79.02 100 A 1 
ATOM 784   C CD    . GLN A 1 100 ? -29.895 23.625  11.968  1.00 78.57 100 A 1 
ATOM 785   O OE1   . GLN A 1 100 ? -29.066 23.669  12.855  1.00 73.04 100 A 1 
ATOM 786   N NE2   . GLN A 1 100 ? -31.168 23.792  12.268  1.00 71.61 100 A 1 
ATOM 787   N N     . GLN A 1 101 ? -29.232 23.813  7.039   1.00 83.80 101 A 1 
ATOM 788   C CA    . GLN A 1 101 ? -29.917 24.785  6.195   1.00 82.32 101 A 1 
ATOM 789   C C     . GLN A 1 101 ? -31.418 24.759  6.500   1.00 81.95 101 A 1 
ATOM 790   O O     . GLN A 1 101 ? -32.143 23.880  6.036   1.00 76.26 101 A 1 
ATOM 791   C CB    . GLN A 1 101 ? -29.582 24.497  4.725   1.00 78.93 101 A 1 
ATOM 792   C CG    . GLN A 1 101 ? -30.135 25.593  3.798   1.00 72.18 101 A 1 
ATOM 793   C CD    . GLN A 1 101 ? -29.738 25.404  2.334   1.00 70.17 101 A 1 
ATOM 794   O OE1   . GLN A 1 101 ? -29.047 24.481  1.947   1.00 63.93 101 A 1 
ATOM 795   N NE2   . GLN A 1 101 ? -30.162 26.293  1.465   1.00 62.24 101 A 1 
ATOM 796   N N     . GLY A 1 102 ? -31.874 25.711  7.301   1.00 80.03 102 A 1 
ATOM 797   C CA    . GLY A 1 102 ? -33.256 25.759  7.765   1.00 79.93 102 A 1 
ATOM 798   C C     . GLY A 1 102 ? -33.644 24.494  8.539   1.00 81.40 102 A 1 
ATOM 799   O O     . GLY A 1 102 ? -33.042 24.187  9.568   1.00 76.79 102 A 1 
ATOM 800   N N     . HIS A 1 103 ? -34.620 23.755  8.025   1.00 84.84 103 A 1 
ATOM 801   C CA    . HIS A 1 103 ? -35.118 22.518  8.633   1.00 85.06 103 A 1 
ATOM 802   C C     . HIS A 1 103 ? -34.425 21.249  8.124   1.00 85.94 103 A 1 
ATOM 803   O O     . HIS A 1 103 ? -34.836 20.148  8.486   1.00 81.44 103 A 1 
ATOM 804   C CB    . HIS A 1 103 ? -36.639 22.437  8.453   1.00 81.85 103 A 1 
ATOM 805   C CG    . HIS A 1 103 ? -37.358 23.548  9.163   1.00 75.01 103 A 1 
ATOM 806   N ND1   . HIS A 1 103 ? -37.263 23.834  10.509  1.00 64.19 103 A 1 
ATOM 807   C CD2   . HIS A 1 103 ? -38.188 24.495  8.612   1.00 63.04 103 A 1 
ATOM 808   C CE1   . HIS A 1 103 ? -38.014 24.919  10.757  1.00 57.30 103 A 1 
ATOM 809   N NE2   . HIS A 1 103 ? -38.597 25.347  9.632   1.00 58.69 103 A 1 
ATOM 810   N N     . ASN A 1 104 ? -33.394 21.382  7.306   1.00 85.16 104 A 1 
ATOM 811   C CA    . ASN A 1 104 ? -32.631 20.258  6.786   1.00 85.43 104 A 1 
ATOM 812   C C     . ASN A 1 104 ? -31.188 20.312  7.291   1.00 86.04 104 A 1 
ATOM 813   O O     . ASN A 1 104 ? -30.554 21.370  7.279   1.00 83.72 104 A 1 
ATOM 814   C CB    . ASN A 1 104 ? -32.695 20.244  5.253   1.00 83.14 104 A 1 
ATOM 815   C CG    . ASN A 1 104 ? -34.111 20.049  4.727   1.00 81.10 104 A 1 
ATOM 816   O OD1   . ASN A 1 104 ? -34.854 19.186  5.145   1.00 72.70 104 A 1 
ATOM 817   N ND2   . ASN A 1 104 ? -34.516 20.853  3.765   1.00 72.99 104 A 1 
ATOM 818   N N     . LEU A 1 105 ? -30.665 19.158  7.676   1.00 87.29 105 A 1 
ATOM 819   C CA    . LEU A 1 105 ? -29.236 18.975  7.870   1.00 87.74 105 A 1 
ATOM 820   C C     . LEU A 1 105 ? -28.653 18.340  6.607   1.00 88.13 105 A 1 
ATOM 821   O O     . LEU A 1 105 ? -29.089 17.267  6.185   1.00 86.45 105 A 1 
ATOM 822   C CB    . LEU A 1 105 ? -28.976 18.134  9.130   1.00 86.64 105 A 1 
ATOM 823   C CG    . LEU A 1 105 ? -27.484 18.067  9.507   1.00 84.41 105 A 1 
ATOM 824   C CD1   . LEU A 1 105 ? -26.973 19.403  10.055  1.00 77.82 105 A 1 
ATOM 825   C CD2   . LEU A 1 105 ? -27.256 17.024  10.589  1.00 77.19 105 A 1 
ATOM 826   N N     . LEU A 1 106 ? -27.672 19.006  6.023   1.00 88.01 106 A 1 
ATOM 827   C CA    . LEU A 1 106 ? -26.930 18.522  4.869   1.00 87.96 106 A 1 
ATOM 828   C C     . LEU A 1 106 ? -25.592 17.956  5.339   1.00 88.34 106 A 1 
ATOM 829   O O     . LEU A 1 106 ? -24.833 18.639  6.026   1.00 86.38 106 A 1 
ATOM 830   C CB    . LEU A 1 106 ? -26.743 19.658  3.850   1.00 86.55 106 A 1 
ATOM 831   C CG    . LEU A 1 106 ? -28.052 20.300  3.336   1.00 84.33 106 A 1 
ATOM 832   C CD1   . LEU A 1 106 ? -27.721 21.438  2.379   1.00 78.36 106 A 1 
ATOM 833   C CD2   . LEU A 1 106 ? -28.935 19.288  2.608   1.00 77.56 106 A 1 
ATOM 834   N N     . ILE A 1 107 ? -25.303 16.719  4.954   1.00 89.29 107 A 1 
ATOM 835   C CA    . ILE A 1 107 ? -24.013 16.078  5.193   1.00 89.34 107 A 1 
ATOM 836   C C     . ILE A 1 107 ? -23.309 15.956  3.846   1.00 89.22 107 A 1 
ATOM 837   O O     . ILE A 1 107 ? -23.727 15.170  2.996   1.00 87.16 107 A 1 
ATOM 838   C CB    . ILE A 1 107 ? -24.162 14.715  5.902   1.00 88.60 107 A 1 
ATOM 839   C CG1   . ILE A 1 107 ? -25.037 14.826  7.176   1.00 84.07 107 A 1 
ATOM 840   C CG2   . ILE A 1 107 ? -22.767 14.161  6.225   1.00 84.00 107 A 1 
ATOM 841   C CD1   . ILE A 1 107 ? -25.294 13.491  7.885   1.00 79.35 107 A 1 
ATOM 842   N N     . PHE A 1 108 ? -22.262 16.738  3.649   1.00 89.20 108 A 1 
ATOM 843   C CA    . PHE A 1 108 ? -21.441 16.684  2.451   1.00 88.76 108 A 1 
ATOM 844   C C     . PHE A 1 108 ? -20.433 15.552  2.587   1.00 88.23 108 A 1 
ATOM 845   O O     . PHE A 1 108 ? -19.655 15.514  3.538   1.00 85.37 108 A 1 
ATOM 846   C CB    . PHE A 1 108 ? -20.761 18.035  2.213   1.00 87.72 108 A 1 
ATOM 847   C CG    . PHE A 1 108 ? -21.727 19.147  1.868   1.00 87.29 108 A 1 
ATOM 848   C CD1   . PHE A 1 108 ? -21.955 19.498  0.526   1.00 82.51 108 A 1 
ATOM 849   C CD2   . PHE A 1 108 ? -22.438 19.817  2.881   1.00 82.00 108 A 1 
ATOM 850   C CE1   . PHE A 1 108 ? -22.880 20.501  0.197   1.00 80.93 108 A 1 
ATOM 851   C CE2   . PHE A 1 108 ? -23.371 20.815  2.559   1.00 80.52 108 A 1 
ATOM 852   C CZ    . PHE A 1 108 ? -23.592 21.155  1.214   1.00 82.92 108 A 1 
ATOM 853   N N     . VAL A 1 109 ? -20.451 14.625  1.643   1.00 88.96 109 A 1 
ATOM 854   C CA    . VAL A 1 109 ? -19.597 13.442  1.632   1.00 88.87 109 A 1 
ATOM 855   C C     . VAL A 1 109 ? -18.617 13.552  0.477   1.00 88.13 109 A 1 
ATOM 856   O O     . VAL A 1 109 ? -19.010 13.591  -0.689  1.00 85.45 109 A 1 
ATOM 857   C CB    . VAL A 1 109 ? -20.429 12.148  1.548   1.00 88.22 109 A 1 
ATOM 858   C CG1   . VAL A 1 109 ? -19.530 10.919  1.697   1.00 80.59 109 A 1 
ATOM 859   C CG2   . VAL A 1 109 ? -21.500 12.080  2.641   1.00 81.73 109 A 1 
ATOM 860   N N     . LYS A 1 110 ? -17.339 13.581  0.792   1.00 87.63 110 A 1 
ATOM 861   C CA    . LYS A 1 110 ? -16.263 13.477  -0.191  1.00 86.55 110 A 1 
ATOM 862   C C     . LYS A 1 110 ? -16.168 12.036  -0.711  1.00 85.67 110 A 1 
ATOM 863   O O     . LYS A 1 110 ? -16.383 11.091  0.042   1.00 81.56 110 A 1 
ATOM 864   C CB    . LYS A 1 110 ? -14.959 13.946  0.474   1.00 84.42 110 A 1 
ATOM 865   C CG    . LYS A 1 110 ? -13.753 13.889  -0.468  1.00 79.64 110 A 1 
ATOM 866   C CD    . LYS A 1 110 ? -12.447 14.017  0.307   1.00 77.27 110 A 1 
ATOM 867   C CE    . LYS A 1 110 ? -11.325 13.416  -0.536  1.00 71.31 110 A 1 
ATOM 868   N NZ    . LYS A 1 110 ? -10.123 13.108  0.265   1.00 65.38 110 A 1 
ATOM 869   N N     . SER A 1 111 ? -15.775 11.868  -1.973  1.00 85.72 111 A 1 
ATOM 870   C CA    . SER A 1 111 ? -15.488 10.547  -2.541  1.00 84.73 111 A 1 
ATOM 871   C C     . SER A 1 111 ? -14.406 9.820   -1.746  1.00 84.58 111 A 1 
ATOM 872   O O     . SER A 1 111 ? -13.414 10.425  -1.331  1.00 80.53 111 A 1 
ATOM 873   C CB    . SER A 1 111 ? -15.029 10.685  -3.992  1.00 81.98 111 A 1 
ATOM 874   O OG    . SER A 1 111 ? -14.877 9.413   -4.591  1.00 71.92 111 A 1 
ATOM 875   N N     . TRP A 1 112 ? -14.581 8.510   -1.587  1.00 84.73 112 A 1 
ATOM 876   C CA    . TRP A 1 112 ? -13.541 7.661   -1.031  1.00 83.40 112 A 1 
ATOM 877   C C     . TRP A 1 112 ? -12.302 7.685   -1.921  1.00 81.41 112 A 1 
ATOM 878   O O     . TRP A 1 112 ? -12.364 7.379   -3.116  1.00 75.32 112 A 1 
ATOM 879   C CB    . TRP A 1 112 ? -14.060 6.236   -0.859  1.00 82.08 112 A 1 
ATOM 880   C CG    . TRP A 1 112 ? -13.085 5.322   -0.182  1.00 82.78 112 A 1 
ATOM 881   C CD1   . TRP A 1 112 ? -12.280 4.434   -0.797  1.00 76.60 112 A 1 
ATOM 882   C CD2   . TRP A 1 112 ? -12.796 5.216   1.250   1.00 80.27 112 A 1 
ATOM 883   N NE1   . TRP A 1 112 ? -11.515 3.767   0.156   1.00 77.34 112 A 1 
ATOM 884   C CE2   . TRP A 1 112 ? -11.805 4.218   1.423   1.00 78.99 112 A 1 
ATOM 885   C CE3   . TRP A 1 112 ? -13.287 5.868   2.403   1.00 77.76 112 A 1 
ATOM 886   C CZ2   . TRP A 1 112 ? -11.306 3.867   2.701   1.00 77.04 112 A 1 
ATOM 887   C CZ3   . TRP A 1 112 ? -12.796 5.519   3.676   1.00 71.17 112 A 1 
ATOM 888   C CH2   . TRP A 1 112 ? -11.817 4.530   3.819   1.00 72.87 112 A 1 
ATOM 889   N N     . SER A 1 113 ? -11.175 8.041   -1.339  1.00 79.66 113 A 1 
ATOM 890   C CA    . SER A 1 113 ? -9.878  7.992   -2.000  1.00 77.66 113 A 1 
ATOM 891   C C     . SER A 1 113 ? -8.989  6.979   -1.279  1.00 77.02 113 A 1 
ATOM 892   O O     . SER A 1 113 ? -8.899  7.045   -0.050  1.00 70.75 113 A 1 
ATOM 893   C CB    . SER A 1 113 ? -9.225  9.381   -2.024  1.00 73.59 113 A 1 
ATOM 894   O OG    . SER A 1 113 ? -9.113  9.929   -0.726  1.00 64.35 113 A 1 
ATOM 895   N N     . PRO A 1 114 ? -8.330  6.055   -2.005  1.00 73.43 114 A 1 
ATOM 896   C CA    . PRO A 1 114 ? -7.341  5.189   -1.384  1.00 71.07 114 A 1 
ATOM 897   C C     . PRO A 1 114 ? -6.204  6.056   -0.837  1.00 70.37 114 A 1 
ATOM 898   O O     . PRO A 1 114 ? -5.601  6.834   -1.580  1.00 63.76 114 A 1 
ATOM 899   C CB    . PRO A 1 114 ? -6.885  4.234   -2.491  1.00 66.90 114 A 1 
ATOM 900   C CG    . PRO A 1 114 ? -7.125  5.018   -3.777  1.00 64.60 114 A 1 
ATOM 901   C CD    . PRO A 1 114 ? -8.329  5.897   -3.442  1.00 67.69 114 A 1 
ATOM 902   N N     . ASP A 1 115 ? -5.940  5.937   0.450   1.00 69.18 115 A 1 
ATOM 903   C CA    . ASP A 1 115 ? -4.845  6.673   1.067   1.00 66.92 115 A 1 
ATOM 904   C C     . ASP A 1 115 ? -3.506  6.038   0.667   1.00 67.90 115 A 1 
ATOM 905   O O     . ASP A 1 115 ? -3.328  4.820   0.722   1.00 61.22 115 A 1 
ATOM 906   C CB    . ASP A 1 115 ? -5.050  6.765   2.588   1.00 59.94 115 A 1 
ATOM 907   C CG    . ASP A 1 115 ? -4.238  7.914   3.197   1.00 52.96 115 A 1 
ATOM 908   O OD1   . ASP A 1 115 ? -3.130  8.194   2.682   1.00 47.96 115 A 1 
ATOM 909   O OD2   . ASP A 1 115 ? -4.747  8.542   4.150   1.00 48.09 115 A 1 
ATOM 910   N N     . VAL A 1 116 ? -2.568  6.873   0.233   1.00 63.69 116 A 1 
ATOM 911   C CA    . VAL A 1 116 ? -1.235  6.427   -0.202  1.00 61.71 116 A 1 
ATOM 912   C C     . VAL A 1 116 ? -0.393  5.956   0.990   1.00 63.68 116 A 1 
ATOM 913   O O     . VAL A 1 116 ? 0.532   5.165   0.839   1.00 57.76 116 A 1 
ATOM 914   C CB    . VAL A 1 116 ? -0.514  7.556   -0.967  1.00 54.64 116 A 1 
ATOM 915   C CG1   . VAL A 1 116 ? 0.777   7.063   -1.622  1.00 49.16 116 A 1 
ATOM 916   C CG2   . VAL A 1 116 ? -1.398  8.144   -2.077  1.00 48.79 116 A 1 
ATOM 917   N N     . PHE A 1 117 ? -0.750  6.428   2.176   1.00 61.20 117 A 1 
ATOM 918   C CA    . PHE A 1 117 ? -0.019  6.146   3.406   1.00 60.15 117 A 1 
ATOM 919   C C     . PHE A 1 117 ? -0.567  4.951   4.189   1.00 61.24 117 A 1 
ATOM 920   O O     . PHE A 1 117 ? 0.059   4.521   5.159   1.00 56.21 117 A 1 
ATOM 921   C CB    . PHE A 1 117 ? -0.002  7.416   4.261   1.00 55.62 117 A 1 
ATOM 922   C CG    . PHE A 1 117 ? 0.524   8.628   3.521   1.00 55.39 117 A 1 
ATOM 923   C CD1   . PHE A 1 117 ? 1.862   8.672   3.090   1.00 50.68 117 A 1 
ATOM 924   C CD2   . PHE A 1 117 ? -0.335  9.704   3.217   1.00 51.01 117 A 1 
ATOM 925   C CE1   . PHE A 1 117 ? 2.337   9.771   2.364   1.00 45.14 117 A 1 
ATOM 926   C CE2   . PHE A 1 117 ? 0.136   10.809  2.489   1.00 47.04 117 A 1 
ATOM 927   C CZ    . PHE A 1 117 ? 1.472   10.841  2.060   1.00 48.11 117 A 1 
ATOM 928   N N     . SER A 1 118 ? -1.707  4.410   3.767   1.00 65.72 118 A 1 
ATOM 929   C CA    . SER A 1 118 ? -2.361  3.272   4.395   1.00 65.07 118 A 1 
ATOM 930   C C     . SER A 1 118 ? -2.531  2.104   3.418   1.00 66.72 118 A 1 
ATOM 931   O O     . SER A 1 118 ? -2.069  2.142   2.271   1.00 61.49 118 A 1 
ATOM 932   C CB    . SER A 1 118 ? -3.694  3.724   5.020   1.00 58.22 118 A 1 
ATOM 933   O OG    . SER A 1 118 ? -4.686  3.936   4.045   1.00 52.11 118 A 1 
ATOM 934   N N     . LEU A 1 119 ? -3.178  1.045   3.887   1.00 63.91 119 A 1 
ATOM 935   C CA    . LEU A 1 119 ? -3.619  -0.033  3.008   1.00 64.69 119 A 1 
ATOM 936   C C     . LEU A 1 119 ? -4.562  0.540   1.940   1.00 68.17 119 A 1 
ATOM 937   O O     . LEU A 1 119 ? -5.546  1.183   2.300   1.00 63.88 119 A 1 
ATOM 938   C CB    . LEU A 1 119 ? -4.329  -1.114  3.841   1.00 57.87 119 A 1 
ATOM 939   C CG    . LEU A 1 119 ? -3.379  -2.228  4.302   1.00 53.53 119 A 1 
ATOM 940   C CD1   . LEU A 1 119 ? -3.952  -2.927  5.524   1.00 48.39 119 A 1 
ATOM 941   C CD2   . LEU A 1 119 ? -3.174  -3.269  3.200   1.00 49.36 119 A 1 
ATOM 942   N N     . PRO A 1 120 ? -4.287  0.285   0.655   1.00 70.17 120 A 1 
ATOM 943   C CA    . PRO A 1 120 ? -5.074  0.858   -0.427  1.00 69.97 120 A 1 
ATOM 944   C C     . PRO A 1 120 ? -6.460  0.198   -0.528  1.00 72.76 120 A 1 
ATOM 945   O O     . PRO A 1 120 ? -6.718  -0.628  -1.400  1.00 68.37 120 A 1 
ATOM 946   C CB    . PRO A 1 120 ? -4.195  0.689   -1.674  1.00 63.86 120 A 1 
ATOM 947   C CG    . PRO A 1 120 ? -3.397  -0.576  -1.373  1.00 60.09 120 A 1 
ATOM 948   C CD    . PRO A 1 120 ? -3.171  -0.481  0.133   1.00 62.36 120 A 1 
ATOM 949   N N     . LEU A 1 121 ? -7.366  0.563   0.393   1.00 75.81 121 A 1 
ATOM 950   C CA    . LEU A 1 121 ? -8.767  0.182   0.346   1.00 77.03 121 A 1 
ATOM 951   C C     . LEU A 1 121 ? -9.445  0.973   -0.769  1.00 77.84 121 A 1 
ATOM 952   O O     . LEU A 1 121 ? -9.497  2.200   -0.721  1.00 75.25 121 A 1 
ATOM 953   C CB    . LEU A 1 121 ? -9.431  0.448   1.706   1.00 75.32 121 A 1 
ATOM 954   C CG    . LEU A 1 121 ? -8.884  -0.395  2.867   1.00 73.00 121 A 1 
ATOM 955   C CD1   . LEU A 1 121 ? -9.501  0.067   4.181   1.00 67.92 121 A 1 
ATOM 956   C CD2   . LEU A 1 121 ? -9.203  -1.880  2.690   1.00 68.31 121 A 1 
ATOM 957   N N     . ARG A 1 122 ? -9.969  0.278   -1.764  1.00 79.94 122 A 1 
ATOM 958   C CA    . ARG A 1 122 ? -10.587 0.932   -2.924  1.00 79.45 122 A 1 
ATOM 959   C C     . ARG A 1 122 ? -12.039 1.323   -2.708  1.00 80.56 122 A 1 
ATOM 960   O O     . ARG A 1 122 ? -12.542 2.208   -3.394  1.00 76.93 122 A 1 
ATOM 961   C CB    . ARG A 1 122 ? -10.451 0.043   -4.159  1.00 76.38 122 A 1 
ATOM 962   C CG    . ARG A 1 122 ? -8.973  -0.150  -4.502  1.00 69.45 122 A 1 
ATOM 963   C CD    . ARG A 1 122 ? -8.853  -0.660  -5.920  1.00 65.09 122 A 1 
ATOM 964   N NE    . ARG A 1 122 ? -7.438  -0.846  -6.290  1.00 58.56 122 A 1 
ATOM 965   C CZ    . ARG A 1 122 ? -6.880  -0.439  -7.415  1.00 52.13 122 A 1 
ATOM 966   N NH1   . ARG A 1 122 ? -7.494  0.317   -8.275  1.00 48.73 122 A 1 
ATOM 967   N NH2   . ARG A 1 122 ? -5.674  -0.817  -7.712  1.00 45.42 122 A 1 
ATOM 968   N N     . ILE A 1 123 ? -12.674 0.664   -1.778  1.00 81.36 123 A 1 
ATOM 969   C CA    . ILE A 1 123 ? -14.052 0.921   -1.376  1.00 82.13 123 A 1 
ATOM 970   C C     . ILE A 1 123 ? -14.142 1.014   0.145   1.00 82.58 123 A 1 
ATOM 971   O O     . ILE A 1 123 ? -13.341 0.424   0.872   1.00 79.19 123 A 1 
ATOM 972   C CB    . ILE A 1 123 ? -15.023 -0.146  -1.935  1.00 79.44 123 A 1 
ATOM 973   C CG1   . ILE A 1 123 ? -14.681 -1.572  -1.454  1.00 69.91 123 A 1 
ATOM 974   C CG2   . ILE A 1 123 ? -15.060 -0.058  -3.468  1.00 65.64 123 A 1 
ATOM 975   C CD1   . ILE A 1 123 ? -15.747 -2.603  -1.813  1.00 64.70 123 A 1 
ATOM 976   N N     . CYS A 1 124 ? -15.143 1.738   0.612   1.00 82.10 124 A 1 
ATOM 977   C CA    . CYS A 1 124 ? -15.493 1.804   2.019   1.00 82.74 124 A 1 
ATOM 978   C C     . CYS A 1 124 ? -16.500 0.699   2.367   1.00 83.62 124 A 1 
ATOM 979   O O     . CYS A 1 124 ? -17.422 0.421   1.601   1.00 81.17 124 A 1 
ATOM 980   C CB    . CYS A 1 124 ? -16.029 3.206   2.323   1.00 80.37 124 A 1 
ATOM 981   S SG    . CYS A 1 124 ? -16.204 3.396   4.116   1.00 72.85 124 A 1 
ATOM 982   N N     . SER A 1 125 ? -16.322 0.079   3.521   1.00 85.32 125 A 1 
ATOM 983   C CA    . SER A 1 125 ? -17.204 -0.985  4.001   1.00 85.25 125 A 1 
ATOM 984   C C     . SER A 1 125 ? -17.500 -0.800  5.484   1.00 85.30 125 A 1 
ATOM 985   O O     . SER A 1 125 ? -16.593 -0.530  6.264   1.00 82.73 125 A 1 
ATOM 986   C CB    . SER A 1 125 ? -16.569 -2.358  3.763   1.00 83.43 125 A 1 
ATOM 987   O OG    . SER A 1 125 ? -16.180 -2.508  2.407   1.00 72.78 125 A 1 
ATOM 988   N N     . LEU A 1 126 ? -18.764 -0.986  5.865   1.00 85.77 126 A 1 
ATOM 989   C CA    . LEU A 1 126 ? -19.191 -0.972  7.266   1.00 84.61 126 A 1 
ATOM 990   C C     . LEU A 1 126 ? -18.701 -2.218  7.997   1.00 84.22 126 A 1 
ATOM 991   O O     . LEU A 1 126 ? -18.116 -2.137  9.078   1.00 80.39 126 A 1 
ATOM 992   C CB    . LEU A 1 126 ? -20.729 -0.910  7.307   1.00 82.81 126 A 1 
ATOM 993   C CG    . LEU A 1 126 ? -21.299 0.479   7.003   1.00 78.80 126 A 1 
ATOM 994   C CD1   . LEU A 1 126 ? -22.778 0.385   6.652   1.00 72.29 126 A 1 
ATOM 995   C CD2   . LEU A 1 126 ? -21.143 1.372   8.229   1.00 71.67 126 A 1 
ATOM 996   N N     . ARG A 1 127 ? -18.958 -3.375  7.393   1.00 85.07 127 A 1 
ATOM 997   C CA    . ARG A 1 127 ? -18.568 -4.694  7.895   1.00 84.26 127 A 1 
ATOM 998   C C     . ARG A 1 127 ? -18.206 -5.577  6.713   1.00 84.86 127 A 1 
ATOM 999   O O     . ARG A 1 127 ? -18.921 -5.595  5.717   1.00 81.31 127 A 1 
ATOM 1000  C CB    . ARG A 1 127 ? -19.723 -5.329  8.685   1.00 81.08 127 A 1 
ATOM 1001  C CG    . ARG A 1 127 ? -20.126 -4.502  9.913   1.00 74.57 127 A 1 
ATOM 1002  C CD    . ARG A 1 127 ? -21.276 -5.172  10.656  1.00 72.12 127 A 1 
ATOM 1003  N NE    . ARG A 1 127 ? -21.704 -4.349  11.791  1.00 65.13 127 A 1 
ATOM 1004  C CZ    . ARG A 1 127 ? -22.720 -4.601  12.596  1.00 59.49 127 A 1 
ATOM 1005  N NH1   . ARG A 1 127 ? -23.454 -5.670  12.447  1.00 55.79 127 A 1 
ATOM 1006  N NH2   . ARG A 1 127 ? -23.006 -3.777  13.560  1.00 51.88 127 A 1 
ATOM 1007  N N     . SER A 1 128 ? -17.126 -6.334  6.846   1.00 84.76 128 A 1 
ATOM 1008  C CA    . SER A 1 128 ? -16.752 -7.296  5.807   1.00 84.20 128 A 1 
ATOM 1009  C C     . SER A 1 128 ? -17.602 -8.562  5.832   1.00 84.62 128 A 1 
ATOM 1010  O O     . SER A 1 128 ? -17.726 -9.232  4.819   1.00 80.03 128 A 1 
ATOM 1011  C CB    . SER A 1 128 ? -15.273 -7.667  5.943   1.00 82.05 128 A 1 
ATOM 1012  O OG    . SER A 1 128 ? -15.041 -8.352  7.156   1.00 74.66 128 A 1 
ATOM 1013  N N     . ASN A 1 129 ? -18.158 -8.908  6.993   1.00 86.43 129 A 1 
ATOM 1014  C CA    . ASN A 1 129 ? -18.802 -10.202 7.249   1.00 87.30 129 A 1 
ATOM 1015  C C     . ASN A 1 129 ? -17.914 -11.425 6.940   1.00 88.07 129 A 1 
ATOM 1016  O O     . ASN A 1 129 ? -18.415 -12.541 6.805   1.00 84.60 129 A 1 
ATOM 1017  C CB    . ASN A 1 129 ? -20.202 -10.237 6.624   1.00 85.66 129 A 1 
ATOM 1018  C CG    . ASN A 1 129 ? -21.158 -9.247  7.266   1.00 83.82 129 A 1 
ATOM 1019  O OD1   . ASN A 1 129 ? -21.060 -8.900  8.429   1.00 75.56 129 A 1 
ATOM 1020  N ND2   . ASN A 1 129 ? -22.151 -8.804  6.526   1.00 75.14 129 A 1 
ATOM 1021  N N     . LEU A 1 130 ? -16.601 -11.217 6.875   1.00 87.54 130 A 1 
ATOM 1022  C CA    . LEU A 1 130 ? -15.606 -12.275 6.956   1.00 87.52 130 A 1 
ATOM 1023  C C     . LEU A 1 130 ? -15.241 -12.469 8.422   1.00 87.40 130 A 1 
ATOM 1024  O O     . LEU A 1 130 ? -14.782 -11.532 9.078   1.00 84.67 130 A 1 
ATOM 1025  C CB    . LEU A 1 130 ? -14.359 -11.904 6.142   1.00 86.03 130 A 1 
ATOM 1026  C CG    . LEU A 1 130 ? -14.537 -12.059 4.626   1.00 82.95 130 A 1 
ATOM 1027  C CD1   . LEU A 1 130 ? -13.372 -11.405 3.895   1.00 77.44 130 A 1 
ATOM 1028  C CD2   . LEU A 1 130 ? -14.584 -13.535 4.233   1.00 77.12 130 A 1 
ATOM 1029  N N     . TYR A 1 131 ? -15.435 -13.676 8.931   1.00 88.18 131 A 1 
ATOM 1030  C CA    . TYR A 1 131 ? -15.113 -14.012 10.307  1.00 88.12 131 A 1 
ATOM 1031  C C     . TYR A 1 131 ? -13.790 -14.765 10.375  1.00 87.96 131 A 1 
ATOM 1032  O O     . TYR A 1 131 ? -13.461 -15.580 9.509   1.00 85.78 131 A 1 
ATOM 1033  C CB    . TYR A 1 131 ? -16.270 -14.766 10.958  1.00 87.67 131 A 1 
ATOM 1034  C CG    . TYR A 1 131 ? -17.465 -13.884 11.277  1.00 87.59 131 A 1 
ATOM 1035  C CD1   . TYR A 1 131 ? -17.706 -13.453 12.595  1.00 81.35 131 A 1 
ATOM 1036  C CD2   . TYR A 1 131 ? -18.333 -13.463 10.252  1.00 81.00 131 A 1 
ATOM 1037  C CE1   . TYR A 1 131 ? -18.795 -12.616 12.893  1.00 79.55 131 A 1 
ATOM 1038  C CE2   . TYR A 1 131 ? -19.425 -12.617 10.535  1.00 79.62 131 A 1 
ATOM 1039  C CZ    . TYR A 1 131 ? -19.650 -12.197 11.861  1.00 82.78 131 A 1 
ATOM 1040  O OH    . TYR A 1 131 ? -20.708 -11.368 12.142  1.00 80.90 131 A 1 
ATOM 1041  N N     . ARG A 1 132 ? -13.032 -14.499 11.426  1.00 87.72 132 A 1 
ATOM 1042  C CA    . ARG A 1 132 ? -11.837 -15.249 11.805  1.00 86.78 132 A 1 
ATOM 1043  C C     . ARG A 1 132 ? -12.036 -15.788 13.215  1.00 86.26 132 A 1 
ATOM 1044  O O     . ARG A 1 132 ? -12.493 -15.061 14.092  1.00 83.13 132 A 1 
ATOM 1045  C CB    . ARG A 1 132 ? -10.602 -14.334 11.694  1.00 84.74 132 A 1 
ATOM 1046  C CG    . ARG A 1 132 ? -9.293  -15.074 12.002  1.00 78.89 132 A 1 
ATOM 1047  C CD    . ARG A 1 132 ? -8.086  -14.123 12.000  1.00 77.91 132 A 1 
ATOM 1048  N NE    . ARG A 1 132 ? -7.777  -13.603 10.654  1.00 71.58 132 A 1 
ATOM 1049  C CZ    . ARG A 1 132 ? -7.068  -12.512 10.385  1.00 68.37 132 A 1 
ATOM 1050  N NH1   . ARG A 1 132 ? -6.589  -11.751 11.332  1.00 62.59 132 A 1 
ATOM 1051  N NH2   . ARG A 1 132 ? -6.808  -12.165 9.163   1.00 59.93 132 A 1 
ATOM 1052  N N     . ARG A 1 133 ? -11.681 -17.039 13.422  1.00 85.83 133 A 1 
ATOM 1053  C CA    . ARG A 1 133 ? -11.621 -17.614 14.768  1.00 85.48 133 A 1 
ATOM 1054  C C     . ARG A 1 133 ? -10.332 -17.150 15.429  1.00 84.58 133 A 1 
ATOM 1055  O O     . ARG A 1 133 ? -9.259  -17.301 14.843  1.00 80.11 133 A 1 
ATOM 1056  C CB    . ARG A 1 133 ? -11.722 -19.140 14.685  1.00 83.87 133 A 1 
ATOM 1057  C CG    . ARG A 1 133 ? -11.893 -19.824 16.055  1.00 80.96 133 A 1 
ATOM 1058  C CD    . ARG A 1 133 ? -13.251 -19.503 16.685  1.00 80.00 133 A 1 
ATOM 1059  N NE    . ARG A 1 133 ? -13.449 -20.233 17.948  1.00 79.40 133 A 1 
ATOM 1060  C CZ    . ARG A 1 133 ? -14.553 -20.212 18.682  1.00 78.72 133 A 1 
ATOM 1061  N NH1   . ARG A 1 133 ? -15.600 -19.517 18.352  1.00 70.57 133 A 1 
ATOM 1062  N NH2   . ARG A 1 133 ? -14.630 -20.901 19.773  1.00 73.74 133 A 1 
ATOM 1063  N N     . ASP A 1 134 ? -10.441 -16.603 16.631  1.00 82.65 134 A 1 
ATOM 1064  C CA    . ASP A 1 134 ? -9.288  -16.232 17.440  1.00 80.92 134 A 1 
ATOM 1065  C C     . ASP A 1 134 ? -9.527  -16.686 18.882  1.00 80.36 134 A 1 
ATOM 1066  O O     . ASP A 1 134 ? -10.408 -16.161 19.560  1.00 72.39 134 A 1 
ATOM 1067  C CB    . ASP A 1 134 ? -9.030  -14.723 17.325  1.00 77.20 134 A 1 
ATOM 1068  C CG    . ASP A 1 134 ? -7.631  -14.339 17.799  1.00 72.24 134 A 1 
ATOM 1069  O OD1   . ASP A 1 134 ? -6.734  -15.209 17.793  1.00 64.60 134 A 1 
ATOM 1070  O OD2   . ASP A 1 134 ? -7.411  -13.151 18.100  1.00 65.73 134 A 1 
ATOM 1071  N N     . VAL A 1 135 ? -8.795  -17.713 19.298  1.00 79.35 135 A 1 
ATOM 1072  C CA    . VAL A 1 135 ? -9.029  -18.447 20.550  1.00 78.93 135 A 1 
ATOM 1073  C C     . VAL A 1 135 ? -10.502 -18.872 20.655  1.00 78.95 135 A 1 
ATOM 1074  O O     . VAL A 1 135 ? -10.939 -19.693 19.843  1.00 71.60 135 A 1 
ATOM 1075  C CB    . VAL A 1 135 ? -8.448  -17.712 21.771  1.00 75.77 135 A 1 
ATOM 1076  C CG1   . VAL A 1 135 ? -8.212  -18.700 22.913  1.00 69.00 135 A 1 
ATOM 1077  C CG2   . VAL A 1 135 ? -7.101  -17.031 21.475  1.00 68.89 135 A 1 
ATOM 1078  N N     . THR A 1 136 ? -11.283 -18.333 21.579  1.00 80.52 136 A 1 
ATOM 1079  C CA    . THR A 1 136 ? -12.681 -18.744 21.784  1.00 79.46 136 A 1 
ATOM 1080  C C     . THR A 1 136 ? -13.719 -17.871 21.077  1.00 79.55 136 A 1 
ATOM 1081  O O     . THR A 1 136 ? -14.915 -18.126 21.191  1.00 73.63 136 A 1 
ATOM 1082  C CB    . THR A 1 136 ? -13.040 -18.861 23.273  1.00 76.15 136 A 1 
ATOM 1083  O OG1   . THR A 1 136 ? -13.122 -17.590 23.862  1.00 69.16 136 A 1 
ATOM 1084  C CG2   . THR A 1 136 ? -12.058 -19.726 24.055  1.00 67.75 136 A 1 
ATOM 1085  N N     . SER A 1 137 ? -13.310 -16.857 20.343  1.00 80.27 137 A 1 
ATOM 1086  C CA    . SER A 1 137 ? -14.224 -15.905 19.712  1.00 79.70 137 A 1 
ATOM 1087  C C     . SER A 1 137 ? -14.162 -15.929 18.184  1.00 81.38 137 A 1 
ATOM 1088  O O     . SER A 1 137 ? -13.135 -16.227 17.579  1.00 78.56 137 A 1 
ATOM 1089  C CB    . SER A 1 137 ? -13.995 -14.497 20.266  1.00 75.73 137 A 1 
ATOM 1090  O OG    . SER A 1 137 ? -12.754 -13.990 19.850  1.00 66.69 137 A 1 
ATOM 1091  N N     . ALA A 1 138 ? -15.286 -15.589 17.557  1.00 81.06 138 A 1 
ATOM 1092  C CA    . ALA A 1 138 ? -15.376 -15.342 16.127  1.00 81.27 138 A 1 
ATOM 1093  C C     . ALA A 1 138 ? -15.408 -13.827 15.884  1.00 81.92 138 A 1 
ATOM 1094  O O     . ALA A 1 138 ? -16.351 -13.148 16.279  1.00 79.86 138 A 1 
ATOM 1095  C CB    . ALA A 1 138 ? -16.610 -16.057 15.572  1.00 79.80 138 A 1 
ATOM 1096  N N     . ILE A 1 139 ? -14.375 -13.299 15.245  1.00 82.74 139 A 1 
ATOM 1097  C CA    . ILE A 1 139 ? -14.207 -11.862 15.016  1.00 82.58 139 A 1 
ATOM 1098  C C     . ILE A 1 139 ? -14.660 -11.519 13.601  1.00 83.79 139 A 1 
ATOM 1099  O O     . ILE A 1 139 ? -14.159 -12.094 12.637  1.00 81.41 139 A 1 
ATOM 1100  C CB    . ILE A 1 139 ? -12.745 -11.434 15.255  1.00 79.78 139 A 1 
ATOM 1101  C CG1   . ILE A 1 139 ? -12.277 -11.826 16.675  1.00 73.82 139 A 1 
ATOM 1102  C CG2   . ILE A 1 139 ? -12.589 -9.917  15.043  1.00 71.23 139 A 1 
ATOM 1103  C CD1   . ILE A 1 139 ? -10.784 -11.588 16.893  1.00 67.26 139 A 1 
ATOM 1104  N N     . ASN A 1 140 ? -15.554 -10.551 13.477  1.00 83.37 140 A 1 
ATOM 1105  C CA    . ASN A 1 140 ? -15.877 -9.946  12.189  1.00 83.49 140 A 1 
ATOM 1106  C C     . ASN A 1 140 ? -14.735 -9.004  11.788  1.00 83.79 140 A 1 
ATOM 1107  O O     . ASN A 1 140 ? -14.471 -8.019  12.477  1.00 80.74 140 A 1 
ATOM 1108  C CB    . ASN A 1 140 ? -17.233 -9.233  12.294  1.00 81.64 140 A 1 
ATOM 1109  C CG    . ASN A 1 140 ? -17.790 -8.804  10.943  1.00 80.80 140 A 1 
ATOM 1110  O OD1   . ASN A 1 140 ? -17.137 -8.771  9.923   1.00 71.92 140 A 1 
ATOM 1111  N ND2   . ASN A 1 140 ? -19.064 -8.472  10.910  1.00 74.05 140 A 1 
ATOM 1112  N N     . LEU A 1 141 ? -14.052 -9.322  10.702  1.00 83.91 141 A 1 
ATOM 1113  C CA    . LEU A 1 141 ? -12.871 -8.584  10.274  1.00 83.87 141 A 1 
ATOM 1114  C C     . LEU A 1 141 ? -13.233 -7.174  9.800   1.00 84.07 141 A 1 
ATOM 1115  O O     . LEU A 1 141 ? -14.209 -6.974  9.073   1.00 81.53 141 A 1 
ATOM 1116  C CB    . LEU A 1 141 ? -12.120 -9.362  9.187   1.00 82.53 141 A 1 
ATOM 1117  C CG    . LEU A 1 141 ? -11.575 -10.732 9.631   1.00 81.30 141 A 1 
ATOM 1118  C CD1   . LEU A 1 141 ? -10.872 -11.411 8.460   1.00 76.04 141 A 1 
ATOM 1119  C CD2   . LEU A 1 141 ? -10.575 -10.607 10.783  1.00 75.75 141 A 1 
ATOM 1120  N N     . SER A 1 142 ? -12.400 -6.203  10.165  1.00 83.21 142 A 1 
ATOM 1121  C CA    . SER A 1 142 ? -12.452 -4.872  9.569   1.00 82.69 142 A 1 
ATOM 1122  C C     . SER A 1 142 ? -12.121 -4.931  8.073   1.00 83.66 142 A 1 
ATOM 1123  O O     . SER A 1 142 ? -11.558 -5.913  7.587   1.00 81.44 142 A 1 
ATOM 1124  C CB    . SER A 1 142 ? -11.485 -3.931  10.298  1.00 79.90 142 A 1 
ATOM 1125  O OG    . SER A 1 142 ? -10.146 -4.279  10.020  1.00 71.45 142 A 1 
ATOM 1126  N N     . ALA A 1 143 ? -12.429 -3.865  7.338   1.00 82.24 143 A 1 
ATOM 1127  C CA    . ALA A 1 143 ? -12.114 -3.791  5.912   1.00 82.16 143 A 1 
ATOM 1128  C C     . ALA A 1 143 ? -10.612 -3.985  5.621   1.00 83.04 143 A 1 
ATOM 1129  O O     . ALA A 1 143 ? -10.255 -4.680  4.672   1.00 81.08 143 A 1 
ATOM 1130  C CB    . ALA A 1 143 ? -12.619 -2.448  5.379   1.00 80.51 143 A 1 
ATOM 1131  N N     . SER A 1 144 ? -9.734  -3.440  6.466   1.00 81.10 144 A 1 
ATOM 1132  C CA    . SER A 1 144 ? -8.284  -3.611  6.341   1.00 80.62 144 A 1 
ATOM 1133  C C     . SER A 1 144 ? -7.838  -5.050  6.610   1.00 81.66 144 A 1 
ATOM 1134  O O     . SER A 1 144 ? -7.142  -5.636  5.787   1.00 79.98 144 A 1 
ATOM 1135  C CB    . SER A 1 144 ? -7.549  -2.639  7.270   1.00 78.22 144 A 1 
ATOM 1136  O OG    . SER A 1 144 ? -8.010  -2.742  8.599   1.00 67.46 144 A 1 
ATOM 1137  N N     . SER A 1 145 ? -8.308  -5.655  7.695   1.00 82.88 145 A 1 
ATOM 1138  C CA    . SER A 1 145 ? -7.999  -7.050  8.023   1.00 82.91 145 A 1 
ATOM 1139  C C     . SER A 1 145 ? -8.615  -8.036  7.024   1.00 83.73 145 A 1 
ATOM 1140  O O     . SER A 1 145 ? -8.043  -9.088  6.758   1.00 82.48 145 A 1 
ATOM 1141  C CB    . SER A 1 145 ? -8.499  -7.395  9.427   1.00 81.76 145 A 1 
ATOM 1142  O OG    . SER A 1 145 ? -8.008  -6.493  10.398  1.00 71.36 145 A 1 
ATOM 1143  N N     . ALA A 1 146 ? -9.764  -7.695  6.448   1.00 84.97 146 A 1 
ATOM 1144  C CA    . ALA A 1 146 ? -10.369 -8.481  5.383   1.00 85.43 146 A 1 
ATOM 1145  C C     . ALA A 1 146 ? -9.531  -8.433  4.101   1.00 85.67 146 A 1 
ATOM 1146  O O     . ALA A 1 146 ? -9.303  -9.469  3.488   1.00 84.40 146 A 1 
ATOM 1147  C CB    . ALA A 1 146 ? -11.798 -7.983  5.137   1.00 85.45 146 A 1 
ATOM 1148  N N     . LEU A 1 147 ? -9.023  -7.259  3.727   1.00 84.66 147 A 1 
ATOM 1149  C CA    . LEU A 1 147 ? -8.126  -7.115  2.577   1.00 84.39 147 A 1 
ATOM 1150  C C     . LEU A 1 147 ? -6.825  -7.900  2.771   1.00 84.22 147 A 1 
ATOM 1151  O O     . LEU A 1 147 ? -6.365  -8.555  1.839   1.00 83.20 147 A 1 
ATOM 1152  C CB    . LEU A 1 147 ? -7.851  -5.621  2.333   1.00 83.27 147 A 1 
ATOM 1153  C CG    . LEU A 1 147 ? -6.936  -5.346  1.119   1.00 80.02 147 A 1 
ATOM 1154  C CD1   . LEU A 1 147 ? -7.542  -5.835  -0.191  1.00 74.25 147 A 1 
ATOM 1155  C CD2   . LEU A 1 147 ? -6.672  -3.846  0.994   1.00 73.95 147 A 1 
ATOM 1156  N N     . GLU A 1 148 ? -6.263  -7.862  3.963   1.00 83.93 148 A 1 
ATOM 1157  C CA    . GLU A 1 148 ? -5.098  -8.665  4.342   1.00 83.14 148 A 1 
ATOM 1158  C C     . GLU A 1 148 ? -5.364  -10.163 4.143   1.00 83.31 148 A 1 
ATOM 1159  O O     . GLU A 1 148 ? -4.613  -10.836 3.439   1.00 81.98 148 A 1 
ATOM 1160  C CB    . GLU A 1 148 ? -4.751  -8.329  5.805   1.00 81.49 148 A 1 
ATOM 1161  C CG    . GLU A 1 148 ? -3.481  -8.999  6.329   1.00 70.84 148 A 1 
ATOM 1162  C CD    . GLU A 1 148 ? -3.285  -8.763  7.839   1.00 65.60 148 A 1 
ATOM 1163  O OE1   . GLU A 1 148 ? -2.570  -9.562  8.475   1.00 58.88 148 A 1 
ATOM 1164  O OE2   . GLU A 1 148 ? -3.872  -7.809  8.399   1.00 59.05 148 A 1 
ATOM 1165  N N     . LEU A 1 149 ? -6.482  -10.665 4.658   1.00 84.38 149 A 1 
ATOM 1166  C CA    . LEU A 1 149 ? -6.881  -12.063 4.491   1.00 84.52 149 A 1 
ATOM 1167  C C     . LEU A 1 149 ? -7.079  -12.433 3.015   1.00 84.56 149 A 1 
ATOM 1168  O O     . LEU A 1 149 ? -6.623  -13.489 2.578   1.00 83.20 149 A 1 
ATOM 1169  C CB    . LEU A 1 149 ? -8.166  -12.318 5.303   1.00 84.16 149 A 1 
ATOM 1170  C CG    . LEU A 1 149 ? -8.686  -13.773 5.207   1.00 82.00 149 A 1 
ATOM 1171  C CD1   . LEU A 1 149 ? -7.723  -14.780 5.830   1.00 76.12 149 A 1 
ATOM 1172  C CD2   . LEU A 1 149 ? -10.028 -13.900 5.925   1.00 75.94 149 A 1 
ATOM 1173  N N     . LEU A 1 150 ? -7.744  -11.582 2.247   1.00 85.42 150 A 1 
ATOM 1174  C CA    . LEU A 1 150 ? -7.974  -11.801 0.819   1.00 85.07 150 A 1 
ATOM 1175  C C     . LEU A 1 150 ? -6.657  -11.874 0.039   1.00 84.47 150 A 1 
ATOM 1176  O O     . LEU A 1 150 ? -6.482  -12.770 -0.783  1.00 82.55 150 A 1 
ATOM 1177  C CB    . LEU A 1 150 ? -8.865  -10.679 0.257   1.00 84.88 150 A 1 
ATOM 1178  C CG    . LEU A 1 150 ? -10.341 -10.744 0.689   1.00 82.67 150 A 1 
ATOM 1179  C CD1   . LEU A 1 150 ? -11.050 -9.459  0.262   1.00 78.70 150 A 1 
ATOM 1180  C CD2   . LEU A 1 150 ? -11.076 -11.925 0.065   1.00 78.58 150 A 1 
ATOM 1181  N N     . ARG A 1 151 ? -5.718  -10.983 0.323   1.00 84.07 151 A 1 
ATOM 1182  C CA    . ARG A 1 151 ? -4.389  -10.989 -0.302  1.00 82.78 151 A 1 
ATOM 1183  C C     . ARG A 1 151 ? -3.589  -12.230 0.088   1.00 82.08 151 A 1 
ATOM 1184  O O     . ARG A 1 151 ? -3.002  -12.857 -0.788  1.00 79.67 151 A 1 
ATOM 1185  C CB    . ARG A 1 151 ? -3.625  -9.718  0.083   1.00 81.23 151 A 1 
ATOM 1186  C CG    . ARG A 1 151 ? -4.139  -8.483  -0.668  1.00 75.51 151 A 1 
ATOM 1187  C CD    . ARG A 1 151 ? -3.381  -7.249  -0.180  1.00 74.21 151 A 1 
ATOM 1188  N NE    . ARG A 1 151 ? -3.737  -6.053  -0.969  1.00 69.02 151 A 1 
ATOM 1189  C CZ    . ARG A 1 151 ? -3.140  -4.878  -0.902  1.00 64.74 151 A 1 
ATOM 1190  N NH1   . ARG A 1 151 ? -2.169  -4.643  -0.062  1.00 61.01 151 A 1 
ATOM 1191  N NH2   . ARG A 1 151 ? -3.511  -3.912  -1.692  1.00 57.38 151 A 1 
ATOM 1192  N N     . GLU A 1 152 ? -3.605  -12.614 1.350   1.00 82.89 152 A 1 
ATOM 1193  C CA    . GLU A 1 152 ? -2.931  -13.823 1.827   1.00 81.70 152 A 1 
ATOM 1194  C C     . GLU A 1 152 ? -3.472  -15.075 1.122   1.00 81.22 152 A 1 
ATOM 1195  O O     . GLU A 1 152 ? -2.707  -15.876 0.586   1.00 79.19 152 A 1 
ATOM 1196  C CB    . GLU A 1 152 ? -3.099  -13.934 3.359   1.00 80.10 152 A 1 
ATOM 1197  C CG    . GLU A 1 152 ? -2.272  -15.083 3.957   1.00 70.92 152 A 1 
ATOM 1198  C CD    . GLU A 1 152 ? -2.505  -15.328 5.459   1.00 67.18 152 A 1 
ATOM 1199  O OE1   . GLU A 1 152 ? -2.173  -16.435 5.938   1.00 60.94 152 A 1 
ATOM 1200  O OE2   . GLU A 1 152 ? -3.002  -14.440 6.181   1.00 61.81 152 A 1 
ATOM 1201  N N     . LYS A 1 153 ? -4.792  -15.216 1.066   1.00 82.92 153 A 1 
ATOM 1202  C CA    . LYS A 1 153 ? -5.440  -16.352 0.408   1.00 82.39 153 A 1 
ATOM 1203  C C     . LYS A 1 153 ? -5.202  -16.357 -1.104  1.00 81.65 153 A 1 
ATOM 1204  O O     . LYS A 1 153 ? -4.914  -17.411 -1.664  1.00 78.24 153 A 1 
ATOM 1205  C CB    . LYS A 1 153 ? -6.940  -16.355 0.738   1.00 81.92 153 A 1 
ATOM 1206  C CG    . LYS A 1 153 ? -7.257  -16.723 2.203   1.00 79.35 153 A 1 
ATOM 1207  C CD    . LYS A 1 153 ? -7.079  -18.215 2.491   1.00 76.76 153 A 1 
ATOM 1208  C CE    . LYS A 1 153 ? -7.631  -18.554 3.888   1.00 72.85 153 A 1 
ATOM 1209  N NZ    . LYS A 1 153 ? -7.813  -20.020 4.091   1.00 66.90 153 A 1 
ATOM 1210  N N     . GLY A 1 154 ? -5.262  -15.199 -1.745  1.00 81.36 154 A 1 
ATOM 1211  C CA    . GLY A 1 154 ? -4.957  -15.058 -3.168  1.00 80.28 154 A 1 
ATOM 1212  C C     . GLY A 1 154 ? -3.521  -15.453 -3.504  1.00 79.96 154 A 1 
ATOM 1213  O O     . GLY A 1 154 ? -3.289  -16.212 -4.443  1.00 76.64 154 A 1 
ATOM 1214  N N     . PHE A 1 155 ? -2.565  -15.023 -2.688  1.00 79.95 155 A 1 
ATOM 1215  C CA    . PHE A 1 155 ? -1.155  -15.367 -2.865  1.00 78.36 155 A 1 
ATOM 1216  C C     . PHE A 1 155 ? -0.887  -16.864 -2.663  1.00 77.49 155 A 1 
ATOM 1217  O O     . PHE A 1 155 ? -0.164  -17.477 -3.449  1.00 73.03 155 A 1 
ATOM 1218  C CB    . PHE A 1 155 ? -0.322  -14.527 -1.903  1.00 75.16 155 A 1 
ATOM 1219  C CG    . PHE A 1 155 ? 1.169   -14.684 -2.106  1.00 70.67 155 A 1 
ATOM 1220  C CD1   . PHE A 1 155 ? 1.943   -15.410 -1.189  1.00 65.43 155 A 1 
ATOM 1221  C CD2   . PHE A 1 155 ? 1.788   -14.075 -3.217  1.00 64.27 155 A 1 
ATOM 1222  C CE1   . PHE A 1 155 ? 3.335   -15.502 -1.363  1.00 59.10 155 A 1 
ATOM 1223  C CE2   . PHE A 1 155 ? 3.179   -14.165 -3.393  1.00 58.67 155 A 1 
ATOM 1224  C CZ    . PHE A 1 155 ? 3.951   -14.871 -2.459  1.00 57.69 155 A 1 
ATOM 1225  N N     . ARG A 1 156 ? -1.504  -17.482 -1.660  1.00 77.71 156 A 1 
ATOM 1226  C CA    . ARG A 1 156 ? -1.408  -18.938 -1.459  1.00 75.71 156 A 1 
ATOM 1227  C C     . ARG A 1 156 ? -1.986  -19.717 -2.641  1.00 74.61 156 A 1 
ATOM 1228  O O     . ARG A 1 156 ? -1.378  -20.688 -3.070  1.00 70.06 156 A 1 
ATOM 1229  C CB    . ARG A 1 156 ? -2.111  -19.357 -0.163  1.00 72.79 156 A 1 
ATOM 1230  C CG    . ARG A 1 156 ? -1.321  -18.961 1.092   1.00 65.43 156 A 1 
ATOM 1231  C CD    . ARG A 1 156 ? -2.060  -19.465 2.334   1.00 63.03 156 A 1 
ATOM 1232  N NE    . ARG A 1 156 ? -1.441  -18.978 3.577   1.00 56.67 156 A 1 
ATOM 1233  C CZ    . ARG A 1 156 ? -1.550  -19.519 4.779   1.00 51.51 156 A 1 
ATOM 1234  N NH1   . ARG A 1 156 ? -2.204  -20.631 4.985   1.00 48.39 156 A 1 
ATOM 1235  N NH2   . ARG A 1 156 ? -1.007  -18.929 5.800   1.00 44.57 156 A 1 
ATOM 1236  N N     . ALA A 1 157 ? -3.107  -19.271 -3.170  1.00 75.06 157 A 1 
ATOM 1237  C CA    . ALA A 1 157 ? -3.721  -19.898 -4.335  1.00 73.07 157 A 1 
ATOM 1238  C C     . ALA A 1 157 ? -2.837  -19.783 -5.590  1.00 71.72 157 A 1 
ATOM 1239  O O     . ALA A 1 157 ? -2.664  -20.764 -6.305  1.00 66.61 157 A 1 
ATOM 1240  C CB    . ALA A 1 157 ? -5.105  -19.277 -4.555  1.00 70.10 157 A 1 
ATOM 1241  N N     . GLN A 1 158 ? -2.217  -18.622 -5.822  1.00 70.88 158 A 1 
ATOM 1242  C CA    . GLN A 1 158 ? -1.281  -18.425 -6.937  1.00 67.09 158 A 1 
ATOM 1243  C C     . GLN A 1 158 ? -0.028  -19.300 -6.829  1.00 65.24 158 A 1 
ATOM 1244  O O     . GLN A 1 158 ? 0.455   -19.803 -7.840  1.00 59.03 158 A 1 
ATOM 1245  C CB    . GLN A 1 158 ? -0.852  -16.953 -7.014  1.00 61.92 158 A 1 
ATOM 1246  C CG    . GLN A 1 158 ? -1.930  -16.053 -7.630  1.00 55.47 158 A 1 
ATOM 1247  C CD    . GLN A 1 158 ? -1.489  -14.589 -7.711  1.00 51.31 158 A 1 
ATOM 1248  O OE1   . GLN A 1 158 ? -0.472  -14.170 -7.190  1.00 46.74 158 A 1 
ATOM 1249  N NE2   . GLN A 1 158 ? -2.260  -13.751 -8.376  1.00 44.75 158 A 1 
ATOM 1250  N N     . ARG A 1 159 ? 0.480   -19.510 -5.626  1.00 66.71 159 A 1 
ATOM 1251  C CA    . ARG A 1 159 ? 1.619   -20.416 -5.399  1.00 63.10 159 A 1 
ATOM 1252  C C     . ARG A 1 159 ? 1.255   -21.902 -5.543  1.00 61.10 159 A 1 
ATOM 1253  O O     . ARG A 1 159 ? 2.115   -22.742 -5.317  1.00 54.65 159 A 1 
ATOM 1254  C CB    . ARG A 1 159 ? 2.277   -20.130 -4.040  1.00 57.83 159 A 1 
ATOM 1255  C CG    . ARG A 1 159 ? 3.168   -18.877 -4.076  1.00 52.66 159 A 1 
ATOM 1256  C CD    . ARG A 1 159 ? 3.967   -18.785 -2.769  1.00 49.25 159 A 1 
ATOM 1257  N NE    . ARG A 1 159 ? 4.973   -17.704 -2.810  1.00 44.88 159 A 1 
ATOM 1258  C CZ    . ARG A 1 159 ? 5.978   -17.544 -1.954  1.00 40.58 159 A 1 
ATOM 1259  N NH1   . ARG A 1 159 ? 6.145   -18.336 -0.926  1.00 39.20 159 A 1 
ATOM 1260  N NH2   . ARG A 1 159 ? 6.841   -16.581 -2.121  1.00 36.64 159 A 1 
ATOM 1261  N N     . GLY A 1 160 ? 0.028   -22.214 -5.879  1.00 56.82 160 A 1 
ATOM 1262  C CA    . GLY A 1 160 ? -0.422  -23.602 -5.973  1.00 53.25 160 A 1 
ATOM 1263  C C     . GLY A 1 160 ? -0.464  -24.325 -4.624  1.00 54.00 160 A 1 
ATOM 1264  O O     . GLY A 1 160 ? -0.483  -25.552 -4.594  1.00 49.11 160 A 1 
ATOM 1265  N N     . ARG A 1 161 ? -0.491  -23.580 -3.523  1.00 54.36 161 A 1 
ATOM 1266  C CA    . ARG A 1 161 ? -0.576  -24.094 -2.148  1.00 52.87 161 A 1 
ATOM 1267  C C     . ARG A 1 161 ? -2.043  -24.126 -1.663  1.00 53.49 161 A 1 
ATOM 1268  O O     . ARG A 1 161 ? -2.381  -23.411 -0.711  1.00 48.74 161 A 1 
ATOM 1269  C CB    . ARG A 1 161 ? 0.323   -23.272 -1.198  1.00 46.85 161 A 1 
ATOM 1270  C CG    . ARG A 1 161 ? 1.805   -23.186 -1.606  1.00 42.73 161 A 1 
ATOM 1271  C CD    . ARG A 1 161 ? 2.645   -22.514 -0.502  1.00 39.44 161 A 1 
ATOM 1272  N NE    . ARG A 1 161 ? 4.076   -22.391 -0.878  1.00 36.22 161 A 1 
ATOM 1273  C CZ    . ARG A 1 161 ? 5.093   -22.119 -0.067  1.00 32.63 161 A 1 
ATOM 1274  N NH1   . ARG A 1 161 ? 4.941   -21.841 1.195   1.00 31.48 161 A 1 
ATOM 1275  N NH2   . ARG A 1 161 ? 6.313   -22.125 -0.505  1.00 29.89 161 A 1 
ATOM 1276  N N     . PRO A 1 162 ? -2.931  -24.886 -2.294  1.00 46.25 162 A 1 
ATOM 1277  C CA    . PRO A 1 162 ? -4.317  -24.946 -1.847  1.00 44.90 162 A 1 
ATOM 1278  C C     . PRO A 1 162 ? -4.465  -25.774 -0.570  1.00 45.60 162 A 1 
ATOM 1279  O O     . PRO A 1 162 ? -5.447  -25.639 0.148   1.00 42.94 162 A 1 
ATOM 1280  C CB    . PRO A 1 162 ? -5.078  -25.582 -3.017  1.00 40.27 162 A 1 
ATOM 1281  C CG    . PRO A 1 162 ? -4.048  -26.536 -3.624  1.00 39.28 162 A 1 
ATOM 1282  C CD    . PRO A 1 162 ? -2.731  -25.793 -3.418  1.00 40.59 162 A 1 
ATOM 1283  N N     . ARG A 1 163 ? -3.498  -26.661 -0.325  1.00 48.32 163 A 1 
ATOM 1284  C CA    . ARG A 1 163 ? -3.615  -27.629 0.758   1.00 47.76 163 A 1 
ATOM 1285  C C     . ARG A 1 163 ? -3.463  -26.914 2.086   1.00 48.65 163 A 1 
ATOM 1286  O O     . ARG A 1 163 ? -2.387  -26.479 2.474   1.00 44.99 163 A 1 
ATOM 1287  C CB    . ARG A 1 163 ? -2.634  -28.798 0.596   1.00 42.03 163 A 1 
ATOM 1288  C CG    . ARG A 1 163 ? -3.062  -29.733 -0.545  1.00 38.08 163 A 1 
ATOM 1289  C CD    . ARG A 1 163 ? -2.163  -30.971 -0.589  1.00 34.29 163 A 1 
ATOM 1290  N NE    . ARG A 1 163 ? -2.567  -31.890 -1.671  1.00 31.09 163 A 1 
ATOM 1291  C CZ    . ARG A 1 163 ? -1.995  -33.054 -1.962  1.00 27.93 163 A 1 
ATOM 1292  N NH1   . ARG A 1 163 ? -0.988  -33.515 -1.266  1.00 26.88 163 A 1 
ATOM 1293  N NH2   . ARG A 1 163 ? -2.425  -33.772 -2.958  1.00 24.86 163 A 1 
ATOM 1294  N N     . VAL A 1 164 ? -4.573  -26.854 2.778   1.00 45.26 164 A 1 
ATOM 1295  C CA    . VAL A 1 164 ? -4.603  -26.531 4.194   1.00 44.63 164 A 1 
ATOM 1296  C C     . VAL A 1 164 ? -3.681  -27.507 4.905   1.00 46.09 164 A 1 
ATOM 1297  O O     . VAL A 1 164 ? -3.818  -28.718 4.727   1.00 43.75 164 A 1 
ATOM 1298  C CB    . VAL A 1 164 ? -6.027  -26.652 4.742   1.00 40.49 164 A 1 
ATOM 1299  C CG1   . VAL A 1 164 ? -6.036  -26.203 6.200   1.00 36.50 164 A 1 
ATOM 1300  C CG2   . VAL A 1 164 ? -7.007  -25.781 3.935   1.00 37.25 164 A 1 
ATOM 1301  N N     . LYS A 1 165 ? -2.756  -26.963 5.694   1.00 49.71 165 A 1 
ATOM 1302  C CA    . LYS A 1 165 ? -1.829  -27.751 6.507   1.00 49.68 165 A 1 
ATOM 1303  C C     . LYS A 1 165 ? -2.626  -28.747 7.356   1.00 50.48 165 A 1 
ATOM 1304  O O     . LYS A 1 165 ? -3.216  -28.367 8.366   1.00 47.24 165 A 1 
ATOM 1305  C CB    . LYS A 1 165 ? -0.981  -26.831 7.404   1.00 45.15 165 A 1 
ATOM 1306  C CG    . LYS A 1 165 ? 0.044   -25.982 6.634   1.00 41.19 165 A 1 
ATOM 1307  C CD    . LYS A 1 165 ? 0.934   -25.202 7.611   1.00 37.63 165 A 1 
ATOM 1308  C CE    . LYS A 1 165 ? 2.042   -24.448 6.868   1.00 33.77 165 A 1 
ATOM 1309  N NZ    . LYS A 1 165 ? 3.057   -23.909 7.807   1.00 30.83 165 A 1 
ATOM 1310  N N     . LYS A 1 166 ? -2.655  -30.006 6.946   1.00 51.23 166 A 1 
ATOM 1311  C CA    . LYS A 1 166 ? -3.187  -31.072 7.784   1.00 50.71 166 A 1 
ATOM 1312  C C     . LYS A 1 166 ? -2.123  -31.390 8.827   1.00 51.62 166 A 1 
ATOM 1313  O O     . LYS A 1 166 ? -1.260  -32.229 8.606   1.00 48.22 166 A 1 
ATOM 1314  C CB    . LYS A 1 166 ? -3.617  -32.300 6.964   1.00 45.82 166 A 1 
ATOM 1315  C CG    . LYS A 1 166 ? -4.970  -32.067 6.266   1.00 41.53 166 A 1 
ATOM 1316  C CD    . LYS A 1 166 ? -5.510  -33.354 5.630   1.00 37.71 166 A 1 
ATOM 1317  C CE    . LYS A 1 166 ? -6.906  -33.074 5.053   1.00 33.28 166 A 1 
ATOM 1318  N NZ    . LYS A 1 166 ? -7.589  -34.292 4.555   1.00 29.82 166 A 1 
ATOM 1319  N N     . LEU A 1 167 ? -2.193  -30.686 9.953   1.00 50.00 167 A 1 
ATOM 1320  C CA    . LEU A 1 167 ? -1.473  -31.102 11.145  1.00 49.74 167 A 1 
ATOM 1321  C C     . LEU A 1 167 ? -1.964  -32.506 11.497  1.00 50.67 167 A 1 
ATOM 1322  O O     . LEU A 1 167 ? -3.111  -32.683 11.910  1.00 46.78 167 A 1 
ATOM 1323  C CB    . LEU A 1 167 ? -1.722  -30.096 12.280  1.00 44.35 167 A 1 
ATOM 1324  C CG    . LEU A 1 167 ? -0.880  -28.813 12.156  1.00 40.07 167 A 1 
ATOM 1325  C CD1   . LEU A 1 167 ? -1.473  -27.694 13.002  1.00 37.38 167 A 1 
ATOM 1326  C CD2   . LEU A 1 167 ? 0.562   -29.056 12.618  1.00 37.25 167 A 1 
ATOM 1327  N N     . HIS A 1 168 ? -1.119  -33.498 11.271  1.00 49.36 168 A 1 
ATOM 1328  C CA    . HIS A 1 168 ? -1.426  -34.853 11.690  1.00 49.93 168 A 1 
ATOM 1329  C C     . HIS A 1 168 ? -1.491  -34.881 13.219  1.00 50.93 168 A 1 
ATOM 1330  O O     . HIS A 1 168 ? -0.492  -34.571 13.874  1.00 47.97 168 A 1 
ATOM 1331  C CB    . HIS A 1 168 ? -0.396  -35.841 11.128  1.00 45.62 168 A 1 
ATOM 1332  C CG    . HIS A 1 168 ? -0.707  -36.239 9.712   1.00 42.25 168 A 1 
ATOM 1333  N ND1   . HIS A 1 168 ? -1.720  -37.091 9.310   1.00 38.46 168 A 1 
ATOM 1334  C CD2   . HIS A 1 168 ? -0.057  -35.836 8.566   1.00 37.20 168 A 1 
ATOM 1335  C CE1   . HIS A 1 168 ? -1.669  -37.196 7.970   1.00 33.76 168 A 1 
ATOM 1336  N NE2   . HIS A 1 168 ? -0.677  -36.446 7.483   1.00 34.26 168 A 1 
ATOM 1337  N N     . PRO A 1 169 ? -2.638  -35.213 13.806  1.00 47.55 169 A 1 
ATOM 1338  C CA    . PRO A 1 169 ? -2.786  -35.240 15.250  1.00 46.86 169 A 1 
ATOM 1339  C C     . PRO A 1 169 ? -2.045  -36.462 15.805  1.00 47.53 169 A 1 
ATOM 1340  O O     . PRO A 1 169 ? -2.623  -37.527 15.989  1.00 45.45 169 A 1 
ATOM 1341  C CB    . PRO A 1 169 ? -4.300  -35.249 15.489  1.00 43.13 169 A 1 
ATOM 1342  C CG    . PRO A 1 169 ? -4.854  -35.973 14.265  1.00 42.51 169 A 1 
ATOM 1343  C CD    . PRO A 1 169 ? -3.892  -35.557 13.153  1.00 44.05 169 A 1 
ATOM 1344  N N     . GLN A 1 170 ? -0.754  -36.330 16.062  1.00 51.25 170 A 1 
ATOM 1345  C CA    . GLN A 1 170 ? -0.042  -37.339 16.838  1.00 50.77 170 A 1 
ATOM 1346  C C     . GLN A 1 170 ? -0.450  -37.189 18.303  1.00 51.59 170 A 1 
ATOM 1347  O O     . GLN A 1 170 ? -0.100  -36.193 18.928  1.00 47.99 170 A 1 
ATOM 1348  C CB    . GLN A 1 170 ? 1.477   -37.185 16.676  1.00 45.73 170 A 1 
ATOM 1349  C CG    . GLN A 1 170 ? 2.007   -37.733 15.343  1.00 41.94 170 A 1 
ATOM 1350  C CD    . GLN A 1 170 ? 3.532   -37.652 15.247  1.00 38.29 170 A 1 
ATOM 1351  O OE1   . GLN A 1 170 ? 4.202   -37.004 16.034  1.00 36.31 170 A 1 
ATOM 1352  N NE2   . GLN A 1 170 ? 4.127   -38.307 14.272  1.00 34.26 170 A 1 
ATOM 1353  N N     . GLN A 1 171 ? -1.154  -38.147 18.855  1.00 48.24 171 A 1 
ATOM 1354  C CA    . GLN A 1 171 ? -1.421  -38.174 20.294  1.00 48.26 171 A 1 
ATOM 1355  C C     . GLN A 1 171 ? -0.092  -38.157 21.054  1.00 48.92 171 A 1 
ATOM 1356  O O     . GLN A 1 171 ? 0.717   -39.078 20.938  1.00 45.43 171 A 1 
ATOM 1357  C CB    . GLN A 1 171 ? -2.245  -39.413 20.679  1.00 43.00 171 A 1 
ATOM 1358  C CG    . GLN A 1 171 ? -3.754  -39.238 20.452  1.00 38.95 171 A 1 
ATOM 1359  C CD    . GLN A 1 171 ? -4.566  -40.443 20.939  1.00 35.46 171 A 1 
ATOM 1360  O OE1   . GLN A 1 171 ? -4.045  -41.509 21.193  1.00 33.11 171 A 1 
ATOM 1361  N NE2   . GLN A 1 171 ? -5.869  -40.305 21.084  1.00 31.66 171 A 1 
ATOM 1362  N N     . VAL A 1 172 ? 0.129   -37.104 21.828  1.00 49.05 172 A 1 
ATOM 1363  C CA    . VAL A 1 172 ? 1.264   -37.068 22.750  1.00 48.82 172 A 1 
ATOM 1364  C C     . VAL A 1 172 ? 0.816   -37.743 24.042  1.00 49.86 172 A 1 
ATOM 1365  O O     . VAL A 1 172 ? -0.006  -37.210 24.777  1.00 46.49 172 A 1 
ATOM 1366  C CB    . VAL A 1 172 ? 1.786   -35.638 22.977  1.00 44.19 172 A 1 
ATOM 1367  C CG1   . VAL A 1 172 ? 2.986   -35.643 23.924  1.00 40.10 172 A 1 
ATOM 1368  C CG2   . VAL A 1 172 ? 2.257   -35.024 21.652  1.00 39.32 172 A 1 
ATOM 1369  N N     . LEU A 1 173 ? 1.389   -38.892 24.322  1.00 44.45 173 A 1 
ATOM 1370  C CA    . LEU A 1 173 ? 1.111   -39.705 25.515  1.00 44.28 173 A 1 
ATOM 1371  C C     . LEU A 1 173 ? 1.369   -38.998 26.853  1.00 46.00 173 A 1 
ATOM 1372  O O     . LEU A 1 173 ? 0.962   -39.514 27.895  1.00 43.03 173 A 1 
ATOM 1373  C CB    . LEU A 1 173 ? 1.993   -40.965 25.423  1.00 38.45 173 A 1 
ATOM 1374  C CG    . LEU A 1 173 ? 1.341   -42.127 24.656  1.00 34.37 173 A 1 
ATOM 1375  C CD1   . LEU A 1 173 ? 2.400   -43.062 24.094  1.00 31.39 173 A 1 
ATOM 1376  C CD2   . LEU A 1 173 ? 0.434   -42.929 25.601  1.00 31.76 173 A 1 
ATOM 1377  N N     . ASN A 1 174 ? 2.098   -37.899 26.876  1.00 53.03 174 A 1 
ATOM 1378  C CA    . ASN A 1 174 ? 2.604   -37.394 28.142  1.00 53.07 174 A 1 
ATOM 1379  C C     . ASN A 1 174 ? 1.602   -36.475 28.852  1.00 55.13 174 A 1 
ATOM 1380  O O     . ASN A 1 174 ? 1.442   -35.313 28.497  1.00 50.91 174 A 1 
ATOM 1381  C CB    . ASN A 1 174 ? 3.997   -36.774 27.942  1.00 47.66 174 A 1 
ATOM 1382  C CG    . ASN A 1 174 ? 4.811   -36.808 29.225  1.00 42.94 174 A 1 
ATOM 1383  O OD1   . ASN A 1 174 ? 4.403   -37.325 30.245  1.00 39.65 174 A 1 
ATOM 1384  N ND2   . ASN A 1 174 ? 6.015   -36.285 29.190  1.00 38.99 174 A 1 
ATOM 1385  N N     . ARG A 1 175 ? 1.004   -36.989 29.917  1.00 54.35 175 A 1 
ATOM 1386  C CA    . ARG A 1 175 ? -0.032  -36.334 30.741  1.00 54.84 175 A 1 
ATOM 1387  C C     . ARG A 1 175 ? 0.364   -34.979 31.341  1.00 58.03 175 A 1 
ATOM 1388  O O     . ARG A 1 175 ? -0.508  -34.267 31.828  1.00 53.22 175 A 1 
ATOM 1389  C CB    . ARG A 1 175 ? -0.420  -37.263 31.905  1.00 47.79 175 A 1 
ATOM 1390  C CG    . ARG A 1 175 ? -1.208  -38.508 31.468  1.00 42.93 175 A 1 
ATOM 1391  C CD    . ARG A 1 175 ? -1.598  -39.313 32.712  1.00 38.74 175 A 1 
ATOM 1392  N NE    . ARG A 1 175 ? -2.412  -40.488 32.368  1.00 34.43 175 A 1 
ATOM 1393  C CZ    . ARG A 1 175 ? -2.874  -41.399 33.219  1.00 30.26 175 A 1 
ATOM 1394  N NH1   . ARG A 1 175 ? -2.622  -41.331 34.496  1.00 28.48 175 A 1 
ATOM 1395  N NH2   . ARG A 1 175 ? -3.597  -42.392 32.788  1.00 26.48 175 A 1 
ATOM 1396  N N     . CYS A 1 176 ? 1.644   -34.652 31.384  1.00 65.57 176 A 1 
ATOM 1397  C CA    . CYS A 1 176 ? 2.135   -33.439 32.037  1.00 66.93 176 A 1 
ATOM 1398  C C     . CYS A 1 176 ? 2.121   -32.199 31.137  1.00 70.95 176 A 1 
ATOM 1399  O O     . CYS A 1 176 ? 2.403   -31.108 31.631  1.00 66.29 176 A 1 
ATOM 1400  C CB    . CYS A 1 176 ? 3.546   -33.698 32.579  1.00 59.48 176 A 1 
ATOM 1401  S SG    . CYS A 1 176 ? 3.535   -35.069 33.773  1.00 50.99 176 A 1 
ATOM 1402  N N     . ILE A 1 177 ? 1.848   -32.360 29.856  1.00 72.84 177 A 1 
ATOM 1403  C CA    . ILE A 1 177 ? 1.841   -31.257 28.894  1.00 73.83 177 A 1 
ATOM 1404  C C     . ILE A 1 177 ? 0.486   -31.215 28.210  1.00 75.97 177 A 1 
ATOM 1405  O O     . ILE A 1 177 ? 0.040   -32.220 27.654  1.00 72.24 177 A 1 
ATOM 1406  C CB    . ILE A 1 177 ? 3.002   -31.375 27.889  1.00 69.72 177 A 1 
ATOM 1407  C CG1   . ILE A 1 177 ? 4.336   -31.309 28.669  1.00 63.07 177 A 1 
ATOM 1408  C CG2   . ILE A 1 177 ? 2.919   -30.263 26.829  1.00 61.12 177 A 1 
ATOM 1409  C CD1   . ILE A 1 177 ? 5.587   -31.331 27.803  1.00 56.85 177 A 1 
ATOM 1410  N N     . GLN A 1 178 ? -0.136  -30.047 28.253  1.00 77.39 178 A 1 
ATOM 1411  C CA    . GLN A 1 178 ? -1.413  -29.780 27.613  1.00 77.81 178 A 1 
ATOM 1412  C C     . GLN A 1 178 ? -1.246  -28.624 26.632  1.00 79.17 178 A 1 
ATOM 1413  O O     . GLN A 1 178 ? -0.736  -27.565 27.000  1.00 75.93 178 A 1 
ATOM 1414  C CB    . GLN A 1 178 ? -2.483  -29.461 28.669  1.00 74.12 178 A 1 
ATOM 1415  C CG    . GLN A 1 178 ? -2.686  -30.594 29.680  1.00 69.56 178 A 1 
ATOM 1416  C CD    . GLN A 1 178 ? -3.788  -30.306 30.698  1.00 67.62 178 A 1 
ATOM 1417  O OE1   . GLN A 1 178 ? -4.413  -29.264 30.718  1.00 62.19 178 A 1 
ATOM 1418  N NE2   . GLN A 1 178 ? -4.069  -31.239 31.577  1.00 60.84 178 A 1 
ATOM 1419  N N     . GLU A 1 179 ? -1.681  -28.827 25.404  1.00 78.50 179 A 1 
ATOM 1420  C CA    . GLU A 1 179 ? -1.667  -27.819 24.349  1.00 78.34 179 A 1 
ATOM 1421  C C     . GLU A 1 179 ? -3.031  -27.758 23.650  1.00 78.82 179 A 1 
ATOM 1422  O O     . GLU A 1 179 ? -3.907  -28.604 23.853  1.00 75.45 179 A 1 
ATOM 1423  C CB    . GLU A 1 179 ? -0.495  -28.069 23.377  1.00 74.40 179 A 1 
ATOM 1424  C CG    . GLU A 1 179 ? -0.537  -29.410 22.634  1.00 67.21 179 A 1 
ATOM 1425  C CD    . GLU A 1 179 ? 0.637   -29.616 21.660  1.00 64.91 179 A 1 
ATOM 1426  O OE1   . GLU A 1 179 ? 0.673   -30.681 21.001  1.00 58.35 179 A 1 
ATOM 1427  O OE2   . GLU A 1 179 ? 1.510   -28.727 21.547  1.00 60.51 179 A 1 
ATOM 1428  N N     . GLU A 1 180 ? -3.238  -26.726 22.840  1.00 79.33 180 A 1 
ATOM 1429  C CA    . GLU A 1 180 ? -4.516  -26.514 22.158  1.00 79.27 180 A 1 
ATOM 1430  C C     . GLU A 1 180 ? -4.877  -27.660 21.198  1.00 80.14 180 A 1 
ATOM 1431  O O     . GLU A 1 180 ? -6.044  -28.002 21.018  1.00 77.24 180 A 1 
ATOM 1432  C CB    . GLU A 1 180 ? -4.437  -25.175 21.418  1.00 75.91 180 A 1 
ATOM 1433  C CG    . GLU A 1 180 ? -5.792  -24.762 20.851  1.00 69.80 180 A 1 
ATOM 1434  C CD    . GLU A 1 180 ? -5.804  -23.361 20.248  1.00 66.18 180 A 1 
ATOM 1435  O OE1   . GLU A 1 180 ? -6.923  -22.841 20.070  1.00 60.76 180 A 1 
ATOM 1436  O OE2   . GLU A 1 180 ? -4.731  -22.810 19.936  1.00 62.75 180 A 1 
ATOM 1437  N N     . GLU A 1 181 ? -3.864  -28.289 20.605  1.00 79.51 181 A 1 
ATOM 1438  C CA    . GLU A 1 181 ? -4.069  -29.411 19.692  1.00 79.49 181 A 1 
ATOM 1439  C C     . GLU A 1 181 ? -4.653  -30.647 20.384  1.00 80.82 181 A 1 
ATOM 1440  O O     . GLU A 1 181 ? -5.401  -31.390 19.757  1.00 78.17 181 A 1 
ATOM 1441  C CB    . GLU A 1 181 ? -2.766  -29.757 18.973  1.00 76.48 181 A 1 
ATOM 1442  C CG    . GLU A 1 181 ? -2.897  -29.489 17.477  1.00 68.87 181 A 1 
ATOM 1443  C CD    . GLU A 1 181 ? -1.618  -29.772 16.693  1.00 63.25 181 A 1 
ATOM 1444  O OE1   . GLU A 1 181 ? -1.742  -29.962 15.459  1.00 56.60 181 A 1 
ATOM 1445  O OE2   . GLU A 1 181 ? -0.530  -29.815 17.298  1.00 56.36 181 A 1 
ATOM 1446  N N     . ASP A 1 182 ? -4.393  -30.829 21.684  1.00 82.00 182 A 1 
ATOM 1447  C CA    . ASP A 1 182 ? -4.992  -31.918 22.452  1.00 82.09 182 A 1 
ATOM 1448  C C     . ASP A 1 182 ? -6.509  -31.741 22.559  1.00 83.62 182 A 1 
ATOM 1449  O O     . ASP A 1 182 ? -7.253  -32.710 22.427  1.00 81.34 182 A 1 
ATOM 1450  C CB    . ASP A 1 182 ? -4.361  -32.008 23.853  1.00 79.38 182 A 1 
ATOM 1451  C CG    . ASP A 1 182 ? -2.863  -32.323 23.837  1.00 74.09 182 A 1 
ATOM 1452  O OD1   . ASP A 1 182 ? -2.412  -33.054 22.926  1.00 66.31 182 A 1 
ATOM 1453  O OD2   . ASP A 1 182 ? -2.178  -31.858 24.772  1.00 67.84 182 A 1 
ATOM 1454  N N     . MET A 1 183 ? -6.995  -30.501 22.686  1.00 82.43 183 A 1 
ATOM 1455  C CA    . MET A 1 183 ? -8.434  -30.207 22.663  1.00 82.81 183 A 1 
ATOM 1456  C C     . MET A 1 183 ? -9.065  -30.571 21.321  1.00 83.98 183 A 1 
ATOM 1457  O O     . MET A 1 183 ? -10.178 -31.085 21.282  1.00 82.18 183 A 1 
ATOM 1458  C CB    . MET A 1 183 ? -8.693  -28.728 22.974  1.00 81.03 183 A 1 
ATOM 1459  C CG    . MET A 1 183 ? -8.290  -28.356 24.396  1.00 76.68 183 A 1 
ATOM 1460  S SD    . MET A 1 183 ? -8.780  -26.685 24.883  1.00 72.73 183 A 1 
ATOM 1461  C CE    . MET A 1 183 ? -7.368  -25.748 24.267  1.00 63.44 183 A 1 
ATOM 1462  N N     . ARG A 1 184 ? -8.346  -30.368 20.221  1.00 84.26 184 A 1 
ATOM 1463  C CA    . ARG A 1 184 ? -8.804  -30.782 18.890  1.00 84.37 184 A 1 
ATOM 1464  C C     . ARG A 1 184 ? -8.914  -32.297 18.772  1.00 85.21 184 A 1 
ATOM 1465  O O     . ARG A 1 184 ? -9.877  -32.792 18.191  1.00 83.30 184 A 1 
ATOM 1466  C CB    . ARG A 1 184 ? -7.852  -30.206 17.833  1.00 82.20 184 A 1 
ATOM 1467  C CG    . ARG A 1 184 ? -8.357  -30.461 16.407  1.00 76.76 184 A 1 
ATOM 1468  C CD    . ARG A 1 184 ? -7.351  -29.915 15.398  1.00 75.23 184 A 1 
ATOM 1469  N NE    . ARG A 1 184 ? -7.853  -30.042 14.022  1.00 69.15 184 A 1 
ATOM 1470  C CZ    . ARG A 1 184 ? -7.319  -29.475 12.952  1.00 64.75 184 A 1 
ATOM 1471  N NH1   . ARG A 1 184 ? -6.213  -28.790 13.018  1.00 59.50 184 A 1 
ATOM 1472  N NH2   . ARG A 1 184 ? -7.902  -29.580 11.798  1.00 56.80 184 A 1 
ATOM 1473  N N     . ILE A 1 185 ? -7.954  -33.029 19.324  1.00 85.49 185 A 1 
ATOM 1474  C CA    . ILE A 1 185 ? -7.983  -34.495 19.356  1.00 85.20 185 A 1 
ATOM 1475  C C     . ILE A 1 185 ? -9.178  -34.973 20.182  1.00 86.25 185 A 1 
ATOM 1476  O O     . ILE A 1 185 ? -9.960  -35.788 19.700  1.00 84.64 185 A 1 
ATOM 1477  C CB    . ILE A 1 185 ? -6.649  -35.067 19.887  1.00 83.23 185 A 1 
ATOM 1478  C CG1   . ILE A 1 185 ? -5.491  -34.737 18.919  1.00 77.25 185 A 1 
ATOM 1479  C CG2   . ILE A 1 185 ? -6.745  -36.594 20.070  1.00 74.68 185 A 1 
ATOM 1480  C CD1   . ILE A 1 185 ? -4.105  -34.916 19.541  1.00 68.14 185 A 1 
ATOM 1481  N N     . LEU A 1 186 ? -9.371  -34.406 21.376  1.00 86.03 186 A 1 
ATOM 1482  C CA    . LEU A 1 186 ? -10.497 -34.741 22.246  1.00 86.03 186 A 1 
ATOM 1483  C C     . LEU A 1 186 ? -11.849 -34.424 21.591  1.00 86.89 186 A 1 
ATOM 1484  O O     . LEU A 1 186 ? -12.782 -35.221 21.683  1.00 84.95 186 A 1 
ATOM 1485  C CB    . LEU A 1 186 ? -10.342 -33.989 23.578  1.00 85.06 186 A 1 
ATOM 1486  C CG    . LEU A 1 186 ? -9.149  -34.448 24.438  1.00 82.60 186 A 1 
ATOM 1487  C CD1   . LEU A 1 186 ? -8.957  -33.484 25.605  1.00 75.79 186 A 1 
ATOM 1488  C CD2   . LEU A 1 186 ? -9.341  -35.851 24.994  1.00 75.94 186 A 1 
ATOM 1489  N N     . ALA A 1 187 ? -11.958 -33.315 20.868  1.00 87.35 187 A 1 
ATOM 1490  C CA    . ALA A 1 187 ? -13.154 -32.992 20.095  1.00 87.14 187 A 1 
ATOM 1491  C C     . ALA A 1 187 ? -13.390 -33.980 18.942  1.00 87.58 187 A 1 
ATOM 1492  O O     . ALA A 1 187 ? -14.528 -34.363 18.680  1.00 86.02 187 A 1 
ATOM 1493  C CB    . ALA A 1 187 ? -13.034 -31.556 19.580  1.00 86.38 187 A 1 
ATOM 1494  N N     . SER A 1 188 ? -12.323 -34.437 18.281  1.00 87.90 188 A 1 
ATOM 1495  C CA    . SER A 1 188 ? -12.410 -35.464 17.242  1.00 87.29 188 A 1 
ATOM 1496  C C     . SER A 1 188 ? -12.847 -36.818 17.803  1.00 87.51 188 A 1 
ATOM 1497  O O     . SER A 1 188 ? -13.640 -37.516 17.172  1.00 84.94 188 A 1 
ATOM 1498  C CB    . SER A 1 188 ? -11.061 -35.599 16.530  1.00 85.59 188 A 1 
ATOM 1499  O OG    . SER A 1 188 ? -11.154 -36.521 15.459  1.00 72.68 188 A 1 
ATOM 1500  N N     . GLU A 1 189 ? -12.375 -37.179 18.996  1.00 87.77 189 A 1 
ATOM 1501  C CA    . GLU A 1 189 ? -12.836 -38.381 19.698  1.00 86.82 189 A 1 
ATOM 1502  C C     . GLU A 1 189 ? -14.303 -38.251 20.118  1.00 87.17 189 A 1 
ATOM 1503  O O     . GLU A 1 189 ? -15.082 -39.181 19.920  1.00 84.59 189 A 1 
ATOM 1504  C CB    . GLU A 1 189 ? -11.960 -38.654 20.926  1.00 85.68 189 A 1 
ATOM 1505  C CG    . GLU A 1 189 ? -10.558 -39.125 20.530  1.00 76.65 189 A 1 
ATOM 1506  C CD    . GLU A 1 189 ? -9.668  -39.454 21.730  1.00 69.53 189 A 1 
ATOM 1507  O OE1   . GLU A 1 189 ? -8.532  -39.917 21.478  1.00 60.83 189 A 1 
ATOM 1508  O OE2   . GLU A 1 189 ? -10.120 -39.272 22.885  1.00 61.78 189 A 1 
ATOM 1509  N N     . PHE A 1 190 ? -14.706 -37.086 20.618  1.00 87.15 190 A 1 
ATOM 1510  C CA    . PHE A 1 190 ? -16.100 -36.796 20.938  1.00 86.58 190 A 1 
ATOM 1511  C C     . PHE A 1 190 ? -17.008 -36.913 19.709  1.00 86.98 190 A 1 
ATOM 1512  O O     . PHE A 1 190 ? -18.087 -37.495 19.797  1.00 83.97 190 A 1 
ATOM 1513  C CB    . PHE A 1 190 ? -16.192 -35.401 21.562  1.00 84.76 190 A 1 
ATOM 1514  C CG    . PHE A 1 190 ? -17.592 -35.055 22.015  1.00 84.98 190 A 1 
ATOM 1515  C CD1   . PHE A 1 190 ? -18.452 -34.314 21.185  1.00 78.55 190 A 1 
ATOM 1516  C CD2   . PHE A 1 190 ? -18.048 -35.493 23.269  1.00 78.66 190 A 1 
ATOM 1517  C CE1   . PHE A 1 190 ? -19.752 -34.003 21.615  1.00 76.27 190 A 1 
ATOM 1518  C CE2   . PHE A 1 190 ? -19.343 -35.182 23.705  1.00 76.42 190 A 1 
ATOM 1519  C CZ    . PHE A 1 190 ? -20.194 -34.435 22.878  1.00 78.39 190 A 1 
ATOM 1520  N N     . PHE A 1 191 ? -16.555 -36.440 18.544  1.00 87.58 191 A 1 
ATOM 1521  C CA    . PHE A 1 191 ? -17.294 -36.563 17.285  1.00 86.51 191 A 1 
ATOM 1522  C C     . PHE A 1 191 ? -17.510 -38.020 16.845  1.00 86.38 191 A 1 
ATOM 1523  O O     . PHE A 1 191 ? -18.480 -38.320 16.143  1.00 82.83 191 A 1 
ATOM 1524  C CB    . PHE A 1 191 ? -16.553 -35.769 16.201  1.00 84.80 191 A 1 
ATOM 1525  C CG    . PHE A 1 191 ? -17.298 -35.696 14.884  1.00 84.87 191 A 1 
ATOM 1526  C CD1   . PHE A 1 191 ? -16.881 -36.456 13.774  1.00 78.35 191 A 1 
ATOM 1527  C CD2   . PHE A 1 191 ? -18.431 -34.876 14.768  1.00 78.31 191 A 1 
ATOM 1528  C CE1   . PHE A 1 191 ? -17.582 -36.382 12.562  1.00 75.60 191 A 1 
ATOM 1529  C CE2   . PHE A 1 191 ? -19.137 -34.800 13.560  1.00 76.05 191 A 1 
ATOM 1530  C CZ    . PHE A 1 191 ? -18.711 -35.551 12.456  1.00 78.36 191 A 1 
ATOM 1531  N N     . LYS A 1 192 ? -16.648 -38.944 17.273  1.00 87.57 192 A 1 
ATOM 1532  C CA    . LYS A 1 192 ? -16.784 -40.379 16.984  1.00 86.54 192 A 1 
ATOM 1533  C C     . LYS A 1 192 ? -17.777 -41.093 17.903  1.00 85.97 192 A 1 
ATOM 1534  O O     . LYS A 1 192 ? -18.231 -42.172 17.543  1.00 80.69 192 A 1 
ATOM 1535  C CB    . LYS A 1 192 ? -15.410 -41.058 17.053  1.00 84.43 192 A 1 
ATOM 1536  C CG    . LYS A 1 192 ? -14.457 -40.590 15.939  1.00 77.58 192 A 1 
ATOM 1537  C CD    . LYS A 1 192 ? -13.064 -41.170 16.175  1.00 72.87 192 A 1 
ATOM 1538  C CE    . LYS A 1 192 ? -12.071 -40.639 15.135  1.00 63.38 192 A 1 
ATOM 1539  N NZ    . LYS A 1 192 ? -10.687 -41.078 15.428  1.00 54.98 192 A 1 
ATOM 1540  N N     . LYS A 1 193 ? -18.122 -40.518 19.060  1.00 85.64 193 A 1 
ATOM 1541  C CA    . LYS A 1 193 ? -19.119 -41.104 19.964  1.00 84.16 193 A 1 
ATOM 1542  C C     . LYS A 1 193 ? -20.492 -41.163 19.286  1.00 84.02 193 A 1 
ATOM 1543  O O     . LYS A 1 193 ? -20.844 -40.292 18.497  1.00 78.48 193 A 1 
ATOM 1544  C CB    . LYS A 1 193 ? -19.203 -40.324 21.287  1.00 81.22 193 A 1 
ATOM 1545  C CG    . LYS A 1 193 ? -17.935 -40.416 22.163  1.00 76.51 193 A 1 
ATOM 1546  C CD    . LYS A 1 193 ? -18.179 -39.698 23.497  1.00 73.60 193 A 1 
ATOM 1547  C CE    . LYS A 1 193 ? -17.007 -39.825 24.474  1.00 66.30 193 A 1 
ATOM 1548  N NZ    . LYS A 1 193 ? -17.328 -39.224 25.798  1.00 59.79 193 A 1 
ATOM 1549  N N     . ASP A 1 194 ? -21.286 -42.176 19.642  1.00 84.50 194 A 1 
ATOM 1550  C CA    . ASP A 1 194 ? -22.643 -42.351 19.114  1.00 82.92 194 A 1 
ATOM 1551  C C     . ASP A 1 194 ? -23.731 -42.056 20.148  1.00 83.53 194 A 1 
ATOM 1552  O O     . ASP A 1 194 ? -24.862 -41.723 19.798  1.00 76.91 194 A 1 
ATOM 1553  C CB    . ASP A 1 194 ? -22.790 -43.770 18.559  1.00 78.69 194 A 1 
ATOM 1554  C CG    . ASP A 1 194 ? -21.863 -44.028 17.372  1.00 70.64 194 A 1 
ATOM 1555  O OD1   . ASP A 1 194 ? -21.678 -43.092 16.552  1.00 61.21 194 A 1 
ATOM 1556  O OD2   . ASP A 1 194 ? -21.352 -45.160 17.289  1.00 62.58 194 A 1 
ATOM 1557  N N     . LYS A 1 195 ? -23.397 -42.168 21.431  1.00 84.37 195 A 1 
ATOM 1558  C CA    . LYS A 1 195 ? -24.305 -41.933 22.555  1.00 84.18 195 A 1 
ATOM 1559  C C     . LYS A 1 195 ? -23.626 -41.081 23.614  1.00 84.77 195 A 1 
ATOM 1560  O O     . LYS A 1 195 ? -22.433 -41.236 23.870  1.00 80.17 195 A 1 
ATOM 1561  C CB    . LYS A 1 195 ? -24.772 -43.265 23.161  1.00 80.15 195 A 1 
ATOM 1562  C CG    . LYS A 1 195 ? -25.595 -44.118 22.180  1.00 70.30 195 A 1 
ATOM 1563  C CD    . LYS A 1 195 ? -26.125 -45.373 22.874  1.00 67.58 195 A 1 
ATOM 1564  C CE    . LYS A 1 195 ? -26.958 -46.207 21.904  1.00 58.35 195 A 1 
ATOM 1565  N NZ    . LYS A 1 195 ? -27.545 -47.395 22.567  1.00 51.96 195 A 1 
ATOM 1566  N N     . LEU A 1 196 ? -24.409 -40.217 24.253  1.00 83.94 196 A 1 
ATOM 1567  C CA    . LEU A 1 196 ? -23.973 -39.361 25.346  1.00 83.83 196 A 1 
ATOM 1568  C C     . LEU A 1 196 ? -24.904 -39.545 26.545  1.00 84.77 196 A 1 
ATOM 1569  O O     . LEU A 1 196 ? -26.092 -39.832 26.379  1.00 81.97 196 A 1 
ATOM 1570  C CB    . LEU A 1 196 ? -23.961 -37.895 24.879  1.00 81.76 196 A 1 
ATOM 1571  C CG    . LEU A 1 196 ? -22.994 -37.589 23.721  1.00 79.94 196 A 1 
ATOM 1572  C CD1   . LEU A 1 196 ? -23.217 -36.170 23.231  1.00 74.04 196 A 1 
ATOM 1573  C CD2   . LEU A 1 196 ? -21.533 -37.738 24.137  1.00 74.37 196 A 1 
ATOM 1574  N N     . MET A 1 197 ? -24.373 -39.354 27.755  1.00 85.51 197 A 1 
ATOM 1575  C CA    . MET A 1 197 ? -25.189 -39.295 28.963  1.00 84.92 197 A 1 
ATOM 1576  C C     . MET A 1 197 ? -25.529 -37.848 29.303  1.00 85.22 197 A 1 
ATOM 1577  O O     . MET A 1 197 ? -24.725 -36.936 29.124  1.00 82.22 197 A 1 
ATOM 1578  C CB    . MET A 1 197 ? -24.498 -39.995 30.132  1.00 82.40 197 A 1 
ATOM 1579  C CG    . MET A 1 197 ? -24.491 -41.521 29.953  1.00 72.63 197 A 1 
ATOM 1580  S SD    . MET A 1 197 ? -24.005 -42.399 31.464  1.00 66.29 197 A 1 
ATOM 1581  C CE    . MET A 1 197 ? -24.184 -44.099 30.902  1.00 57.12 197 A 1 
ATOM 1582  N N     . TYR A 1 198 ? -26.735 -37.629 29.829  1.00 85.12 198 A 1 
ATOM 1583  C CA    . TYR A 1 198 ? -27.133 -36.334 30.352  1.00 83.92 198 A 1 
ATOM 1584  C C     . TYR A 1 198 ? -26.232 -35.925 31.519  1.00 83.50 198 A 1 
ATOM 1585  O O     . TYR A 1 198 ? -25.987 -36.728 32.416  1.00 79.13 198 A 1 
ATOM 1586  C CB    . TYR A 1 198 ? -28.607 -36.392 30.771  1.00 81.39 198 A 1 
ATOM 1587  C CG    . TYR A 1 198 ? -29.137 -35.074 31.284  1.00 80.01 198 A 1 
ATOM 1588  C CD1   . TYR A 1 198 ? -29.338 -34.872 32.663  1.00 73.89 198 A 1 
ATOM 1589  C CD2   . TYR A 1 198 ? -29.418 -34.030 30.382  1.00 73.71 198 A 1 
ATOM 1590  C CE1   . TYR A 1 198 ? -29.829 -33.643 33.134  1.00 70.76 198 A 1 
ATOM 1591  C CE2   . TYR A 1 198 ? -29.907 -32.797 30.847  1.00 70.45 198 A 1 
ATOM 1592  C CZ    . TYR A 1 198 ? -30.116 -32.609 32.225  1.00 71.30 198 A 1 
ATOM 1593  O OH    . TYR A 1 198 ? -30.599 -31.408 32.677  1.00 69.06 198 A 1 
ATOM 1594  N N     . LYS A 1 199 ? -25.769 -34.680 31.491  1.00 82.45 199 A 1 
ATOM 1595  C CA    . LYS A 1 199 ? -24.769 -34.135 32.421  1.00 82.39 199 A 1 
ATOM 1596  C C     . LYS A 1 199 ? -23.398 -34.825 32.374  1.00 82.85 199 A 1 
ATOM 1597  O O     . LYS A 1 199 ? -22.614 -34.683 33.314  1.00 76.70 199 A 1 
ATOM 1598  C CB    . LYS A 1 199 ? -25.309 -34.036 33.855  1.00 78.62 199 A 1 
ATOM 1599  C CG    . LYS A 1 199 ? -26.540 -33.142 33.992  1.00 73.42 199 A 1 
ATOM 1600  C CD    . LYS A 1 199 ? -26.864 -32.991 35.475  1.00 67.97 199 A 1 
ATOM 1601  C CE    . LYS A 1 199 ? -27.942 -31.932 35.669  1.00 60.10 199 A 1 
ATOM 1602  N NZ    . LYS A 1 199 ? -28.076 -31.588 37.100  1.00 52.39 199 A 1 
ATOM 1603  N N     . GLU A 1 200 ? -23.070 -35.531 31.290  1.00 83.94 200 A 1 
ATOM 1604  C CA    . GLU A 1 200 ? -21.698 -35.966 31.031  1.00 82.90 200 A 1 
ATOM 1605  C C     . GLU A 1 200 ? -20.799 -34.728 30.952  1.00 83.73 200 A 1 
ATOM 1606  O O     . GLU A 1 200 ? -21.065 -33.807 30.179  1.00 81.12 200 A 1 
ATOM 1607  C CB    . GLU A 1 200 ? -21.636 -36.794 29.730  1.00 80.12 200 A 1 
ATOM 1608  C CG    . GLU A 1 200 ? -20.232 -37.339 29.414  1.00 71.96 200 A 1 
ATOM 1609  C CD    . GLU A 1 200 ? -20.142 -38.159 28.108  1.00 70.05 200 A 1 
ATOM 1610  O OE1   . GLU A 1 200 ? -19.011 -38.444 27.652  1.00 63.96 200 A 1 
ATOM 1611  O OE2   . GLU A 1 200 ? -21.193 -38.524 27.537  1.00 66.80 200 A 1 
ATOM 1612  N N     . LYS A 1 201 ? -19.737 -34.690 31.765  1.00 84.37 201 A 1 
ATOM 1613  C CA    . LYS A 1 201 ? -18.751 -33.612 31.710  1.00 84.17 201 A 1 
ATOM 1614  C C     . LYS A 1 201 ? -17.755 -33.881 30.597  1.00 84.45 201 A 1 
ATOM 1615  O O     . LYS A 1 201 ? -17.140 -34.946 30.549  1.00 79.80 201 A 1 
ATOM 1616  C CB    . LYS A 1 201 ? -18.044 -33.414 33.054  1.00 81.00 201 A 1 
ATOM 1617  C CG    . LYS A 1 201 ? -18.944 -32.658 34.038  1.00 72.15 201 A 1 
ATOM 1618  C CD    . LYS A 1 201 ? -18.166 -32.229 35.283  1.00 68.14 201 A 1 
ATOM 1619  C CE    . LYS A 1 201 ? -19.072 -31.348 36.136  1.00 59.61 201 A 1 
ATOM 1620  N NZ    . LYS A 1 201 ? -18.361 -30.741 37.282  1.00 52.72 201 A 1 
ATOM 1621  N N     . LEU A 1 202 ? -17.558 -32.891 29.743  1.00 83.97 202 A 1 
ATOM 1622  C CA    . LEU A 1 202 ? -16.519 -32.936 28.730  1.00 83.51 202 A 1 
ATOM 1623  C C     . LEU A 1 202 ? -15.153 -32.651 29.358  1.00 83.64 202 A 1 
ATOM 1624  O O     . LEU A 1 202 ? -15.020 -31.822 30.261  1.00 79.52 202 A 1 
ATOM 1625  C CB    . LEU A 1 202 ? -16.852 -31.955 27.596  1.00 81.33 202 A 1 
ATOM 1626  C CG    . LEU A 1 202 ? -18.176 -32.254 26.865  1.00 79.42 202 A 1 
ATOM 1627  C CD1   . LEU A 1 202 ? -18.375 -31.242 25.747  1.00 72.58 202 A 1 
ATOM 1628  C CD2   . LEU A 1 202 ? -18.208 -33.652 26.250  1.00 72.20 202 A 1 
ATOM 1629  N N     . ASN A 1 203 ? -14.143 -33.329 28.845  1.00 84.69 203 A 1 
ATOM 1630  C CA    . ASN A 1 203 ? -12.741 -33.199 29.254  1.00 83.91 203 A 1 
ATOM 1631  C C     . ASN A 1 203 ? -11.963 -32.154 28.433  1.00 84.75 203 A 1 
ATOM 1632  O O     . ASN A 1 203 ? -10.738 -32.103 28.506  1.00 78.57 203 A 1 
ATOM 1633  C CB    . ASN A 1 203 ? -12.091 -34.594 29.215  1.00 79.54 203 A 1 
ATOM 1634  C CG    . ASN A 1 203 ? -12.122 -35.250 27.840  1.00 72.44 203 A 1 
ATOM 1635  O OD1   . ASN A 1 203 ? -12.887 -34.904 26.958  1.00 61.45 203 A 1 
ATOM 1636  N ND2   . ASN A 1 203 ? -11.311 -36.263 27.643  1.00 66.07 203 A 1 
ATOM 1637  N N     . PHE A 1 204 ? -12.647 -31.336 27.670  1.00 84.47 204 A 1 
ATOM 1638  C CA    . PHE A 1 204 ? -12.099 -30.238 26.881  1.00 84.61 204 A 1 
ATOM 1639  C C     . PHE A 1 204 ? -13.021 -29.020 26.944  1.00 84.26 204 A 1 
ATOM 1640  O O     . PHE A 1 204 ? -14.162 -29.111 27.404  1.00 80.24 204 A 1 
ATOM 1641  C CB    . PHE A 1 204 ? -11.840 -30.703 25.439  1.00 83.17 204 A 1 
ATOM 1642  C CG    . PHE A 1 204 ? -13.070 -31.125 24.663  1.00 85.40 204 A 1 
ATOM 1643  C CD1   . PHE A 1 204 ? -13.592 -32.425 24.813  1.00 81.43 204 A 1 
ATOM 1644  C CD2   . PHE A 1 204 ? -13.686 -30.236 23.766  1.00 81.63 204 A 1 
ATOM 1645  C CE1   . PHE A 1 204 ? -14.710 -32.829 24.076  1.00 80.36 204 A 1 
ATOM 1646  C CE2   . PHE A 1 204 ? -14.808 -30.635 23.026  1.00 81.32 204 A 1 
ATOM 1647  C CZ    . PHE A 1 204 ? -15.319 -31.936 23.178  1.00 82.26 204 A 1 
ATOM 1648  N N     . THR A 1 205 ? -12.519 -27.867 26.521  1.00 84.08 205 A 1 
ATOM 1649  C CA    . THR A 1 205 ? -13.256 -26.600 26.529  1.00 83.45 205 A 1 
ATOM 1650  C C     . THR A 1 205 ? -13.277 -25.961 25.144  1.00 83.80 205 A 1 
ATOM 1651  O O     . THR A 1 205 ? -12.784 -26.538 24.172  1.00 80.35 205 A 1 
ATOM 1652  C CB    . THR A 1 205 ? -12.676 -25.672 27.616  1.00 80.11 205 A 1 
ATOM 1653  O OG1   . THR A 1 205 ? -13.573 -24.609 27.868  1.00 69.26 205 A 1 
ATOM 1654  C CG2   . THR A 1 205 ? -11.319 -25.059 27.277  1.00 70.02 205 A 1 
ATOM 1655  N N     . GLU A 1 206 ? -13.852 -24.770 25.054  1.00 84.01 206 A 1 
ATOM 1656  C CA    . GLU A 1 206 ? -13.751 -23.946 23.860  1.00 83.09 206 A 1 
ATOM 1657  C C     . GLU A 1 206 ? -12.290 -23.585 23.565  1.00 82.89 206 A 1 
ATOM 1658  O O     . GLU A 1 206 ? -11.488 -23.329 24.463  1.00 79.03 206 A 1 
ATOM 1659  C CB    . GLU A 1 206 ? -14.601 -22.669 23.989  1.00 80.16 206 A 1 
ATOM 1660  C CG    . GLU A 1 206 ? -16.106 -22.967 24.072  1.00 74.57 206 A 1 
ATOM 1661  C CD    . GLU A 1 206 ? -16.976 -21.709 23.949  1.00 72.87 206 A 1 
ATOM 1662  O OE1   . GLU A 1 206 ? -18.067 -21.811 23.345  1.00 65.78 206 A 1 
ATOM 1663  O OE2   . GLU A 1 206 ? -16.563 -20.639 24.437  1.00 67.87 206 A 1 
ATOM 1664  N N     . SER A 1 207 ? -11.956 -23.572 22.287  1.00 83.45 207 A 1 
ATOM 1665  C CA    . SER A 1 207 ? -10.624 -23.251 21.780  1.00 82.76 207 A 1 
ATOM 1666  C C     . SER A 1 207 ? -10.734 -22.660 20.373  1.00 83.47 207 A 1 
ATOM 1667  O O     . SER A 1 207 ? -11.837 -22.361 19.893  1.00 80.12 207 A 1 
ATOM 1668  C CB    . SER A 1 207 ? -9.768  -24.527 21.789  1.00 79.92 207 A 1 
ATOM 1669  O OG    . SER A 1 207 ? -10.170 -25.419 20.773  1.00 72.21 207 A 1 
ATOM 1670  N N     . THR A 1 208 ? -9.611  -22.519 19.689  1.00 84.79 208 A 1 
ATOM 1671  C CA    . THR A 1 208 ? -9.598  -22.138 18.272  1.00 84.42 208 A 1 
ATOM 1672  C C     . THR A 1 208 ? -10.366 -23.123 17.383  1.00 84.97 208 A 1 
ATOM 1673  O O     . THR A 1 208 ? -10.876 -22.738 16.331  1.00 82.23 208 A 1 
ATOM 1674  C CB    . THR A 1 208 ? -8.148  -22.031 17.783  1.00 83.13 208 A 1 
ATOM 1675  O OG1   . THR A 1 208 ? -7.431  -21.118 18.590  1.00 72.20 208 A 1 
ATOM 1676  C CG2   . THR A 1 208 ? -8.042  -21.512 16.361  1.00 71.13 208 A 1 
ATOM 1677  N N     . HIS A 1 209 ? -10.490 -24.376 17.822  1.00 86.65 209 A 1 
ATOM 1678  C CA    . HIS A 1 209 ? -11.096 -25.463 17.051  1.00 86.66 209 A 1 
ATOM 1679  C C     . HIS A 1 209 ? -12.432 -25.966 17.605  1.00 87.11 209 A 1 
ATOM 1680  O O     . HIS A 1 209 ? -13.034 -26.851 17.000  1.00 83.85 209 A 1 
ATOM 1681  C CB    . HIS A 1 209 ? -10.097 -26.619 16.971  1.00 84.65 209 A 1 
ATOM 1682  C CG    . HIS A 1 209 ? -8.760  -26.222 16.429  1.00 83.31 209 A 1 
ATOM 1683  N ND1   . HIS A 1 209 ? -8.507  -25.710 15.176  1.00 71.80 209 A 1 
ATOM 1684  C CD2   . HIS A 1 209 ? -7.559  -26.270 17.092  1.00 71.84 209 A 1 
ATOM 1685  C CE1   . HIS A 1 209 ? -7.191  -25.463 15.089  1.00 73.11 209 A 1 
ATOM 1686  N NE2   . HIS A 1 209 ? -6.581  -25.795 16.234  1.00 74.37 209 A 1 
ATOM 1687  N N     . VAL A 1 210 ? -12.882 -25.462 18.751  1.00 88.60 210 A 1 
ATOM 1688  C CA    . VAL A 1 210 ? -14.081 -25.964 19.431  1.00 88.64 210 A 1 
ATOM 1689  C C     . VAL A 1 210 ? -14.949 -24.805 19.898  1.00 87.90 210 A 1 
ATOM 1690  O O     . VAL A 1 210 ? -14.468 -23.901 20.575  1.00 85.31 210 A 1 
ATOM 1691  C CB    . VAL A 1 210 ? -13.722 -26.878 20.621  1.00 87.63 210 A 1 
ATOM 1692  C CG1   . VAL A 1 210 ? -14.980 -27.480 21.252  1.00 79.02 210 A 1 
ATOM 1693  C CG2   . VAL A 1 210 ? -12.818 -28.042 20.205  1.00 80.11 210 A 1 
ATOM 1694  N N     . GLU A 1 211 ? -16.235 -24.857 19.584  1.00 88.37 211 A 1 
ATOM 1695  C CA    . GLU A 1 211 ? -17.236 -23.894 20.037  1.00 87.65 211 A 1 
ATOM 1696  C C     . GLU A 1 211 ? -18.420 -24.620 20.674  1.00 87.70 211 A 1 
ATOM 1697  O O     . GLU A 1 211 ? -18.986 -25.542 20.082  1.00 86.02 211 A 1 
ATOM 1698  C CB    . GLU A 1 211 ? -17.694 -23.052 18.838  1.00 86.05 211 A 1 
ATOM 1699  C CG    . GLU A 1 211 ? -18.763 -22.011 19.180  1.00 79.07 211 A 1 
ATOM 1700  C CD    . GLU A 1 211 ? -18.256 -20.817 19.999  1.00 77.44 211 A 1 
ATOM 1701  O OE1   . GLU A 1 211 ? -19.113 -20.106 20.560  1.00 68.13 211 A 1 
ATOM 1702  O OE2   . GLU A 1 211 ? -17.047 -20.539 20.004  1.00 69.11 211 A 1 
ATOM 1703  N N     . PHE A 1 212 ? -18.828 -24.174 21.865  1.00 87.36 212 A 1 
ATOM 1704  C CA    . PHE A 1 212 ? -20.001 -24.691 22.558  1.00 86.49 212 A 1 
ATOM 1705  C C     . PHE A 1 212 ? -21.171 -23.718 22.468  1.00 85.39 212 A 1 
ATOM 1706  O O     . PHE A 1 212 ? -21.035 -22.515 22.686  1.00 80.49 212 A 1 
ATOM 1707  C CB    . PHE A 1 212 ? -19.679 -25.012 24.022  1.00 84.59 212 A 1 
ATOM 1708  C CG    . PHE A 1 212 ? -18.590 -26.037 24.283  1.00 85.32 212 A 1 
ATOM 1709  C CD1   . PHE A 1 212 ? -18.226 -27.000 23.330  1.00 80.66 212 A 1 
ATOM 1710  C CD2   . PHE A 1 212 ? -17.943 -26.040 25.534  1.00 80.25 212 A 1 
ATOM 1711  C CE1   . PHE A 1 212 ? -17.220 -27.939 23.611  1.00 78.82 212 A 1 
ATOM 1712  C CE2   . PHE A 1 212 ? -16.945 -26.978 25.822  1.00 78.66 212 A 1 
ATOM 1713  C CZ    . PHE A 1 212 ? -16.577 -27.924 24.860  1.00 79.46 212 A 1 
ATOM 1714  N N     . LYS A 1 213 ? -22.359 -24.252 22.178  1.00 85.10 213 A 1 
ATOM 1715  C CA    . LYS A 1 213 ? -23.600 -23.481 22.206  1.00 83.65 213 A 1 
ATOM 1716  C C     . LYS A 1 213 ? -24.710 -24.267 22.880  1.00 83.18 213 A 1 
ATOM 1717  O O     . LYS A 1 213 ? -24.961 -25.424 22.556  1.00 79.73 213 A 1 
ATOM 1718  C CB    . LYS A 1 213 ? -24.013 -23.049 20.797  1.00 81.59 213 A 1 
ATOM 1719  C CG    . LYS A 1 213 ? -23.060 -22.017 20.173  1.00 75.74 213 A 1 
ATOM 1720  C CD    . LYS A 1 213 ? -23.047 -20.678 20.920  1.00 74.20 213 A 1 
ATOM 1721  C CE    . LYS A 1 213 ? -21.876 -19.843 20.427  1.00 69.45 213 A 1 
ATOM 1722  N NZ    . LYS A 1 213 ? -21.236 -19.062 21.503  1.00 64.18 213 A 1 
ATOM 1723  N N     . ARG A 1 214 ? -25.405 -23.593 23.799  1.00 81.58 214 A 1 
ATOM 1724  C CA    . ARG A 1 214 ? -26.592 -24.120 24.467  1.00 79.20 214 A 1 
ATOM 1725  C C     . ARG A 1 214 ? -27.779 -23.207 24.207  1.00 78.12 214 A 1 
ATOM 1726  O O     . ARG A 1 214 ? -27.734 -22.019 24.511  1.00 71.88 214 A 1 
ATOM 1727  C CB    . ARG A 1 214 ? -26.298 -24.278 25.964  1.00 74.91 214 A 1 
ATOM 1728  C CG    . ARG A 1 214 ? -27.494 -24.858 26.721  1.00 67.64 214 A 1 
ATOM 1729  C CD    . ARG A 1 214 ? -27.158 -24.991 28.201  1.00 65.47 214 A 1 
ATOM 1730  N NE    . ARG A 1 214 ? -28.312 -25.476 28.970  1.00 59.11 214 A 1 
ATOM 1731  C CZ    . ARG A 1 214 ? -28.366 -25.576 30.287  1.00 54.23 214 A 1 
ATOM 1732  N NH1   . ARG A 1 214 ? -27.357 -25.243 31.043  1.00 51.32 214 A 1 
ATOM 1733  N NH2   . ARG A 1 214 ? -29.444 -26.012 30.862  1.00 47.23 214 A 1 
ATOM 1734  N N     . PHE A 1 215 ? -28.867 -23.793 23.710  1.00 77.37 215 A 1 
ATOM 1735  C CA    . PHE A 1 215 ? -30.129 -23.087 23.516  1.00 74.90 215 A 1 
ATOM 1736  C C     . PHE A 1 215 ? -31.180 -23.619 24.489  1.00 73.65 215 A 1 
ATOM 1737  O O     . PHE A 1 215 ? -31.567 -24.783 24.428  1.00 67.17 215 A 1 
ATOM 1738  C CB    . PHE A 1 215 ? -30.565 -23.205 22.060  1.00 72.07 215 A 1 
ATOM 1739  C CG    . PHE A 1 215 ? -29.569 -22.614 21.085  1.00 71.64 215 A 1 
ATOM 1740  C CD1   . PHE A 1 215 ? -29.391 -21.221 21.006  1.00 68.24 215 A 1 
ATOM 1741  C CD2   . PHE A 1 215 ? -28.795 -23.452 20.267  1.00 67.18 215 A 1 
ATOM 1742  C CE1   . PHE A 1 215 ? -28.461 -20.671 20.117  1.00 64.80 215 A 1 
ATOM 1743  C CE2   . PHE A 1 215 ? -27.862 -22.907 19.373  1.00 64.87 215 A 1 
ATOM 1744  C CZ    . PHE A 1 215 ? -27.694 -21.515 19.298  1.00 65.69 215 A 1 
ATOM 1745  N N     . THR A 1 216 ? -31.653 -22.756 25.382  1.00 72.07 216 A 1 
ATOM 1746  C CA    . THR A 1 216 ? -32.631 -23.119 26.419  1.00 69.10 216 A 1 
ATOM 1747  C C     . THR A 1 216 ? -34.084 -22.871 26.011  1.00 68.81 216 A 1 
ATOM 1748  O O     . THR A 1 216 ? -35.003 -23.131 26.783  1.00 62.67 216 A 1 
ATOM 1749  C CB    . THR A 1 216 ? -32.330 -22.360 27.718  1.00 64.21 216 A 1 
ATOM 1750  O OG1   . THR A 1 216 ? -32.260 -20.980 27.459  1.00 57.78 216 A 1 
ATOM 1751  C CG2   . THR A 1 216 ? -30.989 -22.773 28.327  1.00 55.62 216 A 1 
ATOM 1752  N N     . THR A 1 217 ? -34.312 -22.331 24.822  1.00 69.35 217 A 1 
ATOM 1753  C CA    . THR A 1 217 ? -35.616 -21.781 24.445  1.00 67.36 217 A 1 
ATOM 1754  C C     . THR A 1 217 ? -36.354 -22.607 23.396  1.00 69.36 217 A 1 
ATOM 1755  O O     . THR A 1 217 ? -35.786 -23.472 22.744  1.00 65.06 217 A 1 
ATOM 1756  C CB    . THR A 1 217 ? -35.482 -20.336 23.974  1.00 61.19 217 A 1 
ATOM 1757  O OG1   . THR A 1 217 ? -34.587 -20.233 22.899  1.00 54.26 217 A 1 
ATOM 1758  C CG2   . THR A 1 217 ? -34.999 -19.434 25.100  1.00 52.89 217 A 1 
ATOM 1759  N N     . LYS A 1 218 ? -37.631 -22.291 23.230  1.00 70.11 218 A 1 
ATOM 1760  C CA    . LYS A 1 218 ? -38.514 -23.009 22.296  1.00 69.31 218 A 1 
ATOM 1761  C C     . LYS A 1 218 ? -38.073 -22.892 20.833  1.00 70.97 218 A 1 
ATOM 1762  O O     . LYS A 1 218 ? -38.217 -23.845 20.083  1.00 65.38 218 A 1 
ATOM 1763  C CB    . LYS A 1 218 ? -39.964 -22.511 22.445  1.00 64.20 218 A 1 
ATOM 1764  C CG    . LYS A 1 218 ? -40.611 -22.873 23.799  1.00 56.43 218 A 1 
ATOM 1765  C CD    . LYS A 1 218 ? -42.079 -22.441 23.844  1.00 50.87 218 A 1 
ATOM 1766  C CE    . LYS A 1 218 ? -42.744 -22.831 25.171  1.00 43.35 218 A 1 
ATOM 1767  N NZ    . LYS A 1 218 ? -44.180 -22.431 25.233  1.00 36.87 218 A 1 
ATOM 1768  N N     . LYS A 1 219 ? -37.554 -21.740 20.428  1.00 72.71 219 A 1 
ATOM 1769  C CA    . LYS A 1 219 ? -37.159 -21.459 19.041  1.00 72.00 219 A 1 
ATOM 1770  C C     . LYS A 1 219 ? -35.684 -21.800 18.802  1.00 74.56 219 A 1 
ATOM 1771  O O     . LYS A 1 219 ? -34.868 -20.912 18.569  1.00 70.93 219 A 1 
ATOM 1772  C CB    . LYS A 1 219 ? -37.497 -20.011 18.666  1.00 66.37 219 A 1 
ATOM 1773  C CG    . LYS A 1 219 ? -39.004 -19.715 18.616  1.00 58.64 219 A 1 
ATOM 1774  C CD    . LYS A 1 219 ? -39.244 -18.321 18.021  1.00 54.03 219 A 1 
ATOM 1775  C CE    . LYS A 1 219 ? -40.733 -18.016 17.855  1.00 47.27 219 A 1 
ATOM 1776  N NZ    . LYS A 1 219 ? -40.956 -16.742 17.127  1.00 42.04 219 A 1 
ATOM 1777  N N     . VAL A 1 220 ? -35.347 -23.066 18.847  1.00 76.33 220 A 1 
ATOM 1778  C CA    . VAL A 1 220 ? -33.961 -23.529 18.668  1.00 77.09 220 A 1 
ATOM 1779  C C     . VAL A 1 220 ? -33.479 -23.327 17.226  1.00 78.84 220 A 1 
ATOM 1780  O O     . VAL A 1 220 ? -32.447 -22.697 17.013  1.00 77.39 220 A 1 
ATOM 1781  C CB    . VAL A 1 220 ? -33.814 -24.998 19.106  1.00 74.82 220 A 1 
ATOM 1782  C CG1   . VAL A 1 220 ? -32.382 -25.502 18.923  1.00 68.02 220 A 1 
ATOM 1783  C CG2   . VAL A 1 220 ? -34.177 -25.163 20.583  1.00 67.58 220 A 1 
ATOM 1784  N N     . ILE A 1 221 ? -34.243 -23.787 16.247  1.00 79.13 221 A 1 
ATOM 1785  C CA    . ILE A 1 221 ? -33.855 -23.744 14.825  1.00 79.42 221 A 1 
ATOM 1786  C C     . ILE A 1 221 ? -33.557 -22.315 14.326  1.00 80.39 221 A 1 
ATOM 1787  O O     . ILE A 1 221 ? -32.490 -22.116 13.744  1.00 78.21 221 A 1 
ATOM 1788  C CB    . ILE A 1 221 ? -34.886 -24.481 13.938  1.00 78.05 221 A 1 
ATOM 1789  C CG1   . ILE A 1 221 ? -34.960 -25.977 14.318  1.00 72.82 221 A 1 
ATOM 1790  C CG2   . ILE A 1 221 ? -34.545 -24.321 12.447  1.00 70.12 221 A 1 
ATOM 1791  C CD1   . ILE A 1 221 ? -36.073 -26.749 13.610  1.00 65.22 221 A 1 
ATOM 1792  N N     . PRO A 1 222 ? -34.402 -21.302 14.566  1.00 79.12 222 A 1 
ATOM 1793  C CA    . PRO A 1 222 ? -34.099 -19.932 14.146  1.00 78.02 222 A 1 
ATOM 1794  C C     . PRO A 1 222 ? -32.792 -19.391 14.729  1.00 78.82 222 A 1 
ATOM 1795  O O     . PRO A 1 222 ? -32.024 -18.745 14.024  1.00 77.15 222 A 1 
ATOM 1796  C CB    . PRO A 1 222 ? -35.293 -19.091 14.595  1.00 76.28 222 A 1 
ATOM 1797  C CG    . PRO A 1 222 ? -36.442 -20.085 14.633  1.00 72.43 222 A 1 
ATOM 1798  C CD    . PRO A 1 222 ? -35.763 -21.370 15.091  1.00 74.75 222 A 1 
ATOM 1799  N N     . ARG A 1 223 ? -32.505 -19.701 15.992  1.00 80.52 223 A 1 
ATOM 1800  C CA    . ARG A 1 223 ? -31.265 -19.268 16.649  1.00 79.87 223 A 1 
ATOM 1801  C C     . ARG A 1 223 ? -30.039 -19.966 16.084  1.00 81.51 223 A 1 
ATOM 1802  O O     . ARG A 1 223 ? -29.009 -19.324 15.921  1.00 80.05 223 A 1 
ATOM 1803  C CB    . ARG A 1 223 ? -31.344 -19.534 18.149  1.00 76.72 223 A 1 
ATOM 1804  C CG    . ARG A 1 223 ? -32.262 -18.525 18.827  1.00 67.92 223 A 1 
ATOM 1805  C CD    . ARG A 1 223 ? -32.229 -18.789 20.325  1.00 62.83 223 A 1 
ATOM 1806  N NE    . ARG A 1 223 ? -32.809 -17.672 21.064  1.00 57.68 223 A 1 
ATOM 1807  C CZ    . ARG A 1 223 ? -32.479 -17.326 22.282  1.00 51.92 223 A 1 
ATOM 1808  N NH1   . ARG A 1 223 ? -31.743 -18.086 23.046  1.00 47.95 223 A 1 
ATOM 1809  N NH2   . ARG A 1 223 ? -32.869 -16.190 22.746  1.00 46.00 223 A 1 
ATOM 1810  N N     . ILE A 1 224 ? -30.149 -21.240 15.769  1.00 81.47 224 A 1 
ATOM 1811  C CA    . ILE A 1 224 ? -29.079 -21.972 15.098  1.00 82.51 224 A 1 
ATOM 1812  C C     . ILE A 1 224 ? -28.799 -21.340 13.732  1.00 83.27 224 A 1 
ATOM 1813  O O     . ILE A 1 224 ? -27.645 -21.041 13.442  1.00 82.24 224 A 1 
ATOM 1814  C CB    . ILE A 1 224 ? -29.401 -23.478 15.002  1.00 81.96 224 A 1 
ATOM 1815  C CG1   . ILE A 1 224 ? -29.388 -24.107 16.411  1.00 76.76 224 A 1 
ATOM 1816  C CG2   . ILE A 1 224 ? -28.389 -24.198 14.092  1.00 75.32 224 A 1 
ATOM 1817  C CD1   . ILE A 1 224 ? -29.900 -25.549 16.462  1.00 70.65 224 A 1 
ATOM 1818  N N     . LYS A 1 225 ? -29.828 -21.053 12.943  1.00 83.48 225 A 1 
ATOM 1819  C CA    . LYS A 1 225 ? -29.678 -20.404 11.630  1.00 83.38 225 A 1 
ATOM 1820  C C     . LYS A 1 225 ? -29.035 -19.021 11.703  1.00 84.04 225 A 1 
ATOM 1821  O O     . LYS A 1 225 ? -28.317 -18.651 10.786  1.00 81.79 225 A 1 
ATOM 1822  C CB    . LYS A 1 225 ? -31.039 -20.272 10.942  1.00 81.94 225 A 1 
ATOM 1823  C CG    . LYS A 1 225 ? -31.556 -21.602 10.390  1.00 75.91 225 A 1 
ATOM 1824  C CD    . LYS A 1 225 ? -32.845 -21.356 9.605   1.00 72.46 225 A 1 
ATOM 1825  C CE    . LYS A 1 225 ? -33.261 -22.648 8.918   1.00 65.23 225 A 1 
ATOM 1826  N NZ    . LYS A 1 225 ? -34.427 -22.475 8.021   1.00 58.88 225 A 1 
ATOM 1827  N N     . GLU A 1 226 ? -29.299 -18.265 12.763  1.00 83.16 226 A 1 
ATOM 1828  C CA    . GLU A 1 226 ? -28.729 -16.930 12.957  1.00 81.88 226 A 1 
ATOM 1829  C C     . GLU A 1 226 ? -27.256 -16.993 13.394  1.00 83.23 226 A 1 
ATOM 1830  O O     . GLU A 1 226 ? -26.427 -16.223 12.914  1.00 81.26 226 A 1 
ATOM 1831  C CB    . GLU A 1 226 ? -29.601 -16.190 13.985  1.00 78.11 226 A 1 
ATOM 1832  C CG    . GLU A 1 226 ? -29.256 -14.704 14.134  1.00 68.24 226 A 1 
ATOM 1833  C CD    . GLU A 1 226 ? -30.196 -13.972 15.110  1.00 63.06 226 A 1 
ATOM 1834  O OE1   . GLU A 1 226 ? -30.174 -12.726 15.116  1.00 57.70 226 A 1 
ATOM 1835  O OE2   . GLU A 1 226 ? -30.944 -14.642 15.861  1.00 56.57 226 A 1 
ATOM 1836  N N     . MET A 1 227 ? -26.918 -17.936 14.264  1.00 83.25 227 A 1 
ATOM 1837  C CA    . MET A 1 227 ? -25.577 -18.086 14.835  1.00 83.36 227 A 1 
ATOM 1838  C C     . MET A 1 227 ? -24.608 -18.827 13.903  1.00 85.21 227 A 1 
ATOM 1839  O O     . MET A 1 227 ? -23.441 -18.444 13.773  1.00 84.56 227 A 1 
ATOM 1840  C CB    . MET A 1 227 ? -25.739 -18.791 16.195  1.00 81.14 227 A 1 
ATOM 1841  C CG    . MET A 1 227 ? -24.423 -19.198 16.861  1.00 73.22 227 A 1 
ATOM 1842  S SD    . MET A 1 227 ? -23.751 -20.819 16.379  1.00 69.84 227 A 1 
ATOM 1843  C CE    . MET A 1 227 ? -24.969 -21.932 17.094  1.00 61.35 227 A 1 
ATOM 1844  N N     . LEU A 1 228 ? -25.073 -19.889 13.260  1.00 86.28 228 A 1 
ATOM 1845  C CA    . LEU A 1 228 ? -24.237 -20.837 12.534  1.00 87.37 228 A 1 
ATOM 1846  C C     . LEU A 1 228 ? -23.365 -20.203 11.436  1.00 88.44 228 A 1 
ATOM 1847  O O     . LEU A 1 228 ? -22.180 -20.536 11.382  1.00 87.11 228 A 1 
ATOM 1848  C CB    . LEU A 1 228 ? -25.133 -21.970 11.999  1.00 86.30 228 A 1 
ATOM 1849  C CG    . LEU A 1 228 ? -24.373 -23.138 11.358  1.00 83.50 228 A 1 
ATOM 1850  C CD1   . LEU A 1 228 ? -23.550 -23.899 12.395  1.00 77.51 228 A 1 
ATOM 1851  C CD2   . LEU A 1 228 ? -25.373 -24.109 10.732  1.00 77.20 228 A 1 
ATOM 1852  N N     . PRO A 1 229 ? -23.868 -19.273 10.607  1.00 88.95 229 A 1 
ATOM 1853  C CA    . PRO A 1 229 ? -23.057 -18.636 9.568   1.00 89.12 229 A 1 
ATOM 1854  C C     . PRO A 1 229 ? -21.774 -17.990 10.091  1.00 89.56 229 A 1 
ATOM 1855  O O     . PRO A 1 229 ? -20.727 -18.095 9.457   1.00 87.70 229 A 1 
ATOM 1856  C CB    . PRO A 1 229 ? -23.969 -17.590 8.926   1.00 87.92 229 A 1 
ATOM 1857  C CG    . PRO A 1 229 ? -25.361 -18.154 9.125   1.00 85.28 229 A 1 
ATOM 1858  C CD    . PRO A 1 229 ? -25.253 -18.829 10.485  1.00 87.98 229 A 1 
ATOM 1859  N N     . HIS A 1 230 ? -21.833 -17.360 11.265  1.00 89.34 230 A 1 
ATOM 1860  C CA    . HIS A 1 230 ? -20.682 -16.682 11.853  1.00 88.50 230 A 1 
ATOM 1861  C C     . HIS A 1 230 ? -19.575 -17.667 12.231  1.00 88.83 230 A 1 
ATOM 1862  O O     . HIS A 1 230 ? -18.412 -17.448 11.894  1.00 86.22 230 A 1 
ATOM 1863  C CB    . HIS A 1 230 ? -21.126 -15.873 13.077  1.00 86.07 230 A 1 
ATOM 1864  C CG    . HIS A 1 230 ? -22.209 -14.868 12.783  1.00 82.79 230 A 1 
ATOM 1865  N ND1   . HIS A 1 230 ? -22.183 -13.895 11.809  1.00 71.34 230 A 1 
ATOM 1866  C CD2   . HIS A 1 230 ? -23.416 -14.748 13.423  1.00 71.59 230 A 1 
ATOM 1867  C CE1   . HIS A 1 230 ? -23.336 -13.210 11.861  1.00 70.19 230 A 1 
ATOM 1868  N NE2   . HIS A 1 230 ? -24.111 -13.700 12.832  1.00 72.03 230 A 1 
ATOM 1869  N N     . TYR A 1 231 ? -19.928 -18.781 12.870  1.00 89.99 231 A 1 
ATOM 1870  C CA    . TYR A 1 231 ? -18.955 -19.783 13.298  1.00 90.07 231 A 1 
ATOM 1871  C C     . TYR A 1 231 ? -18.436 -20.636 12.140  1.00 90.50 231 A 1 
ATOM 1872  O O     . TYR A 1 231 ? -17.244 -20.919 12.084  1.00 88.52 231 A 1 
ATOM 1873  C CB    . TYR A 1 231 ? -19.551 -20.644 14.412  1.00 88.68 231 A 1 
ATOM 1874  C CG    . TYR A 1 231 ? -19.773 -19.861 15.685  1.00 87.50 231 A 1 
ATOM 1875  C CD1   . TYR A 1 231 ? -18.669 -19.408 16.431  1.00 81.57 231 A 1 
ATOM 1876  C CD2   . TYR A 1 231 ? -21.070 -19.524 16.100  1.00 80.92 231 A 1 
ATOM 1877  C CE1   . TYR A 1 231 ? -18.855 -18.616 17.575  1.00 78.90 231 A 1 
ATOM 1878  C CE2   . TYR A 1 231 ? -21.270 -18.729 17.243  1.00 78.46 231 A 1 
ATOM 1879  C CZ    . TYR A 1 231 ? -20.157 -18.270 17.971  1.00 80.08 231 A 1 
ATOM 1880  O OH    . TYR A 1 231 ? -20.347 -17.469 19.066  1.00 77.48 231 A 1 
ATOM 1881  N N     . VAL A 1 232 ? -19.288 -20.980 11.172  1.00 90.94 232 A 1 
ATOM 1882  C CA    . VAL A 1 232 ? -18.848 -21.685 9.964   1.00 91.39 232 A 1 
ATOM 1883  C C     . VAL A 1 232 ? -17.860 -20.830 9.170   1.00 91.12 232 A 1 
ATOM 1884  O O     . VAL A 1 232 ? -16.803 -21.325 8.793   1.00 89.34 232 A 1 
ATOM 1885  C CB    . VAL A 1 232 ? -20.043 -22.112 9.091   1.00 90.97 232 A 1 
ATOM 1886  C CG1   . VAL A 1 232 ? -19.594 -22.715 7.756   1.00 84.23 232 A 1 
ATOM 1887  C CG2   . VAL A 1 232 ? -20.876 -23.173 9.813   1.00 84.60 232 A 1 
ATOM 1888  N N     . SER A 1 233 ? -18.147 -19.547 8.984   1.00 91.66 233 A 1 
ATOM 1889  C CA    . SER A 1 233 ? -17.218 -18.610 8.348   1.00 91.21 233 A 1 
ATOM 1890  C C     . SER A 1 233 ? -15.903 -18.503 9.129   1.00 90.90 233 A 1 
ATOM 1891  O O     . SER A 1 233 ? -14.828 -18.594 8.538   1.00 88.81 233 A 1 
ATOM 1892  C CB    . SER A 1 233 ? -17.884 -17.237 8.211   1.00 90.31 233 A 1 
ATOM 1893  O OG    . SER A 1 233 ? -17.002 -16.285 7.648   1.00 79.92 233 A 1 
ATOM 1894  N N     . ALA A 1 234 ? -15.975 -18.382 10.454  1.00 90.81 234 A 1 
ATOM 1895  C CA    . ALA A 1 234 ? -14.793 -18.275 11.302  1.00 90.29 234 A 1 
ATOM 1896  C C     . ALA A 1 234 ? -13.889 -19.513 11.213  1.00 90.09 234 A 1 
ATOM 1897  O O     . ALA A 1 234 ? -12.681 -19.373 11.026  1.00 88.10 234 A 1 
ATOM 1898  C CB    . ALA A 1 234 ? -15.238 -18.012 12.744  1.00 89.21 234 A 1 
ATOM 1899  N N     . PHE A 1 235 ? -14.457 -20.712 11.295  1.00 90.51 235 A 1 
ATOM 1900  C CA    . PHE A 1 235 ? -13.691 -21.953 11.186  1.00 90.49 235 A 1 
ATOM 1901  C C     . PHE A 1 235 ? -13.161 -22.190 9.768   1.00 89.68 235 A 1 
ATOM 1902  O O     . PHE A 1 235 ? -11.976 -22.483 9.601   1.00 87.13 235 A 1 
ATOM 1903  C CB    . PHE A 1 235 ? -14.535 -23.134 11.679  1.00 90.37 235 A 1 
ATOM 1904  C CG    . PHE A 1 235 ? -14.756 -23.187 13.178  1.00 90.94 235 A 1 
ATOM 1905  C CD1   . PHE A 1 235 ? -13.678 -23.041 14.065  1.00 86.37 235 A 1 
ATOM 1906  C CD2   . PHE A 1 235 ? -16.041 -23.429 13.696  1.00 86.06 235 A 1 
ATOM 1907  C CE1   . PHE A 1 235 ? -13.877 -23.126 15.452  1.00 84.67 235 A 1 
ATOM 1908  C CE2   . PHE A 1 235 ? -16.247 -23.517 15.082  1.00 84.83 235 A 1 
ATOM 1909  C CZ    . PHE A 1 235 ? -15.166 -23.361 15.958  1.00 87.68 235 A 1 
ATOM 1910  N N     . ALA A 1 236 ? -13.988 -21.995 8.751   1.00 90.18 236 A 1 
ATOM 1911  C CA    . ALA A 1 236 ? -13.583 -22.201 7.366   1.00 89.50 236 A 1 
ATOM 1912  C C     . ALA A 1 236 ? -12.441 -21.266 6.928   1.00 88.74 236 A 1 
ATOM 1913  O O     . ALA A 1 236 ? -11.559 -21.674 6.175   1.00 85.96 236 A 1 
ATOM 1914  C CB    . ALA A 1 236 ? -14.818 -22.027 6.475   1.00 89.08 236 A 1 
ATOM 1915  N N     . ASN A 1 237 ? -12.414 -20.040 7.438   1.00 88.47 237 A 1 
ATOM 1916  C CA    . ASN A 1 237 ? -11.371 -19.060 7.128   1.00 87.17 237 A 1 
ATOM 1917  C C     . ASN A 1 237 ? -10.086 -19.221 7.957   1.00 85.80 237 A 1 
ATOM 1918  O O     . ASN A 1 237 ? -9.109  -18.512 7.697   1.00 82.16 237 A 1 
ATOM 1919  C CB    . ASN A 1 237 ? -11.953 -17.648 7.289   1.00 86.35 237 A 1 
ATOM 1920  C CG    . ASN A 1 237 ? -13.002 -17.307 6.241   1.00 85.58 237 A 1 
ATOM 1921  O OD1   . ASN A 1 237 ? -12.967 -17.742 5.107   1.00 79.04 237 A 1 
ATOM 1922  N ND2   . ASN A 1 237 ? -13.951 -16.466 6.600   1.00 79.03 237 A 1 
ATOM 1923  N N     . THR A 1 238 ? -10.075 -20.109 8.950   1.00 86.80 238 A 1 
ATOM 1924  C CA    . THR A 1 238 ? -8.923  -20.316 9.843   1.00 84.94 238 A 1 
ATOM 1925  C C     . THR A 1 238 ? -8.371  -21.734 9.726   1.00 83.69 238 A 1 
ATOM 1926  O O     . THR A 1 238 ? -7.732  -22.054 8.716   1.00 78.38 238 A 1 
ATOM 1927  C CB    . THR A 1 238 ? -9.227  -19.882 11.288  1.00 83.06 238 A 1 
ATOM 1928  O OG1   . THR A 1 238 ? -10.379 -20.521 11.789  1.00 71.07 238 A 1 
ATOM 1929  C CG2   . THR A 1 238 ? -9.465  -18.380 11.399  1.00 70.72 238 A 1 
ATOM 1930  N N     . GLN A 1 239 ? -8.592  -22.583 10.710  1.00 84.42 239 A 1 
ATOM 1931  C CA    . GLN A 1 239 ? -8.027  -23.941 10.782  1.00 83.09 239 A 1 
ATOM 1932  C C     . GLN A 1 239 ? -9.094  -25.044 10.788  1.00 83.21 239 A 1 
ATOM 1933  O O     . GLN A 1 239 ? -8.776  -26.212 11.017  1.00 77.88 239 A 1 
ATOM 1934  C CB    . GLN A 1 239 ? -7.108  -24.048 12.007  1.00 79.68 239 A 1 
ATOM 1935  C CG    . GLN A 1 239 ? -5.884  -23.113 11.932  1.00 75.49 239 A 1 
ATOM 1936  C CD    . GLN A 1 239 ? -4.947  -23.269 13.137  1.00 71.88 239 A 1 
ATOM 1937  O OE1   . GLN A 1 239 ? -5.226  -23.972 14.091  1.00 64.96 239 A 1 
ATOM 1938  N NE2   . GLN A 1 239 ? -3.808  -22.612 13.132  1.00 63.56 239 A 1 
ATOM 1939  N N     . GLY A 1 240 ? -10.352 -24.687 10.536  1.00 84.77 240 A 1 
ATOM 1940  C CA    . GLY A 1 240 ? -11.487 -25.576 10.751  1.00 84.87 240 A 1 
ATOM 1941  C C     . GLY A 1 240 ? -11.850 -25.707 12.229  1.00 85.78 240 A 1 
ATOM 1942  O O     . GLY A 1 240 ? -11.278 -25.037 13.090  1.00 81.84 240 A 1 
ATOM 1943  N N     . GLY A 1 241 ? -12.812 -26.554 12.536  1.00 88.04 241 A 1 
ATOM 1944  C CA    . GLY A 1 241 ? -13.217 -26.795 13.914  1.00 88.35 241 A 1 
ATOM 1945  C C     . GLY A 1 241 ? -14.549 -27.509 14.062  1.00 89.75 241 A 1 
ATOM 1946  O O     . GLY A 1 241 ? -15.153 -27.966 13.089  1.00 87.65 241 A 1 
ATOM 1947  N N     . TYR A 1 242 ? -14.991 -27.591 15.311  1.00 90.55 242 A 1 
ATOM 1948  C CA    . TYR A 1 242 ? -16.204 -28.288 15.716  1.00 90.60 242 A 1 
ATOM 1949  C C     . TYR A 1 242 ? -17.157 -27.327 16.430  1.00 90.40 242 A 1 
ATOM 1950  O O     . TYR A 1 242 ? -16.774 -26.663 17.391  1.00 87.96 242 A 1 
ATOM 1951  C CB    . TYR A 1 242 ? -15.844 -29.470 16.622  1.00 89.87 242 A 1 
ATOM 1952  C CG    . TYR A 1 242 ? -14.947 -30.507 15.970  1.00 90.05 242 A 1 
ATOM 1953  C CD1   . TYR A 1 242 ? -15.502 -31.615 15.308  1.00 84.12 242 A 1 
ATOM 1954  C CD2   . TYR A 1 242 ? -13.542 -30.364 16.013  1.00 84.06 242 A 1 
ATOM 1955  C CE1   . TYR A 1 242 ? -14.676 -32.568 14.690  1.00 82.96 242 A 1 
ATOM 1956  C CE2   . TYR A 1 242 ? -12.704 -31.308 15.391  1.00 82.77 242 A 1 
ATOM 1957  C CZ    . TYR A 1 242 ? -13.278 -32.409 14.728  1.00 85.99 242 A 1 
ATOM 1958  O OH    . TYR A 1 242 ? -12.465 -33.328 14.108  1.00 84.15 242 A 1 
ATOM 1959  N N     . VAL A 1 243 ? -18.403 -27.275 15.997  1.00 90.66 243 A 1 
ATOM 1960  C CA    . VAL A 1 243 ? -19.490 -26.581 16.697  1.00 90.39 243 A 1 
ATOM 1961  C C     . VAL A 1 243 ? -20.337 -27.626 17.413  1.00 89.87 243 A 1 
ATOM 1962  O O     . VAL A 1 243 ? -20.910 -28.509 16.777  1.00 87.85 243 A 1 
ATOM 1963  C CB    . VAL A 1 243 ? -20.343 -25.730 15.746  1.00 89.47 243 A 1 
ATOM 1964  C CG1   . VAL A 1 243 ? -21.395 -24.933 16.523  1.00 81.37 243 A 1 
ATOM 1965  C CG2   . VAL A 1 243 ? -19.492 -24.734 14.953  1.00 81.98 243 A 1 
ATOM 1966  N N     . LEU A 1 244 ? -20.424 -27.515 18.735  1.00 89.14 244 A 1 
ATOM 1967  C CA    . LEU A 1 244 ? -21.189 -28.408 19.602  1.00 88.21 244 A 1 
ATOM 1968  C C     . LEU A 1 244 ? -22.437 -27.677 20.100  1.00 87.73 244 A 1 
ATOM 1969  O O     . LEU A 1 244 ? -22.353 -26.753 20.907  1.00 84.74 244 A 1 
ATOM 1970  C CB    . LEU A 1 244 ? -20.288 -28.864 20.765  1.00 86.55 244 A 1 
ATOM 1971  C CG    . LEU A 1 244 ? -19.095 -29.743 20.331  1.00 83.18 244 A 1 
ATOM 1972  C CD1   . LEU A 1 244 ? -18.046 -29.809 21.431  1.00 73.99 244 A 1 
ATOM 1973  C CD2   . LEU A 1 244 ? -19.536 -31.173 20.045  1.00 73.40 244 A 1 
ATOM 1974  N N     . ILE A 1 245 ? -23.610 -28.087 19.636  1.00 86.92 245 A 1 
ATOM 1975  C CA    . ILE A 1 245 ? -24.894 -27.492 20.012  1.00 86.00 245 A 1 
ATOM 1976  C C     . ILE A 1 245 ? -25.578 -28.402 21.029  1.00 85.13 245 A 1 
ATOM 1977  O O     . ILE A 1 245 ? -25.876 -29.553 20.726  1.00 81.34 245 A 1 
ATOM 1978  C CB    . ILE A 1 245 ? -25.778 -27.233 18.778  1.00 84.65 245 A 1 
ATOM 1979  C CG1   . ILE A 1 245 ? -25.042 -26.355 17.740  1.00 80.40 245 A 1 
ATOM 1980  C CG2   . ILE A 1 245 ? -27.097 -26.569 19.221  1.00 79.16 245 A 1 
ATOM 1981  C CD1   . ILE A 1 245 ? -25.799 -26.166 16.422  1.00 73.72 245 A 1 
ATOM 1982  N N     . GLY A 1 246 ? -25.847 -27.870 22.216  1.00 84.00 246 A 1 
ATOM 1983  C CA    . GLY A 1 246 ? -26.451 -28.610 23.329  1.00 83.11 246 A 1 
ATOM 1984  C C     . GLY A 1 246 ? -25.498 -28.893 24.487  1.00 83.52 246 A 1 
ATOM 1985  O O     . GLY A 1 246 ? -25.860 -29.632 25.400  1.00 79.42 246 A 1 
ATOM 1986  N N     . VAL A 1 247 ? -24.313 -28.295 24.470  1.00 84.69 247 A 1 
ATOM 1987  C CA    . VAL A 1 247 ? -23.336 -28.337 25.563  1.00 84.41 247 A 1 
ATOM 1988  C C     . VAL A 1 247 ? -23.304 -26.976 26.254  1.00 83.16 247 A 1 
ATOM 1989  O O     . VAL A 1 247 ? -23.347 -25.941 25.592  1.00 79.48 247 A 1 
ATOM 1990  C CB    . VAL A 1 247 ? -21.948 -28.744 25.043  1.00 83.86 247 A 1 
ATOM 1991  C CG1   . VAL A 1 247 ? -20.920 -28.822 26.169  1.00 75.69 247 A 1 
ATOM 1992  C CG2   . VAL A 1 247 ? -22.001 -30.116 24.361  1.00 76.88 247 A 1 
ATOM 1993  N N     . ASP A 1 248 ? -23.246 -26.987 27.584  1.00 82.98 248 A 1 
ATOM 1994  C CA    . ASP A 1 248 ? -23.092 -25.779 28.382  1.00 81.09 248 A 1 
ATOM 1995  C C     . ASP A 1 248 ? -21.624 -25.332 28.383  1.00 80.93 248 A 1 
ATOM 1996  O O     . ASP A 1 248 ? -20.730 -26.114 28.708  1.00 76.83 248 A 1 
ATOM 1997  C CB    . ASP A 1 248 ? -23.607 -26.048 29.801  1.00 77.60 248 A 1 
ATOM 1998  C CG    . ASP A 1 248 ? -23.873 -24.759 30.575  1.00 71.47 248 A 1 
ATOM 1999  O OD1   . ASP A 1 248 ? -22.919 -24.004 30.829  1.00 64.56 248 A 1 
ATOM 2000  O OD2   . ASP A 1 248 ? -25.056 -24.529 30.913  1.00 64.68 248 A 1 
ATOM 2001  N N     . ASP A 1 249 ? -21.381 -24.084 28.034  1.00 79.87 249 A 1 
ATOM 2002  C CA    . ASP A 1 249 ? -20.043 -23.498 27.950  1.00 77.53 249 A 1 
ATOM 2003  C C     . ASP A 1 249 ? -19.362 -23.347 29.318  1.00 78.19 249 A 1 
ATOM 2004  O O     . ASP A 1 249 ? -18.144 -23.498 29.439  1.00 72.83 249 A 1 
ATOM 2005  C CB    . ASP A 1 249 ? -20.138 -22.139 27.227  1.00 73.10 249 A 1 
ATOM 2006  C CG    . ASP A 1 249 ? -21.042 -21.093 27.909  1.00 66.12 249 A 1 
ATOM 2007  O OD1   . ASP A 1 249 ? -21.991 -21.490 28.619  1.00 57.09 249 A 1 
ATOM 2008  O OD2   . ASP A 1 249 ? -20.800 -19.883 27.717  1.00 59.58 249 A 1 
ATOM 2009  N N     . LYS A 1 250 ? -20.149 -23.117 30.372  1.00 76.34 250 A 1 
ATOM 2010  C CA    . LYS A 1 250 ? -19.640 -22.899 31.730  1.00 75.65 250 A 1 
ATOM 2011  C C     . LYS A 1 250 ? -19.350 -24.198 32.467  1.00 77.09 250 A 1 
ATOM 2012  O O     . LYS A 1 250 ? -18.264 -24.380 33.006  1.00 71.31 250 A 1 
ATOM 2013  C CB    . LYS A 1 250 ? -20.643 -22.072 32.540  1.00 70.75 250 A 1 
ATOM 2014  C CG    . LYS A 1 250 ? -20.801 -20.655 31.983  1.00 62.39 250 A 1 
ATOM 2015  C CD    . LYS A 1 250 ? -21.743 -19.863 32.872  1.00 57.41 250 A 1 
ATOM 2016  C CE    . LYS A 1 250 ? -21.877 -18.452 32.324  1.00 49.88 250 A 1 
ATOM 2017  N NZ    . LYS A 1 250 ? -22.756 -17.635 33.183  1.00 43.48 250 A 1 
ATOM 2018  N N     . SER A 1 251 ? -20.338 -25.081 32.517  1.00 78.54 251 A 1 
ATOM 2019  C CA    . SER A 1 251 ? -20.219 -26.340 33.258  1.00 77.98 251 A 1 
ATOM 2020  C C     . SER A 1 251 ? -19.596 -27.463 32.437  1.00 79.38 251 A 1 
ATOM 2021  O O     . SER A 1 251 ? -19.143 -28.450 33.011  1.00 74.98 251 A 1 
ATOM 2022  C CB    . SER A 1 251 ? -21.583 -26.768 33.801  1.00 74.63 251 A 1 
ATOM 2023  O OG    . SER A 1 251 ? -22.470 -27.099 32.757  1.00 66.73 251 A 1 
ATOM 2024  N N     . LYS A 1 252 ? -19.561 -27.305 31.115  1.00 81.51 252 A 1 
ATOM 2025  C CA    . LYS A 1 252 ? -19.134 -28.315 30.137  1.00 81.69 252 A 1 
ATOM 2026  C C     . LYS A 1 252 ? -19.926 -29.616 30.246  1.00 82.86 252 A 1 
ATOM 2027  O O     . LYS A 1 252 ? -19.437 -30.688 29.913  1.00 77.10 252 A 1 
ATOM 2028  C CB    . LYS A 1 252 ? -17.621 -28.538 30.202  1.00 78.33 252 A 1 
ATOM 2029  C CG    . LYS A 1 252 ? -16.857 -27.225 30.036  1.00 75.48 252 A 1 
ATOM 2030  C CD    . LYS A 1 252 ? -15.391 -27.423 30.362  1.00 70.17 252 A 1 
ATOM 2031  C CE    . LYS A 1 252 ? -14.770 -26.037 30.409  1.00 64.41 252 A 1 
ATOM 2032  N NZ    . LYS A 1 252 ? -13.562 -26.011 31.231  1.00 57.59 252 A 1 
ATOM 2033  N N     . GLU A 1 253 ? -21.148 -29.503 30.727  1.00 83.43 253 A 1 
ATOM 2034  C CA    . GLU A 1 253 ? -22.063 -30.623 30.828  1.00 83.45 253 A 1 
ATOM 2035  C C     . GLU A 1 253 ? -22.881 -30.745 29.544  1.00 84.10 253 A 1 
ATOM 2036  O O     . GLU A 1 253 ? -23.405 -29.763 29.009  1.00 81.23 253 A 1 
ATOM 2037  C CB    . GLU A 1 253 ? -22.967 -30.476 32.059  1.00 81.08 253 A 1 
ATOM 2038  C CG    . GLU A 1 253 ? -22.183 -30.620 33.374  1.00 73.93 253 A 1 
ATOM 2039  C CD    . GLU A 1 253 ? -23.031 -30.424 34.635  1.00 71.47 253 A 1 
ATOM 2040  O OE1   . GLU A 1 253 ? -22.507 -30.701 35.741  1.00 64.40 253 A 1 
ATOM 2041  O OE2   . GLU A 1 253 ? -24.209 -30.005 34.536  1.00 66.62 253 A 1 
ATOM 2042  N N     . VAL A 1 254 ? -23.029 -31.979 29.084  1.00 84.55 254 A 1 
ATOM 2043  C CA    . VAL A 1 254 ? -23.928 -32.303 27.982  1.00 84.25 254 A 1 
ATOM 2044  C C     . VAL A 1 254 ? -25.362 -32.209 28.492  1.00 83.97 254 A 1 
ATOM 2045  O O     . VAL A 1 254 ? -25.795 -33.012 29.315  1.00 81.03 254 A 1 
ATOM 2046  C CB    . VAL A 1 254 ? -23.619 -33.696 27.416  1.00 83.52 254 A 1 
ATOM 2047  C CG1   . VAL A 1 254 ? -24.589 -34.062 26.294  1.00 76.66 254 A 1 
ATOM 2048  C CG2   . VAL A 1 254 ? -22.200 -33.762 26.845  1.00 77.87 254 A 1 
ATOM 2049  N N     . VAL A 1 255 ? -26.102 -31.240 28.004  1.00 83.95 255 A 1 
ATOM 2050  C CA    . VAL A 1 255 ? -27.523 -31.053 28.342  1.00 81.09 255 A 1 
ATOM 2051  C C     . VAL A 1 255 ? -28.413 -31.454 27.172  1.00 79.54 255 A 1 
ATOM 2052  O O     . VAL A 1 255 ? -29.473 -32.043 27.359  1.00 71.11 255 A 1 
ATOM 2053  C CB    . VAL A 1 255 ? -27.800 -29.606 28.780  1.00 78.03 255 A 1 
ATOM 2054  C CG1   . VAL A 1 255 ? -29.230 -29.449 29.301  1.00 68.65 255 A 1 
ATOM 2055  C CG2   . VAL A 1 255 ? -26.852 -29.144 29.890  1.00 69.74 255 A 1 
ATOM 2056  N N     . GLY A 1 256 ? -27.974 -31.165 25.972  1.00 78.40 256 A 1 
ATOM 2057  C CA    . GLY A 1 256 ? -28.744 -31.421 24.764  1.00 77.28 256 A 1 
ATOM 2058  C C     . GLY A 1 256 ? -29.930 -30.468 24.575  1.00 78.07 256 A 1 
ATOM 2059  O O     . GLY A 1 256 ? -30.285 -29.656 25.430  1.00 72.74 256 A 1 
ATOM 2060  N N     . CYS A 1 257 ? -30.556 -30.575 23.418  1.00 77.84 257 A 1 
ATOM 2061  C CA    . CYS A 1 257 ? -31.827 -29.935 23.103  1.00 76.14 257 A 1 
ATOM 2062  C C     . CYS A 1 257 ? -32.938 -30.967 23.310  1.00 76.22 257 A 1 
ATOM 2063  O O     . CYS A 1 257 ? -32.868 -32.048 22.733  1.00 71.21 257 A 1 
ATOM 2064  C CB    . CYS A 1 257 ? -31.798 -29.437 21.661  1.00 72.58 257 A 1 
ATOM 2065  S SG    . CYS A 1 257 ? -30.536 -28.134 21.458  1.00 64.30 257 A 1 
ATOM 2066  N N     . LYS A 1 258 ? -33.967 -30.632 24.090  1.00 76.98 258 A 1 
ATOM 2067  C CA    . LYS A 1 258 ? -35.068 -31.563 24.374  1.00 75.43 258 A 1 
ATOM 2068  C C     . LYS A 1 258 ? -35.671 -32.123 23.086  1.00 75.52 258 A 1 
ATOM 2069  O O     . LYS A 1 258 ? -36.039 -31.351 22.202  1.00 68.93 258 A 1 
ATOM 2070  C CB    . LYS A 1 258 ? -36.168 -30.899 25.208  1.00 70.00 258 A 1 
ATOM 2071  C CG    . LYS A 1 258 ? -35.743 -30.650 26.658  1.00 61.96 258 A 1 
ATOM 2072  C CD    . LYS A 1 258 ? -36.964 -30.364 27.535  1.00 57.77 258 A 1 
ATOM 2073  C CE    . LYS A 1 258 ? -36.546 -30.277 29.001  1.00 50.33 258 A 1 
ATOM 2074  N NZ    . LYS A 1 258 ? -37.693 -30.446 29.931  1.00 44.06 258 A 1 
ATOM 2075  N N     . TRP A 1 259 ? -35.817 -33.442 23.042  1.00 73.13 259 A 1 
ATOM 2076  C CA    . TRP A 1 259 ? -36.291 -34.175 21.860  1.00 69.60 259 A 1 
ATOM 2077  C C     . TRP A 1 259 ? -37.658 -33.701 21.352  1.00 71.69 259 A 1 
ATOM 2078  O O     . TRP A 1 259 ? -37.859 -33.594 20.145  1.00 65.77 259 A 1 
ATOM 2079  C CB    . TRP A 1 259 ? -36.320 -35.666 22.198  1.00 62.93 259 A 1 
ATOM 2080  C CG    . TRP A 1 259 ? -37.397 -36.086 23.155  1.00 59.49 259 A 1 
ATOM 2081  C CD1   . TRP A 1 259 ? -37.317 -36.101 24.497  1.00 51.79 259 A 1 
ATOM 2082  C CD2   . TRP A 1 259 ? -38.749 -36.540 22.819  1.00 54.86 259 A 1 
ATOM 2083  N NE1   . TRP A 1 259 ? -38.532 -36.527 25.032  1.00 45.93 259 A 1 
ATOM 2084  C CE2   . TRP A 1 259 ? -39.434 -36.805 24.031  1.00 49.65 259 A 1 
ATOM 2085  C CE3   . TRP A 1 259 ? -39.438 -36.750 21.611  1.00 46.75 259 A 1 
ATOM 2086  C CZ2   . TRP A 1 259 ? -40.776 -37.251 24.048  1.00 43.10 259 A 1 
ATOM 2087  C CZ3   . TRP A 1 259 ? -40.772 -37.197 21.622  1.00 43.37 259 A 1 
ATOM 2088  C CH2   . TRP A 1 259 ? -41.431 -37.438 22.829  1.00 42.42 259 A 1 
ATOM 2089  N N     . GLU A 1 260 ? -38.563 -33.314 22.250  1.00 72.82 260 A 1 
ATOM 2090  C CA    . GLU A 1 260 ? -39.902 -32.811 21.913  1.00 71.08 260 A 1 
ATOM 2091  C C     . GLU A 1 260 ? -39.883 -31.528 21.069  1.00 71.80 260 A 1 
ATOM 2092  O O     . GLU A 1 260 ? -40.851 -31.212 20.380  1.00 66.00 260 A 1 
ATOM 2093  C CB    . GLU A 1 260 ? -40.653 -32.477 23.213  1.00 66.34 260 A 1 
ATOM 2094  C CG    . GLU A 1 260 ? -40.882 -33.669 24.145  1.00 59.05 260 A 1 
ATOM 2095  C CD    . GLU A 1 260 ? -41.526 -33.262 25.478  1.00 52.85 260 A 1 
ATOM 2096  O OE1   . GLU A 1 260 ? -41.880 -34.177 26.254  1.00 46.50 260 A 1 
ATOM 2097  O OE2   . GLU A 1 260 ? -41.622 -32.040 25.754  1.00 47.09 260 A 1 
ATOM 2098  N N     . LYS A 1 261 ? -38.812 -30.748 21.158  1.00 70.11 261 A 1 
ATOM 2099  C CA    . LYS A 1 261 ? -38.709 -29.430 20.523  1.00 68.09 261 A 1 
ATOM 2100  C C     . LYS A 1 261 ? -37.933 -29.447 19.211  1.00 70.32 261 A 1 
ATOM 2101  O O     . LYS A 1 261 ? -37.965 -28.450 18.485  1.00 64.52 261 A 1 
ATOM 2102  C CB    . LYS A 1 261 ? -38.070 -28.437 21.495  1.00 61.25 261 A 1 
ATOM 2103  C CG    . LYS A 1 261 ? -38.934 -28.179 22.735  1.00 55.18 261 A 1 
ATOM 2104  C CD    . LYS A 1 261 ? -38.259 -27.132 23.615  1.00 51.32 261 A 1 
ATOM 2105  C CE    . LYS A 1 261 ? -39.075 -26.882 24.883  1.00 45.79 261 A 1 
ATOM 2106  N NZ    . LYS A 1 261 ? -38.363 -25.967 25.797  1.00 41.18 261 A 1 
ATOM 2107  N N     . VAL A 1 262 ? -37.205 -30.510 18.943  1.00 71.87 262 A 1 
ATOM 2108  C CA    . VAL A 1 262 ? -36.269 -30.569 17.821  1.00 71.79 262 A 1 
ATOM 2109  C C     . VAL A 1 262 ? -36.401 -31.908 17.112  1.00 75.04 262 A 1 
ATOM 2110  O O     . VAL A 1 262 ? -36.087 -32.951 17.676  1.00 71.40 262 A 1 
ATOM 2111  C CB    . VAL A 1 262 ? -34.817 -30.345 18.289  1.00 65.67 262 A 1 
ATOM 2112  C CG1   . VAL A 1 262 ? -33.854 -30.331 17.103  1.00 58.92 262 A 1 
ATOM 2113  C CG2   . VAL A 1 262 ? -34.656 -29.000 19.010  1.00 60.00 262 A 1 
ATOM 2114  N N     . ASN A 1 263 ? -36.807 -31.856 15.846  1.00 77.80 263 A 1 
ATOM 2115  C CA    . ASN A 1 263 ? -36.709 -33.013 14.966  1.00 78.50 263 A 1 
ATOM 2116  C C     . ASN A 1 263 ? -35.267 -33.104 14.422  1.00 80.63 263 A 1 
ATOM 2117  O O     . ASN A 1 263 ? -34.822 -32.156 13.769  1.00 77.76 263 A 1 
ATOM 2118  C CB    . ASN A 1 263 ? -37.769 -32.889 13.860  1.00 74.16 263 A 1 
ATOM 2119  C CG    . ASN A 1 263 ? -37.770 -34.077 12.910  1.00 67.50 263 A 1 
ATOM 2120  O OD1   . ASN A 1 263 ? -36.806 -34.799 12.761  1.00 60.41 263 A 1 
ATOM 2121  N ND2   . ASN A 1 263 ? -38.869 -34.306 12.222  1.00 60.77 263 A 1 
ATOM 2122  N N     . PRO A 1 264 ? -34.546 -34.202 14.664  1.00 80.20 264 A 1 
ATOM 2123  C CA    . PRO A 1 264 ? -33.151 -34.335 14.244  1.00 80.22 264 A 1 
ATOM 2124  C C     . PRO A 1 264 ? -32.960 -34.257 12.729  1.00 81.78 264 A 1 
ATOM 2125  O O     . PRO A 1 264 ? -32.040 -33.583 12.271  1.00 79.13 264 A 1 
ATOM 2126  C CB    . PRO A 1 264 ? -32.689 -35.680 14.819  1.00 77.94 264 A 1 
ATOM 2127  C CG    . PRO A 1 264 ? -33.974 -36.475 15.013  1.00 74.29 264 A 1 
ATOM 2128  C CD    . PRO A 1 264 ? -34.992 -35.397 15.363  1.00 77.38 264 A 1 
ATOM 2129  N N     . ASP A 1 265 ? -33.848 -34.859 11.952  1.00 84.13 265 A 1 
ATOM 2130  C CA    . ASP A 1 265 ? -33.742 -34.835 10.489  1.00 84.24 265 A 1 
ATOM 2131  C C     . ASP A 1 265 ? -33.987 -33.435 9.928   1.00 85.08 265 A 1 
ATOM 2132  O O     . ASP A 1 265 ? -33.261 -32.966 9.045   1.00 82.06 265 A 1 
ATOM 2133  C CB    . ASP A 1 265 ? -34.745 -35.820 9.874   1.00 82.59 265 A 1 
ATOM 2134  C CG    . ASP A 1 265 ? -34.456 -37.274 10.236  1.00 75.11 265 A 1 
ATOM 2135  O OD1   . ASP A 1 265 ? -33.264 -37.613 10.377  1.00 66.06 265 A 1 
ATOM 2136  O OD2   . ASP A 1 265 ? -35.444 -38.026 10.366  1.00 66.71 265 A 1 
ATOM 2137  N N     . LEU A 1 266 ? -34.973 -32.721 10.479  1.00 83.65 266 A 1 
ATOM 2138  C CA    . LEU A 1 266 ? -35.244 -31.342 10.111  1.00 83.34 266 A 1 
ATOM 2139  C C     . LEU A 1 266 ? -34.065 -30.441 10.486  1.00 84.24 266 A 1 
ATOM 2140  O O     . LEU A 1 266 ? -33.641 -29.627 9.669   1.00 82.30 266 A 1 
ATOM 2141  C CB    . LEU A 1 266 ? -36.546 -30.873 10.784  1.00 81.07 266 A 1 
ATOM 2142  C CG    . LEU A 1 266 ? -37.009 -29.476 10.312  1.00 72.49 266 A 1 
ATOM 2143  C CD1   . LEU A 1 266 ? -37.505 -29.495 8.869   1.00 66.52 266 A 1 
ATOM 2144  C CD2   . LEU A 1 266 ? -38.143 -28.975 11.199  1.00 65.80 266 A 1 
ATOM 2145  N N     . LEU A 1 267 ? -33.508 -30.615 11.685  1.00 84.18 267 A 1 
ATOM 2146  C CA    . LEU A 1 267 ? -32.361 -29.845 12.149  1.00 84.07 267 A 1 
ATOM 2147  C C     . LEU A 1 267 ? -31.156 -30.037 11.229  1.00 85.02 267 A 1 
ATOM 2148  O O     . LEU A 1 267 ? -30.544 -29.051 10.817  1.00 84.20 267 A 1 
ATOM 2149  C CB    . LEU A 1 267 ? -32.035 -30.250 13.594  1.00 82.68 267 A 1 
ATOM 2150  C CG    . LEU A 1 267 ? -30.813 -29.519 14.190  1.00 79.02 267 A 1 
ATOM 2151  C CD1   . LEU A 1 267 ? -31.028 -28.010 14.266  1.00 72.91 267 A 1 
ATOM 2152  C CD2   . LEU A 1 267 ? -30.536 -30.033 15.597  1.00 72.75 267 A 1 
ATOM 2153  N N     . LYS A 1 268 ? -30.838 -31.283 10.873  1.00 85.43 268 A 1 
ATOM 2154  C CA    . LYS A 1 268 ? -29.728 -31.600 9.975   1.00 85.96 268 A 1 
ATOM 2155  C C     . LYS A 1 268 ? -29.910 -30.933 8.614   1.00 86.45 268 A 1 
ATOM 2156  O O     . LYS A 1 268 ? -29.015 -30.229 8.151   1.00 84.47 268 A 1 
ATOM 2157  C CB    . LYS A 1 268 ? -29.590 -33.126 9.872   1.00 84.57 268 A 1 
ATOM 2158  C CG    . LYS A 1 268 ? -28.341 -33.511 9.069   1.00 77.59 268 A 1 
ATOM 2159  C CD    . LYS A 1 268 ? -28.155 -35.028 9.018   1.00 75.42 268 A 1 
ATOM 2160  C CE    . LYS A 1 268 ? -26.919 -35.325 8.168   1.00 67.98 268 A 1 
ATOM 2161  N NZ    . LYS A 1 268 ? -26.671 -36.776 8.024   1.00 61.42 268 A 1 
ATOM 2162  N N     . LYS A 1 269 ? -31.092 -31.072 8.020   1.00 87.68 269 A 1 
ATOM 2163  C CA    . LYS A 1 269 ? -31.413 -30.475 6.721   1.00 87.70 269 A 1 
ATOM 2164  C C     . LYS A 1 269 ? -31.361 -28.946 6.750   1.00 87.81 269 A 1 
ATOM 2165  O O     . LYS A 1 269 ? -30.908 -28.316 5.798   1.00 85.59 269 A 1 
ATOM 2166  C CB    . LYS A 1 269 ? -32.788 -30.996 6.290   1.00 87.19 269 A 1 
ATOM 2167  C CG    . LYS A 1 269 ? -33.074 -30.706 4.811   1.00 76.70 269 A 1 
ATOM 2168  C CD    . LYS A 1 269 ? -34.383 -31.382 4.390   1.00 69.95 269 A 1 
ATOM 2169  C CE    . LYS A 1 269 ? -34.583 -31.223 2.880   1.00 59.07 269 A 1 
ATOM 2170  N NZ    . LYS A 1 269 ? -35.776 -31.957 2.404   1.00 50.45 269 A 1 
ATOM 2171  N N     . GLU A 1 270 ? -31.799 -28.339 7.847   1.00 86.71 270 A 1 
ATOM 2172  C CA    . GLU A 1 270 ? -31.745 -26.889 8.009   1.00 86.29 270 A 1 
ATOM 2173  C C     . GLU A 1 270 ? -30.317 -26.360 8.198   1.00 87.11 270 A 1 
ATOM 2174  O O     . GLU A 1 270 ? -30.003 -25.280 7.702   1.00 85.68 270 A 1 
ATOM 2175  C CB    . GLU A 1 270 ? -32.653 -26.468 9.177   1.00 84.91 270 A 1 
ATOM 2176  C CG    . GLU A 1 270 ? -34.160 -26.542 8.825   1.00 77.30 270 A 1 
ATOM 2177  C CD    . GLU A 1 270 ? -34.623 -25.404 7.903   1.00 73.22 270 A 1 
ATOM 2178  O OE1   . GLU A 1 270 ? -35.786 -24.947 8.022   1.00 65.58 270 A 1 
ATOM 2179  O OE2   . GLU A 1 270 ? -33.818 -24.850 7.126   1.00 66.21 270 A 1 
ATOM 2180  N N     . ILE A 1 271 ? -29.456 -27.123 8.861   1.00 88.34 271 A 1 
ATOM 2181  C CA    . ILE A 1 271 ? -28.030 -26.808 8.991   1.00 88.49 271 A 1 
ATOM 2182  C C     . ILE A 1 271 ? -27.340 -26.890 7.629   1.00 88.84 271 A 1 
ATOM 2183  O O     . ILE A 1 271 ? -26.649 -25.948 7.243   1.00 87.34 271 A 1 
ATOM 2184  C CB    . ILE A 1 271 ? -27.371 -27.731 10.038  1.00 87.67 271 A 1 
ATOM 2185  C CG1   . ILE A 1 271 ? -27.837 -27.321 11.454  1.00 82.63 271 A 1 
ATOM 2186  C CG2   . ILE A 1 271 ? -25.834 -27.685 9.951   1.00 81.65 271 A 1 
ATOM 2187  C CD1   . ILE A 1 271 ? -27.526 -28.362 12.531  1.00 75.10 271 A 1 
ATOM 2188  N N     . GLU A 1 272 ? -27.563 -27.968 6.885   1.00 89.30 272 A 1 
ATOM 2189  C CA    . GLU A 1 272 ? -27.014 -28.151 5.539   1.00 89.07 272 A 1 
ATOM 2190  C C     . GLU A 1 272 ? -27.445 -27.009 4.608   1.00 88.85 272 A 1 
ATOM 2191  O O     . GLU A 1 272 ? -26.601 -26.328 4.027   1.00 86.78 272 A 1 
ATOM 2192  C CB    . GLU A 1 272 ? -27.441 -29.530 5.000   1.00 88.18 272 A 1 
ATOM 2193  C CG    . GLU A 1 272 ? -26.704 -30.680 5.700   1.00 79.17 272 A 1 
ATOM 2194  C CD    . GLU A 1 272 ? -27.256 -32.084 5.411   1.00 73.27 272 A 1 
ATOM 2195  O OE1   . GLU A 1 272 ? -26.725 -33.051 6.017   1.00 66.14 272 A 1 
ATOM 2196  O OE2   . GLU A 1 272 ? -28.233 -32.215 4.642   1.00 66.97 272 A 1 
ATOM 2197  N N     . ASN A 1 273 ? -28.735 -26.687 4.572   1.00 89.66 273 A 1 
ATOM 2198  C CA    . ASN A 1 273 ? -29.253 -25.570 3.786   1.00 88.92 273 A 1 
ATOM 2199  C C     . ASN A 1 273 ? -28.681 -24.209 4.209   1.00 88.76 273 A 1 
ATOM 2200  O O     . ASN A 1 273 ? -28.554 -23.311 3.377   1.00 86.23 273 A 1 
ATOM 2201  C CB    . ASN A 1 273 ? -30.780 -25.521 3.936   1.00 87.56 273 A 1 
ATOM 2202  C CG    . ASN A 1 273 ? -31.511 -26.580 3.131   1.00 78.27 273 A 1 
ATOM 2203  O OD1   . ASN A 1 273 ? -31.064 -27.072 2.122   1.00 70.23 273 A 1 
ATOM 2204  N ND2   . ASN A 1 273 ? -32.728 -26.898 3.531   1.00 69.14 273 A 1 
ATOM 2205  N N     . CYS A 1 274 ? -28.397 -24.019 5.494   1.00 88.77 274 A 1 
ATOM 2206  C CA    . CYS A 1 274 ? -27.809 -22.784 6.002   1.00 88.28 274 A 1 
ATOM 2207  C C     . CYS A 1 274 ? -26.359 -22.630 5.534   1.00 88.60 274 A 1 
ATOM 2208  O O     . CYS A 1 274 ? -25.972 -21.545 5.110   1.00 86.41 274 A 1 
ATOM 2209  C CB    . CYS A 1 274 ? -27.927 -22.774 7.532   1.00 86.51 274 A 1 
ATOM 2210  S SG    . CYS A 1 274 ? -27.421 -21.164 8.207   1.00 75.72 274 A 1 
ATOM 2211  N N     . ILE A 1 275 ? -25.570 -23.702 5.578   1.00 89.38 275 A 1 
ATOM 2212  C CA    . ILE A 1 275 ? -24.156 -23.688 5.186   1.00 89.48 275 A 1 
ATOM 2213  C C     . ILE A 1 275 ? -24.004 -23.586 3.664   1.00 89.18 275 A 1 
ATOM 2214  O O     . ILE A 1 275 ? -23.183 -22.811 3.188   1.00 86.66 275 A 1 
ATOM 2215  C CB    . ILE A 1 275 ? -23.417 -24.909 5.774   1.00 88.60 275 A 1 
ATOM 2216  C CG1   . ILE A 1 275 ? -23.446 -24.855 7.320   1.00 83.46 275 A 1 
ATOM 2217  C CG2   . ILE A 1 275 ? -21.960 -24.938 5.279   1.00 82.82 275 A 1 
ATOM 2218  C CD1   . ILE A 1 275 ? -22.928 -26.122 8.008   1.00 78.33 275 A 1 
ATOM 2219  N N     . GLU A 1 276 ? -24.824 -24.300 2.896   1.00 89.53 276 A 1 
ATOM 2220  C CA    . GLU A 1 276 ? -24.775 -24.237 1.430   1.00 88.69 276 A 1 
ATOM 2221  C C     . GLU A 1 276 ? -25.122 -22.851 0.862   1.00 88.25 276 A 1 
ATOM 2222  O O     . GLU A 1 276 ? -24.665 -22.503 -0.224  1.00 84.76 276 A 1 
ATOM 2223  C CB    . GLU A 1 276 ? -25.720 -25.272 0.813   1.00 87.21 276 A 1 
ATOM 2224  C CG    . GLU A 1 276 ? -25.211 -26.716 0.942   1.00 78.34 276 A 1 
ATOM 2225  C CD    . GLU A 1 276 ? -25.958 -27.666 0.002   1.00 71.24 276 A 1 
ATOM 2226  O OE1   . GLU A 1 276 ? -25.278 -28.546 -0.582  1.00 63.32 276 A 1 
ATOM 2227  O OE2   . GLU A 1 276 ? -27.167 -27.463 -0.217  1.00 63.62 276 A 1 
ATOM 2228  N N     . LYS A 1 277 ? -25.899 -22.048 1.592   1.00 88.68 277 A 1 
ATOM 2229  C CA    . LYS A 1 277 ? -26.273 -20.686 1.186   1.00 87.77 277 A 1 
ATOM 2230  C C     . LYS A 1 277 ? -25.211 -19.633 1.496   1.00 87.95 277 A 1 
ATOM 2231  O O     . LYS A 1 277 ? -25.404 -18.475 1.127   1.00 83.92 277 A 1 
ATOM 2232  C CB    . LYS A 1 277 ? -27.612 -20.306 1.823   1.00 85.01 277 A 1 
ATOM 2233  C CG    . LYS A 1 277 ? -28.781 -21.027 1.139   1.00 74.52 277 A 1 
ATOM 2234  C CD    . LYS A 1 277 ? -30.087 -20.706 1.867   1.00 69.41 277 A 1 
ATOM 2235  C CE    . LYS A 1 277 ? -31.231 -21.469 1.200   1.00 58.61 277 A 1 
ATOM 2236  N NZ    . LYS A 1 277 ? -32.523 -21.224 1.881   1.00 50.70 277 A 1 
ATOM 2237  N N     . LEU A 1 278 ? -24.128 -19.985 2.188   1.00 87.78 278 A 1 
ATOM 2238  C CA    . LEU A 1 278 ? -23.082 -19.028 2.527   1.00 87.75 278 A 1 
ATOM 2239  C C     . LEU A 1 278 ? -22.360 -18.562 1.260   1.00 88.08 278 A 1 
ATOM 2240  O O     . LEU A 1 278 ? -21.896 -19.396 0.478   1.00 85.36 278 A 1 
ATOM 2241  C CB    . LEU A 1 278 ? -22.087 -19.629 3.532   1.00 86.61 278 A 1 
ATOM 2242  C CG    . LEU A 1 278 ? -22.699 -19.981 4.898   1.00 84.89 278 A 1 
ATOM 2243  C CD1   . LEU A 1 278 ? -21.631 -20.603 5.793   1.00 78.83 278 A 1 
ATOM 2244  C CD2   . LEU A 1 278 ? -23.272 -18.758 5.613   1.00 79.20 278 A 1 
ATOM 2245  N N     . PRO A 1 279 ? -22.228 -17.243 1.051   1.00 88.87 279 A 1 
ATOM 2246  C CA    . PRO A 1 279 ? -21.464 -16.737 -0.077  1.00 88.60 279 A 1 
ATOM 2247  C C     . PRO A 1 279 ? -19.978 -17.068 0.095   1.00 88.80 279 A 1 
ATOM 2248  O O     . PRO A 1 279 ? -19.377 -16.813 1.140   1.00 86.09 279 A 1 
ATOM 2249  C CB    . PRO A 1 279 ? -21.753 -15.237 -0.136  1.00 86.79 279 A 1 
ATOM 2250  C CG    . PRO A 1 279 ? -22.137 -14.874 1.299   1.00 84.88 279 A 1 
ATOM 2251  C CD    . PRO A 1 279 ? -22.776 -16.150 1.841   1.00 87.65 279 A 1 
ATOM 2252  N N     . THR A 1 280 ? -19.384 -17.612 -0.963  1.00 88.21 280 A 1 
ATOM 2253  C CA    . THR A 1 280 ? -17.961 -17.946 -1.019  1.00 87.94 280 A 1 
ATOM 2254  C C     . THR A 1 280 ? -17.287 -17.197 -2.161  1.00 87.73 280 A 1 
ATOM 2255  O O     . THR A 1 280 ? -17.930 -16.855 -3.156  1.00 84.76 280 A 1 
ATOM 2256  C CB    . THR A 1 280 ? -17.730 -19.461 -1.163  1.00 86.16 280 A 1 
ATOM 2257  O OG1   . THR A 1 280 ? -18.324 -19.963 -2.341  1.00 73.96 280 A 1 
ATOM 2258  C CG2   . THR A 1 280 ? -18.319 -20.247 0.002   1.00 74.33 280 A 1 
ATOM 2259  N N     . PHE A 1 281 ? -15.996 -16.943 -2.027  1.00 86.67 281 A 1 
ATOM 2260  C CA    . PHE A 1 281 ? -15.175 -16.414 -3.112  1.00 86.08 281 A 1 
ATOM 2261  C C     . PHE A 1 281 ? -13.949 -17.305 -3.311  1.00 85.71 281 A 1 
ATOM 2262  O O     . PHE A 1 281 ? -13.261 -17.651 -2.344  1.00 82.60 281 A 1 
ATOM 2263  C CB    . PHE A 1 281 ? -14.789 -14.959 -2.839  1.00 84.19 281 A 1 
ATOM 2264  C CG    . PHE A 1 281 ? -14.062 -14.328 -4.004  1.00 83.81 281 A 1 
ATOM 2265  C CD1   . PHE A 1 281 ? -12.662 -14.403 -4.098  1.00 78.55 281 A 1 
ATOM 2266  C CD2   . PHE A 1 281 ? -14.789 -13.706 -5.037  1.00 77.79 281 A 1 
ATOM 2267  C CE1   . PHE A 1 281 ? -11.995 -13.853 -5.206  1.00 75.47 281 A 1 
ATOM 2268  C CE2   . PHE A 1 281 ? -14.128 -13.151 -6.144  1.00 75.04 281 A 1 
ATOM 2269  C CZ    . PHE A 1 281 ? -12.730 -13.224 -6.226  1.00 76.73 281 A 1 
ATOM 2270  N N     . HIS A 1 282 ? -13.680 -17.656 -4.559  1.00 85.47 282 A 1 
ATOM 2271  C CA    . HIS A 1 282 ? -12.623 -18.584 -4.919  1.00 84.58 282 A 1 
ATOM 2272  C C     . HIS A 1 282 ? -11.496 -17.883 -5.675  1.00 84.06 282 A 1 
ATOM 2273  O O     . HIS A 1 282 ? -11.722 -17.237 -6.692  1.00 80.33 282 A 1 
ATOM 2274  C CB    . HIS A 1 282 ? -13.208 -19.724 -5.755  1.00 82.88 282 A 1 
ATOM 2275  C CG    . HIS A 1 282 ? -14.168 -20.588 -4.992  1.00 81.40 282 A 1 
ATOM 2276  N ND1   . HIS A 1 282 ? -13.835 -21.693 -4.237  1.00 71.67 282 A 1 
ATOM 2277  C CD2   . HIS A 1 282 ? -15.532 -20.458 -4.932  1.00 71.98 282 A 1 
ATOM 2278  C CE1   . HIS A 1 282 ? -14.969 -22.220 -3.753  1.00 72.35 282 A 1 
ATOM 2279  N NE2   . HIS A 1 282 ? -16.022 -21.495 -4.149  1.00 73.27 282 A 1 
ATOM 2280  N N     . PHE A 1 283 ? -10.269 -18.085 -5.201  1.00 82.14 283 A 1 
ATOM 2281  C CA    . PHE A 1 283 ? -9.039  -17.745 -5.925  1.00 80.99 283 A 1 
ATOM 2282  C C     . PHE A 1 283 ? -8.460  -18.951 -6.677  1.00 79.88 283 A 1 
ATOM 2283  O O     . PHE A 1 283 ? -7.638  -18.788 -7.576  1.00 73.17 283 A 1 
ATOM 2284  C CB    . PHE A 1 283 ? -8.005  -17.217 -4.933  1.00 79.08 283 A 1 
ATOM 2285  C CG    . PHE A 1 283 ? -8.425  -15.964 -4.202  1.00 79.07 283 A 1 
ATOM 2286  C CD1   . PHE A 1 283 ? -8.356  -14.715 -4.848  1.00 75.42 283 A 1 
ATOM 2287  C CD2   . PHE A 1 283 ? -8.875  -16.034 -2.874  1.00 75.12 283 A 1 
ATOM 2288  C CE1   . PHE A 1 283 ? -8.730  -13.550 -4.170  1.00 73.15 283 A 1 
ATOM 2289  C CE2   . PHE A 1 283 ? -9.254  -14.868 -2.191  1.00 73.22 283 A 1 
ATOM 2290  C CZ    . PHE A 1 283 ? -9.179  -13.627 -2.838  1.00 74.46 283 A 1 
ATOM 2291  N N     . CYS A 1 284 ? -8.860  -20.166 -6.307  1.00 79.68 284 A 1 
ATOM 2292  C CA    . CYS A 1 284 ? -8.418  -21.404 -6.929  1.00 78.54 284 A 1 
ATOM 2293  C C     . CYS A 1 284 ? -9.305  -21.776 -8.129  1.00 78.67 284 A 1 
ATOM 2294  O O     . CYS A 1 284 ? -10.477 -21.411 -8.203  1.00 72.87 284 A 1 
ATOM 2295  C CB    . CYS A 1 284 ? -8.373  -22.512 -5.868  1.00 74.21 284 A 1 
ATOM 2296  S SG    . CYS A 1 284 ? -10.021 -22.825 -5.158  1.00 66.74 284 A 1 
ATOM 2297  N N     . CYS A 1 285 ? -8.741  -22.558 -9.058  1.00 78.88 285 A 1 
ATOM 2298  C CA    . CYS A 1 285 ? -9.462  -23.017 -10.248 1.00 77.65 285 A 1 
ATOM 2299  C C     . CYS A 1 285 ? -10.521 -24.084 -9.939  1.00 78.03 285 A 1 
ATOM 2300  O O     . CYS A 1 285 ? -11.532 -24.152 -10.629 1.00 72.55 285 A 1 
ATOM 2301  C CB    . CYS A 1 285 ? -8.444  -23.550 -11.264 1.00 73.29 285 A 1 
ATOM 2302  S SG    . CYS A 1 285 ? -7.260  -22.232 -11.704 1.00 63.31 285 A 1 
ATOM 2303  N N     . GLU A 1 286 ? -10.296 -24.896 -8.907  1.00 79.56 286 A 1 
ATOM 2304  C CA    . GLU A 1 286 ? -11.155 -26.038 -8.564  1.00 78.67 286 A 1 
ATOM 2305  C C     . GLU A 1 286 ? -12.524 -25.629 -8.004  1.00 79.11 286 A 1 
ATOM 2306  O O     . GLU A 1 286 ? -13.493 -26.365 -8.170  1.00 73.19 286 A 1 
ATOM 2307  C CB    . GLU A 1 286 ? -10.440 -26.933 -7.538  1.00 74.43 286 A 1 
ATOM 2308  C CG    . GLU A 1 286 ? -9.143  -27.547 -8.080  1.00 65.42 286 A 1 
ATOM 2309  C CD    . GLU A 1 286 ? -8.420  -28.430 -7.058  1.00 60.39 286 A 1 
ATOM 2310  O OE1   . GLU A 1 286 ? -7.433  -29.087 -7.468  1.00 52.77 286 A 1 
ATOM 2311  O OE2   . GLU A 1 286 ? -8.833  -28.439 -5.875  1.00 52.50 286 A 1 
ATOM 2312  N N     . LYS A 1 287 ? -12.607 -24.477 -7.352  1.00 79.97 287 A 1 
ATOM 2313  C CA    . LYS A 1 287 ? -13.835 -23.933 -6.747  1.00 80.17 287 A 1 
ATOM 2314  C C     . LYS A 1 287 ? -14.615 -24.957 -5.893  1.00 81.15 287 A 1 
ATOM 2315  O O     . LYS A 1 287 ? -15.807 -25.169 -6.135  1.00 75.75 287 A 1 
ATOM 2316  C CB    . LYS A 1 287 ? -14.714 -23.263 -7.817  1.00 76.09 287 A 1 
ATOM 2317  C CG    . LYS A 1 287 ? -14.019 -22.090 -8.521  1.00 72.06 287 A 1 
ATOM 2318  C CD    . LYS A 1 287 ? -14.984 -21.414 -9.495  1.00 68.78 287 A 1 
ATOM 2319  C CE    . LYS A 1 287 ? -14.291 -20.226 -10.166 1.00 62.75 287 A 1 
ATOM 2320  N NZ    . LYS A 1 287 ? -15.207 -19.488 -11.068 1.00 56.01 287 A 1 
ATOM 2321  N N     . PRO A 1 288 ? -13.990 -25.596 -4.895  1.00 81.31 288 A 1 
ATOM 2322  C CA    . PRO A 1 288 ? -14.663 -26.577 -4.054  1.00 81.03 288 A 1 
ATOM 2323  C C     . PRO A 1 288 ? -15.780 -25.929 -3.232  1.00 82.45 288 A 1 
ATOM 2324  O O     . PRO A 1 288 ? -15.749 -24.733 -2.930  1.00 78.83 288 A 1 
ATOM 2325  C CB    . PRO A 1 288 ? -13.565 -27.175 -3.172  1.00 77.47 288 A 1 
ATOM 2326  C CG    . PRO A 1 288 ? -12.561 -26.037 -3.045  1.00 74.92 288 A 1 
ATOM 2327  C CD    . PRO A 1 288 ? -12.641 -25.354 -4.411  1.00 78.90 288 A 1 
ATOM 2328  N N     . LYS A 1 289 ? -16.764 -26.722 -2.824  1.00 83.63 289 A 1 
ATOM 2329  C CA    . LYS A 1 289 ? -17.758 -26.302 -1.832  1.00 84.18 289 A 1 
ATOM 2330  C C     . LYS A 1 289 ? -17.144 -26.300 -0.427  1.00 85.05 289 A 1 
ATOM 2331  O O     . LYS A 1 289 ? -16.112 -26.926 -0.189  1.00 80.31 289 A 1 
ATOM 2332  C CB    . LYS A 1 289 ? -19.006 -27.194 -1.899  1.00 80.63 289 A 1 
ATOM 2333  C CG    . LYS A 1 289 ? -19.833 -26.987 -3.185  1.00 72.43 289 A 1 
ATOM 2334  C CD    . LYS A 1 289 ? -21.153 -27.760 -3.066  1.00 67.46 289 A 1 
ATOM 2335  C CE    . LYS A 1 289 ? -22.107 -27.496 -4.233  1.00 57.69 289 A 1 
ATOM 2336  N NZ    . LYS A 1 289 ? -23.457 -28.059 -3.948  1.00 49.91 289 A 1 
ATOM 2337  N N     . VAL A 1 290 ? -17.812 -25.627 0.510   1.00 84.19 290 A 1 
ATOM 2338  C CA    . VAL A 1 290 ? -17.461 -25.709 1.931   1.00 84.66 290 A 1 
ATOM 2339  C C     . VAL A 1 290 ? -17.657 -27.146 2.393   1.00 85.41 290 A 1 
ATOM 2340  O O     . VAL A 1 290 ? -18.752 -27.690 2.269   1.00 82.76 290 A 1 
ATOM 2341  C CB    . VAL A 1 290 ? -18.307 -24.749 2.788   1.00 82.91 290 A 1 
ATOM 2342  C CG1   . VAL A 1 290 ? -17.909 -24.822 4.264   1.00 74.21 290 A 1 
ATOM 2343  C CG2   . VAL A 1 290 ? -18.115 -23.301 2.327   1.00 74.82 290 A 1 
ATOM 2344  N N     . ASN A 1 291 ? -16.604 -27.748 2.923   1.00 86.80 291 A 1 
ATOM 2345  C CA    . ASN A 1 291 ? -16.644 -29.131 3.362   1.00 86.77 291 A 1 
ATOM 2346  C C     . ASN A 1 291 ? -17.015 -29.194 4.843   1.00 87.59 291 A 1 
ATOM 2347  O O     . ASN A 1 291 ? -16.324 -28.630 5.689   1.00 84.16 291 A 1 
ATOM 2348  C CB    . ASN A 1 291 ? -15.301 -29.800 3.017   1.00 82.99 291 A 1 
ATOM 2349  C CG    . ASN A 1 291 ? -15.458 -31.249 2.600   1.00 74.59 291 A 1 
ATOM 2350  O OD1   . ASN A 1 291 ? -16.543 -31.766 2.403   1.00 64.32 291 A 1 
ATOM 2351  N ND2   . ASN A 1 291 ? -14.354 -31.940 2.423   1.00 65.49 291 A 1 
ATOM 2352  N N     . PHE A 1 292 ? -18.116 -29.845 5.159   1.00 88.67 292 A 1 
ATOM 2353  C CA    . PHE A 1 292 ? -18.604 -29.976 6.525   1.00 88.84 292 A 1 
ATOM 2354  C C     . PHE A 1 292 ? -19.298 -31.321 6.726   1.00 89.28 292 A 1 
ATOM 2355  O O     . PHE A 1 292 ? -19.809 -31.930 5.786   1.00 86.33 292 A 1 
ATOM 2356  C CB    . PHE A 1 292 ? -19.530 -28.802 6.882   1.00 86.91 292 A 1 
ATOM 2357  C CG    . PHE A 1 292 ? -20.865 -28.811 6.168   1.00 87.01 292 A 1 
ATOM 2358  C CD1   . PHE A 1 292 ? -20.978 -28.309 4.855   1.00 82.26 292 A 1 
ATOM 2359  C CD2   . PHE A 1 292 ? -22.004 -29.339 6.801   1.00 82.74 292 A 1 
ATOM 2360  C CE1   . PHE A 1 292 ? -22.208 -28.342 4.186   1.00 80.70 292 A 1 
ATOM 2361  C CE2   . PHE A 1 292 ? -23.242 -29.371 6.135   1.00 81.42 292 A 1 
ATOM 2362  C CZ    . PHE A 1 292 ? -23.341 -28.873 4.825   1.00 81.78 292 A 1 
ATOM 2363  N N     . THR A 1 293 ? -19.329 -31.775 7.969   1.00 89.47 293 A 1 
ATOM 2364  C CA    . THR A 1 293 ? -20.027 -32.999 8.360   1.00 89.20 293 A 1 
ATOM 2365  C C     . THR A 1 293 ? -20.907 -32.701 9.560   1.00 89.23 293 A 1 
ATOM 2366  O O     . THR A 1 293 ? -20.435 -32.178 10.567  1.00 86.23 293 A 1 
ATOM 2367  C CB    . THR A 1 293 ? -19.042 -34.127 8.687   1.00 87.52 293 A 1 
ATOM 2368  O OG1   . THR A 1 293 ? -18.117 -34.288 7.639   1.00 72.76 293 A 1 
ATOM 2369  C CG2   . THR A 1 293 ? -19.743 -35.468 8.853   1.00 71.43 293 A 1 
ATOM 2370  N N     . THR A 1 294 ? -22.185 -33.049 9.475   1.00 89.07 294 A 1 
ATOM 2371  C CA    . THR A 1 294 ? -23.136 -32.895 10.577  1.00 88.19 294 A 1 
ATOM 2372  C C     . THR A 1 294 ? -23.464 -34.256 11.165  1.00 87.96 294 A 1 
ATOM 2373  O O     . THR A 1 294 ? -23.934 -35.145 10.453  1.00 84.73 294 A 1 
ATOM 2374  C CB    . THR A 1 294 ? -24.418 -32.190 10.120  1.00 86.07 294 A 1 
ATOM 2375  O OG1   . THR A 1 294 ? -24.109 -30.973 9.486   1.00 72.27 294 A 1 
ATOM 2376  C CG2   . THR A 1 294 ? -25.334 -31.856 11.292  1.00 71.69 294 A 1 
ATOM 2377  N N     . LYS A 1 295 ? -23.263 -34.409 12.481  1.00 87.54 295 A 1 
ATOM 2378  C CA    . LYS A 1 295 ? -23.654 -35.604 13.234  1.00 87.11 295 A 1 
ATOM 2379  C C     . LYS A 1 295 ? -24.578 -35.202 14.380  1.00 87.13 295 A 1 
ATOM 2380  O O     . LYS A 1 295 ? -24.322 -34.225 15.072  1.00 83.70 295 A 1 
ATOM 2381  C CB    . LYS A 1 295 ? -22.391 -36.353 13.706  1.00 84.72 295 A 1 
ATOM 2382  C CG    . LYS A 1 295 ? -22.702 -37.736 14.312  1.00 78.52 295 A 1 
ATOM 2383  C CD    . LYS A 1 295 ? -21.424 -38.518 14.651  1.00 77.07 295 A 1 
ATOM 2384  C CE    . LYS A 1 295 ? -21.787 -39.908 15.208  1.00 69.87 295 A 1 
ATOM 2385  N NZ    . LYS A 1 295 ? -20.610 -40.751 15.548  1.00 63.84 295 A 1 
ATOM 2386  N N     . ILE A 1 296 ? -25.649 -35.958 14.583  1.00 87.26 296 A 1 
ATOM 2387  C CA    . ILE A 1 296 ? -26.568 -35.770 15.704  1.00 86.33 296 A 1 
ATOM 2388  C C     . ILE A 1 296 ? -26.380 -36.938 16.664  1.00 86.21 296 A 1 
ATOM 2389  O O     . ILE A 1 296 ? -26.450 -38.095 16.257  1.00 82.94 296 A 1 
ATOM 2390  C CB    . ILE A 1 296 ? -28.023 -35.593 15.227  1.00 84.01 296 A 1 
ATOM 2391  C CG1   . ILE A 1 296 ? -28.106 -34.356 14.300  1.00 78.30 296 A 1 
ATOM 2392  C CG2   . ILE A 1 296 ? -28.965 -35.435 16.437  1.00 76.15 296 A 1 
ATOM 2393  C CD1   . ILE A 1 296 ? -29.488 -34.089 13.709  1.00 69.59 296 A 1 
ATOM 2394  N N     . LEU A 1 297 ? -26.110 -36.612 17.922  1.00 86.34 297 A 1 
ATOM 2395  C CA    . LEU A 1 297 ? -25.859 -37.570 18.990  1.00 85.66 297 A 1 
ATOM 2396  C C     . LEU A 1 297 ? -27.062 -37.607 19.925  1.00 85.78 297 A 1 
ATOM 2397  O O     . LEU A 1 297 ? -27.567 -36.562 20.340  1.00 82.73 297 A 1 
ATOM 2398  C CB    . LEU A 1 297 ? -24.580 -37.176 19.745  1.00 83.74 297 A 1 
ATOM 2399  C CG    . LEU A 1 297 ? -23.306 -37.131 18.882  1.00 80.79 297 A 1 
ATOM 2400  C CD1   . LEU A 1 297 ? -22.139 -36.582 19.695  1.00 72.84 297 A 1 
ATOM 2401  C CD2   . LEU A 1 297 ? -22.924 -38.514 18.370  1.00 72.54 297 A 1 
ATOM 2402  N N     . ASN A 1 298 ? -27.502 -38.808 20.289  1.00 85.64 298 A 1 
ATOM 2403  C CA    . ASN A 1 298 ? -28.588 -38.999 21.239  1.00 85.28 298 A 1 
ATOM 2404  C C     . ASN A 1 298 ? -28.066 -38.839 22.670  1.00 85.73 298 A 1 
ATOM 2405  O O     . ASN A 1 298 ? -27.063 -39.454 23.040  1.00 82.61 298 A 1 
ATOM 2406  C CB    . ASN A 1 298 ? -29.216 -40.377 21.020  1.00 82.36 298 A 1 
ATOM 2407  C CG    . ASN A 1 298 ? -29.903 -40.519 19.669  1.00 78.60 298 A 1 
ATOM 2408  O OD1   . ASN A 1 298 ? -30.229 -39.571 18.990  1.00 70.15 298 A 1 
ATOM 2409  N ND2   . ASN A 1 298 ? -30.158 -41.741 19.253  1.00 71.68 298 A 1 
ATOM 2410  N N     . VAL A 1 299 ? -28.768 -38.049 23.466  1.00 84.95 299 A 1 
ATOM 2411  C CA    . VAL A 1 299 ? -28.490 -37.869 24.894  1.00 84.83 299 A 1 
ATOM 2412  C C     . VAL A 1 299 ? -29.487 -38.699 25.688  1.00 84.77 299 A 1 
ATOM 2413  O O     . VAL A 1 299 ? -30.696 -38.511 25.550  1.00 82.12 299 A 1 
ATOM 2414  C CB    . VAL A 1 299 ? -28.547 -36.391 25.308  1.00 83.44 299 A 1 
ATOM 2415  C CG1   . VAL A 1 299 ? -28.152 -36.216 26.777  1.00 75.04 299 A 1 
ATOM 2416  C CG2   . VAL A 1 299 ? -27.594 -35.538 24.466  1.00 76.49 299 A 1 
ATOM 2417  N N     . TYR A 1 300 ? -28.990 -39.592 26.522  1.00 84.71 300 A 1 
ATOM 2418  C CA    . TYR A 1 300 ? -29.803 -40.476 27.342  1.00 83.80 300 A 1 
ATOM 2419  C C     . TYR A 1 300 ? -29.742 -40.056 28.808  1.00 83.32 300 A 1 
ATOM 2420  O O     . TYR A 1 300 ? -28.672 -39.788 29.355  1.00 78.67 300 A 1 
ATOM 2421  C CB    . TYR A 1 300 ? -29.351 -41.926 27.158  1.00 81.82 300 A 1 
ATOM 2422  C CG    . TYR A 1 300 ? -29.604 -42.464 25.764  1.00 79.69 300 A 1 
ATOM 2423  C CD1   . TYR A 1 300 ? -30.827 -43.081 25.449  1.00 74.37 300 A 1 
ATOM 2424  C CD2   . TYR A 1 300 ? -28.622 -42.333 24.762  1.00 73.73 300 A 1 
ATOM 2425  C CE1   . TYR A 1 300 ? -31.071 -43.574 24.156  1.00 71.20 300 A 1 
ATOM 2426  C CE2   . TYR A 1 300 ? -28.859 -42.816 23.459  1.00 70.65 300 A 1 
ATOM 2427  C CZ    . TYR A 1 300 ? -30.085 -43.439 23.162  1.00 72.12 300 A 1 
ATOM 2428  O OH    . TYR A 1 300 ? -30.322 -43.916 21.897  1.00 69.42 300 A 1 
ATOM 2429  N N     . GLN A 1 301 ? -30.903 -40.042 29.464  1.00 82.99 301 A 1 
ATOM 2430  C CA    . GLN A 1 301 ? -31.029 -39.846 30.899  1.00 81.18 301 A 1 
ATOM 2431  C C     . GLN A 1 301 ? -31.745 -41.060 31.489  1.00 80.44 301 A 1 
ATOM 2432  O O     . GLN A 1 301 ? -32.911 -41.293 31.180  1.00 73.46 301 A 1 
ATOM 2433  C CB    . GLN A 1 301 ? -31.773 -38.535 31.169  1.00 76.11 301 A 1 
ATOM 2434  C CG    . GLN A 1 301 ? -31.757 -38.179 32.659  1.00 68.98 301 A 1 
ATOM 2435  C CD    . GLN A 1 301 ? -32.434 -36.847 32.976  1.00 66.60 301 A 1 
ATOM 2436  O OE1   . GLN A 1 301 ? -33.128 -36.249 32.185  1.00 61.79 301 A 1 
ATOM 2437  N NE2   . GLN A 1 301 ? -32.262 -36.342 34.177  1.00 60.34 301 A 1 
ATOM 2438  N N     . LYS A 1 302 ? -31.048 -41.836 32.328  1.00 82.48 302 A 1 
ATOM 2439  C CA    . LYS A 1 302 ? -31.576 -43.097 32.885  1.00 81.75 302 A 1 
ATOM 2440  C C     . LYS A 1 302 ? -32.143 -44.024 31.793  1.00 81.92 302 A 1 
ATOM 2441  O O     . LYS A 1 302 ? -33.281 -44.469 31.884  1.00 73.21 302 A 1 
ATOM 2442  C CB    . LYS A 1 302 ? -32.616 -42.824 33.985  1.00 77.91 302 A 1 
ATOM 2443  C CG    . LYS A 1 302 ? -32.080 -42.026 35.176  1.00 70.06 302 A 1 
ATOM 2444  C CD    . LYS A 1 302 ? -33.212 -41.865 36.200  1.00 63.61 302 A 1 
ATOM 2445  C CE    . LYS A 1 302 ? -32.716 -41.140 37.453  1.00 55.49 302 A 1 
ATOM 2446  N NZ    . LYS A 1 302 ? -33.792 -41.018 38.460  1.00 47.19 302 A 1 
ATOM 2447  N N     . ASP A 1 303 ? -31.373 -44.250 30.761  1.00 81.38 303 A 1 
ATOM 2448  C CA    . ASP A 1 303 ? -31.712 -45.084 29.595  1.00 81.20 303 A 1 
ATOM 2449  C C     . ASP A 1 303 ? -32.886 -44.594 28.722  1.00 82.82 303 A 1 
ATOM 2450  O O     . ASP A 1 303 ? -33.256 -45.253 27.750  1.00 76.90 303 A 1 
ATOM 2451  C CB    . ASP A 1 303 ? -31.840 -46.561 29.999  1.00 77.34 303 A 1 
ATOM 2452  C CG    . ASP A 1 303 ? -30.576 -47.084 30.682  1.00 68.66 303 A 1 
ATOM 2453  O OD1   . ASP A 1 303 ? -29.477 -46.686 30.235  1.00 59.87 303 A 1 
ATOM 2454  O OD2   . ASP A 1 303 ? -30.718 -47.861 31.648  1.00 60.75 303 A 1 
ATOM 2455  N N     . VAL A 1 304 ? -33.435 -43.414 29.005  1.00 81.54 304 A 1 
ATOM 2456  C CA    . VAL A 1 304 ? -34.468 -42.772 28.187  1.00 81.40 304 A 1 
ATOM 2457  C C     . VAL A 1 304 ? -33.839 -41.654 27.357  1.00 81.81 304 A 1 
ATOM 2458  O O     . VAL A 1 304 ? -32.997 -40.901 27.847  1.00 77.61 304 A 1 
ATOM 2459  C CB    . VAL A 1 304 ? -35.629 -42.251 29.050  1.00 78.14 304 A 1 
ATOM 2460  C CG1   . VAL A 1 304 ? -36.776 -41.715 28.183  1.00 68.42 304 A 1 
ATOM 2461  C CG2   . VAL A 1 304 ? -36.209 -43.363 29.935  1.00 69.54 304 A 1 
ATOM 2462  N N     . LEU A 1 305 ? -34.262 -41.524 26.110  1.00 80.66 305 A 1 
ATOM 2463  C CA    . LEU A 1 305 ? -33.839 -40.432 25.239  1.00 79.45 305 A 1 
ATOM 2464  C C     . LEU A 1 305 ? -34.382 -39.098 25.772  1.00 79.63 305 A 1 
ATOM 2465  O O     . LEU A 1 305 ? -35.589 -38.865 25.740  1.00 74.28 305 A 1 
ATOM 2466  C CB    . LEU A 1 305 ? -34.332 -40.722 23.811  1.00 76.02 305 A 1 
ATOM 2467  C CG    . LEU A 1 305 ? -33.869 -39.686 22.766  1.00 71.23 305 A 1 
ATOM 2468  C CD1   . LEU A 1 305 ? -32.369 -39.774 22.508  1.00 65.37 305 A 1 
ATOM 2469  C CD2   . LEU A 1 305 ? -34.592 -39.920 21.445  1.00 65.47 305 A 1 
ATOM 2470  N N     . ASP A 1 306 ? -33.492 -38.209 26.227  1.00 80.54 306 A 1 
ATOM 2471  C CA    . ASP A 1 306 ? -33.858 -36.886 26.749  1.00 78.69 306 A 1 
ATOM 2472  C C     . ASP A 1 306 ? -33.725 -35.780 25.693  1.00 79.03 306 A 1 
ATOM 2473  O O     . ASP A 1 306 ? -34.516 -34.831 25.644  1.00 72.03 306 A 1 
ATOM 2474  C CB    . ASP A 1 306 ? -32.988 -36.579 27.982  1.00 74.15 306 A 1 
ATOM 2475  C CG    . ASP A 1 306 ? -33.415 -35.290 28.690  1.00 67.06 306 A 1 
ATOM 2476  O OD1   . ASP A 1 306 ? -34.561 -35.237 29.184  1.00 60.93 306 A 1 
ATOM 2477  O OD2   . ASP A 1 306 ? -32.590 -34.355 28.771  1.00 60.43 306 A 1 
ATOM 2478  N N     . GLY A 1 307 ? -32.739 -35.906 24.811  1.00 80.36 307 A 1 
ATOM 2479  C CA    . GLY A 1 307 ? -32.487 -34.894 23.803  1.00 80.24 307 A 1 
ATOM 2480  C C     . GLY A 1 307 ? -31.426 -35.270 22.783  1.00 82.33 307 A 1 
ATOM 2481  O O     . GLY A 1 307 ? -30.987 -36.415 22.683  1.00 79.18 307 A 1 
ATOM 2482  N N     . TYR A 1 308 ? -31.025 -34.257 22.030  1.00 83.17 308 A 1 
ATOM 2483  C CA    . TYR A 1 308 ? -30.035 -34.390 20.972  1.00 83.10 308 A 1 
ATOM 2484  C C     . TYR A 1 308 ? -28.930 -33.349 21.130  1.00 83.60 308 A 1 
ATOM 2485  O O     . TYR A 1 308 ? -29.201 -32.183 21.413  1.00 80.83 308 A 1 
ATOM 2486  C CB    . TYR A 1 308 ? -30.709 -34.254 19.603  1.00 81.35 308 A 1 
ATOM 2487  C CG    . TYR A 1 308 ? -31.826 -35.246 19.363  1.00 80.52 308 A 1 
ATOM 2488  C CD1   . TYR A 1 308 ? -31.531 -36.584 19.048  1.00 76.24 308 A 1 
ATOM 2489  C CD2   . TYR A 1 308 ? -33.171 -34.842 19.473  1.00 75.93 308 A 1 
ATOM 2490  C CE1   . TYR A 1 308 ? -32.564 -37.513 18.838  1.00 73.52 308 A 1 
ATOM 2491  C CE2   . TYR A 1 308 ? -34.213 -35.764 19.266  1.00 73.70 308 A 1 
ATOM 2492  C CZ    . TYR A 1 308 ? -33.905 -37.099 18.946  1.00 74.89 308 A 1 
ATOM 2493  O OH    . TYR A 1 308 ? -34.916 -38.003 18.737  1.00 71.11 308 A 1 
ATOM 2494  N N     . VAL A 1 309 ? -27.697 -33.762 20.889  1.00 85.77 309 A 1 
ATOM 2495  C CA    . VAL A 1 309 ? -26.557 -32.868 20.679  1.00 86.40 309 A 1 
ATOM 2496  C C     . VAL A 1 309 ? -26.198 -32.908 19.203  1.00 86.77 309 A 1 
ATOM 2497  O O     . VAL A 1 309 ? -25.989 -33.983 18.643  1.00 84.92 309 A 1 
ATOM 2498  C CB    . VAL A 1 309 ? -25.366 -33.251 21.572  1.00 85.63 309 A 1 
ATOM 2499  C CG1   . VAL A 1 309 ? -24.093 -32.475 21.217  1.00 77.80 309 A 1 
ATOM 2500  C CG2   . VAL A 1 309 ? -25.689 -32.939 23.034  1.00 78.19 309 A 1 
ATOM 2501  N N     . CYS A 1 310 ? -26.130 -31.745 18.578  1.00 86.85 310 A 1 
ATOM 2502  C CA    . CYS A 1 310 ? -25.679 -31.625 17.199  1.00 86.95 310 A 1 
ATOM 2503  C C     . CYS A 1 310 ? -24.204 -31.221 17.175  1.00 87.69 310 A 1 
ATOM 2504  O O     . CYS A 1 310 ? -23.829 -30.215 17.773  1.00 86.04 310 A 1 
ATOM 2505  C CB    . CYS A 1 310 ? -26.576 -30.628 16.462  1.00 84.70 310 A 1 
ATOM 2506  S SG    . CYS A 1 310 ? -26.131 -30.572 14.706  1.00 74.32 310 A 1 
ATOM 2507  N N     . VAL A 1 311 ? -23.384 -31.989 16.470  1.00 89.42 311 A 1 
ATOM 2508  C CA    . VAL A 1 311 ? -21.967 -31.703 16.247  1.00 89.82 311 A 1 
ATOM 2509  C C     . VAL A 1 311 ? -21.767 -31.418 14.769  1.00 90.09 311 A 1 
ATOM 2510  O O     . VAL A 1 311 ? -22.137 -32.231 13.923  1.00 88.21 311 A 1 
ATOM 2511  C CB    . VAL A 1 311 ? -21.063 -32.854 16.711  1.00 88.84 311 A 1 
ATOM 2512  C CG1   . VAL A 1 311 ? -19.597 -32.433 16.658  1.00 78.71 311 A 1 
ATOM 2513  C CG2   . VAL A 1 311 ? -21.383 -33.280 18.149  1.00 79.92 311 A 1 
ATOM 2514  N N     . ILE A 1 312 ? -21.183 -30.270 14.464  1.00 90.49 312 A 1 
ATOM 2515  C CA    . ILE A 1 312 ? -20.864 -29.860 13.101  1.00 90.35 312 A 1 
ATOM 2516  C C     . ILE A 1 312 ? -19.351 -29.730 12.999  1.00 90.29 312 A 1 
ATOM 2517  O O     . ILE A 1 312 ? -18.761 -28.861 13.638  1.00 88.24 312 A 1 
ATOM 2518  C CB    . ILE A 1 312 ? -21.577 -28.546 12.723  1.00 89.34 312 A 1 
ATOM 2519  C CG1   . ILE A 1 312 ? -23.104 -28.636 12.958  1.00 82.24 312 A 1 
ATOM 2520  C CG2   . ILE A 1 312 ? -21.282 -28.194 11.255  1.00 81.59 312 A 1 
ATOM 2521  C CD1   . ILE A 1 312 ? -23.792 -27.273 12.951  1.00 74.93 312 A 1 
ATOM 2522  N N     . GLN A 1 313 ? -18.733 -30.585 12.209  1.00 91.13 313 A 1 
ATOM 2523  C CA    . GLN A 1 313 ? -17.329 -30.464 11.836  1.00 91.03 313 A 1 
ATOM 2524  C C     . GLN A 1 313 ? -17.235 -29.617 10.573  1.00 90.84 313 A 1 
ATOM 2525  O O     . GLN A 1 313 ? -17.872 -29.935 9.574   1.00 88.38 313 A 1 
ATOM 2526  C CB    . GLN A 1 313 ? -16.734 -31.863 11.633  1.00 89.58 313 A 1 
ATOM 2527  C CG    . GLN A 1 313 ? -15.247 -31.805 11.258  1.00 83.59 313 A 1 
ATOM 2528  C CD    . GLN A 1 313 ? -14.636 -33.189 11.017  1.00 81.33 313 A 1 
ATOM 2529  O OE1   . GLN A 1 313 ? -15.272 -34.221 11.134  1.00 73.07 313 A 1 
ATOM 2530  N NE2   . GLN A 1 313 ? -13.371 -33.244 10.664  1.00 71.27 313 A 1 
ATOM 2531  N N     . VAL A 1 314 ? -16.434 -28.565 10.616  1.00 90.77 314 A 1 
ATOM 2532  C CA    . VAL A 1 314 ? -16.140 -27.715 9.463   1.00 90.39 314 A 1 
ATOM 2533  C C     . VAL A 1 314 ? -14.674 -27.898 9.100   1.00 89.85 314 A 1 
ATOM 2534  O O     . VAL A 1 314 ? -13.800 -27.687 9.938   1.00 87.42 314 A 1 
ATOM 2535  C CB    . VAL A 1 314 ? -16.460 -26.238 9.756   1.00 89.33 314 A 1 
ATOM 2536  C CG1   . VAL A 1 314 ? -16.250 -25.371 8.515   1.00 80.41 314 A 1 
ATOM 2537  C CG2   . VAL A 1 314 ? -17.912 -26.054 10.215  1.00 81.49 314 A 1 
ATOM 2538  N N     . GLU A 1 315 ? -14.400 -28.296 7.860   1.00 89.23 315 A 1 
ATOM 2539  C CA    . GLU A 1 315 ? -13.037 -28.361 7.343   1.00 88.30 315 A 1 
ATOM 2540  C C     . GLU A 1 315 ? -12.548 -26.957 6.951   1.00 88.16 315 A 1 
ATOM 2541  O O     . GLU A 1 315 ? -13.346 -26.109 6.533   1.00 85.52 315 A 1 
ATOM 2542  C CB    . GLU A 1 315 ? -12.971 -29.324 6.145   1.00 86.70 315 A 1 
ATOM 2543  C CG    . GLU A 1 315 ? -13.062 -30.809 6.542   1.00 78.41 315 A 1 
ATOM 2544  C CD    . GLU A 1 315 ? -11.744 -31.437 7.030   1.00 72.36 315 A 1 
ATOM 2545  O OE1   . GLU A 1 315 ? -11.801 -32.544 7.614   1.00 63.42 315 A 1 
ATOM 2546  O OE2   . GLU A 1 315 ? -10.662 -30.865 6.770   1.00 64.16 315 A 1 
ATOM 2547  N N     . PRO A 1 316 ? -11.248 -26.680 7.071   1.00 86.82 316 A 1 
ATOM 2548  C CA    . PRO A 1 316 ? -10.697 -25.408 6.645   1.00 85.76 316 A 1 
ATOM 2549  C C     . PRO A 1 316 ? -10.846 -25.237 5.135   1.00 85.64 316 A 1 
ATOM 2550  O O     . PRO A 1 316 ? -10.577 -26.147 4.350   1.00 81.83 316 A 1 
ATOM 2551  C CB    . PRO A 1 316 ? -9.240  -25.387 7.104   1.00 83.16 316 A 1 
ATOM 2552  C CG    . PRO A 1 316 ? -8.952  -26.769 7.687   1.00 80.06 316 A 1 
ATOM 2553  C CD    . PRO A 1 316 ? -10.234 -27.586 7.554   1.00 83.45 316 A 1 
ATOM 2554  N N     . PHE A 1 317 ? -11.257 -24.046 4.728   1.00 86.21 317 A 1 
ATOM 2555  C CA    . PHE A 1 317 ? -11.540 -23.738 3.333   1.00 85.69 317 A 1 
ATOM 2556  C C     . PHE A 1 317 ? -10.300 -23.197 2.616   1.00 84.93 317 A 1 
ATOM 2557  O O     . PHE A 1 317 ? -9.486  -22.480 3.206   1.00 80.61 317 A 1 
ATOM 2558  C CB    . PHE A 1 317 ? -12.722 -22.768 3.285   1.00 84.16 317 A 1 
ATOM 2559  C CG    . PHE A 1 317 ? -13.362 -22.640 1.922   1.00 84.44 317 A 1 
ATOM 2560  C CD1   . PHE A 1 317 ? -13.389 -21.396 1.272   1.00 79.17 317 A 1 
ATOM 2561  C CD2   . PHE A 1 317 ? -13.971 -23.752 1.321   1.00 78.80 317 A 1 
ATOM 2562  C CE1   . PHE A 1 317 ? -14.035 -21.264 0.034   1.00 76.50 317 A 1 
ATOM 2563  C CE2   . PHE A 1 317 ? -14.613 -23.626 0.079   1.00 76.89 317 A 1 
ATOM 2564  C CZ    . PHE A 1 317 ? -14.650 -22.380 -0.561  1.00 79.90 317 A 1 
ATOM 2565  N N     . CYS A 1 318 ? -10.147 -23.509 1.334   1.00 83.69 318 A 1 
ATOM 2566  C CA    . CYS A 1 318 ? -9.008  -23.066 0.531   1.00 81.60 318 A 1 
ATOM 2567  C C     . CYS A 1 318 ? -8.973  -21.544 0.332   1.00 81.18 318 A 1 
ATOM 2568  O O     . CYS A 1 318 ? -7.902  -20.934 0.346   1.00 74.36 318 A 1 
ATOM 2569  C CB    . CYS A 1 318 ? -9.048  -23.797 -0.820  1.00 77.81 318 A 1 
ATOM 2570  S SG    . CYS A 1 318 ? -10.616 -23.482 -1.697  1.00 68.38 318 A 1 
ATOM 2571  N N     . CYS A 1 319 ? -10.137 -20.927 0.186   1.00 84.06 319 A 1 
ATOM 2572  C CA    . CYS A 1 319 ? -10.302 -19.507 -0.098  1.00 83.37 319 A 1 
ATOM 2573  C C     . CYS A 1 319 ? -10.989 -18.792 1.076   1.00 84.05 319 A 1 
ATOM 2574  O O     . CYS A 1 319 ? -10.521 -18.906 2.216   1.00 79.80 319 A 1 
ATOM 2575  C CB    . CYS A 1 319 ? -10.981 -19.360 -1.469  1.00 79.67 319 A 1 
ATOM 2576  S SG    . CYS A 1 319 ? -9.928  -20.062 -2.767  1.00 72.71 319 A 1 
ATOM 2577  N N     . VAL A 1 320 ? -12.051 -18.048 0.813   1.00 86.19 320 A 1 
ATOM 2578  C CA    . VAL A 1 320 ? -12.775 -17.284 1.832   1.00 87.06 320 A 1 
ATOM 2579  C C     . VAL A 1 320 ? -14.266 -17.607 1.825   1.00 87.76 320 A 1 
ATOM 2580  O O     . VAL A 1 320 ? -14.875 -17.767 0.766   1.00 86.06 320 A 1 
ATOM 2581  C CB    . VAL A 1 320 ? -12.542 -15.766 1.716   1.00 85.48 320 A 1 
ATOM 2582  C CG1   . VAL A 1 320 ? -11.085 -15.418 2.016   1.00 75.74 320 A 1 
ATOM 2583  C CG2   . VAL A 1 320 ? -12.903 -15.200 0.345   1.00 76.03 320 A 1 
ATOM 2584  N N     . VAL A 1 321 ? -14.842 -17.675 3.016   1.00 88.80 321 A 1 
ATOM 2585  C CA    . VAL A 1 321 ? -16.272 -17.895 3.249   1.00 89.48 321 A 1 
ATOM 2586  C C     . VAL A 1 321 ? -16.825 -16.710 4.024   1.00 89.30 321 A 1 
ATOM 2587  O O     . VAL A 1 321 ? -16.299 -16.353 5.079   1.00 87.35 321 A 1 
ATOM 2588  C CB    . VAL A 1 321 ? -16.527 -19.203 4.018   1.00 88.58 321 A 1 
ATOM 2589  C CG1   . VAL A 1 321 ? -18.025 -19.473 4.168   1.00 79.92 321 A 1 
ATOM 2590  C CG2   . VAL A 1 321 ? -15.904 -20.402 3.306   1.00 80.60 321 A 1 
ATOM 2591  N N     . PHE A 1 322 ? -17.883 -16.112 3.516   1.00 89.72 322 A 1 
ATOM 2592  C CA    . PHE A 1 322 ? -18.601 -15.031 4.165   1.00 89.85 322 A 1 
ATOM 2593  C C     . PHE A 1 322 ? -19.758 -15.594 4.990   1.00 89.89 322 A 1 
ATOM 2594  O O     . PHE A 1 322 ? -20.376 -16.585 4.611   1.00 87.39 322 A 1 
ATOM 2595  C CB    . PHE A 1 322 ? -19.099 -14.031 3.120   1.00 88.71 322 A 1 
ATOM 2596  C CG    . PHE A 1 322 ? -18.008 -13.299 2.365   1.00 88.90 322 A 1 
ATOM 2597  C CD1   . PHE A 1 322 ? -17.682 -11.978 2.708   1.00 83.00 322 A 1 
ATOM 2598  C CD2   . PHE A 1 322 ? -17.321 -13.923 1.311   1.00 82.42 322 A 1 
ATOM 2599  C CE1   . PHE A 1 322 ? -16.681 -11.287 2.012   1.00 81.56 322 A 1 
ATOM 2600  C CE2   . PHE A 1 322 ? -16.311 -13.239 0.616   1.00 81.28 322 A 1 
ATOM 2601  C CZ    . PHE A 1 322 ? -15.994 -11.920 0.968   1.00 84.24 322 A 1 
ATOM 2602  N N     . ALA A 1 323 ? -20.080 -14.942 6.099   1.00 88.54 323 A 1 
ATOM 2603  C CA    . ALA A 1 323 ? -21.285 -15.263 6.861   1.00 87.66 323 A 1 
ATOM 2604  C C     . ALA A 1 323 ? -22.547 -14.739 6.168   1.00 87.38 323 A 1 
ATOM 2605  O O     . ALA A 1 323 ? -23.595 -15.374 6.182   1.00 83.02 323 A 1 
ATOM 2606  C CB    . ALA A 1 323 ? -21.129 -14.676 8.265   1.00 86.12 323 A 1 
ATOM 2607  N N     . GLU A 1 324 ? -22.421 -13.584 5.543   1.00 87.63 324 A 1 
ATOM 2608  C CA    . GLU A 1 324 ? -23.409 -12.964 4.669   1.00 86.81 324 A 1 
ATOM 2609  C C     . GLU A 1 324 ? -22.678 -12.056 3.668   1.00 87.29 324 A 1 
ATOM 2610  O O     . GLU A 1 324 ? -21.461 -11.870 3.767   1.00 83.63 324 A 1 
ATOM 2611  C CB    . GLU A 1 324 ? -24.460 -12.191 5.493   1.00 83.40 324 A 1 
ATOM 2612  C CG    . GLU A 1 324 ? -23.860 -11.120 6.412   1.00 73.64 324 A 1 
ATOM 2613  C CD    . GLU A 1 324 ? -24.897 -10.192 7.052   1.00 70.83 324 A 1 
ATOM 2614  O OE1   . GLU A 1 324 ? -24.710 -9.812  8.229   1.00 63.65 324 A 1 
ATOM 2615  O OE2   . GLU A 1 324 ? -25.827 -9.769  6.328   1.00 64.08 324 A 1 
ATOM 2616  N N     . ALA A 1 325 ? -23.400 -11.476 2.710   1.00 86.66 325 A 1 
ATOM 2617  C CA    . ALA A 1 325 ? -22.802 -10.483 1.826   1.00 86.56 325 A 1 
ATOM 2618  C C     . ALA A 1 325 ? -22.207 -9.318  2.646   1.00 87.13 325 A 1 
ATOM 2619  O O     . ALA A 1 325 ? -22.819 -8.907  3.636   1.00 83.63 325 A 1 
ATOM 2620  C CB    . ALA A 1 325 ? -23.854 -9.990  0.827   1.00 84.43 325 A 1 
ATOM 2621  N N     . PRO A 1 326 ? -21.056 -8.753  2.255   1.00 87.70 326 A 1 
ATOM 2622  C CA    . PRO A 1 326 ? -20.448 -7.631  2.961   1.00 87.59 326 A 1 
ATOM 2623  C C     . PRO A 1 326 ? -21.412 -6.460  3.148   1.00 87.25 326 A 1 
ATOM 2624  O O     . PRO A 1 326 ? -22.241 -6.177  2.281   1.00 83.75 326 A 1 
ATOM 2625  C CB    . PRO A 1 326 ? -19.235 -7.228  2.125   1.00 85.69 326 A 1 
ATOM 2626  C CG    . PRO A 1 326 ? -18.864 -8.522  1.419   1.00 82.64 326 A 1 
ATOM 2627  C CD    . PRO A 1 326 ? -20.209 -9.190  1.171   1.00 85.44 326 A 1 
ATOM 2628  N N     . ASP A 1 327 ? -21.302 -5.762  4.274   1.00 86.20 327 A 1 
ATOM 2629  C CA    . ASP A 1 327 ? -22.087 -4.556  4.540   1.00 85.49 327 A 1 
ATOM 2630  C C     . ASP A 1 327 ? -21.404 -3.341  3.897   1.00 85.62 327 A 1 
ATOM 2631  O O     . ASP A 1 327 ? -20.878 -2.448  4.560   1.00 81.03 327 A 1 
ATOM 2632  C CB    . ASP A 1 327 ? -22.345 -4.427  6.051   1.00 82.75 327 A 1 
ATOM 2633  C CG    . ASP A 1 327 ? -23.540 -3.535  6.400   1.00 77.79 327 A 1 
ATOM 2634  O OD1   . ASP A 1 327 ? -24.320 -3.174  5.495   1.00 70.42 327 A 1 
ATOM 2635  O OD2   . ASP A 1 327 ? -23.721 -3.270  7.610   1.00 71.51 327 A 1 
ATOM 2636  N N     . SER A 1 328 ? -21.361 -3.360  2.572   1.00 87.01 328 A 1 
ATOM 2637  C CA    . SER A 1 328 ? -20.821 -2.306  1.726   1.00 87.19 328 A 1 
ATOM 2638  C C     . SER A 1 328 ? -21.877 -1.887  0.711   1.00 87.50 328 A 1 
ATOM 2639  O O     . SER A 1 328 ? -22.595 -2.726  0.171   1.00 84.80 328 A 1 
ATOM 2640  C CB    . SER A 1 328 ? -19.546 -2.780  1.032   1.00 85.26 328 A 1 
ATOM 2641  O OG    . SER A 1 328 ? -18.915 -1.704  0.374   1.00 75.03 328 A 1 
ATOM 2642  N N     . TRP A 1 329 ? -21.986 -0.593  0.491   1.00 88.43 329 A 1 
ATOM 2643  C CA    . TRP A 1 329 ? -23.078 0.006   -0.259  1.00 88.25 329 A 1 
ATOM 2644  C C     . TRP A 1 329 ? -22.542 0.898   -1.375  1.00 87.83 329 A 1 
ATOM 2645  O O     . TRP A 1 329 ? -21.474 1.499   -1.250  1.00 84.04 329 A 1 
ATOM 2646  C CB    . TRP A 1 329 ? -24.001 0.772   0.691   1.00 87.36 329 A 1 
ATOM 2647  C CG    . TRP A 1 329 ? -24.600 -0.049  1.796   1.00 87.68 329 A 1 
ATOM 2648  C CD1   . TRP A 1 329 ? -23.958 -0.425  2.926   1.00 81.29 329 A 1 
ATOM 2649  C CD2   . TRP A 1 329 ? -25.935 -0.656  1.869   1.00 84.97 329 A 1 
ATOM 2650  N NE1   . TRP A 1 329 ? -24.796 -1.235  3.693   1.00 81.58 329 A 1 
ATOM 2651  C CE2   . TRP A 1 329 ? -26.012 -1.402  3.075   1.00 83.87 329 A 1 
ATOM 2652  C CE3   . TRP A 1 329 ? -27.062 -0.647  1.024   1.00 82.18 329 A 1 
ATOM 2653  C CZ2   . TRP A 1 329 ? -27.168 -2.141  3.422   1.00 82.78 329 A 1 
ATOM 2654  C CZ3   . TRP A 1 329 ? -28.220 -1.374  1.375   1.00 76.55 329 A 1 
ATOM 2655  C CH2   . TRP A 1 329 ? -28.264 -2.118  2.556   1.00 78.22 329 A 1 
ATOM 2656  N N     . ILE A 1 330 ? -23.293 0.983   -2.463  1.00 87.32 330 A 1 
ATOM 2657  C CA    . ILE A 1 330 ? -22.982 1.813   -3.622  1.00 86.80 330 A 1 
ATOM 2658  C C     . ILE A 1 330 ? -24.266 2.462   -4.143  1.00 86.81 330 A 1 
ATOM 2659  O O     . ILE A 1 330 ? -25.360 1.924   -3.958  1.00 84.10 330 A 1 
ATOM 2660  C CB    . ILE A 1 330 ? -22.249 0.965   -4.687  1.00 84.15 330 A 1 
ATOM 2661  C CG1   . ILE A 1 330 ? -21.565 1.859   -5.737  1.00 71.04 330 A 1 
ATOM 2662  C CG2   . ILE A 1 330 ? -23.184 -0.069  -5.353  1.00 69.75 330 A 1 
ATOM 2663  C CD1   . ILE A 1 330 ? -20.556 1.111   -6.618  1.00 66.14 330 A 1 
ATOM 2664  N N     . MET A 1 331 ? -24.136 3.607   -4.781  1.00 85.05 331 A 1 
ATOM 2665  C CA    . MET A 1 331 ? -25.234 4.193   -5.547  1.00 83.75 331 A 1 
ATOM 2666  C C     . MET A 1 331 ? -25.354 3.473   -6.887  1.00 82.91 331 A 1 
ATOM 2667  O O     . MET A 1 331 ? -24.411 3.456   -7.681  1.00 78.42 331 A 1 
ATOM 2668  C CB    . MET A 1 331 ? -25.012 5.694   -5.753  1.00 82.21 331 A 1 
ATOM 2669  C CG    . MET A 1 331 ? -25.097 6.492   -4.449  1.00 77.30 331 A 1 
ATOM 2670  S SD    . MET A 1 331 ? -26.663 6.363   -3.529  1.00 75.63 331 A 1 
ATOM 2671  C CE    . MET A 1 331 ? -27.813 7.080   -4.725  1.00 66.52 331 A 1 
ATOM 2672  N N     . LYS A 1 332 ? -26.518 2.891   -7.139  1.00 82.78 332 A 1 
ATOM 2673  C CA    . LYS A 1 332 ? -26.861 2.259   -8.406  1.00 81.22 332 A 1 
ATOM 2674  C C     . LYS A 1 332 ? -28.285 2.643   -8.788  1.00 79.95 332 A 1 
ATOM 2675  O O     . LYS A 1 332 ? -29.185 2.510   -7.967  1.00 71.79 332 A 1 
ATOM 2676  C CB    . LYS A 1 332 ? -26.684 0.737   -8.286  1.00 77.85 332 A 1 
ATOM 2677  C CG    . LYS A 1 332 ? -26.824 0.059   -9.650  1.00 70.07 332 A 1 
ATOM 2678  C CD    . LYS A 1 332 ? -26.660 -1.455  -9.534  1.00 66.61 332 A 1 
ATOM 2679  C CE    . LYS A 1 332 ? -26.835 -2.060  -10.926 1.00 57.43 332 A 1 
ATOM 2680  N NZ    . LYS A 1 332 ? -26.754 -3.537  -10.911 1.00 50.40 332 A 1 
ATOM 2681  N N     . ASP A 1 333 ? -28.467 3.130   -10.005 1.00 80.46 333 A 1 
ATOM 2682  C CA    . ASP A 1 333 ? -29.775 3.545   -10.537 1.00 79.02 333 A 1 
ATOM 2683  C C     . ASP A 1 333 ? -30.533 4.489   -9.581  1.00 79.07 333 A 1 
ATOM 2684  O O     . ASP A 1 333 ? -31.697 4.281   -9.254  1.00 72.09 333 A 1 
ATOM 2685  C CB    . ASP A 1 333 ? -30.585 2.305   -10.972 1.00 76.16 333 A 1 
ATOM 2686  C CG    . ASP A 1 333 ? -29.801 1.392   -11.917 1.00 69.39 333 A 1 
ATOM 2687  O OD1   . ASP A 1 333 ? -29.029 1.933   -12.739 1.00 60.71 333 A 1 
ATOM 2688  O OD2   . ASP A 1 333 ? -29.922 0.157   -11.778 1.00 61.27 333 A 1 
ATOM 2689  N N     . ASN A 1 334 ? -29.829 5.505   -9.073  1.00 80.43 334 A 1 
ATOM 2690  C CA    . ASN A 1 334 ? -30.351 6.477   -8.112  1.00 79.75 334 A 1 
ATOM 2691  C C     . ASN A 1 334 ? -30.870 5.880   -6.788  1.00 80.86 334 A 1 
ATOM 2692  O O     . ASN A 1 334 ? -31.701 6.476   -6.108  1.00 74.39 334 A 1 
ATOM 2693  C CB    . ASN A 1 334 ? -31.356 7.414   -8.805  1.00 75.44 334 A 1 
ATOM 2694  C CG    . ASN A 1 334 ? -30.719 8.284   -9.874  1.00 68.21 334 A 1 
ATOM 2695  O OD1   . ASN A 1 334 ? -29.527 8.518   -9.889  1.00 59.87 334 A 1 
ATOM 2696  N ND2   . ASN A 1 334 ? -31.522 8.822   -10.768 1.00 60.01 334 A 1 
ATOM 2697  N N     . SER A 1 335 ? -30.370 4.715   -6.406  1.00 82.82 335 A 1 
ATOM 2698  C CA    . SER A 1 335 ? -30.714 4.053   -5.152  1.00 83.14 335 A 1 
ATOM 2699  C C     . SER A 1 335 ? -29.476 3.526   -4.428  1.00 84.16 335 A 1 
ATOM 2700  O O     . SER A 1 335 ? -28.461 3.185   -5.046  1.00 79.98 335 A 1 
ATOM 2701  C CB    . SER A 1 335 ? -31.737 2.939   -5.403  1.00 79.09 335 A 1 
ATOM 2702  O OG    . SER A 1 335 ? -31.161 1.846   -6.087  1.00 66.61 335 A 1 
ATOM 2703  N N     . VAL A 1 336 ? -29.565 3.447   -3.108  1.00 83.67 336 A 1 
ATOM 2704  C CA    . VAL A 1 336 ? -28.531 2.835   -2.272  1.00 83.85 336 A 1 
ATOM 2705  C C     . VAL A 1 336 ? -28.678 1.316   -2.336  1.00 84.55 336 A 1 
ATOM 2706  O O     . VAL A 1 336 ? -29.649 0.756   -1.825  1.00 81.71 336 A 1 
ATOM 2707  C CB    . VAL A 1 336 ? -28.609 3.352   -0.824  1.00 81.84 336 A 1 
ATOM 2708  C CG1   . VAL A 1 336 ? -27.557 2.685   0.065   1.00 75.39 336 A 1 
ATOM 2709  C CG2   . VAL A 1 336 ? -28.381 4.861   -0.763  1.00 75.93 336 A 1 
ATOM 2710  N N     . THR A 1 337 ? -27.704 0.643   -2.939  1.00 86.13 337 A 1 
ATOM 2711  C CA    . THR A 1 337 ? -27.715 -0.809  -3.160  1.00 85.99 337 A 1 
ATOM 2712  C C     . THR A 1 337 ? -26.552 -1.473  -2.428  1.00 86.46 337 A 1 
ATOM 2713  O O     . THR A 1 337 ? -25.441 -0.948  -2.415  1.00 83.65 337 A 1 
ATOM 2714  C CB    . THR A 1 337 ? -27.666 -1.129  -4.663  1.00 83.80 337 A 1 
ATOM 2715  O OG1   . THR A 1 337 ? -28.679 -0.417  -5.336  1.00 70.82 337 A 1 
ATOM 2716  C CG2   . THR A 1 337 ? -27.919 -2.604  -4.957  1.00 69.96 337 A 1 
ATOM 2717  N N     . ARG A 1 338 ? -26.793 -2.633  -1.835  1.00 87.17 338 A 1 
ATOM 2718  C CA    . ARG A 1 338 ? -25.752 -3.445  -1.193  1.00 87.35 338 A 1 
ATOM 2719  C C     . ARG A 1 338 ? -24.959 -4.216  -2.249  1.00 87.20 338 A 1 
ATOM 2720  O O     . ARG A 1 338 ? -25.546 -4.809  -3.149  1.00 83.77 338 A 1 
ATOM 2721  C CB    . ARG A 1 338 ? -26.402 -4.380  -0.151  1.00 84.79 338 A 1 
ATOM 2722  C CG    . ARG A 1 338 ? -25.384 -5.071  0.779   1.00 79.73 338 A 1 
ATOM 2723  C CD    . ARG A 1 338 ? -26.111 -5.954  1.798   1.00 79.20 338 A 1 
ATOM 2724  N NE    . ARG A 1 338 ? -25.179 -6.546  2.781   1.00 75.75 338 A 1 
ATOM 2725  C CZ    . ARG A 1 338 ? -25.493 -7.340  3.803   1.00 74.15 338 A 1 
ATOM 2726  N NH1   . ARG A 1 338 ? -26.705 -7.734  4.047   1.00 67.82 338 A 1 
ATOM 2727  N NH2   . ARG A 1 338 ? -24.580 -7.754  4.617   1.00 66.33 338 A 1 
ATOM 2728  N N     . LEU A 1 339 ? -23.632 -4.241  -2.106  1.00 86.48 339 A 1 
ATOM 2729  C CA    . LEU A 1 339 ? -22.760 -5.037  -2.967  1.00 86.11 339 A 1 
ATOM 2730  C C     . LEU A 1 339 ? -22.888 -6.532  -2.642  1.00 86.82 339 A 1 
ATOM 2731  O O     . LEU A 1 339 ? -23.063 -6.921  -1.484  1.00 84.42 339 A 1 
ATOM 2732  C CB    . LEU A 1 339 ? -21.307 -4.563  -2.825  1.00 84.04 339 A 1 
ATOM 2733  C CG    . LEU A 1 339 ? -21.036 -3.154  -3.387  1.00 82.17 339 A 1 
ATOM 2734  C CD1   . LEU A 1 339 ? -19.627 -2.709  -3.021  1.00 76.26 339 A 1 
ATOM 2735  C CD2   . LEU A 1 339 ? -21.168 -3.107  -4.908  1.00 76.10 339 A 1 
ATOM 2736  N N     . THR A 1 340 ? -22.758 -7.376  -3.661  1.00 87.41 340 A 1 
ATOM 2737  C CA    . THR A 1 340 ? -22.613 -8.823  -3.468  1.00 87.43 340 A 1 
ATOM 2738  C C     . THR A 1 340 ? -21.194 -9.161  -2.995  1.00 87.79 340 A 1 
ATOM 2739  O O     . THR A 1 340 ? -20.268 -8.365  -3.169  1.00 85.19 340 A 1 
ATOM 2740  C CB    . THR A 1 340 ? -22.955 -9.615  -4.739  1.00 85.86 340 A 1 
ATOM 2741  O OG1   . THR A 1 340 ? -22.016 -9.368  -5.748  1.00 74.47 340 A 1 
ATOM 2742  C CG2   . THR A 1 340 ? -24.344 -9.275  -5.286  1.00 72.89 340 A 1 
ATOM 2743  N N     . ALA A 1 341 ? -21.006 -10.351 -2.420  1.00 86.43 341 A 1 
ATOM 2744  C CA    . ALA A 1 341 ? -19.690 -10.782 -1.948  1.00 86.28 341 A 1 
ATOM 2745  C C     . ALA A 1 341 ? -18.642 -10.792 -3.072  1.00 86.74 341 A 1 
ATOM 2746  O O     . ALA A 1 341 ? -17.534 -10.295 -2.890  1.00 84.36 341 A 1 
ATOM 2747  C CB    . ALA A 1 341 ? -19.831 -12.167 -1.309  1.00 84.69 341 A 1 
ATOM 2748  N N     . GLU A 1 342 ? -19.018 -11.285 -4.248  1.00 87.35 342 A 1 
ATOM 2749  C CA    . GLU A 1 342 ? -18.130 -11.352 -5.409  1.00 86.59 342 A 1 
ATOM 2750  C C     . GLU A 1 342 ? -17.760 -9.958  -5.930  1.00 86.68 342 A 1 
ATOM 2751  O O     . GLU A 1 342 ? -16.582 -9.649  -6.084  1.00 84.04 342 A 1 
ATOM 2752  C CB    . GLU A 1 342 ? -18.807 -12.215 -6.479  1.00 84.73 342 A 1 
ATOM 2753  C CG    . GLU A 1 342 ? -17.867 -12.549 -7.638  1.00 73.92 342 A 1 
ATOM 2754  C CD    . GLU A 1 342 ? -18.486 -13.560 -8.611  1.00 67.05 342 A 1 
ATOM 2755  O OE1   . GLU A 1 342 ? -17.703 -14.180 -9.366  1.00 58.60 342 A 1 
ATOM 2756  O OE2   . GLU A 1 342 ? -19.724 -13.728 -8.592  1.00 58.54 342 A 1 
ATOM 2757  N N     . GLN A 1 343 ? -18.744 -9.083  -6.105  1.00 86.52 343 A 1 
ATOM 2758  C CA    . GLN A 1 343 ? -18.503 -7.691  -6.506  1.00 85.88 343 A 1 
ATOM 2759  C C     . GLN A 1 343 ? -17.608 -6.964  -5.500  1.00 86.21 343 A 1 
ATOM 2760  O O     . GLN A 1 343 ? -16.691 -6.244  -5.890  1.00 84.12 343 A 1 
ATOM 2761  C CB    . GLN A 1 343 ? -19.840 -6.941  -6.609  1.00 84.37 343 A 1 
ATOM 2762  C CG    . GLN A 1 343 ? -20.656 -7.329  -7.848  1.00 78.57 343 A 1 
ATOM 2763  C CD    . GLN A 1 343 ? -22.076 -6.758  -7.806  1.00 76.15 343 A 1 
ATOM 2764  O OE1   . GLN A 1 343 ? -22.621 -6.405  -6.769  1.00 69.50 343 A 1 
ATOM 2765  N NE2   . GLN A 1 343 ? -22.738 -6.674  -8.935  1.00 67.54 343 A 1 
ATOM 2766  N N     . TRP A 1 344 ? -17.850 -7.179  -4.217  1.00 87.38 344 A 1 
ATOM 2767  C CA    . TRP A 1 344 ? -17.063 -6.558  -3.157  1.00 87.58 344 A 1 
ATOM 2768  C C     . TRP A 1 344 ? -15.601 -7.005  -3.195  1.00 87.32 344 A 1 
ATOM 2769  O O     . TRP A 1 344 ? -14.713 -6.161  -3.136  1.00 85.59 344 A 1 
ATOM 2770  C CB    . TRP A 1 344 ? -17.708 -6.866  -1.809  1.00 86.91 344 A 1 
ATOM 2771  C CG    . TRP A 1 344 ? -17.009 -6.246  -0.638  1.00 86.84 344 A 1 
ATOM 2772  C CD1   . TRP A 1 344 ? -17.222 -5.000  -0.170  1.00 82.27 344 A 1 
ATOM 2773  C CD2   . TRP A 1 344 ? -15.983 -6.832  0.219   1.00 85.15 344 A 1 
ATOM 2774  N NE1   . TRP A 1 344 ? -16.405 -4.768  0.929   1.00 82.91 344 A 1 
ATOM 2775  C CE2   . TRP A 1 344 ? -15.632 -5.869  1.200   1.00 84.29 344 A 1 
ATOM 2776  C CE3   . TRP A 1 344 ? -15.329 -8.087  0.256   1.00 83.19 344 A 1 
ATOM 2777  C CZ2   . TRP A 1 344 ? -14.661 -6.130  2.196   1.00 82.91 344 A 1 
ATOM 2778  C CZ3   . TRP A 1 344 ? -14.364 -8.346  1.244   1.00 79.50 344 A 1 
ATOM 2779  C CH2   . TRP A 1 344 ? -14.034 -7.379  2.201   1.00 80.03 344 A 1 
ATOM 2780  N N     . VAL A 1 345 ? -15.333 -8.296  -3.362  1.00 87.51 345 A 1 
ATOM 2781  C CA    . VAL A 1 345 ? -13.958 -8.811  -3.462  1.00 87.12 345 A 1 
ATOM 2782  C C     . VAL A 1 345 ? -13.253 -8.281  -4.712  1.00 86.48 345 A 1 
ATOM 2783  O O     . VAL A 1 345 ? -12.110 -7.841  -4.621  1.00 84.54 345 A 1 
ATOM 2784  C CB    . VAL A 1 345 ? -13.923 -10.347 -3.428  1.00 86.52 345 A 1 
ATOM 2785  C CG1   . VAL A 1 345 ? -12.500 -10.879 -3.644  1.00 78.58 345 A 1 
ATOM 2786  C CG2   . VAL A 1 345 ? -14.388 -10.885 -2.072  1.00 79.83 345 A 1 
ATOM 2787  N N     . VAL A 1 346 ? -13.928 -8.267  -5.854  1.00 87.11 346 A 1 
ATOM 2788  C CA    . VAL A 1 346 ? -13.376 -7.713  -7.102  1.00 85.84 346 A 1 
ATOM 2789  C C     . VAL A 1 346 ? -13.022 -6.233  -6.937  1.00 85.19 346 A 1 
ATOM 2790  O O     . VAL A 1 346 ? -11.928 -5.821  -7.313  1.00 82.68 346 A 1 
ATOM 2791  C CB    . VAL A 1 346 ? -14.353 -7.928  -8.275  1.00 84.79 346 A 1 
ATOM 2792  C CG1   . VAL A 1 346 ? -13.922 -7.188  -9.546  1.00 77.16 346 A 1 
ATOM 2793  C CG2   . VAL A 1 346 ? -14.444 -9.416  -8.631  1.00 77.64 346 A 1 
ATOM 2794  N N     . MET A 1 347 ? -13.893 -5.445  -6.316  1.00 85.44 347 A 1 
ATOM 2795  C CA    . MET A 1 347 ? -13.621 -4.030  -6.053  1.00 83.73 347 A 1 
ATOM 2796  C C     . MET A 1 347 ? -12.507 -3.823  -5.017  1.00 83.08 347 A 1 
ATOM 2797  O O     . MET A 1 347 ? -11.682 -2.927  -5.181  1.00 80.12 347 A 1 
ATOM 2798  C CB    . MET A 1 347 ? -14.906 -3.324  -5.606  1.00 82.49 347 A 1 
ATOM 2799  C CG    . MET A 1 347 ? -15.926 -3.184  -6.740  1.00 76.97 347 A 1 
ATOM 2800  S SD    . MET A 1 347 ? -17.460 -2.329  -6.260  1.00 72.00 347 A 1 
ATOM 2801  C CE    . MET A 1 347 ? -16.876 -0.616  -6.244  1.00 63.79 347 A 1 
ATOM 2802  N N     . MET A 1 348 ? -12.447 -4.648  -3.972  1.00 83.78 348 A 1 
ATOM 2803  C CA    . MET A 1 348 ? -11.430 -4.562  -2.922  1.00 81.68 348 A 1 
ATOM 2804  C C     . MET A 1 348 ? -10.026 -4.902  -3.420  1.00 79.84 348 A 1 
ATOM 2805  O O     . MET A 1 348 ? -9.061  -4.220  -3.078  1.00 75.20 348 A 1 
ATOM 2806  C CB    . MET A 1 348 ? -11.792 -5.502  -1.760  1.00 80.19 348 A 1 
ATOM 2807  C CG    . MET A 1 348 ? -12.853 -4.908  -0.833  1.00 75.53 348 A 1 
ATOM 2808  S SD    . MET A 1 348 ? -12.283 -3.521  0.196   1.00 73.74 348 A 1 
ATOM 2809  C CE    . MET A 1 348 ? -11.298 -4.421  1.419   1.00 65.60 348 A 1 
ATOM 2810  N N     . LEU A 1 349 ? -9.909  -5.951  -4.222  1.00 81.16 349 A 1 
ATOM 2811  C CA    . LEU A 1 349 ? -8.629  -6.386  -4.788  1.00 77.93 349 A 1 
ATOM 2812  C C     . LEU A 1 349 ? -8.246  -5.600  -6.043  1.00 74.51 349 A 1 
ATOM 2813  O O     . LEU A 1 349 ? -7.090  -5.627  -6.450  1.00 65.44 349 A 1 
ATOM 2814  C CB    . LEU A 1 349 ? -8.688  -7.891  -5.091  1.00 76.02 349 A 1 
ATOM 2815  C CG    . LEU A 1 349 ? -8.799  -8.792  -3.846  1.00 74.01 349 A 1 
ATOM 2816  C CD1   . LEU A 1 349 ? -8.872  -10.250 -4.286  1.00 69.54 349 A 1 
ATOM 2817  C CD2   . LEU A 1 349 ? -7.596  -8.638  -2.906  1.00 70.04 349 A 1 
ATOM 2818  N N     . ASP A 1 350 ? -9.216  -4.927  -6.626  1.00 72.02 350 A 1 
ATOM 2819  C CA    . ASP A 1 350 ? -9.110  -4.359  -7.969  1.00 67.42 350 A 1 
ATOM 2820  C C     . ASP A 1 350 ? -8.524  -5.342  -8.983  1.00 65.12 350 A 1 
ATOM 2821  O O     . ASP A 1 350 ? -7.722  -4.998  -9.847  1.00 56.33 350 A 1 
ATOM 2822  C CB    . ASP A 1 350 ? -8.404  -3.020  -7.941  1.00 60.74 350 A 1 
ATOM 2823  C CG    . ASP A 1 350 ? -8.517  -2.262  -9.256  1.00 53.25 350 A 1 
ATOM 2824  O OD1   . ASP A 1 350 ? -9.643  -1.885  -9.608  1.00 47.81 350 A 1 
ATOM 2825  O OD2   . ASP A 1 350 ? -7.455  -1.884  -9.802  1.00 48.09 350 A 1 
ATOM 2826  N N     . THR A 1 351 ? -8.936  -6.585  -8.858  1.00 53.47 351 A 1 
ATOM 2827  C CA    . THR A 1 351 ? -8.744  -7.583  -9.897  1.00 49.04 351 A 1 
ATOM 2828  C C     . THR A 1 351 ? -9.727  -7.298  -11.028 1.00 48.10 351 A 1 
ATOM 2829  O O     . THR A 1 351 ? -10.554 -8.135  -11.374 1.00 43.55 351 A 1 
ATOM 2830  C CB    . THR A 1 351 ? -8.895  -9.011  -9.353  1.00 42.34 351 A 1 
ATOM 2831  O OG1   . THR A 1 351 ? -10.131 -9.156  -8.685  1.00 38.84 351 A 1 
ATOM 2832  C CG2   . THR A 1 351 ? -7.790  -9.368  -8.367  1.00 38.01 351 A 1 
ATOM 2833  N N     . GLN A 1 352 ? -9.662  -6.097  -11.582 1.00 39.94 352 A 1 
ATOM 2834  C CA    . GLN A 1 352 ? -10.196 -5.923  -12.912 1.00 39.16 352 A 1 
ATOM 2835  C C     . GLN A 1 352 ? -9.451  -6.906  -13.806 1.00 39.42 352 A 1 
ATOM 2836  O O     . GLN A 1 352 ? -8.259  -7.168  -13.612 1.00 36.55 352 A 1 
ATOM 2837  C CB    . GLN A 1 352 ? -10.060 -4.475  -13.402 1.00 34.78 352 A 1 
ATOM 2838  C CG    . GLN A 1 352 ? -11.034 -3.552  -12.662 1.00 31.69 352 A 1 
ATOM 2839  C CD    . GLN A 1 352 ? -11.102 -2.147  -13.256 1.00 28.51 352 A 1 
ATOM 2840  O OE1   . GLN A 1 352 ? -10.474 -1.801  -14.236 1.00 26.77 352 A 1 
ATOM 2841  N NE2   . GLN A 1 352 ? -11.906 -1.277  -12.675 1.00 25.70 352 A 1 
ATOM 2842  N N     . SER A 1 353 ? -10.161 -7.445  -14.756 1.00 31.17 353 A 1 
ATOM 2843  C CA    . SER A 1 353 ? -9.635  -8.333  -15.784 1.00 30.66 353 A 1 
ATOM 2844  C C     . SER A 1 353 ? -8.680  -7.579  -16.717 1.00 31.00 353 A 1 
ATOM 2845  O O     . SER A 1 353 ? -8.939  -7.446  -17.911 1.00 29.19 353 A 1 
ATOM 2846  C CB    . SER A 1 353 ? -10.809 -8.949  -16.552 1.00 27.50 353 A 1 
ATOM 2847  O OG    . SER A 1 353 ? -11.663 -7.928  -17.030 1.00 25.18 353 A 1 
ATOM 2848  N N     . ALA A 1 354 ? -7.599  -7.032  -16.174 1.00 29.44 354 A 1 
ATOM 2849  C CA    . ALA A 1 354 ? -6.455  -6.705  -16.992 1.00 29.53 354 A 1 
ATOM 2850  C C     . ALA A 1 354 ? -5.982  -8.025  -17.620 1.00 29.71 354 A 1 
ATOM 2851  O O     . ALA A 1 354 ? -5.863  -9.025  -16.905 1.00 28.39 354 A 1 
ATOM 2852  C CB    . ALA A 1 354 ? -5.378  -6.037  -16.132 1.00 27.60 354 A 1 
ATOM 2853  N N     . PRO A 1 355 ? -5.780  -8.067  -18.926 1.00 27.32 355 A 1 
ATOM 2854  C CA    . PRO A 1 355 ? -5.353  -9.288  -19.591 1.00 26.63 355 A 1 
ATOM 2855  C C     . PRO A 1 355 ? -4.060  -9.806  -18.943 1.00 27.13 355 A 1 
ATOM 2856  O O     . PRO A 1 355 ? -3.172  -9.011  -18.625 1.00 25.43 355 A 1 
ATOM 2857  C CB    . PRO A 1 355 ? -5.196  -8.921  -21.071 1.00 24.23 355 A 1 
ATOM 2858  C CG    . PRO A 1 355 ? -5.017  -7.407  -21.057 1.00 23.73 355 A 1 
ATOM 2859  C CD    . PRO A 1 355 ? -5.837  -6.964  -19.858 1.00 25.12 355 A 1 
ATOM 2860  N N     . PRO A 1 356 ? -3.935  -11.116 -18.737 1.00 26.45 356 A 1 
ATOM 2861  C CA    . PRO A 1 356 ? -2.875  -11.695 -17.909 1.00 25.83 356 A 1 
ATOM 2862  C C     . PRO A 1 356 ? -1.456  -11.409 -18.412 1.00 26.34 356 A 1 
ATOM 2863  O O     . PRO A 1 356 ? -0.521  -11.471 -17.629 1.00 24.80 356 A 1 
ATOM 2864  C CB    . PRO A 1 356 ? -3.177  -13.200 -17.873 1.00 23.51 356 A 1 
ATOM 2865  C CG    . PRO A 1 356 ? -4.028  -13.438 -19.116 1.00 23.03 356 A 1 
ATOM 2866  C CD    . PRO A 1 356 ? -4.815  -12.146 -19.239 1.00 24.07 356 A 1 
ATOM 2867  N N     . SER A 1 357 ? -1.296  -11.071 -19.683 1.00 26.95 357 A 1 
ATOM 2868  C CA    . SER A 1 357 ? 0.005   -10.771 -20.289 1.00 26.85 357 A 1 
ATOM 2869  C C     . SER A 1 357 ? 0.654   -9.499  -19.732 1.00 27.46 357 A 1 
ATOM 2870  O O     . SER A 1 357 ? 1.826   -9.510  -19.377 1.00 26.14 357 A 1 
ATOM 2871  C CB    . SER A 1 357 ? -0.147  -10.656 -21.810 1.00 25.01 357 A 1 
ATOM 2872  O OG    . SER A 1 357 ? -1.169  -9.734  -22.150 1.00 23.37 357 A 1 
ATOM 2873  N N     . LEU A 1 358 ? -0.117  -8.424  -19.593 1.00 29.47 358 A 1 
ATOM 2874  C CA    . LEU A 1 358 ? 0.375   -7.157  -19.033 1.00 29.86 358 A 1 
ATOM 2875  C C     . LEU A 1 358 ? 0.607   -7.215  -17.515 1.00 29.84 358 A 1 
ATOM 2876  O O     . LEU A 1 358 ? 1.247   -6.334  -16.942 1.00 28.36 358 A 1 
ATOM 2877  C CB    . LEU A 1 358 ? -0.623  -6.038  -19.382 1.00 27.91 358 A 1 
ATOM 2878  C CG    . LEU A 1 358 ? -0.438  -5.473  -20.799 1.00 25.68 358 A 1 
ATOM 2879  C CD1   . LEU A 1 358 ? -1.690  -4.731  -21.245 1.00 24.00 358 A 1 
ATOM 2880  C CD2   . LEU A 1 358 ? 0.741   -4.500  -20.853 1.00 25.16 358 A 1 
ATOM 2881  N N     . VAL A 1 359 ? 0.090   -8.235  -16.864 1.00 29.76 359 A 1 
ATOM 2882  C CA    . VAL A 1 359 ? 0.182   -8.396  -15.410 1.00 29.57 359 A 1 
ATOM 2883  C C     . VAL A 1 359 ? 1.594   -8.769  -14.953 1.00 29.50 359 A 1 
ATOM 2884  O O     . VAL A 1 359 ? 1.975   -8.389  -13.850 1.00 28.26 359 A 1 
ATOM 2885  C CB    . VAL A 1 359 ? -0.870  -9.415  -14.921 1.00 27.83 359 A 1 
ATOM 2886  C CG1   . VAL A 1 359 ? -0.769  -9.752  -13.435 1.00 25.41 359 A 1 
ATOM 2887  C CG2   . VAL A 1 359 ? -2.286  -8.884  -15.160 1.00 26.00 359 A 1 
ATOM 2888  N N     . THR A 1 360 ? 2.372   -9.485  -15.754 1.00 27.21 360 A 1 
ATOM 2889  C CA    . THR A 1 360 ? 3.641   -10.073 -15.297 1.00 27.06 360 A 1 
ATOM 2890  C C     . THR A 1 360 ? 4.734   -9.040  -15.036 1.00 27.29 360 A 1 
ATOM 2891  O O     . THR A 1 360 ? 5.164   -8.904  -13.892 1.00 25.47 360 A 1 
ATOM 2892  C CB    . THR A 1 360 ? 4.145   -11.168 -16.252 1.00 24.96 360 A 1 
ATOM 2893  O OG1   . THR A 1 360 ? 4.071   -10.739 -17.589 1.00 23.18 360 A 1 
ATOM 2894  C CG2   . THR A 1 360 ? 3.293   -12.432 -16.131 1.00 23.09 360 A 1 
ATOM 2895  N N     . ASP A 1 361 ? 5.159   -8.295  -16.046 1.00 28.29 361 A 1 
ATOM 2896  C CA    . ASP A 1 361 ? 6.341   -7.433  -15.920 1.00 27.95 361 A 1 
ATOM 2897  C C     . ASP A 1 361 ? 6.051   -6.105  -15.214 1.00 28.09 361 A 1 
ATOM 2898  O O     . ASP A 1 361 ? 6.748   -5.714  -14.276 1.00 26.47 361 A 1 
ATOM 2899  C CB    . ASP A 1 361 ? 6.975   -7.198  -17.300 1.00 25.84 361 A 1 
ATOM 2900  C CG    . ASP A 1 361 ? 7.791   -8.390  -17.792 1.00 23.58 361 A 1 
ATOM 2901  O OD1   . ASP A 1 361 ? 8.243   -9.186  -16.941 1.00 22.16 361 A 1 
ATOM 2902  O OD2   . ASP A 1 361 ? 7.967   -8.484  -19.022 1.00 21.51 361 A 1 
ATOM 2903  N N     . TYR A 1 362 ? 4.994   -5.411  -15.627 1.00 29.48 362 A 1 
ATOM 2904  C CA    . TYR A 1 362 ? 4.709   -4.088  -15.070 1.00 29.95 362 A 1 
ATOM 2905  C C     . TYR A 1 362 ? 4.222   -4.129  -13.620 1.00 29.91 362 A 1 
ATOM 2906  O O     . TYR A 1 362 ? 4.343   -3.134  -12.905 1.00 28.74 362 A 1 
ATOM 2907  C CB    . TYR A 1 362 ? 3.729   -3.328  -15.974 1.00 27.84 362 A 1 
ATOM 2908  C CG    . TYR A 1 362 ? 4.432   -2.437  -16.972 1.00 25.90 362 A 1 
ATOM 2909  C CD1   . TYR A 1 362 ? 4.848   -1.145  -16.594 1.00 24.00 362 A 1 
ATOM 2910  C CD2   . TYR A 1 362 ? 4.695   -2.895  -18.278 1.00 24.00 362 A 1 
ATOM 2911  C CE1   . TYR A 1 362 ? 5.512   -0.310  -17.503 1.00 22.42 362 A 1 
ATOM 2912  C CE2   . TYR A 1 362 ? 5.364   -2.068  -19.199 1.00 22.46 362 A 1 
ATOM 2913  C CZ    . TYR A 1 362 ? 5.769   -0.775  -18.810 1.00 22.58 362 A 1 
ATOM 2914  O OH    . TYR A 1 362 ? 6.421   0.034   -19.710 1.00 20.94 362 A 1 
ATOM 2915  N N     . ASN A 1 363 ? 3.703   -5.240  -13.149 1.00 29.76 363 A 1 
ATOM 2916  C CA    . ASN A 1 363 ? 3.178   -5.340  -11.787 1.00 30.24 363 A 1 
ATOM 2917  C C     . ASN A 1 363 ? 4.225   -5.068  -10.704 1.00 30.00 363 A 1 
ATOM 2918  O O     . ASN A 1 363 ? 3.887   -4.445  -9.700  1.00 29.05 363 A 1 
ATOM 2919  C CB    . ASN A 1 363 ? 2.533   -6.711  -11.557 1.00 28.94 363 A 1 
ATOM 2920  C CG    . ASN A 1 363 ? 1.037   -6.726  -11.795 1.00 26.81 363 A 1 
ATOM 2921  O OD1   . ASN A 1 363 ? 0.355   -5.720  -11.888 1.00 25.64 363 A 1 
ATOM 2922  N ND2   . ASN A 1 363 ? 0.465   -7.907  -11.833 1.00 25.55 363 A 1 
ATOM 2923  N N     . SER A 1 364 ? 5.457   -5.517  -10.891 1.00 27.32 364 A 1 
ATOM 2924  C CA    . SER A 1 364 ? 6.488   -5.353  -9.866  1.00 26.83 364 A 1 
ATOM 2925  C C     . SER A 1 364 ? 6.792   -3.879  -9.573  1.00 26.94 364 A 1 
ATOM 2926  O O     . SER A 1 364 ? 6.757   -3.460  -8.415  1.00 26.03 364 A 1 
ATOM 2927  C CB    . SER A 1 364 ? 7.758   -6.112  -10.275 1.00 25.36 364 A 1 
ATOM 2928  O OG    . SER A 1 364 ? 8.238   -5.648  -11.514 1.00 23.63 364 A 1 
ATOM 2929  N N     . CYS A 1 365 ? 7.001   -3.082  -10.616 1.00 28.59 365 A 1 
ATOM 2930  C CA    . CYS A 1 365 ? 7.269   -1.649  -10.473 1.00 29.42 365 A 1 
ATOM 2931  C C     . CYS A 1 365 ? 6.009   -0.830  -10.145 1.00 29.74 365 A 1 
ATOM 2932  O O     . CYS A 1 365 ? 6.075   0.147   -9.405  1.00 28.49 365 A 1 
ATOM 2933  C CB    . CYS A 1 365 ? 7.929   -1.134  -11.758 1.00 27.51 365 A 1 
ATOM 2934  S SG    . CYS A 1 365 ? 9.555   -1.899  -11.979 1.00 25.11 365 A 1 
ATOM 2935  N N     . LEU A 1 366 ? 4.869   -1.228  -10.699 1.00 29.89 366 A 1 
ATOM 2936  C CA    . LEU A 1 366 ? 3.649   -0.433  -10.584 1.00 30.41 366 A 1 
ATOM 2937  C C     . LEU A 1 366 ? 2.933   -0.559  -9.240  1.00 30.33 366 A 1 
ATOM 2938  O O     . LEU A 1 366 ? 2.146   0.329   -8.938  1.00 28.95 366 A 1 
ATOM 2939  C CB    . LEU A 1 366 ? 2.689   -0.741  -11.745 1.00 28.48 366 A 1 
ATOM 2940  C CG    . LEU A 1 366 ? 2.998   0.058   -13.018 1.00 25.99 366 A 1 
ATOM 2941  C CD1   . LEU A 1 366 ? 2.260   -0.556  -14.201 1.00 24.32 366 A 1 
ATOM 2942  C CD2   . LEU A 1 366 ? 2.563   1.520   -12.894 1.00 24.98 366 A 1 
ATOM 2943  N N     . ILE A 1 367 ? 3.156   -1.578  -8.434  1.00 29.59 367 A 1 
ATOM 2944  C CA    . ILE A 1 367 ? 2.383   -1.758  -7.185  1.00 29.42 367 A 1 
ATOM 2945  C C     . ILE A 1 367 ? 2.457   -0.526  -6.263  1.00 29.46 367 A 1 
ATOM 2946  O O     . ILE A 1 367 ? 1.465   -0.194  -5.625  1.00 28.69 367 A 1 
ATOM 2947  C CB    . ILE A 1 367 ? 2.787   -3.068  -6.457  1.00 28.33 367 A 1 
ATOM 2948  C CG1   . ILE A 1 367 ? 2.208   -4.282  -7.205  1.00 26.68 367 A 1 
ATOM 2949  C CG2   . ILE A 1 367 ? 2.284   -3.114  -5.003  1.00 26.94 367 A 1 
ATOM 2950  C CD1   . ILE A 1 367 ? 2.876   -5.609  -6.861  1.00 25.53 367 A 1 
ATOM 2951  N N     . SER A 1 368 ? 3.586   0.156   -6.226  1.00 28.11 368 A 1 
ATOM 2952  C CA    . SER A 1 368 ? 3.739   1.352   -5.396  1.00 28.24 368 A 1 
ATOM 2953  C C     . SER A 1 368 ? 2.981   2.572   -5.941  1.00 28.57 368 A 1 
ATOM 2954  O O     . SER A 1 368 ? 2.165   3.162   -5.234  1.00 27.45 368 A 1 
ATOM 2955  C CB    . SER A 1 368 ? 5.235   1.671   -5.218  1.00 26.55 368 A 1 
ATOM 2956  O OG    . SER A 1 368 ? 5.857   1.892   -6.465  1.00 24.66 368 A 1 
ATOM 2957  N N     . SER A 1 369 ? 3.195   2.914   -7.212  1.00 31.16 369 A 1 
ATOM 2958  C CA    . SER A 1 369 ? 2.591   4.100   -7.841  1.00 30.80 369 A 1 
ATOM 2959  C C     . SER A 1 369 ? 1.196   3.856   -8.436  1.00 30.73 369 A 1 
ATOM 2960  O O     . SER A 1 369 ? 0.420   4.789   -8.616  1.00 29.19 369 A 1 
ATOM 2961  C CB    . SER A 1 369 ? 3.536   4.641   -8.918  1.00 28.85 369 A 1 
ATOM 2962  O OG    . SER A 1 369 ? 3.820   3.649   -9.883  1.00 27.08 369 A 1 
ATOM 2963  N N     . ALA A 1 370 ? 0.864   2.601   -8.728  1.00 30.54 370 A 1 
ATOM 2964  C CA    . ALA A 1 370 ? -0.383  2.230   -9.384  1.00 30.75 370 A 1 
ATOM 2965  C C     . ALA A 1 370 ? -1.608  2.192   -8.467  1.00 30.82 370 A 1 
ATOM 2966  O O     . ALA A 1 370 ? -2.707  1.950   -8.966  1.00 29.69 370 A 1 
ATOM 2967  C CB    . ALA A 1 370 ? -0.220  0.882   -10.090 1.00 28.94 370 A 1 
ATOM 2968  N N     . SER A 1 371 ? -1.461  2.421   -7.172  1.00 29.14 371 A 1 
ATOM 2969  C CA    . SER A 1 371 ? -2.615  2.478   -6.267  1.00 29.34 371 A 1 
ATOM 2970  C C     . SER A 1 371 ? -3.675  3.483   -6.747  1.00 29.47 371 A 1 
ATOM 2971  O O     . SER A 1 371 ? -4.860  3.152   -6.786  1.00 28.45 371 A 1 
ATOM 2972  C CB    . SER A 1 371 ? -2.150  2.823   -4.841  1.00 27.67 371 A 1 
ATOM 2973  O OG    . SER A 1 371 ? -1.399  4.014   -4.832  1.00 25.89 371 A 1 
ATOM 2974  N N     . SER A 1 372 ? -3.247  4.656   -7.196  1.00 29.55 372 A 1 
ATOM 2975  C CA    . SER A 1 372 ? -4.131  5.657   -7.799  1.00 29.70 372 A 1 
ATOM 2976  C C     . SER A 1 372 ? -4.402  5.400   -9.290  1.00 29.90 372 A 1 
ATOM 2977  O O     . SER A 1 372 ? -5.543  5.512   -9.738  1.00 28.64 372 A 1 
ATOM 2978  C CB    . SER A 1 372 ? -3.530  7.056   -7.600  1.00 27.75 372 A 1 
ATOM 2979  O OG    . SER A 1 372 ? -2.202  7.110   -8.081  1.00 25.86 372 A 1 
ATOM 2980  N N     . ALA A 1 373 ? -3.377  5.011   -10.050 1.00 29.50 373 A 1 
ATOM 2981  C CA    . ALA A 1 373 ? -3.466  4.899   -11.508 1.00 29.59 373 A 1 
ATOM 2982  C C     . ALA A 1 373 ? -4.372  3.753   -12.007 1.00 30.08 373 A 1 
ATOM 2983  O O     . ALA A 1 373 ? -4.984  3.878   -13.064 1.00 28.88 373 A 1 
ATOM 2984  C CB    . ALA A 1 373 ? -2.047  4.765   -12.068 1.00 27.62 373 A 1 
ATOM 2985  N N     . ARG A 1 374 ? -4.500  2.658   -11.272 1.00 33.81 374 A 1 
ATOM 2986  C CA    . ARG A 1 374 ? -5.322  1.514   -11.709 1.00 34.90 374 A 1 
ATOM 2987  C C     . ARG A 1 374 ? -6.833  1.783   -11.744 1.00 35.28 374 A 1 
ATOM 2988  O O     . ARG A 1 374 ? -7.557  0.949   -12.273 1.00 33.14 374 A 1 
ATOM 2989  C CB    . ARG A 1 374 ? -5.068  0.273   -10.832 1.00 31.76 374 A 1 
ATOM 2990  C CG    . ARG A 1 374 ? -3.752  -0.463  -11.102 1.00 29.10 374 A 1 
ATOM 2991  C CD    . ARG A 1 374 ? -3.764  -1.787  -10.332 1.00 26.46 374 A 1 
ATOM 2992  N NE    . ARG A 1 374 ? -2.458  -2.129  -9.746  1.00 24.21 374 A 1 
ATOM 2993  C CZ    . ARG A 1 374 ? -2.198  -3.177  -8.982  1.00 22.10 374 A 1 
ATOM 2994  N NH1   . ARG A 1 374 ? -3.099  -4.086  -8.702  1.00 21.36 374 A 1 
ATOM 2995  N NH2   . ARG A 1 374 ? -1.016  -3.340  -8.461  1.00 20.24 374 A 1 
ATOM 2996  N N     . LYS A 1 375 ? -7.307  2.860   -11.175 1.00 35.62 375 A 1 
ATOM 2997  C CA    . LYS A 1 375 ? -8.750  3.145   -11.186 1.00 36.06 375 A 1 
ATOM 2998  C C     . LYS A 1 375 ? -9.287  3.490   -12.576 1.00 36.88 375 A 1 
ATOM 2999  O O     . LYS A 1 375 ? -10.444 3.212   -12.861 1.00 35.16 375 A 1 
ATOM 3000  C CB    . LYS A 1 375 ? -9.104  4.266   -10.194 1.00 33.34 375 A 1 
ATOM 3001  C CG    . LYS A 1 375 ? -9.468  3.725   -8.806  1.00 30.73 375 A 1 
ATOM 3002  C CD    . LYS A 1 375 ? -10.046 4.842   -7.938  1.00 28.07 375 A 1 
ATOM 3003  C CE    . LYS A 1 375 ? -10.557 4.307   -6.592  1.00 25.66 375 A 1 
ATOM 3004  N NZ    . LYS A 1 375 ? -11.196 5.369   -5.777  1.00 23.34 375 A 1 
ATOM 3005  N N     . SER A 1 376 ? -8.469  4.100   -13.411 1.00 38.79 376 A 1 
ATOM 3006  C CA    . SER A 1 376 ? -8.891  4.546   -14.735 1.00 39.10 376 A 1 
ATOM 3007  C C     . SER A 1 376 ? -8.081  3.834   -15.823 1.00 40.20 376 A 1 
ATOM 3008  O O     . SER A 1 376 ? -6.958  4.255   -16.111 1.00 38.07 376 A 1 
ATOM 3009  C CB    . SER A 1 376 ? -8.776  6.071   -14.847 1.00 35.87 376 A 1 
ATOM 3010  O OG    . SER A 1 376 ? -7.440  6.489   -14.684 1.00 33.25 376 A 1 
ATOM 3011  N N     . PRO A 1 377 ? -8.628  2.795   -16.453 1.00 38.22 377 A 1 
ATOM 3012  C CA    . PRO A 1 377 ? -7.894  2.021   -17.460 1.00 37.73 377 A 1 
ATOM 3013  C C     . PRO A 1 377 ? -7.555  2.813   -18.733 1.00 38.94 377 A 1 
ATOM 3014  O O     . PRO A 1 377 ? -6.706  2.396   -19.507 1.00 36.98 377 A 1 
ATOM 3015  C CB    . PRO A 1 377 ? -8.808  0.822   -17.758 1.00 34.08 377 A 1 
ATOM 3016  C CG    . PRO A 1 377 ? -10.214 1.332   -17.438 1.00 33.41 377 A 1 
ATOM 3017  C CD    . PRO A 1 377 ? -9.971  2.264   -16.259 1.00 34.82 377 A 1 
ATOM 3018  N N     . GLY A 1 378 ? -8.222  3.932   -18.957 1.00 44.01 378 A 1 
ATOM 3019  C CA    . GLY A 1 378 ? -8.103  4.708   -20.192 1.00 44.35 378 A 1 
ATOM 3020  C C     . GLY A 1 378 ? -7.002  5.767   -20.224 1.00 47.53 378 A 1 
ATOM 3021  O O     . GLY A 1 378 ? -6.878  6.454   -21.237 1.00 44.74 378 A 1 
ATOM 3022  N N     . TYR A 1 379 ? -6.234  5.951   -19.147 1.00 51.08 379 A 1 
ATOM 3023  C CA    . TYR A 1 379 ? -5.258  7.038   -19.080 1.00 52.54 379 A 1 
ATOM 3024  C C     . TYR A 1 379 ? -3.829  6.534   -19.212 1.00 56.34 379 A 1 
ATOM 3025  O O     . TYR A 1 379 ? -3.426  5.615   -18.503 1.00 52.73 379 A 1 
ATOM 3026  C CB    . TYR A 1 379 ? -5.443  7.882   -17.817 1.00 47.20 379 A 1 
ATOM 3027  C CG    . TYR A 1 379 ? -6.663  8.762   -17.939 1.00 43.65 379 A 1 
ATOM 3028  C CD1   . TYR A 1 379 ? -6.581  10.062  -18.470 1.00 40.24 379 A 1 
ATOM 3029  C CD2   . TYR A 1 379 ? -7.920  8.221   -17.620 1.00 39.00 379 A 1 
ATOM 3030  C CE1   . TYR A 1 379 ? -7.750  10.826  -18.650 1.00 34.18 379 A 1 
ATOM 3031  C CE2   . TYR A 1 379 ? -9.090  8.968   -17.806 1.00 35.58 379 A 1 
ATOM 3032  C CZ    . TYR A 1 379 ? -9.004  10.271  -18.316 1.00 34.27 379 A 1 
ATOM 3033  O OH    . TYR A 1 379 ? -10.158 10.988  -18.461 1.00 30.39 379 A 1 
ATOM 3034  N N     . PRO A 1 380 ? -3.035  7.186   -20.068 1.00 54.76 380 A 1 
ATOM 3035  C CA    . PRO A 1 380 ? -1.622  6.880   -20.190 1.00 56.29 380 A 1 
ATOM 3036  C C     . PRO A 1 380 ? -0.904  7.071   -18.848 1.00 59.71 380 A 1 
ATOM 3037  O O     . PRO A 1 380 ? -0.919  8.155   -18.266 1.00 58.50 380 A 1 
ATOM 3038  C CB    . PRO A 1 380 ? -1.088  7.820   -21.271 1.00 52.30 380 A 1 
ATOM 3039  C CG    . PRO A 1 380 ? -2.320  8.194   -22.082 1.00 51.66 380 A 1 
ATOM 3040  C CD    . PRO A 1 380 ? -3.424  8.191   -21.035 1.00 55.43 380 A 1 
ATOM 3041  N N     . ILE A 1 381 ? -0.234  6.029   -18.385 1.00 61.55 381 A 1 
ATOM 3042  C CA    . ILE A 1 381 ? 0.450   6.022   -17.079 1.00 63.55 381 A 1 
ATOM 3043  C C     . ILE A 1 381 ? 1.477   7.163   -16.980 1.00 67.56 381 A 1 
ATOM 3044  O O     . ILE A 1 381 ? 1.636   7.787   -15.931 1.00 64.64 381 A 1 
ATOM 3045  C CB    . ILE A 1 381 ? 1.114   4.639   -16.851 1.00 58.54 381 A 1 
ATOM 3046  C CG1   . ILE A 1 381 ? 0.047   3.517   -16.818 1.00 53.45 381 A 1 
ATOM 3047  C CG2   . ILE A 1 381 ? 1.935   4.625   -15.548 1.00 50.96 381 A 1 
ATOM 3048  C CD1   . ILE A 1 381 ? 0.631   2.101   -16.926 1.00 46.36 381 A 1 
ATOM 3049  N N     . LYS A 1 382 ? 2.142   7.475   -18.095 1.00 67.56 382 A 1 
ATOM 3050  C CA    . LYS A 1 382 ? 3.137   8.553   -18.135 1.00 70.06 382 A 1 
ATOM 3051  C C     . LYS A 1 382 ? 2.549   9.949   -17.895 1.00 72.72 382 A 1 
ATOM 3052  O O     . LYS A 1 382 ? 3.272   10.817  -17.428 1.00 69.92 382 A 1 
ATOM 3053  C CB    . LYS A 1 382 ? 3.928   8.516   -19.448 1.00 66.20 382 A 1 
ATOM 3054  C CG    . LYS A 1 382 ? 4.880   7.312   -19.527 1.00 64.04 382 A 1 
ATOM 3055  C CD    . LYS A 1 382 ? 5.964   7.562   -20.575 1.00 60.96 382 A 1 
ATOM 3056  C CE    . LYS A 1 382 ? 7.030   6.466   -20.575 1.00 54.44 382 A 1 
ATOM 3057  N NZ    . LYS A 1 382 ? 8.264   6.905   -21.281 1.00 48.68 382 A 1 
ATOM 3058  N N     . VAL A 1 383 ? 1.264   10.157  -18.143 1.00 70.49 383 A 1 
ATOM 3059  C CA    . VAL A 1 383 ? 0.603   11.446  -17.859 1.00 71.86 383 A 1 
ATOM 3060  C C     . VAL A 1 383 ? 0.699   11.781  -16.371 1.00 74.74 383 A 1 
ATOM 3061  O O     . VAL A 1 383 ? 1.051   12.903  -16.015 1.00 73.56 383 A 1 
ATOM 3062  C CB    . VAL A 1 383 ? -0.866  11.449  -18.320 1.00 68.77 383 A 1 
ATOM 3063  C CG1   . VAL A 1 383 ? -1.586  12.740  -17.920 1.00 64.04 383 A 1 
ATOM 3064  C CG2   . VAL A 1 383 ? -0.959  11.333  -19.843 1.00 66.50 383 A 1 
ATOM 3065  N N     . HIS A 1 384 ? 0.483   10.798  -15.499 1.00 73.88 384 A 1 
ATOM 3066  C CA    . HIS A 1 384 ? 0.612   11.009  -14.059 1.00 73.94 384 A 1 
ATOM 3067  C C     . HIS A 1 384 ? 2.043   11.342  -13.620 1.00 74.89 384 A 1 
ATOM 3068  O O     . HIS A 1 384 ? 2.220   12.047  -12.630 1.00 72.77 384 A 1 
ATOM 3069  C CB    . HIS A 1 384 ? 0.099   9.782   -13.302 1.00 71.42 384 A 1 
ATOM 3070  C CG    . HIS A 1 384 ? -1.399  9.736   -13.233 1.00 68.13 384 A 1 
ATOM 3071  N ND1   . HIS A 1 384 ? -2.197  10.544  -12.439 1.00 59.63 384 A 1 
ATOM 3072  C CD2   . HIS A 1 384 ? -2.236  8.901   -13.925 1.00 59.67 384 A 1 
ATOM 3073  C CE1   . HIS A 1 384 ? -3.476  10.195  -12.646 1.00 56.25 384 A 1 
ATOM 3074  N NE2   . HIS A 1 384 ? -3.539  9.202   -13.540 1.00 57.33 384 A 1 
ATOM 3075  N N     . LYS A 1 385 ? 3.043   10.870  -14.341 1.00 75.64 385 A 1 
ATOM 3076  C CA    . LYS A 1 385 ? 4.450   11.187  -14.070 1.00 75.58 385 A 1 
ATOM 3077  C C     . LYS A 1 385 ? 4.780   12.648  -14.387 1.00 76.43 385 A 1 
ATOM 3078  O O     . LYS A 1 385 ? 5.510   13.281  -13.636 1.00 74.35 385 A 1 
ATOM 3079  C CB    . LYS A 1 385 ? 5.350   10.212  -14.851 1.00 73.19 385 A 1 
ATOM 3080  C CG    . LYS A 1 385 ? 6.835   10.356  -14.482 1.00 66.09 385 A 1 
ATOM 3081  C CD    . LYS A 1 385 ? 7.718   9.395   -15.291 1.00 62.43 385 A 1 
ATOM 3082  C CE    . LYS A 1 385 ? 9.195   9.609   -14.942 1.00 54.11 385 A 1 
ATOM 3083  N NZ    . LYS A 1 385 ? 10.107  8.783   -15.765 1.00 47.67 385 A 1 
ATOM 3084  N N     . PHE A 1 386 ? 4.221   13.169  -15.473 1.00 76.78 386 A 1 
ATOM 3085  C CA    . PHE A 1 386 ? 4.531   14.512  -15.968 1.00 77.62 386 A 1 
ATOM 3086  C C     . PHE A 1 386 ? 3.493   15.579  -15.613 1.00 78.71 386 A 1 
ATOM 3087  O O     . PHE A 1 386 ? 3.681   16.742  -15.957 1.00 75.18 386 A 1 
ATOM 3088  C CB    . PHE A 1 386 ? 4.775   14.437  -17.479 1.00 74.66 386 A 1 
ATOM 3089  C CG    . PHE A 1 386 ? 5.985   13.612  -17.863 1.00 75.25 386 A 1 
ATOM 3090  C CD1   . PHE A 1 386 ? 7.268   13.975  -17.408 1.00 71.12 386 A 1 
ATOM 3091  C CD2   . PHE A 1 386 ? 5.842   12.488  -18.695 1.00 70.31 386 A 1 
ATOM 3092  C CE1   . PHE A 1 386 ? 8.392   13.226  -17.781 1.00 66.56 386 A 1 
ATOM 3093  C CE2   . PHE A 1 386 ? 6.968   11.738  -19.073 1.00 67.46 386 A 1 
ATOM 3094  C CZ    . PHE A 1 386 ? 8.243   12.106  -18.614 1.00 68.05 386 A 1 
ATOM 3095  N N     . LYS A 1 387 ? 2.427   15.223  -14.906 1.00 77.33 387 A 1 
ATOM 3096  C CA    . LYS A 1 387 ? 1.339   16.149  -14.574 1.00 77.36 387 A 1 
ATOM 3097  C C     . LYS A 1 387 ? 1.808   17.416  -13.860 1.00 78.24 387 A 1 
ATOM 3098  O O     . LYS A 1 387 ? 1.300   18.490  -14.139 1.00 76.29 387 A 1 
ATOM 3099  C CB    . LYS A 1 387 ? 0.245   15.421  -13.773 1.00 75.19 387 A 1 
ATOM 3100  C CG    . LYS A 1 387 ? 0.662   15.034  -12.344 1.00 72.34 387 A 1 
ATOM 3101  C CD    . LYS A 1 387 ? -0.484  14.348  -11.606 1.00 71.90 387 A 1 
ATOM 3102  C CE    . LYS A 1 387 ? -0.089  14.105  -10.146 1.00 64.77 387 A 1 
ATOM 3103  N NZ    . LYS A 1 387 ? -1.269  13.761  -9.320  1.00 60.70 387 A 1 
ATOM 3104  N N     . GLU A 1 388 ? 2.788   17.291  -12.979 1.00 80.67 388 A 1 
ATOM 3105  C CA    . GLU A 1 388 ? 3.321   18.429  -12.232 1.00 79.70 388 A 1 
ATOM 3106  C C     . GLU A 1 388 ? 4.106   19.383  -13.140 1.00 79.75 388 A 1 
ATOM 3107  O O     . GLU A 1 388 ? 3.902   20.594  -13.096 1.00 77.77 388 A 1 
ATOM 3108  C CB    . GLU A 1 388 ? 4.190   17.903  -11.080 1.00 77.24 388 A 1 
ATOM 3109  C CG    . GLU A 1 388 ? 4.664   19.035  -10.160 1.00 68.47 388 A 1 
ATOM 3110  C CD    . GLU A 1 388 ? 5.470   18.558  -8.948  1.00 63.81 388 A 1 
ATOM 3111  O OE1   . GLU A 1 388 ? 5.928   19.446  -8.201  1.00 56.18 388 A 1 
ATOM 3112  O OE2   . GLU A 1 388 ? 5.652   17.331  -8.773  1.00 57.80 388 A 1 
ATOM 3113  N N     . ALA A 1 389 ? 4.954   18.836  -14.011 1.00 80.54 389 A 1 
ATOM 3114  C CA    . ALA A 1 389 ? 5.699   19.633  -14.981 1.00 80.04 389 A 1 
ATOM 3115  C C     . ALA A 1 389 ? 4.761   20.339  -15.975 1.00 81.02 389 A 1 
ATOM 3116  O O     . ALA A 1 389 ? 4.929   21.526  -16.241 1.00 79.30 389 A 1 
ATOM 3117  C CB    . ALA A 1 389 ? 6.705   18.723  -15.692 1.00 78.08 389 A 1 
ATOM 3118  N N     . LEU A 1 390 ? 3.735   19.629  -16.457 1.00 80.11 390 A 1 
ATOM 3119  C CA    . LEU A 1 390 ? 2.719   20.202  -17.340 1.00 78.82 390 A 1 
ATOM 3120  C C     . LEU A 1 390 ? 1.922   21.313  -16.656 1.00 79.51 390 A 1 
ATOM 3121  O O     . LEU A 1 390 ? 1.701   22.361  -17.256 1.00 78.57 390 A 1 
ATOM 3122  C CB    . LEU A 1 390 ? 1.762   19.094  -17.817 1.00 78.17 390 A 1 
ATOM 3123  C CG    . LEU A 1 390 ? 2.376   18.115  -18.830 1.00 75.20 390 A 1 
ATOM 3124  C CD1   . LEU A 1 390 ? 1.424   16.946  -19.045 1.00 69.80 390 A 1 
ATOM 3125  C CD2   . LEU A 1 390 ? 2.634   18.780  -20.179 1.00 70.68 390 A 1 
ATOM 3126  N N     . GLN A 1 391 ? 1.523   21.111  -15.408 1.00 80.20 391 A 1 
ATOM 3127  C CA    . GLN A 1 391 ? 0.796   22.120  -14.637 1.00 78.23 391 A 1 
ATOM 3128  C C     . GLN A 1 391 ? 1.642   23.375  -14.448 1.00 78.36 391 A 1 
ATOM 3129  O O     . GLN A 1 391 ? 1.161   24.470  -14.731 1.00 77.47 391 A 1 
ATOM 3130  C CB    . GLN A 1 391 ? 0.327   21.514  -13.310 1.00 77.76 391 A 1 
ATOM 3131  C CG    . GLN A 1 391 ? -0.373  22.530  -12.390 1.00 73.98 391 A 1 
ATOM 3132  C CD    . GLN A 1 391 ? 0.574   23.199  -11.392 1.00 72.97 391 A 1 
ATOM 3133  O OE1   . GLN A 1 391 ? 1.391   22.554  -10.759 1.00 66.06 391 A 1 
ATOM 3134  N NE2   . GLN A 1 391 ? 0.492   24.495  -11.208 1.00 64.97 391 A 1 
ATOM 3135  N N     . ARG A 1 392 ? 2.898   23.240  -14.050 1.00 82.14 392 A 1 
ATOM 3136  C CA    . ARG A 1 392 ? 3.789   24.391  -13.857 1.00 80.11 392 A 1 
ATOM 3137  C C     . ARG A 1 392 ? 4.021   25.181  -15.139 1.00 80.02 392 A 1 
ATOM 3138  O O     . ARG A 1 392 ? 4.139   26.396  -15.087 1.00 77.50 392 A 1 
ATOM 3139  C CB    . ARG A 1 392 ? 5.138   23.926  -13.288 1.00 78.63 392 A 1 
ATOM 3140  C CG    . ARG A 1 392 ? 5.032   23.488  -11.821 1.00 71.90 392 A 1 
ATOM 3141  C CD    . ARG A 1 392 ? 6.408   23.041  -11.327 1.00 69.42 392 A 1 
ATOM 3142  N NE    . ARG A 1 392 ? 6.343   22.491  -9.963  1.00 60.48 392 A 1 
ATOM 3143  C CZ    . ARG A 1 392 ? 7.371   22.259  -9.160  1.00 53.78 392 A 1 
ATOM 3144  N NH1   . ARG A 1 392 ? 8.593   22.568  -9.496  1.00 49.82 392 A 1 
ATOM 3145  N NH2   . ARG A 1 392 ? 7.177   21.698  -8.005  1.00 46.78 392 A 1 
ATOM 3146  N N     . HIS A 1 393 ? 4.071   24.489  -16.272 1.00 80.15 393 A 1 
ATOM 3147  C CA    . HIS A 1 393 ? 4.316   25.132  -17.560 1.00 78.45 393 A 1 
ATOM 3148  C C     . HIS A 1 393 ? 3.056   25.788  -18.149 1.00 78.71 393 A 1 
ATOM 3149  O O     . HIS A 1 393 ? 3.125   26.887  -18.699 1.00 75.19 393 A 1 
ATOM 3150  C CB    . HIS A 1 393 ? 4.915   24.091  -18.516 1.00 75.90 393 A 1 
ATOM 3151  C CG    . HIS A 1 393 ? 5.673   24.724  -19.645 1.00 70.64 393 A 1 
ATOM 3152  N ND1   . HIS A 1 393 ? 5.155   25.246  -20.802 1.00 61.38 393 A 1 
ATOM 3153  C CD2   . HIS A 1 393 ? 7.035   24.919  -19.706 1.00 60.23 393 A 1 
ATOM 3154  C CE1   . HIS A 1 393 ? 6.163   25.731  -21.543 1.00 55.28 393 A 1 
ATOM 3155  N NE2   . HIS A 1 393 ? 7.327   25.549  -20.904 1.00 57.10 393 A 1 
ATOM 3156  N N     . LEU A 1 394 ? 1.902   25.124  -18.023 1.00 77.19 394 A 1 
ATOM 3157  C CA    . LEU A 1 394 ? 0.655   25.571  -18.652 1.00 75.48 394 A 1 
ATOM 3158  C C     . LEU A 1 394 ? -0.226  26.412  -17.722 1.00 76.56 394 A 1 
ATOM 3159  O O     . LEU A 1 394 ? -0.837  27.379  -18.172 1.00 72.63 394 A 1 
ATOM 3160  C CB    . LEU A 1 394 ? -0.113  24.342  -19.161 1.00 72.26 394 A 1 
ATOM 3161  C CG    . LEU A 1 394 ? 0.596   23.601  -20.306 1.00 67.84 394 A 1 
ATOM 3162  C CD1   . LEU A 1 394 ? -0.099  22.277  -20.555 1.00 62.53 394 A 1 
ATOM 3163  C CD2   . LEU A 1 394 ? 0.578   24.413  -21.603 1.00 62.42 394 A 1 
ATOM 3164  N N     . PHE A 1 395 ? -0.274  26.050  -16.446 1.00 77.27 395 A 1 
ATOM 3165  C CA    . PHE A 1 395 ? -1.098  26.685  -15.421 1.00 76.98 395 A 1 
ATOM 3166  C C     . PHE A 1 395 ? -0.253  27.093  -14.208 1.00 77.55 395 A 1 
ATOM 3167  O O     . PHE A 1 395 ? -0.458  26.579  -13.107 1.00 72.44 395 A 1 
ATOM 3168  C CB    . PHE A 1 395 ? -2.243  25.740  -15.031 1.00 73.33 395 A 1 
ATOM 3169  C CG    . PHE A 1 395 ? -3.183  25.330  -16.146 1.00 74.15 395 A 1 
ATOM 3170  C CD1   . PHE A 1 395 ? -3.654  26.264  -17.083 1.00 69.87 395 A 1 
ATOM 3171  C CD2   . PHE A 1 395 ? -3.635  24.000  -16.208 1.00 68.85 395 A 1 
ATOM 3172  C CE1   . PHE A 1 395 ? -4.569  25.880  -18.071 1.00 65.28 395 A 1 
ATOM 3173  C CE2   . PHE A 1 395 ? -4.556  23.614  -17.187 1.00 66.21 395 A 1 
ATOM 3174  C CZ    . PHE A 1 395 ? -5.022  24.555  -18.121 1.00 66.62 395 A 1 
ATOM 3175  N N     . PRO A 1 396 ? 0.723   27.997  -14.388 1.00 74.55 396 A 1 
ATOM 3176  C CA    . PRO A 1 396 ? 1.503   28.483  -13.263 1.00 73.61 396 A 1 
ATOM 3177  C C     . PRO A 1 396 ? 0.586   29.212  -12.278 1.00 74.11 396 A 1 
ATOM 3178  O O     . PRO A 1 396 ? -0.200  30.080  -12.668 1.00 70.46 396 A 1 
ATOM 3179  C CB    . PRO A 1 396 ? 2.565   29.401  -13.865 1.00 69.95 396 A 1 
ATOM 3180  C CG    . PRO A 1 396 ? 1.919   29.907  -15.154 1.00 70.18 396 A 1 
ATOM 3181  C CD    . PRO A 1 396 ? 1.083   28.709  -15.604 1.00 74.48 396 A 1 
ATOM 3182  N N     . VAL A 1 397 ? 0.700   28.865  -11.008 1.00 72.42 397 A 1 
ATOM 3183  C CA    . VAL A 1 397 ? 0.052   29.606  -9.927  1.00 70.76 397 A 1 
ATOM 3184  C C     . VAL A 1 397 ? 0.959   30.772  -9.569  1.00 71.10 397 A 1 
ATOM 3185  O O     . VAL A 1 397 ? 2.047   30.582  -9.027  1.00 66.44 397 A 1 
ATOM 3186  C CB    . VAL A 1 397 ? -0.252  28.708  -8.720  1.00 65.71 397 A 1 
ATOM 3187  C CG1   . VAL A 1 397 ? -0.966  29.501  -7.624  1.00 60.78 397 A 1 
ATOM 3188  C CG2   . VAL A 1 397 ? -1.165  27.550  -9.133  1.00 62.88 397 A 1 
ATOM 3189  N N     . THR A 1 398 ? 0.514   31.974  -9.904  1.00 72.30 398 A 1 
ATOM 3190  C CA    . THR A 1 398 ? 1.223   33.218  -9.602  1.00 69.99 398 A 1 
ATOM 3191  C C     . THR A 1 398 ? 0.372   34.082  -8.674  1.00 70.52 398 A 1 
ATOM 3192  O O     . THR A 1 398 ? -0.840  33.896  -8.563  1.00 64.77 398 A 1 
ATOM 3193  C CB    . THR A 1 398 ? 1.607   33.979  -10.883 1.00 63.78 398 A 1 
ATOM 3194  O OG1   . THR A 1 398 ? 0.469   34.300  -11.638 1.00 58.04 398 A 1 
ATOM 3195  C CG2   . THR A 1 398 ? 2.541   33.169  -11.779 1.00 56.44 398 A 1 
ATOM 3196  N N     . GLN A 1 399 ? 1.003   35.030  -7.994  1.00 70.48 399 A 1 
ATOM 3197  C CA    . GLN A 1 399 ? 0.297   36.030  -7.177  1.00 68.56 399 A 1 
ATOM 3198  C C     . GLN A 1 399 ? -0.210  37.221  -8.002  1.00 69.68 399 A 1 
ATOM 3199  O O     . GLN A 1 399 ? -0.679  38.209  -7.445  1.00 62.37 399 A 1 
ATOM 3200  C CB    . GLN A 1 399 ? 1.192   36.487  -6.016  1.00 60.75 399 A 1 
ATOM 3201  C CG    . GLN A 1 399 ? 1.491   35.332  -5.056  1.00 54.44 399 A 1 
ATOM 3202  C CD    . GLN A 1 399 ? 2.141   35.775  -3.749  1.00 48.74 399 A 1 
ATOM 3203  O OE1   . GLN A 1 399 ? 2.548   36.905  -3.548  1.00 43.83 399 A 1 
ATOM 3204  N NE2   . GLN A 1 399 ? 2.249   34.868  -2.801  1.00 42.34 399 A 1 
ATOM 3205  N N     . GLU A 1 400 ? -0.090  37.127  -9.313  1.00 70.64 400 A 1 
ATOM 3206  C CA    . GLU A 1 400 ? -0.528  38.151  -10.254 1.00 69.61 400 A 1 
ATOM 3207  C C     . GLU A 1 400 ? -2.047  38.109  -10.473 1.00 71.83 400 A 1 
ATOM 3208  O O     . GLU A 1 400 ? -2.770  37.301  -9.884  1.00 64.74 400 A 1 
ATOM 3209  C CB    . GLU A 1 400 ? 0.243   37.989  -11.578 1.00 62.08 400 A 1 
ATOM 3210  C CG    . GLU A 1 400 ? 1.757   38.199  -11.415 1.00 54.62 400 A 1 
ATOM 3211  C CD    . GLU A 1 400 ? 2.532   38.028  -12.727 1.00 49.09 400 A 1 
ATOM 3212  O OE1   . GLU A 1 400 ? 3.742   38.338  -12.717 1.00 42.87 400 A 1 
ATOM 3213  O OE2   . GLU A 1 400 ? 1.934   37.563  -13.727 1.00 43.30 400 A 1 
ATOM 3214  N N     . GLU A 1 401 ? -2.531  38.990  -11.341 1.00 73.00 401 A 1 
ATOM 3215  C CA    . GLU A 1 401 ? -3.936  39.044  -11.719 1.00 73.54 401 A 1 
ATOM 3216  C C     . GLU A 1 401 ? -4.431  37.730  -12.341 1.00 76.33 401 A 1 
ATOM 3217  O O     . GLU A 1 401 ? -3.670  36.913  -12.858 1.00 71.21 401 A 1 
ATOM 3218  C CB    . GLU A 1 401 ? -4.192  40.212  -12.683 1.00 66.36 401 A 1 
ATOM 3219  C CG    . GLU A 1 401 ? -4.003  41.592  -12.034 1.00 57.25 401 A 1 
ATOM 3220  C CD    . GLU A 1 401 ? -4.468  42.743  -12.937 1.00 51.13 401 A 1 
ATOM 3221  O OE1   . GLU A 1 401 ? -4.628  43.863  -12.405 1.00 45.46 401 A 1 
ATOM 3222  O OE2   . GLU A 1 401 ? -4.698  42.510  -14.148 1.00 45.61 401 A 1 
ATOM 3223  N N     . VAL A 1 402 ? -5.745  37.552  -12.318 1.00 74.29 402 A 1 
ATOM 3224  C CA    . VAL A 1 402 ? -6.395  36.355  -12.850 1.00 75.51 402 A 1 
ATOM 3225  C C     . VAL A 1 402 ? -6.066  36.166  -14.332 1.00 77.82 402 A 1 
ATOM 3226  O O     . VAL A 1 402 ? -6.361  37.019  -15.168 1.00 75.12 402 A 1 
ATOM 3227  C CB    . VAL A 1 402 ? -7.914  36.401  -12.625 1.00 71.96 402 A 1 
ATOM 3228  C CG1   . VAL A 1 402 ? -8.581  35.134  -13.153 1.00 65.79 402 A 1 
ATOM 3229  C CG2   . VAL A 1 402 ? -8.256  36.517  -11.135 1.00 66.50 402 A 1 
ATOM 3230  N N     . GLN A 1 403 ? -5.506  35.010  -14.665 1.00 79.38 403 A 1 
ATOM 3231  C CA    . GLN A 1 403 ? -5.112  34.666  -16.027 1.00 79.35 403 A 1 
ATOM 3232  C C     . GLN A 1 403 ? -6.258  33.990  -16.785 1.00 80.98 403 A 1 
ATOM 3233  O O     . GLN A 1 403 ? -6.929  33.103  -16.256 1.00 78.40 403 A 1 
ATOM 3234  C CB    . GLN A 1 403 ? -3.869  33.768  -16.000 1.00 75.69 403 A 1 
ATOM 3235  C CG    . GLN A 1 403 ? -2.651  34.461  -15.359 1.00 68.60 403 A 1 
ATOM 3236  C CD    . GLN A 1 403 ? -1.400  33.584  -15.340 1.00 65.64 403 A 1 
ATOM 3237  O OE1   . GLN A 1 403 ? -1.360  32.476  -15.850 1.00 57.78 403 A 1 
ATOM 3238  N NE2   . GLN A 1 403 ? -0.329  34.061  -14.746 1.00 55.62 403 A 1 
ATOM 3239  N N     . PHE A 1 404 ? -6.444  34.359  -18.050 1.00 81.18 404 A 1 
ATOM 3240  C CA    . PHE A 1 404 ? -7.385  33.708  -18.961 1.00 81.22 404 A 1 
ATOM 3241  C C     . PHE A 1 404 ? -6.652  32.731  -19.880 1.00 81.31 404 A 1 
ATOM 3242  O O     . PHE A 1 404 ? -5.759  33.121  -20.631 1.00 76.79 404 A 1 
ATOM 3243  C CB    . PHE A 1 404 ? -8.147  34.766  -19.765 1.00 78.88 404 A 1 
ATOM 3244  C CG    . PHE A 1 404 ? -9.010  35.681  -18.927 1.00 79.46 404 A 1 
ATOM 3245  C CD1   . PHE A 1 404 ? -10.189 35.197  -18.340 1.00 74.67 404 A 1 
ATOM 3246  C CD2   . PHE A 1 404 ? -8.650  37.028  -18.739 1.00 73.68 404 A 1 
ATOM 3247  C CE1   . PHE A 1 404 ? -11.003 36.050  -17.578 1.00 72.05 404 A 1 
ATOM 3248  C CE2   . PHE A 1 404 ? -9.464  37.883  -17.976 1.00 71.84 404 A 1 
ATOM 3249  C CZ    . PHE A 1 404 ? -10.644 37.392  -17.395 1.00 73.74 404 A 1 
ATOM 3250  N N     . LYS A 1 405 ? -7.042  31.454  -19.851 1.00 80.78 405 A 1 
ATOM 3251  C CA    . LYS A 1 405 ? -6.431  30.384  -20.649 1.00 79.73 405 A 1 
ATOM 3252  C C     . LYS A 1 405 ? -7.501  29.485  -21.281 1.00 79.51 405 A 1 
ATOM 3253  O O     . LYS A 1 405 ? -8.567  29.329  -20.697 1.00 73.93 405 A 1 
ATOM 3254  C CB    . LYS A 1 405 ? -5.449  29.580  -19.784 1.00 77.00 405 A 1 
ATOM 3255  C CG    . LYS A 1 405 ? -4.242  30.432  -19.362 1.00 74.45 405 A 1 
ATOM 3256  C CD    . LYS A 1 405 ? -3.133  29.622  -18.702 1.00 70.88 405 A 1 
ATOM 3257  C CE    . LYS A 1 405 ? -1.965  30.562  -18.390 1.00 64.05 405 A 1 
ATOM 3258  N NZ    . LYS A 1 405 ? -0.794  29.870  -17.815 1.00 57.49 405 A 1 
ATOM 3259  N N     . PRO A 1 406 ? -7.270  28.851  -22.450 1.00 79.62 406 A 1 
ATOM 3260  C CA    . PRO A 1 406 ? -6.128  29.045  -23.344 1.00 79.64 406 A 1 
ATOM 3261  C C     . PRO A 1 406 ? -6.194  30.388  -24.088 1.00 80.30 406 A 1 
ATOM 3262  O O     . PRO A 1 406 ? -7.265  30.821  -24.501 1.00 76.15 406 A 1 
ATOM 3263  C CB    . PRO A 1 406 ? -6.173  27.850  -24.300 1.00 75.36 406 A 1 
ATOM 3264  C CG    . PRO A 1 406 ? -7.657  27.519  -24.389 1.00 72.22 406 A 1 
ATOM 3265  C CD    . PRO A 1 406 ? -8.181  27.856  -23.001 1.00 75.47 406 A 1 
ATOM 3266  N N     . GLU A 1 407 ? -5.061  31.028  -24.293 1.00 80.37 407 A 1 
ATOM 3267  C CA    . GLU A 1 407 ? -4.996  32.390  -24.841 1.00 79.36 407 A 1 
ATOM 3268  C C     . GLU A 1 407 ? -5.605  32.536  -26.240 1.00 79.59 407 A 1 
ATOM 3269  O O     . GLU A 1 407 ? -6.256  33.539  -26.531 1.00 75.55 407 A 1 
ATOM 3270  C CB    . GLU A 1 407 ? -3.541  32.850  -24.928 1.00 76.76 407 A 1 
ATOM 3271  C CG    . GLU A 1 407 ? -2.852  33.009  -23.573 1.00 68.92 407 A 1 
ATOM 3272  C CD    . GLU A 1 407 ? -1.413  33.513  -23.716 1.00 63.58 407 A 1 
ATOM 3273  O OE1   . GLU A 1 407 ? -0.752  33.640  -22.665 1.00 55.73 407 A 1 
ATOM 3274  O OE2   . GLU A 1 407 ? -0.990  33.779  -24.869 1.00 56.50 407 A 1 
ATOM 3275  N N     . SER A 1 408 ? -5.408  31.543  -27.116 1.00 80.85 408 A 1 
ATOM 3276  C CA    . SER A 1 408 ? -5.921  31.579  -28.488 1.00 80.25 408 A 1 
ATOM 3277  C C     . SER A 1 408 ? -7.448  31.587  -28.543 1.00 81.36 408 A 1 
ATOM 3278  O O     . SER A 1 408 ? -8.036  32.369  -29.291 1.00 77.75 408 A 1 
ATOM 3279  C CB    . SER A 1 408 ? -5.365  30.391  -29.283 1.00 77.17 408 A 1 
ATOM 3280  O OG    . SER A 1 408 ? -5.666  29.166  -28.654 1.00 69.15 408 A 1 
ATOM 3281  N N     . LEU A 1 409 ? -8.089  30.768  -27.710 1.00 81.09 409 A 1 
ATOM 3282  C CA    . LEU A 1 409 ? -9.544  30.730  -27.603 1.00 81.67 409 A 1 
ATOM 3283  C C     . LEU A 1 409 ? -10.081 32.013  -26.965 1.00 82.68 409 A 1 
ATOM 3284  O O     . LEU A 1 409 ? -11.047 32.581  -27.471 1.00 80.34 409 A 1 
ATOM 3285  C CB    . LEU A 1 409 ? -9.964  29.481  -26.810 1.00 80.20 409 A 1 
ATOM 3286  C CG    . LEU A 1 409 ? -11.489 29.327  -26.653 1.00 78.17 409 A 1 
ATOM 3287  C CD1   . LEU A 1 409 ? -12.205 29.187  -27.995 1.00 71.92 409 A 1 
ATOM 3288  C CD2   . LEU A 1 409 ? -11.794 28.086  -25.822 1.00 72.02 409 A 1 
ATOM 3289  N N     . CYS A 1 410 ? -9.442  32.510  -25.913 1.00 83.15 410 A 1 
ATOM 3290  C CA    . CYS A 1 410 ? -9.834  33.752  -25.255 1.00 82.66 410 A 1 
ATOM 3291  C C     . CYS A 1 410 ? -9.772  34.939  -26.220 1.00 83.07 410 A 1 
ATOM 3292  O O     . CYS A 1 410 ? -10.753 35.664  -26.351 1.00 80.94 410 A 1 
ATOM 3293  C CB    . CYS A 1 410 ? -8.945  33.998  -24.034 1.00 80.88 410 A 1 
ATOM 3294  S SG    . CYS A 1 410 ? -9.246  32.713  -22.786 1.00 72.19 410 A 1 
ATOM 3295  N N     . LYS A 1 411 ? -8.676  35.090  -26.956 1.00 84.18 411 A 1 
ATOM 3296  C CA    . LYS A 1 411 ? -8.546  36.149  -27.968 1.00 83.14 411 A 1 
ATOM 3297  C C     . LYS A 1 411 ? -9.664  36.089  -29.003 1.00 82.96 411 A 1 
ATOM 3298  O O     . LYS A 1 411 ? -10.207 37.129  -29.361 1.00 80.43 411 A 1 
ATOM 3299  C CB    . LYS A 1 411 ? -7.182  36.063  -28.665 1.00 81.98 411 A 1 
ATOM 3300  C CG    . LYS A 1 411 ? -6.056  36.644  -27.794 1.00 73.16 411 A 1 
ATOM 3301  C CD    . LYS A 1 411 ? -4.694  36.487  -28.475 1.00 67.98 411 A 1 
ATOM 3302  C CE    . LYS A 1 411 ? -3.603  37.059  -27.562 1.00 58.77 411 A 1 
ATOM 3303  N NZ    . LYS A 1 411 ? -2.230  36.802  -28.058 1.00 50.93 411 A 1 
ATOM 3304  N N     . LYS A 1 412 ? -10.032 34.886  -29.461 1.00 82.60 412 A 1 
ATOM 3305  C CA    . LYS A 1 412 ? -11.117 34.722  -30.422 1.00 81.81 412 A 1 
ATOM 3306  C C     . LYS A 1 412 ? -12.475 35.075  -29.812 1.00 82.41 412 A 1 
ATOM 3307  O O     . LYS A 1 412 ? -13.199 35.885  -30.387 1.00 79.58 412 A 1 
ATOM 3308  C CB    . LYS A 1 412 ? -11.074 33.312  -31.025 1.00 79.56 412 A 1 
ATOM 3309  C CG    . LYS A 1 412 ? -12.177 33.172  -32.080 1.00 73.35 412 A 1 
ATOM 3310  C CD    . LYS A 1 412 ? -11.831 32.194  -33.186 1.00 69.76 412 A 1 
ATOM 3311  C CE    . LYS A 1 412 ? -12.950 32.302  -34.221 1.00 63.23 412 A 1 
ATOM 3312  N NZ    . LYS A 1 412 ? -12.526 31.931  -35.588 1.00 56.15 412 A 1 
ATOM 3313  N N     . LEU A 1 413 ? -12.795 34.539  -28.649 1.00 82.76 413 A 1 
ATOM 3314  C CA    . LEU A 1 413 ? -14.056 34.818  -27.957 1.00 82.29 413 A 1 
ATOM 3315  C C     . LEU A 1 413 ? -14.220 36.307  -27.629 1.00 82.68 413 A 1 
ATOM 3316  O O     . LEU A 1 413 ? -15.288 36.864  -27.860 1.00 80.53 413 A 1 
ATOM 3317  C CB    . LEU A 1 413 ? -14.136 33.982  -26.673 1.00 81.54 413 A 1 
ATOM 3318  C CG    . LEU A 1 413 ? -14.400 32.482  -26.904 1.00 79.35 413 A 1 
ATOM 3319  C CD1   . LEU A 1 413 ? -14.258 31.742  -25.581 1.00 73.97 413 A 1 
ATOM 3320  C CD2   . LEU A 1 413 ? -15.804 32.224  -27.446 1.00 74.28 413 A 1 
ATOM 3321  N N     . PHE A 1 414 ? -13.169 36.960  -27.152 1.00 83.20 414 A 1 
ATOM 3322  C CA    . PHE A 1 414 ? -13.206 38.389  -26.845 1.00 82.83 414 A 1 
ATOM 3323  C C     . PHE A 1 414 ? -13.251 39.263  -28.104 1.00 82.33 414 A 1 
ATOM 3324  O O     . PHE A 1 414 ? -13.810 40.355  -28.075 1.00 77.99 414 A 1 
ATOM 3325  C CB    . PHE A 1 414 ? -11.994 38.756  -25.982 1.00 81.35 414 A 1 
ATOM 3326  C CG    . PHE A 1 414 ? -11.857 38.037  -24.650 1.00 80.85 414 A 1 
ATOM 3327  C CD1   . PHE A 1 414 ? -12.945 37.411  -24.018 1.00 76.78 414 A 1 
ATOM 3328  C CD2   . PHE A 1 414 ? -10.600 38.019  -24.012 1.00 76.41 414 A 1 
ATOM 3329  C CE1   . PHE A 1 414 ? -12.785 36.771  -22.779 1.00 74.73 414 A 1 
ATOM 3330  C CE2   . PHE A 1 414 ? -10.437 37.387  -22.772 1.00 75.11 414 A 1 
ATOM 3331  C CZ    . PHE A 1 414 ? -11.529 36.760  -22.155 1.00 76.49 414 A 1 
ATOM 3332  N N     . SER A 1 415 ? -12.704 38.788  -29.217 1.00 84.42 415 A 1 
ATOM 3333  C CA    . SER A 1 415 ? -12.817 39.489  -30.498 1.00 83.08 415 A 1 
ATOM 3334  C C     . SER A 1 415 ? -14.222 39.389  -31.092 1.00 82.67 415 A 1 
ATOM 3335  O O     . SER A 1 415 ? -14.723 40.378  -31.629 1.00 79.02 415 A 1 
ATOM 3336  C CB    . SER A 1 415 ? -11.787 38.935  -31.483 1.00 81.22 415 A 1 
ATOM 3337  O OG    . SER A 1 415 ? -11.759 39.725  -32.662 1.00 69.52 415 A 1 
ATOM 3338  N N     . ASP A 1 416 ? -14.844 38.210  -30.989 1.00 82.22 416 A 1 
ATOM 3339  C CA    . ASP A 1 416 ? -16.193 37.966  -31.504 1.00 80.84 416 A 1 
ATOM 3340  C C     . ASP A 1 416 ? -17.266 38.595  -30.593 1.00 80.99 416 A 1 
ATOM 3341  O O     . ASP A 1 416 ? -18.287 39.088  -31.072 1.00 76.73 416 A 1 
ATOM 3342  C CB    . ASP A 1 416 ? -16.417 36.449  -31.660 1.00 77.91 416 A 1 
ATOM 3343  C CG    . ASP A 1 416 ? -15.529 35.753  -32.713 1.00 72.06 416 A 1 
ATOM 3344  O OD1   . ASP A 1 416 ? -14.887 36.443  -33.529 1.00 66.18 416 A 1 
ATOM 3345  O OD2   . ASP A 1 416 ? -15.501 34.500  -32.715 1.00 66.84 416 A 1 
ATOM 3346  N N     . HIS A 1 417 ? -17.010 38.618  -29.293 1.00 80.65 417 A 1 
ATOM 3347  C CA    . HIS A 1 417 ? -17.912 39.136  -28.268 1.00 79.60 417 A 1 
ATOM 3348  C C     . HIS A 1 417 ? -17.171 40.100  -27.334 1.00 79.36 417 A 1 
ATOM 3349  O O     . HIS A 1 417 ? -16.705 39.719  -26.258 1.00 74.71 417 A 1 
ATOM 3350  C CB    . HIS A 1 417 ? -18.529 37.962  -27.502 1.00 78.37 417 A 1 
ATOM 3351  C CG    . HIS A 1 417 ? -19.300 37.015  -28.373 1.00 76.89 417 A 1 
ATOM 3352  N ND1   . HIS A 1 417 ? -20.525 37.253  -28.956 1.00 68.70 417 A 1 
ATOM 3353  C CD2   . HIS A 1 417 ? -18.901 35.768  -28.785 1.00 68.76 417 A 1 
ATOM 3354  C CE1   . HIS A 1 417 ? -20.850 36.180  -29.691 1.00 69.34 417 A 1 
ATOM 3355  N NE2   . HIS A 1 417 ? -19.889 35.257  -29.607 1.00 70.32 417 A 1 
ATOM 3356  N N     . LYS A 1 418 ? -17.086 41.374  -27.732 1.00 81.86 418 A 1 
ATOM 3357  C CA    . LYS A 1 418 ? -16.321 42.404  -27.003 1.00 80.64 418 A 1 
ATOM 3358  C C     . LYS A 1 418 ? -16.741 42.583  -25.543 1.00 80.61 418 A 1 
ATOM 3359  O O     . LYS A 1 418 ? -15.915 42.909  -24.701 1.00 74.42 418 A 1 
ATOM 3360  C CB    . LYS A 1 418 ? -16.440 43.753  -27.725 1.00 77.50 418 A 1 
ATOM 3361  C CG    . LYS A 1 418 ? -15.714 43.758  -29.075 1.00 70.38 418 A 1 
ATOM 3362  C CD    . LYS A 1 418 ? -15.774 45.153  -29.688 1.00 63.11 418 A 1 
ATOM 3363  C CE    . LYS A 1 418 ? -15.012 45.183  -31.011 1.00 54.36 418 A 1 
ATOM 3364  N NZ    . LYS A 1 418 ? -15.029 46.533  -31.621 1.00 46.62 418 A 1 
ATOM 3365  N N     . GLU A 1 419 ? -18.020 42.366  -25.249 1.00 79.93 419 A 1 
ATOM 3366  C CA    . GLU A 1 419 ? -18.577 42.507  -23.896 1.00 79.70 419 A 1 
ATOM 3367  C C     . GLU A 1 419 ? -18.132 41.381  -22.957 1.00 80.64 419 A 1 
ATOM 3368  O O     . GLU A 1 419 ? -18.139 41.555  -21.741 1.00 76.78 419 A 1 
ATOM 3369  C CB    . GLU A 1 419 ? -20.105 42.553  -23.992 1.00 76.46 419 A 1 
ATOM 3370  C CG    . GLU A 1 419 ? -20.595 43.762  -24.814 1.00 68.16 419 A 1 
ATOM 3371  C CD    . GLU A 1 419 ? -22.115 43.813  -24.990 1.00 62.86 419 A 1 
ATOM 3372  O OE1   . GLU A 1 419 ? -22.572 44.788  -25.631 1.00 54.92 419 A 1 
ATOM 3373  O OE2   . GLU A 1 419 ? -22.804 42.879  -24.517 1.00 55.53 419 A 1 
ATOM 3374  N N     . LEU A 1 420 ? -17.711 40.248  -23.505 1.00 80.08 420 A 1 
ATOM 3375  C CA    . LEU A 1 420 ? -17.401 39.049  -22.732 1.00 80.16 420 A 1 
ATOM 3376  C C     . LEU A 1 420 ? -16.228 39.258  -21.771 1.00 80.53 420 A 1 
ATOM 3377  O O     . LEU A 1 420 ? -16.284 38.806  -20.631 1.00 78.18 420 A 1 
ATOM 3378  C CB    . LEU A 1 420 ? -17.120 37.894  -23.716 1.00 78.60 420 A 1 
ATOM 3379  C CG    . LEU A 1 420 ? -16.919 36.531  -23.036 1.00 76.10 420 A 1 
ATOM 3380  C CD1   . LEU A 1 420 ? -18.185 36.069  -22.333 1.00 70.37 420 A 1 
ATOM 3381  C CD2   . LEU A 1 420 ? -16.549 35.482  -24.081 1.00 70.35 420 A 1 
ATOM 3382  N N     . GLU A 1 421 ? -15.188 39.955  -22.193 1.00 80.46 421 A 1 
ATOM 3383  C CA    . GLU A 1 421 ? -14.022 40.216  -21.345 1.00 79.16 421 A 1 
ATOM 3384  C C     . GLU A 1 421 ? -14.389 41.063  -20.123 1.00 79.11 421 A 1 
ATOM 3385  O O     . GLU A 1 421 ? -14.019 40.732  -18.994 1.00 76.10 421 A 1 
ATOM 3386  C CB    . GLU A 1 421 ? -12.923 40.897  -22.182 1.00 76.56 421 A 1 
ATOM 3387  C CG    . GLU A 1 421 ? -11.600 40.964  -21.403 1.00 70.07 421 A 1 
ATOM 3388  C CD    . GLU A 1 421 ? -10.474 41.700  -22.128 1.00 66.80 421 A 1 
ATOM 3389  O OE1   . GLU A 1 421 ? -9.513  42.076  -21.419 1.00 60.81 421 A 1 
ATOM 3390  O OE2   . GLU A 1 421 ? -10.564 41.910  -23.355 1.00 62.86 421 A 1 
ATOM 3391  N N     . GLY A 1 422 ? -15.162 42.136  -20.336 1.00 79.95 422 A 1 
ATOM 3392  C CA    . GLY A 1 422 ? -15.636 43.001  -19.254 1.00 79.30 422 A 1 
ATOM 3393  C C     . GLY A 1 422 ? -16.577 42.272  -18.296 1.00 80.59 422 A 1 
ATOM 3394  O O     . GLY A 1 422 ? -16.444 42.397  -17.076 1.00 78.04 422 A 1 
ATOM 3395  N N     . LEU A 1 423 ? -17.479 41.459  -18.846 1.00 80.49 423 A 1 
ATOM 3396  C CA    . LEU A 1 423 ? -18.391 40.617  -18.079 1.00 79.95 423 A 1 
ATOM 3397  C C     . LEU A 1 423 ? -17.617 39.649  -17.175 1.00 80.77 423 A 1 
ATOM 3398  O O     . LEU A 1 423 ? -17.845 39.614  -15.968 1.00 78.73 423 A 1 
ATOM 3399  C CB    . LEU A 1 423 ? -19.297 39.853  -19.065 1.00 77.89 423 A 1 
ATOM 3400  C CG    . LEU A 1 423 ? -20.506 39.197  -18.368 1.00 72.68 423 A 1 
ATOM 3401  C CD1   . LEU A 1 423 ? -21.714 40.115  -18.429 1.00 66.75 423 A 1 
ATOM 3402  C CD2   . LEU A 1 423 ? -20.867 37.879  -19.029 1.00 66.12 423 A 1 
ATOM 3403  N N     . MET A 1 424 ? -16.656 38.921  -17.733 1.00 81.00 424 A 1 
ATOM 3404  C CA    . MET A 1 424 ? -15.852 37.958  -16.985 1.00 80.40 424 A 1 
ATOM 3405  C C     . MET A 1 424 ? -15.020 38.625  -15.888 1.00 80.78 424 A 1 
ATOM 3406  O O     . MET A 1 424 ? -15.030 38.147  -14.754 1.00 79.21 424 A 1 
ATOM 3407  C CB    . MET A 1 424 ? -14.955 37.160  -17.937 1.00 79.74 424 A 1 
ATOM 3408  C CG    . MET A 1 424 ? -15.734 36.122  -18.755 1.00 74.72 424 A 1 
ATOM 3409  S SD    . MET A 1 424 ? -16.681 34.880  -17.812 1.00 72.32 424 A 1 
ATOM 3410  C CE    . MET A 1 424 ? -15.375 34.113  -16.837 1.00 63.57 424 A 1 
ATOM 3411  N N     . LYS A 1 425 ? -14.375 39.750  -16.167 1.00 81.42 425 A 1 
ATOM 3412  C CA    . LYS A 1 425 ? -13.635 40.510  -15.147 1.00 80.04 425 A 1 
ATOM 3413  C C     . LYS A 1 425 ? -14.534 40.937  -13.985 1.00 79.84 425 A 1 
ATOM 3414  O O     . LYS A 1 425 ? -14.118 40.864  -12.834 1.00 76.62 425 A 1 
ATOM 3415  C CB    . LYS A 1 425 ? -12.944 41.728  -15.784 1.00 78.36 425 A 1 
ATOM 3416  C CG    . LYS A 1 425 ? -11.687 41.317  -16.570 1.00 73.50 425 A 1 
ATOM 3417  C CD    . LYS A 1 425 ? -11.021 42.514  -17.261 1.00 69.17 425 A 1 
ATOM 3418  C CE    . LYS A 1 425 ? -9.761  42.032  -17.983 1.00 62.13 425 A 1 
ATOM 3419  N NZ    . LYS A 1 425 ? -9.154  43.044  -18.882 1.00 55.48 425 A 1 
ATOM 3420  N N     . THR A 1 426 ? -15.776 41.322  -14.281 1.00 80.55 426 A 1 
ATOM 3421  C CA    . THR A 1 426 ? -16.749 41.732  -13.259 1.00 79.45 426 A 1 
ATOM 3422  C C     . THR A 1 426 ? -17.216 40.546  -12.408 1.00 79.58 426 A 1 
ATOM 3423  O O     . THR A 1 426 ? -17.334 40.670  -11.195 1.00 76.30 426 A 1 
ATOM 3424  C CB    . THR A 1 426 ? -17.966 42.418  -13.903 1.00 77.21 426 A 1 
ATOM 3425  O OG1   . THR A 1 426 ? -17.549 43.424  -14.797 1.00 68.28 426 A 1 
ATOM 3426  C CG2   . THR A 1 426 ? -18.854 43.099  -12.868 1.00 65.82 426 A 1 
ATOM 3427  N N     . LEU A 1 427 ? -17.446 39.386  -13.032 1.00 78.18 427 A 1 
ATOM 3428  C CA    . LEU A 1 427 ? -17.912 38.173  -12.346 1.00 76.44 427 A 1 
ATOM 3429  C C     . LEU A 1 427 ? -16.850 37.535  -11.443 1.00 76.98 427 A 1 
ATOM 3430  O O     . LEU A 1 427 ? -17.186 36.932  -10.424 1.00 74.17 427 A 1 
ATOM 3431  C CB    . LEU A 1 427 ? -18.337 37.154  -13.401 1.00 74.03 427 A 1 
ATOM 3432  C CG    . LEU A 1 427 ? -19.627 37.536  -14.137 1.00 70.15 427 A 1 
ATOM 3433  C CD1   . LEU A 1 427 ? -19.719 36.687  -15.392 1.00 66.02 427 A 1 
ATOM 3434  C CD2   . LEU A 1 427 ? -20.856 37.329  -13.256 1.00 65.70 427 A 1 
ATOM 3435  N N     . ILE A 1 428 ? -15.594 37.639  -11.841 1.00 77.52 428 A 1 
ATOM 3436  C CA    . ILE A 1 428 ? -14.466 37.055  -11.117 1.00 75.59 428 A 1 
ATOM 3437  C C     . ILE A 1 428 ? -14.125 37.873  -9.872  1.00 75.20 428 A 1 
ATOM 3438  O O     . ILE A 1 428 ? -13.640 37.323  -8.883  1.00 69.74 428 A 1 
ATOM 3439  C CB    . ILE A 1 428 ? -13.272 36.923  -12.079 1.00 72.42 428 A 1 
ATOM 3440  C CG1   . ILE A 1 428 ? -13.586 35.890  -13.185 1.00 66.62 428 A 1 
ATOM 3441  C CG2   . ILE A 1 428 ? -11.990 36.500  -11.345 1.00 63.58 428 A 1 
ATOM 3442  C CD1   . ILE A 1 428 ? -12.691 36.073  -14.408 1.00 59.20 428 A 1 
ATOM 3443  N N     . HIS A 1 429 ? -14.405 39.165  -9.885  1.00 74.93 429 A 1 
ATOM 3444  C CA    . HIS A 1 429 ? -14.210 40.013  -8.715  1.00 72.20 429 A 1 
ATOM 3445  C C     . HIS A 1 429 ? -15.000 39.476  -7.500  1.00 71.73 429 A 1 
ATOM 3446  O O     . HIS A 1 429 ? -16.176 39.153  -7.632  1.00 64.34 429 A 1 
ATOM 3447  C CB    . HIS A 1 429 ? -14.601 41.451  -9.075  1.00 66.47 429 A 1 
ATOM 3448  C CG    . HIS A 1 429 ? -13.909 42.473  -8.220  1.00 61.02 429 A 1 
ATOM 3449  N ND1   . HIS A 1 429 ? -14.245 42.834  -6.934  1.00 53.49 429 A 1 
ATOM 3450  C CD2   . HIS A 1 429 ? -12.797 43.212  -8.547  1.00 51.98 429 A 1 
ATOM 3451  C CE1   . HIS A 1 429 ? -13.368 43.755  -6.509  1.00 47.65 429 A 1 
ATOM 3452  N NE2   . HIS A 1 429 ? -12.473 44.012  -7.464  1.00 48.91 429 A 1 
ATOM 3453  N N     . PRO A 1 430 ? -14.413 39.324  -6.308  1.00 71.00 430 A 1 
ATOM 3454  C CA    . PRO A 1 430 ? -13.145 39.863  -5.825  1.00 70.03 430 A 1 
ATOM 3455  C C     . PRO A 1 430 ? -11.956 38.885  -5.843  1.00 71.77 430 A 1 
ATOM 3456  O O     . PRO A 1 430 ? -11.024 39.058  -5.064  1.00 64.14 430 A 1 
ATOM 3457  C CB    . PRO A 1 430 ? -13.481 40.322  -4.401  1.00 63.31 430 A 1 
ATOM 3458  C CG    . PRO A 1 430 ? -14.402 39.206  -3.916  1.00 60.07 430 A 1 
ATOM 3459  C CD    . PRO A 1 430 ? -15.193 38.854  -5.177  1.00 62.71 430 A 1 
ATOM 3460  N N     . CYS A 1 431 ? -11.955 37.859  -6.677  1.00 71.57 431 A 1 
ATOM 3461  C CA    . CYS A 1 431 ? -10.836 36.918  -6.733  1.00 71.14 431 A 1 
ATOM 3462  C C     . CYS A 1 431 ? -9.577  37.617  -7.276  1.00 72.11 431 A 1 
ATOM 3463  O O     . CYS A 1 431 ? -9.556  38.062  -8.420  1.00 66.98 431 A 1 
ATOM 3464  C CB    . CYS A 1 431 ? -11.207 35.694  -7.576  1.00 66.68 431 A 1 
ATOM 3465  S SG    . CYS A 1 431 ? -12.543 34.745  -6.773  1.00 59.40 431 A 1 
ATOM 3466  N N     . SER A 1 432 ? -8.526  37.675  -6.464  1.00 72.33 432 A 1 
ATOM 3467  C CA    . SER A 1 432 ? -7.263  38.327  -6.823  1.00 71.37 432 A 1 
ATOM 3468  C C     . SER A 1 432 ? -6.242  37.384  -7.462  1.00 73.05 432 A 1 
ATOM 3469  O O     . SER A 1 432 ? -5.418  37.816  -8.258  1.00 66.55 432 A 1 
ATOM 3470  C CB    . SER A 1 432 ? -6.647  38.963  -5.575  1.00 64.61 432 A 1 
ATOM 3471  O OG    . SER A 1 432 ? -6.547  38.016  -4.526  1.00 56.84 432 A 1 
ATOM 3472  N N     . GLN A 1 433 ? -6.299  36.103  -7.116  1.00 75.70 433 A 1 
ATOM 3473  C CA    . GLN A 1 433 ? -5.381  35.073  -7.593  1.00 75.25 433 A 1 
ATOM 3474  C C     . GLN A 1 433 ? -6.176  33.899  -8.145  1.00 75.77 433 A 1 
ATOM 3475  O O     . GLN A 1 433 ? -6.973  33.296  -7.421  1.00 69.57 433 A 1 
ATOM 3476  C CB    . GLN A 1 433 ? -4.489  34.580  -6.448  1.00 70.54 433 A 1 
ATOM 3477  C CG    . GLN A 1 433 ? -3.494  35.625  -5.940  1.00 64.72 433 A 1 
ATOM 3478  C CD    . GLN A 1 433 ? -2.683  35.091  -4.757  1.00 61.88 433 A 1 
ATOM 3479  O OE1   . GLN A 1 433 ? -2.943  34.041  -4.204  1.00 56.38 433 A 1 
ATOM 3480  N NE2   . GLN A 1 433 ? -1.685  35.812  -4.317  1.00 54.84 433 A 1 
ATOM 3481  N N     . GLY A 1 434 ? -5.943  33.547  -9.397  1.00 78.99 434 A 1 
ATOM 3482  C CA    . GLY A 1 434 ? -6.616  32.407  -9.992  1.00 79.44 434 A 1 
ATOM 3483  C C     . GLY A 1 434 ? -6.379  32.272  -11.487 1.00 81.46 434 A 1 
ATOM 3484  O O     . GLY A 1 434 ? -5.676  33.062  -12.117 1.00 78.08 434 A 1 
ATOM 3485  N N     . ILE A 1 435 ? -6.995  31.243  -12.039 1.00 82.38 435 A 1 
ATOM 3486  C CA    . ILE A 1 435 ? -6.959  30.944  -13.470 1.00 83.77 435 A 1 
ATOM 3487  C C     . ILE A 1 435 ? -8.390  30.693  -13.937 1.00 84.78 435 A 1 
ATOM 3488  O O     . ILE A 1 435 ? -9.138  29.951  -13.299 1.00 82.58 435 A 1 
ATOM 3489  C CB    . ILE A 1 435 ? -6.026  29.748  -13.770 1.00 81.48 435 A 1 
ATOM 3490  C CG1   . ILE A 1 435 ? -4.596  30.030  -13.250 1.00 71.57 435 A 1 
ATOM 3491  C CG2   . ILE A 1 435 ? -6.001  29.454  -15.280 1.00 70.17 435 A 1 
ATOM 3492  C CD1   . ILE A 1 435 ? -3.609  28.880  -13.438 1.00 65.69 435 A 1 
ATOM 3493  N N     . VAL A 1 436 ? -8.753  31.291  -15.058 1.00 84.82 436 A 1 
ATOM 3494  C CA    . VAL A 1 436 ? -10.018 31.029  -15.746 1.00 85.34 436 A 1 
ATOM 3495  C C     . VAL A 1 436 ? -9.715  30.272  -17.026 1.00 85.45 436 A 1 
ATOM 3496  O O     . VAL A 1 436 ? -9.002  30.765  -17.897 1.00 83.53 436 A 1 
ATOM 3497  C CB    . VAL A 1 436 ? -10.793 32.318  -16.036 1.00 84.60 436 A 1 
ATOM 3498  C CG1   . VAL A 1 436 ? -12.144 32.007  -16.686 1.00 76.55 436 A 1 
ATOM 3499  C CG2   . VAL A 1 436 ? -11.063 33.080  -14.743 1.00 77.64 436 A 1 
ATOM 3500  N N     . ILE A 1 437 ? -10.267 29.078  -17.141 1.00 85.58 437 A 1 
ATOM 3501  C CA    . ILE A 1 437 ? -10.034 28.180  -18.268 1.00 85.61 437 A 1 
ATOM 3502  C C     . ILE A 1 437 ? -11.285 28.154  -19.137 1.00 85.41 437 A 1 
ATOM 3503  O O     . ILE A 1 437 ? -12.321 27.628  -18.730 1.00 83.08 437 A 1 
ATOM 3504  C CB    . ILE A 1 437 ? -9.609  26.781  -17.787 1.00 84.65 437 A 1 
ATOM 3505  C CG1   . ILE A 1 437 ? -8.399  26.886  -16.824 1.00 79.58 437 A 1 
ATOM 3506  C CG2   . ILE A 1 437 ? -9.275  25.911  -19.005 1.00 78.21 437 A 1 
ATOM 3507  C CD1   . ILE A 1 437 ? -7.930  25.551  -16.260 1.00 72.47 437 A 1 
ATOM 3508  N N     . PHE A 1 438 ? -11.180 28.715  -20.328 1.00 85.27 438 A 1 
ATOM 3509  C CA    . PHE A 1 438 ? -12.261 28.734  -21.303 1.00 85.14 438 A 1 
ATOM 3510  C C     . PHE A 1 438 ? -12.271 27.466  -22.150 1.00 84.76 438 A 1 
ATOM 3511  O O     . PHE A 1 438 ? -11.231 26.930  -22.532 1.00 81.00 438 A 1 
ATOM 3512  C CB    . PHE A 1 438 ? -12.160 29.986  -22.177 1.00 83.61 438 A 1 
ATOM 3513  C CG    . PHE A 1 438 ? -12.581 31.259  -21.475 1.00 83.27 438 A 1 
ATOM 3514  C CD1   . PHE A 1 438 ? -13.884 31.760  -21.646 1.00 77.37 438 A 1 
ATOM 3515  C CD2   . PHE A 1 438 ? -11.680 31.952  -20.652 1.00 76.24 438 A 1 
ATOM 3516  C CE1   . PHE A 1 438 ? -14.282 32.943  -21.007 1.00 74.56 438 A 1 
ATOM 3517  C CE2   . PHE A 1 438 ? -12.075 33.131  -20.003 1.00 74.33 438 A 1 
ATOM 3518  C CZ    . PHE A 1 438 ? -13.377 33.627  -20.183 1.00 77.44 438 A 1 
ATOM 3519  N N     . SER A 1 439 ? -13.472 27.022  -22.496 1.00 85.07 439 A 1 
ATOM 3520  C CA    . SER A 1 439 ? -13.722 25.995  -23.505 1.00 84.25 439 A 1 
ATOM 3521  C C     . SER A 1 439 ? -14.955 26.377  -24.322 1.00 84.18 439 A 1 
ATOM 3522  O O     . SER A 1 439 ? -15.848 27.062  -23.830 1.00 81.47 439 A 1 
ATOM 3523  C CB    . SER A 1 439 ? -13.919 24.634  -22.834 1.00 82.07 439 A 1 
ATOM 3524  O OG    . SER A 1 439 ? -14.186 23.653  -23.816 1.00 72.30 439 A 1 
ATOM 3525  N N     . ARG A 1 440 ? -15.036 25.912  -25.571 1.00 83.02 440 A 1 
ATOM 3526  C CA    . ARG A 1 440 ? -16.265 26.040  -26.370 1.00 82.20 440 A 1 
ATOM 3527  C C     . ARG A 1 440 ? -17.429 25.262  -25.760 1.00 82.41 440 A 1 
ATOM 3528  O O     . ARG A 1 440 ? -18.569 25.673  -25.908 1.00 76.95 440 A 1 
ATOM 3529  C CB    . ARG A 1 440 ? -16.005 25.594  -27.809 1.00 79.67 440 A 1 
ATOM 3530  C CG    . ARG A 1 440 ? -15.463 26.727  -28.693 1.00 74.13 440 A 1 
ATOM 3531  C CD    . ARG A 1 440 ? -16.559 27.770  -28.982 1.00 70.46 440 A 1 
ATOM 3532  N NE    . ARG A 1 440 ? -16.099 28.782  -29.949 1.00 65.04 440 A 1 
ATOM 3533  C CZ    . ARG A 1 440 ? -16.829 29.771  -30.443 1.00 59.14 440 A 1 
ATOM 3534  N NH1   . ARG A 1 440 ? -18.082 29.947  -30.124 1.00 53.98 440 A 1 
ATOM 3535  N NH2   . ARG A 1 440 ? -16.298 30.622  -31.275 1.00 53.12 440 A 1 
ATOM 3536  N N     . SER A 1 441 ? -17.137 24.159  -25.102 1.00 81.62 441 A 1 
ATOM 3537  C CA    . SER A 1 441 ? -18.109 23.413  -24.305 1.00 81.71 441 A 1 
ATOM 3538  C C     . SER A 1 441 ? -17.382 22.469  -23.353 1.00 82.38 441 A 1 
ATOM 3539  O O     . SER A 1 441 ? -16.858 21.443  -23.788 1.00 78.44 441 A 1 
ATOM 3540  C CB    . SER A 1 441 ? -19.034 22.624  -25.231 1.00 78.57 441 A 1 
ATOM 3541  O OG    . SER A 1 441 ? -19.933 21.829  -24.498 1.00 69.52 441 A 1 
ATOM 3542  N N     . TRP A 1 442 ? -17.394 22.767  -22.065 1.00 82.50 442 A 1 
ATOM 3543  C CA    . TRP A 1 442 ? -16.895 21.848  -21.048 1.00 83.39 442 A 1 
ATOM 3544  C C     . TRP A 1 442 ? -17.668 20.523  -21.019 1.00 83.02 442 A 1 
ATOM 3545  O O     . TRP A 1 442 ? -17.078 19.483  -20.751 1.00 79.14 442 A 1 
ATOM 3546  C CB    . TRP A 1 442 ? -16.895 22.518  -19.669 1.00 83.09 442 A 1 
ATOM 3547  C CG    . TRP A 1 442 ? -15.613 23.213  -19.329 1.00 84.03 442 A 1 
ATOM 3548  C CD1   . TRP A 1 442 ? -15.435 24.546  -19.211 1.00 78.48 442 A 1 
ATOM 3549  C CD2   . TRP A 1 442 ? -14.304 22.609  -19.076 1.00 82.00 442 A 1 
ATOM 3550  N NE1   . TRP A 1 442 ? -14.108 24.818  -18.906 1.00 78.55 442 A 1 
ATOM 3551  C CE2   . TRP A 1 442 ? -13.379 23.655  -18.824 1.00 80.39 442 A 1 
ATOM 3552  C CE3   . TRP A 1 442 ? -13.819 21.282  -19.056 1.00 78.47 442 A 1 
ATOM 3553  C CZ2   . TRP A 1 442 ? -12.009 23.398  -18.581 1.00 78.91 442 A 1 
ATOM 3554  C CZ3   . TRP A 1 442 ? -12.458 21.027  -18.811 1.00 74.20 442 A 1 
ATOM 3555  C CH2   . TRP A 1 442 ? -11.565 22.076  -18.581 1.00 75.52 442 A 1 
ATOM 3556  N N     . ALA A 1 443 ? -18.953 20.531  -21.395 1.00 83.54 443 A 1 
ATOM 3557  C CA    . ALA A 1 443 ? -19.725 19.298  -21.545 1.00 82.43 443 A 1 
ATOM 3558  C C     . ALA A 1 443 ? -19.113 18.366  -22.603 1.00 82.30 443 A 1 
ATOM 3559  O O     . ALA A 1 443 ? -18.966 17.167  -22.365 1.00 78.62 443 A 1 
ATOM 3560  C CB    . ALA A 1 443 ? -21.169 19.654  -21.900 1.00 80.65 443 A 1 
ATOM 3561  N N     . GLY A 1 444 ? -18.700 18.914  -23.743 1.00 80.86 444 A 1 
ATOM 3562  C CA    . GLY A 1 444 ? -17.979 18.160  -24.766 1.00 79.06 444 A 1 
ATOM 3563  C C     . GLY A 1 444 ? -16.640 17.616  -24.261 1.00 79.57 444 A 1 
ATOM 3564  O O     . GLY A 1 444 ? -16.315 16.454  -24.504 1.00 75.15 444 A 1 
ATOM 3565  N N     . ASP A 1 445 ? -15.906 18.414  -23.503 1.00 80.87 445 A 1 
ATOM 3566  C CA    . ASP A 1 445 ? -14.602 18.037  -22.954 1.00 79.47 445 A 1 
ATOM 3567  C C     . ASP A 1 445 ? -14.711 16.930  -21.885 1.00 79.37 445 A 1 
ATOM 3568  O O     . ASP A 1 445 ? -13.829 16.075  -21.777 1.00 74.73 445 A 1 
ATOM 3569  C CB    . ASP A 1 445 ? -13.906 19.287  -22.393 1.00 76.85 445 A 1 
ATOM 3570  C CG    . ASP A 1 445 ? -13.586 20.348  -23.457 1.00 73.71 445 A 1 
ATOM 3571  O OD1   . ASP A 1 445 ? -13.664 20.050  -24.669 1.00 67.15 445 A 1 
ATOM 3572  O OD2   . ASP A 1 445 ? -13.247 21.482  -23.059 1.00 68.63 445 A 1 
ATOM 3573  N N     . VAL A 1 446 ? -15.816 16.876  -21.144 1.00 79.80 446 A 1 
ATOM 3574  C CA    . VAL A 1 446 ? -16.085 15.790  -20.184 1.00 77.99 446 A 1 
ATOM 3575  C C     . VAL A 1 446 ? -16.809 14.580  -20.791 1.00 77.16 446 A 1 
ATOM 3576  O O     . VAL A 1 446 ? -17.106 13.623  -20.075 1.00 70.86 446 A 1 
ATOM 3577  C CB    . VAL A 1 446 ? -16.767 16.278  -18.892 1.00 75.76 446 A 1 
ATOM 3578  C CG1   . VAL A 1 446 ? -15.930 17.347  -18.202 1.00 69.59 446 A 1 
ATOM 3579  C CG2   . VAL A 1 446 ? -18.187 16.795  -19.118 1.00 70.43 446 A 1 
ATOM 3580  N N     . GLY A 1 447 ? -17.050 14.587  -22.103 1.00 77.42 447 A 1 
ATOM 3581  C CA    . GLY A 1 447 ? -17.639 13.469  -22.842 1.00 75.93 447 A 1 
ATOM 3582  C C     . GLY A 1 447 ? -19.156 13.525  -23.023 1.00 76.96 447 A 1 
ATOM 3583  O O     . GLY A 1 447 ? -19.743 12.536  -23.461 1.00 71.13 447 A 1 
ATOM 3584  N N     . PHE A 1 448 ? -19.794 14.650  -22.700 1.00 79.19 448 A 1 
ATOM 3585  C CA    . PHE A 1 448 ? -21.197 14.877  -23.022 1.00 78.99 448 A 1 
ATOM 3586  C C     . PHE A 1 448 ? -21.370 15.506  -24.410 1.00 78.56 448 A 1 
ATOM 3587  O O     . PHE A 1 448 ? -20.409 15.847  -25.105 1.00 71.24 448 A 1 
ATOM 3588  C CB    . PHE A 1 448 ? -21.869 15.702  -21.914 1.00 75.30 448 A 1 
ATOM 3589  C CG    . PHE A 1 448 ? -22.104 14.988  -20.596 1.00 76.72 448 A 1 
ATOM 3590  C CD1   . PHE A 1 448 ? -22.158 13.582  -20.504 1.00 71.93 448 A 1 
ATOM 3591  C CD2   . PHE A 1 448 ? -22.341 15.758  -19.444 1.00 71.17 448 A 1 
ATOM 3592  C CE1   . PHE A 1 448 ? -22.438 12.955  -19.280 1.00 67.59 448 A 1 
ATOM 3593  C CE2   . PHE A 1 448 ? -22.629 15.134  -18.219 1.00 69.24 448 A 1 
ATOM 3594  C CZ    . PHE A 1 448 ? -22.677 13.732  -18.135 1.00 69.77 448 A 1 
ATOM 3595  N N     . ARG A 1 449 ? -22.624 15.627  -24.841 1.00 79.00 449 A 1 
ATOM 3596  C CA    . ARG A 1 449 ? -22.947 16.247  -26.119 1.00 78.76 449 A 1 
ATOM 3597  C C     . ARG A 1 449 ? -22.779 17.761  -26.018 1.00 79.85 449 A 1 
ATOM 3598  O O     . ARG A 1 449 ? -23.190 18.364  -25.031 1.00 74.66 449 A 1 
ATOM 3599  C CB    . ARG A 1 449 ? -24.359 15.816  -26.546 1.00 73.88 449 A 1 
ATOM 3600  C CG    . ARG A 1 449 ? -24.507 15.797  -28.071 1.00 64.30 449 A 1 
ATOM 3601  C CD    . ARG A 1 449 ? -25.897 15.288  -28.453 1.00 59.34 449 A 1 
ATOM 3602  N NE    . ARG A 1 449 ? -26.009 15.049  -29.902 1.00 51.28 449 A 1 
ATOM 3603  C CZ    . ARG A 1 449 ? -27.069 14.557  -30.529 1.00 44.24 449 A 1 
ATOM 3604  N NH1   . ARG A 1 449 ? -28.161 14.254  -29.883 1.00 41.35 449 A 1 
ATOM 3605  N NH2   . ARG A 1 449 ? -27.039 14.361  -31.816 1.00 38.27 449 A 1 
ATOM 3606  N N     . LYS A 1 450 ? -22.174 18.368  -27.041 1.00 77.13 450 A 1 
ATOM 3607  C CA    . LYS A 1 450 ? -22.074 19.827  -27.132 1.00 76.51 450 A 1 
ATOM 3608  C C     . LYS A 1 450 ? -23.451 20.410  -27.445 1.00 77.48 450 A 1 
ATOM 3609  O O     . LYS A 1 450 ? -24.120 19.928  -28.361 1.00 72.66 450 A 1 
ATOM 3610  C CB    . LYS A 1 450 ? -21.038 20.251  -28.187 1.00 72.17 450 A 1 
ATOM 3611  C CG    . LYS A 1 450 ? -19.620 19.788  -27.820 1.00 65.04 450 A 1 
ATOM 3612  C CD    . LYS A 1 450 ? -18.558 20.379  -28.749 1.00 61.74 450 A 1 
ATOM 3613  C CE    . LYS A 1 450 ? -17.172 19.928  -28.267 1.00 54.11 450 A 1 
ATOM 3614  N NZ    . LYS A 1 450 ? -16.058 20.642  -28.938 1.00 49.01 450 A 1 
ATOM 3615  N N     . GLU A 1 451 ? -23.839 21.444  -26.719 1.00 76.40 451 A 1 
ATOM 3616  C CA    . GLU A 1 451 ? -25.089 22.168  -26.945 1.00 76.19 451 A 1 
ATOM 3617  C C     . GLU A 1 451 ? -24.840 23.440  -27.765 1.00 77.66 451 A 1 
ATOM 3618  O O     . GLU A 1 451 ? -23.859 24.154  -27.547 1.00 72.41 451 A 1 
ATOM 3619  C CB    . GLU A 1 451 ? -25.766 22.480  -25.604 1.00 71.48 451 A 1 
ATOM 3620  C CG    . GLU A 1 451 ? -26.461 21.249  -24.987 1.00 66.30 451 A 1 
ATOM 3621  C CD    . GLU A 1 451 ? -27.642 20.720  -25.819 1.00 62.07 451 A 1 
ATOM 3622  O OE1   . GLU A 1 451 ? -28.099 19.593  -25.525 1.00 55.78 451 A 1 
ATOM 3623  O OE2   . GLU A 1 451 ? -28.072 21.421  -26.767 1.00 57.25 451 A 1 
ATOM 3624  N N     . GLN A 1 452 ? -25.723 23.709  -28.726 1.00 78.45 452 A 1 
ATOM 3625  C CA    . GLN A 1 452 ? -25.576 24.868  -29.616 1.00 77.96 452 A 1 
ATOM 3626  C C     . GLN A 1 452 ? -25.943 26.189  -28.935 1.00 79.41 452 A 1 
ATOM 3627  O O     . GLN A 1 452 ? -25.408 27.231  -29.293 1.00 74.28 452 A 1 
ATOM 3628  C CB    . GLN A 1 452 ? -26.429 24.674  -30.876 1.00 73.14 452 A 1 
ATOM 3629  C CG    . GLN A 1 452 ? -25.889 23.550  -31.771 1.00 64.52 452 A 1 
ATOM 3630  C CD    . GLN A 1 452 ? -26.678 23.406  -33.078 1.00 57.89 452 A 1 
ATOM 3631  O OE1   . GLN A 1 452 ? -27.720 23.993  -33.291 1.00 51.04 452 A 1 
ATOM 3632  N NE2   . GLN A 1 452 ? -26.202 22.598  -33.998 1.00 48.52 452 A 1 
ATOM 3633  N N     . ASN A 1 453 ? -26.814 26.134  -27.940 1.00 79.89 453 A 1 
ATOM 3634  C CA    . ASN A 1 453 ? -27.262 27.314  -27.197 1.00 79.54 453 A 1 
ATOM 3635  C C     . ASN A 1 453 ? -26.230 27.822  -26.177 1.00 80.64 453 A 1 
ATOM 3636  O O     . ASN A 1 453 ? -26.433 28.872  -25.567 1.00 76.79 453 A 1 
ATOM 3637  C CB    . ASN A 1 453 ? -28.604 26.989  -26.526 1.00 77.06 453 A 1 
ATOM 3638  C CG    . ASN A 1 453 ? -29.721 26.724  -27.527 1.00 72.22 453 A 1 
ATOM 3639  O OD1   . ASN A 1 453 ? -29.698 27.151  -28.662 1.00 64.69 453 A 1 
ATOM 3640  N ND2   . ASN A 1 453 ? -30.737 25.996  -27.117 1.00 63.76 453 A 1 
ATOM 3641  N N     . VAL A 1 454 ? -25.146 27.097  -25.993 1.00 80.79 454 A 1 
ATOM 3642  C CA    . VAL A 1 454 ? -24.032 27.492  -25.129 1.00 81.24 454 A 1 
ATOM 3643  C C     . VAL A 1 454 ? -22.934 28.109  -25.987 1.00 81.50 454 A 1 
ATOM 3644  O O     . VAL A 1 454 ? -22.374 27.448  -26.864 1.00 78.98 454 A 1 
ATOM 3645  C CB    . VAL A 1 454 ? -23.517 26.299  -24.312 1.00 79.49 454 A 1 
ATOM 3646  C CG1   . VAL A 1 454 ? -22.350 26.706  -23.411 1.00 72.20 454 A 1 
ATOM 3647  C CG2   . VAL A 1 454 ? -24.626 25.726  -23.421 1.00 73.46 454 A 1 
ATOM 3648  N N     . LEU A 1 455 ? -22.620 29.373  -25.725 1.00 81.78 455 A 1 
ATOM 3649  C CA    . LEU A 1 455 ? -21.548 30.088  -26.417 1.00 80.79 455 A 1 
ATOM 3650  C C     . LEU A 1 455 ? -20.176 29.537  -26.019 1.00 81.10 455 A 1 
ATOM 3651  O O     . LEU A 1 455 ? -19.378 29.149  -26.872 1.00 76.69 455 A 1 
ATOM 3652  C CB    . LEU A 1 455 ? -21.678 31.588  -26.090 1.00 78.10 455 A 1 
ATOM 3653  C CG    . LEU A 1 455 ? -20.572 32.445  -26.731 1.00 73.66 455 A 1 
ATOM 3654  C CD1   . LEU A 1 455 ? -20.687 32.474  -28.252 1.00 68.07 455 A 1 
ATOM 3655  C CD2   . LEU A 1 455 ? -20.655 33.866  -26.197 1.00 66.89 455 A 1 
ATOM 3656  N N     . CYS A 1 456 ? -19.918 29.522  -24.724 1.00 83.06 456 A 1 
ATOM 3657  C CA    . CYS A 1 456 ? -18.721 28.950  -24.131 1.00 83.53 456 A 1 
ATOM 3658  C C     . CYS A 1 456 ? -18.945 28.650  -22.647 1.00 84.38 456 A 1 
ATOM 3659  O O     . CYS A 1 456 ? -19.859 29.191  -22.017 1.00 81.82 456 A 1 
ATOM 3660  C CB    . CYS A 1 456 ? -17.521 29.892  -24.334 1.00 80.92 456 A 1 
ATOM 3661  S SG    . CYS A 1 456 ? -17.745 31.496  -23.510 1.00 73.97 456 A 1 
ATOM 3662  N N     . ASP A 1 457 ? -18.072 27.823  -22.098 1.00 85.41 457 A 1 
ATOM 3663  C CA    . ASP A 1 457 ? -17.971 27.592  -20.663 1.00 85.82 457 A 1 
ATOM 3664  C C     . ASP A 1 457 ? -16.615 28.099  -20.161 1.00 86.48 457 A 1 
ATOM 3665  O O     . ASP A 1 457 ? -15.606 28.004  -20.861 1.00 84.17 457 A 1 
ATOM 3666  C CB    . ASP A 1 457 ? -18.154 26.102  -20.353 1.00 83.81 457 A 1 
ATOM 3667  C CG    . ASP A 1 457 ? -19.533 25.552  -20.719 1.00 82.31 457 A 1 
ATOM 3668  O OD1   . ASP A 1 457 ? -20.541 26.112  -20.248 1.00 74.77 457 A 1 
ATOM 3669  O OD2   . ASP A 1 457 ? -19.583 24.521  -21.420 1.00 75.48 457 A 1 
ATOM 3670  N N     . ALA A 1 458 ? -16.589 28.626  -18.952 1.00 86.61 458 A 1 
ATOM 3671  C CA    . ALA A 1 458 ? -15.375 29.084  -18.298 1.00 86.88 458 A 1 
ATOM 3672  C C     . ALA A 1 458 ? -15.285 28.525  -16.877 1.00 87.01 458 A 1 
ATOM 3673  O O     . ALA A 1 458 ? -16.194 28.696  -16.068 1.00 84.70 458 A 1 
ATOM 3674  C CB    . ALA A 1 458 ? -15.339 30.616  -18.323 1.00 85.38 458 A 1 
ATOM 3675  N N     . LEU A 1 459 ? -14.178 27.869  -16.570 1.00 87.03 459 A 1 
ATOM 3676  C CA    . LEU A 1 459 ? -13.917 27.295  -15.259 1.00 87.04 459 A 1 
ATOM 3677  C C     . LEU A 1 459 ? -12.992 28.221  -14.466 1.00 86.83 459 A 1 
ATOM 3678  O O     . LEU A 1 459 ? -11.832 28.400  -14.834 1.00 84.52 459 A 1 
ATOM 3679  C CB    . LEU A 1 459 ? -13.327 25.887  -15.456 1.00 85.84 459 A 1 
ATOM 3680  C CG    . LEU A 1 459 ? -13.253 25.077  -14.153 1.00 82.60 459 A 1 
ATOM 3681  C CD1   . LEU A 1 459 ? -14.641 24.618  -13.708 1.00 76.51 459 A 1 
ATOM 3682  C CD2   . LEU A 1 459 ? -12.399 23.834  -14.365 1.00 76.17 459 A 1 
ATOM 3683  N N     . LEU A 1 460 ? -13.505 28.792  -13.380 1.00 86.72 460 A 1 
ATOM 3684  C CA    . LEU A 1 460 ? -12.728 29.612  -12.458 1.00 85.96 460 A 1 
ATOM 3685  C C     . LEU A 1 460 ? -12.129 28.735  -11.354 1.00 85.93 460 A 1 
ATOM 3686  O O     . LEU A 1 460 ? -12.862 28.095  -10.599 1.00 84.25 460 A 1 
ATOM 3687  C CB    . LEU A 1 460 ? -13.625 30.723  -11.873 1.00 84.01 460 A 1 
ATOM 3688  C CG    . LEU A 1 460 ? -12.949 31.574  -10.777 1.00 80.33 460 A 1 
ATOM 3689  C CD1   . LEU A 1 460 ? -11.775 32.385  -11.312 1.00 73.90 460 A 1 
ATOM 3690  C CD2   . LEU A 1 460 ? -13.962 32.540  -10.165 1.00 73.35 460 A 1 
ATOM 3691  N N     . ILE A 1 461 ? -10.818 28.778  -11.226 1.00 85.79 461 A 1 
ATOM 3692  C CA    . ILE A 1 461 ? -10.068 28.160  -10.131 1.00 85.34 461 A 1 
ATOM 3693  C C     . ILE A 1 461 ? -9.282  29.272  -9.443  1.00 84.32 461 A 1 
ATOM 3694  O O     . ILE A 1 461 ? -8.368  29.834  -10.042 1.00 80.92 461 A 1 
ATOM 3695  C CB    . ILE A 1 461 ? -9.155  27.032  -10.658 1.00 84.62 461 A 1 
ATOM 3696  C CG1   . ILE A 1 461 ? -9.985  25.953  -11.391 1.00 80.38 461 A 1 
ATOM 3697  C CG2   . ILE A 1 461 ? -8.365  26.414  -9.494  1.00 78.55 461 A 1 
ATOM 3698  C CD1   . ILE A 1 461 ? -9.142  24.855  -12.038 1.00 72.98 461 A 1 
ATOM 3699  N N     . ALA A 1 462 ? -9.653  29.603  -8.215  1.00 84.00 462 A 1 
ATOM 3700  C CA    . ALA A 1 462 ? -9.046  30.697  -7.470  1.00 83.04 462 A 1 
ATOM 3701  C C     . ALA A 1 462 ? -8.861  30.341  -5.986  1.00 83.02 462 A 1 
ATOM 3702  O O     . ALA A 1 462 ? -9.602  29.534  -5.423  1.00 79.82 462 A 1 
ATOM 3703  C CB    . ALA A 1 462 ? -9.905  31.956  -7.648  1.00 80.40 462 A 1 
ATOM 3704  N N     . VAL A 1 463 ? -7.881  30.963  -5.353  1.00 81.75 463 A 1 
ATOM 3705  C CA    . VAL A 1 463 ? -7.621  30.815  -3.915  1.00 80.12 463 A 1 
ATOM 3706  C C     . VAL A 1 463 ? -8.759  31.457  -3.110  1.00 79.32 463 A 1 
ATOM 3707  O O     . VAL A 1 463 ? -9.316  32.472  -3.516  1.00 73.77 463 A 1 
ATOM 3708  C CB    . VAL A 1 463 ? -6.251  31.410  -3.540  1.00 77.55 463 A 1 
ATOM 3709  C CG1   . VAL A 1 463 ? -5.912  31.160  -2.069  1.00 69.09 463 A 1 
ATOM 3710  C CG2   . VAL A 1 463 ? -5.127  30.789  -4.377  1.00 69.83 463 A 1 
ATOM 3711  N N     . ASN A 1 464 ? -9.109  30.853  -1.975  1.00 78.68 464 A 1 
ATOM 3712  C CA    . ASN A 1 464 ? -10.239 31.243  -1.115  1.00 77.56 464 A 1 
ATOM 3713  C C     . ASN A 1 464 ? -11.626 31.202  -1.782  1.00 77.96 464 A 1 
ATOM 3714  O O     . ASN A 1 464 ? -12.601 31.699  -1.215  1.00 72.16 464 A 1 
ATOM 3715  C CB    . ASN A 1 464 ? -9.954  32.585  -0.412  1.00 73.93 464 A 1 
ATOM 3716  C CG    . ASN A 1 464 ? -8.860  32.489  0.634   1.00 67.08 464 A 1 
ATOM 3717  O OD1   . ASN A 1 464 ? -8.761  31.527  1.364   1.00 59.62 464 A 1 
ATOM 3718  N ND2   . ASN A 1 464 ? -8.060  33.524  0.770   1.00 59.23 464 A 1 
ATOM 3719  N N     . SER A 1 465 ? -11.745 30.573  -2.943  1.00 78.33 465 A 1 
ATOM 3720  C CA    . SER A 1 465 ? -12.998 30.374  -3.661  1.00 78.11 465 A 1 
ATOM 3721  C C     . SER A 1 465 ? -13.239 28.883  -3.900  1.00 79.52 465 A 1 
ATOM 3722  O O     . SER A 1 465 ? -12.285 28.128  -4.096  1.00 76.50 465 A 1 
ATOM 3723  C CB    . SER A 1 465 ? -12.949 31.139  -4.989  1.00 74.69 465 A 1 
ATOM 3724  O OG    . SER A 1 465 ? -14.168 31.036  -5.695  1.00 65.81 465 A 1 
ATOM 3725  N N     . PRO A 1 466 ? -14.499 28.423  -3.913  1.00 80.57 466 A 1 
ATOM 3726  C CA    . PRO A 1 466 ? -14.819 27.169  -4.578  1.00 80.76 466 A 1 
ATOM 3727  C C     . PRO A 1 466 ? -14.560 27.294  -6.087  1.00 82.25 466 A 1 
ATOM 3728  O O     . PRO A 1 466 ? -14.475 28.397  -6.633  1.00 79.36 466 A 1 
ATOM 3729  C CB    . PRO A 1 466 ? -16.291 26.914  -4.251  1.00 77.59 466 A 1 
ATOM 3730  C CG    . PRO A 1 466 ? -16.869 28.320  -4.130  1.00 75.35 466 A 1 
ATOM 3731  C CD    . PRO A 1 466 ? -15.715 29.123  -3.533  1.00 78.10 466 A 1 
ATOM 3732  N N     . VAL A 1 467 ? -14.474 26.151  -6.760  1.00 83.76 467 A 1 
ATOM 3733  C CA    . VAL A 1 467 ? -14.401 26.121  -8.226  1.00 84.75 467 A 1 
ATOM 3734  C C     . VAL A 1 467 ? -15.772 26.491  -8.787  1.00 85.38 467 A 1 
ATOM 3735  O O     . VAL A 1 467 ? -16.785 25.935  -8.368  1.00 83.06 467 A 1 
ATOM 3736  C CB    . VAL A 1 467 ? -13.937 24.752  -8.738  1.00 83.57 467 A 1 
ATOM 3737  C CG1   . VAL A 1 467 ? -13.761 24.767  -10.255 1.00 77.26 467 A 1 
ATOM 3738  C CG2   . VAL A 1 467 ? -12.594 24.354  -8.115  1.00 76.74 467 A 1 
ATOM 3739  N N     . VAL A 1 468 ? -15.811 27.418  -9.725  1.00 85.47 468 A 1 
ATOM 3740  C CA    . VAL A 1 468 ? -17.050 27.895  -10.346 1.00 85.53 468 A 1 
ATOM 3741  C C     . VAL A 1 468 ? -17.002 27.629  -11.846 1.00 86.13 468 A 1 
ATOM 3742  O O     . VAL A 1 468 ? -16.030 27.981  -12.510 1.00 84.54 468 A 1 
ATOM 3743  C CB    . VAL A 1 468 ? -17.299 29.388  -10.052 1.00 83.56 468 A 1 
ATOM 3744  C CG1   . VAL A 1 468 ? -18.656 29.839  -10.599 1.00 74.76 468 A 1 
ATOM 3745  C CG2   . VAL A 1 468 ? -17.291 29.683  -8.546  1.00 75.52 468 A 1 
ATOM 3746  N N     . LEU A 1 469 ? -18.062 27.023  -12.382 1.00 85.89 469 A 1 
ATOM 3747  C CA    . LEU A 1 469 ? -18.266 26.841  -13.813 1.00 86.05 469 A 1 
ATOM 3748  C C     . LEU A 1 469 ? -19.252 27.897  -14.313 1.00 85.87 469 A 1 
ATOM 3749  O O     . LEU A 1 469 ? -20.445 27.827  -14.016 1.00 83.62 469 A 1 
ATOM 3750  C CB    . LEU A 1 469 ? -18.765 25.408  -14.072 1.00 85.23 469 A 1 
ATOM 3751  C CG    . LEU A 1 469 ? -19.003 25.100  -15.566 1.00 84.28 469 A 1 
ATOM 3752  C CD1   . LEU A 1 469 ? -17.701 25.081  -16.359 1.00 78.43 469 A 1 
ATOM 3753  C CD2   . LEU A 1 469 ? -19.668 23.734  -15.704 1.00 78.21 469 A 1 
ATOM 3754  N N     . TYR A 1 470 ? -18.763 28.857  -15.078 1.00 85.44 470 A 1 
ATOM 3755  C CA    . TYR A 1 470 ? -19.597 29.840  -15.752 1.00 85.29 470 A 1 
ATOM 3756  C C     . TYR A 1 470 ? -20.013 29.298  -17.114 1.00 85.21 470 A 1 
ATOM 3757  O O     . TYR A 1 470 ? -19.167 29.088  -17.979 1.00 82.83 470 A 1 
ATOM 3758  C CB    . TYR A 1 470 ? -18.845 31.165  -15.881 1.00 84.04 470 A 1 
ATOM 3759  C CG    . TYR A 1 470 ? -18.517 31.811  -14.552 1.00 83.29 470 A 1 
ATOM 3760  C CD1   . TYR A 1 470 ? -19.501 32.534  -13.858 1.00 78.95 470 A 1 
ATOM 3761  C CD2   . TYR A 1 470 ? -17.227 31.687  -13.993 1.00 78.59 470 A 1 
ATOM 3762  C CE1   . TYR A 1 470 ? -19.206 33.136  -12.623 1.00 76.86 470 A 1 
ATOM 3763  C CE2   . TYR A 1 470 ? -16.924 32.283  -12.757 1.00 76.65 470 A 1 
ATOM 3764  C CZ    . TYR A 1 470 ? -17.919 33.010  -12.075 1.00 78.58 470 A 1 
ATOM 3765  O OH    . TYR A 1 470 ? -17.630 33.597  -10.864 1.00 76.05 470 A 1 
ATOM 3766  N N     . THR A 1 471 ? -21.310 29.086  -17.307 1.00 85.24 471 A 1 
ATOM 3767  C CA    . THR A 1 471 ? -21.893 28.715  -18.599 1.00 84.76 471 A 1 
ATOM 3768  C C     . THR A 1 471 ? -22.538 29.950  -19.211 1.00 84.34 471 A 1 
ATOM 3769  O O     . THR A 1 471 ? -23.488 30.503  -18.653 1.00 81.98 471 A 1 
ATOM 3770  C CB    . THR A 1 471 ? -22.906 27.575  -18.440 1.00 83.94 471 A 1 
ATOM 3771  O OG1   . THR A 1 471 ? -22.256 26.433  -17.928 1.00 73.09 471 A 1 
ATOM 3772  C CG2   . THR A 1 471 ? -23.529 27.168  -19.764 1.00 72.00 471 A 1 
ATOM 3773  N N     . ILE A 1 472 ? -22.022 30.377  -20.345 1.00 83.92 472 A 1 
ATOM 3774  C CA    . ILE A 1 472 ? -22.495 31.570  -21.046 1.00 83.40 472 A 1 
ATOM 3775  C C     . ILE A 1 472 ? -23.465 31.133  -22.136 1.00 83.15 472 A 1 
ATOM 3776  O O     . ILE A 1 472 ? -23.088 30.434  -23.078 1.00 80.62 472 A 1 
ATOM 3777  C CB    . ILE A 1 472 ? -21.320 32.413  -21.575 1.00 82.51 472 A 1 
ATOM 3778  C CG1   . ILE A 1 472 ? -20.369 32.788  -20.410 1.00 77.43 472 A 1 
ATOM 3779  C CG2   . ILE A 1 472 ? -21.858 33.681  -22.264 1.00 75.01 472 A 1 
ATOM 3780  C CD1   . ILE A 1 472 ? -19.074 33.460  -20.854 1.00 68.38 472 A 1 
ATOM 3781  N N     . LEU A 1 473 ? -24.713 31.542  -21.997 1.00 82.00 473 A 1 
ATOM 3782  C CA    . LEU A 1 473 ? -25.791 31.194  -22.912 1.00 80.91 473 A 1 
ATOM 3783  C C     . LEU A 1 473 ? -25.954 32.262  -23.996 1.00 80.86 473 A 1 
ATOM 3784  O O     . LEU A 1 473 ? -25.832 33.460  -23.733 1.00 77.74 473 A 1 
ATOM 3785  C CB    . LEU A 1 473 ? -27.096 30.990  -22.126 1.00 78.29 473 A 1 
ATOM 3786  C CG    . LEU A 1 473 ? -27.053 29.868  -21.070 1.00 73.95 473 A 1 
ATOM 3787  C CD1   . LEU A 1 473 ? -28.382 29.827  -20.325 1.00 68.77 473 A 1 
ATOM 3788  C CD2   . LEU A 1 473 ? -26.816 28.492  -21.691 1.00 68.62 473 A 1 
ATOM 3789  N N     . ILE A 1 474 ? -26.287 31.800  -25.202 1.00 79.45 474 A 1 
ATOM 3790  C CA    . ILE A 1 474 ? -26.686 32.665  -26.319 1.00 77.49 474 A 1 
ATOM 3791  C C     . ILE A 1 474 ? -28.142 33.094  -26.135 1.00 77.08 474 A 1 
ATOM 3792  O O     . ILE A 1 474 ? -28.458 34.276  -26.241 1.00 70.62 474 A 1 
ATOM 3793  C CB    . ILE A 1 474 ? -26.467 31.941  -27.665 1.00 74.01 474 A 1 
ATOM 3794  C CG1   . ILE A 1 474 ? -24.981 31.542  -27.833 1.00 67.75 474 A 1 
ATOM 3795  C CG2   . ILE A 1 474 ? -26.916 32.837  -28.834 1.00 65.81 474 A 1 
ATOM 3796  C CD1   . ILE A 1 474 ? -24.708 30.652  -29.049 1.00 60.67 474 A 1 
ATOM 3797  N N     . ASP A 1 475 ? -29.006 32.137  -25.812 1.00 76.89 475 A 1 
ATOM 3798  C CA    . ASP A 1 475 ? -30.411 32.391  -25.502 1.00 75.75 475 A 1 
ATOM 3799  C C     . ASP A 1 475 ? -30.653 32.320  -23.981 1.00 76.42 475 A 1 
ATOM 3800  O O     . ASP A 1 475 ? -30.542 31.243  -23.384 1.00 71.13 475 A 1 
ATOM 3801  C CB    . ASP A 1 475 ? -31.299 31.400  -26.272 1.00 71.52 475 A 1 
ATOM 3802  C CG    . ASP A 1 475 ? -32.795 31.628  -26.032 1.00 65.37 475 A 1 
ATOM 3803  O OD1   . ASP A 1 475 ? -33.157 32.600  -25.325 1.00 59.28 475 A 1 
ATOM 3804  O OD2   . ASP A 1 475 ? -33.589 30.806  -26.529 1.00 59.50 475 A 1 
ATOM 3805  N N     . PRO A 1 476 ? -31.032 33.432  -23.339 1.00 74.61 476 A 1 
ATOM 3806  C CA    . PRO A 1 476 ? -31.315 33.441  -21.905 1.00 72.72 476 A 1 
ATOM 3807  C C     . PRO A 1 476 ? -32.548 32.610  -21.529 1.00 73.40 476 A 1 
ATOM 3808  O O     . PRO A 1 476 ? -32.676 32.194  -20.379 1.00 67.58 476 A 1 
ATOM 3809  C CB    . PRO A 1 476 ? -31.515 34.919  -21.552 1.00 68.63 476 A 1 
ATOM 3810  C CG    . PRO A 1 476 ? -32.002 35.547  -22.854 1.00 65.55 476 A 1 
ATOM 3811  C CD    . PRO A 1 476 ? -31.265 34.743  -23.917 1.00 68.75 476 A 1 
ATOM 3812  N N     . ASN A 1 477 ? -33.445 32.359  -22.479 1.00 74.69 477 A 1 
ATOM 3813  C CA    . ASN A 1 477 ? -34.704 31.656  -22.229 1.00 73.69 477 A 1 
ATOM 3814  C C     . ASN A 1 477 ? -34.608 30.142  -22.426 1.00 74.81 477 A 1 
ATOM 3815  O O     . ASN A 1 477 ? -35.592 29.438  -22.201 1.00 68.90 477 A 1 
ATOM 3816  C CB    . ASN A 1 477 ? -35.801 32.282  -23.098 1.00 68.97 477 A 1 
ATOM 3817  C CG    . ASN A 1 477 ? -36.102 33.717  -22.699 1.00 63.44 477 A 1 
ATOM 3818  O OD1   . ASN A 1 477 ? -35.980 34.122  -21.559 1.00 57.17 477 A 1 
ATOM 3819  N ND2   . ASN A 1 477 ? -36.523 34.527  -23.644 1.00 56.84 477 A 1 
ATOM 3820  N N     . TRP A 1 478 ? -33.450 29.622  -22.801 1.00 73.29 478 A 1 
ATOM 3821  C CA    . TRP A 1 478 ? -33.276 28.185  -22.972 1.00 72.71 478 A 1 
ATOM 3822  C C     . TRP A 1 478 ? -33.472 27.424  -21.645 1.00 73.15 478 A 1 
ATOM 3823  O O     . TRP A 1 478 ? -32.679 27.585  -20.710 1.00 69.50 478 A 1 
ATOM 3824  C CB    . TRP A 1 478 ? -31.908 27.891  -23.589 1.00 69.94 478 A 1 
ATOM 3825  C CG    . TRP A 1 478 ? -31.652 26.441  -23.837 1.00 68.88 478 A 1 
ATOM 3826  C CD1   . TRP A 1 478 ? -32.522 25.558  -24.381 1.00 62.77 478 A 1 
ATOM 3827  C CD2   . TRP A 1 478 ? -30.445 25.679  -23.530 1.00 65.91 478 A 1 
ATOM 3828  N NE1   . TRP A 1 478 ? -31.935 24.294  -24.426 1.00 62.47 478 A 1 
ATOM 3829  C CE2   . TRP A 1 478 ? -30.657 24.331  -23.921 1.00 65.39 478 A 1 
ATOM 3830  C CE3   . TRP A 1 478 ? -29.195 26.008  -22.967 1.00 63.60 478 A 1 
ATOM 3831  C CZ2   . TRP A 1 478 ? -29.670 23.333  -23.757 1.00 62.03 478 A 1 
ATOM 3832  C CZ3   . TRP A 1 478 ? -28.210 25.025  -22.806 1.00 60.01 478 A 1 
ATOM 3833  C CH2   . TRP A 1 478 ? -28.446 23.700  -23.195 1.00 60.03 478 A 1 
ATOM 3834  N N     . PRO A 1 479 ? -34.510 26.573  -21.538 1.00 74.70 479 A 1 
ATOM 3835  C CA    . PRO A 1 479 ? -34.836 25.895  -20.279 1.00 72.87 479 A 1 
ATOM 3836  C C     . PRO A 1 479 ? -33.806 24.830  -19.879 1.00 73.36 479 A 1 
ATOM 3837  O O     . PRO A 1 479 ? -33.600 24.593  -18.693 1.00 65.54 479 A 1 
ATOM 3838  C CB    . PRO A 1 479 ? -36.231 25.297  -20.505 1.00 68.38 479 A 1 
ATOM 3839  C CG    . PRO A 1 479 ? -36.289 25.069  -22.016 1.00 67.16 479 A 1 
ATOM 3840  C CD    . PRO A 1 479 ? -35.482 26.240  -22.565 1.00 71.20 479 A 1 
ATOM 3841  N N     . GLY A 1 480 ? -33.135 24.221  -20.842 1.00 73.54 480 A 1 
ATOM 3842  C CA    . GLY A 1 480 ? -32.150 23.165  -20.590 1.00 72.36 480 A 1 
ATOM 3843  C C     . GLY A 1 480 ? -30.818 23.645  -20.012 1.00 75.14 480 A 1 
ATOM 3844  O O     . GLY A 1 480 ? -29.987 22.824  -19.625 1.00 69.26 480 A 1 
ATOM 3845  N N     . GLY A 1 481 ? -30.599 24.950  -19.927 1.00 74.56 481 A 1 
ATOM 3846  C CA    . GLY A 1 481 ? -29.309 25.501  -19.492 1.00 74.96 481 A 1 
ATOM 3847  C C     . GLY A 1 481 ? -28.907 25.096  -18.075 1.00 77.53 481 A 1 
ATOM 3848  O O     . GLY A 1 481 ? -27.743 24.789  -17.821 1.00 74.79 481 A 1 
ATOM 3849  N N     . LEU A 1 482 ? -29.866 25.045  -17.161 1.00 79.25 482 A 1 
ATOM 3850  C CA    . LEU A 1 482 ? -29.606 24.723  -15.759 1.00 79.11 482 A 1 
ATOM 3851  C C     . LEU A 1 482 ? -29.228 23.248  -15.582 1.00 80.85 482 A 1 
ATOM 3852  O O     . LEU A 1 482 ? -28.279 22.923  -14.866 1.00 78.77 482 A 1 
ATOM 3853  C CB    . LEU A 1 482 ? -30.839 25.135  -14.932 1.00 75.98 482 A 1 
ATOM 3854  C CG    . LEU A 1 482 ? -30.489 25.730  -13.554 1.00 69.16 482 A 1 
ATOM 3855  C CD1   . LEU A 1 482 ? -31.576 26.699  -13.117 1.00 62.47 482 A 1 
ATOM 3856  C CD2   . LEU A 1 482 ? -30.333 24.662  -12.482 1.00 61.36 482 A 1 
ATOM 3857  N N     . GLU A 1 483 ? -29.912 22.366  -16.304 1.00 81.23 483 A 1 
ATOM 3858  C CA    . GLU A 1 483 ? -29.600 20.938  -16.321 1.00 81.70 483 A 1 
ATOM 3859  C C     . GLU A 1 483 ? -28.242 20.665  -16.985 1.00 82.87 483 A 1 
ATOM 3860  O O     . GLU A 1 483 ? -27.424 19.923  -16.435 1.00 80.77 483 A 1 
ATOM 3861  C CB    . GLU A 1 483 ? -30.749 20.200  -17.021 1.00 79.36 483 A 1 
ATOM 3862  C CG    . GLU A 1 483 ? -30.591 18.680  -16.905 1.00 70.09 483 A 1 
ATOM 3863  C CD    . GLU A 1 483 ? -31.780 17.902  -17.476 1.00 64.43 483 A 1 
ATOM 3864  O OE1   . GLU A 1 483 ? -31.816 16.677  -17.221 1.00 56.67 483 A 1 
ATOM 3865  O OE2   . GLU A 1 483 ? -32.632 18.514  -18.153 1.00 56.65 483 A 1 
ATOM 3866  N N     . TYR A 1 484 ? -27.968 21.333  -18.109 1.00 82.24 484 A 1 
ATOM 3867  C CA    . TYR A 1 484 ? -26.676 21.261  -18.791 1.00 83.31 484 A 1 
ATOM 3868  C C     . TYR A 1 484 ? -25.517 21.647  -17.863 1.00 84.44 484 A 1 
ATOM 3869  O O     . TYR A 1 484 ? -24.555 20.888  -17.717 1.00 83.19 484 A 1 
ATOM 3870  C CB    . TYR A 1 484 ? -26.707 22.171  -20.026 1.00 82.68 484 A 1 
ATOM 3871  C CG    . TYR A 1 484 ? -25.352 22.382  -20.665 1.00 82.91 484 A 1 
ATOM 3872  C CD1   . TYR A 1 484 ? -24.507 23.424  -20.225 1.00 77.92 484 A 1 
ATOM 3873  C CD2   . TYR A 1 484 ? -24.905 21.513  -21.682 1.00 78.45 484 A 1 
ATOM 3874  C CE1   . TYR A 1 484 ? -23.232 23.595  -20.788 1.00 77.19 484 A 1 
ATOM 3875  C CE2   . TYR A 1 484 ? -23.634 21.680  -22.254 1.00 76.60 484 A 1 
ATOM 3876  C CZ    . TYR A 1 484 ? -22.798 22.722  -21.803 1.00 79.05 484 A 1 
ATOM 3877  O OH    . TYR A 1 484 ? -21.552 22.883  -22.356 1.00 77.30 484 A 1 
ATOM 3878  N N     . ALA A 1 485 ? -25.626 22.802  -17.210 1.00 83.60 485 A 1 
ATOM 3879  C CA    . ALA A 1 485 ? -24.583 23.290  -16.315 1.00 83.84 485 A 1 
ATOM 3880  C C     . ALA A 1 485 ? -24.385 22.354  -15.114 1.00 84.89 485 A 1 
ATOM 3881  O O     . ALA A 1 485 ? -23.252 22.023  -14.764 1.00 83.37 485 A 1 
ATOM 3882  C CB    . ALA A 1 485 ? -24.947 24.711  -15.875 1.00 82.20 485 A 1 
ATOM 3883  N N     . ARG A 1 486 ? -25.472 21.867  -14.536 1.00 84.75 486 A 1 
ATOM 3884  C CA    . ARG A 1 486 ? -25.443 20.944  -13.399 1.00 84.48 486 A 1 
ATOM 3885  C C     . ARG A 1 486 ? -24.808 19.601  -13.762 1.00 85.22 486 A 1 
ATOM 3886  O O     . ARG A 1 486 ? -23.924 19.136  -13.047 1.00 83.31 486 A 1 
ATOM 3887  C CB    . ARG A 1 486 ? -26.882 20.782  -12.878 1.00 82.47 486 A 1 
ATOM 3888  C CG    . ARG A 1 486 ? -26.952 19.951  -11.595 1.00 73.65 486 A 1 
ATOM 3889  C CD    . ARG A 1 486 ? -28.405 19.901  -11.114 1.00 72.28 486 A 1 
ATOM 3890  N NE    . ARG A 1 486 ? -28.541 19.073  -9.905  1.00 64.31 486 A 1 
ATOM 3891  C CZ    . ARG A 1 486 ? -29.674 18.682  -9.358  1.00 59.25 486 A 1 
ATOM 3892  N NH1   . ARG A 1 486 ? -30.830 19.097  -9.790  1.00 54.60 486 A 1 
ATOM 3893  N NH2   . ARG A 1 486 ? -29.662 17.843  -8.374  1.00 50.69 486 A 1 
ATOM 3894  N N     . ASN A 1 487 ? -25.208 19.011  -14.885 1.00 85.60 487 A 1 
ATOM 3895  C CA    . ASN A 1 487 ? -24.654 17.744  -15.358 1.00 85.79 487 A 1 
ATOM 3896  C C     . ASN A 1 487 ? -23.169 17.880  -15.721 1.00 86.51 487 A 1 
ATOM 3897  O O     . ASN A 1 487 ? -22.361 17.022  -15.359 1.00 84.76 487 A 1 
ATOM 3898  C CB    . ASN A 1 487 ? -25.486 17.246  -16.556 1.00 84.11 487 A 1 
ATOM 3899  C CG    . ASN A 1 487 ? -26.863 16.738  -16.146 1.00 79.67 487 A 1 
ATOM 3900  O OD1   . ASN A 1 487 ? -27.123 16.427  -15.001 1.00 71.93 487 A 1 
ATOM 3901  N ND2   . ASN A 1 487 ? -27.770 16.610  -17.096 1.00 72.22 487 A 1 
ATOM 3902  N N     . THR A 1 488 ? -22.801 18.981  -16.367 1.00 87.09 488 A 1 
ATOM 3903  C CA    . THR A 1 488 ? -21.403 19.272  -16.710 1.00 87.22 488 A 1 
ATOM 3904  C C     . THR A 1 488 ? -20.547 19.438  -15.454 1.00 87.53 488 A 1 
ATOM 3905  O O     . THR A 1 488 ? -19.493 18.818  -15.351 1.00 85.97 488 A 1 
ATOM 3906  C CB    . THR A 1 488 ? -21.297 20.530  -17.588 1.00 86.74 488 A 1 
ATOM 3907  O OG1   . THR A 1 488 ? -22.085 20.372  -18.742 1.00 74.86 488 A 1 
ATOM 3908  C CG2   . THR A 1 488 ? -19.870 20.783  -18.064 1.00 74.36 488 A 1 
ATOM 3909  N N     . ALA A 1 489 ? -21.017 20.208  -14.483 1.00 88.22 489 A 1 
ATOM 3910  C CA    . ALA A 1 489 ? -20.320 20.409  -13.215 1.00 88.10 489 A 1 
ATOM 3911  C C     . ALA A 1 489 ? -20.156 19.093  -12.436 1.00 88.15 489 A 1 
ATOM 3912  O O     . ALA A 1 489 ? -19.065 18.793  -11.947 1.00 86.58 489 A 1 
ATOM 3913  C CB    . ALA A 1 489 ? -21.090 21.453  -12.396 1.00 87.35 489 A 1 
ATOM 3914  N N     . HIS A 1 490 ? -21.209 18.278  -12.376 1.00 87.81 490 A 1 
ATOM 3915  C CA    . HIS A 1 490 ? -21.163 16.977  -11.718 1.00 87.19 490 A 1 
ATOM 3916  C C     . HIS A 1 490 ? -20.158 16.038  -12.385 1.00 87.07 490 A 1 
ATOM 3917  O O     . HIS A 1 490 ? -19.297 15.469  -11.713 1.00 85.04 490 A 1 
ATOM 3918  C CB    . HIS A 1 490 ? -22.568 16.358  -11.702 1.00 85.91 490 A 1 
ATOM 3919  C CG    . HIS A 1 490 ? -22.588 15.037  -10.980 1.00 83.13 490 A 1 
ATOM 3920  N ND1   . HIS A 1 490 ? -22.331 14.850  -9.640  1.00 72.20 490 A 1 
ATOM 3921  C CD2   . HIS A 1 490 ? -22.789 13.788  -11.523 1.00 72.00 490 A 1 
ATOM 3922  C CE1   . HIS A 1 490 ? -22.380 13.534  -9.387  1.00 72.44 490 A 1 
ATOM 3923  N NE2   . HIS A 1 490 ? -22.655 12.853  -10.503 1.00 73.92 490 A 1 
ATOM 3924  N N     . GLN A 1 491 ? -20.216 15.919  -13.706 1.00 87.64 491 A 1 
ATOM 3925  C CA    . GLN A 1 491 ? -19.316 15.037  -14.445 1.00 86.92 491 A 1 
ATOM 3926  C C     . GLN A 1 491 ? -17.856 15.499  -14.374 1.00 86.92 491 A 1 
ATOM 3927  O O     . GLN A 1 491 ? -16.953 14.669  -14.248 1.00 85.37 491 A 1 
ATOM 3928  C CB    . GLN A 1 491 ? -19.805 14.938  -15.899 1.00 85.71 491 A 1 
ATOM 3929  C CG    . GLN A 1 491 ? -19.051 13.877  -16.717 1.00 79.02 491 A 1 
ATOM 3930  C CD    . GLN A 1 491 ? -19.333 12.434  -16.283 1.00 75.26 491 A 1 
ATOM 3931  O OE1   . GLN A 1 491 ? -20.072 12.147  -15.360 1.00 67.44 491 A 1 
ATOM 3932  N NE2   . GLN A 1 491 ? -18.744 11.467  -16.950 1.00 64.64 491 A 1 
ATOM 3933  N N     . LEU A 1 492 ? -17.618 16.804  -14.406 1.00 88.25 492 A 1 
ATOM 3934  C CA    . LEU A 1 492 ? -16.280 17.364  -14.250 1.00 88.11 492 A 1 
ATOM 3935  C C     . LEU A 1 492 ? -15.718 17.071  -12.854 1.00 88.00 492 A 1 
ATOM 3936  O O     . LEU A 1 492 ? -14.580 16.614  -12.743 1.00 86.30 492 A 1 
ATOM 3937  C CB    . LEU A 1 492 ? -16.328 18.868  -14.567 1.00 87.82 492 A 1 
ATOM 3938  C CG    . LEU A 1 492 ? -14.955 19.567  -14.506 1.00 83.35 492 A 1 
ATOM 3939  C CD1   . LEU A 1 492 ? -13.932 18.965  -15.464 1.00 77.06 492 A 1 
ATOM 3940  C CD2   . LEU A 1 492 ? -15.125 21.040  -14.873 1.00 77.04 492 A 1 
ATOM 3941  N N     . LYS A 1 493 ? -16.517 17.236  -11.803 1.00 87.95 493 A 1 
ATOM 3942  C CA    . LYS A 1 493 ? -16.138 16.843  -10.439 1.00 87.20 493 A 1 
ATOM 3943  C C     . LYS A 1 493 ? -15.780 15.357  -10.364 1.00 86.59 493 A 1 
ATOM 3944  O O     . LYS A 1 493 ? -14.728 15.006  -9.826  1.00 84.00 493 A 1 
ATOM 3945  C CB    . LYS A 1 493 ? -17.278 17.194  -9.464  1.00 86.28 493 A 1 
ATOM 3946  C CG    . LYS A 1 493 ? -16.950 16.729  -8.036  1.00 83.31 493 A 1 
ATOM 3947  C CD    . LYS A 1 493 ? -18.107 16.948  -7.070  1.00 80.76 493 A 1 
ATOM 3948  C CE    . LYS A 1 493 ? -17.737 16.283  -5.741  1.00 74.99 493 A 1 
ATOM 3949  N NZ    . LYS A 1 493 ? -18.801 16.383  -4.731  1.00 69.44 493 A 1 
ATOM 3950  N N     . GLN A 1 494 ? -16.619 14.492  -10.927 1.00 87.47 494 A 1 
ATOM 3951  C CA    . GLN A 1 494 ? -16.373 13.050  -10.943 1.00 85.65 494 A 1 
ATOM 3952  C C     . GLN A 1 494 ? -15.064 12.715  -11.660 1.00 84.84 494 A 1 
ATOM 3953  O O     . GLN A 1 494 ? -14.247 11.970  -11.119 1.00 82.46 494 A 1 
ATOM 3954  C CB    . GLN A 1 494 ? -17.558 12.313  -11.592 1.00 83.93 494 A 1 
ATOM 3955  C CG    . GLN A 1 494 ? -18.818 12.294  -10.708 1.00 75.69 494 A 1 
ATOM 3956  C CD    . GLN A 1 494 ? -18.666 11.469  -9.427  1.00 70.54 494 A 1 
ATOM 3957  O OE1   . GLN A 1 494 ? -17.752 10.687  -9.252  1.00 62.38 494 A 1 
ATOM 3958  N NE2   . GLN A 1 494 ? -19.574 11.623  -8.488  1.00 59.36 494 A 1 
ATOM 3959  N N     . LYS A 1 495 ? -14.806 13.316  -12.824 1.00 85.63 495 A 1 
ATOM 3960  C CA    . LYS A 1 495 ? -13.547 13.106  -13.550 1.00 84.73 495 A 1 
ATOM 3961  C C     . LYS A 1 495 ? -12.331 13.616  -12.778 1.00 84.63 495 A 1 
ATOM 3962  O O     . LYS A 1 495 ? -11.327 12.917  -12.732 1.00 82.15 495 A 1 
ATOM 3963  C CB    . LYS A 1 495 ? -13.614 13.735  -14.945 1.00 83.77 495 A 1 
ATOM 3964  C CG    . LYS A 1 495 ? -14.410 12.860  -15.927 1.00 80.45 495 A 1 
ATOM 3965  C CD    . LYS A 1 495 ? -14.118 13.302  -17.362 1.00 76.07 495 A 1 
ATOM 3966  C CE    . LYS A 1 495 ? -14.684 12.300  -18.371 1.00 69.54 495 A 1 
ATOM 3967  N NZ    . LYS A 1 495 ? -14.155 12.550  -19.738 1.00 63.07 495 A 1 
ATOM 3968  N N     . LEU A 1 496 ? -12.410 14.767  -12.134 1.00 85.82 496 A 1 
ATOM 3969  C CA    . LEU A 1 496 ? -11.312 15.279  -11.303 1.00 85.25 496 A 1 
ATOM 3970  C C     . LEU A 1 496 ? -10.957 14.311  -10.165 1.00 84.55 496 A 1 
ATOM 3971  O O     . LEU A 1 496 ? -9.781  14.107  -9.870  1.00 81.86 496 A 1 
ATOM 3972  C CB    . LEU A 1 496 ? -11.688 16.658  -10.733 1.00 85.54 496 A 1 
ATOM 3973  C CG    . LEU A 1 496 ? -11.637 17.811  -11.755 1.00 84.11 496 A 1 
ATOM 3974  C CD1   . LEU A 1 496 ? -12.262 19.062  -11.147 1.00 79.44 496 A 1 
ATOM 3975  C CD2   . LEU A 1 496 ? -10.201 18.144  -12.162 1.00 79.46 496 A 1 
ATOM 3976  N N     . GLN A 1 497 ? -11.953 13.677  -9.566  1.00 84.68 497 A 1 
ATOM 3977  C CA    . GLN A 1 497 ? -11.750 12.730  -8.466  1.00 83.05 497 A 1 
ATOM 3978  C C     . GLN A 1 497 ? -11.273 11.348  -8.941  1.00 81.63 497 A 1 
ATOM 3979  O O     . GLN A 1 497 ? -10.354 10.777  -8.354  1.00 77.45 497 A 1 
ATOM 3980  C CB    . GLN A 1 497 ? -13.060 12.599  -7.675  1.00 81.34 497 A 1 
ATOM 3981  C CG    . GLN A 1 497 ? -13.379 13.872  -6.878  1.00 77.39 497 A 1 
ATOM 3982  C CD    . GLN A 1 497 ? -14.693 13.767  -6.103  1.00 75.96 497 A 1 
ATOM 3983  O OE1   . GLN A 1 497 ? -15.586 13.000  -6.403  1.00 67.55 497 A 1 
ATOM 3984  N NE2   . GLN A 1 497 ? -14.850 14.546  -5.056  1.00 66.96 497 A 1 
ATOM 3985  N N     . THR A 1 498 ? -11.885 10.804  -9.994  1.00 80.94 498 A 1 
ATOM 3986  C CA    . THR A 1 498 ? -11.623 9.426   -10.439 1.00 78.46 498 A 1 
ATOM 3987  C C     . THR A 1 498 ? -10.404 9.320   -11.345 1.00 77.84 498 A 1 
ATOM 3988  O O     . THR A 1 498 ? -9.580  8.421   -11.187 1.00 73.76 498 A 1 
ATOM 3989  C CB    . THR A 1 498 ? -12.839 8.825   -11.161 1.00 75.40 498 A 1
[truncated: 976,996 more chars]
