# Supplementary material for: Type II tRNA cleavage by SLFN14 endoribonuclease variants linked to inherited thrombocytopenia drives global translational repression
Source: PLoS Biol. 2026 May 29;24(5):e3003830. doi: 10.1371/journal.pbio.3003830 (PMC13245857; doi:10.1371/journal.pbio.3003830)
Supplement: S2 Data — (ZIP) [file pbio.3003830.s007.zip › fold_slfn14_leu_taa_model_4.cif]

# By using this file you agree to the legally binding terms of use found at alphafoldserver.com/output-terms
data_38ff0ea9eeae7eae
#
_entry.id 38ff0ea9eeae7eae
#
loop_
_atom_type.symbol
C 
N 
O 
P 
S 
#
loop_
_audit_author.name
_audit_author.pdbx_ordinal
"Google DeepMind" 1 
"Isomorphic Labs" 2 
#
_audit_conform.dict_location https://raw.githubusercontent.com/ihmwg/ModelCIF/master/dist/mmcif_ma.dic
_audit_conform.dict_name     mmcif_ma.dic
_audit_conform.dict_version  1.4.5
#
loop_
_chem_comp.formula
_chem_comp.formula_weight
_chem_comp.id
_chem_comp.mon_nstd_flag
_chem_comp.name
_chem_comp.pdbx_smiles
_chem_comp.pdbx_synonyms
_chem_comp.type
"C10 H14 N5 O7 P" 347.221 A   y "ADENOSINE-5'-MONOPHOSPHATE" Nc1ncnc2n(cnc12)[C@@H]3O[C@H](CO[P](O)(O)=O)[C@@H](O)[C@H]3O      ? "RNA LINKING"       
"C3 H7 N O2"      89.093  ALA y ALANINE                      C[C@H](N)C(O)=O                                                   ? "L-PEPTIDE LINKING" 
"C6 H15 N4 O2"    175.209 ARG y ARGININE                     N[C@@H](CCCNC(N)=[NH2+])C(O)=O                                    ? "L-PEPTIDE LINKING" 
"C4 H8 N2 O3"     132.118 ASN y ASPARAGINE                   N[C@@H](CC(N)=O)C(O)=O                                            ? "L-PEPTIDE LINKING" 
"C4 H7 N O4"      133.103 ASP y "ASPARTIC ACID"              N[C@@H](CC(O)=O)C(O)=O                                            ? "L-PEPTIDE LINKING" 
"C9 H14 N3 O8 P"  323.197 C   y "CYTIDINE-5'-MONOPHOSPHATE"  NC1=NC(=O)N(C=C1)[C@@H]2O[C@H](CO[P](O)(O)=O)[C@@H](O)[C@H]2O     ? "RNA LINKING"       
"C3 H7 N O2 S"    121.158 CYS y CYSTEINE                     N[C@@H](CS)C(O)=O                                                 ? "L-PEPTIDE LINKING" 
"C10 H14 N5 O8 P" 363.221 G   y "GUANOSINE-5'-MONOPHOSPHATE" NC1=Nc2n(cnc2C(=O)N1)[C@@H]3O[C@H](CO[P](O)(O)=O)[C@@H](O)[C@H]3O ? "RNA LINKING"       
"C5 H10 N2 O3"    146.144 GLN y GLUTAMINE                    N[C@@H](CCC(N)=O)C(O)=O                                           ? "L-PEPTIDE LINKING" 
"C5 H9 N O4"      147.129 GLU y "GLUTAMIC ACID"              N[C@@H](CCC(O)=O)C(O)=O                                           ? "L-PEPTIDE LINKING" 
"C2 H5 N O2"      75.067  GLY y GLYCINE                      NCC(O)=O                                                          ? "PEPTIDE LINKING"   
"C6 H10 N3 O2"    156.162 HIS y HISTIDINE                    N[C@@H](Cc1c[nH]c[nH+]1)C(O)=O                                    ? "L-PEPTIDE LINKING" 
"C6 H13 N O2"     131.173 ILE y ISOLEUCINE                   CC[C@H](C)[C@H](N)C(O)=O                                          ? "L-PEPTIDE LINKING" 
"C6 H13 N O2"     131.173 LEU y LEUCINE                      CC(C)C[C@H](N)C(O)=O                                              ? "L-PEPTIDE LINKING" 
"C6 H15 N2 O2"    147.195 LYS y LYSINE                       N[C@@H](CCCC[NH3+])C(O)=O                                         ? "L-PEPTIDE LINKING" 
"C5 H11 N O2 S"   149.211 MET y METHIONINE                   CSCC[C@H](N)C(O)=O                                                ? "L-PEPTIDE LINKING" 
"C9 H11 N O2"     165.189 PHE y PHENYLALANINE                N[C@@H](Cc1ccccc1)C(O)=O                                          ? "L-PEPTIDE LINKING" 
"C5 H9 N O2"      115.130 PRO y PROLINE                      OC(=O)[C@@H]1CCCN1                                                ? "L-PEPTIDE LINKING" 
"C3 H7 N O3"      105.093 SER y SERINE                       N[C@@H](CO)C(O)=O                                                 ? "L-PEPTIDE LINKING" 
"C4 H9 N O3"      119.119 THR y THREONINE                    C[C@@H](O)[C@H](N)C(O)=O                                          ? "L-PEPTIDE LINKING" 
"C11 H12 N2 O2"   204.225 TRP y TRYPTOPHAN                   N[C@@H](Cc1c[nH]c2ccccc12)C(O)=O                                  ? "L-PEPTIDE LINKING" 
"C9 H11 N O3"     181.189 TYR y TYROSINE                     N[C@@H](Cc1ccc(O)cc1)C(O)=O                                       ? "L-PEPTIDE LINKING" 
"C9 H13 N2 O9 P"  324.181 U   y "URIDINE-5'-MONOPHOSPHATE"   O[C@H]1[C@@H](O)[C@@H](O[C@@H]1CO[P](O)(O)=O)N2C=CC(=O)NC2=O      ? "RNA LINKING"       
"C5 H11 N O2"     117.146 VAL y VALINE                       CC(C)[C@H](N)C(O)=O                                               ? "L-PEPTIDE LINKING" 
#
_citation.book_publisher          ?
_citation.country                 UK
_citation.id                      primary
_citation.journal_full            Nature
_citation.journal_id_ASTM         NATUAS
_citation.journal_id_CSD          0006
_citation.journal_id_ISSN         0028-0836
_citation.journal_volume          630
_citation.page_first              493
_citation.page_last               500
_citation.pdbx_database_id_DOI    10.1038/s41586-024-07487-w
_citation.pdbx_database_id_PubMed 38718835
_citation.title                   "Accurate structure prediction of biomolecular interactions with AlphaFold 3"
_citation.year                    2024
#
loop_
_citation_author.citation_id
_citation_author.name
_citation_author.ordinal
primary "Google DeepMind" 1 
primary "Isomorphic Labs" 2 
#
loop_
_entity.id
_entity.pdbx_description
_entity.type
1 . polymer 
2 . polymer 
3 . polymer 
#
loop_
_entity_poly.entity_id
_entity_poly.pdbx_strand_id
_entity_poly.type
1 A polypeptide(L)     
2 B polypeptide(L)     
3 C polyribonucleotide 
#
loop_
_entity_poly_seq.entity_id
_entity_poly_seq.hetero
_entity_poly_seq.mon_id
_entity_poly_seq.num
1 n MET 1   
1 n GLU 2   
1 n SER 3   
1 n LEU 4   
1 n LYS 5   
1 n THR 6   
1 n ASP 7   
1 n THR 8   
1 n GLU 9   
1 n MET 10  
1 n PRO 11  
1 n TYR 12  
1 n PRO 13  
1 n GLU 14  
1 n VAL 15  
1 n ILE 16  
1 n VAL 17  
1 n ASP 18  
1 n VAL 19  
1 n GLY 20  
1 n ARG 21  
1 n VAL 22  
1 n ILE 23  
1 n PHE 24  
1 n GLY 25  
1 n GLU 26  
1 n GLU 27  
1 n ASN 28  
1 n ARG 29  
1 n LYS 30  
1 n LYS 31  
1 n MET 32  
1 n THR 33  
1 n ASN 34  
1 n SER 35  
1 n CYS 36  
1 n LEU 37  
1 n LYS 38  
1 n ARG 39  
1 n SER 40  
1 n GLU 41  
1 n ASN 42  
1 n SER 43  
1 n ARG 44  
1 n ILE 45  
1 n ILE 46  
1 n ARG 47  
1 n ALA 48  
1 n ILE 49  
1 n CYS 50  
1 n ALA 51  
1 n LEU 52  
1 n LEU 53  
1 n ASN 54  
1 n SER 55  
1 n GLY 56  
1 n GLY 57  
1 n GLY 58  
1 n VAL 59  
1 n ILE 60  
1 n LYS 61  
1 n ALA 62  
1 n GLU 63  
1 n ILE 64  
1 n ASP 65  
1 n ASP 66  
1 n LYS 67  
1 n THR 68  
1 n TYR 69  
1 n SER 70  
1 n TYR 71  
1 n GLN 72  
1 n CYS 73  
1 n HIS 74  
1 n GLY 75  
1 n LEU 76  
1 n GLY 77  
1 n GLN 78  
1 n ASP 79  
1 n LEU 80  
1 n GLU 81  
1 n THR 82  
1 n SER 83  
1 n PHE 84  
1 n GLN 85  
1 n LYS 86  
1 n LEU 87  
1 n LEU 88  
1 n PRO 89  
1 n SER 90  
1 n GLY 91  
1 n SER 92  
1 n GLN 93  
1 n LYS 94  
1 n TYR 95  
1 n LEU 96  
1 n ASP 97  
1 n TYR 98  
1 n MET 99  
1 n GLN 100 
1 n GLN 101 
1 n GLY 102 
1 n HIS 103 
1 n ASN 104 
1 n LEU 105 
1 n LEU 106 
1 n ILE 107 
1 n PHE 108 
1 n VAL 109 
1 n LYS 110 
1 n SER 111 
1 n TRP 112 
1 n SER 113 
1 n PRO 114 
1 n ASP 115 
1 n VAL 116 
1 n PHE 117 
1 n SER 118 
1 n LEU 119 
1 n PRO 120 
1 n LEU 121 
1 n ARG 122 
1 n ILE 123 
1 n CYS 124 
1 n SER 125 
1 n LEU 126 
1 n ARG 127 
1 n SER 128 
1 n ASN 129 
1 n LEU 130 
1 n TYR 131 
1 n ARG 132 
1 n ARG 133 
1 n ASP 134 
1 n VAL 135 
1 n THR 136 
1 n SER 137 
1 n ALA 138 
1 n ILE 139 
1 n ASN 140 
1 n LEU 141 
1 n SER 142 
1 n ALA 143 
1 n SER 144 
1 n SER 145 
1 n ALA 146 
1 n LEU 147 
1 n GLU 148 
1 n LEU 149 
1 n LEU 150 
1 n ARG 151 
1 n GLU 152 
1 n LYS 153 
1 n GLY 154 
1 n PHE 155 
1 n ARG 156 
1 n ALA 157 
1 n GLN 158 
1 n ARG 159 
1 n GLY 160 
1 n ARG 161 
1 n PRO 162 
1 n ARG 163 
1 n VAL 164 
1 n LYS 165 
1 n LYS 166 
1 n LEU 167 
1 n HIS 168 
1 n PRO 169 
1 n GLN 170 
1 n GLN 171 
1 n VAL 172 
1 n LEU 173 
1 n ASN 174 
1 n ARG 175 
1 n CYS 176 
1 n ILE 177 
1 n GLN 178 
1 n GLU 179 
1 n GLU 180 
1 n GLU 181 
1 n ASP 182 
1 n MET 183 
1 n ARG 184 
1 n ILE 185 
1 n LEU 186 
1 n ALA 187 
1 n SER 188 
1 n GLU 189 
1 n PHE 190 
1 n PHE 191 
1 n LYS 192 
1 n LYS 193 
1 n ASP 194 
1 n LYS 195 
1 n LEU 196 
1 n MET 197 
1 n TYR 198 
1 n LYS 199 
1 n GLU 200 
1 n LYS 201 
1 n LEU 202 
1 n ASN 203 
1 n PHE 204 
1 n THR 205 
1 n GLU 206 
1 n SER 207 
1 n THR 208 
1 n HIS 209 
1 n VAL 210 
1 n GLU 211 
1 n PHE 212 
1 n LYS 213 
1 n ARG 214 
1 n PHE 215 
1 n THR 216 
1 n THR 217 
1 n LYS 218 
1 n LYS 219 
1 n VAL 220 
1 n ILE 221 
1 n PRO 222 
1 n ARG 223 
1 n ILE 224 
1 n LYS 225 
1 n GLU 226 
1 n MET 227 
1 n LEU 228 
1 n PRO 229 
1 n HIS 230 
1 n TYR 231 
1 n VAL 232 
1 n SER 233 
1 n ALA 234 
1 n PHE 235 
1 n ALA 236 
1 n ASN 237 
1 n THR 238 
1 n GLN 239 
1 n GLY 240 
1 n GLY 241 
1 n TYR 242 
1 n VAL 243 
1 n LEU 244 
1 n ILE 245 
1 n GLY 246 
1 n VAL 247 
1 n ASP 248 
1 n ASP 249 
1 n LYS 250 
1 n SER 251 
1 n LYS 252 
1 n GLU 253 
1 n VAL 254 
1 n VAL 255 
1 n GLY 256 
1 n CYS 257 
1 n LYS 258 
1 n TRP 259 
1 n GLU 260 
1 n LYS 261 
1 n VAL 262 
1 n ASN 263 
1 n PRO 264 
1 n ASP 265 
1 n LEU 266 
1 n LEU 267 
1 n LYS 268 
1 n LYS 269 
1 n GLU 270 
1 n ILE 271 
1 n GLU 272 
1 n ASN 273 
1 n CYS 274 
1 n ILE 275 
1 n GLU 276 
1 n LYS 277 
1 n LEU 278 
1 n PRO 279 
1 n THR 280 
1 n PHE 281 
1 n HIS 282 
1 n PHE 283 
1 n CYS 284 
1 n CYS 285 
1 n GLU 286 
1 n LYS 287 
1 n PRO 288 
1 n LYS 289 
1 n VAL 290 
1 n ASN 291 
1 n PHE 292 
1 n THR 293 
1 n THR 294 
1 n LYS 295 
1 n ILE 296 
1 n LEU 297 
1 n ASN 298 
1 n VAL 299 
1 n TYR 300 
1 n GLN 301 
1 n LYS 302 
1 n ASP 303 
1 n VAL 304 
1 n LEU 305 
1 n ASP 306 
1 n GLY 307 
1 n TYR 308 
1 n VAL 309 
1 n CYS 310 
1 n VAL 311 
1 n ILE 312 
1 n GLN 313 
1 n VAL 314 
1 n GLU 315 
1 n PRO 316 
1 n PHE 317 
1 n CYS 318 
1 n CYS 319 
1 n VAL 320 
1 n VAL 321 
1 n PHE 322 
1 n ALA 323 
1 n GLU 324 
1 n ALA 325 
1 n PRO 326 
1 n ASP 327 
1 n SER 328 
1 n TRP 329 
1 n ILE 330 
1 n MET 331 
1 n LYS 332 
1 n ASP 333 
1 n ASN 334 
1 n SER 335 
1 n VAL 336 
1 n THR 337 
1 n ARG 338 
1 n LEU 339 
1 n THR 340 
1 n ALA 341 
1 n GLU 342 
1 n GLN 343 
1 n TRP 344 
1 n VAL 345 
1 n VAL 346 
1 n MET 347 
1 n MET 348 
1 n LEU 349 
1 n ASP 350 
1 n THR 351 
1 n GLN 352 
1 n SER 353 
1 n ALA 354 
1 n PRO 355 
1 n PRO 356 
1 n SER 357 
1 n LEU 358 
1 n VAL 359 
1 n THR 360 
1 n ASP 361 
1 n TYR 362 
1 n ASN 363 
1 n SER 364 
1 n CYS 365 
1 n LEU 366 
1 n ILE 367 
1 n SER 368 
1 n SER 369 
1 n ALA 370 
1 n SER 371 
1 n SER 372 
1 n ALA 373 
1 n ARG 374 
1 n LYS 375 
1 n SER 376 
1 n PRO 377 
1 n GLY 378 
1 n TYR 379 
1 n PRO 380 
1 n ILE 381 
1 n LYS 382 
1 n VAL 383 
1 n HIS 384 
1 n LYS 385 
1 n PHE 386 
1 n LYS 387 
1 n GLU 388 
1 n ALA 389 
1 n LEU 390 
1 n GLN 391 
1 n ARG 392 
1 n HIS 393 
1 n LEU 394 
1 n PHE 395 
1 n PRO 396 
1 n VAL 397 
1 n THR 398 
1 n GLN 399 
1 n GLU 400 
1 n GLU 401 
1 n VAL 402 
1 n GLN 403 
1 n PHE 404 
1 n LYS 405 
1 n PRO 406 
1 n GLU 407 
1 n SER 408 
1 n LEU 409 
1 n CYS 410 
1 n LYS 411 
1 n LYS 412 
1 n LEU 413 
1 n PHE 414 
1 n SER 415 
1 n ASP 416 
1 n HIS 417 
1 n LYS 418 
1 n GLU 419 
1 n LEU 420 
1 n GLU 421 
1 n GLY 422 
1 n LEU 423 
1 n MET 424 
1 n LYS 425 
1 n THR 426 
1 n LEU 427 
1 n ILE 428 
1 n HIS 429 
1 n PRO 430 
1 n CYS 431 
1 n SER 432 
1 n GLN 433 
1 n GLY 434 
1 n ILE 435 
1 n VAL 436 
1 n ILE 437 
1 n PHE 438 
1 n SER 439 
1 n ARG 440 
1 n SER 441 
1 n TRP 442 
1 n ALA 443 
1 n GLY 444 
1 n ASP 445 
1 n VAL 446 
1 n GLY 447 
1 n PHE 448 
1 n ARG 449 
1 n LYS 450 
1 n GLU 451 
1 n GLN 452 
1 n ASN 453 
1 n VAL 454 
1 n LEU 455 
1 n CYS 456 
1 n ASP 457 
1 n ALA 458 
1 n LEU 459 
1 n LEU 460 
1 n ILE 461 
1 n ALA 462 
1 n VAL 463 
1 n ASN 464 
1 n SER 465 
1 n PRO 466 
1 n VAL 467 
1 n VAL 468 
1 n LEU 469 
1 n TYR 470 
1 n THR 471 
1 n ILE 472 
1 n LEU 473 
1 n ILE 474 
1 n ASP 475 
1 n PRO 476 
1 n ASN 477 
1 n TRP 478 
1 n PRO 479 
1 n GLY 480 
1 n GLY 481 
1 n LEU 482 
1 n GLU 483 
1 n TYR 484 
1 n ALA 485 
1 n ARG 486 
1 n ASN 487 
1 n THR 488 
1 n ALA 489 
1 n HIS 490 
1 n GLN 491 
1 n LEU 492 
1 n LYS 493 
1 n GLN 494 
1 n LYS 495 
1 n LEU 496 
1 n GLN 497 
1 n THR 498 
1 n VAL 499 
1 n GLY 500 
1 n GLY 501 
1 n TYR 502 
1 n THR 503 
1 n GLY 504 
1 n LYS 505 
1 n VAL 506 
1 n CYS 507 
1 n ILE 508 
1 n ILE 509 
1 n PRO 510 
1 n ARG 511 
1 n LEU 512 
1 n ILE 513 
1 n HIS 514 
1 n LEU 515 
1 n SER 516 
1 n SER 517 
1 n THR 518 
1 n GLN 519 
1 n SER 520 
1 n ARG 521 
1 n PRO 522 
1 n GLY 523 
1 n GLU 524 
1 n ILE 525 
1 n PRO 526 
1 n LEU 527 
1 n ARG 528 
1 n TYR 529 
1 n PRO 530 
1 n ARG 531 
1 n SER 532 
1 n TYR 533 
1 n ARG 534 
1 n LEU 535 
1 n ALA 536 
1 n ASP 537 
1 n GLU 538 
1 n GLU 539 
1 n GLU 540 
1 n MET 541 
1 n GLU 542 
1 n ASP 543 
1 n LEU 544 
1 n LEU 545 
1 n GLN 546 
1 n ALA 547 
1 n LEU 548 
1 n VAL 549 
1 n VAL 550 
1 n VAL 551 
1 n SER 552 
1 n LEU 553 
1 n SER 554 
1 n SER 555 
1 n ARG 556 
1 n SER 557 
1 n LEU 558 
1 n LEU 559 
1 n SER 560 
1 n ASP 561 
1 n GLN 562 
1 n MET 563 
1 n GLY 564 
1 n CYS 565 
1 n GLU 566 
1 n PHE 567 
1 n PHE 568 
1 n ASN 569 
1 n LEU 570 
1 n LEU 571 
1 n ILE 572 
1 n MET 573 
1 n GLU 574 
1 n GLN 575 
1 n SER 576 
1 n GLN 577 
1 n LEU 578 
1 n LEU 579 
1 n SER 580 
1 n GLU 581 
1 n SER 582 
1 n LEU 583 
1 n GLN 584 
1 n LYS 585 
1 n THR 586 
1 n ARG 587 
1 n GLU 588 
1 n LEU 589 
1 n PHE 590 
1 n ILE 591 
1 n TYR 592 
1 n CYS 593 
1 n PHE 594 
1 n PRO 595 
1 n GLY 596 
1 n VAL 597 
1 n ARG 598 
1 n LYS 599 
1 n THR 600 
1 n ALA 601 
1 n LEU 602 
1 n ALA 603 
1 n ILE 604 
1 n LYS 605 
1 n ILE 606 
1 n MET 607 
1 n GLU 608 
1 n LYS 609 
1 n ILE 610 
1 n LYS 611 
1 n ASP 612 
1 n LEU 613 
1 n PHE 614 
1 n HIS 615 
1 n CYS 616 
1 n LYS 617 
1 n PRO 618 
1 n LYS 619 
1 n GLU 620 
1 n ILE 621 
1 n LEU 622 
1 n TYR 623 
1 n VAL 624 
1 n CYS 625 
1 n GLU 626 
1 n SER 627 
1 n ASP 628 
1 n SER 629 
1 n LEU 630 
1 n LYS 631 
1 n ASP 632 
1 n PHE 633 
1 n VAL 634 
1 n THR 635 
1 n GLN 636 
1 n GLN 637 
1 n THR 638 
1 n THR 639 
1 n CYS 640 
1 n GLN 641 
1 n ALA 642 
1 n VAL 643 
1 n THR 644 
1 n ARG 645 
1 n LYS 646 
1 n THR 647 
1 n PHE 648 
1 n MET 649 
1 n GLN 650 
1 n GLY 651 
1 n GLU 652 
1 n PHE 653 
1 n LEU 654 
1 n LYS 655 
1 n ILE 656 
1 n LYS 657 
1 n HIS 658 
1 n ILE 659 
1 n VAL 660 
1 n MET 661 
1 n ASP 662 
1 n GLU 663 
1 n THR 664 
1 n GLU 665 
1 n ASN 666 
1 n PHE 667 
1 n CYS 668 
1 n SER 669 
1 n LYS 670 
1 n TYR 671 
1 n GLY 672 
1 n ASN 673 
1 n TRP 674 
1 n TYR 675 
1 n MET 676 
1 n LYS 677 
1 n ALA 678 
1 n LYS 679 
1 n ASN 680 
1 n ILE 681 
1 n THR 682 
1 n HIS 683 
1 n PRO 684 
1 n LYS 685 
1 n ALA 686 
1 n LYS 687 
1 n GLY 688 
1 n THR 689 
1 n GLY 690 
1 n SER 691 
1 n GLU 692 
1 n ASN 693 
1 n LEU 694 
1 n HIS 695 
1 n HIS 696 
1 n GLY 697 
1 n ILE 698 
1 n LEU 699 
1 n TRP 700 
1 n LEU 701 
1 n PHE 702 
1 n LEU 703 
1 n ASP 704 
1 n PRO 705 
1 n PHE 706 
1 n GLN 707 
1 n ILE 708 
1 n HIS 709 
1 n HIS 710 
1 n ALA 711 
1 n ASP 712 
1 n VAL 713 
1 n ASN 714 
1 n GLY 715 
1 n LEU 716 
1 n PRO 717 
1 n PRO 718 
1 n PRO 719 
1 n SER 720 
1 n ALA 721 
1 n GLN 722 
1 n PHE 723 
1 n PRO 724 
1 n ARG 725 
1 n LYS 726 
1 n THR 727 
1 n ILE 728 
1 n THR 729 
1 n SER 730 
1 n GLY 731 
1 n ILE 732 
1 n HIS 733 
1 n CYS 734 
1 n ALA 735 
1 n LEU 736 
1 n GLU 737 
1 n ILE 738 
1 n ALA 739 
1 n LYS 740 
1 n VAL 741 
1 n MET 742 
1 n LYS 743 
1 n GLU 744 
1 n GLU 745 
1 n MET 746 
1 n LYS 747 
1 n ARG 748 
1 n ILE 749 
1 n LYS 750 
1 n GLU 751 
1 n ASN 752 
1 n PRO 753 
1 n PRO 754 
1 n SER 755 
1 n ASN 756 
1 n MET 757 
1 n SER 758 
1 n PRO 759 
1 n ASP 760 
1 n THR 761 
1 n LEU 762 
1 n ALA 763 
1 n LEU 764 
1 n PHE 765 
1 n SER 766 
1 n GLU 767 
1 n THR 768 
1 n ALA 769 
1 n TYR 770 
1 n GLU 771 
1 n GLU 772 
1 n ALA 773 
1 n THR 774 
1 n CYS 775 
1 n ALA 776 
1 n GLN 777 
1 n ALA 778 
1 n LEU 779 
1 n PRO 780 
1 n GLY 781 
1 n VAL 782 
1 n CYS 783 
1 n GLU 784 
1 n THR 785 
1 n LYS 786 
1 n THR 787 
1 n ASN 788 
1 n LEU 789 
1 n THR 790 
1 n THR 791 
1 n GLU 792 
1 n GLN 793 
1 n ILE 794 
1 n ALA 795 
1 n ASN 796 
1 n TYR 797 
1 n VAL 798 
1 n ALA 799 
1 n ARG 800 
1 n LYS 801 
1 n CYS 802 
1 n HIS 803 
1 n SER 804 
1 n LEU 805 
1 n PHE 806 
1 n GLN 807 
1 n CYS 808 
1 n GLY 809 
1 n TYR 810 
1 n LEU 811 
1 n PRO 812 
1 n LYS 813 
1 n ASP 814 
1 n ILE 815 
1 n ALA 816 
1 n ILE 817 
1 n LEU 818 
1 n CYS 819 
1 n ARG 820 
1 n ARG 821 
1 n GLY 822 
1 n GLU 823 
1 n ASP 824 
1 n ARG 825 
1 n GLY 826 
1 n ARG 827 
1 n TYR 828 
1 n ARG 829 
1 n LEU 830 
1 n ALA 831 
1 n LEU 832 
1 n LEU 833 
1 n LYS 834 
1 n ALA 835 
1 n MET 836 
1 n GLU 837 
1 n LEU 838 
1 n ILE 839 
1 n GLU 840 
1 n THR 841 
1 n HIS 842 
1 n ARG 843 
1 n PRO 844 
1 n SER 845 
1 n GLU 846 
1 n VAL 847 
1 n VAL 848 
1 n PHE 849 
1 n SER 850 
1 n PRO 851 
1 n ALA 852 
1 n THR 853 
1 n GLY 854 
1 n VAL 855 
1 n TRP 856 
1 n GLY 857 
1 n SER 858 
1 n HIS 859 
1 n ILE 860 
1 n VAL 861 
1 n LEU 862 
1 n ASP 863 
1 n SER 864 
1 n ILE 865 
1 n GLN 866 
1 n GLN 867 
1 n PHE 868 
1 n SER 869 
1 n GLY 870 
1 n LEU 871 
1 n GLU 872 
1 n ARG 873 
1 n THR 874 
1 n VAL 875 
1 n VAL 876 
1 n PHE 877 
1 n GLY 878 
1 n LEU 879 
1 n SER 880 
1 n PRO 881 
1 n GLU 882 
1 n CYS 883 
1 n ASP 884 
1 n GLN 885 
1 n SER 886 
1 n GLU 887 
1 n GLU 888 
1 n PHE 889 
1 n HIS 890 
1 n LYS 891 
1 n LEU 892 
1 n CYS 893 
1 n PHE 894 
1 n ALA 895 
1 n SER 896 
1 n ARG 897 
1 n ALA 898 
1 n ILE 899 
1 n LYS 900 
1 n HIS 901 
1 n LEU 902 
1 n TYR 903 
1 n LEU 904 
1 n LEU 905 
1 n TYR 906 
1 n GLU 907 
1 n LYS 908 
1 n ARG 909 
1 n ALA 910 
1 n ALA 911 
1 n TYR 912 
2 n MET 1   
2 n GLU 2   
2 n SER 3   
2 n LEU 4   
2 n LYS 5   
2 n THR 6   
2 n ASP 7   
2 n THR 8   
2 n GLU 9   
2 n MET 10  
2 n PRO 11  
2 n TYR 12  
2 n PRO 13  
2 n GLU 14  
2 n VAL 15  
2 n ILE 16  
2 n VAL 17  
2 n ASP 18  
2 n VAL 19  
2 n GLY 20  
2 n ARG 21  
2 n VAL 22  
2 n ILE 23  
2 n PHE 24  
2 n GLY 25  
2 n GLU 26  
2 n GLU 27  
2 n ASN 28  
2 n ARG 29  
2 n LYS 30  
2 n LYS 31  
2 n MET 32  
2 n THR 33  
2 n ASN 34  
2 n SER 35  
2 n CYS 36  
2 n LEU 37  
2 n LYS 38  
2 n ARG 39  
2 n SER 40  
2 n GLU 41  
2 n ASN 42  
2 n SER 43  
2 n ARG 44  
2 n ILE 45  
2 n ILE 46  
2 n ARG 47  
2 n ALA 48  
2 n ILE 49  
2 n CYS 50  
2 n ALA 51  
2 n LEU 52  
2 n LEU 53  
2 n ASN 54  
2 n SER 55  
2 n GLY 56  
2 n GLY 57  
2 n GLY 58  
2 n VAL 59  
2 n ILE 60  
2 n LYS 61  
2 n ALA 62  
2 n GLU 63  
2 n ILE 64  
2 n ASP 65  
2 n ASP 66  
2 n LYS 67  
2 n THR 68  
2 n TYR 69  
2 n SER 70  
2 n TYR 71  
2 n GLN 72  
2 n CYS 73  
2 n HIS 74  
2 n GLY 75  
2 n LEU 76  
2 n GLY 77  
2 n GLN 78  
2 n ASP 79  
2 n LEU 80  
2 n GLU 81  
2 n THR 82  
2 n SER 83  
2 n PHE 84  
2 n GLN 85  
2 n LYS 86  
2 n LEU 87  
2 n LEU 88  
2 n PRO 89  
2 n SER 90  
2 n GLY 91  
2 n SER 92  
2 n GLN 93  
2 n LYS 94  
2 n TYR 95  
2 n LEU 96  
2 n ASP 97  
2 n TYR 98  
2 n MET 99  
2 n GLN 100 
2 n GLN 101 
2 n GLY 102 
2 n HIS 103 
2 n ASN 104 
2 n LEU 105 
2 n LEU 106 
2 n ILE 107 
2 n PHE 108 
2 n VAL 109 
2 n LYS 110 
2 n SER 111 
2 n TRP 112 
2 n SER 113 
2 n PRO 114 
2 n ASP 115 
2 n VAL 116 
2 n PHE 117 
2 n SER 118 
2 n LEU 119 
2 n PRO 120 
2 n LEU 121 
2 n ARG 122 
2 n ILE 123 
2 n CYS 124 
2 n SER 125 
2 n LEU 126 
2 n ARG 127 
2 n SER 128 
2 n ASN 129 
2 n LEU 130 
2 n TYR 131 
2 n ARG 132 
2 n ARG 133 
2 n ASP 134 
2 n VAL 135 
2 n THR 136 
2 n SER 137 
2 n ALA 138 
2 n ILE 139 
2 n ASN 140 
2 n LEU 141 
2 n SER 142 
2 n ALA 143 
2 n SER 144 
2 n SER 145 
2 n ALA 146 
2 n LEU 147 
2 n GLU 148 
2 n LEU 149 
2 n LEU 150 
2 n ARG 151 
2 n GLU 152 
2 n LYS 153 
2 n GLY 154 
2 n PHE 155 
2 n ARG 156 
2 n ALA 157 
2 n GLN 158 
2 n ARG 159 
2 n GLY 160 
2 n ARG 161 
2 n PRO 162 
2 n ARG 163 
2 n VAL 164 
2 n LYS 165 
2 n LYS 166 
2 n LEU 167 
2 n HIS 168 
2 n PRO 169 
2 n GLN 170 
2 n GLN 171 
2 n VAL 172 
2 n LEU 173 
2 n ASN 174 
2 n ARG 175 
2 n CYS 176 
2 n ILE 177 
2 n GLN 178 
2 n GLU 179 
2 n GLU 180 
2 n GLU 181 
2 n ASP 182 
2 n MET 183 
2 n ARG 184 
2 n ILE 185 
2 n LEU 186 
2 n ALA 187 
2 n SER 188 
2 n GLU 189 
2 n PHE 190 
2 n PHE 191 
2 n LYS 192 
2 n LYS 193 
2 n ASP 194 
2 n LYS 195 
2 n LEU 196 
2 n MET 197 
2 n TYR 198 
2 n LYS 199 
2 n GLU 200 
2 n LYS 201 
2 n LEU 202 
2 n ASN 203 
2 n PHE 204 
2 n THR 205 
2 n GLU 206 
2 n SER 207 
2 n THR 208 
2 n HIS 209 
2 n VAL 210 
2 n GLU 211 
2 n PHE 212 
2 n LYS 213 
2 n ARG 214 
2 n PHE 215 
2 n THR 216 
2 n THR 217 
2 n LYS 218 
2 n LYS 219 
2 n VAL 220 
2 n ILE 221 
2 n PRO 222 
2 n ARG 223 
2 n ILE 224 
2 n LYS 225 
2 n GLU 226 
2 n MET 227 
2 n LEU 228 
2 n PRO 229 
2 n HIS 230 
2 n TYR 231 
2 n VAL 232 
2 n SER 233 
2 n ALA 234 
2 n PHE 235 
2 n ALA 236 
2 n ASN 237 
2 n THR 238 
2 n GLN 239 
2 n GLY 240 
2 n GLY 241 
2 n TYR 242 
2 n VAL 243 
2 n LEU 244 
2 n ILE 245 
2 n GLY 246 
2 n VAL 247 
2 n ASP 248 
2 n ASP 249 
2 n LYS 250 
2 n SER 251 
2 n LYS 252 
2 n GLU 253 
2 n VAL 254 
2 n VAL 255 
2 n GLY 256 
2 n CYS 257 
2 n LYS 258 
2 n TRP 259 
2 n GLU 260 
2 n LYS 261 
2 n VAL 262 
2 n ASN 263 
2 n PRO 264 
2 n ASP 265 
2 n LEU 266 
2 n LEU 267 
2 n LYS 268 
2 n LYS 269 
2 n GLU 270 
2 n ILE 271 
2 n GLU 272 
2 n ASN 273 
2 n CYS 274 
2 n ILE 275 
2 n GLU 276 
2 n LYS 277 
2 n LEU 278 
2 n PRO 279 
2 n THR 280 
2 n PHE 281 
2 n HIS 282 
2 n PHE 283 
2 n CYS 284 
2 n CYS 285 
2 n GLU 286 
2 n LYS 287 
2 n PRO 288 
2 n LYS 289 
2 n VAL 290 
2 n ASN 291 
2 n PHE 292 
2 n THR 293 
2 n THR 294 
2 n LYS 295 
2 n ILE 296 
2 n LEU 297 
2 n ASN 298 
2 n VAL 299 
2 n TYR 300 
2 n GLN 301 
2 n LYS 302 
2 n ASP 303 
2 n VAL 304 
2 n LEU 305 
2 n ASP 306 
2 n GLY 307 
2 n TYR 308 
2 n VAL 309 
2 n CYS 310 
2 n VAL 311 
2 n ILE 312 
2 n GLN 313 
2 n VAL 314 
2 n GLU 315 
2 n PRO 316 
2 n PHE 317 
2 n CYS 318 
2 n CYS 319 
2 n VAL 320 
2 n VAL 321 
2 n PHE 322 
2 n ALA 323 
2 n GLU 324 
2 n ALA 325 
2 n PRO 326 
2 n ASP 327 
2 n SER 328 
2 n TRP 329 
2 n ILE 330 
2 n MET 331 
2 n LYS 332 
2 n ASP 333 
2 n ASN 334 
2 n SER 335 
2 n VAL 336 
2 n THR 337 
2 n ARG 338 
2 n LEU 339 
2 n THR 340 
2 n ALA 341 
2 n GLU 342 
2 n GLN 343 
2 n TRP 344 
2 n VAL 345 
2 n VAL 346 
2 n MET 347 
2 n MET 348 
2 n LEU 349 
2 n ASP 350 
2 n THR 351 
2 n GLN 352 
2 n SER 353 
2 n ALA 354 
2 n PRO 355 
2 n PRO 356 
2 n SER 357 
2 n LEU 358 
2 n VAL 359 
2 n THR 360 
2 n ASP 361 
2 n TYR 362 
2 n ASN 363 
2 n SER 364 
2 n CYS 365 
2 n LEU 366 
2 n ILE 367 
2 n SER 368 
2 n SER 369 
2 n ALA 370 
2 n SER 371 
2 n SER 372 
2 n ALA 373 
2 n ARG 374 
2 n LYS 375 
2 n SER 376 
2 n PRO 377 
2 n GLY 378 
2 n TYR 379 
2 n PRO 380 
2 n ILE 381 
2 n LYS 382 
2 n VAL 383 
2 n HIS 384 
2 n LYS 385 
2 n PHE 386 
2 n LYS 387 
2 n GLU 388 
2 n ALA 389 
2 n LEU 390 
2 n GLN 391 
2 n ARG 392 
2 n HIS 393 
2 n LEU 394 
2 n PHE 395 
2 n PRO 396 
2 n VAL 397 
2 n THR 398 
2 n GLN 399 
2 n GLU 400 
2 n GLU 401 
2 n VAL 402 
2 n GLN 403 
2 n PHE 404 
2 n LYS 405 
2 n PRO 406 
2 n GLU 407 
2 n SER 408 
2 n LEU 409 
2 n CYS 410 
2 n LYS 411 
2 n LYS 412 
2 n LEU 413 
2 n PHE 414 
2 n SER 415 
2 n ASP 416 
2 n HIS 417 
2 n LYS 418 
2 n GLU 419 
2 n LEU 420 
2 n GLU 421 
2 n GLY 422 
2 n LEU 423 
2 n MET 424 
2 n LYS 425 
2 n THR 426 
2 n LEU 427 
2 n ILE 428 
2 n HIS 429 
2 n PRO 430 
2 n CYS 431 
2 n SER 432 
2 n GLN 433 
2 n GLY 434 
2 n ILE 435 
2 n VAL 436 
2 n ILE 437 
2 n PHE 438 
2 n SER 439 
2 n ARG 440 
2 n SER 441 
2 n TRP 442 
2 n ALA 443 
2 n GLY 444 
2 n ASP 445 
2 n VAL 446 
2 n GLY 447 
2 n PHE 448 
2 n ARG 449 
2 n LYS 450 
2 n GLU 451 
2 n GLN 452 
2 n ASN 453 
2 n VAL 454 
2 n LEU 455 
2 n CYS 456 
2 n ASP 457 
2 n ALA 458 
2 n LEU 459 
2 n LEU 460 
2 n ILE 461 
2 n ALA 462 
2 n VAL 463 
2 n ASN 464 
2 n SER 465 
2 n PRO 466 
2 n VAL 467 
2 n VAL 468 
2 n LEU 469 
2 n TYR 470 
2 n THR 471 
2 n ILE 472 
2 n LEU 473 
2 n ILE 474 
2 n ASP 475 
2 n PRO 476 
2 n ASN 477 
2 n TRP 478 
2 n PRO 479 
2 n GLY 480 
2 n GLY 481 
2 n LEU 482 
2 n GLU 483 
2 n TYR 484 
2 n ALA 485 
2 n ARG 486 
2 n ASN 487 
2 n THR 488 
2 n ALA 489 
2 n HIS 490 
2 n GLN 491 
2 n LEU 492 
2 n LYS 493 
2 n GLN 494 
2 n LYS 495 
2 n LEU 496 
2 n GLN 497 
2 n THR 498 
2 n VAL 499 
2 n GLY 500 
2 n GLY 501 
2 n TYR 502 
2 n THR 503 
2 n GLY 504 
2 n LYS 505 
2 n VAL 506 
2 n CYS 507 
2 n ILE 508 
2 n ILE 509 
2 n PRO 510 
2 n ARG 511 
2 n LEU 512 
2 n ILE 513 
2 n HIS 514 
2 n LEU 515 
2 n SER 516 
2 n SER 517 
2 n THR 518 
2 n GLN 519 
2 n SER 520 
2 n ARG 521 
2 n PRO 522 
2 n GLY 523 
2 n GLU 524 
2 n ILE 525 
2 n PRO 526 
2 n LEU 527 
2 n ARG 528 
2 n TYR 529 
2 n PRO 530 
2 n ARG 531 
2 n SER 532 
2 n TYR 533 
2 n ARG 534 
2 n LEU 535 
2 n ALA 536 
2 n ASP 537 
2 n GLU 538 
2 n GLU 539 
2 n GLU 540 
2 n MET 541 
2 n GLU 542 
2 n ASP 543 
2 n LEU 544 
2 n LEU 545 
2 n GLN 546 
2 n ALA 547 
2 n LEU 548 
2 n VAL 549 
2 n VAL 550 
2 n VAL 551 
2 n SER 552 
2 n LEU 553 
2 n SER 554 
2 n SER 555 
2 n ARG 556 
2 n SER 557 
2 n LEU 558 
2 n LEU 559 
2 n SER 560 
2 n ASP 561 
2 n GLN 562 
2 n MET 563 
2 n GLY 564 
2 n CYS 565 
2 n GLU 566 
2 n PHE 567 
2 n PHE 568 
2 n ASN 569 
2 n LEU 570 
2 n LEU 571 
2 n ILE 572 
2 n MET 573 
2 n GLU 574 
2 n GLN 575 
2 n SER 576 
2 n GLN 577 
2 n LEU 578 
2 n LEU 579 
2 n SER 580 
2 n GLU 581 
2 n SER 582 
2 n LEU 583 
2 n GLN 584 
2 n LYS 585 
2 n THR 586 
2 n ARG 587 
2 n GLU 588 
2 n LEU 589 
2 n PHE 590 
2 n ILE 591 
2 n TYR 592 
2 n CYS 593 
2 n PHE 594 
2 n PRO 595 
2 n GLY 596 
2 n VAL 597 
2 n ARG 598 
2 n LYS 599 
2 n THR 600 
2 n ALA 601 
2 n LEU 602 
2 n ALA 603 
2 n ILE 604 
2 n LYS 605 
2 n ILE 606 
2 n MET 607 
2 n GLU 608 
2 n LYS 609 
2 n ILE 610 
2 n LYS 611 
2 n ASP 612 
2 n LEU 613 
2 n PHE 614 
2 n HIS 615 
2 n CYS 616 
2 n LYS 617 
2 n PRO 618 
2 n LYS 619 
2 n GLU 620 
2 n ILE 621 
2 n LEU 622 
2 n TYR 623 
2 n VAL 624 
2 n CYS 625 
2 n GLU 626 
2 n SER 627 
2 n ASP 628 
2 n SER 629 
2 n LEU 630 
2 n LYS 631 
2 n ASP 632 
2 n PHE 633 
2 n VAL 634 
2 n THR 635 
2 n GLN 636 
2 n GLN 637 
2 n THR 638 
2 n THR 639 
2 n CYS 640 
2 n GLN 641 
2 n ALA 642 
2 n VAL 643 
2 n THR 644 
2 n ARG 645 
2 n LYS 646 
2 n THR 647 
2 n PHE 648 
2 n MET 649 
2 n GLN 650 
2 n GLY 651 
2 n GLU 652 
2 n PHE 653 
2 n LEU 654 
2 n LYS 655 
2 n ILE 656 
2 n LYS 657 
2 n HIS 658 
2 n ILE 659 
2 n VAL 660 
2 n MET 661 
2 n ASP 662 
2 n GLU 663 
2 n THR 664 
2 n GLU 665 
2 n ASN 666 
2 n PHE 667 
2 n CYS 668 
2 n SER 669 
2 n LYS 670 
2 n TYR 671 
2 n GLY 672 
2 n ASN 673 
2 n TRP 674 
2 n TYR 675 
2 n MET 676 
2 n LYS 677 
2 n ALA 678 
2 n LYS 679 
2 n ASN 680 
2 n ILE 681 
2 n THR 682 
2 n HIS 683 
2 n PRO 684 
2 n LYS 685 
2 n ALA 686 
2 n LYS 687 
2 n GLY 688 
2 n THR 689 
2 n GLY 690 
2 n SER 691 
2 n GLU 692 
2 n ASN 693 
2 n LEU 694 
2 n HIS 695 
2 n HIS 696 
2 n GLY 697 
2 n ILE 698 
2 n LEU 699 
2 n TRP 700 
2 n LEU 701 
2 n PHE 702 
2 n LEU 703 
2 n ASP 704 
2 n PRO 705 
2 n PHE 706 
2 n GLN 707 
2 n ILE 708 
2 n HIS 709 
2 n HIS 710 
2 n ALA 711 
2 n ASP 712 
2 n VAL 713 
2 n ASN 714 
2 n GLY 715 
2 n LEU 716 
2 n PRO 717 
2 n PRO 718 
2 n PRO 719 
2 n SER 720 
2 n ALA 721 
2 n GLN 722 
2 n PHE 723 
2 n PRO 724 
2 n ARG 725 
2 n LYS 726 
2 n THR 727 
2 n ILE 728 
2 n THR 729 
2 n SER 730 
2 n GLY 731 
2 n ILE 732 
2 n HIS 733 
2 n CYS 734 
2 n ALA 735 
2 n LEU 736 
2 n GLU 737 
2 n ILE 738 
2 n ALA 739 
2 n LYS 740 
2 n VAL 741 
2 n MET 742 
2 n LYS 743 
2 n GLU 744 
2 n GLU 745 
2 n MET 746 
2 n LYS 747 
2 n ARG 748 
2 n ILE 749 
2 n LYS 750 
2 n GLU 751 
2 n ASN 752 
2 n PRO 753 
2 n PRO 754 
2 n SER 755 
2 n ASN 756 
2 n MET 757 
2 n SER 758 
2 n PRO 759 
2 n ASP 760 
2 n THR 761 
2 n LEU 762 
2 n ALA 763 
2 n LEU 764 
2 n PHE 765 
2 n SER 766 
2 n GLU 767 
2 n THR 768 
2 n ALA 769 
2 n TYR 770 
2 n GLU 771 
2 n GLU 772 
2 n ALA 773 
2 n THR 774 
2 n CYS 775 
2 n ALA 776 
2 n GLN 777 
2 n ALA 778 
2 n LEU 779 
2 n PRO 780 
2 n GLY 781 
2 n VAL 782 
2 n CYS 783 
2 n GLU 784 
2 n THR 785 
2 n LYS 786 
2 n THR 787 
2 n ASN 788 
2 n LEU 789 
2 n THR 790 
2 n THR 791 
2 n GLU 792 
2 n GLN 793 
2 n ILE 794 
2 n ALA 795 
2 n ASN 796 
2 n TYR 797 
2 n VAL 798 
2 n ALA 799 
2 n ARG 800 
2 n LYS 801 
2 n CYS 802 
2 n HIS 803 
2 n SER 804 
2 n LEU 805 
2 n PHE 806 
2 n GLN 807 
2 n CYS 808 
2 n GLY 809 
2 n TYR 810 
2 n LEU 811 
2 n PRO 812 
2 n LYS 813 
2 n ASP 814 
2 n ILE 815 
2 n ALA 816 
2 n ILE 817 
2 n LEU 818 
2 n CYS 819 
2 n ARG 820 
2 n ARG 821 
2 n GLY 822 
2 n GLU 823 
2 n ASP 824 
2 n ARG 825 
2 n GLY 826 
2 n ARG 827 
2 n TYR 828 
2 n ARG 829 
2 n LEU 830 
2 n ALA 831 
2 n LEU 832 
2 n LEU 833 
2 n LYS 834 
2 n ALA 835 
2 n MET 836 
2 n GLU 837 
2 n LEU 838 
2 n ILE 839 
2 n GLU 840 
2 n THR 841 
2 n HIS 842 
2 n ARG 843 
2 n PRO 844 
2 n SER 845 
2 n GLU 846 
2 n VAL 847 
2 n VAL 848 
2 n PHE 849 
2 n SER 850 
2 n PRO 851 
2 n ALA 852 
2 n THR 853 
2 n GLY 854 
2 n VAL 855 
2 n TRP 856 
2 n GLY 857 
2 n SER 858 
2 n HIS 859 
2 n ILE 860 
2 n VAL 861 
2 n LEU 862 
2 n ASP 863 
2 n SER 864 
2 n ILE 865 
2 n GLN 866 
2 n GLN 867 
2 n PHE 868 
2 n SER 869 
2 n GLY 870 
2 n LEU 871 
2 n GLU 872 
2 n ARG 873 
2 n THR 874 
2 n VAL 875 
2 n VAL 876 
2 n PHE 877 
2 n GLY 878 
2 n LEU 879 
2 n SER 880 
2 n PRO 881 
2 n GLU 882 
2 n CYS 883 
2 n ASP 884 
2 n GLN 885 
2 n SER 886 
2 n GLU 887 
2 n GLU 888 
2 n PHE 889 
2 n HIS 890 
2 n LYS 891 
2 n LEU 892 
2 n CYS 893 
2 n PHE 894 
2 n ALA 895 
2 n SER 896 
2 n ARG 897 
2 n ALA 898 
2 n ILE 899 
2 n LYS 900 
2 n HIS 901 
2 n LEU 902 
2 n TYR 903 
2 n LEU 904 
2 n LEU 905 
2 n TYR 906 
2 n GLU 907 
2 n LYS 908 
2 n ARG 909 
2 n ALA 910 
2 n ALA 911 
2 n TYR 912 
3 n A   1   
3 n C   2   
3 n C   3   
3 n A   4   
3 n G   5   
3 n G   6   
3 n A   7   
3 n U   8   
3 n G   9   
3 n G   10  
3 n C   11  
3 n C   12  
3 n G   13  
3 n A   14  
3 n G   15  
3 n U   16  
3 n G   17  
3 n G   18  
3 n U   19  
3 n U   20  
3 n A   21  
3 n A   22  
3 n G   23  
3 n G   24  
3 n C   25  
3 n G   26  
3 n U   27  
3 n U   28  
3 n G   29  
3 n G   30  
3 n A   31  
3 n C   32  
3 n U   33  
3 n U   34  
3 n A   35  
3 n A   36  
3 n G   37  
3 n A   38  
3 n U   39  
3 n C   40  
3 n C   41  
3 n A   42  
3 n A   43  
3 n U   44  
3 n G   45  
3 n G   46  
3 n A   47  
3 n C   48  
3 n A   49  
3 n U   50  
3 n A   51  
3 n U   52  
3 n G   53  
3 n U   54  
3 n C   55  
3 n C   56  
3 n G   57  
3 n C   58  
3 n G   59  
3 n U   60  
3 n G   61  
3 n G   62  
3 n G   63  
3 n U   64  
3 n U   65  
3 n C   66  
3 n G   67  
3 n A   68  
3 n A   69  
3 n C   70  
3 n C   71  
3 n C   72  
3 n C   73  
3 n A   74  
3 n C   75  
3 n U   76  
3 n C   77  
3 n C   78  
3 n U   79  
3 n G   80  
3 n G   81  
3 n U   82  
3 n A   83  
#
_ma_data.content_type "model coordinates"
_ma_data.id           1
_ma_data.name         Model
#
_ma_model_list.data_id          1
_ma_model_list.model_group_id   1
_ma_model_list.model_group_name "AlphaFold-beta-20231127 (52ceabbc-a146-4d20-8f14-848cbf63912f @ 2025-11-23 23:59:43)"
_ma_model_list.model_id         1
_ma_model_list.model_name       "Top ranked model"
_ma_model_list.model_type       "Ab initio model"
_ma_model_list.ordinal_id       1
#
loop_
_ma_protocol_step.method_type
_ma_protocol_step.ordinal_id
_ma_protocol_step.protocol_id
_ma_protocol_step.step_id
"coevolution MSA" 1 1 1 
"template search" 2 1 2 
modeling          3 1 3 
#
loop_
_ma_qa_metric.id
_ma_qa_metric.mode
_ma_qa_metric.name
_ma_qa_metric.software_group_id
_ma_qa_metric.type
1 global pLDDT 1 pLDDT 
2 local  pLDDT 1 pLDDT 
#
_ma_qa_metric_global.metric_id    1
_ma_qa_metric_global.metric_value 67.92
_ma_qa_metric_global.model_id     1
_ma_qa_metric_global.ordinal_id   1
#
_ma_software_group.group_id    1
_ma_software_group.ordinal_id  1
_ma_software_group.software_id 1
#
loop_
_ma_target_entity.data_id
_ma_target_entity.entity_id
_ma_target_entity.origin
1 1 . 
1 2 . 
1 3 . 
#
loop_
_ma_target_entity_instance.asym_id
_ma_target_entity_instance.details
_ma_target_entity_instance.entity_id
A . 1 
B . 2 
C . 3 
#
loop_
_pdbx_data_usage.details
_pdbx_data_usage.id
_pdbx_data_usage.type
_pdbx_data_usage.url
;NON-COMMERCIAL USE ONLY, BY USING THIS FILE YOU AGREE TO THE TERMS OF USE FOUND
AT alphafoldserver.com/output-terms.
;
1 license    ? 
;THE INFORMATION IS NOT INTENDED FOR, HAS NOT BEEN VALIDATED FOR, AND IS NOT
APPROVED FOR CLINICAL USE. IT SHOULD NOT BE USED FOR CLINICAL PURPOSE OR RELIED
ON FOR MEDICAL OR OTHER PROFESSIONAL ADVICE. IT IS THEORETICAL MODELLING ONLY
AND CAUTION SHOULD BE EXERCISED IN ITS USE. IT IS PROVIDED "AS-IS" WITHOUT ANY
WARRANTY OF ANY KIND, WHETHER EXPRESSED OR IMPLIED. NO WARRANTY IS GIVEN THAT
USE OF THE INFORMATION SHALL NOT INFRINGE THE RIGHTS OF ANY THIRD PARTY.
;
2 disclaimer ? 
#
loop_
_pdbx_poly_seq_scheme.asym_id
_pdbx_poly_seq_scheme.auth_seq_num
_pdbx_poly_seq_scheme.entity_id
_pdbx_poly_seq_scheme.hetero
_pdbx_poly_seq_scheme.mon_id
_pdbx_poly_seq_scheme.pdb_ins_code
_pdbx_poly_seq_scheme.pdb_seq_num
_pdbx_poly_seq_scheme.pdb_strand_id
_pdbx_poly_seq_scheme.seq_id
A 1   1 n MET . 1   A 1   
A 2   1 n GLU . 2   A 2   
A 3   1 n SER . 3   A 3   
A 4   1 n LEU . 4   A 4   
A 5   1 n LYS . 5   A 5   
A 6   1 n THR . 6   A 6   
A 7   1 n ASP . 7   A 7   
A 8   1 n THR . 8   A 8   
A 9   1 n GLU . 9   A 9   
A 10  1 n MET . 10  A 10  
A 11  1 n PRO . 11  A 11  
A 12  1 n TYR . 12  A 12  
A 13  1 n PRO . 13  A 13  
A 14  1 n GLU . 14  A 14  
A 15  1 n VAL . 15  A 15  
A 16  1 n ILE . 16  A 16  
A 17  1 n VAL . 17  A 17  
A 18  1 n ASP . 18  A 18  
A 19  1 n VAL . 19  A 19  
A 20  1 n GLY . 20  A 20  
A 21  1 n ARG . 21  A 21  
A 22  1 n VAL . 22  A 22  
A 23  1 n ILE . 23  A 23  
A 24  1 n PHE . 24  A 24  
A 25  1 n GLY . 25  A 25  
A 26  1 n GLU . 26  A 26  
A 27  1 n GLU . 27  A 27  
A 28  1 n ASN . 28  A 28  
A 29  1 n ARG . 29  A 29  
A 30  1 n LYS . 30  A 30  
A 31  1 n LYS . 31  A 31  
A 32  1 n MET . 32  A 32  
A 33  1 n THR . 33  A 33  
A 34  1 n ASN . 34  A 34  
A 35  1 n SER . 35  A 35  
A 36  1 n CYS . 36  A 36  
A 37  1 n LEU . 37  A 37  
A 38  1 n LYS . 38  A 38  
A 39  1 n ARG . 39  A 39  
A 40  1 n SER . 40  A 40  
A 41  1 n GLU . 41  A 41  
A 42  1 n ASN . 42  A 42  
A 43  1 n SER . 43  A 43  
A 44  1 n ARG . 44  A 44  
A 45  1 n ILE . 45  A 45  
A 46  1 n ILE . 46  A 46  
A 47  1 n ARG . 47  A 47  
A 48  1 n ALA . 48  A 48  
A 49  1 n ILE . 49  A 49  
A 50  1 n CYS . 50  A 50  
A 51  1 n ALA . 51  A 51  
A 52  1 n LEU . 52  A 52  
A 53  1 n LEU . 53  A 53  
A 54  1 n ASN . 54  A 54  
A 55  1 n SER . 55  A 55  
A 56  1 n GLY . 56  A 56  
A 57  1 n GLY . 57  A 57  
A 58  1 n GLY . 58  A 58  
A 59  1 n VAL . 59  A 59  
A 60  1 n ILE . 60  A 60  
A 61  1 n LYS . 61  A 61  
A 62  1 n ALA . 62  A 62  
A 63  1 n GLU . 63  A 63  
A 64  1 n ILE . 64  A 64  
A 65  1 n ASP . 65  A 65  
A 66  1 n ASP . 66  A 66  
A 67  1 n LYS . 67  A 67  
A 68  1 n THR . 68  A 68  
A 69  1 n TYR . 69  A 69  
A 70  1 n SER . 70  A 70  
A 71  1 n TYR . 71  A 71  
A 72  1 n GLN . 72  A 72  
A 73  1 n CYS . 73  A 73  
A 74  1 n HIS . 74  A 74  
A 75  1 n GLY . 75  A 75  
A 76  1 n LEU . 76  A 76  
A 77  1 n GLY . 77  A 77  
A 78  1 n GLN . 78  A 78  
A 79  1 n ASP . 79  A 79  
A 80  1 n LEU . 80  A 80  
A 81  1 n GLU . 81  A 81  
A 82  1 n THR . 82  A 82  
A 83  1 n SER . 83  A 83  
A 84  1 n PHE . 84  A 84  
A 85  1 n GLN . 85  A 85  
A 86  1 n LYS . 86  A 86  
A 87  1 n LEU . 87  A 87  
A 88  1 n LEU . 88  A 88  
A 89  1 n PRO . 89  A 89  
A 90  1 n SER . 90  A 90  
A 91  1 n GLY . 91  A 91  
A 92  1 n SER . 92  A 92  
A 93  1 n GLN . 93  A 93  
A 94  1 n LYS . 94  A 94  
A 95  1 n TYR . 95  A 95  
A 96  1 n LEU . 96  A 96  
A 97  1 n ASP . 97  A 97  
A 98  1 n TYR . 98  A 98  
A 99  1 n MET . 99  A 99  
A 100 1 n GLN . 100 A 100 
A 101 1 n GLN . 101 A 101 
A 102 1 n GLY . 102 A 102 
A 103 1 n HIS . 103 A 103 
A 104 1 n ASN . 104 A 104 
A 105 1 n LEU . 105 A 105 
A 106 1 n LEU . 106 A 106 
A 107 1 n ILE . 107 A 107 
A 108 1 n PHE . 108 A 108 
A 109 1 n VAL . 109 A 109 
A 110 1 n LYS . 110 A 110 
A 111 1 n SER . 111 A 111 
A 112 1 n TRP . 112 A 112 
A 113 1 n SER . 113 A 113 
A 114 1 n PRO . 114 A 114 
A 115 1 n ASP . 115 A 115 
A 116 1 n VAL . 116 A 116 
A 117 1 n PHE . 117 A 117 
A 118 1 n SER . 118 A 118 
A 119 1 n LEU . 119 A 119 
A 120 1 n PRO . 120 A 120 
A 121 1 n LEU . 121 A 121 
A 122 1 n ARG . 122 A 122 
A 123 1 n ILE . 123 A 123 
A 124 1 n CYS . 124 A 124 
A 125 1 n SER . 125 A 125 
A 126 1 n LEU . 126 A 126 
A 127 1 n ARG . 127 A 127 
A 128 1 n SER . 128 A 128 
A 129 1 n ASN . 129 A 129 
A 130 1 n LEU . 130 A 130 
A 131 1 n TYR . 131 A 131 
A 132 1 n ARG . 132 A 132 
A 133 1 n ARG . 133 A 133 
A 134 1 n ASP . 134 A 134 
A 135 1 n VAL . 135 A 135 
A 136 1 n THR . 136 A 136 
A 137 1 n SER . 137 A 137 
A 138 1 n ALA . 138 A 138 
A 139 1 n ILE . 139 A 139 
A 140 1 n ASN . 140 A 140 
A 141 1 n LEU . 141 A 141 
A 142 1 n SER . 142 A 142 
A 143 1 n ALA . 143 A 143 
A 144 1 n SER . 144 A 144 
A 145 1 n SER . 145 A 145 
A 146 1 n ALA . 146 A 146 
A 147 1 n LEU . 147 A 147 
A 148 1 n GLU . 148 A 148 
A 149 1 n LEU . 149 A 149 
A 150 1 n LEU . 150 A 150 
A 151 1 n ARG . 151 A 151 
A 152 1 n GLU . 152 A 152 
A 153 1 n LYS . 153 A 153 
A 154 1 n GLY . 154 A 154 
A 155 1 n PHE . 155 A 155 
A 156 1 n ARG . 156 A 156 
A 157 1 n ALA . 157 A 157 
A 158 1 n GLN . 158 A 158 
A 159 1 n ARG . 159 A 159 
A 160 1 n GLY . 160 A 160 
A 161 1 n ARG . 161 A 161 
A 162 1 n PRO . 162 A 162 
A 163 1 n ARG . 163 A 163 
A 164 1 n VAL . 164 A 164 
A 165 1 n LYS . 165 A 165 
A 166 1 n LYS . 166 A 166 
A 167 1 n LEU . 167 A 167 
A 168 1 n HIS . 168 A 168 
A 169 1 n PRO . 169 A 169 
A 170 1 n GLN . 170 A 170 
A 171 1 n GLN . 171 A 171 
A 172 1 n VAL . 172 A 172 
A 173 1 n LEU . 173 A 173 
A 174 1 n ASN . 174 A 174 
A 175 1 n ARG . 175 A 175 
A 176 1 n CYS . 176 A 176 
A 177 1 n ILE . 177 A 177 
A 178 1 n GLN . 178 A 178 
A 179 1 n GLU . 179 A 179 
A 180 1 n GLU . 180 A 180 
A 181 1 n GLU . 181 A 181 
A 182 1 n ASP . 182 A 182 
A 183 1 n MET . 183 A 183 
A 184 1 n ARG . 184 A 184 
A 185 1 n ILE . 185 A 185 
A 186 1 n LEU . 186 A 186 
A 187 1 n ALA . 187 A 187 
A 188 1 n SER . 188 A 188 
A 189 1 n GLU . 189 A 189 
A 190 1 n PHE . 190 A 190 
A 191 1 n PHE . 191 A 191 
A 192 1 n LYS . 192 A 192 
A 193 1 n LYS . 193 A 193 
A 194 1 n ASP . 194 A 194 
A 195 1 n LYS . 195 A 195 
A 196 1 n LEU . 196 A 196 
A 197 1 n MET . 197 A 197 
A 198 1 n TYR . 198 A 198 
A 199 1 n LYS . 199 A 199 
A 200 1 n GLU . 200 A 200 
A 201 1 n LYS . 201 A 201 
A 202 1 n LEU . 202 A 202 
A 203 1 n ASN . 203 A 203 
A 204 1 n PHE . 204 A 204 
A 205 1 n THR . 205 A 205 
A 206 1 n GLU . 206 A 206 
A 207 1 n SER . 207 A 207 
A 208 1 n THR . 208 A 208 
A 209 1 n HIS . 209 A 209 
A 210 1 n VAL . 210 A 210 
A 211 1 n GLU . 211 A 211 
A 212 1 n PHE . 212 A 212 
A 213 1 n LYS . 213 A 213 
A 214 1 n ARG . 214 A 214 
A 215 1 n PHE . 215 A 215 
A 216 1 n THR . 216 A 216 
A 217 1 n THR . 217 A 217 
A 218 1 n LYS . 218 A 218 
A 219 1 n LYS . 219 A 219 
A 220 1 n VAL . 220 A 220 
A 221 1 n ILE . 221 A 221 
A 222 1 n PRO . 222 A 222 
A 223 1 n ARG . 223 A 223 
A 224 1 n ILE . 224 A 224 
A 225 1 n LYS . 225 A 225 
A 226 1 n GLU . 226 A 226 
A 227 1 n MET . 227 A 227 
A 228 1 n LEU . 228 A 228 
A 229 1 n PRO . 229 A 229 
A 230 1 n HIS . 230 A 230 
A 231 1 n TYR . 231 A 231 
A 232 1 n VAL . 232 A 232 
A 233 1 n SER . 233 A 233 
A 234 1 n ALA . 234 A 234 
A 235 1 n PHE . 235 A 235 
A 236 1 n ALA . 236 A 236 
A 237 1 n ASN . 237 A 237 
A 238 1 n THR . 238 A 238 
A 239 1 n GLN . 239 A 239 
A 240 1 n GLY . 240 A 240 
A 241 1 n GLY . 241 A 241 
A 242 1 n TYR . 242 A 242 
A 243 1 n VAL . 243 A 243 
A 244 1 n LEU . 244 A 244 
A 245 1 n ILE . 245 A 245 
A 246 1 n GLY . 246 A 246 
A 247 1 n VAL . 247 A 247 
A 248 1 n ASP . 248 A 248 
A 249 1 n ASP . 249 A 249 
A 250 1 n LYS . 250 A 250 
A 251 1 n SER . 251 A 251 
A 252 1 n LYS . 252 A 252 
A 253 1 n GLU . 253 A 253 
A 254 1 n VAL . 254 A 254 
A 255 1 n VAL . 255 A 255 
A 256 1 n GLY . 256 A 256 
A 257 1 n CYS . 257 A 257 
A 258 1 n LYS . 258 A 258 
A 259 1 n TRP . 259 A 259 
A 260 1 n GLU . 260 A 260 
A 261 1 n LYS . 261 A 261 
A 262 1 n VAL . 262 A 262 
A 263 1 n ASN . 263 A 263 
A 264 1 n PRO . 264 A 264 
A 265 1 n ASP . 265 A 265 
A 266 1 n LEU . 266 A 266 
A 267 1 n LEU . 267 A 267 
A 268 1 n LYS . 268 A 268 
A 269 1 n LYS . 269 A 269 
A 270 1 n GLU . 270 A 270 
A 271 1 n ILE . 271 A 271 
A 272 1 n GLU . 272 A 272 
A 273 1 n ASN . 273 A 273 
A 274 1 n CYS . 274 A 274 
A 275 1 n ILE . 275 A 275 
A 276 1 n GLU . 276 A 276 
A 277 1 n LYS . 277 A 277 
A 278 1 n LEU . 278 A 278 
A 279 1 n PRO . 279 A 279 
A 280 1 n THR . 280 A 280 
A 281 1 n PHE . 281 A 281 
A 282 1 n HIS . 282 A 282 
A 283 1 n PHE . 283 A 283 
A 284 1 n CYS . 284 A 284 
A 285 1 n CYS . 285 A 285 
A 286 1 n GLU . 286 A 286 
A 287 1 n LYS . 287 A 287 
A 288 1 n PRO . 288 A 288 
A 289 1 n LYS . 289 A 289 
A 290 1 n VAL . 290 A 290 
A 291 1 n ASN . 291 A 291 
A 292 1 n PHE . 292 A 292 
A 293 1 n THR . 293 A 293 
A 294 1 n THR . 294 A 294 
A 295 1 n LYS . 295 A 295 
A 296 1 n ILE . 296 A 296 
A 297 1 n LEU . 297 A 297 
A 298 1 n ASN . 298 A 298 
A 299 1 n VAL . 299 A 299 
A 300 1 n TYR . 300 A 300 
A 301 1 n GLN . 301 A 301 
A 302 1 n LYS . 302 A 302 
A 303 1 n ASP . 303 A 303 
A 304 1 n VAL . 304 A 304 
A 305 1 n LEU . 305 A 305 
A 306 1 n ASP . 306 A 306 
A 307 1 n GLY . 307 A 307 
A 308 1 n TYR . 308 A 308 
A 309 1 n VAL . 309 A 309 
A 310 1 n CYS . 310 A 310 
A 311 1 n VAL . 311 A 311 
A 312 1 n ILE . 312 A 312 
A 313 1 n GLN . 313 A 313 
A 314 1 n VAL . 314 A 314 
A 315 1 n GLU . 315 A 315 
A 316 1 n PRO . 316 A 316 
A 317 1 n PHE . 317 A 317 
A 318 1 n CYS . 318 A 318 
A 319 1 n CYS . 319 A 319 
A 320 1 n VAL . 320 A 320 
A 321 1 n VAL . 321 A 321 
A 322 1 n PHE . 322 A 322 
A 323 1 n ALA . 323 A 323 
A 324 1 n GLU . 324 A 324 
A 325 1 n ALA . 325 A 325 
A 326 1 n PRO . 326 A 326 
A 327 1 n ASP . 327 A 327 
A 328 1 n SER . 328 A 328 
A 329 1 n TRP . 329 A 329 
A 330 1 n ILE . 330 A 330 
A 331 1 n MET . 331 A 331 
A 332 1 n LYS . 332 A 332 
A 333 1 n ASP . 333 A 333 
A 334 1 n ASN . 334 A 334 
A 335 1 n SER . 335 A 335 
A 336 1 n VAL . 336 A 336 
A 337 1 n THR . 337 A 337 
A 338 1 n ARG . 338 A 338 
A 339 1 n LEU . 339 A 339 
A 340 1 n THR . 340 A 340 
A 341 1 n ALA . 341 A 341 
A 342 1 n GLU . 342 A 342 
A 343 1 n GLN . 343 A 343 
A 344 1 n TRP . 344 A 344 
A 345 1 n VAL . 345 A 345 
A 346 1 n VAL . 346 A 346 
A 347 1 n MET . 347 A 347 
A 348 1 n MET . 348 A 348 
A 349 1 n LEU . 349 A 349 
A 350 1 n ASP . 350 A 350 
A 351 1 n THR . 351 A 351 
A 352 1 n GLN . 352 A 352 
A 353 1 n SER . 353 A 353 
A 354 1 n ALA . 354 A 354 
A 355 1 n PRO . 355 A 355 
A 356 1 n PRO . 356 A 356 
A 357 1 n SER . 357 A 357 
A 358 1 n LEU . 358 A 358 
A 359 1 n VAL . 359 A 359 
A 360 1 n THR . 360 A 360 
A 361 1 n ASP . 361 A 361 
A 362 1 n TYR . 362 A 362 
A 363 1 n ASN . 363 A 363 
A 364 1 n SER . 364 A 364 
A 365 1 n CYS . 365 A 365 
A 366 1 n LEU . 366 A 366 
A 367 1 n ILE . 367 A 367 
A 368 1 n SER . 368 A 368 
A 369 1 n SER . 369 A 369 
A 370 1 n ALA . 370 A 370 
A 371 1 n SER . 371 A 371 
A 372 1 n SER . 372 A 372 
A 373 1 n ALA . 373 A 373 
A 374 1 n ARG . 374 A 374 
A 375 1 n LYS . 375 A 375 
A 376 1 n SER . 376 A 376 
A 377 1 n PRO . 377 A 377 
A 378 1 n GLY . 378 A 378 
A 379 1 n TYR . 379 A 379 
A 380 1 n PRO . 380 A 380 
A 381 1 n ILE . 381 A 381 
A 382 1 n LYS . 382 A 382 
A 383 1 n VAL . 383 A 383 
A 384 1 n HIS . 384 A 384 
A 385 1 n LYS . 385 A 385 
A 386 1 n PHE . 386 A 386 
A 387 1 n LYS . 387 A 387 
A 388 1 n GLU . 388 A 388 
A 389 1 n ALA . 389 A 389 
A 390 1 n LEU . 390 A 390 
A 391 1 n GLN . 391 A 391 
A 392 1 n ARG . 392 A 392 
A 393 1 n HIS . 393 A 393 
A 394 1 n LEU . 394 A 394 
A 395 1 n PHE . 395 A 395 
A 396 1 n PRO . 396 A 396 
A 397 1 n VAL . 397 A 397 
A 398 1 n THR . 398 A 398 
A 399 1 n GLN . 399 A 399 
A 400 1 n GLU . 400 A 400 
A 401 1 n GLU . 401 A 401 
A 402 1 n VAL . 402 A 402 
A 403 1 n GLN . 403 A 403 
A 404 1 n PHE . 404 A 404 
A 405 1 n LYS . 405 A 405 
A 406 1 n PRO . 406 A 406 
A 407 1 n GLU . 407 A 407 
A 408 1 n SER . 408 A 408 
A 409 1 n LEU . 409 A 409 
A 410 1 n CYS . 410 A 410 
A 411 1 n LYS . 411 A 411 
A 412 1 n LYS . 412 A 412 
A 413 1 n LEU . 413 A 413 
A 414 1 n PHE . 414 A 414 
A 415 1 n SER . 415 A 415 
A 416 1 n ASP . 416 A 416 
A 417 1 n HIS . 417 A 417 
A 418 1 n LYS . 418 A 418 
A 419 1 n GLU . 419 A 419 
A 420 1 n LEU . 420 A 420 
A 421 1 n GLU . 421 A 421 
A 422 1 n GLY . 422 A 422 
A 423 1 n LEU . 423 A 423 
A 424 1 n MET . 424 A 424 
A 425 1 n LYS . 425 A 425 
A 426 1 n THR . 426 A 426 
A 427 1 n LEU . 427 A 427 
A 428 1 n ILE . 428 A 428 
A 429 1 n HIS . 429 A 429 
A 430 1 n PRO . 430 A 430 
A 431 1 n CYS . 431 A 431 
A 432 1 n SER . 432 A 432 
A 433 1 n GLN . 433 A 433 
A 434 1 n GLY . 434 A 434 
A 435 1 n ILE . 435 A 435 
A 436 1 n VAL . 436 A 436 
A 437 1 n ILE . 437 A 437 
A 438 1 n PHE . 438 A 438 
A 439 1 n SER . 439 A 439 
A 440 1 n ARG . 440 A 440 
A 441 1 n SER . 441 A 441 
A 442 1 n TRP . 442 A 442 
A 443 1 n ALA . 443 A 443 
A 444 1 n GLY . 444 A 444 
A 445 1 n ASP . 445 A 445 
A 446 1 n VAL . 446 A 446 
A 447 1 n GLY . 447 A 447 
A 448 1 n PHE . 448 A 448 
A 449 1 n ARG . 449 A 449 
A 450 1 n LYS . 450 A 450 
A 451 1 n GLU . 451 A 451 
A 452 1 n GLN . 452 A 452 
A 453 1 n ASN . 453 A 453 
A 454 1 n VAL . 454 A 454 
A 455 1 n LEU . 455 A 455 
A 456 1 n CYS . 456 A 456 
A 457 1 n ASP . 457 A 457 
A 458 1 n ALA . 458 A 458 
A 459 1 n LEU . 459 A 459 
A 460 1 n LEU . 460 A 460 
A 461 1 n ILE . 461 A 461 
A 462 1 n ALA . 462 A 462 
A 463 1 n VAL . 463 A 463 
A 464 1 n ASN . 464 A 464 
A 465 1 n SER . 465 A 465 
A 466 1 n PRO . 466 A 466 
A 467 1 n VAL . 467 A 467 
A 468 1 n VAL . 468 A 468 
A 469 1 n LEU . 469 A 469 
A 470 1 n TYR . 470 A 470 
A 471 1 n THR . 471 A 471 
A 472 1 n ILE . 472 A 472 
A 473 1 n LEU . 473 A 473 
A 474 1 n ILE . 474 A 474 
A 475 1 n ASP . 475 A 475 
A 476 1 n PRO . 476 A 476 
A 477 1 n ASN . 477 A 477 
A 478 1 n TRP . 478 A 478 
A 479 1 n PRO . 479 A 479 
A 480 1 n GLY . 480 A 480 
A 481 1 n GLY . 481 A 481 
A 482 1 n LEU . 482 A 482 
A 483 1 n GLU . 483 A 483 
A 484 1 n TYR . 484 A 484 
A 485 1 n ALA . 485 A 485 
A 486 1 n ARG . 486 A 486 
A 487 1 n ASN . 487 A 487 
A 488 1 n THR . 488 A 488 
A 489 1 n ALA . 489 A 489 
A 490 1 n HIS . 490 A 490 
A 491 1 n GLN . 491 A 491 
A 492 1 n LEU . 492 A 492 
A 493 1 n LYS . 493 A 493 
A 494 1 n GLN . 494 A 494 
A 495 1 n LYS . 495 A 495 
A 496 1 n LEU . 496 A 496 
A 497 1 n GLN . 497 A 497 
A 498 1 n THR . 498 A 498 
A 499 1 n VAL . 499 A 499 
A 500 1 n GLY . 500 A 500 
A 501 1 n GLY . 501 A 501 
A 502 1 n TYR . 502 A 502 
A 503 1 n THR . 503 A 503 
A 504 1 n GLY . 504 A 504 
A 505 1 n LYS . 505 A 505 
A 506 1 n VAL . 506 A 506 
A 507 1 n CYS . 507 A 507 
A 508 1 n ILE . 508 A 508 
A 509 1 n ILE . 509 A 509 
A 510 1 n PRO . 510 A 510 
A 511 1 n ARG . 511 A 511 
A 512 1 n LEU . 512 A 512 
A 513 1 n ILE . 513 A 513 
A 514 1 n HIS . 514 A 514 
A 515 1 n LEU . 515 A 515 
A 516 1 n SER . 516 A 516 
A 517 1 n SER . 517 A 517 
A 518 1 n THR . 518 A 518 
A 519 1 n GLN . 519 A 519 
A 520 1 n SER . 520 A 520 
A 521 1 n ARG . 521 A 521 
A 522 1 n PRO . 522 A 522 
A 523 1 n GLY . 523 A 523 
A 524 1 n GLU . 524 A 524 
A 525 1 n ILE . 525 A 525 
A 526 1 n PRO . 526 A 526 
A 527 1 n LEU . 527 A 527 
A 528 1 n ARG . 528 A 528 
A 529 1 n TYR . 529 A 529 
A 530 1 n PRO . 530 A 530 
A 531 1 n ARG . 531 A 531 
A 532 1 n SER . 532 A 532 
A 533 1 n TYR . 533 A 533 
A 534 1 n ARG . 534 A 534 
A 535 1 n LEU . 535 A 535 
A 536 1 n ALA . 536 A 536 
A 537 1 n ASP . 537 A 537 
A 538 1 n GLU . 538 A 538 
A 539 1 n GLU . 539 A 539 
A 540 1 n GLU . 540 A 540 
A 541 1 n MET . 541 A 541 
A 542 1 n GLU . 542 A 542 
A 543 1 n ASP . 543 A 543 
A 544 1 n LEU . 544 A 544 
A 545 1 n LEU . 545 A 545 
A 546 1 n GLN . 546 A 546 
A 547 1 n ALA . 547 A 547 
A 548 1 n LEU . 548 A 548 
A 549 1 n VAL . 549 A 549 
A 550 1 n VAL . 550 A 550 
A 551 1 n VAL . 551 A 551 
A 552 1 n SER . 552 A 552 
A 553 1 n LEU . 553 A 553 
A 554 1 n SER . 554 A 554 
A 555 1 n SER . 555 A 555 
A 556 1 n ARG . 556 A 556 
A 557 1 n SER . 557 A 557 
A 558 1 n LEU . 558 A 558 
A 559 1 n LEU . 559 A 559 
A 560 1 n SER . 560 A 560 
A 561 1 n ASP . 561 A 561 
A 562 1 n GLN . 562 A 562 
A 563 1 n MET . 563 A 563 
A 564 1 n GLY . 564 A 564 
A 565 1 n CYS . 565 A 565 
A 566 1 n GLU . 566 A 566 
A 567 1 n PHE . 567 A 567 
A 568 1 n PHE . 568 A 568 
A 569 1 n ASN . 569 A 569 
A 570 1 n LEU . 570 A 570 
A 571 1 n LEU . 571 A 571 
A 572 1 n ILE . 572 A 572 
A 573 1 n MET . 573 A 573 
A 574 1 n GLU . 574 A 574 
A 575 1 n GLN . 575 A 575 
A 576 1 n SER . 576 A 576 
A 577 1 n GLN . 577 A 577 
A 578 1 n LEU . 578 A 578 
A 579 1 n LEU . 579 A 579 
A 580 1 n SER . 580 A 580 
A 581 1 n GLU . 581 A 581 
A 582 1 n SER . 582 A 582 
A 583 1 n LEU . 583 A 583 
A 584 1 n GLN . 584 A 584 
A 585 1 n LYS . 585 A 585 
A 586 1 n THR . 586 A 586 
A 587 1 n ARG . 587 A 587 
A 588 1 n GLU . 588 A 588 
A 589 1 n LEU . 589 A 589 
A 590 1 n PHE . 590 A 590 
A 591 1 n ILE . 591 A 591 
A 592 1 n TYR . 592 A 592 
A 593 1 n CYS . 593 A 593 
A 594 1 n PHE . 594 A 594 
A 595 1 n PRO . 595 A 595 
A 596 1 n GLY . 596 A 596 
A 597 1 n VAL . 597 A 597 
A 598 1 n ARG . 598 A 598 
A 599 1 n LYS . 599 A 599 
A 600 1 n THR . 600 A 600 
A 601 1 n ALA . 601 A 601 
A 602 1 n LEU . 602 A 602 
A 603 1 n ALA . 603 A 603 
A 604 1 n ILE . 604 A 604 
A 605 1 n LYS . 605 A 605 
A 606 1 n ILE . 606 A 606 
A 607 1 n MET . 607 A 607 
A 608 1 n GLU . 608 A 608 
A 609 1 n LYS . 609 A 609 
A 610 1 n ILE . 610 A 610 
A 611 1 n LYS . 611 A 611 
A 612 1 n ASP . 612 A 612 
A 613 1 n LEU . 613 A 613 
A 614 1 n PHE . 614 A 614 
A 615 1 n HIS . 615 A 615 
A 616 1 n CYS . 616 A 616 
A 617 1 n LYS . 617 A 617 
A 618 1 n PRO . 618 A 618 
A 619 1 n LYS . 619 A 619 
A 620 1 n GLU . 620 A 620 
A 621 1 n ILE . 621 A 621 
A 622 1 n LEU . 622 A 622 
A 623 1 n TYR . 623 A 623 
A 624 1 n VAL . 624 A 624 
A 625 1 n CYS . 625 A 625 
A 626 1 n GLU . 626 A 626 
A 627 1 n SER . 627 A 627 
A 628 1 n ASP . 628 A 628 
A 629 1 n SER . 629 A 629 
A 630 1 n LEU . 630 A 630 
A 631 1 n LYS . 631 A 631 
A 632 1 n ASP . 632 A 632 
A 633 1 n PHE . 633 A 633 
A 634 1 n VAL . 634 A 634 
A 635 1 n THR . 635 A 635 
A 636 1 n GLN . 636 A 636 
A 637 1 n GLN . 637 A 637 
A 638 1 n THR . 638 A 638 
A 639 1 n THR . 639 A 639 
A 640 1 n CYS . 640 A 640 
A 641 1 n GLN . 641 A 641 
A 642 1 n ALA . 642 A 642 
A 643 1 n VAL . 643 A 643 
A 644 1 n THR . 644 A 644 
A 645 1 n ARG . 645 A 645 
A 646 1 n LYS . 646 A 646 
A 647 1 n THR . 647 A 647 
A 648 1 n PHE . 648 A 648 
A 649 1 n MET . 649 A 649 
A 650 1 n GLN . 650 A 650 
A 651 1 n GLY . 651 A 651 
A 652 1 n GLU . 652 A 652 
A 653 1 n PHE . 653 A 653 
A 654 1 n LEU . 654 A 654 
A 655 1 n LYS . 655 A 655 
A 656 1 n ILE . 656 A 656 
A 657 1 n LYS . 657 A 657 
A 658 1 n HIS . 658 A 658 
A 659 1 n ILE . 659 A 659 
A 660 1 n VAL . 660 A 660 
A 661 1 n MET . 661 A 661 
A 662 1 n ASP . 662 A 662 
A 663 1 n GLU . 663 A 663 
A 664 1 n THR . 664 A 664 
A 665 1 n GLU . 665 A 665 
A 666 1 n ASN . 666 A 666 
A 667 1 n PHE . 667 A 667 
A 668 1 n CYS . 668 A 668 
A 669 1 n SER . 669 A 669 
A 670 1 n LYS . 670 A 670 
A 671 1 n TYR . 671 A 671 
A 672 1 n GLY . 672 A 672 
A 673 1 n ASN . 673 A 673 
A 674 1 n TRP . 674 A 674 
A 675 1 n TYR . 675 A 675 
A 676 1 n MET . 676 A 676 
A 677 1 n LYS . 677 A 677 
A 678 1 n ALA . 678 A 678 
A 679 1 n LYS . 679 A 679 
A 680 1 n ASN . 680 A 680 
A 681 1 n ILE . 681 A 681 
A 682 1 n THR . 682 A 682 
A 683 1 n HIS . 683 A 683 
A 684 1 n PRO . 684 A 684 
A 685 1 n LYS . 685 A 685 
A 686 1 n ALA . 686 A 686 
A 687 1 n LYS . 687 A 687 
A 688 1 n GLY . 688 A 688 
A 689 1 n THR . 689 A 689 
A 690 1 n GLY . 690 A 690 
A 691 1 n SER . 691 A 691 
A 692 1 n GLU . 692 A 692 
A 693 1 n ASN . 693 A 693 
A 694 1 n LEU . 694 A 694 
A 695 1 n HIS . 695 A 695 
A 696 1 n HIS . 696 A 696 
A 697 1 n GLY . 697 A 697 
A 698 1 n ILE . 698 A 698 
A 699 1 n LEU . 699 A 699 
A 700 1 n TRP . 700 A 700 
A 701 1 n LEU . 701 A 701 
A 702 1 n PHE . 702 A 702 
A 703 1 n LEU . 703 A 703 
A 704 1 n ASP . 704 A 704 
A 705 1 n PRO . 705 A 705 
A 706 1 n PHE . 706 A 706 
A 707 1 n GLN . 707 A 707 
A 708 1 n ILE . 708 A 708 
A 709 1 n HIS . 709 A 709 
A 710 1 n HIS . 710 A 710 
A 711 1 n ALA . 711 A 711 
A 712 1 n ASP . 712 A 712 
A 713 1 n VAL . 713 A 713 
A 714 1 n ASN . 714 A 714 
A 715 1 n GLY . 715 A 715 
A 716 1 n LEU . 716 A 716 
A 717 1 n PRO . 717 A 717 
A 718 1 n PRO . 718 A 718 
A 719 1 n PRO . 719 A 719 
A 720 1 n SER . 720 A 720 
A 721 1 n ALA . 721 A 721 
A 722 1 n GLN . 722 A 722 
A 723 1 n PHE . 723 A 723 
A 724 1 n PRO . 724 A 724 
A 725 1 n ARG . 725 A 725 
A 726 1 n LYS . 726 A 726 
A 727 1 n THR . 727 A 727 
A 728 1 n ILE . 728 A 728 
A 729 1 n THR . 729 A 729 
A 730 1 n SER . 730 A 730 
A 731 1 n GLY . 731 A 731 
A 732 1 n ILE . 732 A 732 
A 733 1 n HIS . 733 A 733 
A 734 1 n CYS . 734 A 734 
A 735 1 n ALA . 735 A 735 
A 736 1 n LEU . 736 A 736 
A 737 1 n GLU . 737 A 737 
A 738 1 n ILE . 738 A 738 
A 739 1 n ALA . 739 A 739 
A 740 1 n LYS . 740 A 740 
A 741 1 n VAL . 741 A 741 
A 742 1 n MET . 742 A 742 
A 743 1 n LYS . 743 A 743 
A 744 1 n GLU . 744 A 744 
A 745 1 n GLU . 745 A 745 
A 746 1 n MET . 746 A 746 
A 747 1 n LYS . 747 A 747 
A 748 1 n ARG . 748 A 748 
A 749 1 n ILE . 749 A 749 
A 750 1 n LYS . 750 A 750 
A 751 1 n GLU . 751 A 751 
A 752 1 n ASN . 752 A 752 
A 753 1 n PRO . 753 A 753 
A 754 1 n PRO . 754 A 754 
A 755 1 n SER . 755 A 755 
A 756 1 n ASN . 756 A 756 
A 757 1 n MET . 757 A 757 
A 758 1 n SER . 758 A 758 
A 759 1 n PRO . 759 A 759 
A 760 1 n ASP . 760 A 760 
A 761 1 n THR . 761 A 761 
A 762 1 n LEU . 762 A 762 
A 763 1 n ALA . 763 A 763 
A 764 1 n LEU . 764 A 764 
A 765 1 n PHE . 765 A 765 
A 766 1 n SER . 766 A 766 
A 767 1 n GLU . 767 A 767 
A 768 1 n THR . 768 A 768 
A 769 1 n ALA . 769 A 769 
A 770 1 n TYR . 770 A 770 
A 771 1 n GLU . 771 A 771 
A 772 1 n GLU . 772 A 772 
A 773 1 n ALA . 773 A 773 
A 774 1 n THR . 774 A 774 
A 775 1 n CYS . 775 A 775 
A 776 1 n ALA . 776 A 776 
A 777 1 n GLN . 777 A 777 
A 778 1 n ALA . 778 A 778 
A 779 1 n LEU . 779 A 779 
A 780 1 n PRO . 780 A 780 
A 781 1 n GLY . 781 A 781 
A 782 1 n VAL . 782 A 782 
A 783 1 n CYS . 783 A 783 
A 784 1 n GLU . 784 A 784 
A 785 1 n THR . 785 A 785 
A 786 1 n LYS . 786 A 786 
A 787 1 n THR . 787 A 787 
A 788 1 n ASN . 788 A 788 
A 789 1 n LEU . 789 A 789 
A 790 1 n THR . 790 A 790 
A 791 1 n THR . 791 A 791 
A 792 1 n GLU . 792 A 792 
A 793 1 n GLN . 793 A 793 
A 794 1 n ILE . 794 A 794 
A 795 1 n ALA . 795 A 795 
A 796 1 n ASN . 796 A 796 
A 797 1 n TYR . 797 A 797 
A 798 1 n VAL . 798 A 798 
A 799 1 n ALA . 799 A 799 
A 800 1 n ARG . 800 A 800 
A 801 1 n LYS . 801 A 801 
A 802 1 n CYS . 802 A 802 
A 803 1 n HIS . 803 A 803 
A 804 1 n SER . 804 A 804 
A 805 1 n LEU . 805 A 805 
A 806 1 n PHE . 806 A 806 
A 807 1 n GLN . 807 A 807 
A 808 1 n CYS . 808 A 808 
A 809 1 n GLY . 809 A 809 
A 810 1 n TYR . 810 A 810 
A 811 1 n LEU . 811 A 811 
A 812 1 n PRO . 812 A 812 
A 813 1 n LYS . 813 A 813 
A 814 1 n ASP . 814 A 814 
A 815 1 n ILE . 815 A 815 
A 816 1 n ALA . 816 A 816 
A 817 1 n ILE . 817 A 817 
A 818 1 n LEU . 818 A 818 
A 819 1 n CYS . 819 A 819 
A 820 1 n ARG . 820 A 820 
A 821 1 n ARG . 821 A 821 
A 822 1 n GLY . 822 A 822 
A 823 1 n GLU . 823 A 823 
A 824 1 n ASP . 824 A 824 
A 825 1 n ARG . 825 A 825 
A 826 1 n GLY . 826 A 826 
A 827 1 n ARG . 827 A 827 
A 828 1 n TYR . 828 A 828 
A 829 1 n ARG . 829 A 829 
A 830 1 n LEU . 830 A 830 
A 831 1 n ALA . 831 A 831 
A 832 1 n LEU . 832 A 832 
A 833 1 n LEU . 833 A 833 
A 834 1 n LYS . 834 A 834 
A 835 1 n ALA . 835 A 835 
A 836 1 n MET . 836 A 836 
A 837 1 n GLU . 837 A 837 
A 838 1 n LEU . 838 A 838 
A 839 1 n ILE . 839 A 839 
A 840 1 n GLU . 840 A 840 
A 841 1 n THR . 841 A 841 
A 842 1 n HIS . 842 A 842 
A 843 1 n ARG . 843 A 843 
A 844 1 n PRO . 844 A 844 
A 845 1 n SER . 845 A 845 
A 846 1 n GLU . 846 A 846 
A 847 1 n VAL . 847 A 847 
A 848 1 n VAL . 848 A 848 
A 849 1 n PHE . 849 A 849 
A 850 1 n SER . 850 A 850 
A 851 1 n PRO . 851 A 851 
A 852 1 n ALA . 852 A 852 
A 853 1 n THR . 853 A 853 
A 854 1 n GLY . 854 A 854 
A 855 1 n VAL . 855 A 855 
A 856 1 n TRP . 856 A 856 
A 857 1 n GLY . 857 A 857 
A 858 1 n SER . 858 A 858 
A 859 1 n HIS . 859 A 859 
A 860 1 n ILE . 860 A 860 
A 861 1 n VAL . 861 A 861 
A 862 1 n LEU . 862 A 862 
A 863 1 n ASP . 863 A 863 
A 864 1 n SER . 864 A 864 
A 865 1 n ILE . 865 A 865 
A 866 1 n GLN . 866 A 866 
A 867 1 n GLN . 867 A 867 
A 868 1 n PHE . 868 A 868 
A 869 1 n SER . 869 A 869 
A 870 1 n GLY . 870 A 870 
A 871 1 n LEU . 871 A 871 
A 872 1 n GLU . 872 A 872 
A 873 1 n ARG . 873 A 873 
A 874 1 n THR . 874 A 874 
A 875 1 n VAL . 875 A 875 
A 876 1 n VAL . 876 A 876 
A 877 1 n PHE . 877 A 877 
A 878 1 n GLY . 878 A 878 
A 879 1 n LEU . 879 A 879 
A 880 1 n SER . 880 A 880 
A 881 1 n PRO . 881 A 881 
A 882 1 n GLU . 882 A 882 
A 883 1 n CYS . 883 A 883 
A 884 1 n ASP . 884 A 884 
A 885 1 n GLN . 885 A 885 
A 886 1 n SER . 886 A 886 
A 887 1 n GLU . 887 A 887 
A 888 1 n GLU . 888 A 888 
A 889 1 n PHE . 889 A 889 
A 890 1 n HIS . 890 A 890 
A 891 1 n LYS . 891 A 891 
A 892 1 n LEU . 892 A 892 
A 893 1 n CYS . 893 A 893 
A 894 1 n PHE . 894 A 894 
A 895 1 n ALA . 895 A 895 
A 896 1 n SER . 896 A 896 
A 897 1 n ARG . 897 A 897 
A 898 1 n ALA . 898 A 898 
A 899 1 n ILE . 899 A 899 
A 900 1 n LYS . 900 A 900 
A 901 1 n HIS . 901 A 901 
A 902 1 n LEU . 902 A 902 
A 903 1 n TYR . 903 A 903 
A 904 1 n LEU . 904 A 904 
A 905 1 n LEU . 905 A 905 
A 906 1 n TYR . 906 A 906 
A 907 1 n GLU . 907 A 907 
A 908 1 n LYS . 908 A 908 
A 909 1 n ARG . 909 A 909 
A 910 1 n ALA . 910 A 910 
A 911 1 n ALA . 911 A 911 
A 912 1 n TYR . 912 A 912 
B 1   2 n MET . 1   B 1   
B 2   2 n GLU . 2   B 2   
B 3   2 n SER . 3   B 3   
B 4   2 n LEU . 4   B 4   
B 5   2 n LYS . 5   B 5   
B 6   2 n THR . 6   B 6   
B 7   2 n ASP . 7   B 7   
B 8   2 n THR . 8   B 8   
B 9   2 n GLU . 9   B 9   
B 10  2 n MET . 10  B 10  
B 11  2 n PRO . 11  B 11  
B 12  2 n TYR . 12  B 12  
B 13  2 n PRO . 13  B 13  
B 14  2 n GLU . 14  B 14  
B 15  2 n VAL . 15  B 15  
B 16  2 n ILE . 16  B 16  
B 17  2 n VAL . 17  B 17  
B 18  2 n ASP . 18  B 18  
B 19  2 n VAL . 19  B 19  
B 20  2 n GLY . 20  B 20  
B 21  2 n ARG . 21  B 21  
B 22  2 n VAL . 22  B 22  
B 23  2 n ILE . 23  B 23  
B 24  2 n PHE . 24  B 24  
B 25  2 n GLY . 25  B 25  
B 26  2 n GLU . 26  B 26  
B 27  2 n GLU . 27  B 27  
B 28  2 n ASN . 28  B 28  
B 29  2 n ARG . 29  B 29  
B 30  2 n LYS . 30  B 30  
B 31  2 n LYS . 31  B 31  
B 32  2 n MET . 32  B 32  
B 33  2 n THR . 33  B 33  
B 34  2 n ASN . 34  B 34  
B 35  2 n SER . 35  B 35  
B 36  2 n CYS . 36  B 36  
B 37  2 n LEU . 37  B 37  
B 38  2 n LYS . 38  B 38  
B 39  2 n ARG . 39  B 39  
B 40  2 n SER . 40  B 40  
B 41  2 n GLU . 41  B 41  
B 42  2 n ASN . 42  B 42  
B 43  2 n SER . 43  B 43  
B 44  2 n ARG . 44  B 44  
B 45  2 n ILE . 45  B 45  
B 46  2 n ILE . 46  B 46  
B 47  2 n ARG . 47  B 47  
B 48  2 n ALA . 48  B 48  
B 49  2 n ILE . 49  B 49  
B 50  2 n CYS . 50  B 50  
B 51  2 n ALA . 51  B 51  
B 52  2 n LEU . 52  B 52  
B 53  2 n LEU . 53  B 53  
B 54  2 n ASN . 54  B 54  
B 55  2 n SER . 55  B 55  
B 56  2 n GLY . 56  B 56  
B 57  2 n GLY . 57  B 57  
B 58  2 n GLY . 58  B 58  
B 59  2 n VAL . 59  B 59  
B 60  2 n ILE . 60  B 60  
B 61  2 n LYS . 61  B 61  
B 62  2 n ALA . 62  B 62  
B 63  2 n GLU . 63  B 63  
B 64  2 n ILE . 64  B 64  
B 65  2 n ASP . 65  B 65  
B 66  2 n ASP . 66  B 66  
B 67  2 n LYS . 67  B 67  
B 68  2 n THR . 68  B 68  
B 69  2 n TYR . 69  B 69  
B 70  2 n SER . 70  B 70  
B 71  2 n TYR . 71  B 71  
B 72  2 n GLN . 72  B 72  
B 73  2 n CYS . 73  B 73  
B 74  2 n HIS . 74  B 74  
B 75  2 n GLY . 75  B 75  
B 76  2 n LEU . 76  B 76  
B 77  2 n GLY . 77  B 77  
B 78  2 n GLN . 78  B 78  
B 79  2 n ASP . 79  B 79  
B 80  2 n LEU . 80  B 80  
B 81  2 n GLU . 81  B 81  
B 82  2 n THR . 82  B 82  
B 83  2 n SER . 83  B 83  
B 84  2 n PHE . 84  B 84  
B 85  2 n GLN . 85  B 85  
B 86  2 n LYS . 86  B 86  
B 87  2 n LEU . 87  B 87  
B 88  2 n LEU . 88  B 88  
B 89  2 n PRO . 89  B 89  
B 90  2 n SER . 90  B 90  
B 91  2 n GLY . 91  B 91  
B 92  2 n SER . 92  B 92  
B 93  2 n GLN . 93  B 93  
B 94  2 n LYS . 94  B 94  
B 95  2 n TYR . 95  B 95  
B 96  2 n LEU . 96  B 96  
B 97  2 n ASP . 97  B 97  
B 98  2 n TYR . 98  B 98  
B 99  2 n MET . 99  B 99  
B 100 2 n GLN . 100 B 100 
B 101 2 n GLN . 101 B 101 
B 102 2 n GLY . 102 B 102 
B 103 2 n HIS . 103 B 103 
B 104 2 n ASN . 104 B 104 
B 105 2 n LEU . 105 B 105 
B 106 2 n LEU . 106 B 106 
B 107 2 n ILE . 107 B 107 
B 108 2 n PHE . 108 B 108 
B 109 2 n VAL . 109 B 109 
B 110 2 n LYS . 110 B 110 
B 111 2 n SER . 111 B 111 
B 112 2 n TRP . 112 B 112 
B 113 2 n SER . 113 B 113 
B 114 2 n PRO . 114 B 114 
B 115 2 n ASP . 115 B 115 
B 116 2 n VAL . 116 B 116 
B 117 2 n PHE . 117 B 117 
B 118 2 n SER . 118 B 118 
B 119 2 n LEU . 119 B 119 
B 120 2 n PRO . 120 B 120 
B 121 2 n LEU . 121 B 121 
B 122 2 n ARG . 122 B 122 
B 123 2 n ILE . 123 B 123 
B 124 2 n CYS . 124 B 124 
B 125 2 n SER . 125 B 125 
B 126 2 n LEU . 126 B 126 
B 127 2 n ARG . 127 B 127 
B 128 2 n SER . 128 B 128 
B 129 2 n ASN . 129 B 129 
B 130 2 n LEU . 130 B 130 
B 131 2 n TYR . 131 B 131 
B 132 2 n ARG . 132 B 132 
B 133 2 n ARG . 133 B 133 
B 134 2 n ASP . 134 B 134 
B 135 2 n VAL . 135 B 135 
B 136 2 n THR . 136 B 136 
B 137 2 n SER . 137 B 137 
B 138 2 n ALA . 138 B 138 
B 139 2 n ILE . 139 B 139 
B 140 2 n ASN . 140 B 140 
B 141 2 n LEU . 141 B 141 
B 142 2 n SER . 142 B 142 
B 143 2 n ALA . 143 B 143 
B 144 2 n SER . 144 B 144 
B 145 2 n SER . 145 B 145 
B 146 2 n ALA . 146 B 146 
B 147 2 n LEU . 147 B 147 
B 148 2 n GLU . 148 B 148 
B 149 2 n LEU . 149 B 149 
B 150 2 n LEU . 150 B 150 
B 151 2 n ARG . 151 B 151 
B 152 2 n GLU . 152 B 152 
B 153 2 n LYS . 153 B 153 
B 154 2 n GLY . 154 B 154 
B 155 2 n PHE . 155 B 155 
B 156 2 n ARG . 156 B 156 
B 157 2 n ALA . 157 B 157 
B 158 2 n GLN . 158 B 158 
B 159 2 n ARG . 159 B 159 
B 160 2 n GLY . 160 B 160 
B 161 2 n ARG . 161 B 161 
B 162 2 n PRO . 162 B 162 
B 163 2 n ARG . 163 B 163 
B 164 2 n VAL . 164 B 164 
B 165 2 n LYS . 165 B 165 
B 166 2 n LYS . 166 B 166 
B 167 2 n LEU . 167 B 167 
B 168 2 n HIS . 168 B 168 
B 169 2 n PRO . 169 B 169 
B 170 2 n GLN . 170 B 170 
B 171 2 n GLN . 171 B 171 
B 172 2 n VAL . 172 B 172 
B 173 2 n LEU . 173 B 173 
B 174 2 n ASN . 174 B 174 
B 175 2 n ARG . 175 B 175 
B 176 2 n CYS . 176 B 176 
B 177 2 n ILE . 177 B 177 
B 178 2 n GLN . 178 B 178 
B 179 2 n GLU . 179 B 179 
B 180 2 n GLU . 180 B 180 
B 181 2 n GLU . 181 B 181 
B 182 2 n ASP . 182 B 182 
B 183 2 n MET . 183 B 183 
B 184 2 n ARG . 184 B 184 
B 185 2 n ILE . 185 B 185 
B 186 2 n LEU . 186 B 186 
B 187 2 n ALA . 187 B 187 
B 188 2 n SER . 188 B 188 
B 189 2 n GLU . 189 B 189 
B 190 2 n PHE . 190 B 190 
B 191 2 n PHE . 191 B 191 
B 192 2 n LYS . 192 B 192 
B 193 2 n LYS . 193 B 193 
B 194 2 n ASP . 194 B 194 
B 195 2 n LYS . 195 B 195 
B 196 2 n LEU . 196 B 196 
B 197 2 n MET . 197 B 197 
B 198 2 n TYR . 198 B 198 
B 199 2 n LYS . 199 B 199 
B 200 2 n GLU . 200 B 200 
B 201 2 n LYS . 201 B 201 
B 202 2 n LEU . 202 B 202 
B 203 2 n ASN . 203 B 203 
B 204 2 n PHE . 204 B 204 
B 205 2 n THR . 205 B 205 
B 206 2 n GLU . 206 B 206 
B 207 2 n SER . 207 B 207 
B 208 2 n THR . 208 B 208 
B 209 2 n HIS . 209 B 209 
B 210 2 n VAL . 210 B 210 
B 211 2 n GLU . 211 B 211 
B 212 2 n PHE . 212 B 212 
B 213 2 n LYS . 213 B 213 
B 214 2 n ARG . 214 B 214 
B 215 2 n PHE . 215 B 215 
B 216 2 n THR . 216 B 216 
B 217 2 n THR . 217 B 217 
B 218 2 n LYS . 218 B 218 
B 219 2 n LYS . 219 B 219 
B 220 2 n VAL . 220 B 220 
B 221 2 n ILE . 221 B 221 
B 222 2 n PRO . 222 B 222 
B 223 2 n ARG . 223 B 223 
B 224 2 n ILE . 224 B 224 
B 225 2 n LYS . 225 B 225 
B 226 2 n GLU . 226 B 226 
B 227 2 n MET . 227 B 227 
B 228 2 n LEU . 228 B 228 
B 229 2 n PRO . 229 B 229 
B 230 2 n HIS . 230 B 230 
B 231 2 n TYR . 231 B 231 
B 232 2 n VAL . 232 B 232 
B 233 2 n SER . 233 B 233 
B 234 2 n ALA . 234 B 234 
B 235 2 n PHE . 235 B 235 
B 236 2 n ALA . 236 B 236 
B 237 2 n ASN . 237 B 237 
B 238 2 n THR . 238 B 238 
B 239 2 n GLN . 239 B 239 
B 240 2 n GLY . 240 B 240 
B 241 2 n GLY . 241 B 241 
B 242 2 n TYR . 242 B 242 
B 243 2 n VAL . 243 B 243 
B 244 2 n LEU . 244 B 244 
B 245 2 n ILE . 245 B 245 
B 246 2 n GLY . 246 B 246 
B 247 2 n VAL . 247 B 247 
B 248 2 n ASP . 248 B 248 
B 249 2 n ASP . 249 B 249 
B 250 2 n LYS . 250 B 250 
B 251 2 n SER . 251 B 251 
B 252 2 n LYS . 252 B 252 
B 253 2 n GLU . 253 B 253 
B 254 2 n VAL . 254 B 254 
B 255 2 n VAL . 255 B 255 
B 256 2 n GLY . 256 B 256 
B 257 2 n CYS . 257 B 257 
B 258 2 n LYS . 258 B 258 
B 259 2 n TRP . 259 B 259 
B 260 2 n GLU . 260 B 260 
B 261 2 n LYS . 261 B 261 
B 262 2 n VAL . 262 B 262 
B 263 2 n ASN . 263 B 263 
B 264 2 n PRO . 264 B 264 
B 265 2 n ASP . 265 B 265 
B 266 2 n LEU . 266 B 266 
B 267 2 n LEU . 267 B 267 
B 268 2 n LYS . 268 B 268 
B 269 2 n LYS . 269 B 269 
B 270 2 n GLU . 270 B 270 
B 271 2 n ILE . 271 B 271 
B 272 2 n GLU . 272 B 272 
B 273 2 n ASN . 273 B 273 
B 274 2 n CYS . 274 B 274 
B 275 2 n ILE . 275 B 275 
B 276 2 n GLU . 276 B 276 
B 277 2 n LYS . 277 B 277 
B 278 2 n LEU . 278 B 278 
B 279 2 n PRO . 279 B 279 
B 280 2 n THR . 280 B 280 
B 281 2 n PHE . 281 B 281 
B 282 2 n HIS . 282 B 282 
B 283 2 n PHE . 283 B 283 
B 284 2 n CYS . 284 B 284 
B 285 2 n CYS . 285 B 285 
B 286 2 n GLU . 286 B 286 
B 287 2 n LYS . 287 B 287 
B 288 2 n PRO . 288 B 288 
B 289 2 n LYS . 289 B 289 
B 290 2 n VAL . 290 B 290 
B 291 2 n ASN . 291 B 291 
B 292 2 n PHE . 292 B 292 
B 293 2 n THR . 293 B 293 
B 294 2 n THR . 294 B 294 
B 295 2 n LYS . 295 B 295 
B 296 2 n ILE . 296 B 296 
B 297 2 n LEU . 297 B 297 
B 298 2 n ASN . 298 B 298 
B 299 2 n VAL . 299 B 299 
B 300 2 n TYR . 300 B 300 
B 301 2 n GLN . 301 B 301 
B 302 2 n LYS . 302 B 302 
B 303 2 n ASP . 303 B 303 
B 304 2 n VAL . 304 B 304 
B 305 2 n LEU . 305 B 305 
B 306 2 n ASP . 306 B 306 
B 307 2 n GLY . 307 B 307 
B 308 2 n TYR . 308 B 308 
B 309 2 n VAL . 309 B 309 
B 310 2 n CYS . 310 B 310 
B 311 2 n VAL . 311 B 311 
B 312 2 n ILE . 312 B 312 
B 313 2 n GLN . 313 B 313 
B 314 2 n VAL . 314 B 314 
B 315 2 n GLU . 315 B 315 
B 316 2 n PRO . 316 B 316 
B 317 2 n PHE . 317 B 317 
B 318 2 n CYS . 318 B 318 
B 319 2 n CYS . 319 B 319 
B 320 2 n VAL . 320 B 320 
B 321 2 n VAL . 321 B 321 
B 322 2 n PHE . 322 B 322 
B 323 2 n ALA . 323 B 323 
B 324 2 n GLU . 324 B 324 
B 325 2 n ALA . 325 B 325 
B 326 2 n PRO . 326 B 326 
B 327 2 n ASP . 327 B 327 
B 328 2 n SER . 328 B 328 
B 329 2 n TRP . 329 B 329 
B 330 2 n ILE . 330 B 330 
B 331 2 n MET . 331 B 331 
B 332 2 n LYS . 332 B 332 
B 333 2 n ASP . 333 B 333 
B 334 2 n ASN . 334 B 334 
B 335 2 n SER . 335 B 335 
B 336 2 n VAL . 336 B 336 
B 337 2 n THR . 337 B 337 
B 338 2 n ARG . 338 B 338 
B 339 2 n LEU . 339 B 339 
B 340 2 n THR . 340 B 340 
B 341 2 n ALA . 341 B 341 
B 342 2 n GLU . 342 B 342 
B 343 2 n GLN . 343 B 343 
B 344 2 n TRP . 344 B 344 
B 345 2 n VAL . 345 B 345 
B 346 2 n VAL . 346 B 346 
B 347 2 n MET . 347 B 347 
B 348 2 n MET . 348 B 348 
B 349 2 n LEU . 349 B 349 
B 350 2 n ASP . 350 B 350 
B 351 2 n THR . 351 B 351 
B 352 2 n GLN . 352 B 352 
B 353 2 n SER . 353 B 353 
B 354 2 n ALA . 354 B 354 
B 355 2 n PRO . 355 B 355 
B 356 2 n PRO . 356 B 356 
B 357 2 n SER . 357 B 357 
B 358 2 n LEU . 358 B 358 
B 359 2 n VAL . 359 B 359 
B 360 2 n THR . 360 B 360 
B 361 2 n ASP . 361 B 361 
B 362 2 n TYR . 362 B 362 
B 363 2 n ASN . 363 B 363 
B 364 2 n SER . 364 B 364 
B 365 2 n CYS . 365 B 365 
B 366 2 n LEU . 366 B 366 
B 367 2 n ILE . 367 B 367 
B 368 2 n SER . 368 B 368 
B 369 2 n SER . 369 B 369 
B 370 2 n ALA . 370 B 370 
B 371 2 n SER . 371 B 371 
B 372 2 n SER . 372 B 372 
B 373 2 n ALA . 373 B 373 
B 374 2 n ARG . 374 B 374 
B 375 2 n LYS . 375 B 375 
B 376 2 n SER . 376 B 376 
B 377 2 n PRO . 377 B 377 
B 378 2 n GLY . 378 B 378 
B 379 2 n TYR . 379 B 379 
B 380 2 n PRO . 380 B 380 
B 381 2 n ILE . 381 B 381 
B 382 2 n LYS . 382 B 382 
B 383 2 n VAL . 383 B 383 
B 384 2 n HIS . 384 B 384 
B 385 2 n LYS . 385 B 385 
B 386 2 n PHE . 386 B 386 
B 387 2 n LYS . 387 B 387 
B 388 2 n GLU . 388 B 388 
B 389 2 n ALA . 389 B 389 
B 390 2 n LEU . 390 B 390 
B 391 2 n GLN . 391 B 391 
B 392 2 n ARG . 392 B 392 
B 393 2 n HIS . 393 B 393 
B 394 2 n LEU . 394 B 394 
B 395 2 n PHE . 395 B 395 
B 396 2 n PRO . 396 B 396 
B 397 2 n VAL . 397 B 397 
B 398 2 n THR . 398 B 398 
B 399 2 n GLN . 399 B 399 
B 400 2 n GLU . 400 B 400 
B 401 2 n GLU . 401 B 401 
B 402 2 n VAL . 402 B 402 
B 403 2 n GLN . 403 B 403 
B 404 2 n PHE . 404 B 404 
B 405 2 n LYS . 405 B 405 
B 406 2 n PRO . 406 B 406 
B 407 2 n GLU . 407 B 407 
B 408 2 n SER . 408 B 408 
B 409 2 n LEU . 409 B 409 
B 410 2 n CYS . 410 B 410 
B 411 2 n LYS . 411 B 411 
B 412 2 n LYS . 412 B 412 
B 413 2 n LEU . 413 B 413 
B 414 2 n PHE . 414 B 414 
B 415 2 n SER . 415 B 415 
B 416 2 n ASP . 416 B 416 
B 417 2 n HIS . 417 B 417 
B 418 2 n LYS . 418 B 418 
B 419 2 n GLU . 419 B 419 
B 420 2 n LEU . 420 B 420 
B 421 2 n GLU . 421 B 421 
B 422 2 n GLY . 422 B 422 
B 423 2 n LEU . 423 B 423 
B 424 2 n MET . 424 B 424 
B 425 2 n LYS . 425 B 425 
B 426 2 n THR . 426 B 426 
B 427 2 n LEU . 427 B 427 
B 428 2 n ILE . 428 B 428 
B 429 2 n HIS . 429 B 429 
B 430 2 n PRO . 430 B 430 
B 431 2 n CYS . 431 B 431 
B 432 2 n SER . 432 B 432 
B 433 2 n GLN . 433 B 433 
B 434 2 n GLY . 434 B 434 
B 435 2 n ILE . 435 B 435 
B 436 2 n VAL . 436 B 436 
B 437 2 n ILE . 437 B 437 
B 438 2 n PHE . 438 B 438 
B 439 2 n SER . 439 B 439 
B 440 2 n ARG . 440 B 440 
B 441 2 n SER . 441 B 441 
B 442 2 n TRP . 442 B 442 
B 443 2 n ALA . 443 B 443 
B 444 2 n GLY . 444 B 444 
B 445 2 n ASP . 445 B 445 
B 446 2 n VAL . 446 B 446 
B 447 2 n GLY . 447 B 447 
B 448 2 n PHE . 448 B 448 
B 449 2 n ARG . 449 B 449 
B 450 2 n LYS . 450 B 450 
B 451 2 n GLU . 451 B 451 
B 452 2 n GLN . 452 B 452 
B 453 2 n ASN . 453 B 453 
B 454 2 n VAL . 454 B 454 
B 455 2 n LEU . 455 B 455 
B 456 2 n CYS . 456 B 456 
B 457 2 n ASP . 457 B 457 
B 458 2 n ALA . 458 B 458 
B 459 2 n LEU . 459 B 459 
B 460 2 n LEU . 460 B 460 
B 461 2 n ILE . 461 B 461 
B 462 2 n ALA . 462 B 462 
B 463 2 n VAL . 463 B 463 
B 464 2 n ASN . 464 B 464 
B 465 2 n SER . 465 B 465 
B 466 2 n PRO . 466 B 466 
B 467 2 n VAL . 467 B 467 
B 468 2 n VAL . 468 B 468 
B 469 2 n LEU . 469 B 469 
B 470 2 n TYR . 470 B 470 
B 471 2 n THR . 471 B 471 
B 472 2 n ILE . 472 B 472 
B 473 2 n LEU . 473 B 473 
B 474 2 n ILE . 474 B 474 
B 475 2 n ASP . 475 B 475 
B 476 2 n PRO . 476 B 476 
B 477 2 n ASN . 477 B 477 
B 478 2 n TRP . 478 B 478 
B 479 2 n PRO . 479 B 479 
B 480 2 n GLY . 480 B 480 
B 481 2 n GLY . 481 B 481 
B 482 2 n LEU . 482 B 482 
B 483 2 n GLU . 483 B 483 
B 484 2 n TYR . 484 B 484 
B 485 2 n ALA . 485 B 485 
B 486 2 n ARG . 486 B 486 
B 487 2 n ASN . 487 B 487 
B 488 2 n THR . 488 B 488 
B 489 2 n ALA . 489 B 489 
B 490 2 n HIS . 490 B 490 
B 491 2 n GLN . 491 B 491 
B 492 2 n LEU . 492 B 492 
B 493 2 n LYS . 493 B 493 
B 494 2 n GLN . 494 B 494 
B 495 2 n LYS . 495 B 495 
B 496 2 n LEU . 496 B 496 
B 497 2 n GLN . 497 B 497 
B 498 2 n THR . 498 B 498 
B 499 2 n VAL . 499 B 499 
B 500 2 n GLY . 500 B 500 
B 501 2 n GLY . 501 B 501 
B 502 2 n TYR . 502 B 502 
B 503 2 n THR . 503 B 503 
B 504 2 n GLY . 504 B 504 
B 505 2 n LYS . 505 B 505 
B 506 2 n VAL . 506 B 506 
B 507 2 n CYS . 507 B 507 
B 508 2 n ILE . 508 B 508 
B 509 2 n ILE . 509 B 509 
B 510 2 n PRO . 510 B 510 
B 511 2 n ARG . 511 B 511 
B 512 2 n LEU . 512 B 512 
B 513 2 n ILE . 513 B 513 
B 514 2 n HIS . 514 B 514 
B 515 2 n LEU . 515 B 515 
B 516 2 n SER . 516 B 516 
B 517 2 n SER . 517 B 517 
B 518 2 n THR . 518 B 518 
B 519 2 n GLN . 519 B 519 
B 520 2 n SER . 520 B 520 
B 521 2 n ARG . 521 B 521 
B 522 2 n PRO . 522 B 522 
B 523 2 n GLY . 523 B 523 
B 524 2 n GLU . 524 B 524 
B 525 2 n ILE . 525 B 525 
B 526 2 n PRO . 526 B 526 
B 527 2 n LEU . 527 B 527 
B 528 2 n ARG . 528 B 528 
B 529 2 n TYR . 529 B 529 
B 530 2 n PRO . 530 B 530 
B 531 2 n ARG . 531 B 531 
B 532 2 n SER . 532 B 532 
B 533 2 n TYR . 533 B 533 
B 534 2 n ARG . 534 B 534 
B 535 2 n LEU . 535 B 535 
B 536 2 n ALA . 536 B 536 
B 537 2 n ASP . 537 B 537 
B 538 2 n GLU . 538 B 538 
B 539 2 n GLU . 539 B 539 
B 540 2 n GLU . 540 B 540 
B 541 2 n MET . 541 B 541 
B 542 2 n GLU . 542 B 542 
B 543 2 n ASP . 543 B 543 
B 544 2 n LEU . 544 B 544 
B 545 2 n LEU . 545 B 545 
B 546 2 n GLN . 546 B 546 
B 547 2 n ALA . 547 B 547 
B 548 2 n LEU . 548 B 548 
B 549 2 n VAL . 549 B 549 
B 550 2 n VAL . 550 B 550 
B 551 2 n VAL . 551 B 551 
B 552 2 n SER . 552 B 552 
B 553 2 n LEU . 553 B 553 
B 554 2 n SER . 554 B 554 
B 555 2 n SER . 555 B 555 
B 556 2 n ARG . 556 B 556 
B 557 2 n SER . 557 B 557 
B 558 2 n LEU . 558 B 558 
B 559 2 n LEU . 559 B 559 
B 560 2 n SER . 560 B 560 
B 561 2 n ASP . 561 B 561 
B 562 2 n GLN . 562 B 562 
B 563 2 n MET . 563 B 563 
B 564 2 n GLY . 564 B 564 
B 565 2 n CYS . 565 B 565 
B 566 2 n GLU . 566 B 566 
B 567 2 n PHE . 567 B 567 
B 568 2 n PHE . 568 B 568 
B 569 2 n ASN . 569 B 569 
B 570 2 n LEU . 570 B 570 
B 571 2 n LEU . 571 B 571 
B 572 2 n ILE . 572 B 572 
B 573 2 n MET . 573 B 573 
B 574 2 n GLU . 574 B 574 
B 575 2 n GLN . 575 B 575 
B 576 2 n SER . 576 B 576 
B 577 2 n GLN . 577 B 577 
B 578 2 n LEU . 578 B 578 
B 579 2 n LEU . 579 B 579 
B 580 2 n SER . 580 B 580 
B 581 2 n GLU . 581 B 581 
B 582 2 n SER . 582 B 582 
B 583 2 n LEU . 583 B 583 
B 584 2 n GLN . 584 B 584 
B 585 2 n LYS . 585 B 585 
B 586 2 n THR . 586 B 586 
B 587 2 n ARG . 587 B 587 
B 588 2 n GLU . 588 B 588 
B 589 2 n LEU . 589 B 589 
B 590 2 n PHE . 590 B 590 
B 591 2 n ILE . 591 B 591 
B 592 2 n TYR . 592 B 592 
B 593 2 n CYS . 593 B 593 
B 594 2 n PHE . 594 B 594 
B 595 2 n PRO . 595 B 595 
B 596 2 n GLY . 596 B 596 
B 597 2 n VAL . 597 B 597 
B 598 2 n ARG . 598 B 598 
B 599 2 n LYS . 599 B 599 
B 600 2 n THR . 600 B 600 
B 601 2 n ALA . 601 B 601 
B 602 2 n LEU . 602 B 602 
B 603 2 n ALA . 603 B 603 
B 604 2 n ILE . 604 B 604 
B 605 2 n LYS . 605 B 605 
B 606 2 n ILE . 606 B 606 
B 607 2 n MET . 607 B 607 
B 608 2 n GLU . 608 B 608 
B 609 2 n LYS . 609 B 609 
B 610 2 n ILE . 610 B 610 
B 611 2 n LYS . 611 B 611 
B 612 2 n ASP . 612 B 612 
B 613 2 n LEU . 613 B 613 
B 614 2 n PHE . 614 B 614 
B 615 2 n HIS . 615 B 615 
B 616 2 n CYS . 616 B 616 
B 617 2 n LYS . 617 B 617 
B 618 2 n PRO . 618 B 618 
B 619 2 n LYS . 619 B 619 
B 620 2 n GLU . 620 B 620 
B 621 2 n ILE . 621 B 621 
B 622 2 n LEU . 622 B 622 
B 623 2 n TYR . 623 B 623 
B 624 2 n VAL . 624 B 624 
B 625 2 n CYS . 625 B 625 
B 626 2 n GLU . 626 B 626 
B 627 2 n SER . 627 B 627 
B 628 2 n ASP . 628 B 628 
B 629 2 n SER . 629 B 629 
B 630 2 n LEU . 630 B 630 
B 631 2 n LYS . 631 B 631 
B 632 2 n ASP . 632 B 632 
B 633 2 n PHE . 633 B 633 
B 634 2 n VAL . 634 B 634 
B 635 2 n THR . 635 B 635 
B 636 2 n GLN . 636 B 636 
B 637 2 n GLN . 637 B 637 
B 638 2 n THR . 638 B 638 
B 639 2 n THR . 639 B 639 
B 640 2 n CYS . 640 B 640 
B 641 2 n GLN . 641 B 641 
B 642 2 n ALA . 642 B 642 
B 643 2 n VAL . 643 B 643 
B 644 2 n THR . 644 B 644 
B 645 2 n ARG . 645 B 645 
B 646 2 n LYS . 646 B 646 
B 647 2 n THR . 647 B 647 
B 648 2 n PHE . 648 B 648 
B 649 2 n MET . 649 B 649 
B 650 2 n GLN . 650 B 650 
B 651 2 n GLY . 651 B 651 
B 652 2 n GLU . 652 B 652 
B 653 2 n PHE . 653 B 653 
B 654 2 n LEU . 654 B 654 
B 655 2 n LYS . 655 B 655 
B 656 2 n ILE . 656 B 656 
B 657 2 n LYS . 657 B 657 
B 658 2 n HIS . 658 B 658 
B 659 2 n ILE . 659 B 659 
B 660 2 n VAL . 660 B 660 
B 661 2 n MET . 661 B 661 
B 662 2 n ASP . 662 B 662 
B 663 2 n GLU . 663 B 663 
B 664 2 n THR . 664 B 664 
B 665 2 n GLU . 665 B 665 
B 666 2 n ASN . 666 B 666 
B 667 2 n PHE . 667 B 667 
B 668 2 n CYS . 668 B 668 
B 669 2 n SER . 669 B 669 
B 670 2 n LYS . 670 B 670 
B 671 2 n TYR . 671 B 671 
B 672 2 n GLY . 672 B 672 
B 673 2 n ASN . 673 B 673 
B 674 2 n TRP . 674 B 674 
B 675 2 n TYR . 675 B 675 
B 676 2 n MET . 676 B 676 
B 677 2 n LYS . 677 B 677 
B 678 2 n ALA . 678 B 678 
B 679 2 n LYS . 679 B 679 
B 680 2 n ASN . 680 B 680 
B 681 2 n ILE . 681 B 681 
B 682 2 n THR . 682 B 682 
B 683 2 n HIS . 683 B 683 
B 684 2 n PRO . 684 B 684 
B 685 2 n LYS . 685 B 685 
B 686 2 n ALA . 686 B 686 
B 687 2 n LYS . 687 B 687 
B 688 2 n GLY . 688 B 688 
B 689 2 n THR . 689 B 689 
B 690 2 n GLY . 690 B 690 
B 691 2 n SER . 691 B 691 
B 692 2 n GLU . 692 B 692 
B 693 2 n ASN . 693 B 693 
B 694 2 n LEU . 694 B 694 
B 695 2 n HIS . 695 B 695 
B 696 2 n HIS . 696 B 696 
B 697 2 n GLY . 697 B 697 
B 698 2 n ILE . 698 B 698 
B 699 2 n LEU . 699 B 699 
B 700 2 n TRP . 700 B 700 
B 701 2 n LEU . 701 B 701 
B 702 2 n PHE . 702 B 702 
B 703 2 n LEU . 703 B 703 
B 704 2 n ASP . 704 B 704 
B 705 2 n PRO . 705 B 705 
B 706 2 n PHE . 706 B 706 
B 707 2 n GLN . 707 B 707 
B 708 2 n ILE . 708 B 708 
B 709 2 n HIS . 709 B 709 
B 710 2 n HIS . 710 B 710 
B 711 2 n ALA . 711 B 711 
B 712 2 n ASP . 712 B 712 
B 713 2 n VAL . 713 B 713 
B 714 2 n ASN . 714 B 714 
B 715 2 n GLY . 715 B 715 
B 716 2 n LEU . 716 B 716 
B 717 2 n PRO . 717 B 717 
B 718 2 n PRO . 718 B 718 
B 719 2 n PRO . 719 B 719 
B 720 2 n SER . 720 B 720 
B 721 2 n ALA . 721 B 721 
B 722 2 n GLN . 722 B 722 
B 723 2 n PHE . 723 B 723 
B 724 2 n PRO . 724 B 724 
B 725 2 n ARG . 725 B 725 
B 726 2 n LYS . 726 B 726 
B 727 2 n THR . 727 B 727 
B 728 2 n ILE . 728 B 728 
B 729 2 n THR . 729 B 729 
B 730 2 n SER . 730 B 730 
B 731 2 n GLY . 731 B 731 
B 732 2 n ILE . 732 B 732 
B 733 2 n HIS . 733 B 733 
B 734 2 n CYS . 734 B 734 
B 735 2 n ALA . 735 B 735 
B 736 2 n LEU . 736 B 736 
B 737 2 n GLU . 737 B 737 
B 738 2 n ILE . 738 B 738 
B 739 2 n ALA . 739 B 739 
B 740 2 n LYS . 740 B 740 
B 741 2 n VAL . 741 B 741 
B 742 2 n MET . 742 B 742 
B 743 2 n LYS . 743 B 743 
B 744 2 n GLU . 744 B 744 
B 745 2 n GLU . 745 B 745 
B 746 2 n MET . 746 B 746 
B 747 2 n LYS . 747 B 747 
B 748 2 n ARG . 748 B 748 
B 749 2 n ILE . 749 B 749 
B 750 2 n LYS . 750 B 750 
B 751 2 n GLU . 751 B 751 
B 752 2 n ASN . 752 B 752 
B 753 2 n PRO . 753 B 753 
B 754 2 n PRO . 754 B 754 
B 755 2 n SER . 755 B 755 
B 756 2 n ASN . 756 B 756 
B 757 2 n MET . 757 B 757 
B 758 2 n SER . 758 B 758 
B 759 2 n PRO . 759 B 759 
B 760 2 n ASP . 760 B 760 
B 761 2 n THR . 761 B 761 
B 762 2 n LEU . 762 B 762 
B 763 2 n ALA . 763 B 763 
B 764 2 n LEU . 764 B 764 
B 765 2 n PHE . 765 B 765 
B 766 2 n SER . 766 B 766 
B 767 2 n GLU . 767 B 767 
B 768 2 n THR . 768 B 768 
B 769 2 n ALA . 769 B 769 
B 770 2 n TYR . 770 B 770 
B 771 2 n GLU . 771 B 771 
B 772 2 n GLU . 772 B 772 
B 773 2 n ALA . 773 B 773 
B 774 2 n THR . 774 B 774 
B 775 2 n CYS . 775 B 775 
B 776 2 n ALA . 776 B 776 
B 777 2 n GLN . 777 B 777 
B 778 2 n ALA . 778 B 778 
B 779 2 n LEU . 779 B 779 
B 780 2 n PRO . 780 B 780 
B 781 2 n GLY . 781 B 781 
B 782 2 n VAL . 782 B 782 
B 783 2 n CYS . 783 B 783 
B 784 2 n GLU . 784 B 784 
B 785 2 n THR . 785 B 785 
B 786 2 n LYS . 786 B 786 
B 787 2 n THR . 787 B 787 
B 788 2 n ASN . 788 B 788 
B 789 2 n LEU . 789 B 789 
B 790 2 n THR . 790 B 790 
B 791 2 n THR . 791 B 791 
B 792 2 n GLU . 792 B 792 
B 793 2 n GLN . 793 B 793 
B 794 2 n ILE . 794 B 794 
B 795 2 n ALA . 795 B 795 
B 796 2 n ASN . 796 B 796 
B 797 2 n TYR . 797 B 797 
B 798 2 n VAL . 798 B 798 
B 799 2 n ALA . 799 B 799 
B 800 2 n ARG . 800 B 800 
B 801 2 n LYS . 801 B 801 
B 802 2 n CYS . 802 B 802 
B 803 2 n HIS . 803 B 803 
B 804 2 n SER . 804 B 804 
B 805 2 n LEU . 805 B 805 
B 806 2 n PHE . 806 B 806 
B 807 2 n GLN . 807 B 807 
B 808 2 n CYS . 808 B 808 
B 809 2 n GLY . 809 B 809 
B 810 2 n TYR . 810 B 810 
B 811 2 n LEU . 811 B 811 
B 812 2 n PRO . 812 B 812 
B 813 2 n LYS . 813 B 813 
B 814 2 n ASP . 814 B 814 
B 815 2 n ILE . 815 B 815 
B 816 2 n ALA . 816 B 816 
B 817 2 n ILE . 817 B 817 
B 818 2 n LEU . 818 B 818 
B 819 2 n CYS . 819 B 819 
B 820 2 n ARG . 820 B 820 
B 821 2 n ARG . 821 B 821 
B 822 2 n GLY . 822 B 822 
B 823 2 n GLU . 823 B 823 
B 824 2 n ASP . 824 B 824 
B 825 2 n ARG . 825 B 825 
B 826 2 n GLY . 826 B 826 
B 827 2 n ARG . 827 B 827 
B 828 2 n TYR . 828 B 828 
B 829 2 n ARG . 829 B 829 
B 830 2 n LEU . 830 B 830 
B 831 2 n ALA . 831 B 831 
B 832 2 n LEU . 832 B 832 
B 833 2 n LEU . 833 B 833 
B 834 2 n LYS . 834 B 834 
B 835 2 n ALA . 835 B 835 
B 836 2 n MET . 836 B 836 
B 837 2 n GLU . 837 B 837 
B 838 2 n LEU . 838 B 838 
B 839 2 n ILE . 839 B 839 
B 840 2 n GLU . 840 B 840 
B 841 2 n THR . 841 B 841 
B 842 2 n HIS . 842 B 842 
B 843 2 n ARG . 843 B 843 
B 844 2 n PRO . 844 B 844 
B 845 2 n SER . 845 B 845 
B 846 2 n GLU . 846 B 846 
B 847 2 n VAL . 847 B 847 
B 848 2 n VAL . 848 B 848 
B 849 2 n PHE . 849 B 849 
B 850 2 n SER . 850 B 850 
B 851 2 n PRO . 851 B 851 
B 852 2 n ALA . 852 B 852 
B 853 2 n THR . 853 B 853 
B 854 2 n GLY . 854 B 854 
B 855 2 n VAL . 855 B 855 
B 856 2 n TRP . 856 B 856 
B 857 2 n GLY . 857 B 857 
B 858 2 n SER . 858 B 858 
B 859 2 n HIS . 859 B 859 
B 860 2 n ILE . 860 B 860 
B 861 2 n VAL . 861 B 861 
B 862 2 n LEU . 862 B 862 
B 863 2 n ASP . 863 B 863 
B 864 2 n SER . 864 B 864 
B 865 2 n ILE . 865 B 865 
B 866 2 n GLN . 866 B 866 
B 867 2 n GLN . 867 B 867 
B 868 2 n PHE . 868 B 868 
B 869 2 n SER . 869 B 869 
B 870 2 n GLY . 870 B 870 
B 871 2 n LEU . 871 B 871 
B 872 2 n GLU . 872 B 872 
B 873 2 n ARG . 873 B 873 
B 874 2 n THR . 874 B 874 
B 875 2 n VAL . 875 B 875 
B 876 2 n VAL . 876 B 876 
B 877 2 n PHE . 877 B 877 
B 878 2 n GLY . 878 B 878 
B 879 2 n LEU . 879 B 879 
B 880 2 n SER . 880 B 880 
B 881 2 n PRO . 881 B 881 
B 882 2 n GLU . 882 B 882 
B 883 2 n CYS . 883 B 883 
B 884 2 n ASP . 884 B 884 
B 885 2 n GLN . 885 B 885 
B 886 2 n SER . 886 B 886 
B 887 2 n GLU . 887 B 887 
B 888 2 n GLU . 888 B 888 
B 889 2 n PHE . 889 B 889 
B 890 2 n HIS . 890 B 890 
B 891 2 n LYS . 891 B 891 
B 892 2 n LEU . 892 B 892 
B 893 2 n CYS . 893 B 893 
B 894 2 n PHE . 894 B 894 
B 895 2 n ALA . 895 B 895 
B 896 2 n SER . 896 B 896 
B 897 2 n ARG . 897 B 897 
B 898 2 n ALA . 898 B 898 
B 899 2 n ILE . 899 B 899 
B 900 2 n LYS . 900 B 900 
B 901 2 n HIS . 901 B 901 
B 902 2 n LEU . 902 B 902 
B 903 2 n TYR . 903 B 903 
B 904 2 n LEU . 904 B 904 
B 905 2 n LEU . 905 B 905 
B 906 2 n TYR . 906 B 906 
B 907 2 n GLU . 907 B 907 
B 908 2 n LYS . 908 B 908 
B 909 2 n ARG . 909 B 909 
B 910 2 n ALA . 910 B 910 
B 911 2 n ALA . 911 B 911 
B 912 2 n TYR . 912 B 912 
C 1   3 n A   . 1   C 1   
C 2   3 n C   . 2   C 2   
C 3   3 n C   . 3   C 3   
C 4   3 n A   . 4   C 4   
C 5   3 n G   . 5   C 5   
C 6   3 n G   . 6   C 6   
C 7   3 n A   . 7   C 7   
C 8   3 n U   . 8   C 8   
C 9   3 n G   . 9   C 9   
C 10  3 n G   . 10  C 10  
C 11  3 n C   . 11  C 11  
C 12  3 n C   . 12  C 12  
C 13  3 n G   . 13  C 13  
C 14  3 n A   . 14  C 14  
C 15  3 n G   . 15  C 15  
C 16  3 n U   . 16  C 16  
C 17  3 n G   . 17  C 17  
C 18  3 n G   . 18  C 18  
C 19  3 n U   . 19  C 19  
C 20  3 n U   . 20  C 20  
C 21  3 n A   . 21  C 21  
C 22  3 n A   . 22  C 22  
C 23  3 n G   . 23  C 23  
C 24  3 n G   . 24  C 24  
C 25  3 n C   . 25  C 25  
C 26  3 n G   . 26  C 26  
C 27  3 n U   . 27  C 27  
C 28  3 n U   . 28  C 28  
C 29  3 n G   . 29  C 29  
C 30  3 n G   . 30  C 30  
C 31  3 n A   . 31  C 31  
C 32  3 n C   . 32  C 32  
C 33  3 n U   . 33  C 33  
C 34  3 n U   . 34  C 34  
C 35  3 n A   . 35  C 35  
C 36  3 n A   . 36  C 36  
C 37  3 n G   . 37  C 37  
C 38  3 n A   . 38  C 38  
C 39  3 n U   . 39  C 39  
C 40  3 n C   . 40  C 40  
C 41  3 n C   . 41  C 41  
C 42  3 n A   . 42  C 42  
C 43  3 n A   . 43  C 43  
C 44  3 n U   . 44  C 44  
C 45  3 n G   . 45  C 45  
C 46  3 n G   . 46  C 46  
C 47  3 n A   . 47  C 47  
C 48  3 n C   . 48  C 48  
C 49  3 n A   . 49  C 49  
C 50  3 n U   . 50  C 50  
C 51  3 n A   . 51  C 51  
C 52  3 n U   . 52  C 52  
C 53  3 n G   . 53  C 53  
C 54  3 n U   . 54  C 54  
C 55  3 n C   . 55  C 55  
C 56  3 n C   . 56  C 56  
C 57  3 n G   . 57  C 57  
C 58  3 n C   . 58  C 58  
C 59  3 n G   . 59  C 59  
C 60  3 n U   . 60  C 60  
C 61  3 n G   . 61  C 61  
C 62  3 n G   . 62  C 62  
C 63  3 n G   . 63  C 63  
C 64  3 n U   . 64  C 64  
C 65  3 n U   . 65  C 65  
C 66  3 n C   . 66  C 66  
C 67  3 n G   . 67  C 67  
C 68  3 n A   . 68  C 68  
C 69  3 n A   . 69  C 69  
C 70  3 n C   . 70  C 70  
C 71  3 n C   . 71  C 71  
C 72  3 n C   . 72  C 72  
C 73  3 n C   . 73  C 73  
C 74  3 n A   . 74  C 74  
C 75  3 n C   . 75  C 75  
C 76  3 n U   . 76  C 76  
C 77  3 n C   . 77  C 77  
C 78  3 n C   . 78  C 78  
C 79  3 n U   . 79  C 79  
C 80  3 n G   . 80  C 80  
C 81  3 n G   . 81  C 81  
C 82  3 n U   . 82  C 82  
C 83  3 n A   . 83  C 83  
#
_software.classification other
_software.date           ?
_software.description    "Structure prediction"
_software.name           AlphaFold
_software.pdbx_ordinal   1
_software.type           package
_software.version        "AlphaFold-beta-20231127 (52ceabbc-a146-4d20-8f14-848cbf63912f @ 2025-11-23 23:59:43)"
#
loop_
_struct_asym.entity_id
_struct_asym.id
1 A 
2 B 
3 C 
#
loop_
_atom_site.group_PDB
_atom_site.id
_atom_site.type_symbol
_atom_site.label_atom_id
_atom_site.label_alt_id
_atom_site.label_comp_id
_atom_site.label_asym_id
_atom_site.label_entity_id
_atom_site.label_seq_id
_atom_site.pdbx_PDB_ins_code
_atom_site.Cartn_x
_atom_site.Cartn_y
_atom_site.Cartn_z
_atom_site.occupancy
_atom_site.B_iso_or_equiv
_atom_site.auth_seq_id
_atom_site.auth_asym_id
_atom_site.pdbx_PDB_model_num
ATOM 1     N N     . MET A 1 1   ? 8.584   -15.818 36.895  1.00 39.76 1   A 1 
ATOM 2     C CA    . MET A 1 1   ? 8.566   -14.474 36.292  1.00 43.64 1   A 1 
ATOM 3     C C     . MET A 1 1   ? 7.840   -13.583 37.272  1.00 46.91 1   A 1 
ATOM 4     O O     . MET A 1 1   ? 6.720   -13.921 37.620  1.00 44.09 1   A 1 
ATOM 5     C CB    . MET A 1 1   ? 7.840   -14.456 34.937  1.00 41.19 1   A 1 
ATOM 6     C CG    . MET A 1 1   ? 8.668   -15.049 33.796  1.00 38.29 1   A 1 
ATOM 7     S SD    . MET A 1 1   ? 7.777   -15.016 32.218  1.00 34.97 1   A 1 
ATOM 8     C CE    . MET A 1 1   ? 8.992   -15.811 31.136  1.00 30.47 1   A 1 
ATOM 9     N N     . GLU A 1 2   ? 8.469   -12.532 37.762  1.00 44.45 2   A 1 
ATOM 10    C CA    . GLU A 1 2   ? 7.772   -11.561 38.596  1.00 46.53 2   A 1 
ATOM 11    C C     . GLU A 1 2   ? 6.678   -10.914 37.745  1.00 48.01 2   A 1 
ATOM 12    O O     . GLU A 1 2   ? 6.951   -10.408 36.651  1.00 45.02 2   A 1 
ATOM 13    C CB    . GLU A 1 2   ? 8.761   -10.519 39.143  1.00 43.40 2   A 1 
ATOM 14    C CG    . GLU A 1 2   ? 9.651   -11.102 40.248  1.00 40.19 2   A 1 
ATOM 15    C CD    . GLU A 1 2   ? 10.751  -10.145 40.727  1.00 36.65 2   A 1 
ATOM 16    O OE1   . GLU A 1 2   ? 11.267  -10.388 41.832  1.00 32.57 2   A 1 
ATOM 17    O OE2   . GLU A 1 2   ? 11.128  -9.234  39.952  1.00 33.52 2   A 1 
ATOM 18    N N     . SER A 1 3   ? 5.440   -11.028 38.200  1.00 48.36 3   A 1 
ATOM 19    C CA    . SER A 1 3   ? 4.307   -10.453 37.491  1.00 50.16 3   A 1 
ATOM 20    C C     . SER A 1 3   ? 4.371   -8.938  37.630  1.00 52.39 3   A 1 
ATOM 21    O O     . SER A 1 3   ? 4.194   -8.422  38.736  1.00 50.45 3   A 1 
ATOM 22    C CB    . SER A 1 3   ? 2.987   -11.004 38.047  1.00 46.67 3   A 1 
ATOM 23    O OG    . SER A 1 3   ? 2.890   -10.783 39.440  1.00 42.96 3   A 1 
ATOM 24    N N     . LEU A 1 4   ? 4.594   -8.254  36.523  1.00 55.89 4   A 1 
ATOM 25    C CA    . LEU A 1 4   ? 4.471   -6.805  36.477  1.00 58.62 4   A 1 
ATOM 26    C C     . LEU A 1 4   ? 3.011   -6.447  36.765  1.00 60.79 4   A 1 
ATOM 27    O O     . LEU A 1 4   ? 2.118   -6.824  36.001  1.00 58.83 4   A 1 
ATOM 28    C CB    . LEU A 1 4   ? 4.933   -6.296  35.101  1.00 56.12 4   A 1 
ATOM 29    C CG    . LEU A 1 4   ? 6.429   -6.526  34.816  1.00 52.47 4   A 1 
ATOM 30    C CD1   . LEU A 1 4   ? 6.738   -6.251  33.352  1.00 48.34 4   A 1 
ATOM 31    C CD2   . LEU A 1 4   ? 7.315   -5.632  35.676  1.00 51.69 4   A 1 
ATOM 32    N N     . LYS A 1 5   ? 2.773   -5.773  37.886  1.00 58.05 5   A 1 
ATOM 33    C CA    . LYS A 1 5   ? 1.438   -5.369  38.324  1.00 59.08 5   A 1 
ATOM 34    C C     . LYS A 1 5   ? 1.128   -3.962  37.835  1.00 58.48 5   A 1 
ATOM 35    O O     . LYS A 1 5   ? 2.026   -3.150  37.634  1.00 56.74 5   A 1 
ATOM 36    C CB    . LYS A 1 5   ? 1.315   -5.470  39.851  1.00 57.04 5   A 1 
ATOM 37    C CG    . LYS A 1 5   ? 1.347   -6.924  40.345  1.00 52.56 5   A 1 
ATOM 38    C CD    . LYS A 1 5   ? 1.122   -6.967  41.857  1.00 48.18 5   A 1 
ATOM 39    C CE    . LYS A 1 5   ? 1.133   -8.404  42.376  1.00 42.94 5   A 1 
ATOM 40    N NZ    . LYS A 1 5   ? 0.879   -8.450  43.837  1.00 38.06 5   A 1 
ATOM 41    N N     . THR A 1 6   ? -0.151  -3.686  37.680  1.00 56.44 6   A 1 
ATOM 42    C CA    . THR A 1 6   ? -0.624  -2.319  37.489  1.00 56.09 6   A 1 
ATOM 43    C C     . THR A 1 6   ? -0.578  -1.558  38.807  1.00 57.47 6   A 1 
ATOM 44    O O     . THR A 1 6   ? -1.027  -2.070  39.834  1.00 56.14 6   A 1 
ATOM 45    C CB    . THR A 1 6   ? -2.050  -2.287  36.934  1.00 53.72 6   A 1 
ATOM 46    O OG1   . THR A 1 6   ? -2.884  -3.136  37.693  1.00 50.77 6   A 1 
ATOM 47    C CG2   . THR A 1 6   ? -2.078  -2.777  35.489  1.00 52.15 6   A 1 
ATOM 48    N N     . ASP A 1 7   ? -0.068  -0.342  38.762  1.00 57.49 7   A 1 
ATOM 49    C CA    . ASP A 1 7   ? -0.160  0.606   39.865  1.00 58.41 7   A 1 
ATOM 50    C C     . ASP A 1 7   ? -1.478  1.384   39.738  1.00 60.95 7   A 1 
ATOM 51    O O     . ASP A 1 7   ? -1.760  1.996   38.706  1.00 57.72 7   A 1 
ATOM 52    C CB    . ASP A 1 7   ? 1.083   1.511   39.859  1.00 52.82 7   A 1 
ATOM 53    C CG    . ASP A 1 7   ? 1.189   2.412   41.087  1.00 48.99 7   A 1 
ATOM 54    O OD1   . ASP A 1 7   ? 0.198   2.518   41.838  1.00 46.03 7   A 1 
ATOM 55    O OD2   . ASP A 1 7   ? 2.274   3.002   41.278  1.00 47.71 7   A 1 
ATOM 56    N N     . THR A 1 8   ? -2.300  1.317   40.774  1.00 56.33 8   A 1 
ATOM 57    C CA    . THR A 1 8   ? -3.597  1.998   40.834  1.00 55.64 8   A 1 
ATOM 58    C C     . THR A 1 8   ? -3.551  3.310   41.614  1.00 58.36 8   A 1 
ATOM 59    O O     . THR A 1 8   ? -4.524  4.055   41.606  1.00 54.09 8   A 1 
ATOM 60    C CB    . THR A 1 8   ? -4.665  1.080   41.449  1.00 49.71 8   A 1 
ATOM 61    O OG1   . THR A 1 8   ? -4.217  0.552   42.682  1.00 46.37 8   A 1 
ATOM 62    C CG2   . THR A 1 8   ? -4.980  -0.108  40.540  1.00 44.95 8   A 1 
ATOM 63    N N     . GLU A 1 9   ? -2.441  3.593   42.285  1.00 60.38 9   A 1 
ATOM 64    C CA    . GLU A 1 9   ? -2.314  4.776   43.142  1.00 60.06 9   A 1 
ATOM 65    C C     . GLU A 1 9   ? -2.052  6.054   42.346  1.00 63.17 9   A 1 
ATOM 66    O O     . GLU A 1 9   ? -2.430  7.148   42.772  1.00 57.70 9   A 1 
ATOM 67    C CB    . GLU A 1 9   ? -1.175  4.575   44.150  1.00 52.36 9   A 1 
ATOM 68    C CG    . GLU A 1 9   ? -1.408  3.407   45.113  1.00 46.76 9   A 1 
ATOM 69    C CD    . GLU A 1 9   ? -0.309  3.289   46.176  1.00 41.83 9   A 1 
ATOM 70    O OE1   . GLU A 1 9   ? -0.542  2.541   47.153  1.00 36.74 9   A 1 
ATOM 71    O OE2   . GLU A 1 9   ? 0.752   3.939   46.024  1.00 37.74 9   A 1 
ATOM 72    N N     . MET A 1 10  ? -1.410  5.934   41.189  1.00 64.13 10  A 1 
ATOM 73    C CA    . MET A 1 10  ? -1.130  7.107   40.378  1.00 64.63 10  A 1 
ATOM 74    C C     . MET A 1 10  ? -2.406  7.704   39.775  1.00 68.14 10  A 1 
ATOM 75    O O     . MET A 1 10  ? -3.262  6.984   39.267  1.00 63.79 10  A 1 
ATOM 76    C CB    . MET A 1 10  ? -0.090  6.804   39.297  1.00 57.73 10  A 1 
ATOM 77    C CG    . MET A 1 10  ? 1.332   6.945   39.852  1.00 54.21 10  A 1 
ATOM 78    S SD    . MET A 1 10  ? 2.552   7.311   38.570  1.00 49.14 10  A 1 
ATOM 79    C CE    . MET A 1 10  ? 3.897   7.907   39.605  1.00 45.22 10  A 1 
ATOM 80    N N     . PRO A 1 11  ? -2.507  9.031   39.760  1.00 70.52 11  A 1 
ATOM 81    C CA    . PRO A 1 11  ? -3.729  9.707   39.327  1.00 70.69 11  A 1 
ATOM 82    C C     . PRO A 1 11  ? -3.925  9.770   37.807  1.00 73.55 11  A 1 
ATOM 83    O O     . PRO A 1 11  ? -4.905  10.359  37.352  1.00 68.99 11  A 1 
ATOM 84    C CB    . PRO A 1 11  ? -3.637  11.099  39.968  1.00 64.55 11  A 1 
ATOM 85    C CG    . PRO A 1 11  ? -2.138  11.360  40.024  1.00 61.64 11  A 1 
ATOM 86    C CD    . PRO A 1 11  ? -1.574  9.978   40.335  1.00 64.07 11  A 1 
ATOM 87    N N     . TYR A 1 12  ? -3.033  9.190   37.017  1.00 75.13 12  A 1 
ATOM 88    C CA    . TYR A 1 12  ? -3.160  9.192   35.564  1.00 76.71 12  A 1 
ATOM 89    C C     . TYR A 1 12  ? -4.360  8.349   35.109  1.00 77.71 12  A 1 
ATOM 90    O O     . TYR A 1 12  ? -4.544  7.232   35.602  1.00 74.27 12  A 1 
ATOM 91    C CB    . TYR A 1 12  ? -1.861  8.703   34.912  1.00 74.65 12  A 1 
ATOM 92    C CG    . TYR A 1 12  ? -0.702  9.664   35.075  1.00 75.57 12  A 1 
ATOM 93    C CD1   . TYR A 1 12  ? -0.533  10.728  34.177  1.00 71.89 12  A 1 
ATOM 94    C CD2   . TYR A 1 12  ? 0.205   9.517   36.142  1.00 71.52 12  A 1 
ATOM 95    C CE1   . TYR A 1 12  ? 0.524   11.640  34.338  1.00 69.87 12  A 1 
ATOM 96    C CE2   . TYR A 1 12  ? 1.261   10.427  36.315  1.00 70.20 12  A 1 
ATOM 97    C CZ    . TYR A 1 12  ? 1.417   11.493  35.409  1.00 72.58 12  A 1 
ATOM 98    O OH    . TYR A 1 12  ? 2.441   12.389  35.582  1.00 69.19 12  A 1 
ATOM 99    N N     . PRO A 1 13  ? -5.163  8.827   34.154  1.00 77.57 13  A 1 
ATOM 100   C CA    . PRO A 1 13  ? -6.288  8.076   33.595  1.00 76.67 13  A 1 
ATOM 101   C C     . PRO A 1 13  ? -5.816  7.054   32.548  1.00 77.34 13  A 1 
ATOM 102   O O     . PRO A 1 13  ? -6.319  6.999   31.426  1.00 71.76 13  A 1 
ATOM 103   C CB    . PRO A 1 13  ? -7.208  9.158   33.028  1.00 72.88 13  A 1 
ATOM 104   C CG    . PRO A 1 13  ? -6.213  10.187  32.505  1.00 72.05 13  A 1 
ATOM 105   C CD    . PRO A 1 13  ? -5.093  10.143  33.544  1.00 75.88 13  A 1 
ATOM 106   N N     . GLU A 1 14  ? -4.809  6.283   32.883  1.00 79.93 14  A 1 
ATOM 107   C CA    . GLU A 1 14  ? -4.136  5.358   31.979  1.00 79.51 14  A 1 
ATOM 108   C C     . GLU A 1 14  ? -3.790  4.059   32.709  1.00 80.72 14  A 1 
ATOM 109   O O     . GLU A 1 14  ? -3.810  3.990   33.939  1.00 77.47 14  A 1 
ATOM 110   C CB    . GLU A 1 14  ? -2.858  5.992   31.391  1.00 75.61 14  A 1 
ATOM 111   C CG    . GLU A 1 14  ? -3.075  7.386   30.794  1.00 71.32 14  A 1 
ATOM 112   C CD    . GLU A 1 14  ? -2.188  7.739   29.613  1.00 69.85 14  A 1 
ATOM 113   O OE1   . GLU A 1 14  ? -2.301  8.884   29.121  1.00 62.82 14  A 1 
ATOM 114   O OE2   . GLU A 1 14  ? -1.536  6.846   29.037  1.00 64.57 14  A 1 
ATOM 115   N N     . VAL A 1 15  ? -3.448  3.038   31.944  1.00 81.51 15  A 1 
ATOM 116   C CA    . VAL A 1 15  ? -2.886  1.814   32.512  1.00 82.12 15  A 1 
ATOM 117   C C     . VAL A 1 15  ? -1.454  2.113   32.940  1.00 83.66 15  A 1 
ATOM 118   O O     . VAL A 1 15  ? -0.623  2.477   32.111  1.00 81.37 15  A 1 
ATOM 119   C CB    . VAL A 1 15  ? -2.940  0.650   31.512  1.00 79.80 15  A 1 
ATOM 120   C CG1   . VAL A 1 15  ? -2.422  -0.632  32.155  1.00 72.98 15  A 1 
ATOM 121   C CG2   . VAL A 1 15  ? -4.378  0.384   31.042  1.00 73.17 15  A 1 
ATOM 122   N N     . ILE A 1 16  ? -1.170  1.950   34.223  1.00 84.89 16  A 1 
ATOM 123   C CA    . ILE A 1 16  ? 0.161   2.168   34.787  1.00 84.83 16  A 1 
ATOM 124   C C     . ILE A 1 16  ? 0.764   0.812   35.137  1.00 85.39 16  A 1 
ATOM 125   O O     . ILE A 1 16  ? 0.128   0.005   35.811  1.00 82.38 16  A 1 
ATOM 126   C CB    . ILE A 1 16  ? 0.113   3.128   35.993  1.00 82.15 16  A 1 
ATOM 127   C CG1   . ILE A 1 16  ? -0.548  4.466   35.583  1.00 74.98 16  A 1 
ATOM 128   C CG2   . ILE A 1 16  ? 1.535   3.365   36.531  1.00 73.75 16  A 1 
ATOM 129   C CD1   . ILE A 1 16  ? -0.784  5.421   36.745  1.00 67.86 16  A 1 
ATOM 130   N N     . VAL A 1 17  ? 1.977   0.563   34.674  1.00 86.45 17  A 1 
ATOM 131   C CA    . VAL A 1 17  ? 2.719   -0.665  34.979  1.00 86.78 17  A 1 
ATOM 132   C C     . VAL A 1 17  ? 3.935   -0.308  35.817  1.00 87.13 17  A 1 
ATOM 133   O O     . VAL A 1 17  ? 4.776   0.475   35.383  1.00 85.20 17  A 1 
ATOM 134   C CB    . VAL A 1 17  ? 3.124   -1.418  33.701  1.00 85.64 17  A 1 
ATOM 135   C CG1   . VAL A 1 17  ? 3.856   -2.716  34.038  1.00 77.57 17  A 1 
ATOM 136   C CG2   . VAL A 1 17  ? 1.897   -1.788  32.866  1.00 78.55 17  A 1 
ATOM 137   N N     . ASP A 1 18  ? 4.039   -0.896  36.997  1.00 86.46 18  A 1 
ATOM 138   C CA    . ASP A 1 18  ? 5.219   -0.749  37.840  1.00 86.11 18  A 1 
ATOM 139   C C     . ASP A 1 18  ? 6.252   -1.831  37.489  1.00 86.34 18  A 1 
ATOM 140   O O     . ASP A 1 18  ? 5.970   -3.031  37.520  1.00 82.71 18  A 1 
ATOM 141   C CB    . ASP A 1 18  ? 4.824   -0.756  39.326  1.00 83.25 18  A 1 
ATOM 142   C CG    . ASP A 1 18  ? 5.927   -0.180  40.219  1.00 74.39 18  A 1 
ATOM 143   O OD1   . ASP A 1 18  ? 7.115   -0.257  39.829  1.00 65.69 18  A 1 
ATOM 144   O OD2   . ASP A 1 18  ? 5.584   0.386   41.274  1.00 66.32 18  A 1 
ATOM 145   N N     . VAL A 1 19  ? 7.452   -1.398  37.124  1.00 86.11 19  A 1 
ATOM 146   C CA    . VAL A 1 19  ? 8.584   -2.290  36.815  1.00 85.15 19  A 1 
ATOM 147   C C     . VAL A 1 19  ? 9.552   -2.442  37.991  1.00 84.18 19  A 1 
ATOM 148   O O     . VAL A 1 19  ? 10.549  -3.159  37.881  1.00 76.98 19  A 1 
ATOM 149   C CB    . VAL A 1 19  ? 9.309   -1.871  35.524  1.00 83.45 19  A 1 
ATOM 150   C CG1   . VAL A 1 19  ? 8.372   -1.973  34.318  1.00 74.20 19  A 1 
ATOM 151   C CG2   . VAL A 1 19  ? 9.879   -0.457  35.577  1.00 75.33 19  A 1 
ATOM 152   N N     . GLY A 1 20  ? 9.260   -1.805  39.116  1.00 84.42 20  A 1 
ATOM 153   C CA    . GLY A 1 20  ? 10.086  -1.801  40.311  1.00 84.38 20  A 1 
ATOM 154   C C     . GLY A 1 20  ? 11.328  -0.917  40.189  1.00 85.68 20  A 1 
ATOM 155   O O     . GLY A 1 20  ? 11.367  0.029   39.401  1.00 82.02 20  A 1 
ATOM 156   N N     . ARG A 1 21  ? 12.352  -1.233  40.965  1.00 86.68 21  A 1 
ATOM 157   C CA    . ARG A 1 21  ? 13.614  -0.484  40.964  1.00 86.84 21  A 1 
ATOM 158   C C     . ARG A 1 21  ? 14.442  -0.783  39.725  1.00 86.82 21  A 1 
ATOM 159   O O     . ARG A 1 21  ? 14.663  -1.941  39.378  1.00 82.91 21  A 1 
ATOM 160   C CB    . ARG A 1 21  ? 14.424  -0.766  42.229  1.00 84.56 21  A 1 
ATOM 161   C CG    . ARG A 1 21  ? 13.774  -0.081  43.435  1.00 74.73 21  A 1 
ATOM 162   C CD    . ARG A 1 21  ? 14.635  -0.227  44.678  1.00 73.56 21  A 1 
ATOM 163   N NE    . ARG A 1 21  ? 14.040  0.559   45.756  1.00 64.96 21  A 1 
ATOM 164   C CZ    . ARG A 1 21  ? 14.465  0.695   46.990  1.00 58.50 21  A 1 
ATOM 165   N NH1   . ARG A 1 21  ? 15.520  0.065   47.441  1.00 53.60 21  A 1 
ATOM 166   N NH2   . ARG A 1 21  ? 13.802  1.490   47.768  1.00 50.16 21  A 1 
ATOM 167   N N     . VAL A 1 22  ? 14.926  0.276   39.100  1.00 87.19 22  A 1 
ATOM 168   C CA    . VAL A 1 22  ? 15.780  0.211   37.915  1.00 87.07 22  A 1 
ATOM 169   C C     . VAL A 1 22  ? 16.900  1.240   38.046  1.00 87.24 22  A 1 
ATOM 170   O O     . VAL A 1 22  ? 16.674  2.382   38.455  1.00 84.91 22  A 1 
ATOM 171   C CB    . VAL A 1 22  ? 14.963  0.449   36.631  1.00 85.54 22  A 1 
ATOM 172   C CG1   . VAL A 1 22  ? 15.837  0.398   35.378  1.00 77.65 22  A 1 
ATOM 173   C CG2   . VAL A 1 22  ? 13.864  -0.606  36.450  1.00 78.86 22  A 1 
ATOM 174   N N     . ILE A 1 23  ? 18.102  0.835   37.683  1.00 87.07 23  A 1 
ATOM 175   C CA    . ILE A 1 23  ? 19.244  1.743   37.586  1.00 86.44 23  A 1 
ATOM 176   C C     . ILE A 1 23  ? 19.214  2.419   36.215  1.00 86.44 23  A 1 
ATOM 177   O O     . ILE A 1 23  ? 19.253  1.744   35.181  1.00 83.80 23  A 1 
ATOM 178   C CB    . ILE A 1 23  ? 20.569  1.003   37.859  1.00 84.58 23  A 1 
ATOM 179   C CG1   . ILE A 1 23  ? 20.567  0.423   39.292  1.00 77.27 23  A 1 
ATOM 180   C CG2   . ILE A 1 23  ? 21.766  1.951   37.664  1.00 75.28 23  A 1 
ATOM 181   C CD1   . ILE A 1 23  ? 21.738  -0.510  39.602  1.00 68.36 23  A 1 
ATOM 182   N N     . PHE A 1 24  ? 19.180  3.741   36.207  1.00 84.96 24  A 1 
ATOM 183   C CA    . PHE A 1 24  ? 19.262  4.566   35.008  1.00 84.75 24  A 1 
ATOM 184   C C     . PHE A 1 24  ? 20.568  5.364   34.948  1.00 83.99 24  A 1 
ATOM 185   O O     . PHE A 1 24  ? 21.299  5.478   35.930  1.00 78.10 24  A 1 
ATOM 186   C CB    . PHE A 1 24  ? 18.040  5.483   34.925  1.00 83.40 24  A 1 
ATOM 187   C CG    . PHE A 1 24  ? 16.736  4.764   34.695  1.00 84.96 24  A 1 
ATOM 188   C CD1   . PHE A 1 24  ? 16.437  4.231   33.429  1.00 80.45 24  A 1 
ATOM 189   C CD2   . PHE A 1 24  ? 15.810  4.622   35.740  1.00 79.91 24  A 1 
ATOM 190   C CE1   . PHE A 1 24  ? 15.221  3.571   33.208  1.00 78.14 24  A 1 
ATOM 191   C CE2   . PHE A 1 24  ? 14.595  3.960   35.528  1.00 78.65 24  A 1 
ATOM 192   C CZ    . PHE A 1 24  ? 14.297  3.435   34.261  1.00 80.61 24  A 1 
ATOM 193   N N     . GLY A 1 25  ? 20.840  5.930   33.802  1.00 82.31 25  A 1 
ATOM 194   C CA    . GLY A 1 25  ? 22.062  6.669   33.500  1.00 81.69 25  A 1 
ATOM 195   C C     . GLY A 1 25  ? 23.039  5.837   32.678  1.00 82.08 25  A 1 
ATOM 196   O O     . GLY A 1 25  ? 23.337  4.692   33.015  1.00 77.18 25  A 1 
ATOM 197   N N     . GLU A 1 26  ? 23.558  6.419   31.594  1.00 82.02 26  A 1 
ATOM 198   C CA    . GLU A 1 26  ? 24.455  5.710   30.678  1.00 80.43 26  A 1 
ATOM 199   C C     . GLU A 1 26  ? 25.714  5.193   31.385  1.00 80.26 26  A 1 
ATOM 200   O O     . GLU A 1 26  ? 26.062  4.017   31.284  1.00 76.90 26  A 1 
ATOM 201   C CB    . GLU A 1 26  ? 24.818  6.641   29.508  1.00 77.59 26  A 1 
ATOM 202   C CG    . GLU A 1 26  ? 25.584  5.875   28.421  1.00 69.87 26  A 1 
ATOM 203   C CD    . GLU A 1 26  ? 25.995  6.726   27.219  1.00 65.50 26  A 1 
ATOM 204   O OE1   . GLU A 1 26  ? 26.952  6.294   26.539  1.00 59.85 26  A 1 
ATOM 205   O OE2   . GLU A 1 26  ? 25.370  7.772   26.981  1.00 59.77 26  A 1 
ATOM 206   N N     . GLU A 1 27  ? 26.370  6.050   32.160  1.00 80.88 27  A 1 
ATOM 207   C CA    . GLU A 1 27  ? 27.560  5.677   32.935  1.00 80.14 27  A 1 
ATOM 208   C C     . GLU A 1 27  ? 27.239  4.650   34.029  1.00 80.87 27  A 1 
ATOM 209   O O     . GLU A 1 27  ? 27.962  3.666   34.172  1.00 77.75 27  A 1 
ATOM 210   C CB    . GLU A 1 27  ? 28.180  6.920   33.587  1.00 77.79 27  A 1 
ATOM 211   C CG    . GLU A 1 27  ? 29.054  7.769   32.657  1.00 69.76 27  A 1 
ATOM 212   C CD    . GLU A 1 27  ? 30.517  7.832   33.116  1.00 64.03 27  A 1 
ATOM 213   O OE1   . GLU A 1 27  ? 31.410  7.822   32.247  1.00 56.43 27  A 1 
ATOM 214   O OE2   . GLU A 1 27  ? 30.776  7.789   34.340  1.00 55.86 27  A 1 
ATOM 215   N N     . ASN A 1 28  ? 26.155  4.841   34.763  1.00 82.08 28  A 1 
ATOM 216   C CA    . ASN A 1 28  ? 25.754  3.951   35.846  1.00 81.92 28  A 1 
ATOM 217   C C     . ASN A 1 28  ? 25.460  2.549   35.314  1.00 82.34 28  A 1 
ATOM 218   O O     . ASN A 1 28  ? 26.002  1.565   35.817  1.00 78.83 28  A 1 
ATOM 219   C CB    . ASN A 1 28  ? 24.548  4.552   36.593  1.00 80.51 28  A 1 
ATOM 220   C CG    . ASN A 1 28  ? 24.906  5.767   37.436  1.00 77.42 28  A 1 
ATOM 221   O OD1   . ASN A 1 28  ? 26.056  6.136   37.573  1.00 69.56 28  A 1 
ATOM 222   N ND2   . ASN A 1 28  ? 23.917  6.396   38.039  1.00 70.31 28  A 1 
ATOM 223   N N     . ARG A 1 29  ? 24.688  2.452   34.235  1.00 80.59 29  A 1 
ATOM 224   C CA    . ARG A 1 29  ? 24.389  1.164   33.600  1.00 79.84 29  A 1 
ATOM 225   C C     . ARG A 1 29  ? 25.632  0.509   32.994  1.00 78.86 29  A 1 
ATOM 226   O O     . ARG A 1 29  ? 25.746  -0.716  33.011  1.00 76.26 29  A 1 
ATOM 227   C CB    . ARG A 1 29  ? 23.304  1.321   32.537  1.00 79.35 29  A 1 
ATOM 228   C CG    . ARG A 1 29  ? 21.946  1.688   33.159  1.00 75.82 29  A 1 
ATOM 229   C CD    . ARG A 1 29  ? 20.813  1.576   32.131  1.00 76.01 29  A 1 
ATOM 230   N NE    . ARG A 1 29  ? 20.511  0.179   31.786  1.00 74.03 29  A 1 
ATOM 231   C CZ    . ARG A 1 29  ? 19.815  -0.692  32.512  1.00 75.01 29  A 1 
ATOM 232   N NH1   . ARG A 1 29  ? 19.233  -0.359  33.631  1.00 66.27 29  A 1 
ATOM 233   N NH2   . ARG A 1 29  ? 19.698  -1.918  32.120  1.00 69.57 29  A 1 
ATOM 234   N N     . LYS A 1 30  ? 26.566  1.283   32.490  1.00 80.36 30  A 1 
ATOM 235   C CA    . LYS A 1 30  ? 27.830  0.778   31.943  1.00 78.57 30  A 1 
ATOM 236   C C     . LYS A 1 30  ? 28.749  0.224   33.027  1.00 78.40 30  A 1 
ATOM 237   O O     . LYS A 1 30  ? 29.434  -0.769  32.791  1.00 74.54 30  A 1 
ATOM 238   C CB    . LYS A 1 30  ? 28.486  1.905   31.141  1.00 75.13 30  A 1 
ATOM 239   C CG    . LYS A 1 30  ? 29.568  1.418   30.171  1.00 67.37 30  A 1 
ATOM 240   C CD    . LYS A 1 30  ? 29.974  2.591   29.275  1.00 64.32 30  A 1 
ATOM 241   C CE    . LYS A 1 30  ? 30.860  2.153   28.106  1.00 56.96 30  A 1 
ATOM 242   N NZ    . LYS A 1 30  ? 30.946  3.228   27.090  1.00 51.22 30  A 1 
ATOM 243   N N     . LYS A 1 31  ? 28.723  0.822   34.202  1.00 80.51 31  A 1 
ATOM 244   C CA    . LYS A 1 31  ? 29.493  0.400   35.385  1.00 79.93 31  A 1 
ATOM 245   C C     . LYS A 1 31  ? 28.829  -0.734  36.178  1.00 80.20 31  A 1 
ATOM 246   O O     . LYS A 1 31  ? 29.459  -1.267  37.085  1.00 74.93 31  A 1 
ATOM 247   C CB    . LYS A 1 31  ? 29.754  1.620   36.281  1.00 77.31 31  A 1 
ATOM 248   C CG    . LYS A 1 31  ? 30.736  2.625   35.647  1.00 69.72 31  A 1 
ATOM 249   C CD    . LYS A 1 31  ? 30.801  3.920   36.462  1.00 65.67 31  A 1 
ATOM 250   C CE    . LYS A 1 31  ? 31.674  4.952   35.741  1.00 56.68 31  A 1 
ATOM 251   N NZ    . LYS A 1 31  ? 31.485  6.331   36.246  1.00 49.35 31  A 1 
ATOM 252   N N     . MET A 1 32  ? 27.596  -1.116  35.860  1.00 77.10 32  A 1 
ATOM 253   C CA    . MET A 1 32  ? 26.932  -2.229  36.537  1.00 75.53 32  A 1 
ATOM 254   C C     . MET A 1 32  ? 27.736  -3.520  36.389  1.00 74.18 32  A 1 
ATOM 255   O O     . MET A 1 32  ? 27.914  -4.047  35.290  1.00 70.07 32  A 1 
ATOM 256   C CB    . MET A 1 32  ? 25.509  -2.457  36.006  1.00 74.23 32  A 1 
ATOM 257   C CG    . MET A 1 32  ? 24.501  -1.432  36.517  1.00 70.25 32  A 1 
ATOM 258   S SD    . MET A 1 32  ? 22.811  -1.724  35.905  1.00 68.57 32  A 1 
ATOM 259   C CE    . MET A 1 32  ? 22.301  -3.097  36.964  1.00 61.69 32  A 1 
ATOM 260   N N     . THR A 1 33  ? 28.160  -4.066  37.514  1.00 77.18 33  A 1 
ATOM 261   C CA    . THR A 1 33  ? 28.876  -5.348  37.574  1.00 74.82 33  A 1 
ATOM 262   C C     . THR A 1 33  ? 27.928  -6.536  37.449  1.00 75.41 33  A 1 
ATOM 263   O O     . THR A 1 33  ? 28.278  -7.552  36.852  1.00 68.96 33  A 1 
ATOM 264   C CB    . THR A 1 33  ? 29.656  -5.447  38.887  1.00 70.62 33  A 1 
ATOM 265   O OG1   . THR A 1 33  ? 28.803  -5.173  39.980  1.00 62.45 33  A 1 
ATOM 266   C CG2   . THR A 1 33  ? 30.801  -4.429  38.951  1.00 59.75 33  A 1 
ATOM 267   N N     . ASN A 1 34  ? 26.714  -6.411  37.966  1.00 75.18 34  A 1 
ATOM 268   C CA    . ASN A 1 34  ? 25.714  -7.469  37.901  1.00 74.46 34  A 1 
ATOM 269   C C     . ASN A 1 34  ? 24.989  -7.477  36.545  1.00 75.34 34  A 1 
ATOM 270   O O     . ASN A 1 34  ? 23.895  -6.939  36.378  1.00 70.65 34  A 1 
ATOM 271   C CB    . ASN A 1 34  ? 24.776  -7.366  39.109  1.00 70.45 34  A 1 
ATOM 272   C CG    . ASN A 1 34  ? 23.873  -8.589  39.214  1.00 64.76 34  A 1 
ATOM 273   O OD1   . ASN A 1 34  ? 23.779  -9.416  38.320  1.00 59.09 34  A 1 
ATOM 274   N ND2   . ASN A 1 34  ? 23.187  -8.736  40.326  1.00 59.43 34  A 1 
ATOM 275   N N     . SER A 1 35  ? 25.580  -8.158  35.588  1.00 75.34 35  A 1 
ATOM 276   C CA    . SER A 1 35  ? 25.011  -8.290  34.242  1.00 74.02 35  A 1 
ATOM 277   C C     . SER A 1 35  ? 23.656  -9.013  34.215  1.00 76.04 35  A 1 
ATOM 278   O O     . SER A 1 35  ? 22.867  -8.783  33.302  1.00 72.02 35  A 1 
ATOM 279   C CB    . SER A 1 35  ? 25.976  -9.008  33.288  1.00 69.37 35  A 1 
ATOM 280   O OG    . SER A 1 35  ? 27.140  -9.500  33.891  1.00 60.42 35  A 1 
ATOM 281   N N     . CYS A 1 36  ? 23.367  -9.873  35.197  1.00 78.37 36  A 1 
ATOM 282   C CA    . CYS A 1 36  ? 22.074  -10.548 35.307  1.00 78.40 36  A 1 
ATOM 283   C C     . CYS A 1 36  ? 20.968  -9.560  35.701  1.00 80.44 36  A 1 
ATOM 284   O O     . CYS A 1 36  ? 19.925  -9.522  35.049  1.00 78.01 36  A 1 
ATOM 285   C CB    . CYS A 1 36  ? 22.187  -11.700 36.311  1.00 73.96 36  A 1 
ATOM 286   S SG    . CYS A 1 36  ? 20.695  -12.737 36.216  1.00 62.05 36  A 1 
ATOM 287   N N     . LEU A 1 37  ? 21.212  -8.717  36.688  1.00 81.00 37  A 1 
ATOM 288   C CA    . LEU A 1 37  ? 20.290  -7.658  37.095  1.00 81.94 37  A 1 
ATOM 289   C C     . LEU A 1 37  ? 20.030  -6.693  35.938  1.00 82.85 37  A 1 
ATOM 290   O O     . LEU A 1 37  ? 18.877  -6.451  35.595  1.00 81.29 37  A 1 
ATOM 291   C CB    . LEU A 1 37  ? 20.857  -6.934  38.325  1.00 81.00 37  A 1 
ATOM 292   C CG    . LEU A 1 37  ? 19.926  -5.848  38.898  1.00 75.49 37  A 1 
ATOM 293   C CD1   . LEU A 1 37  ? 18.628  -6.437  39.440  1.00 69.39 37  A 1 
ATOM 294   C CD2   . LEU A 1 37  ? 20.635  -5.109  40.031  1.00 69.36 37  A 1 
ATOM 295   N N     . LYS A 1 38  ? 21.081  -6.245  35.264  1.00 82.29 38  A 1 
ATOM 296   C CA    . LYS A 1 38  ? 20.988  -5.367  34.096  1.00 81.97 38  A 1 
ATOM 297   C C     . LYS A 1 38  ? 20.070  -5.932  33.004  1.00 82.68 38  A 1 
ATOM 298   O O     . LYS A 1 38  ? 19.241  -5.212  32.454  1.00 81.01 38  A 1 
ATOM 299   C CB    . LYS A 1 38  ? 22.409  -5.105  33.564  1.00 80.20 38  A 1 
ATOM 300   C CG    . LYS A 1 38  ? 22.417  -4.092  32.413  1.00 74.86 38  A 1 
ATOM 301   C CD    . LYS A 1 38  ? 23.837  -3.710  31.994  1.00 73.38 38  A 1 
ATOM 302   C CE    . LYS A 1 38  ? 23.736  -2.685  30.867  1.00 67.10 38  A 1 
ATOM 303   N NZ    . LYS A 1 38  ? 25.026  -2.061  30.510  1.00 62.78 38  A 1 
ATOM 304   N N     . ARG A 1 39  ? 20.181  -7.226  32.702  1.00 82.24 39  A 1 
ATOM 305   C CA    . ARG A 1 39  ? 19.307  -7.899  31.729  1.00 81.28 39  A 1 
ATOM 306   C C     . ARG A 1 39  ? 17.879  -8.050  32.238  1.00 82.83 39  A 1 
ATOM 307   O O     . ARG A 1 39  ? 16.952  -7.943  31.446  1.00 81.24 39  A 1 
ATOM 308   C CB    . ARG A 1 39  ? 19.855  -9.284  31.368  1.00 77.97 39  A 1 
ATOM 309   C CG    . ARG A 1 39  ? 21.122  -9.234  30.520  1.00 67.85 39  A 1 
ATOM 310   C CD    . ARG A 1 39  ? 21.560  -10.667 30.234  1.00 63.62 39  A 1 
ATOM 311   N NE    . ARG A 1 39  ? 22.973  -10.739 29.844  1.00 56.80 39  A 1 
ATOM 312   C CZ    . ARG A 1 39  ? 23.679  -11.847 29.720  1.00 50.31 39  A 1 
ATOM 313   N NH1   . ARG A 1 39  ? 23.129  -13.031 29.812  1.00 47.36 39  A 1 
ATOM 314   N NH2   . ARG A 1 39  ? 24.957  -11.785 29.513  1.00 44.79 39  A 1 
ATOM 315   N N     . SER A 1 40  ? 17.703  -8.325  33.525  1.00 83.22 40  A 1 
ATOM 316   C CA    . SER A 1 40  ? 16.380  -8.454  34.139  1.00 83.56 40  A 1 
ATOM 317   C C     . SER A 1 40  ? 15.620  -7.129  34.093  1.00 84.87 40  A 1 
ATOM 318   O O     . SER A 1 40  ? 14.471  -7.106  33.667  1.00 83.50 40  A 1 
ATOM 319   C CB    . SER A 1 40  ? 16.517  -8.947  35.580  1.00 81.76 40  A 1 
ATOM 320   O OG    . SER A 1 40  ? 15.242  -9.140  36.154  1.00 68.85 40  A 1 
ATOM 321   N N     . GLU A 1 41  ? 16.263  -6.036  34.450  1.00 85.74 41  A 1 
ATOM 322   C CA    . GLU A 1 41  ? 15.702  -4.688  34.373  1.00 86.09 41  A 1 
ATOM 323   C C     . GLU A 1 41  ? 15.296  -4.322  32.941  1.00 86.95 41  A 1 
ATOM 324   O O     . GLU A 1 41  ? 14.142  -3.982  32.691  1.00 85.52 41  A 1 
ATOM 325   C CB    . GLU A 1 41  ? 16.735  -3.676  34.877  1.00 84.97 41  A 1 
ATOM 326   C CG    . GLU A 1 41  ? 16.971  -3.742  36.386  1.00 78.89 41  A 1 
ATOM 327   C CD    . GLU A 1 41  ? 18.117  -2.830  36.838  1.00 78.33 41  A 1 
ATOM 328   O OE1   . GLU A 1 41  ? 18.361  -2.774  38.060  1.00 71.71 41  A 1 
ATOM 329   O OE2   . GLU A 1 41  ? 18.776  -2.206  35.970  1.00 73.72 41  A 1 
ATOM 330   N N     . ASN A 1 42  ? 16.214  -4.490  31.998  1.00 86.30 42  A 1 
ATOM 331   C CA    . ASN A 1 42  ? 15.938  -4.250  30.586  1.00 86.20 42  A 1 
ATOM 332   C C     . ASN A 1 42  ? 14.743  -5.092  30.102  1.00 86.84 42  A 1 
ATOM 333   O O     . ASN A 1 42  ? 13.793  -4.561  29.530  1.00 85.62 42  A 1 
ATOM 334   C CB    . ASN A 1 42  ? 17.228  -4.524  29.793  1.00 84.51 42  A 1 
ATOM 335   C CG    . ASN A 1 42  ? 17.145  -4.132  28.322  1.00 81.95 42  A 1 
ATOM 336   O OD1   . ASN A 1 42  ? 16.132  -4.192  27.675  1.00 72.36 42  A 1 
ATOM 337   N ND2   . ASN A 1 42  ? 18.263  -3.747  27.745  1.00 73.09 42  A 1 
ATOM 338   N N     . SER A 1 43  ? 14.735  -6.385  30.404  1.00 86.30 43  A 1 
ATOM 339   C CA    . SER A 1 43  ? 13.657  -7.288  29.995  1.00 86.26 43  A 1 
ATOM 340   C C     . SER A 1 43  ? 12.306  -6.901  30.596  1.00 87.10 43  A 1 
ATOM 341   O O     . SER A 1 43  ? 11.298  -6.989  29.905  1.00 85.67 43  A 1 
ATOM 342   C CB    . SER A 1 43  ? 13.969  -8.734  30.381  1.00 84.42 43  A 1 
ATOM 343   O OG    . SER A 1 43  ? 15.181  -9.160  29.808  1.00 70.26 43  A 1 
ATOM 344   N N     . ARG A 1 44  ? 12.262  -6.469  31.854  1.00 87.44 44  A 1 
ATOM 345   C CA    . ARG A 1 44  ? 11.031  -5.995  32.502  1.00 87.71 44  A 1 
ATOM 346   C C     . ARG A 1 44  ? 10.469  -4.762  31.802  1.00 88.58 44  A 1 
ATOM 347   O O     . ARG A 1 44  ? 9.289   -4.755  31.466  1.00 86.72 44  A 1 
ATOM 348   C CB    . ARG A 1 44  ? 11.283  -5.714  33.992  1.00 86.06 44  A 1 
ATOM 349   C CG    . ARG A 1 44  ? 11.241  -7.000  34.830  1.00 79.14 44  A 1 
ATOM 350   C CD    . ARG A 1 44  ? 11.358  -6.699  36.330  1.00 79.28 44  A 1 
ATOM 351   N NE    . ARG A 1 44  ? 12.741  -6.435  36.746  1.00 74.04 44  A 1 
ATOM 352   C CZ    . ARG A 1 44  ? 13.108  -5.866  37.891  1.00 71.37 44  A 1 
ATOM 353   N NH1   . ARG A 1 44  ? 12.240  -5.400  38.748  1.00 63.53 44  A 1 
ATOM 354   N NH2   . ARG A 1 44  ? 14.366  -5.767  38.208  1.00 62.27 44  A 1 
ATOM 355   N N     . ILE A 1 45  ? 11.314  -3.783  31.526  1.00 89.38 45  A 1 
ATOM 356   C CA    . ILE A 1 45  ? 10.908  -2.552  30.842  1.00 89.62 45  A 1 
ATOM 357   C C     . ILE A 1 45  ? 10.394  -2.860  29.434  1.00 89.75 45  A 1 
ATOM 358   O O     . ILE A 1 45  ? 9.297   -2.445  29.076  1.00 88.02 45  A 1 
ATOM 359   C CB    . ILE A 1 45  ? 12.066  -1.534  30.824  1.00 89.00 45  A 1 
ATOM 360   C CG1   . ILE A 1 45  ? 12.381  -1.068  32.265  1.00 83.57 45  A 1 
ATOM 361   C CG2   . ILE A 1 45  ? 11.718  -0.319  29.946  1.00 82.81 45  A 1 
ATOM 362   C CD1   . ILE A 1 45  ? 13.679  -0.272  32.380  1.00 75.57 45  A 1 
ATOM 363   N N     . ILE A 1 46  ? 11.137  -3.633  28.655  1.00 89.81 46  A 1 
ATOM 364   C CA    . ILE A 1 46  ? 10.766  -3.956  27.273  1.00 89.22 46  A 1 
ATOM 365   C C     . ILE A 1 46  ? 9.460   -4.755  27.194  1.00 89.42 46  A 1 
ATOM 366   O O     . ILE A 1 46  ? 8.626   -4.489  26.332  1.00 88.07 46  A 1 
ATOM 367   C CB    . ILE A 1 46  ? 11.930  -4.674  26.563  1.00 87.79 46  A 1 
ATOM 368   C CG1   . ILE A 1 46  ? 13.159  -3.754  26.414  1.00 79.71 46  A 1 
ATOM 369   C CG2   . ILE A 1 46  ? 11.530  -5.212  25.190  1.00 76.64 46  A 1 
ATOM 370   C CD1   . ILE A 1 46  ? 12.956  -2.531  25.519  1.00 67.89 46  A 1 
ATOM 371   N N     . ARG A 1 47  ? 9.240   -5.696  28.111  1.00 89.83 47  A 1 
ATOM 372   C CA    . ARG A 1 47  ? 7.974   -6.439  28.189  1.00 89.62 47  A 1 
ATOM 373   C C     . ARG A 1 47  ? 6.807   -5.527  28.542  1.00 89.63 47  A 1 
ATOM 374   O O     . ARG A 1 47  ? 5.751   -5.650  27.931  1.00 87.58 47  A 1 
ATOM 375   C CB    . ARG A 1 47  ? 8.083   -7.570  29.215  1.00 88.17 47  A 1 
ATOM 376   C CG    . ARG A 1 47  ? 8.933   -8.729  28.699  1.00 81.11 47  A 1 
ATOM 377   C CD    . ARG A 1 47  ? 9.146   -9.730  29.828  1.00 81.47 47  A 1 
ATOM 378   N NE    . ARG A 1 47  ? 10.070  -10.802 29.431  1.00 75.35 47  A 1 
ATOM 379   C CZ    . ARG A 1 47  ? 10.554  -11.736 30.227  1.00 71.11 47  A 1 
ATOM 380   N NH1   . ARG A 1 47  ? 10.202  -11.820 31.482  1.00 64.32 47  A 1 
ATOM 381   N NH2   . ARG A 1 47  ? 11.413  -12.602 29.769  1.00 61.67 47  A 1 
ATOM 382   N N     . ALA A 1 48  ? 7.009   -4.615  29.485  1.00 90.08 48  A 1 
ATOM 383   C CA    . ALA A 1 48  ? 5.991   -3.642  29.850  1.00 90.08 48  A 1 
ATOM 384   C C     . ALA A 1 48  ? 5.649   -2.708  28.679  1.00 90.12 48  A 1 
ATOM 385   O O     . ALA A 1 48  ? 4.474   -2.506  28.383  1.00 88.57 48  A 1 
ATOM 386   C CB    . ALA A 1 48  ? 6.466   -2.872  31.085  1.00 89.47 48  A 1 
ATOM 387   N N     . ILE A 1 49  ? 6.653   -2.219  27.949  1.00 90.52 49  A 1 
ATOM 388   C CA    . ILE A 1 49  ? 6.447   -1.405  26.743  1.00 90.23 49  A 1 
ATOM 389   C C     . ILE A 1 49  ? 5.654   -2.184  25.693  1.00 89.85 49  A 1 
ATOM 390   O O     . ILE A 1 49  ? 4.652   -1.685  25.190  1.00 87.98 49  A 1 
ATOM 391   C CB    . ILE A 1 49  ? 7.789   -0.894  26.171  1.00 89.46 49  A 1 
ATOM 392   C CG1   . ILE A 1 49  ? 8.438   0.116   27.140  1.00 84.17 49  A 1 
ATOM 393   C CG2   . ILE A 1 49  ? 7.586   -0.225  24.797  1.00 83.99 49  A 1 
ATOM 394   C CD1   . ILE A 1 49  ? 9.879   0.485   26.787  1.00 77.95 49  A 1 
ATOM 395   N N     . CYS A 1 50  ? 6.051   -3.415  25.398  1.00 90.11 50  A 1 
ATOM 396   C CA    . CYS A 1 50  ? 5.357   -4.256  24.424  1.00 89.50 50  A 1 
ATOM 397   C C     . CYS A 1 50  ? 3.894   -4.516  24.824  1.00 89.06 50  A 1 
ATOM 398   O O     . CYS A 1 50  ? 2.995   -4.424  23.988  1.00 87.04 50  A 1 
ATOM 399   C CB    . CYS A 1 50  ? 6.146   -5.562  24.267  1.00 88.45 50  A 1 
ATOM 400   S SG    . CYS A 1 50  ? 5.440   -6.608  22.961  1.00 80.71 50  A 1 
ATOM 401   N N     . ALA A 1 51  ? 3.646   -4.793  26.099  1.00 90.03 51  A 1 
ATOM 402   C CA    . ALA A 1 51  ? 2.299   -5.011  26.614  1.00 89.57 51  A 1 
ATOM 403   C C     . ALA A 1 51  ? 1.419   -3.759  26.491  1.00 89.18 51  A 1 
ATOM 404   O O     . ALA A 1 51  ? 0.280   -3.855  26.041  1.00 86.95 51  A 1 
ATOM 405   C CB    . ALA A 1 51  ? 2.403   -5.485  28.063  1.00 88.91 51  A 1 
ATOM 406   N N     . LEU A 1 52  ? 1.950   -2.590  26.837  1.00 89.41 52  A 1 
ATOM 407   C CA    . LEU A 1 52  ? 1.219   -1.325  26.729  1.00 88.72 52  A 1 
ATOM 408   C C     . LEU A 1 52  ? 0.959   -0.919  25.274  1.00 87.91 52  A 1 
ATOM 409   O O     . LEU A 1 52  ? -0.152  -0.502  24.957  1.00 85.27 52  A 1 
ATOM 410   C CB    . LEU A 1 52  ? 1.978   -0.223  27.479  1.00 88.19 52  A 1 
ATOM 411   C CG    . LEU A 1 52  ? 1.952   -0.354  29.012  1.00 86.71 52  A 1 
ATOM 412   C CD1   . LEU A 1 52  ? 2.813   0.750   29.610  1.00 81.74 52  A 1 
ATOM 413   C CD2   . LEU A 1 52  ? 0.545   -0.227  29.590  1.00 81.55 52  A 1 
ATOM 414   N N     . LEU A 1 53  ? 1.933   -1.102  24.387  1.00 88.51 53  A 1 
ATOM 415   C CA    . LEU A 1 53  ? 1.758   -0.862  22.948  1.00 87.26 53  A 1 
ATOM 416   C C     . LEU A 1 53  ? 0.567   -1.652  22.394  1.00 86.16 53  A 1 
ATOM 417   O O     . LEU A 1 53  ? -0.272  -1.096  21.687  1.00 82.75 53  A 1 
ATOM 418   C CB    . LEU A 1 53  ? 3.042   -1.257  22.201  1.00 86.49 53  A 1 
ATOM 419   C CG    . LEU A 1 53  ? 4.204   -0.253  22.316  1.00 84.72 53  A 1 
ATOM 420   C CD1   . LEU A 1 53  ? 5.479   -0.885  21.773  1.00 79.92 53  A 1 
ATOM 421   C CD2   . LEU A 1 53  ? 3.938   1.017   21.519  1.00 79.79 53  A 1 
ATOM 422   N N     . ASN A 1 54  ? 0.449   -2.917  22.770  1.00 87.49 54  A 1 
ATOM 423   C CA    . ASN A 1 54  ? -0.620  -3.806  22.317  1.00 85.91 54  A 1 
ATOM 424   C C     . ASN A 1 54  ? -1.952  -3.629  23.069  1.00 84.26 54  A 1 
ATOM 425   O O     . ASN A 1 54  ? -2.945  -4.254  22.699  1.00 78.69 54  A 1 
ATOM 426   C CB    . ASN A 1 54  ? -0.102  -5.248  22.396  1.00 84.50 54  A 1 
ATOM 427   C CG    . ASN A 1 54  ? 1.030   -5.524  21.417  1.00 83.12 54  A 1 
ATOM 428   O OD1   . ASN A 1 54  ? 1.148   -4.932  20.361  1.00 77.01 54  A 1 
ATOM 429   N ND2   . ASN A 1 54  ? 1.883   -6.474  21.731  1.00 77.15 54  A 1 
ATOM 430   N N     . SER A 1 55  ? -1.991  -2.800  24.109  1.00 84.74 55  A 1 
ATOM 431   C CA    . SER A 1 55  ? -3.154  -2.628  24.994  1.00 82.34 55  A 1 
ATOM 432   C C     . SER A 1 55  ? -3.707  -1.198  25.027  1.00 80.25 55  A 1 
ATOM 433   O O     . SER A 1 55  ? -4.398  -0.819  25.971  1.00 71.70 55  A 1 
ATOM 434   C CB    . SER A 1 55  ? -2.832  -3.127  26.405  1.00 80.43 55  A 1 
ATOM 435   O OG    . SER A 1 55  ? -2.297  -4.432  26.357  1.00 72.20 55  A 1 
ATOM 436   N N     . GLY A 1 56  ? -3.420  -0.400  24.007  1.00 81.69 56  A 1 
ATOM 437   C CA    . GLY A 1 56  ? -3.949  0.964   23.898  1.00 80.06 56  A 1 
ATOM 438   C C     . GLY A 1 56  ? -3.098  2.052   24.562  1.00 80.23 56  A 1 
ATOM 439   O O     . GLY A 1 56  ? -3.569  3.172   24.749  1.00 73.27 56  A 1 
ATOM 440   N N     . GLY A 1 57  ? -1.844  1.737   24.881  1.00 81.28 57  A 1 
ATOM 441   C CA    . GLY A 1 57  ? -0.915  2.664   25.523  1.00 81.15 57  A 1 
ATOM 442   C C     . GLY A 1 57  ? -1.061  2.718   27.043  1.00 82.28 57  A 1 
ATOM 443   O O     . GLY A 1 57  ? -1.868  2.011   27.642  1.00 76.66 57  A 1 
ATOM 444   N N     . GLY A 1 58  ? -0.254  3.553   27.664  1.00 84.50 58  A 1 
ATOM 445   C CA    . GLY A 1 58  ? -0.208  3.696   29.112  1.00 85.23 58  A 1 
ATOM 446   C C     . GLY A 1 58  ? 1.090   4.336   29.594  1.00 86.83 58  A 1 
ATOM 447   O O     . GLY A 1 58  ? 1.811   4.972   28.823  1.00 84.21 58  A 1 
ATOM 448   N N     . VAL A 1 59  ? 1.370   4.153   30.871  1.00 87.82 59  A 1 
ATOM 449   C CA    . VAL A 1 59  ? 2.554   4.703   31.537  1.00 88.44 59  A 1 
ATOM 450   C C     . VAL A 1 59  ? 3.302   3.590   32.263  1.00 88.61 59  A 1 
ATOM 451   O O     . VAL A 1 59  ? 2.705   2.758   32.943  1.00 86.66 59  A 1 
ATOM 452   C CB    . VAL A 1 59  ? 2.174   5.839   32.504  1.00 87.21 59  A 1 
ATOM 453   C CG1   . VAL A 1 59  ? 3.418   6.508   33.092  1.00 77.74 59  A 1 
ATOM 454   C CG2   . VAL A 1 59  ? 1.352   6.927   31.810  1.00 79.10 59  A 1 
ATOM 455   N N     . ILE A 1 60  ? 4.612   3.585   32.136  1.00 89.02 60  A 1 
ATOM 456   C CA    . ILE A 1 60  ? 5.493   2.734   32.929  1.00 89.15 60  A 1 
ATOM 457   C C     . ILE A 1 60  ? 6.103   3.583   34.032  1.00 89.06 60  A 1 
ATOM 458   O O     . ILE A 1 60  ? 6.720   4.611   33.757  1.00 87.22 60  A 1 
ATOM 459   C CB    . ILE A 1 60  ? 6.570   2.073   32.052  1.00 88.25 60  A 1 
ATOM 460   C CG1   . ILE A 1 60  ? 5.902   1.144   31.021  1.00 82.27 60  A 1 
ATOM 461   C CG2   . ILE A 1 60  ? 7.569   1.286   32.919  1.00 81.94 60  A 1 
ATOM 462   C CD1   . ILE A 1 60  ? 6.861   0.631   29.961  1.00 75.32 60  A 1 
ATOM 463   N N     . LYS A 1 61  ? 5.958   3.132   35.258  1.00 88.41 61  A 1 
ATOM 464   C CA    . LYS A 1 61  ? 6.605   3.710   36.433  1.00 88.28 61  A 1 
ATOM 465   C C     . LYS A 1 61  ? 7.812   2.855   36.801  1.00 88.25 61  A 1 
ATOM 466   O O     . LYS A 1 61  ? 7.684   1.657   37.025  1.00 85.71 61  A 1 
ATOM 467   C CB    . LYS A 1 61  ? 5.563   3.798   37.558  1.00 86.14 61  A 1 
ATOM 468   C CG    . LYS A 1 61  ? 6.121   4.300   38.899  1.00 79.18 61  A 1 
ATOM 469   C CD    . LYS A 1 61  ? 5.016   4.191   39.950  1.00 77.64 61  A 1 
ATOM 470   C CE    . LYS A 1 61  ? 5.485   4.430   41.382  1.00 68.56 61  A 1 
ATOM 471   N NZ    . LYS A 1 61  ? 4.446   3.982   42.345  1.00 63.17 61  A 1 
ATOM 472   N N     . ALA A 1 62  ? 8.968   3.477   36.867  1.00 88.45 62  A 1 
ATOM 473   C CA    . ALA A 1 62  ? 10.185  2.853   37.349  1.00 88.27 62  A 1 
ATOM 474   C C     . ALA A 1 62  ? 10.753  3.669   38.511  1.00 88.21 62  A 1 
ATOM 475   O O     . ALA A 1 62  ? 10.980  4.871   38.370  1.00 86.04 62  A 1 
ATOM 476   C CB    . ALA A 1 62  ? 11.179  2.731   36.192  1.00 87.03 62  A 1 
ATOM 477   N N     . GLU A 1 63  ? 10.979  3.023   39.651  1.00 88.30 63  A 1 
ATOM 478   C CA    . GLU A 1 63  ? 11.665  3.661   40.771  1.00 87.93 63  A 1 
ATOM 479   C C     . GLU A 1 63  ? 13.157  3.761   40.451  1.00 87.60 63  A 1 
ATOM 480   O O     . GLU A 1 63  ? 13.795  2.781   40.070  1.00 84.57 63  A 1 
ATOM 481   C CB    . GLU A 1 63  ? 11.389  2.876   42.065  1.00 86.26 63  A 1 
ATOM 482   C CG    . GLU A 1 63  ? 11.849  3.623   43.328  1.00 74.53 63  A 1 
ATOM 483   C CD    . GLU A 1 63  ? 11.715  2.787   44.616  1.00 70.73 63  A 1 
ATOM 484   O OE1   . GLU A 1 63  ? 12.320  3.164   45.645  1.00 62.63 63  A 1 
ATOM 485   O OE2   . GLU A 1 63  ? 11.082  1.714   44.595  1.00 63.87 63  A 1 
ATOM 486   N N     . ILE A 1 64  ? 13.716  4.948   40.585  1.00 86.73 64  A 1 
ATOM 487   C CA    . ILE A 1 64  ? 15.133  5.205   40.327  1.00 85.53 64  A 1 
ATOM 488   C C     . ILE A 1 64  ? 15.936  4.761   41.550  1.00 84.99 64  A 1 
ATOM 489   O O     . ILE A 1 64  ? 15.729  5.269   42.651  1.00 80.52 64  A 1 
ATOM 490   C CB    . ILE A 1 64  ? 15.369  6.688   39.984  1.00 83.04 64  A 1 
ATOM 491   C CG1   . ILE A 1 64  ? 14.564  7.110   38.733  1.00 76.16 64  A 1 
ATOM 492   C CG2   . ILE A 1 64  ? 16.865  6.945   39.758  1.00 74.76 64  A 1 
ATOM 493   C CD1   . ILE A 1 64  ? 14.478  8.627   38.543  1.00 70.60 64  A 1 
ATOM 494   N N     . ASP A 1 65  ? 16.871  3.840   41.342  1.00 83.36 65  A 1 
ATOM 495   C CA    . ASP A 1 65  ? 17.668  3.279   42.436  1.00 81.11 65  A 1 
ATOM 496   C C     . ASP A 1 65  ? 18.754  4.246   42.935  1.00 80.70 65  A 1 
ATOM 497   O O     . ASP A 1 65  ? 19.084  4.273   44.122  1.00 72.44 65  A 1 
ATOM 498   C CB    . ASP A 1 65  ? 18.262  1.947   41.955  1.00 76.86 65  A 1 
ATOM 499   C CG    . ASP A 1 65  ? 18.686  1.020   43.094  1.00 71.45 65  A 1 
ATOM 500   O OD1   . ASP A 1 65  ? 17.930  0.900   44.082  1.00 63.43 65  A 1 
ATOM 501   O OD2   . ASP A 1 65  ? 19.737  0.364   42.944  1.00 64.14 65  A 1 
ATOM 502   N N     . ASP A 1 66  ? 19.273  5.088   42.049  1.00 81.87 66  A 1 
ATOM 503   C CA    . ASP A 1 66  ? 20.249  6.120   42.399  1.00 80.22 66  A 1 
ATOM 504   C C     . ASP A 1 66  ? 19.566  7.460   42.712  1.00 81.36 66  A 1 
ATOM 505   O O     . ASP A 1 66  ? 18.990  8.120   41.846  1.00 75.30 66  A 1 
ATOM 506   C CB    . ASP A 1 66  ? 21.288  6.261   41.278  1.00 74.78 66  A 1 
ATOM 507   C CG    . ASP A 1 66  ? 22.379  7.293   41.582  1.00 67.09 66  A 1 
ATOM 508   O OD1   . ASP A 1 66  ? 22.386  7.884   42.692  1.00 59.28 66  A 1 
ATOM 509   O OD2   . ASP A 1 66  ? 23.211  7.520   40.682  1.00 60.98 66  A 1 
ATOM 510   N N     . LYS A 1 67  ? 19.711  7.912   43.956  1.00 81.55 67  A 1 
ATOM 511   C CA    . LYS A 1 67  ? 19.132  9.181   44.427  1.00 80.57 67  A 1 
ATOM 512   C C     . LYS A 1 67  ? 19.721  10.423  43.757  1.00 81.53 67  A 1 
ATOM 513   O O     . LYS A 1 67  ? 19.094  11.479  43.787  1.00 74.81 67  A 1 
ATOM 514   C CB    . LYS A 1 67  ? 19.312  9.299   45.942  1.00 76.38 67  A 1 
ATOM 515   C CG    . LYS A 1 67  ? 18.529  8.222   46.705  1.00 67.39 67  A 1 
ATOM 516   C CD    . LYS A 1 67  ? 18.659  8.447   48.211  1.00 59.53 67  A 1 
ATOM 517   C CE    . LYS A 1 67  ? 17.860  7.375   48.953  1.00 50.78 67  A 1 
ATOM 518   N NZ    . LYS A 1 67  ? 17.923  7.543   50.424  1.00 42.97 67  A 1 
ATOM 519   N N     . THR A 1 68  ? 20.922  10.320  43.215  1.00 81.08 68  A 1 
ATOM 520   C CA    . THR A 1 68  ? 21.603  11.439  42.548  1.00 80.67 68  A 1 
ATOM 521   C C     . THR A 1 68  ? 21.302  11.508  41.052  1.00 81.63 68  A 1 
ATOM 522   O O     . THR A 1 68  ? 21.778  12.415  40.367  1.00 76.43 68  A 1 
ATOM 523   C CB    . THR A 1 68  ? 23.120  11.399  42.779  1.00 77.49 68  A 1 
ATOM 524   O OG1   . THR A 1 68  ? 23.716  10.259  42.215  1.00 69.31 68  A 1 
ATOM 525   C CG2   . THR A 1 68  ? 23.473  11.405  44.268  1.00 66.86 68  A 1 
ATOM 526   N N     . TYR A 1 69  ? 20.520  10.584  40.549  1.00 80.82 69  A 1 
ATOM 527   C CA    . TYR A 1 69  ? 20.188  10.521  39.136  1.00 80.97 69  A 1 
ATOM 528   C C     . TYR A 1 69  ? 19.392  11.746  38.672  1.00 81.33 69  A 1 
ATOM 529   O O     . TYR A 1 69  ? 18.389  12.139  39.274  1.00 78.31 69  A 1 
ATOM 530   C CB    . TYR A 1 69  ? 19.435  9.222   38.845  1.00 79.45 69  A 1 
ATOM 531   C CG    . TYR A 1 69  ? 18.955  9.119   37.417  1.00 80.06 69  A 1 
ATOM 532   C CD1   . TYR A 1 69  ? 17.604  9.359   37.099  1.00 75.36 69  A 1 
ATOM 533   C CD2   . TYR A 1 69  ? 19.863  8.810   36.387  1.00 76.35 69  A 1 
ATOM 534   C CE1   . TYR A 1 69  ? 17.162  9.275   35.769  1.00 75.02 69  A 1 
ATOM 535   C CE2   . TYR A 1 69  ? 19.431  8.727   35.053  1.00 75.47 69  A 1 
ATOM 536   C CZ    . TYR A 1 69  ? 18.075  8.955   34.748  1.00 78.04 69  A 1 
ATOM 537   O OH    . TYR A 1 69  ? 17.648  8.860   33.447  1.00 75.31 69  A 1 
ATOM 538   N N     . SER A 1 70  ? 19.827  12.296  37.561  1.00 82.51 70  A 1 
ATOM 539   C CA    . SER A 1 70  ? 19.117  13.334  36.823  1.00 81.96 70  A 1 
ATOM 540   C C     . SER A 1 70  ? 19.021  12.924  35.357  1.00 82.45 70  A 1 
ATOM 541   O O     . SER A 1 70  ? 20.044  12.720  34.703  1.00 78.67 70  A 1 
ATOM 542   C CB    . SER A 1 70  ? 19.847  14.670  36.965  1.00 78.75 70  A 1 
ATOM 543   O OG    . SER A 1 70  ? 19.296  15.633  36.094  1.00 68.71 70  A 1 
ATOM 544   N N     . TYR A 1 71  ? 17.804  12.839  34.842  1.00 81.78 71  A 1 
ATOM 545   C CA    . TYR A 1 71  ? 17.566  12.462  33.447  1.00 81.60 71  A 1 
ATOM 546   C C     . TYR A 1 71  ? 18.289  13.387  32.459  1.00 81.64 71  A 1 
ATOM 547   O O     . TYR A 1 71  ? 18.920  12.910  31.516  1.00 78.35 71  A 1 
ATOM 548   C CB    . TYR A 1 71  ? 16.055  12.442  33.187  1.00 80.50 71  A 1 
ATOM 549   C CG    . TYR A 1 71  ? 15.697  12.158  31.743  1.00 81.64 71  A 1 
ATOM 550   C CD1   . TYR A 1 71  ? 15.024  13.122  30.971  1.00 76.29 71  A 1 
ATOM 551   C CD2   . TYR A 1 71  ? 16.066  10.937  31.150  1.00 76.86 71  A 1 
ATOM 552   C CE1   . TYR A 1 71  ? 14.729  12.872  29.621  1.00 75.12 71  A 1 
ATOM 553   C CE2   . TYR A 1 71  ? 15.784  10.681  29.797  1.00 75.06 71  A 1 
ATOM 554   C CZ    . TYR A 1 71  ? 15.116  11.655  29.035  1.00 77.46 71  A 1 
ATOM 555   O OH    . TYR A 1 71  ? 14.857  11.417  27.707  1.00 75.12 71  A 1 
ATOM 556   N N     . GLN A 1 72  ? 18.283  14.678  32.722  1.00 82.89 72  A 1 
ATOM 557   C CA    . GLN A 1 72  ? 18.944  15.680  31.878  1.00 81.55 72  A 1 
ATOM 558   C C     . GLN A 1 72  ? 20.467  15.501  31.799  1.00 81.86 72  A 1 
ATOM 559   O O     . GLN A 1 72  ? 21.067  15.842  30.786  1.00 77.51 72  A 1 
ATOM 560   C CB    . GLN A 1 72  ? 18.651  17.084  32.422  1.00 78.98 72  A 1 
ATOM 561   C CG    . GLN A 1 72  ? 17.181  17.495  32.304  1.00 71.95 72  A 1 
ATOM 562   C CD    . GLN A 1 72  ? 16.895  18.854  32.942  1.00 69.61 72  A 1 
ATOM 563   O OE1   . GLN A 1 72  ? 17.740  19.479  33.562  1.00 61.68 72  A 1 
ATOM 564   N NE2   . GLN A 1 72  ? 15.681  19.343  32.837  1.00 61.00 72  A 1 
ATOM 565   N N     . CYS A 1 73  ? 21.091  14.990  32.853  1.00 82.47 73  A 1 
ATOM 566   C CA    . CYS A 1 73  ? 22.548  14.889  32.947  1.00 80.84 73  A 1 
ATOM 567   C C     . CYS A 1 73  ? 23.087  13.485  32.653  1.00 80.51 73  A 1 
ATOM 568   O O     . CYS A 1 73  ? 24.223  13.354  32.204  1.00 74.03 73  A 1 
ATOM 569   C CB    . CYS A 1 73  ? 22.990  15.348  34.341  1.00 77.43 73  A 1 
ATOM 570   S SG    . CYS A 1 73  ? 22.527  17.089  34.627  1.00 68.24 73  A 1 
ATOM 571   N N     . HIS A 1 74  ? 22.301  12.454  32.929  1.00 82.43 74  A 1 
ATOM 572   C CA    . HIS A 1 74  ? 22.766  11.063  32.880  1.00 81.27 74  A 1 
ATOM 573   C C     . HIS A 1 74  ? 22.151  10.229  31.754  1.00 80.59 74  A 1 
ATOM 574   O O     . HIS A 1 74  ? 22.708  9.193   31.392  1.00 74.30 74  A 1 
ATOM 575   C CB    . HIS A 1 74  ? 22.535  10.414  34.248  1.00 79.51 74  A 1 
ATOM 576   C CG    . HIS A 1 74  ? 23.147  11.170  35.393  1.00 78.76 74  A 1 
ATOM 577   N ND1   . HIS A 1 74  ? 22.466  11.837  36.379  1.00 69.15 74  A 1 
ATOM 578   C CD2   . HIS A 1 74  ? 24.483  11.337  35.661  1.00 69.68 74  A 1 
ATOM 579   C CE1   . HIS A 1 74  ? 23.356  12.381  37.218  1.00 69.27 74  A 1 
ATOM 580   N NE2   . HIS A 1 74  ? 24.597  12.103  36.816  1.00 71.07 74  A 1 
ATOM 581   N N     . GLY A 1 75  ? 21.036  10.650  31.183  1.00 80.28 75  A 1 
ATOM 582   C CA    . GLY A 1 75  ? 20.338  9.895   30.145  1.00 79.83 75  A 1 
ATOM 583   C C     . GLY A 1 75  ? 19.711  8.593   30.660  1.00 81.12 75  A 1 
ATOM 584   O O     . GLY A 1 75  ? 19.459  8.435   31.854  1.00 76.96 75  A 1 
ATOM 585   N N     . LEU A 1 76  ? 19.451  7.655   29.754  1.00 80.76 76  A 1 
ATOM 586   C CA    . LEU A 1 76  ? 18.785  6.381   30.076  1.00 80.08 76  A 1 
ATOM 587   C C     . LEU A 1 76  ? 19.768  5.208   30.168  1.00 79.35 76  A 1 
ATOM 588   O O     . LEU A 1 76  ? 19.748  4.445   31.131  1.00 71.59 76  A 1 
ATOM 589   C CB    . LEU A 1 76  ? 17.710  6.093   29.014  1.00 77.59 76  A 1 
ATOM 590   C CG    . LEU A 1 76  ? 16.543  7.094   28.997  1.00 76.13 76  A 1 
ATOM 591   C CD1   . LEU A 1 76  ? 15.690  6.828   27.771  1.00 70.57 76  A 1 
ATOM 592   C CD2   . LEU A 1 76  ? 15.662  6.958   30.242  1.00 70.51 76  A 1 
ATOM 593   N N     . GLY A 1 77  ? 20.622  5.063   29.173  1.00 79.10 77  A 1 
ATOM 594   C CA    . GLY A 1 77  ? 21.567  3.957   29.033  1.00 78.63 77  A 1 
ATOM 595   C C     . GLY A 1 77  ? 21.481  3.272   27.674  1.00 79.19 77  A 1 
ATOM 596   O O     . GLY A 1 77  ? 20.396  2.960   27.192  1.00 75.08 77  A 1 
ATOM 597   N N     . GLN A 1 78  ? 22.640  2.993   27.080  1.00 79.64 78  A 1 
ATOM 598   C CA    . GLN A 1 78  ? 22.739  2.460   25.715  1.00 78.24 78  A 1 
ATOM 599   C C     . GLN A 1 78  ? 22.053  1.106   25.522  1.00 79.24 78  A 1 
ATOM 600   O O     . GLN A 1 78  ? 21.552  0.812   24.440  1.00 75.67 78  A 1 
ATOM 601   C CB    . GLN A 1 78  ? 24.215  2.318   25.326  1.00 74.19 78  A 1 
ATOM 602   C CG    . GLN A 1 78  ? 24.909  3.671   25.151  1.00 66.58 78  A 1 
ATOM 603   C CD    . GLN A 1 78  ? 26.365  3.542   24.709  1.00 61.74 78  A 1 
ATOM 604   O OE1   . GLN A 1 78  ? 26.958  2.478   24.675  1.00 55.66 78  A 1 
ATOM 605   N NE2   . GLN A 1 78  ? 26.990  4.647   24.362  1.00 53.45 78  A 1 
ATOM 606   N N     . ASP A 1 79  ? 22.027  0.258   26.543  1.00 78.65 79  A 1 
ATOM 607   C CA    . ASP A 1 79  ? 21.394  -1.057  26.448  1.00 78.16 79  A 1 
ATOM 608   C C     . ASP A 1 79  ? 19.863  -0.964  26.387  1.00 79.24 79  A 1 
ATOM 609   O O     . ASP A 1 79  ? 19.234  -1.753  25.676  1.00 78.39 79  A 1 
ATOM 610   C CB    . ASP A 1 79  ? 21.864  -1.956  27.600  1.00 75.84 79  A 1 
ATOM 611   C CG    . ASP A 1 79  ? 21.307  -1.547  28.959  1.00 71.37 79  A 1 
ATOM 612   O OD1   . ASP A 1 79  ? 21.546  -0.407  29.397  1.00 65.80 79  A 1 
ATOM 613   O OD2   . ASP A 1 79  ? 20.666  -2.391  29.620  1.00 67.61 79  A 1 
ATOM 614   N N     . LEU A 1 80  ? 19.270  -0.003  27.079  1.00 80.76 80  A 1 
ATOM 615   C CA    . LEU A 1 80  ? 17.844  0.291   27.007  1.00 81.92 80  A 1 
ATOM 616   C C     . LEU A 1 80  ? 17.487  0.895   25.651  1.00 82.32 80  A 1 
ATOM 617   O O     . LEU A 1 80  ? 16.611  0.370   24.968  1.00 80.85 80  A 1 
ATOM 618   C CB    . LEU A 1 80  ? 17.430  1.236   28.152  1.00 82.03 80  A 1 
ATOM 619   C CG    . LEU A 1 80  ? 17.551  0.633   29.563  1.00 80.64 80  A 1 
ATOM 620   C CD1   . LEU A 1 80  ? 17.223  1.697   30.603  1.00 76.07 80  A 1 
ATOM 621   C CD2   . LEU A 1 80  ? 16.595  -0.541  29.764  1.00 75.91 80  A 1 
ATOM 622   N N     . GLU A 1 81  ? 18.211  1.915   25.219  1.00 82.60 81  A 1 
ATOM 623   C CA    . GLU A 1 81  ? 18.008  2.564   23.921  1.00 81.90 81  A 1 
ATOM 624   C C     . GLU A 1 81  ? 18.098  1.573   22.760  1.00 81.90 81  A 1 
ATOM 625   O O     . GLU A 1 81  ? 17.211  1.520   21.912  1.00 80.19 81  A 1 
ATOM 626   C CB    . GLU A 1 81  ? 19.054  3.663   23.726  1.00 80.42 81  A 1 
ATOM 627   C CG    . GLU A 1 81  ? 18.865  4.848   24.670  1.00 74.30 81  A 1 
ATOM 628   C CD    . GLU A 1 81  ? 19.989  5.875   24.538  1.00 71.90 81  A 1 
ATOM 629   O OE1   . GLU A 1 81  ? 20.085  6.753   25.411  1.00 65.27 81  A 1 
ATOM 630   O OE2   . GLU A 1 81  ? 20.767  5.802   23.562  1.00 67.06 81  A 1 
ATOM 631   N N     . THR A 1 82  ? 19.127  0.716   22.758  1.00 82.56 82  A 1 
ATOM 632   C CA    . THR A 1 82  ? 19.282  -0.332  21.743  1.00 80.74 82  A 1 
ATOM 633   C C     . THR A 1 82  ? 18.100  -1.299  21.735  1.00 81.22 82  A 1 
ATOM 634   O O     . THR A 1 82  ? 17.685  -1.772  20.679  1.00 79.20 82  A 1 
ATOM 635   C CB    . THR A 1 82  ? 20.572  -1.130  21.979  1.00 77.92 82  A 1 
ATOM 636   O OG1   . THR A 1 82  ? 21.695  -0.293  22.008  1.00 69.61 82  A 1 
ATOM 637   C CG2   . THR A 1 82  ? 20.838  -2.153  20.878  1.00 66.97 82  A 1 
ATOM 638   N N     . SER A 1 83  ? 17.539  -1.602  22.904  1.00 82.33 83  A 1 
ATOM 639   C CA    . SER A 1 83  ? 16.366  -2.470  23.016  1.00 82.52 83  A 1 
ATOM 640   C C     . SER A 1 83  ? 15.095  -1.779  22.511  1.00 83.15 83  A 1 
ATOM 641   O O     . SER A 1 83  ? 14.301  -2.413  21.824  1.00 81.98 83  A 1 
ATOM 642   C CB    . SER A 1 83  ? 16.190  -2.954  24.451  1.00 81.76 83  A 1 
ATOM 643   O OG    . SER A 1 83  ? 17.349  -3.638  24.882  1.00 72.57 83  A 1 
ATOM 644   N N     . PHE A 1 84  ? 14.928  -0.484  22.768  1.00 83.62 84  A 1 
ATOM 645   C CA    . PHE A 1 84  ? 13.814  0.308   22.242  1.00 84.06 84  A 1 
ATOM 646   C C     . PHE A 1 84  ? 13.871  0.420   20.720  1.00 83.50 84  A 1 
ATOM 647   O O     . PHE A 1 84  ? 12.862  0.206   20.051  1.00 80.87 84  A 1 
ATOM 648   C CB    . PHE A 1 84  ? 13.805  1.706   22.881  1.00 84.28 84  A 1 
ATOM 649   C CG    . PHE A 1 84  ? 13.747  1.766   24.394  1.00 85.98 84  A 1 
ATOM 650   C CD1   . PHE A 1 84  ? 13.212  0.715   25.156  1.00 81.48 84  A 1 
ATOM 651   C CD2   . PHE A 1 84  ? 14.230  2.912   25.061  1.00 81.72 84  A 1 
ATOM 652   C CE1   . PHE A 1 84  ? 13.170  0.795   26.557  1.00 80.74 84  A 1 
ATOM 653   C CE2   . PHE A 1 84  ? 14.185  2.997   26.459  1.00 80.64 84  A 1 
ATOM 654   C CZ    . PHE A 1 84  ? 13.659  1.936   27.211  1.00 82.96 84  A 1 
ATOM 655   N N     . GLN A 1 85  ? 15.053  0.655   20.159  1.00 83.47 85  A 1 
ATOM 656   C CA    . GLN A 1 85  ? 15.265  0.709   18.712  1.00 81.89 85  A 1 
ATOM 657   C C     . GLN A 1 85  ? 14.941  -0.621  18.027  1.00 81.14 85  A 1 
ATOM 658   O O     . GLN A 1 85  ? 14.338  -0.630  16.956  1.00 78.70 85  A 1 
ATOM 659   C CB    . GLN A 1 85  ? 16.721  1.081   18.434  1.00 80.00 85  A 1 
ATOM 660   C CG    . GLN A 1 85  ? 17.039  2.532   18.799  1.00 73.07 85  A 1 
ATOM 661   C CD    . GLN A 1 85  ? 18.536  2.823   18.822  1.00 69.16 85  A 1 
ATOM 662   O OE1   . GLN A 1 85  ? 19.372  2.018   18.449  1.00 61.86 85  A 1 
ATOM 663   N NE2   . GLN A 1 85  ? 18.918  3.994   19.277  1.00 59.66 85  A 1 
ATOM 664   N N     . LYS A 1 86  ? 15.294  -1.752  18.645  1.00 82.33 86  A 1 
ATOM 665   C CA    . LYS A 1 86  ? 14.956  -3.079  18.116  1.00 80.83 86  A 1 
ATOM 666   C C     . LYS A 1 86  ? 13.459  -3.369  18.172  1.00 80.84 86  A 1 
ATOM 667   O O     . LYS A 1 86  ? 12.946  -4.040  17.283  1.00 78.09 86  A 1 
ATOM 668   C CB    . LYS A 1 86  ? 15.719  -4.166  18.883  1.00 78.64 86  A 1 
ATOM 669   C CG    . LYS A 1 86  ? 17.195  -4.217  18.475  1.00 69.92 86  A 1 
ATOM 670   C CD    . LYS A 1 86  ? 17.923  -5.270  19.311  1.00 64.12 86  A 1 
ATOM 671   C CE    . LYS A 1 86  ? 19.395  -5.319  18.909  1.00 55.59 86  A 1 
ATOM 672   N NZ    . LYS A 1 86  ? 20.152  -6.317  19.698  1.00 48.48 86  A 1 
ATOM 673   N N     . LEU A 1 87  ? 12.775  -2.898  19.201  1.00 81.73 87  A 1 
ATOM 674   C CA    . LEU A 1 87  ? 11.334  -3.072  19.362  1.00 81.43 87  A 1 
ATOM 675   C C     . LEU A 1 87  ? 10.545  -2.181  18.393  1.00 81.00 87  A 1 
ATOM 676   O O     . LEU A 1 87  ? 9.526   -2.608  17.854  1.00 77.68 87  A 1 
ATOM 677   C CB    . LEU A 1 87  ? 10.975  -2.783  20.833  1.00 81.27 87  A 1 
ATOM 678   C CG    . LEU A 1 87  ? 9.493   -3.032  21.175  1.00 80.78 87  A 1 
ATOM 679   C CD1   . LEU A 1 87  ? 9.116   -4.500  21.047  1.00 75.97 87  A 1 
ATOM 680   C CD2   . LEU A 1 87  ? 9.207   -2.590  22.608  1.00 76.11 87  A 1 
ATOM 681   N N     . LEU A 1 88  ? 11.027  -0.961  18.167  1.00 80.53 88  A 1 
ATOM 682   C CA    . LEU A 1 88  ? 10.344  0.092   17.419  1.00 80.08 88  A 1 
ATOM 683   C C     . LEU A 1 88  ? 11.200  0.572   16.233  1.00 79.26 88  A 1 
ATOM 684   O O     . LEU A 1 88  ? 11.767  1.670   16.272  1.00 74.73 88  A 1 
ATOM 685   C CB    . LEU A 1 88  ? 10.005  1.236   18.387  1.00 78.98 88  A 1 
ATOM 686   C CG    . LEU A 1 88  ? 9.052   0.846   19.531  1.00 78.54 88  A 1 
ATOM 687   C CD1   . LEU A 1 88  ? 8.958   1.987   20.530  1.00 73.52 88  A 1 
ATOM 688   C CD2   . LEU A 1 88  ? 7.648   0.532   19.014  1.00 74.51 88  A 1 
ATOM 689   N N     . PRO A 1 89  ? 11.289  -0.219  15.153  1.00 77.26 89  A 1 
ATOM 690   C CA    . PRO A 1 89  ? 12.150  0.107   14.010  1.00 74.92 89  A 1 
ATOM 691   C C     . PRO A 1 89  ? 11.743  1.383   13.273  1.00 74.41 89  A 1 
ATOM 692   O O     . PRO A 1 89  ? 12.583  2.010   12.632  1.00 68.01 89  A 1 
ATOM 693   C CB    . PRO A 1 89  ? 12.080  -1.126  13.101  1.00 71.84 89  A 1 
ATOM 694   C CG    . PRO A 1 89  ? 10.733  -1.757  13.444  1.00 71.02 89  A 1 
ATOM 695   C CD    . PRO A 1 89  ? 10.598  -1.472  14.934  1.00 74.17 89  A 1 
ATOM 696   N N     . SER A 1 90  ? 10.488  1.812   13.388  1.00 76.23 90  A 1 
ATOM 697   C CA    . SER A 1 90  ? 10.002  3.080   12.830  1.00 74.19 90  A 1 
ATOM 698   C C     . SER A 1 90  ? 10.447  4.325   13.621  1.00 73.99 90  A 1 
ATOM 699   O O     . SER A 1 90  ? 10.155  5.450   13.212  1.00 66.76 90  A 1 
ATOM 700   C CB    . SER A 1 90  ? 8.472   3.060   12.708  1.00 70.16 90  A 1 
ATOM 701   O OG    . SER A 1 90  ? 8.038   1.920   12.002  1.00 62.27 90  A 1 
ATOM 702   N N     . GLY A 1 91  ? 11.153  4.139   14.715  1.00 76.02 91  A 1 
ATOM 703   C CA    . GLY A 1 91  ? 11.644  5.186   15.615  1.00 75.35 91  A 1 
ATOM 704   C C     . GLY A 1 91  ? 10.944  5.162   16.973  1.00 77.13 91  A 1 
ATOM 705   O O     . GLY A 1 91  ? 9.719   5.238   17.042  1.00 71.08 91  A 1 
ATOM 706   N N     . SER A 1 92  ? 11.719  5.085   18.053  1.00 76.97 92  A 1 
ATOM 707   C CA    . SER A 1 92  ? 11.162  5.012   19.407  1.00 77.15 92  A 1 
ATOM 708   C C     . SER A 1 92  ? 10.425  6.286   19.824  1.00 79.00 92  A 1 
ATOM 709   O O     . SER A 1 92  ? 9.415   6.223   20.513  1.00 75.51 92  A 1 
ATOM 710   C CB    . SER A 1 92  ? 12.268  4.676   20.414  1.00 73.53 92  A 1 
ATOM 711   O OG    . SER A 1 92  ? 13.186  5.738   20.525  1.00 68.49 92  A 1 
ATOM 712   N N     . GLN A 1 93  ? 10.862  7.435   19.320  1.00 79.96 93  A 1 
ATOM 713   C CA    . GLN A 1 93  ? 10.270  8.747   19.606  1.00 79.26 93  A 1 
ATOM 714   C C     . GLN A 1 93  ? 8.807   8.871   19.172  1.00 80.61 93  A 1 
ATOM 715   O O     . GLN A 1 93  ? 8.070   9.680   19.729  1.00 77.55 93  A 1 
ATOM 716   C CB    . GLN A 1 93  ? 11.067  9.824   18.869  1.00 75.10 93  A 1 
ATOM 717   C CG    . GLN A 1 93  ? 12.516  9.913   19.341  1.00 65.69 93  A 1 
ATOM 718   C CD    . GLN A 1 93  ? 13.371  10.721  18.376  1.00 58.77 93  A 1 
ATOM 719   O OE1   . GLN A 1 93  ? 12.898  11.392  17.469  1.00 51.79 93  A 1 
ATOM 720   N NE2   . GLN A 1 93  ? 14.670  10.638  18.518  1.00 48.94 93  A 1 
ATOM 721   N N     . LYS A 1 94  ? 8.368   8.083   18.199  1.00 80.13 94  A 1 
ATOM 722   C CA    . LYS A 1 94  ? 6.962   8.070   17.777  1.00 80.12 94  A 1 
ATOM 723   C C     . LYS A 1 94  ? 6.036   7.499   18.859  1.00 81.11 94  A 1 
ATOM 724   O O     . LYS A 1 94  ? 4.855   7.818   18.860  1.00 78.03 94  A 1 
ATOM 725   C CB    . LYS A 1 94  ? 6.790   7.295   16.457  1.00 77.64 94  A 1 
ATOM 726   C CG    . LYS A 1 94  ? 7.395   8.011   15.231  1.00 71.64 94  A 1 
ATOM 727   C CD    . LYS A 1 94  ? 7.037   7.275   13.926  1.00 68.44 94  A 1 
ATOM 728   C CE    . LYS A 1 94  ? 7.545   8.022   12.684  1.00 60.49 94  A 1 
ATOM 729   N NZ    . LYS A 1 94  ? 7.093   7.411   11.396  1.00 54.38 94  A 1 
ATOM 730   N N     . TYR A 1 95  ? 6.564   6.678   19.752  1.00 83.91 95  A 1 
ATOM 731   C CA    . TYR A 1 95  ? 5.788   5.901   20.720  1.00 84.42 95  A 1 
ATOM 732   C C     . TYR A 1 95  ? 6.165   6.156   22.181  1.00 84.79 95  A 1 
ATOM 733   O O     . TYR A 1 95  ? 5.309   5.993   23.050  1.00 81.08 95  A 1 
ATOM 734   C CB    . TYR A 1 95  ? 5.943   4.418   20.392  1.00 83.13 95  A 1 
ATOM 735   C CG    . TYR A 1 95  ? 5.332   4.018   19.066  1.00 83.28 95  A 1 
ATOM 736   C CD1   . TYR A 1 95  ? 3.956   3.739   18.979  1.00 78.44 95  A 1 
ATOM 737   C CD2   . TYR A 1 95  ? 6.126   3.937   17.905  1.00 78.52 95  A 1 
ATOM 738   C CE1   . TYR A 1 95  ? 3.376   3.381   17.752  1.00 76.62 95  A 1 
ATOM 739   C CE2   . TYR A 1 95  ? 5.556   3.585   16.669  1.00 76.72 95  A 1 
ATOM 740   C CZ    . TYR A 1 95  ? 4.178   3.306   16.599  1.00 78.41 95  A 1 
ATOM 741   O OH    . TYR A 1 95  ? 3.614   2.960   15.395  1.00 75.61 95  A 1 
ATOM 742   N N     . LEU A 1 96  ? 7.404   6.520   22.456  1.00 85.06 96  A 1 
ATOM 743   C CA    . LEU A 1 96  ? 7.931   6.637   23.806  1.00 85.38 96  A 1 
ATOM 744   C C     . LEU A 1 96  ? 8.304   8.083   24.130  1.00 85.49 96  A 1 
ATOM 745   O O     . LEU A 1 96  ? 8.980   8.747   23.343  1.00 82.31 96  A 1 
ATOM 746   C CB    . LEU A 1 96  ? 9.146   5.711   23.991  1.00 84.16 96  A 1 
ATOM 747   C CG    . LEU A 1 96  ? 8.904   4.222   23.666  1.00 83.59 96  A 1 
ATOM 748   C CD1   . LEU A 1 96  ? 10.188  3.434   23.882  1.00 78.66 96  A 1 
ATOM 749   C CD2   . LEU A 1 96  ? 7.807   3.605   24.538  1.00 78.88 96  A 1 
ATOM 750   N N     . ASP A 1 97  ? 7.906   8.515   25.321  1.00 86.22 97  A 1 
ATOM 751   C CA    . ASP A 1 97  ? 8.382   9.751   25.937  1.00 86.01 97  A 1 
ATOM 752   C C     . ASP A 1 97  ? 8.838   9.451   27.366  1.00 86.54 97  A 1 
ATOM 753   O O     . ASP A 1 97  ? 8.276   8.593   28.048  1.00 84.25 97  A 1 
ATOM 754   C CB    . ASP A 1 97  ? 7.288   10.825  25.931  1.00 84.17 97  A 1 
ATOM 755   C CG    . ASP A 1 97  ? 6.854   11.195  24.518  1.00 80.54 97  A 1 
ATOM 756   O OD1   . ASP A 1 97  ? 7.615   11.858  23.782  1.00 72.75 97  A 1 
ATOM 757   O OD2   . ASP A 1 97  ? 5.729   10.828  24.123  1.00 72.34 97  A 1 
ATOM 758   N N     . TYR A 1 98  ? 9.853   10.164  27.806  1.00 87.13 98  A 1 
ATOM 759   C CA    . TYR A 1 98  ? 10.479  9.954   29.103  1.00 86.63 98  A 1 
ATOM 760   C C     . TYR A 1 98  ? 10.333  11.206  29.958  1.00 86.29 98  A 1 
ATOM 761   O O     . TYR A 1 98  ? 10.588  12.316  29.495  1.00 82.54 98  A 1 
ATOM 762   C CB    . TYR A 1 98  ? 11.949  9.574   28.920  1.00 85.26 98  A 1 
ATOM 763   C CG    . TYR A 1 98  ? 12.197  8.535   27.849  1.00 85.63 98  A 1 
ATOM 764   C CD1   . TYR A 1 98  ? 11.936  7.174   28.090  1.00 80.38 98  A 1 
ATOM 765   C CD2   . TYR A 1 98  ? 12.645  8.934   26.569  1.00 80.28 98  A 1 
ATOM 766   C CE1   . TYR A 1 98  ? 12.132  6.218   27.076  1.00 78.83 98  A 1 
ATOM 767   C CE2   . TYR A 1 98  ? 12.844  7.990   25.550  1.00 78.20 98  A 1 
ATOM 768   C CZ    . TYR A 1 98  ? 12.589  6.629   25.805  1.00 80.36 98  A 1 
ATOM 769   O OH    . TYR A 1 98  ? 12.786  5.706   24.806  1.00 78.09 98  A 1 
ATOM 770   N N     . MET A 1 99  ? 9.945   11.009  31.208  1.00 86.61 99  A 1 
ATOM 771   C CA    . MET A 1 99  ? 9.821   12.097  32.167  1.00 86.29 99  A 1 
ATOM 772   C C     . MET A 1 99  ? 10.257  11.623  33.549  1.00 86.40 99  A 1 
ATOM 773   O O     . MET A 1 99  ? 9.715   10.657  34.082  1.00 83.77 99  A 1 
ATOM 774   C CB    . MET A 1 99  ? 8.371   12.601  32.164  1.00 83.82 99  A 1 
ATOM 775   C CG    . MET A 1 99  ? 8.165   13.797  33.087  1.00 76.45 99  A 1 
ATOM 776   S SD    . MET A 1 99  ? 6.510   14.536  32.999  1.00 75.60 99  A 1 
ATOM 777   C CE    . MET A 1 99  ? 5.495   13.190  33.631  1.00 66.91 99  A 1 
ATOM 778   N N     . GLN A 1 100 ? 11.219  12.316  34.132  1.00 84.93 100 A 1 
ATOM 779   C CA    . GLN A 1 100 ? 11.584  12.089  35.523  1.00 84.04 100 A 1 
ATOM 780   C C     . GLN A 1 100 ? 10.697  12.942  36.424  1.00 83.39 100 A 1 
ATOM 781   O O     . GLN A 1 100 ? 10.656  14.163  36.285  1.00 80.30 100 A 1 
ATOM 782   C CB    . GLN A 1 100 ? 13.078  12.373  35.737  1.00 81.96 100 A 1 
ATOM 783   C CG    . GLN A 1 100 ? 13.502  12.078  37.184  1.00 78.29 100 A 1 
ATOM 784   C CD    . GLN A 1 100 ? 14.987  12.325  37.452  1.00 77.77 100 A 1 
ATOM 785   O OE1   . GLN A 1 100 ? 15.764  12.698  36.598  1.00 72.11 100 A 1 
ATOM 786   N NE2   . GLN A 1 100 ? 15.424  12.123  38.679  1.00 70.72 100 A 1 
ATOM 787   N N     . GLN A 1 101 ? 10.038  12.304  37.381  1.00 83.33 101 A 1 
ATOM 788   C CA    . GLN A 1 101 ? 9.242   12.967  38.404  1.00 81.94 101 A 1 
ATOM 789   C C     . GLN A 1 101 ? 9.727   12.533  39.792  1.00 81.45 101 A 1 
ATOM 790   O O     . GLN A 1 101 ? 9.397   11.447  40.269  1.00 75.69 101 A 1 
ATOM 791   C CB    . GLN A 1 101 ? 7.755   12.677  38.150  1.00 78.52 101 A 1 
ATOM 792   C CG    . GLN A 1 101 ? 6.859   13.503  39.084  1.00 71.93 101 A 1 
ATOM 793   C CD    . GLN A 1 101 ? 5.368   13.359  38.770  1.00 69.99 101 A 1 
ATOM 794   O OE1   . GLN A 1 101 ? 4.940   12.641  37.890  1.00 63.69 101 A 1 
ATOM 795   N NE2   . GLN A 1 101 ? 4.520   14.062  39.488  1.00 62.07 101 A 1 
ATOM 796   N N     . GLY A 1 102 ? 10.532  13.373  40.426  1.00 79.72 102 A 1 
ATOM 797   C CA    . GLY A 1 102 ? 11.159  13.054  41.700  1.00 79.50 102 A 1 
ATOM 798   C C     . GLY A 1 102 ? 12.029  11.793  41.614  1.00 81.02 102 A 1 
ATOM 799   O O     . GLY A 1 102 ? 12.976  11.747  40.832  1.00 76.30 102 A 1 
ATOM 800   N N     . HIS A 1 103 ? 11.683  10.773  42.392  1.00 84.33 103 A 1 
ATOM 801   C CA    . HIS A 1 103 ? 12.394  9.494   42.430  1.00 84.46 103 A 1 
ATOM 802   C C     . HIS A 1 103 ? 11.854  8.445   41.453  1.00 85.33 103 A 1 
ATOM 803   O O     . HIS A 1 103 ? 12.299  7.300   41.488  1.00 80.72 103 A 1 
ATOM 804   C CB    . HIS A 1 103 ? 12.416  8.965   43.869  1.00 81.20 103 A 1 
ATOM 805   C CG    . HIS A 1 103 ? 13.238  9.826   44.779  1.00 74.37 103 A 1 
ATOM 806   N ND1   . HIS A 1 103 ? 14.585  10.082  44.641  1.00 63.74 103 A 1 
ATOM 807   C CD2   . HIS A 1 103 ? 12.815  10.533  45.879  1.00 62.59 103 A 1 
ATOM 808   C CE1   . HIS A 1 103 ? 14.955  10.913  45.627  1.00 56.81 103 A 1 
ATOM 809   N NE2   . HIS A 1 103 ? 13.911  11.209  46.403  1.00 58.16 103 A 1 
ATOM 810   N N     . ASN A 1 104 ? 10.916  8.809   40.598  1.00 84.65 104 A 1 
ATOM 811   C CA    . ASN A 1 104 ? 10.357  7.915   39.598  1.00 84.92 104 A 1 
ATOM 812   C C     . ASN A 1 104 ? 10.678  8.418   38.190  1.00 85.50 104 A 1 
ATOM 813   O O     . ASN A 1 104 ? 10.548  9.607   37.898  1.00 83.13 104 A 1 
ATOM 814   C CB    . ASN A 1 104 ? 8.845   7.762   39.814  1.00 82.60 104 A 1 
ATOM 815   C CG    . ASN A 1 104 ? 8.508   7.143   41.164  1.00 80.55 104 A 1 
ATOM 816   O OD1   . ASN A 1 104 ? 9.005   6.109   41.554  1.00 72.22 104 A 1 
ATOM 817   N ND2   . ASN A 1 104 ? 7.627   7.771   41.912  1.00 72.50 104 A 1 
ATOM 818   N N     . LEU A 1 105 ? 11.041  7.490   37.320  1.00 86.57 105 A 1 
ATOM 819   C CA    . LEU A 1 105 ? 11.053  7.734   35.886  1.00 87.00 105 A 1 
ATOM 820   C C     . LEU A 1 105 ? 9.754   7.189   35.295  1.00 87.51 105 A 1 
ATOM 821   O O     . LEU A 1 105 ? 9.439   6.008   35.453  1.00 85.86 105 A 1 
ATOM 822   C CB    . LEU A 1 105 ? 12.300  7.102   35.250  1.00 85.95 105 A 1 
ATOM 823   C CG    . LEU A 1 105 ? 12.478  7.500   33.770  1.00 83.83 105 A 1 
ATOM 824   C CD1   . LEU A 1 105 ? 12.909  8.961   33.617  1.00 77.24 105 A 1 
ATOM 825   C CD2   . LEU A 1 105 ? 13.556  6.643   33.120  1.00 76.69 105 A 1 
ATOM 826   N N     . LEU A 1 106 ? 9.022   8.046   34.611  1.00 87.61 106 A 1 
ATOM 827   C CA    . LEU A 1 106 ? 7.801   7.698   33.905  1.00 87.58 106 A 1 
ATOM 828   C C     . LEU A 1 106 ? 8.105   7.586   32.411  1.00 87.91 106 A 1 
ATOM 829   O O     . LEU A 1 106 ? 8.649   8.514   31.813  1.00 85.98 106 A 1 
ATOM 830   C CB    . LEU A 1 106 ? 6.711   8.743   34.189  1.00 86.08 106 A 1 
ATOM 831   C CG    . LEU A 1 106 ? 6.351   8.921   35.679  1.00 83.84 106 A 1 
ATOM 832   C CD1   . LEU A 1 106 ? 5.304   10.012  35.829  1.00 77.78 106 A 1 
ATOM 833   C CD2   . LEU A 1 106 ? 5.801   7.634   36.294  1.00 76.96 106 A 1 
ATOM 834   N N     . ILE A 1 107 ? 7.739   6.454   31.818  1.00 88.79 107 A 1 
ATOM 835   C CA    . ILE A 1 107 ? 7.829   6.231   30.377  1.00 88.83 107 A 1 
ATOM 836   C C     . ILE A 1 107 ? 6.407   6.205   29.833  1.00 88.71 107 A 1 
ATOM 837   O O     . ILE A 1 107 ? 5.653   5.271   30.109  1.00 86.65 107 A 1 
ATOM 838   C CB    . ILE A 1 107 ? 8.610   4.942   30.036  1.00 88.04 107 A 1 
ATOM 839   C CG1   . ILE A 1 107 ? 9.988   4.906   30.738  1.00 83.38 107 A 1 
ATOM 840   C CG2   . ILE A 1 107 ? 8.757   4.832   28.510  1.00 83.32 107 A 1 
ATOM 841   C CD1   . ILE A 1 107 ? 10.779  3.612   30.522  1.00 78.72 107 A 1 
ATOM 842   N N     . PHE A 1 108 ? 6.041   7.223   29.082  1.00 88.80 108 A 1 
ATOM 843   C CA    . PHE A 1 108 ? 4.746   7.307   28.428  1.00 88.48 108 A 1 
ATOM 844   C C     . PHE A 1 108 ? 4.792   6.522   27.127  1.00 87.83 108 A 1 
ATOM 845   O O     . PHE A 1 108 ? 5.628   6.780   26.264  1.00 84.92 108 A 1 
ATOM 846   C CB    . PHE A 1 108 ? 4.360   8.770   28.204  1.00 87.26 108 A 1 
ATOM 847   C CG    . PHE A 1 108 ? 4.093   9.525   29.486  1.00 86.80 108 A 1 
ATOM 848   C CD1   . PHE A 1 108 ? 2.777   9.690   29.952  1.00 81.99 108 A 1 
ATOM 849   C CD2   . PHE A 1 108 ? 5.160   10.027  30.254  1.00 81.47 108 A 1 
ATOM 850   C CE1   . PHE A 1 108 ? 2.526   10.344  31.166  1.00 80.41 108 A 1 
ATOM 851   C CE2   . PHE A 1 108 ? 4.916   10.673  31.478  1.00 79.97 108 A 1 
ATOM 852   C CZ    . PHE A 1 108 ? 3.595   10.828  31.933  1.00 82.45 108 A 1 
ATOM 853   N N     . VAL A 1 109 ? 3.898   5.555   26.988  1.00 88.69 109 A 1 
ATOM 854   C CA    . VAL A 1 109 ? 3.812   4.669   25.832  1.00 88.45 109 A 1 
ATOM 855   C C     . VAL A 1 109 ? 2.524   4.968   25.084  1.00 87.60 109 A 1 
ATOM 856   O O     . VAL A 1 109 ? 1.426   4.806   25.616  1.00 84.95 109 A 1 
ATOM 857   C CB    . VAL A 1 109 ? 3.897   3.189   26.251  1.00 87.76 109 A 1 
ATOM 858   C CG1   . VAL A 1 109 ? 3.964   2.289   25.020  1.00 79.93 109 A 1 
ATOM 859   C CG2   . VAL A 1 109 ? 5.130   2.904   27.111  1.00 81.14 109 A 1 
ATOM 860   N N     . LYS A 1 110 ? 2.651   5.391   23.846  1.00 87.31 110 A 1 
ATOM 861   C CA    . LYS A 1 110 ? 1.531   5.536   22.926  1.00 86.15 110 A 1 
ATOM 862   C C     . LYS A 1 110 ? 1.050   4.156   22.460  1.00 85.09 110 A 1 
ATOM 863   O O     . LYS A 1 110 ? 1.854   3.244   22.303  1.00 80.85 110 A 1 
ATOM 864   C CB    . LYS A 1 110 ? 1.981   6.426   21.757  1.00 83.90 110 A 1 
ATOM 865   C CG    . LYS A 1 110 ? 0.875   6.668   20.723  1.00 79.25 110 A 1 
ATOM 866   C CD    . LYS A 1 110 ? 1.443   7.270   19.444  1.00 76.89 110 A 1 
ATOM 867   C CE    . LYS A 1 110 ? 0.541   6.862   18.282  1.00 70.79 110 A 1 
ATOM 868   N NZ    . LYS A 1 110 ? 1.173   7.086   16.970  1.00 64.82 110 A 1 
ATOM 869   N N     . SER A 1 111 ? -0.244  4.025   22.178  1.00 85.41 111 A 1 
ATOM 870   C CA    . SER A 1 111 ? -0.798  2.813   21.568  1.00 84.40 111 A 1 
ATOM 871   C C     . SER A 1 111 ? -0.131  2.505   20.232  1.00 84.25 111 A 1 
ATOM 872   O O     . SER A 1 111 ? 0.146   3.411   19.443  1.00 80.09 111 A 1 
ATOM 873   C CB    . SER A 1 111 ? -2.301  2.969   21.349  1.00 81.54 111 A 1 
ATOM 874   O OG    . SER A 1 111 ? -2.860  1.757   20.879  1.00 71.64 111 A 1 
ATOM 875   N N     . TRP A 1 112 ? 0.081   1.222   19.967  1.00 84.51 112 A 1 
ATOM 876   C CA    . TRP A 1 112 ? 0.519   0.768   18.657  1.00 83.12 112 A 1 
ATOM 877   C C     . TRP A 1 112 ? -0.538  1.098   17.610  1.00 81.10 112 A 1 
ATOM 878   O O     . TRP A 1 112 ? -1.699  0.695   17.728  1.00 75.02 112 A 1 
ATOM 879   C CB    . TRP A 1 112 ? 0.808   -0.730  18.689  1.00 81.79 112 A 1 
ATOM 880   C CG    . TRP A 1 112 ? 1.390   -1.252  17.414  1.00 82.51 112 A 1 
ATOM 881   C CD1   . TRP A 1 112 ? 0.714   -1.879  16.435  1.00 76.27 112 A 1 
ATOM 882   C CD2   . TRP A 1 112 ? 2.784   -1.175  16.969  1.00 79.99 112 A 1 
ATOM 883   N NE1   . TRP A 1 112 ? 1.592   -2.215  15.408  1.00 77.00 112 A 1 
ATOM 884   C CE2   . TRP A 1 112 ? 2.870   -1.802  15.702  1.00 78.69 112 A 1 
ATOM 885   C CE3   . TRP A 1 112 ? 3.965   -0.642  17.527  1.00 77.49 112 A 1 
ATOM 886   C CZ2   . TRP A 1 112 ? 4.097   -1.907  14.999  1.00 76.74 112 A 1 
ATOM 887   C CZ3   . TRP A 1 112 ? 5.183   -0.744  16.830  1.00 70.86 112 A 1 
ATOM 888   C CH2   . TRP A 1 112 ? 5.244   -1.370  15.582  1.00 72.53 112 A 1 
ATOM 889   N N     . SER A 1 113 ? -0.137  1.815   16.586  1.00 79.55 113 A 1 
ATOM 890   C CA    . SER A 1 113 ? -0.981  2.101   15.434  1.00 77.55 113 A 1 
ATOM 891   C C     . SER A 1 113 ? -0.333  1.514   14.184  1.00 76.93 113 A 1 
ATOM 892   O O     . SER A 1 113 ? 0.857   1.761   13.966  1.00 70.62 113 A 1 
ATOM 893   C CB    . SER A 1 113 ? -1.205  3.612   15.281  1.00 73.33 113 A 1 
ATOM 894   O OG    . SER A 1 113 ? 0.014   4.311   15.140  1.00 64.13 113 A 1 
ATOM 895   N N     . PRO A 1 114 ? -1.076  0.762   13.359  1.00 72.92 114 A 1 
ATOM 896   C CA    . PRO A 1 114 ? -0.555  0.326   12.076  1.00 70.57 114 A 1 
ATOM 897   C C     . PRO A 1 114 ? -0.234  1.557   11.223  1.00 69.99 114 A 1 
ATOM 898   O O     . PRO A 1 114 ? -1.086  2.425   11.031  1.00 63.49 114 A 1 
ATOM 899   C CB    . PRO A 1 114 ? -1.649  -0.553  11.467  1.00 66.40 114 A 1 
ATOM 900   C CG    . PRO A 1 114 ? -2.934  -0.045  12.115  1.00 64.23 114 A 1 
ATOM 901   C CD    . PRO A 1 114 ? -2.477  0.418   13.496  1.00 67.36 114 A 1 
ATOM 902   N N     . ASP A 1 115 ? 0.997   1.630   10.740  1.00 69.09 115 A 1 
ATOM 903   C CA    . ASP A 1 115 ? 1.398   2.734   9.875   1.00 66.92 115 A 1 
ATOM 904   C C     . ASP A 1 115 ? 0.807   2.528   8.472   1.00 67.83 115 A 1 
ATOM 905   O O     . ASP A 1 115 ? 0.902   1.451   7.885   1.00 61.20 115 A 1 
ATOM 906   C CB    . ASP A 1 115 ? 2.927   2.894   9.878   1.00 59.88 115 A 1 
ATOM 907   C CG    . ASP A 1 115 ? 3.354   4.285   9.395   1.00 52.94 115 A 1 
ATOM 908   O OD1   . ASP A 1 115 ? 2.673   4.839   8.502   1.00 47.89 115 A 1 
ATOM 909   O OD2   . ASP A 1 115 ? 4.344   4.809   9.946   1.00 48.11 115 A 1 
ATOM 910   N N     . VAL A 1 116 ? 0.188   3.575   7.935   1.00 62.96 116 A 1 
ATOM 911   C CA    . VAL A 1 116 ? -0.453  3.539   6.609   1.00 61.02 116 A 1 
ATOM 912   C C     . VAL A 1 116 ? 0.583   3.402   5.486   1.00 62.85 116 A 1 
ATOM 913   O O     . VAL A 1 116 ? 0.281   2.919   4.399   1.00 57.21 116 A 1 
ATOM 914   C CB    . VAL A 1 116 ? -1.313  4.802   6.400   1.00 54.00 116 A 1 
ATOM 915   C CG1   . VAL A 1 116 ? -2.155  4.714   5.125   1.00 48.75 116 A 1 
ATOM 916   C CG2   . VAL A 1 116 ? -2.277  5.037   7.572   1.00 48.49 116 A 1 
ATOM 917   N N     . PHE A 1 117 ? 1.813   3.814   5.783   1.00 60.42 117 A 1 
ATOM 918   C CA    . PHE A 1 117 ? 2.902   3.830   4.810   1.00 59.28 117 A 1 
ATOM 919   C C     . PHE A 1 117 ? 3.767   2.567   4.830   1.00 60.40 117 A 1 
ATOM 920   O O     . PHE A 1 117 ? 4.587   2.376   3.930   1.00 55.45 117 A 1 
ATOM 921   C CB    . PHE A 1 117 ? 3.745   5.084   5.048   1.00 54.57 117 A 1 
ATOM 922   C CG    . PHE A 1 117 ? 2.932   6.364   5.063   1.00 54.18 117 A 1 
ATOM 923   C CD1   . PHE A 1 117 ? 2.252   6.789   3.907   1.00 49.46 117 A 1 
ATOM 924   C CD2   . PHE A 1 117 ? 2.816   7.115   6.249   1.00 49.76 117 A 1 
ATOM 925   C CE1   . PHE A 1 117 ? 1.468   7.949   3.933   1.00 43.92 117 A 1 
ATOM 926   C CE2   . PHE A 1 117 ? 2.031   8.279   6.280   1.00 45.91 117 A 1 
ATOM 927   C CZ    . PHE A 1 117 ? 1.355   8.695   5.122   1.00 46.88 117 A 1 
ATOM 928   N N     . SER A 1 118 ? 3.578   1.711   5.831   1.00 65.42 118 A 1 
ATOM 929   C CA    . SER A 1 118 ? 4.359   0.500   6.037   1.00 64.89 118 A 1 
ATOM 930   C C     . SER A 1 118 ? 3.487   -0.762  5.993   1.00 66.62 118 A 1 
ATOM 931   O O     . SER A 1 118 ? 2.279   -0.712  5.739   1.00 61.40 118 A 1 
ATOM 932   C CB    . SER A 1 118 ? 5.155   0.626   7.348   1.00 58.04 118 A 1 
ATOM 933   O OG    . SER A 1 118 ? 4.327   0.464   8.473   1.00 51.99 118 A 1 
ATOM 934   N N     . LEU A 1 119 ? 4.116   -1.902  6.211   1.00 63.60 119 A 1 
ATOM 935   C CA    . LEU A 1 119 ? 3.393   -3.156  6.420   1.00 64.37 119 A 1 
ATOM 936   C C     . LEU A 1 119 ? 2.451   -3.008  7.622   1.00 67.96 119 A 1 
ATOM 937   O O     . LEU A 1 119 ? 2.912   -2.640  8.700   1.00 63.72 119 A 1 
ATOM 938   C CB    . LEU A 1 119 ? 4.403   -4.289  6.655   1.00 57.54 119 A 1 
ATOM 939   C CG    . LEU A 1 119 ? 4.703   -5.089  5.381   1.00 53.11 119 A 1 
ATOM 940   C CD1   . LEU A 1 119 ? 6.050   -5.782  5.512   1.00 48.07 119 A 1 
ATOM 941   C CD2   . LEU A 1 119 ? 3.638   -6.155  5.134   1.00 48.92 119 A 1 
ATOM 942   N N     . PRO A 1 120 ? 1.163   -3.327  7.464   1.00 69.67 120 A 1 
ATOM 943   C CA    . PRO A 1 120 ? 0.187   -3.154  8.527   1.00 69.48 120 A 1 
ATOM 944   C C     . PRO A 1 120 ? 0.363   -4.212  9.627   1.00 72.27 120 A 1 
ATOM 945   O O     . PRO A 1 120 ? -0.381  -5.189  9.706   1.00 67.99 120 A 1 
ATOM 946   C CB    . PRO A 1 120 ? -1.170  -3.193  7.813   1.00 63.32 120 A 1 
ATOM 947   C CG    . PRO A 1 120 ? -0.914  -4.118  6.631   1.00 59.66 120 A 1 
ATOM 948   C CD    . PRO A 1 120 ? 0.526   -3.786  6.248   1.00 61.97 120 A 1 
ATOM 949   N N     . LEU A 1 121 ? 1.371   -4.015  10.476  1.00 75.24 121 A 1 
ATOM 950   C CA    . LEU A 1 121 ? 1.548   -4.783  11.697  1.00 76.44 121 A 1 
ATOM 951   C C     . LEU A 1 121 ? 0.504   -4.314  12.708  1.00 77.32 121 A 1 
ATOM 952   O O     . LEU A 1 121 ? 0.505   -3.154  13.109  1.00 74.80 121 A 1 
ATOM 953   C CB    . LEU A 1 121 ? 2.974   -4.593  12.234  1.00 74.66 121 A 1 
ATOM 954   C CG    . LEU A 1 121 ? 4.075   -5.189  11.345  1.00 72.36 121 A 1 
ATOM 955   C CD1   . LEU A 1 121 ? 5.444   -4.754  11.851  1.00 67.38 121 A 1 
ATOM 956   C CD2   . LEU A 1 121 ? 4.034   -6.715  11.343  1.00 67.75 121 A 1 
ATOM 957   N N     . ARG A 1 122 ? -0.378  -5.211  13.118  1.00 79.33 122 A 1 
ATOM 958   C CA    . ARG A 1 122 ? -1.479  -4.873  14.030  1.00 78.87 122 A 1 
ATOM 959   C C     . ARG A 1 122 ? -1.106  -4.949  15.503  1.00 80.09 122 A 1 
ATOM 960   O O     . ARG A 1 122 ? -1.802  -4.387  16.343  1.00 76.38 122 A 1 
ATOM 961   C CB    . ARG A 1 122 ? -2.686  -5.766  13.743  1.00 75.64 122 A 1 
ATOM 962   C CG    . ARG A 1 122 ? -3.191  -5.571  12.307  1.00 68.72 122 A 1 
ATOM 963   C CD    . ARG A 1 122 ? -4.473  -6.361  12.129  1.00 64.45 122 A 1 
ATOM 964   N NE    . ARG A 1 122 ? -4.942  -6.341  10.731  1.00 57.90 122 A 1 
ATOM 965   C CZ    . ARG A 1 122 ? -6.150  -6.002  10.327  1.00 51.49 122 A 1 
ATOM 966   N NH1   . ARG A 1 122 ? -7.031  -5.475  11.119  1.00 48.15 122 A 1 
ATOM 967   N NH2   . ARG A 1 122 ? -6.519  -6.217  9.097   1.00 44.82 122 A 1 
ATOM 968   N N     . ILE A 1 123 ? -0.039  -5.645  15.796  1.00 80.65 123 A 1 
ATOM 969   C CA    . ILE A 1 123 ? 0.530   -5.771  17.135  1.00 81.53 123 A 1 
ATOM 970   C C     . ILE A 1 123 ? 2.046   -5.603  17.073  1.00 81.99 123 A 1 
ATOM 971   O O     . ILE A 1 123 ? 2.682   -5.906  16.062  1.00 78.52 123 A 1 
ATOM 972   C CB    . ILE A 1 123 ? 0.141   -7.108  17.810  1.00 78.85 123 A 1 
ATOM 973   C CG1   . ILE A 1 123 ? 0.601   -8.337  17.007  1.00 69.65 123 A 1 
ATOM 974   C CG2   . ILE A 1 123 ? -1.372  -7.144  18.085  1.00 65.44 123 A 1 
ATOM 975   C CD1   . ILE A 1 123 ? 0.434   -9.654  17.763  1.00 64.38 123 A 1 
ATOM 976   N N     . CYS A 1 124 ? 2.616   -5.155  18.178  1.00 81.71 124 A 1 
ATOM 977   C CA    . CYS A 1 124 ? 4.054   -5.109  18.371  1.00 82.40 124 A 1 
ATOM 978   C C     . CYS A 1 124 ? 4.563   -6.448  18.923  1.00 83.21 124 A 1 
ATOM 979   O O     . CYS A 1 124 ? 3.928   -7.064  19.777  1.00 80.76 124 A 1 
ATOM 980   C CB    . CYS A 1 124 ? 4.385   -3.932  19.295  1.00 80.16 124 A 1 
ATOM 981   S SG    . CYS A 1 124 ? 6.182   -3.711  19.365  1.00 72.72 124 A 1 
ATOM 982   N N     . SER A 1 125 ? 5.712   -6.889  18.438  1.00 84.81 125 A 1 
ATOM 983   C CA    . SER A 1 125 ? 6.346   -8.127  18.889  1.00 84.69 125 A 1 
ATOM 984   C C     . SER A 1 125 ? 7.847   -7.925  19.051  1.00 84.74 125 A 1 
ATOM 985   O O     . SER A 1 125 ? 8.493   -7.355  18.179  1.00 82.05 125 A 1 
ATOM 986   C CB    . SER A 1 125 ? 6.077   -9.261  17.897  1.00 82.78 125 A 1 
ATOM 987   O OG    . SER A 1 125 ? 4.688   -9.400  17.656  1.00 72.37 125 A 1 
ATOM 988   N N     . LEU A 1 126 ? 8.399   -8.435  20.148  1.00 84.77 126 A 1 
ATOM 989   C CA    . LEU A 1 126 ? 9.840   -8.453  20.397  1.00 83.51 126 A 1 
ATOM 990   C C     . LEU A 1 126 ? 10.548  -9.439  19.472  1.00 83.13 126 A 1 
ATOM 991   O O     . LEU A 1 126 ? 11.535  -9.107  18.826  1.00 79.16 126 A 1 
ATOM 992   C CB    . LEU A 1 126 ? 10.065  -8.847  21.870  1.00 81.85 126 A 1 
ATOM 993   C CG    . LEU A 1 126 ? 10.028  -7.638  22.813  1.00 77.95 126 A 1 
ATOM 994   C CD1   . LEU A 1 126 ? 9.393   -7.999  24.144  1.00 71.60 126 A 1 
ATOM 995   C CD2   . LEU A 1 126 ? 11.449  -7.152  23.061  1.00 70.98 126 A 1 
ATOM 996   N N     . ARG A 1 127 ? 10.011  -10.660 19.420  1.00 83.56 127 A 1 
ATOM 997   C CA    . ARG A 1 127 ? 10.497  -11.750 18.572  1.00 82.69 127 A 1 
ATOM 998   C C     . ARG A 1 127 ? 9.307   -12.569 18.100  1.00 83.27 127 A 1 
ATOM 999   O O     . ARG A 1 127 ? 8.411   -12.861 18.883  1.00 79.84 127 A 1 
ATOM 1000  C CB    . ARG A 1 127 ? 11.464  -12.654 19.352  1.00 79.51 127 A 1 
ATOM 1001  C CG    . ARG A 1 127 ? 12.669  -11.899 19.921  1.00 72.96 127 A 1 
ATOM 1002  C CD    . ARG A 1 127 ? 13.566  -12.849 20.701  1.00 70.56 127 A 1 
ATOM 1003  N NE    . ARG A 1 127 ? 14.605  -12.101 21.418  1.00 63.79 127 A 1 
ATOM 1004  C CZ    . ARG A 1 127 ? 15.408  -12.587 22.348  1.00 58.13 127 A 1 
ATOM 1005  N NH1   . ARG A 1 127 ? 15.397  -13.856 22.658  1.00 54.93 127 A 1 
ATOM 1006  N NH2   . ARG A 1 127 ? 16.223  -11.802 22.978  1.00 50.83 127 A 1 
ATOM 1007  N N     . SER A 1 128 ? 9.323   -12.983 16.846  1.00 83.66 128 A 1 
ATOM 1008  C CA    . SER A 1 128 ? 8.283   -13.875 16.334  1.00 83.01 128 A 1 
ATOM 1009  C C     . SER A 1 128 ? 8.483   -15.328 16.760  1.00 83.32 128 A 1 
ATOM 1010  O O     . SER A 1 128 ? 7.529   -16.086 16.806  1.00 78.59 128 A 1 
ATOM 1011  C CB    . SER A 1 128 ? 8.222   -13.797 14.808  1.00 80.86 128 A 1 
ATOM 1012  O OG    . SER A 1 128 ? 9.413   -14.295 14.239  1.00 73.79 128 A 1 
ATOM 1013  N N     . ASN A 1 129 ? 9.726   -15.724 17.039  1.00 85.32 129 A 1 
ATOM 1014  C CA    . ASN A 1 129 ? 10.126  -17.121 17.231  1.00 86.20 129 A 1 
ATOM 1015  C C     . ASN A 1 129 ? 9.753   -18.060 16.063  1.00 87.19 129 A 1 
ATOM 1016  O O     . ASN A 1 129 ? 9.764   -19.279 16.214  1.00 83.68 129 A 1 
ATOM 1017  C CB    . ASN A 1 129 ? 9.707   -17.613 18.622  1.00 84.42 129 A 1 
ATOM 1018  C CG    . ASN A 1 129 ? 10.414  -16.878 19.745  1.00 82.56 129 A 1 
ATOM 1019  O OD1   . ASN A 1 129 ? 11.539  -16.427 19.628  1.00 74.42 129 A 1 
ATOM 1020  N ND2   . ASN A 1 129 ? 9.782   -16.780 20.894  1.00 74.07 129 A 1 
ATOM 1021  N N     . LEU A 1 130 ? 9.475   -17.488 14.899  1.00 86.53 130 A 1 
ATOM 1022  C CA    . LEU A 1 130 ? 9.455   -18.201 13.632  1.00 86.63 130 A 1 
ATOM 1023  C C     . LEU A 1 130 ? 10.854  -18.150 13.035  1.00 86.51 130 A 1 
ATOM 1024  O O     . LEU A 1 130 ? 11.394  -17.067 12.803  1.00 83.68 130 A 1 
ATOM 1025  C CB    . LEU A 1 130 ? 8.447   -17.559 12.667  1.00 85.21 130 A 1 
ATOM 1026  C CG    . LEU A 1 130 ? 6.983   -17.872 12.996  1.00 82.37 130 A 1 
ATOM 1027  C CD1   . LEU A 1 130 ? 6.060   -16.983 12.167  1.00 76.82 130 A 1 
ATOM 1028  C CD2   . LEU A 1 130 ? 6.655   -19.330 12.680  1.00 76.55 130 A 1 
ATOM 1029  N N     . TYR A 1 131 ? 11.434  -19.315 12.778  1.00 87.19 131 A 1 
ATOM 1030  C CA    . TYR A 1 131 ? 12.757  -19.419 12.186  1.00 87.11 131 A 1 
ATOM 1031  C C     . TYR A 1 131 ? 12.653  -19.754 10.704  1.00 87.06 131 A 1 
ATOM 1032  O O     . TYR A 1 131 ? 11.782  -20.510 10.266  1.00 85.06 131 A 1 
ATOM 1033  C CB    . TYR A 1 131 ? 13.612  -20.409 12.973  1.00 86.60 131 A 1 
ATOM 1034  C CG    . TYR A 1 131 ? 14.075  -19.872 14.316  1.00 86.39 131 A 1 
ATOM 1035  C CD1   . TYR A 1 131 ? 15.389  -19.391 14.480  1.00 80.22 131 A 1 
ATOM 1036  C CD2   . TYR A 1 131 ? 13.187  -19.817 15.406  1.00 79.83 131 A 1 
ATOM 1037  C CE1   . TYR A 1 131 ? 15.813  -18.863 15.709  1.00 78.31 131 A 1 
ATOM 1038  C CE2   . TYR A 1 131 ? 13.595  -19.279 16.641  1.00 78.45 131 A 1 
ATOM 1039  C CZ    . TYR A 1 131 ? 14.913  -18.801 16.787  1.00 81.57 131 A 1 
ATOM 1040  O OH    . TYR A 1 131 ? 15.314  -18.264 17.983  1.00 79.61 131 A 1 
ATOM 1041  N N     . ARG A 1 132 ? 13.569  -19.196 9.930   1.00 87.01 132 A 1 
ATOM 1042  C CA    . ARG A 1 132 ? 13.785  -19.532 8.525   1.00 86.17 132 A 1 
ATOM 1043  C C     . ARG A 1 132 ? 15.238  -19.952 8.349   1.00 85.49 132 A 1 
ATOM 1044  O O     . ARG A 1 132 ? 16.138  -19.319 8.896   1.00 82.17 132 A 1 
ATOM 1045  C CB    . ARG A 1 132 ? 13.403  -18.328 7.644   1.00 84.17 132 A 1 
ATOM 1046  C CG    . ARG A 1 132 ? 13.605  -18.602 6.147   1.00 78.38 132 A 1 
ATOM 1047  C CD    . ARG A 1 132 ? 13.234  -17.383 5.286   1.00 77.51 132 A 1 
ATOM 1048  N NE    . ARG A 1 132 ? 11.777  -17.176 5.215   1.00 71.02 132 A 1 
ATOM 1049  C CZ    . ARG A 1 132 ? 11.160  -16.109 4.717   1.00 67.72 132 A 1 
ATOM 1050  N NH1   . ARG A 1 132 ? 11.825  -15.079 4.266   1.00 62.16 132 A 1 
ATOM 1051  N NH2   . ARG A 1 132 ? 9.864   -16.060 4.642   1.00 59.24 132 A 1 
ATOM 1052  N N     . ARG A 1 133 ? 15.455  -21.000 7.580   1.00 84.90 133 A 1 
ATOM 1053  C CA    . ARG A 1 133 ? 16.803  -21.390 7.167   1.00 84.46 133 A 1 
ATOM 1054  C C     . ARG A 1 133 ? 17.254  -20.468 6.042   1.00 83.56 133 A 1 
ATOM 1055  O O     . ARG A 1 133 ? 16.512  -20.285 5.074   1.00 79.09 133 A 1 
ATOM 1056  C CB    . ARG A 1 133 ? 16.805  -22.866 6.756   1.00 82.78 133 A 1 
ATOM 1057  C CG    . ARG A 1 133 ? 18.210  -23.442 6.518   1.00 79.82 133 A 1 
ATOM 1058  C CD    . ARG A 1 133 ? 19.018  -23.541 7.813   1.00 78.80 133 A 1 
ATOM 1059  N NE    . ARG A 1 133 ? 20.305  -24.218 7.591   1.00 78.05 133 A 1 
ATOM 1060  C CZ    . ARG A 1 133 ? 21.203  -24.488 8.524   1.00 77.18 133 A 1 
ATOM 1061  N NH1   . ARG A 1 133 ? 21.036  -24.162 9.769   1.00 69.28 133 A 1 
ATOM 1062  N NH2   . ARG A 1 133 ? 22.302  -25.097 8.217   1.00 72.30 133 A 1 
ATOM 1063  N N     . ASP A 1 134 ? 18.451  -19.921 6.166   1.00 81.48 134 A 1 
ATOM 1064  C CA    . ASP A 1 134 ? 19.083  -19.123 5.118   1.00 79.71 134 A 1 
ATOM 1065  C C     . ASP A 1 134 ? 20.550  -19.541 4.992   1.00 79.19 134 A 1 
ATOM 1066  O O     . ASP A 1 134 ? 21.357  -19.253 5.874   1.00 71.25 134 A 1 
ATOM 1067  C CB    . ASP A 1 134 ? 18.909  -17.629 5.420   1.00 75.83 134 A 1 
ATOM 1068  C CG    . ASP A 1 134 ? 19.208  -16.746 4.210   1.00 70.61 134 A 1 
ATOM 1069  O OD1   . ASP A 1 134 ? 19.473  -17.279 3.112   1.00 63.22 134 A 1 
ATOM 1070  O OD2   . ASP A 1 134 ? 19.103  -15.510 4.344   1.00 64.21 134 A 1 
ATOM 1071  N N     . VAL A 1 135 ? 20.853  -20.281 3.933   1.00 77.97 135 A 1 
ATOM 1072  C CA    . VAL A 1 135 ? 22.140  -20.955 3.722   1.00 77.41 135 A 1 
ATOM 1073  C C     . VAL A 1 135 ? 22.533  -21.790 4.951   1.00 77.69 135 A 1 
ATOM 1074  O O     . VAL A 1 135 ? 21.906  -22.825 5.190   1.00 70.58 135 A 1 
ATOM 1075  C CB    . VAL A 1 135 ? 23.225  -19.983 3.211   1.00 74.12 135 A 1 
ATOM 1076  C CG1   . VAL A 1 135 ? 24.373  -20.763 2.569   1.00 67.50 135 A 1 
ATOM 1077  C CG2   . VAL A 1 135 ? 22.690  -19.006 2.154   1.00 67.28 135 A 1 
ATOM 1078  N N     . THR A 1 136 ? 23.508  -21.372 5.738   1.00 78.74 136 A 1 
ATOM 1079  C CA    . THR A 1 136 ? 23.989  -22.142 6.894   1.00 77.58 136 A 1 
ATOM 1080  C C     . THR A 1 136 ? 23.399  -21.712 8.239   1.00 77.88 136 A 1 
ATOM 1081  O O     . THR A 1 136 ? 23.674  -22.342 9.258   1.00 72.13 136 A 1 
ATOM 1082  C CB    . THR A 1 136 ? 25.520  -22.133 6.992   1.00 74.07 136 A 1 
ATOM 1083  O OG1   . THR A 1 136 ? 25.975  -20.848 7.334   1.00 67.55 136 A 1 
ATOM 1084  C CG2   . THR A 1 136 ? 26.197  -22.591 5.707   1.00 66.06 136 A 1 
ATOM 1085  N N     . SER A 1 137 ? 22.589  -20.678 8.275   1.00 78.35 137 A 1 
ATOM 1086  C CA    . SER A 1 137 ? 22.052  -20.115 9.512   1.00 77.71 137 A 1 
ATOM 1087  C C     . SER A 1 137 ? 20.534  -20.260 9.633   1.00 79.15 137 A 1 
ATOM 1088  O O     . SER A 1 137 ? 19.801  -20.291 8.645   1.00 76.41 137 A 1 
ATOM 1089  C CB    . SER A 1 137 ? 22.498  -18.660 9.670   1.00 73.66 137 A 1 
ATOM 1090  O OG    . SER A 1 137 ? 21.915  -17.839 8.688   1.00 64.85 137 A 1 
ATOM 1091  N N     . ALA A 1 138 ? 20.055  -20.340 10.870  1.00 78.89 138 A 1 
ATOM 1092  C CA    . ALA A 1 138 ? 18.642  -20.257 11.209  1.00 78.95 138 A 1 
ATOM 1093  C C     . ALA A 1 138 ? 18.350  -18.859 11.764  1.00 79.40 138 A 1 
ATOM 1094  O O     . ALA A 1 138 ? 18.863  -18.482 12.814  1.00 77.66 138 A 1 
ATOM 1095  C CB    . ALA A 1 138 ? 18.295  -21.372 12.200  1.00 77.79 138 A 1 
ATOM 1096  N N     . ILE A 1 139 ? 17.541  -18.094 11.058  1.00 80.84 139 A 1 
ATOM 1097  C CA    . ILE A 1 139 ? 17.252  -16.695 11.386  1.00 80.65 139 A 1 
ATOM 1098  C C     . ILE A 1 139 ? 15.890  -16.611 12.069  1.00 81.78 139 A 1 
ATOM 1099  O O     . ILE A 1 139 ? 14.893  -17.079 11.521  1.00 79.49 139 A 1 
ATOM 1100  C CB    . ILE A 1 139 ? 17.316  -15.811 10.125  1.00 78.02 139 A 1 
ATOM 1101  C CG1   . ILE A 1 139 ? 18.684  -15.956 9.419   1.00 71.78 139 A 1 
ATOM 1102  C CG2   . ILE A 1 139 ? 17.060  -14.339 10.492  1.00 69.73 139 A 1 
ATOM 1103  C CD1   . ILE A 1 139 ? 18.753  -15.227 8.078   1.00 65.79 139 A 1 
ATOM 1104  N N     . ASN A 1 140 ? 15.842  -15.979 13.230  1.00 81.67 140 A 1 
ATOM 1105  C CA    . ASN A 1 140 ? 14.581  -15.604 13.864  1.00 81.69 140 A 1 
ATOM 1106  C C     . ASN A 1 140 ? 13.980  -14.423 13.094  1.00 81.95 140 A 1 
ATOM 1107  O O     . ASN A 1 140 ? 14.586  -13.352 13.027  1.00 79.31 140 A 1 
ATOM 1108  C CB    . ASN A 1 140 ? 14.833  -15.285 15.344  1.00 79.87 140 A 1 
ATOM 1109  C CG    . ASN A 1 140 ? 13.548  -15.140 16.153  1.00 78.57 140 A 1 
ATOM 1110  O OD1   . ASN A 1 140 ? 12.451  -14.990 15.658  1.00 70.19 140 A 1 
ATOM 1111  N ND2   . ASN A 1 140 ? 13.664  -15.200 17.462  1.00 72.37 140 A 1 
ATOM 1112  N N     . LEU A 1 141 ? 12.818  -14.632 12.503  1.00 82.64 141 A 1 
ATOM 1113  C CA    . LEU A 1 141 ? 12.183  -13.629 11.660  1.00 82.75 141 A 1 
ATOM 1114  C C     . LEU A 1 141 ? 11.735  -12.418 12.483  1.00 82.98 141 A 1 
ATOM 1115  O O     . LEU A 1 141 ? 11.159  -12.553 13.564  1.00 80.56 141 A 1 
ATOM 1116  C CB    . LEU A 1 141 ? 11.009  -14.244 10.888  1.00 81.44 141 A 1 
ATOM 1117  C CG    . LEU A 1 141 ? 11.396  -15.365 9.904   1.00 80.24 141 A 1 
ATOM 1118  C CD1   . LEU A 1 141 ? 10.142  -15.915 9.233   1.00 75.09 141 A 1 
ATOM 1119  C CD2   . LEU A 1 141 ? 12.346  -14.876 8.812   1.00 74.79 141 A 1 
ATOM 1120  N N     . SER A 1 142 ? 11.952  -11.232 11.933  1.00 82.43 142 A 1 
ATOM 1121  C CA    . SER A 1 142 ? 11.329  -10.016 12.450  1.00 81.88 142 A 1 
ATOM 1122  C C     . SER A 1 142 ? 9.801   -10.096 12.328  1.00 82.98 142 A 1 
ATOM 1123  O O     . SER A 1 142 ? 9.268   -10.905 11.566  1.00 80.74 142 A 1 
ATOM 1124  C CB    . SER A 1 142 ? 11.871  -8.791  11.705  1.00 79.06 142 A 1 
ATOM 1125  O OG    . SER A 1 142 ? 11.397  -8.769  10.376  1.00 70.55 142 A 1 
ATOM 1126  N N     . ALA A 1 143 ? 9.090   -9.228  13.036  1.00 81.60 143 A 1 
ATOM 1127  C CA    . ALA A 1 143 ? 7.632   -9.174  12.949  1.00 81.69 143 A 1 
ATOM 1128  C C     . ALA A 1 143 ? 7.127   -8.942  11.509  1.00 82.53 143 A 1 
ATOM 1129  O O     . ALA A 1 143 ? 6.154   -9.564  11.095  1.00 80.63 143 A 1 
ATOM 1130  C CB    . ALA A 1 143 ? 7.136   -8.081  13.899  1.00 79.94 143 A 1 
ATOM 1131  N N     . SER A 1 144 ? 7.823   -8.115  10.729  1.00 80.80 144 A 1 
ATOM 1132  C CA    . SER A 1 144 ? 7.492   -7.867  9.324   1.00 80.24 144 A 1 
ATOM 1133  C C     . SER A 1 144 ? 7.728   -9.094  8.441   1.00 81.25 144 A 1 
ATOM 1134  O O     . SER A 1 144 ? 6.827   -9.505  7.715   1.00 79.58 144 A 1 
ATOM 1135  C CB    . SER A 1 144 ? 8.283   -6.666  8.791   1.00 77.80 144 A 1 
ATOM 1136  O OG    . SER A 1 144 ? 9.668   -6.824  8.998   1.00 67.12 144 A 1 
ATOM 1137  N N     . SER A 1 145 ? 8.886   -9.735  8.566   1.00 82.57 145 A 1 
ATOM 1138  C CA    . SER A 1 145 ? 9.200   -10.954 7.816   1.00 82.54 145 A 1 
ATOM 1139  C C     . SER A 1 145 ? 8.329   -12.140 8.241   1.00 83.31 145 A 1 
ATOM 1140  O O     . SER A 1 145 ? 8.000   -12.995 7.422   1.00 82.13 145 A 1 
ATOM 1141  C CB    . SER A 1 145 ? 10.671  -11.332 7.997   1.00 81.36 145 A 1 
ATOM 1142  O OG    . SER A 1 145 ? 11.530  -10.250 7.685   1.00 71.06 145 A 1 
ATOM 1143  N N     . ALA A 1 146 ? 7.925   -12.194 9.505   1.00 84.35 146 A 1 
ATOM 1144  C CA    . ALA A 1 146 ? 6.981   -13.192 9.989   1.00 84.94 146 A 1 
ATOM 1145  C C     . ALA A 1 146 ? 5.590   -12.993 9.381   1.00 85.19 146 A 1 
ATOM 1146  O O     . ALA A 1 146 ? 4.978   -13.958 8.938   1.00 83.96 146 A 1 
ATOM 1147  C CB    . ALA A 1 146 ? 6.937   -13.142 11.520  1.00 84.91 146 A 1 
ATOM 1148  N N     . LEU A 1 147 ? 5.116   -11.754 9.296   1.00 84.09 147 A 1 
ATOM 1149  C CA    . LEU A 1 147 ? 3.843   -11.438 8.645   1.00 83.67 147 A 1 
ATOM 1150  C C     . LEU A 1 147 ? 3.865   -11.801 7.156   1.00 83.61 147 A 1 
ATOM 1151  O O     . LEU A 1 147 ? 2.897   -12.365 6.652   1.00 82.66 147 A 1 
ATOM 1152  C CB    . LEU A 1 147 ? 3.524   -9.948  8.855   1.00 82.63 147 A 1 
ATOM 1153  C CG    . LEU A 1 147 ? 2.187   -9.500  8.225   1.00 79.41 147 A 1 
ATOM 1154  C CD1   . LEU A 1 147 ? 0.986   -10.229 8.820   1.00 73.61 147 A 1 
ATOM 1155  C CD2   . LEU A 1 147 ? 1.987   -8.002  8.436   1.00 73.39 147 A 1 
ATOM 1156  N N     . GLU A 1 148 ? 4.956   -11.519 6.480   1.00 83.53 148 A 1 
ATOM 1157  C CA    . GLU A 1 148 ? 5.178   -11.915 5.086   1.00 82.70 148 A 1 
ATOM 1158  C C     . GLU A 1 148 ? 5.075   -13.438 4.916   1.00 82.84 148 A 1 
ATOM 1159  O O     . GLU A 1 148 ? 4.298   -13.918 4.090   1.00 81.51 148 A 1 
ATOM 1160  C CB    . GLU A 1 148 ? 6.555   -11.375 4.657   1.00 81.00 148 A 1 
ATOM 1161  C CG    . GLU A 1 148 ? 6.907   -11.617 3.187   1.00 70.38 148 A 1 
ATOM 1162  C CD    . GLU A 1 148 ? 8.334   -11.143 2.840   1.00 65.12 148 A 1 
ATOM 1163  O OE1   . GLU A 1 148 ? 8.708   -11.190 1.654   1.00 58.35 148 A 1 
ATOM 1164  O OE2   . GLU A 1 148 ? 9.097   -10.750 3.752   1.00 58.47 148 A 1 
ATOM 1165  N N     . LEU A 1 149 ? 5.759   -14.204 5.763   1.00 83.78 149 A 1 
ATOM 1166  C CA    . LEU A 1 149 ? 5.694   -15.664 5.751   1.00 84.00 149 A 1 
ATOM 1167  C C     . LEU A 1 149 ? 4.273   -16.179 6.020   1.00 84.07 149 A 1 
ATOM 1168  O O     . LEU A 1 149 ? 3.808   -17.090 5.333   1.00 82.77 149 A 1 
ATOM 1169  C CB    . LEU A 1 149 ? 6.688   -16.223 6.785   1.00 83.63 149 A 1 
ATOM 1170  C CG    . LEU A 1 149 ? 6.711   -17.767 6.859   1.00 81.48 149 A 1 
ATOM 1171  C CD1   . LEU A 1 149 ? 7.222   -18.403 5.569   1.00 75.66 149 A 1 
ATOM 1172  C CD2   . LEU A 1 149 ? 7.616   -18.225 8.000   1.00 75.50 149 A 1 
ATOM 1173  N N     . LEU A 1 150 ? 3.580   -15.614 7.000   1.00 84.82 150 A 1 
ATOM 1174  C CA    . LEU A 1 150 ? 2.207   -15.993 7.332   1.00 84.38 150 A 1 
ATOM 1175  C C     . LEU A 1 150 ? 1.252   -15.732 6.163   1.00 83.89 150 A 1 
ATOM 1176  O O     . LEU A 1 150 ? 0.440   -16.596 5.832   1.00 81.96 150 A 1 
ATOM 1177  C CB    . LEU A 1 150 ? 1.742   -15.228 8.585   1.00 84.26 150 A 1 
ATOM 1178  C CG    . LEU A 1 150 ? 2.387   -15.691 9.902   1.00 82.07 150 A 1 
ATOM 1179  C CD1   . LEU A 1 150 ? 2.026   -14.704 11.013  1.00 78.01 150 A 1 
ATOM 1180  C CD2   . LEU A 1 150 ? 1.914   -17.078 10.322  1.00 77.93 150 A 1 
ATOM 1181  N N     . ARG A 1 151 ? 1.380   -14.592 5.504   1.00 83.36 151 A 1 
ATOM 1182  C CA    . ARG A 1 151 ? 0.578   -14.257 4.320   1.00 81.86 151 A 1 
ATOM 1183  C C     . ARG A 1 151 ? 0.885   -15.189 3.148   1.00 81.28 151 A 1 
ATOM 1184  O O     . ARG A 1 151 ? -0.047  -15.676 2.519   1.00 78.80 151 A 1 
ATOM 1185  C CB    . ARG A 1 151 ? 0.819   -12.800 3.921   1.00 80.38 151 A 1 
ATOM 1186  C CG    . ARG A 1 151 ? 0.114   -11.818 4.867   1.00 74.69 151 A 1 
ATOM 1187  C CD    . ARG A 1 151 ? 0.452   -10.387 4.448   1.00 73.38 151 A 1 
ATOM 1188  N NE    . ARG A 1 151 ? -0.314  -9.398  5.224   1.00 68.15 151 A 1 
ATOM 1189  C CZ    . ARG A 1 151 ? -0.331  -8.096  5.016   1.00 63.78 151 A 1 
ATOM 1190  N NH1   . ARG A 1 151 ? 0.404   -7.532  4.095   1.00 60.18 151 A 1 
ATOM 1191  N NH2   . ARG A 1 151 ? -1.100  -7.331  5.737   1.00 56.47 151 A 1 
ATOM 1192  N N     . GLU A 1 152 ? 2.145   -15.474 2.895   1.00 82.35 152 A 1 
ATOM 1193  C CA    . GLU A 1 152 ? 2.558   -16.404 1.843   1.00 81.12 152 A 1 
ATOM 1194  C C     . GLU A 1 152 ? 1.966   -17.803 2.078   1.00 80.62 152 A 1 
ATOM 1195  O O     . GLU A 1 152 ? 1.339   -18.382 1.188   1.00 78.61 152 A 1 
ATOM 1196  C CB    . GLU A 1 152 ? 4.101   -16.459 1.783   1.00 79.55 152 A 1 
ATOM 1197  C CG    . GLU A 1 152 ? 4.621   -17.233 0.559   1.00 70.46 152 A 1 
ATOM 1198  C CD    . GLU A 1 152 ? 6.138   -17.506 0.583   1.00 66.84 152 A 1 
ATOM 1199  O OE1   . GLU A 1 152 ? 6.541   -18.624 0.193   1.00 60.55 152 A 1 
ATOM 1200  O OE2   . GLU A 1 152 ? 6.931   -16.622 0.978   1.00 61.43 152 A 1 
ATOM 1201  N N     . LYS A 1 153 ? 2.101   -18.326 3.294   1.00 82.34 153 A 1 
ATOM 1202  C CA    . LYS A 1 153 ? 1.569   -19.640 3.661   1.00 81.67 153 A 1 
ATOM 1203  C C     . LYS A 1 153 ? 0.037   -19.670 3.635   1.00 80.95 153 A 1 
ATOM 1204  O O     . LYS A 1 153 ? -0.537  -20.632 3.131   1.00 77.59 153 A 1 
ATOM 1205  C CB    . LYS A 1 153 ? 2.109   -20.050 5.041   1.00 81.29 153 A 1 
ATOM 1206  C CG    . LYS A 1 153 ? 3.613   -20.391 5.050   1.00 78.87 153 A 1 
ATOM 1207  C CD    . LYS A 1 153 ? 3.916   -21.752 4.419   1.00 76.25 153 A 1 
ATOM 1208  C CE    . LYS A 1 153 ? 5.391   -22.124 4.651   1.00 72.33 153 A 1 
ATOM 1209  N NZ    . LYS A 1 153 ? 5.674   -23.553 4.341   1.00 66.39 153 A 1 
ATOM 1210  N N     . GLY A 1 154 ? -0.615  -18.629 4.108   1.00 80.69 154 A 1 
ATOM 1211  C CA    . GLY A 1 154 ? -2.066  -18.493 4.049   1.00 79.45 154 A 1 
ATOM 1212  C C     . GLY A 1 154 ? -2.595  -18.479 2.618   1.00 79.05 154 A 1 
ATOM 1213  O O     . GLY A 1 154 ? -3.540  -19.197 2.300   1.00 75.86 154 A 1 
ATOM 1214  N N     . PHE A 1 155 ? -1.933  -17.744 1.733   1.00 79.26 155 A 1 
ATOM 1215  C CA    . PHE A 1 155 ? -2.308  -17.670 0.322   1.00 77.59 155 A 1 
ATOM 1216  C C     . PHE A 1 155 ? -2.137  -19.012 -0.402  1.00 76.55 155 A 1 
ATOM 1217  O O     . PHE A 1 155 ? -3.008  -19.419 -1.170  1.00 72.10 155 A 1 
ATOM 1218  C CB    . PHE A 1 155 ? -1.482  -16.575 -0.345  1.00 74.44 155 A 1 
ATOM 1219  C CG    . PHE A 1 155 ? -1.905  -16.290 -1.770  1.00 69.94 155 A 1 
ATOM 1220  C CD1   . PHE A 1 155 ? -1.098  -16.687 -2.847  1.00 64.77 155 A 1 
ATOM 1221  C CD2   . PHE A 1 155 ? -3.109  -15.601 -2.013  1.00 63.59 155 A 1 
ATOM 1222  C CE1   . PHE A 1 155 ? -1.480  -16.365 -4.159  1.00 58.48 155 A 1 
ATOM 1223  C CE2   . PHE A 1 155 ? -3.491  -15.279 -3.325  1.00 58.08 155 A 1 
ATOM 1224  C CZ    . PHE A 1 155 ? -2.670  -15.651 -4.395  1.00 57.08 155 A 1 
ATOM 1225  N N     . ARG A 1 156 ? -1.064  -19.740 -0.124  1.00 76.83 156 A 1 
ATOM 1226  C CA    . ARG A 1 156 ? -0.875  -21.093 -0.670  1.00 74.71 156 A 1 
ATOM 1227  C C     . ARG A 1 156 ? -1.965  -22.056 -0.199  1.00 73.50 156 A 1 
ATOM 1228  O O     . ARG A 1 156 ? -2.488  -22.814 -1.007  1.00 68.92 156 A 1 
ATOM 1229  C CB    . ARG A 1 156 ? 0.509   -21.642 -0.295  1.00 71.69 156 A 1 
ATOM 1230  C CG    . ARG A 1 156 ? 1.642   -20.952 -1.063  1.00 64.54 156 A 1 
ATOM 1231  C CD    . ARG A 1 156 ? 2.976   -21.586 -0.671  1.00 62.19 156 A 1 
ATOM 1232  N NE    . ARG A 1 156 ? 4.120   -20.825 -1.197  1.00 55.90 156 A 1 
ATOM 1233  C CZ    . ARG A 1 156 ? 5.308   -21.299 -1.530  1.00 50.82 156 A 1 
ATOM 1234  N NH1   . ARG A 1 156 ? 5.590   -22.574 -1.485  1.00 47.78 156 A 1 
ATOM 1235  N NH2   . ARG A 1 156 ? 6.242   -20.477 -1.905  1.00 43.91 156 A 1 
ATOM 1236  N N     . ALA A 1 157 ? -2.322  -21.996 1.064   1.00 74.19 157 A 1 
ATOM 1237  C CA    . ALA A 1 157 ? -3.399  -22.814 1.612   1.00 72.05 157 A 1 
ATOM 1238  C C     . ALA A 1 157 ? -4.759  -22.480 0.975   1.00 70.81 157 A 1 
ATOM 1239  O O     . ALA A 1 157 ? -5.509  -23.385 0.622   1.00 65.77 157 A 1 
ATOM 1240  C CB    . ALA A 1 157 ? -3.422  -22.639 3.135   1.00 69.08 157 A 1 
ATOM 1241  N N     . GLN A 1 158 ? -5.051  -21.198 0.744   1.00 69.39 158 A 1 
ATOM 1242  C CA    . GLN A 1 158 ? -6.268  -20.755 0.056   1.00 65.56 158 A 1 
ATOM 1243  C C     . GLN A 1 158 ? -6.378  -21.279 -1.374  1.00 63.53 158 A 1 
ATOM 1244  O O     . GLN A 1 158 ? -7.457  -21.666 -1.807  1.00 57.60 158 A 1 
ATOM 1245  C CB    . GLN A 1 158 ? -6.323  -19.221 -0.002  1.00 60.30 158 A 1 
ATOM 1246  C CG    . GLN A 1 158 ? -6.770  -18.597 1.318   1.00 54.12 158 A 1 
ATOM 1247  C CD    . GLN A 1 158 ? -6.942  -17.087 1.220   1.00 49.95 158 A 1 
ATOM 1248  O OE1   . GLN A 1 158 ? -6.629  -16.436 0.239   1.00 45.58 158 A 1 
ATOM 1249  N NE2   . GLN A 1 158 ? -7.473  -16.472 2.253   1.00 43.67 158 A 1 
ATOM 1250  N N     . ARG A 1 159 ? -5.274  -21.315 -2.101  1.00 65.64 159 A 1 
ATOM 1251  C CA    . ARG A 1 159 ? -5.262  -21.849 -3.470  1.00 62.13 159 A 1 
ATOM 1252  C C     . ARG A 1 159 ? -5.431  -23.375 -3.527  1.00 60.20 159 A 1 
ATOM 1253  O O     . ARG A 1 159 ? -5.412  -23.932 -4.617  1.00 53.85 159 A 1 
ATOM 1254  C CB    . ARG A 1 159 ? -4.000  -21.382 -4.210  1.00 56.75 159 A 1 
ATOM 1255  C CG    . ARG A 1 159 ? -4.090  -19.906 -4.628  1.00 51.68 159 A 1 
ATOM 1256  C CD    . ARG A 1 159 ? -2.886  -19.548 -5.508  1.00 48.22 159 A 1 
ATOM 1257  N NE    . ARG A 1 159 ? -3.025  -18.210 -6.119  1.00 43.99 159 A 1 
ATOM 1258  C CZ    . ARG A 1 159 ? -2.292  -17.737 -7.125  1.00 39.74 159 A 1 
ATOM 1259  N NH1   . ARG A 1 159 ? -1.302  -18.417 -7.642  1.00 38.39 159 A 1 
ATOM 1260  N NH2   . ARG A 1 159 ? -2.549  -16.572 -7.636  1.00 35.84 159 A 1 
ATOM 1261  N N     . GLY A 1 160 ? -5.574  -24.037 -2.402  1.00 55.44 160 A 1 
ATOM 1262  C CA    . GLY A 1 160 ? -5.641  -25.500 -2.342  1.00 51.98 160 A 1 
ATOM 1263  C C     . GLY A 1 160 ? -4.337  -26.190 -2.750  1.00 52.80 160 A 1 
ATOM 1264  O O     . GLY A 1 160 ? -4.324  -27.395 -2.998  1.00 48.12 160 A 1 
ATOM 1265  N N     . ARG A 1 161 ? -3.250  -25.430 -2.812  1.00 52.66 161 A 1 
ATOM 1266  C CA    . ARG A 1 161 ? -1.919  -25.875 -3.244  1.00 51.19 161 A 1 
ATOM 1267  C C     . ARG A 1 161 ? -0.999  -26.031 -2.018  1.00 51.89 161 A 1 
ATOM 1268  O O     . ARG A 1 161 ? -0.016  -25.304 -1.878  1.00 47.42 161 A 1 
ATOM 1269  C CB    . ARG A 1 161 ? -1.384  -24.888 -4.299  1.00 45.12 161 A 1 
ATOM 1270  C CG    . ARG A 1 161 ? -2.132  -24.987 -5.646  1.00 41.10 161 A 1 
ATOM 1271  C CD    . ARG A 1 161 ? -1.718  -23.840 -6.582  1.00 37.86 161 A 1 
ATOM 1272  N NE    . ARG A 1 161 ? -2.196  -24.023 -7.974  1.00 34.69 161 A 1 
ATOM 1273  C CZ    . ARG A 1 161 ? -1.899  -23.231 -8.998  1.00 31.25 161 A 1 
ATOM 1274  N NH1   . ARG A 1 161 ? -1.255  -22.116 -8.861  1.00 30.21 161 A 1 
ATOM 1275  N NH2   . ARG A 1 161 ? -2.227  -23.556 -10.209 1.00 28.67 161 A 1 
ATOM 1276  N N     . PRO A 1 162 ? -1.320  -26.958 -1.109  1.00 45.97 162 A 1 
ATOM 1277  C CA    . PRO A 1 162 ? -0.534  -27.138 0.108   1.00 44.73 162 A 1 
ATOM 1278  C C     . PRO A 1 162 ? 0.797   -27.840 -0.158  1.00 45.42 162 A 1 
ATOM 1279  O O     . PRO A 1 162 ? 1.654   -27.887 0.716   1.00 42.82 162 A 1 
ATOM 1280  C CB    . PRO A 1 162 ? -1.430  -27.973 1.028   1.00 40.19 162 A 1 
ATOM 1281  C CG    . PRO A 1 162 ? -2.210  -28.850 0.048   1.00 39.34 162 A 1 
ATOM 1282  C CD    . PRO A 1 162 ? -2.404  -27.924 -1.150  1.00 40.75 162 A 1 
ATOM 1283  N N     . ARG A 1 163 ? 0.940   -28.440 -1.337  1.00 47.80 163 A 1 
ATOM 1284  C CA    . ARG A 1 163 ? 2.083   -29.303 -1.612  1.00 47.29 163 A 1 
ATOM 1285  C C     . ARG A 1 163 ? 3.347   -28.468 -1.658  1.00 48.25 163 A 1 
ATOM 1286  O O     . ARG A 1 163 ? 3.572   -27.674 -2.561  1.00 44.63 163 A 1 
ATOM 1287  C CB    . ARG A 1 163 ? 1.893   -30.139 -2.886  1.00 41.59 163 A 1 
ATOM 1288  C CG    . ARG A 1 163 ? 0.923   -31.309 -2.659  1.00 37.60 163 A 1 
ATOM 1289  C CD    . ARG A 1 163 ? 0.896   -32.224 -3.885  1.00 33.83 163 A 1 
ATOM 1290  N NE    . ARG A 1 163 ? -0.002  -33.379 -3.681  1.00 30.65 163 A 1 
ATOM 1291  C CZ    . ARG A 1 163 ? -0.264  -34.332 -4.573  1.00 27.56 163 A 1 
ATOM 1292  N NH1   . ARG A 1 163 ? 0.295   -34.335 -5.757  1.00 26.51 163 A 1 
ATOM 1293  N NH2   . ARG A 1 163 ? -1.095  -35.294 -4.289  1.00 24.52 163 A 1 
ATOM 1294  N N     . VAL A 1 164 ? 4.184   -28.725 -0.678  1.00 45.57 164 A 1 
ATOM 1295  C CA    . VAL A 1 164 ? 5.583   -28.335 -0.708  1.00 45.00 164 A 1 
ATOM 1296  C C     . VAL A 1 164 ? 6.194   -28.915 -1.973  1.00 46.46 164 A 1 
ATOM 1297  O O     . VAL A 1 164 ? 6.038   -30.108 -2.238  1.00 44.19 164 A 1 
ATOM 1298  C CB    . VAL A 1 164 ? 6.320   -28.862 0.527   1.00 40.90 164 A 1 
ATOM 1299  C CG1   . VAL A 1 164 ? 7.752   -28.334 0.531   1.00 36.91 164 A 1 
ATOM 1300  C CG2   . VAL A 1 164 ? 5.624   -28.417 1.824   1.00 37.78 164 A 1 
ATOM 1301  N N     . LYS A 1 165 ? 6.880   -28.060 -2.728  1.00 49.74 165 A 1 
ATOM 1302  C CA    . LYS A 1 165 ? 7.575   -28.445 -3.960  1.00 49.76 165 A 1 
ATOM 1303  C C     . LYS A 1 165 ? 8.486   -29.642 -3.686  1.00 50.79 165 A 1 
ATOM 1304  O O     . LYS A 1 165 ? 9.569   -29.485 -3.127  1.00 47.54 165 A 1 
ATOM 1305  C CB    . LYS A 1 165 ? 8.408   -27.268 -4.482  1.00 45.28 165 A 1 
ATOM 1306  C CG    . LYS A 1 165 ? 7.562   -26.135 -5.079  1.00 41.36 165 A 1 
ATOM 1307  C CD    . LYS A 1 165 ? 8.495   -25.046 -5.611  1.00 37.80 165 A 1 
ATOM 1308  C CE    . LYS A 1 165 ? 7.690   -23.933 -6.275  1.00 33.91 165 A 1 
ATOM 1309  N NZ    . LYS A 1 165 ? 8.589   -22.907 -6.829  1.00 30.95 165 A 1 
ATOM 1310  N N     . LYS A 1 166 ? 8.059   -30.825 -4.097  1.00 51.60 166 A 1 
ATOM 1311  C CA    . LYS A 1 166 ? 8.955   -31.968 -4.169  1.00 51.30 166 A 1 
ATOM 1312  C C     . LYS A 1 166 ? 9.732   -31.839 -5.473  1.00 52.43 166 A 1 
ATOM 1313  O O     . LYS A 1 166 ? 9.302   -32.333 -6.508  1.00 49.09 166 A 1 
ATOM 1314  C CB    . LYS A 1 166 ? 8.202   -33.304 -4.033  1.00 46.38 166 A 1 
ATOM 1315  C CG    . LYS A 1 166 ? 7.808   -33.579 -2.569  1.00 42.03 166 A 1 
ATOM 1316  C CD    . LYS A 1 166 ? 7.243   -34.995 -2.382  1.00 38.22 166 A 1 
ATOM 1317  C CE    . LYS A 1 166 ? 6.960   -35.228 -0.888  1.00 33.67 166 A 1 
ATOM 1318  N NZ    . LYS A 1 166 ? 6.520   -36.608 -0.572  1.00 30.16 166 A 1 
ATOM 1319  N N     . LEU A 1 167 ? 10.867  -31.154 -5.402  1.00 50.41 167 A 1 
ATOM 1320  C CA    . LEU A 1 167 ? 11.865  -31.251 -6.459  1.00 50.22 167 A 1 
ATOM 1321  C C     . LEU A 1 167 ? 12.212  -32.732 -6.617  1.00 51.37 167 A 1 
ATOM 1322  O O     . LEU A 1 167 ? 12.773  -33.334 -5.700  1.00 47.46 167 A 1 
ATOM 1323  C CB    . LEU A 1 167 ? 13.102  -30.417 -6.085  1.00 44.90 167 A 1 
ATOM 1324  C CG    . LEU A 1 167 ? 12.933  -28.914 -6.367  1.00 40.68 167 A 1 
ATOM 1325  C CD1   . LEU A 1 167 ? 13.940  -28.099 -5.571  1.00 38.03 167 A 1 
ATOM 1326  C CD2   . LEU A 1 167 ? 13.139  -28.609 -7.857  1.00 38.15 167 A 1 
ATOM 1327  N N     . HIS A 1 168 ? 11.832  -33.315 -7.740  1.00 49.38 168 A 1 
ATOM 1328  C CA    . HIS A 1 168 ? 12.203  -34.690 -8.030  1.00 50.12 168 A 1 
ATOM 1329  C C     . HIS A 1 168 ? 13.727  -34.774 -8.106  1.00 51.01 168 A 1 
ATOM 1330  O O     . HIS A 1 168 ? 14.335  -34.077 -8.925  1.00 48.17 168 A 1 
ATOM 1331  C CB    . HIS A 1 168 ? 11.532  -35.180 -9.320  1.00 45.71 168 A 1 
ATOM 1332  C CG    . HIS A 1 168 ? 10.149  -35.713 -9.075  1.00 42.47 168 A 1 
ATOM 1333  N ND1   . HIS A 1 168 ? 9.838   -36.930 -8.500  1.00 38.65 168 A 1 
ATOM 1334  C CD2   . HIS A 1 168 ? 8.954   -35.103 -9.369  1.00 37.49 168 A 1 
ATOM 1335  C CE1   . HIS A 1 168 ? 8.501   -37.044 -8.459  1.00 34.23 168 A 1 
ATOM 1336  N NE2   . HIS A 1 168 ? 7.931   -35.952 -8.975  1.00 34.92 168 A 1 
ATOM 1337  N N     . PRO A 1 169 ? 14.364  -35.574 -7.257  1.00 49.57 169 A 1 
ATOM 1338  C CA    . PRO A 1 169 ? 15.808  -35.693 -7.255  1.00 48.87 169 A 1 
ATOM 1339  C C     . PRO A 1 169 ? 16.241  -36.476 -8.496  1.00 49.73 169 A 1 
ATOM 1340  O O     . PRO A 1 169 ? 16.386  -37.694 -8.460  1.00 47.61 169 A 1 
ATOM 1341  C CB    . PRO A 1 169 ? 16.148  -36.380 -5.928  1.00 45.01 169 A 1 
ATOM 1342  C CG    . PRO A 1 169 ? 14.917  -37.239 -5.645  1.00 44.42 169 A 1 
ATOM 1343  C CD    . PRO A 1 169 ? 13.772  -36.408 -6.229  1.00 46.21 169 A 1 
ATOM 1344  N N     . GLN A 1 170 ? 16.468  -35.799 -9.606  1.00 52.19 170 A 1 
ATOM 1345  C CA    . GLN A 1 170 ? 17.236  -36.420 -10.679 1.00 51.58 170 A 1 
ATOM 1346  C C     . GLN A 1 170 ? 18.682  -36.541 -10.200 1.00 52.56 170 A 1 
ATOM 1347  O O     . GLN A 1 170 ? 19.408  -35.555 -10.165 1.00 48.88 170 A 1 
ATOM 1348  C CB    . GLN A 1 170 ? 17.141  -35.612 -11.982 1.00 46.48 170 A 1 
ATOM 1349  C CG    . GLN A 1 170 ? 15.858  -35.914 -12.777 1.00 42.65 170 A 1 
ATOM 1350  C CD    . GLN A 1 170 ? 15.837  -35.212 -14.136 1.00 38.98 170 A 1 
ATOM 1351  O OE1   . GLN A 1 170 ? 16.604  -34.303 -14.412 1.00 36.82 170 A 1 
ATOM 1352  N NE2   . GLN A 1 170 ? 14.950  -35.607 -15.026 1.00 34.75 170 A 1 
ATOM 1353  N N     . GLN A 1 171 ? 19.086  -37.734 -9.837  1.00 49.00 171 A 1 
ATOM 1354  C CA    . GLN A 1 171 ? 20.418  -38.080 -9.315  1.00 49.15 171 A 1 
ATOM 1355  C C     . GLN A 1 171 ? 21.554  -37.951 -10.345 1.00 50.11 171 A 1 
ATOM 1356  O O     . GLN A 1 171 ? 22.424  -38.813 -10.426 1.00 46.54 171 A 1 
ATOM 1357  C CB    . GLN A 1 171 ? 20.397  -39.518 -8.767  1.00 43.57 171 A 1 
ATOM 1358  C CG    . GLN A 1 171 ? 19.685  -39.698 -7.429  1.00 39.38 171 A 1 
ATOM 1359  C CD    . GLN A 1 171 ? 19.840  -41.142 -6.934  1.00 35.78 171 A 1 
ATOM 1360  O OE1   . GLN A 1 171 ? 19.971  -42.079 -7.701  1.00 33.28 171 A 1 
ATOM 1361  N NE2   . GLN A 1 171 ? 19.831  -41.367 -5.641  1.00 31.87 171 A 1 
ATOM 1362  N N     . VAL A 1 172 ? 21.579  -36.928 -11.156 1.00 50.65 172 A 1 
ATOM 1363  C CA    . VAL A 1 172 ? 22.715  -36.734 -12.057 1.00 50.51 172 A 1 
ATOM 1364  C C     . VAL A 1 172 ? 23.817  -35.985 -11.311 1.00 51.88 172 A 1 
ATOM 1365  O O     . VAL A 1 172 ? 24.048  -34.802 -11.533 1.00 48.37 172 A 1 
ATOM 1366  C CB    . VAL A 1 172 ? 22.319  -36.103 -13.407 1.00 45.43 172 A 1 
ATOM 1367  C CG1   . VAL A 1 172 ? 23.471  -36.275 -14.395 1.00 40.95 172 A 1 
ATOM 1368  C CG2   . VAL A 1 172 ? 21.090  -36.784 -14.015 1.00 40.29 172 A 1 
ATOM 1369  N N     . LEU A 1 173 ? 24.495  -36.696 -10.420 1.00 47.58 173 A 1 
ATOM 1370  C CA    . LEU A 1 173 ? 25.782  -36.291 -9.852  1.00 47.65 173 A 1 
ATOM 1371  C C     . LEU A 1 173 ? 26.810  -36.204 -10.983 1.00 49.74 173 A 1 
ATOM 1372  O O     . LEU A 1 173 ? 27.530  -37.158 -11.283 1.00 46.66 173 A 1 
ATOM 1373  C CB    . LEU A 1 173 ? 26.203  -37.299 -8.764  1.00 42.35 173 A 1 
ATOM 1374  C CG    . LEU A 1 173 ? 25.641  -36.989 -7.368  1.00 38.74 173 A 1 
ATOM 1375  C CD1   . LEU A 1 173 ? 25.681  -38.238 -6.494  1.00 35.94 173 A 1 
ATOM 1376  C CD2   . LEU A 1 173 ? 26.469  -35.899 -6.680  1.00 36.98 173 A 1 
ATOM 1377  N N     . ASN A 1 174 ? 26.859  -35.066 -11.644 1.00 54.83 174 A 1 
ATOM 1378  C CA    . ASN A 1 174 ? 27.852  -34.853 -12.684 1.00 54.69 174 A 1 
ATOM 1379  C C     . ASN A 1 174 ? 29.128  -34.286 -12.058 1.00 56.63 174 A 1 
ATOM 1380  O O     . ASN A 1 174 ? 29.084  -33.282 -11.355 1.00 52.12 174 A 1 
ATOM 1381  C CB    . ASN A 1 174 ? 27.257  -33.994 -13.806 1.00 49.19 174 A 1 
ATOM 1382  C CG    . ASN A 1 174 ? 27.449  -34.668 -15.148 1.00 44.46 174 A 1 
ATOM 1383  O OD1   . ASN A 1 174 ? 28.499  -35.192 -15.481 1.00 41.08 174 A 1 
ATOM 1384  N ND2   . ASN A 1 174 ? 26.426  -34.678 -15.973 1.00 40.57 174 A 1 
ATOM 1385  N N     . ARG A 1 175 ? 30.259  -34.933 -12.318 1.00 54.29 175 A 1 
ATOM 1386  C CA    . ARG A 1 175 ? 31.539  -34.648 -11.640 1.00 54.53 175 A 1 
ATOM 1387  C C     . ARG A 1 175 ? 32.020  -33.198 -11.737 1.00 57.71 175 A 1 
ATOM 1388  O O     . ARG A 1 175 ? 32.804  -32.769 -10.899 1.00 52.91 175 A 1 
ATOM 1389  C CB    . ARG A 1 175 ? 32.644  -35.549 -12.212 1.00 47.45 175 A 1 
ATOM 1390  C CG    . ARG A 1 175 ? 32.534  -37.014 -11.769 1.00 42.64 175 A 1 
ATOM 1391  C CD    . ARG A 1 175 ? 33.728  -37.793 -12.325 1.00 38.36 175 A 1 
ATOM 1392  N NE    . ARG A 1 175 ? 33.720  -39.193 -11.874 1.00 33.95 175 A 1 
ATOM 1393  C CZ    . ARG A 1 175 ? 34.596  -40.131 -12.221 1.00 29.85 175 A 1 
ATOM 1394  N NH1   . ARG A 1 175 ? 35.583  -39.879 -13.038 1.00 28.10 175 A 1 
ATOM 1395  N NH2   . ARG A 1 175 ? 34.493  -41.339 -11.745 1.00 26.11 175 A 1 
ATOM 1396  N N     . CYS A 1 176 ? 31.618  -32.493 -12.777 1.00 64.99 176 A 1 
ATOM 1397  C CA    . CYS A 1 176 ? 32.151  -31.164 -13.071 1.00 66.34 176 A 1 
ATOM 1398  C C     . CYS A 1 176 ? 31.326  -30.013 -12.487 1.00 70.45 176 A 1 
ATOM 1399  O O     . CYS A 1 176 ? 31.778  -28.870 -12.559 1.00 65.77 176 A 1 
ATOM 1400  C CB    . CYS A 1 176 ? 32.285  -31.011 -14.593 1.00 58.90 176 A 1 
ATOM 1401  S SG    . CYS A 1 176 ? 33.351  -32.309 -15.284 1.00 50.48 176 A 1 
ATOM 1402  N N     . ILE A 1 177 ? 30.140  -30.286 -11.974 1.00 71.34 177 A 1 
ATOM 1403  C CA    . ILE A 1 177 ? 29.229  -29.252 -11.477 1.00 72.41 177 A 1 
ATOM 1404  C C     . ILE A 1 177 ? 28.726  -29.651 -10.100 1.00 74.58 177 A 1 
ATOM 1405  O O     . ILE A 1 177 ? 28.230  -30.762 -9.912  1.00 70.94 177 A 1 
ATOM 1406  C CB    . ILE A 1 177 ? 28.078  -28.992 -12.471 1.00 68.28 177 A 1 
ATOM 1407  C CG1   . ILE A 1 177 ? 28.694  -28.469 -13.786 1.00 61.95 177 A 1 
ATOM 1408  C CG2   . ILE A 1 177 ? 27.054  -28.009 -11.882 1.00 60.13 177 A 1 
ATOM 1409  C CD1   . ILE A 1 177 ? 27.703  -27.948 -14.813 1.00 55.87 177 A 1 
ATOM 1410  N N     . GLN A 1 178 ? 28.847  -28.719 -9.163  1.00 75.77 178 A 1 
ATOM 1411  C CA    . GLN A 1 178 ? 28.407  -28.888 -7.789  1.00 76.31 178 A 1 
ATOM 1412  C C     . GLN A 1 178 ? 27.325  -27.860 -7.470  1.00 77.68 178 A 1 
ATOM 1413  O O     . GLN A 1 178 ? 27.518  -26.661 -7.675  1.00 74.47 178 A 1 
ATOM 1414  C CB    . GLN A 1 178 ? 29.596  -28.766 -6.829  1.00 72.63 178 A 1 
ATOM 1415  C CG    . GLN A 1 178 ? 30.716  -29.770 -7.132  1.00 68.13 178 A 1 
ATOM 1416  C CD    . GLN A 1 178 ? 31.848  -29.736 -6.105  1.00 66.08 178 A 1 
ATOM 1417  O OE1   . GLN A 1 178 ? 31.825  -29.025 -5.118  1.00 60.86 178 A 1 
ATOM 1418  N NE2   . GLN A 1 178 ? 32.880  -30.521 -6.306  1.00 59.75 178 A 1 
ATOM 1419  N N     . GLU A 1 179 ? 26.203  -28.336 -6.957  1.00 77.21 179 A 1 
ATOM 1420  C CA    . GLU A 1 179 ? 25.038  -27.544 -6.585  1.00 77.23 179 A 1 
ATOM 1421  C C     . GLU A 1 179 ? 24.650  -27.835 -5.132  1.00 78.13 179 A 1 
ATOM 1422  O O     . GLU A 1 179 ? 25.063  -28.833 -4.543  1.00 74.52 179 A 1 
ATOM 1423  C CB    . GLU A 1 179 ? 23.852  -27.862 -7.518  1.00 72.99 179 A 1 
ATOM 1424  C CG    . GLU A 1 179 ? 24.106  -27.531 -8.997  1.00 65.63 179 A 1 
ATOM 1425  C CD    . GLU A 1 179 ? 22.902  -27.860 -9.899  1.00 63.02 179 A 1 
ATOM 1426  O OE1   . GLU A 1 179 ? 23.118  -28.078 -11.112 1.00 56.81 179 A 1 
ATOM 1427  O OE2   . GLU A 1 179 ? 21.751  -27.893 -9.409  1.00 58.39 179 A 1 
ATOM 1428  N N     . GLU A 1 180 ? 23.812  -26.981 -4.555  1.00 78.02 180 A 1 
ATOM 1429  C CA    . GLU A 1 180 ? 23.321  -27.173 -3.190  1.00 78.19 180 A 1 
ATOM 1430  C C     . GLU A 1 180 ? 22.463  -28.441 -3.048  1.00 79.22 180 A 1 
ATOM 1431  O O     . GLU A 1 180 ? 22.503  -29.129 -2.030  1.00 76.42 180 A 1 
ATOM 1432  C CB    . GLU A 1 180 ? 22.534  -25.919 -2.793  1.00 74.77 180 A 1 
ATOM 1433  C CG    . GLU A 1 180 ? 22.189  -25.916 -1.303  1.00 68.81 180 A 1 
ATOM 1434  C CD    . GLU A 1 180 ? 21.541  -24.611 -0.839  1.00 65.22 180 A 1 
ATOM 1435  O OE1   . GLU A 1 180 ? 21.576  -24.367 0.383   1.00 59.89 180 A 1 
ATOM 1436  O OE2   . GLU A 1 180 ? 20.990  -23.864 -1.671  1.00 61.97 180 A 1 
ATOM 1437  N N     . GLU A 1 181 ? 21.726  -28.790 -4.096  1.00 78.40 181 A 1 
ATOM 1438  C CA    . GLU A 1 181 ? 20.896  -29.995 -4.102  1.00 78.47 181 A 1 
ATOM 1439  C C     . GLU A 1 181 ? 21.722  -31.290 -4.032  1.00 79.92 181 A 1 
ATOM 1440  O O     . GLU A 1 181 ? 21.250  -32.291 -3.497  1.00 77.25 181 A 1 
ATOM 1441  C CB    . GLU A 1 181 ? 19.999  -29.966 -5.346  1.00 75.41 181 A 1 
ATOM 1442  C CG    . GLU A 1 181 ? 18.949  -31.085 -5.398  1.00 68.08 181 A 1 
ATOM 1443  C CD    . GLU A 1 181 ? 17.885  -31.049 -4.292  1.00 62.59 181 A 1 
ATOM 1444  O OE1   . GLU A 1 181 ? 17.153  -32.053 -4.154  1.00 55.98 181 A 1 
ATOM 1445  O OE2   . GLU A 1 181 ? 17.759  -30.053 -3.554  1.00 55.86 181 A 1 
ATOM 1446  N N     . ASP A 1 182 ? 22.972  -31.266 -4.500  1.00 81.04 182 A 1 
ATOM 1447  C CA    . ASP A 1 182 ? 23.864  -32.418 -4.381  1.00 81.05 182 A 1 
ATOM 1448  C C     . ASP A 1 182 ? 24.208  -32.694 -2.913  1.00 82.70 182 A 1 
ATOM 1449  O O     . ASP A 1 182 ? 24.255  -33.850 -2.499  1.00 80.42 182 A 1 
ATOM 1450  C CB    . ASP A 1 182 ? 25.135  -32.203 -5.217  1.00 78.36 182 A 1 
ATOM 1451  C CG    . ASP A 1 182 ? 24.856  -32.007 -6.711  1.00 73.26 182 A 1 
ATOM 1452  O OD1   . ASP A 1 182 ? 23.897  -32.625 -7.236  1.00 65.57 182 A 1 
ATOM 1453  O OD2   . ASP A 1 182 ? 25.619  -31.244 -7.336  1.00 67.10 182 A 1 
ATOM 1454  N N     . MET A 1 183 ? 24.335  -31.651 -2.090  1.00 81.20 183 A 1 
ATOM 1455  C CA    . MET A 1 183 ? 24.533  -31.807 -0.645  1.00 81.61 183 A 1 
ATOM 1456  C C     . MET A 1 183 ? 23.326  -32.472 0.011   1.00 82.79 183 A 1 
ATOM 1457  O O     . MET A 1 183 ? 23.492  -33.305 0.900   1.00 81.18 183 A 1 
ATOM 1458  C CB    . MET A 1 183 ? 24.786  -30.460 0.037   1.00 79.89 183 A 1 
ATOM 1459  C CG    . MET A 1 183 ? 25.917  -29.648 -0.577  1.00 75.70 183 A 1 
ATOM 1460  S SD    . MET A 1 183 ? 26.285  -28.177 0.403   1.00 71.90 183 A 1 
ATOM 1461  C CE    . MET A 1 183 ? 27.207  -27.217 -0.798  1.00 62.64 183 A 1 
ATOM 1462  N N     . ARG A 1 184 ? 22.116  -32.151 -0.440  1.00 83.19 184 A 1 
ATOM 1463  C CA    . ARG A 1 184 ? 20.895  -32.784 0.064   1.00 83.36 184 A 1 
ATOM 1464  C C     . ARG A 1 184 ? 20.843  -34.270 -0.273  1.00 84.21 184 A 1 
ATOM 1465  O O     . ARG A 1 184 ? 20.454  -35.073 0.570   1.00 82.38 184 A 1 
ATOM 1466  C CB    . ARG A 1 184 ? 19.661  -32.063 -0.491  1.00 81.11 184 A 1 
ATOM 1467  C CG    . ARG A 1 184 ? 18.412  -32.400 0.331   1.00 75.83 184 A 1 
ATOM 1468  C CD    . ARG A 1 184 ? 17.160  -31.720 -0.239  1.00 74.53 184 A 1 
ATOM 1469  N NE    . ARG A 1 184 ? 16.423  -32.633 -1.119  1.00 68.43 184 A 1 
ATOM 1470  C CZ    . ARG A 1 184 ? 15.280  -32.342 -1.718  1.00 63.99 184 A 1 
ATOM 1471  N NH1   . ARG A 1 184 ? 14.746  -31.155 -1.649  1.00 58.94 184 A 1 
ATOM 1472  N NH2   . ARG A 1 184 ? 14.648  -33.252 -2.388  1.00 56.06 184 A 1 
ATOM 1473  N N     . ILE A 1 185 ? 21.258  -34.631 -1.482  1.00 84.66 185 A 1 
ATOM 1474  C CA    . ILE A 1 185 ? 21.350  -36.031 -1.906  1.00 84.44 185 A 1 
ATOM 1475  C C     . ILE A 1 185 ? 22.383  -36.769 -1.049  1.00 85.55 185 A 1 
ATOM 1476  O O     . ILE A 1 185 ? 22.068  -37.818 -0.488  1.00 83.81 185 A 1 
ATOM 1477  C CB    . ILE A 1 185 ? 21.664  -36.131 -3.414  1.00 82.40 185 A 1 
ATOM 1478  C CG1   . ILE A 1 185 ? 20.481  -35.579 -4.245  1.00 76.52 185 A 1 
ATOM 1479  C CG2   . ILE A 1 185 ? 21.942  -37.590 -3.821  1.00 73.98 185 A 1 
ATOM 1480  C CD1   . ILE A 1 185 ? 20.827  -35.315 -5.710  1.00 67.61 185 A 1 
ATOM 1481  N N     . LEU A 1 186 ? 23.567  -36.188 -0.872  1.00 85.03 186 A 1 
ATOM 1482  C CA    . LEU A 1 186 ? 24.621  -36.771 -0.041  1.00 84.92 186 A 1 
ATOM 1483  C C     . LEU A 1 186 ? 24.184  -36.921 1.424   1.00 85.89 186 A 1 
ATOM 1484  O O     . LEU A 1 186 ? 24.452  -37.948 2.046   1.00 84.02 186 A 1 
ATOM 1485  C CB    . LEU A 1 186 ? 25.883  -35.903 -0.150  1.00 83.95 186 A 1 
ATOM 1486  C CG    . LEU A 1 186 ? 26.565  -35.929 -1.533  1.00 81.64 186 A 1 
ATOM 1487  C CD1   . LEU A 1 186 ? 27.653  -34.861 -1.584  1.00 74.90 186 A 1 
ATOM 1488  C CD2   . LEU A 1 186 ? 27.190  -37.281 -1.841  1.00 75.11 186 A 1 
ATOM 1489  N N     . ALA A 1 187 ? 23.457  -35.959 1.968   1.00 86.58 187 A 1 
ATOM 1490  C CA    . ALA A 1 187 ? 22.885  -36.063 3.309   1.00 86.24 187 A 1 
ATOM 1491  C C     . ALA A 1 187 ? 21.823  -37.168 3.404   1.00 86.67 187 A 1 
ATOM 1492  O O     . ALA A 1 187 ? 21.773  -37.891 4.399   1.00 85.17 187 A 1 
ATOM 1493  C CB    . ALA A 1 187 ? 22.307  -34.702 3.704   1.00 85.42 187 A 1 
ATOM 1494  N N     . SER A 1 188 ? 21.005  -37.343 2.366   1.00 87.22 188 A 1 
ATOM 1495  C CA    . SER A 1 188 ? 20.032  -38.433 2.296   1.00 86.55 188 A 1 
ATOM 1496  C C     . SER A 1 188 ? 20.705  -39.804 2.224   1.00 86.83 188 A 1 
ATOM 1497  O O     . SER A 1 188 ? 20.241  -40.752 2.859   1.00 84.15 188 A 1 
ATOM 1498  C CB    . SER A 1 188 ? 19.112  -38.237 1.089   1.00 84.92 188 A 1 
ATOM 1499  O OG    . SER A 1 188 ? 18.121  -39.251 1.050   1.00 72.20 188 A 1 
ATOM 1500  N N     . GLU A 1 189 ? 21.808  -39.917 1.492   1.00 86.86 189 A 1 
ATOM 1501  C CA    . GLU A 1 189 ? 22.617  -41.139 1.465   1.00 85.84 189 A 1 
ATOM 1502  C C     . GLU A 1 189 ? 23.272  -41.404 2.823   1.00 86.16 189 A 1 
ATOM 1503  O O     . GLU A 1 189 ? 23.225  -42.527 3.319   1.00 83.64 189 A 1 
ATOM 1504  C CB    . GLU A 1 189 ? 23.688  -41.050 0.375   1.00 84.69 189 A 1 
ATOM 1505  C CG    . GLU A 1 189 ? 23.081  -41.129 -1.030  1.00 75.92 189 A 1 
ATOM 1506  C CD    . GLU A 1 189 ? 24.130  -41.119 -2.143  1.00 68.93 189 A 1 
ATOM 1507  O OE1   . GLU A 1 189 ? 23.710  -41.279 -3.311  1.00 60.23 189 A 1 
ATOM 1508  O OE2   . GLU A 1 189 ? 25.336  -40.979 -1.834  1.00 61.30 189 A 1 
ATOM 1509  N N     . PHE A 1 190 ? 23.805  -40.370 3.466   1.00 86.35 190 A 1 
ATOM 1510  C CA    . PHE A 1 190 ? 24.352  -40.469 4.814   1.00 85.55 190 A 1 
ATOM 1511  C C     . PHE A 1 190 ? 23.300  -40.928 5.830   1.00 86.05 190 A 1 
ATOM 1512  O O     . PHE A 1 190 ? 23.582  -41.791 6.656   1.00 83.02 190 A 1 
ATOM 1513  C CB    . PHE A 1 190 ? 24.948  -39.117 5.215   1.00 83.58 190 A 1 
ATOM 1514  C CG    . PHE A 1 190 ? 25.619  -39.150 6.568   1.00 83.81 190 A 1 
ATOM 1515  C CD1   . PHE A 1 190 ? 24.930  -38.738 7.724   1.00 77.42 190 A 1 
ATOM 1516  C CD2   . PHE A 1 190 ? 26.936  -39.626 6.681   1.00 77.47 190 A 1 
ATOM 1517  C CE1   . PHE A 1 190 ? 25.558  -38.791 8.976   1.00 74.93 190 A 1 
ATOM 1518  C CE2   . PHE A 1 190 ? 27.567  -39.679 7.930   1.00 75.06 190 A 1 
ATOM 1519  C CZ    . PHE A 1 190 ? 26.879  -39.260 9.078   1.00 76.97 190 A 1 
ATOM 1520  N N     . PHE A 1 191 ? 22.068  -40.420 5.732   1.00 86.56 191 A 1 
ATOM 1521  C CA    . PHE A 1 191 ? 20.957  -40.836 6.592   1.00 85.50 191 A 1 
ATOM 1522  C C     . PHE A 1 191 ? 20.593  -42.322 6.433   1.00 85.48 191 A 1 
ATOM 1523  O O     . PHE A 1 191 ? 20.112  -42.950 7.379   1.00 81.90 191 A 1 
ATOM 1524  C CB    . PHE A 1 191 ? 19.743  -39.947 6.297   1.00 83.66 191 A 1 
ATOM 1525  C CG    . PHE A 1 191 ? 18.558  -40.217 7.199   1.00 83.85 191 A 1 
ATOM 1526  C CD1   . PHE A 1 191 ? 17.427  -40.908 6.722   1.00 77.37 191 A 1 
ATOM 1527  C CD2   . PHE A 1 191 ? 18.590  -39.793 8.537   1.00 77.33 191 A 1 
ATOM 1528  C CE1   . PHE A 1 191 ? 16.340  -41.158 7.574   1.00 74.60 191 A 1 
ATOM 1529  C CE2   . PHE A 1 191 ? 17.508  -40.044 9.393   1.00 75.08 191 A 1 
ATOM 1530  C CZ    . PHE A 1 191 ? 16.381  -40.724 8.910   1.00 77.37 191 A 1 
ATOM 1531  N N     . LYS A 1 192 ? 20.850  -42.910 5.264   1.00 86.55 192 A 1 
ATOM 1532  C CA    . LYS A 1 192 ? 20.604  -44.335 5.003   1.00 85.53 192 A 1 
ATOM 1533  C C     . LYS A 1 192 ? 21.699  -45.251 5.555   1.00 84.99 192 A 1 
ATOM 1534  O O     . LYS A 1 192 ? 21.448  -46.442 5.696   1.00 79.77 192 A 1 
ATOM 1535  C CB    . LYS A 1 192 ? 20.423  -44.564 3.498   1.00 83.42 192 A 1 
ATOM 1536  C CG    . LYS A 1 192 ? 19.135  -43.926 2.950   1.00 76.85 192 A 1 
ATOM 1537  C CD    . LYS A 1 192 ? 19.119  -44.022 1.427   1.00 72.33 192 A 1 
ATOM 1538  C CE    . LYS A 1 192 ? 17.900  -43.298 0.849   1.00 62.94 192 A 1 
ATOM 1539  N NZ    . LYS A 1 192 ? 17.943  -43.257 -0.631  1.00 54.65 192 A 1 
ATOM 1540  N N     . LYS A 1 193 ? 22.885  -44.725 5.878   1.00 84.73 193 A 1 
ATOM 1541  C CA    . LYS A 1 193 ? 23.959  -45.526 6.478   1.00 83.28 193 A 1 
ATOM 1542  C C     . LYS A 1 193 ? 23.528  -46.079 7.839   1.00 83.10 193 A 1 
ATOM 1543  O O     . LYS A 1 193 ? 22.776  -45.447 8.572   1.00 77.52 193 A 1 
ATOM 1544  C CB    . LYS A 1 193 ? 25.253  -44.704 6.614   1.00 80.16 193 A 1 
ATOM 1545  C CG    . LYS A 1 193 ? 25.923  -44.342 5.272   1.00 75.55 193 A 1 
ATOM 1546  C CD    . LYS A 1 193 ? 27.255  -43.627 5.539   1.00 72.71 193 A 1 
ATOM 1547  C CE    . LYS A 1 193 ? 28.050  -43.334 4.264   1.00 65.38 193 A 1 
ATOM 1548  N NZ    . LYS A 1 193 ? 29.384  -42.751 4.570   1.00 59.00 193 A 1 
ATOM 1549  N N     . ASP A 1 194 ? 24.051  -47.252 8.191   1.00 83.60 194 A 1 
ATOM 1550  C CA    . ASP A 1 194 ? 23.759  -47.904 9.473   1.00 82.03 194 A 1 
ATOM 1551  C C     . ASP A 1 194 ? 24.918  -47.814 10.463  1.00 82.50 194 A 1 
ATOM 1552  O O     . ASP A 1 194 ? 24.715  -47.845 11.675  1.00 76.00 194 A 1 
ATOM 1553  C CB    . ASP A 1 194 ? 23.372  -49.362 9.221   1.00 77.77 194 A 1 
ATOM 1554  C CG    . ASP A 1 194 ? 22.095  -49.484 8.394   1.00 69.93 194 A 1 
ATOM 1555  O OD1   . ASP A 1 194 ? 21.178  -48.649 8.603   1.00 60.68 194 A 1 
ATOM 1556  O OD2   . ASP A 1 194 ? 22.053  -50.411 7.565   1.00 61.94 194 A 1 
ATOM 1557  N N     . LYS A 1 195 ? 26.137  -47.702 9.955   1.00 83.36 195 A 1 
ATOM 1558  C CA    . LYS A 1 195 ? 27.365  -47.621 10.748  1.00 83.08 195 A 1 
ATOM 1559  C C     . LYS A 1 195 ? 28.262  -46.516 10.219  1.00 83.69 195 A 1 
ATOM 1560  O O     . LYS A 1 195 ? 28.337  -46.296 9.012   1.00 79.02 195 A 1 
ATOM 1561  C CB    . LYS A 1 195 ? 28.106  -48.966 10.738  1.00 78.97 195 A 1 
ATOM 1562  C CG    . LYS A 1 195 ? 27.302  -50.101 11.389  1.00 69.41 195 A 1 
ATOM 1563  C CD    . LYS A 1 195 ? 28.133  -51.380 11.443  1.00 66.62 195 A 1 
ATOM 1564  C CE    . LYS A 1 195 ? 27.334  -52.511 12.092  1.00 57.56 195 A 1 
ATOM 1565  N NZ    . LYS A 1 195 ? 28.134  -53.751 12.207  1.00 51.20 195 A 1 
ATOM 1566  N N     . LEU A 1 196 ? 28.972  -45.872 11.134  1.00 82.71 196 A 1 
ATOM 1567  C CA    . LEU A 1 196 ? 29.940  -44.825 10.834  1.00 82.60 196 A 1 
ATOM 1568  C C     . LEU A 1 196 ? 31.281  -45.173 11.474  1.00 83.68 196 A 1 
ATOM 1569  O O     . LEU A 1 196 ? 31.327  -45.821 12.525  1.00 80.86 196 A 1 
ATOM 1570  C CB    . LEU A 1 196 ? 29.411  -43.479 11.350  1.00 80.42 196 A 1 
ATOM 1571  C CG    . LEU A 1 196 ? 28.094  -43.008 10.705  1.00 78.51 196 A 1 
ATOM 1572  C CD1   . LEU A 1 196 ? 27.587  -41.772 11.427  1.00 72.80 196 A 1 
ATOM 1573  C CD2   . LEU A 1 196 ? 28.268  -42.675 9.226   1.00 73.18 196 A 1 
ATOM 1574  N N     . MET A 1 197 ? 32.363  -44.709 10.869  1.00 84.30 197 A 1 
ATOM 1575  C CA    . MET A 1 197 ? 33.686  -44.803 11.472  1.00 83.70 197 A 1 
ATOM 1576  C C     . MET A 1 197 ? 34.049  -43.496 12.171  1.00 84.03 197 A 1 
ATOM 1577  O O     . MET A 1 197 ? 33.732  -42.407 11.703  1.00 81.00 197 A 1 
ATOM 1578  C CB    . MET A 1 197 ? 34.733  -45.219 10.434  1.00 81.12 197 A 1 
ATOM 1579  C CG    . MET A 1 197 ? 34.546  -46.683 10.021  1.00 71.72 197 A 1 
ATOM 1580  S SD    . MET A 1 197 ? 36.025  -47.477 9.320   1.00 65.59 197 A 1 
ATOM 1581  C CE    . MET A 1 197 ? 35.926  -46.905 7.611   1.00 56.40 197 A 1 
ATOM 1582  N N     . TYR A 1 198 ? 34.727  -43.603 13.310  1.00 84.01 198 A 1 
ATOM 1583  C CA    . TYR A 1 198 ? 35.263  -42.449 14.013  1.00 82.62 198 A 1 
ATOM 1584  C C     . TYR A 1 198 ? 36.261  -41.698 13.130  1.00 82.22 198 A 1 
ATOM 1585  O O     . TYR A 1 198 ? 37.142  -42.312 12.533  1.00 77.71 198 A 1 
ATOM 1586  C CB    . TYR A 1 198 ? 35.901  -42.911 15.322  1.00 79.83 198 A 1 
ATOM 1587  C CG    . TYR A 1 198 ? 36.459  -41.777 16.150  1.00 78.33 198 A 1 
ATOM 1588  C CD1   . TYR A 1 198 ? 37.849  -41.583 16.252  1.00 72.27 198 A 1 
ATOM 1589  C CD2   . TYR A 1 198 ? 35.586  -40.898 16.818  1.00 72.07 198 A 1 
ATOM 1590  C CE1   . TYR A 1 198 ? 38.363  -40.528 17.024  1.00 69.03 198 A 1 
ATOM 1591  C CE2   . TYR A 1 198 ? 36.093  -39.837 17.587  1.00 68.78 198 A 1 
ATOM 1592  C CZ    . TYR A 1 198 ? 37.484  -39.658 17.692  1.00 69.45 198 A 1 
ATOM 1593  O OH    . TYR A 1 198 ? 37.978  -38.628 18.446  1.00 67.10 198 A 1 
ATOM 1594  N N     . LYS A 1 199 ? 36.109  -40.375 13.074  1.00 80.97 199 A 1 
ATOM 1595  C CA    . LYS A 1 199 ? 36.855  -39.483 12.173  1.00 80.68 199 A 1 
ATOM 1596  C C     . LYS A 1 199 ? 36.630  -39.741 10.677  1.00 81.35 199 A 1 
ATOM 1597  O O     . LYS A 1 199 ? 37.444  -39.308 9.857   1.00 75.03 199 A 1 
ATOM 1598  C CB    . LYS A 1 199 ? 38.346  -39.427 12.528  1.00 76.61 199 A 1 
ATOM 1599  C CG    . LYS A 1 199 ? 38.629  -38.940 13.944  1.00 71.37 199 A 1 
ATOM 1600  C CD    . LYS A 1 199 ? 40.136  -38.790 14.108  1.00 66.28 199 A 1 
ATOM 1601  C CE    . LYS A 1 199 ? 40.456  -38.114 15.432  1.00 58.49 199 A 1 
ATOM 1602  N NZ    . LYS A 1 199 ? 41.889  -37.753 15.491  1.00 51.06 199 A 1 
ATOM 1603  N N     . GLU A 1 200 ? 35.532  -40.399 10.301  1.00 82.50 200 A 1 
ATOM 1604  C CA    . GLU A 1 200 ? 35.089  -40.427 8.912   1.00 81.54 200 A 1 
ATOM 1605  C C     . GLU A 1 200 ? 34.838  -38.991 8.445   1.00 82.24 200 A 1 
ATOM 1606  O O     . GLU A 1 200 ? 34.097  -38.244 9.088   1.00 79.62 200 A 1 
ATOM 1607  C CB    . GLU A 1 200 ? 33.820  -41.295 8.777   1.00 78.67 200 A 1 
ATOM 1608  C CG    . GLU A 1 200 ? 33.306  -41.421 7.332   1.00 70.72 200 A 1 
ATOM 1609  C CD    . GLU A 1 200 ? 32.036  -42.290 7.186   1.00 68.72 200 A 1 
ATOM 1610  O OE1   . GLU A 1 200 ? 31.424  -42.283 6.094   1.00 62.82 200 A 1 
ATOM 1611  O OE2   . GLU A 1 200 ? 31.653  -42.985 8.152   1.00 65.69 200 A 1 
ATOM 1612  N N     . LYS A 1 201 ? 35.456  -38.589 7.336   1.00 82.99 201 A 1 
ATOM 1613  C CA    . LYS A 1 201 ? 35.208  -37.281 6.732   1.00 82.78 201 A 1 
ATOM 1614  C C     . LYS A 1 201 ? 33.962  -37.333 5.869   1.00 83.19 201 A 1 
ATOM 1615  O O     . LYS A 1 201 ? 33.834  -38.201 5.008   1.00 78.41 201 A 1 
ATOM 1616  C CB    . LYS A 1 201 ? 36.414  -36.781 5.934   1.00 79.30 201 A 1 
ATOM 1617  C CG    . LYS A 1 201 ? 37.489  -36.210 6.867   1.00 70.70 201 A 1 
ATOM 1618  C CD    . LYS A 1 201 ? 38.583  -35.500 6.071   1.00 66.85 201 A 1 
ATOM 1619  C CE    . LYS A 1 201 ? 39.531  -34.816 7.049   1.00 58.46 201 A 1 
ATOM 1620  N NZ    . LYS A 1 201 ? 40.535  -33.975 6.362   1.00 51.77 201 A 1 
ATOM 1621  N N     . LEU A 1 202 ? 33.081  -36.370 6.067   1.00 82.57 202 A 1 
ATOM 1622  C CA    . LEU A 1 202 ? 31.920  -36.189 5.216   1.00 82.14 202 A 1 
ATOM 1623  C C     . LEU A 1 202 ? 32.314  -35.466 3.926   1.00 82.23 202 A 1 
ATOM 1624  O O     . LEU A 1 202 ? 33.161  -34.573 3.924   1.00 78.17 202 A 1 
ATOM 1625  C CB    . LEU A 1 202 ? 30.819  -35.442 5.983   1.00 79.80 202 A 1 
ATOM 1626  C CG    . LEU A 1 202 ? 30.331  -36.168 7.250   1.00 77.87 202 A 1 
ATOM 1627  C CD1   . LEU A 1 202 ? 29.213  -35.360 7.893   1.00 71.40 202 A 1 
ATOM 1628  C CD2   . LEU A 1 202 ? 29.797  -37.570 6.955   1.00 70.99 202 A 1 
ATOM 1629  N N     . ASN A 1 203 ? 31.661  -35.854 2.846   1.00 83.47 203 A 1 
ATOM 1630  C CA    . ASN A 1 203 ? 31.832  -35.286 1.507   1.00 82.60 203 A 1 
ATOM 1631  C C     . ASN A 1 203 ? 30.854  -34.135 1.205   1.00 83.55 203 A 1 
ATOM 1632  O O     . ASN A 1 203 ? 30.701  -33.742 0.052   1.00 77.32 203 A 1 
ATOM 1633  C CB    . ASN A 1 203 ? 31.751  -36.430 0.480   1.00 78.26 203 A 1 
ATOM 1634  C CG    . ASN A 1 203 ? 30.424  -37.184 0.506   1.00 71.31 203 A 1 
ATOM 1635  O OD1   . ASN A 1 203 ? 29.663  -37.156 1.455   1.00 60.72 203 A 1 
ATOM 1636  N ND2   . ASN A 1 203 ? 30.142  -37.930 -0.539  1.00 65.22 203 A 1 
ATOM 1637  N N     . PHE A 1 204 ? 30.201  -33.602 2.212   1.00 83.17 204 A 1 
ATOM 1638  C CA    . PHE A 1 204 ? 29.295  -32.465 2.132   1.00 83.52 204 A 1 
ATOM 1639  C C     . PHE A 1 204 ? 29.453  -31.564 3.359   1.00 83.16 204 A 1 
ATOM 1640  O O     . PHE A 1 204 ? 30.022  -31.968 4.376   1.00 79.11 204 A 1 
ATOM 1641  C CB    . PHE A 1 204 ? 27.845  -32.952 1.953   1.00 81.89 204 A 1 
ATOM 1642  C CG    . PHE A 1 204 ? 27.301  -33.786 3.094   1.00 84.16 204 A 1 
ATOM 1643  C CD1   . PHE A 1 204 ? 27.546  -35.174 3.138   1.00 80.25 204 A 1 
ATOM 1644  C CD2   . PHE A 1 204 ? 26.532  -33.194 4.108   1.00 80.46 204 A 1 
ATOM 1645  C CE1   . PHE A 1 204 ? 27.027  -35.952 4.177   1.00 79.20 204 A 1 
ATOM 1646  C CE2   . PHE A 1 204 ? 26.010  -33.968 5.153   1.00 80.23 204 A 1 
ATOM 1647  C CZ    . PHE A 1 204 ? 26.256  -35.351 5.185   1.00 81.10 204 A 1 
ATOM 1648  N N     . THR A 1 205 ? 28.979  -30.334 3.258   1.00 82.96 205 A 1 
ATOM 1649  C CA    . THR A 1 205 ? 29.054  -29.325 4.321   1.00 82.27 205 A 1 
ATOM 1650  C C     . THR A 1 205 ? 27.660  -28.863 4.743   1.00 82.82 205 A 1 
ATOM 1651  O O     . THR A 1 205 ? 26.650  -29.366 4.251   1.00 79.30 205 A 1 
ATOM 1652  C CB    . THR A 1 205 ? 29.963  -28.165 3.870   1.00 78.80 205 A 1 
ATOM 1653  O OG1   . THR A 1 205 ? 30.262  -27.329 4.965   1.00 68.32 205 A 1 
ATOM 1654  C CG2   . THR A 1 205 ? 29.369  -27.274 2.779   1.00 69.10 205 A 1 
ATOM 1655  N N     . GLU A 1 206 ? 27.601  -27.911 5.661   1.00 82.51 206 A 1 
ATOM 1656  C CA    . GLU A 1 206 ? 26.359  -27.217 5.982   1.00 81.66 206 A 1 
ATOM 1657  C C     . GLU A 1 206 ? 25.813  -26.475 4.756   1.00 81.37 206 A 1 
ATOM 1658  O O     . GLU A 1 206 ? 26.554  -25.902 3.957   1.00 77.79 206 A 1 
ATOM 1659  C CB    . GLU A 1 206 ? 26.539  -26.242 7.155   1.00 78.76 206 A 1 
ATOM 1660  C CG    . GLU A 1 206 ? 26.860  -26.952 8.476   1.00 73.18 206 A 1 
ATOM 1661  C CD    . GLU A 1 206 ? 26.703  -26.053 9.710   1.00 71.46 206 A 1 
ATOM 1662  O OE1   . GLU A 1 206 ? 26.520  -26.610 10.817  1.00 64.53 206 A 1 
ATOM 1663  O OE2   . GLU A 1 206 ? 26.726  -24.811 9.581   1.00 66.75 206 A 1 
ATOM 1664  N N     . SER A 1 207 ? 24.496  -26.500 4.630   1.00 82.39 207 A 1 
ATOM 1665  C CA    . SER A 1 207 ? 23.765  -25.851 3.550   1.00 81.69 207 A 1 
ATOM 1666  C C     . SER A 1 207 ? 22.364  -25.465 4.027   1.00 82.26 207 A 1 
ATOM 1667  O O     . SER A 1 207 ? 22.057  -25.533 5.224   1.00 78.82 207 A 1 
ATOM 1668  C CB    . SER A 1 207 ? 23.714  -26.802 2.342   1.00 78.59 207 A 1 
ATOM 1669  O OG    . SER A 1 207 ? 22.822  -27.870 2.579   1.00 71.04 207 A 1 
ATOM 1670  N N     . THR A 1 208 ? 21.495  -25.095 3.107   1.00 83.55 208 A 1 
ATOM 1671  C CA    . THR A 1 208 ? 20.074  -24.863 3.392   1.00 83.22 208 A 1 
ATOM 1672  C C     . THR A 1 208 ? 19.375  -26.083 3.996   1.00 83.89 208 A 1 
ATOM 1673  O O     . THR A 1 208 ? 18.424  -25.933 4.764   1.00 81.13 208 A 1 
ATOM 1674  C CB    . THR A 1 208 ? 19.352  -24.485 2.092   1.00 81.86 208 A 1 
ATOM 1675  O OG1   . THR A 1 208 ? 19.987  -23.366 1.504   1.00 71.33 208 A 1 
ATOM 1676  C CG2   . THR A 1 208 ? 17.895  -24.105 2.311   1.00 70.28 208 A 1 
ATOM 1677  N N     . HIS A 1 209 ? 19.862  -27.279 3.673   1.00 85.77 209 A 1 
ATOM 1678  C CA    . HIS A 1 209 ? 19.234  -28.549 4.039   1.00 85.89 209 A 1 
ATOM 1679  C C     . HIS A 1 209 ? 20.030  -29.365 5.058   1.00 86.22 209 A 1 
ATOM 1680  O O     . HIS A 1 209 ? 19.579  -30.437 5.455   1.00 82.86 209 A 1 
ATOM 1681  C CB    . HIS A 1 209 ? 19.010  -29.372 2.769   1.00 83.86 209 A 1 
ATOM 1682  C CG    . HIS A 1 209 ? 18.272  -28.632 1.694   1.00 82.64 209 A 1 
ATOM 1683  N ND1   . HIS A 1 209 ? 16.972  -28.181 1.753   1.00 71.38 209 A 1 
ATOM 1684  C CD2   . HIS A 1 209 ? 18.770  -28.258 0.468   1.00 71.50 209 A 1 
ATOM 1685  C CE1   . HIS A 1 209 ? 16.697  -27.559 0.594   1.00 72.76 209 A 1 
ATOM 1686  N NE2   . HIS A 1 209 ? 17.766  -27.587 -0.211  1.00 73.96 209 A 1 
ATOM 1687  N N     . VAL A 1 210 ? 21.209  -28.914 5.460   1.00 87.71 210 A 1 
ATOM 1688  C CA    . VAL A 1 210 ? 22.098  -29.673 6.343   1.00 87.51 210 A 1 
ATOM 1689  C C     . VAL A 1 210 ? 22.660  -28.770 7.430   1.00 86.80 210 A 1 
ATOM 1690  O O     . VAL A 1 210 ? 23.223  -27.719 7.137   1.00 84.04 210 A 1 
ATOM 1691  C CB    . VAL A 1 210 ? 23.245  -30.345 5.561   1.00 86.50 210 A 1 
ATOM 1692  C CG1   . VAL A 1 210 ? 24.094  -31.226 6.479   1.00 77.80 210 A 1 
ATOM 1693  C CG2   . VAL A 1 210 ? 22.731  -31.233 4.423   1.00 78.98 210 A 1 
ATOM 1694  N N     . GLU A 1 211 ? 22.548  -29.204 8.673   1.00 86.86 211 A 1 
ATOM 1695  C CA    . GLU A 1 211 ? 23.123  -28.529 9.833   1.00 86.19 211 A 1 
ATOM 1696  C C     . GLU A 1 211 ? 23.961  -29.508 10.653  1.00 86.30 211 A 1 
ATOM 1697  O O     . GLU A 1 211 ? 23.493  -30.591 11.018  1.00 84.66 211 A 1 
ATOM 1698  C CB    . GLU A 1 211 ? 21.989  -27.938 10.684  1.00 84.52 211 A 1 
ATOM 1699  C CG    . GLU A 1 211 ? 22.469  -27.211 11.944  1.00 77.27 211 A 1 
ATOM 1700  C CD    . GLU A 1 211 ? 23.174  -25.872 11.689  1.00 75.82 211 A 1 
ATOM 1701  O OE1   . GLU A 1 211 ? 23.895  -25.424 12.604  1.00 66.36 211 A 1 
ATOM 1702  O OE2   . GLU A 1 211 ? 22.932  -25.241 10.653  1.00 67.56 211 A 1 
ATOM 1703  N N     . PHE A 1 212 ? 25.182  -29.106 10.986  1.00 85.85 212 A 1 
ATOM 1704  C CA    . PHE A 1 212 ? 26.062  -29.875 11.854  1.00 84.89 212 A 1 
ATOM 1705  C C     . PHE A 1 212 ? 26.127  -29.273 13.251  1.00 83.68 212 A 1 
ATOM 1706  O O     . PHE A 1 212 ? 26.281  -28.068 13.436  1.00 78.93 212 A 1 
ATOM 1707  C CB    . PHE A 1 212 ? 27.463  -29.992 11.246  1.00 82.98 212 A 1 
ATOM 1708  C CG    . PHE A 1 212 ? 27.566  -30.648 9.882   1.00 83.70 212 A 1 
ATOM 1709  C CD1   . PHE A 1 212 ? 26.630  -31.599 9.446   1.00 79.07 212 A 1 
ATOM 1710  C CD2   . PHE A 1 212 ? 28.640  -30.311 9.038   1.00 78.57 212 A 1 
ATOM 1711  C CE1   . PHE A 1 212 ? 26.753  -32.194 8.181   1.00 77.11 212 A 1 
ATOM 1712  C CE2   . PHE A 1 212 ? 28.773  -30.909 7.778   1.00 77.05 212 A 1 
ATOM 1713  C CZ    . PHE A 1 212 ? 27.826  -31.847 7.345   1.00 77.74 212 A 1 
ATOM 1714  N N     . LYS A 1 213 ? 26.047  -30.142 14.256  1.00 83.51 213 A 1 
ATOM 1715  C CA    . LYS A 1 213 ? 26.253  -29.742 15.647  1.00 81.95 213 A 1 
ATOM 1716  C C     . LYS A 1 213 ? 27.117  -30.754 16.374  1.00 81.45 213 A 1 
ATOM 1717  O O     . LYS A 1 213 ? 26.865  -31.954 16.345  1.00 78.11 213 A 1 
ATOM 1718  C CB    . LYS A 1 213 ? 24.915  -29.532 16.367  1.00 79.79 213 A 1 
ATOM 1719  C CG    . LYS A 1 213 ? 24.131  -28.313 15.853  1.00 73.99 213 A 1 
ATOM 1720  C CD    . LYS A 1 213 ? 24.839  -26.977 16.115  1.00 72.39 213 A 1 
ATOM 1721  C CE    . LYS A 1 213 ? 24.113  -25.861 15.373  1.00 67.56 213 A 1 
ATOM 1722  N NZ    . LYS A 1 213 ? 25.010  -25.052 14.519  1.00 62.55 213 A 1 
ATOM 1723  N N     . ARG A 1 214 ? 28.115  -30.226 17.072  1.00 79.56 214 A 1 
ATOM 1724  C CA    . ARG A 1 214 ? 28.974  -31.001 17.959  1.00 76.94 214 A 1 
ATOM 1725  C C     . ARG A 1 214 ? 28.859  -30.471 19.380  1.00 75.70 214 A 1 
ATOM 1726  O O     . ARG A 1 214 ? 29.196  -29.322 19.655  1.00 69.41 214 A 1 
ATOM 1727  C CB    . ARG A 1 214 ? 30.414  -30.956 17.433  1.00 72.54 214 A 1 
ATOM 1728  C CG    . ARG A 1 214 ? 31.350  -31.812 18.288  1.00 65.21 214 A 1 
ATOM 1729  C CD    . ARG A 1 214 ? 32.770  -31.741 17.738  1.00 63.25 214 A 1 
ATOM 1730  N NE    . ARG A 1 214 ? 33.698  -32.525 18.560  1.00 56.69 214 A 1 
ATOM 1731  C CZ    . ARG A 1 214 ? 35.012  -32.557 18.414  1.00 52.00 214 A 1 
ATOM 1732  N NH1   . ARG A 1 214 ? 35.617  -31.857 17.495  1.00 49.38 214 A 1 
ATOM 1733  N NH2   . ARG A 1 214 ? 35.738  -33.297 19.201  1.00 45.41 214 A 1 
ATOM 1734  N N     . PHE A 1 215 ? 28.449  -31.345 20.291  1.00 74.96 215 A 1 
ATOM 1735  C CA    . PHE A 1 215 ? 28.389  -31.027 21.713  1.00 72.02 215 A 1 
ATOM 1736  C C     . PHE A 1 215 ? 29.521  -31.731 22.455  1.00 70.78 215 A 1 
ATOM 1737  O O     . PHE A 1 215 ? 29.500  -32.942 22.653  1.00 64.46 215 A 1 
ATOM 1738  C CB    . PHE A 1 215 ? 27.011  -31.376 22.263  1.00 68.93 215 A 1 
ATOM 1739  C CG    . PHE A 1 215 ? 25.885  -30.626 21.578  1.00 68.61 215 A 1 
ATOM 1740  C CD1   . PHE A 1 215 ? 25.734  -29.240 21.765  1.00 65.44 215 A 1 
ATOM 1741  C CD2   . PHE A 1 215 ? 24.998  -31.307 20.731  1.00 64.13 215 A 1 
ATOM 1742  C CE1   . PHE A 1 215 ? 24.704  -28.545 21.123  1.00 62.01 215 A 1 
ATOM 1743  C CE2   . PHE A 1 215 ? 23.963  -30.617 20.086  1.00 62.21 215 A 1 
ATOM 1744  C CZ    . PHE A 1 215 ? 23.816  -29.233 20.280  1.00 62.86 215 A 1 
ATOM 1745  N N     . THR A 1 216 ? 30.503  -30.957 22.889  1.00 68.57 216 A 1 
ATOM 1746  C CA    . THR A 1 216 ? 31.638  -31.459 23.679  1.00 65.40 216 A 1 
ATOM 1747  C C     . THR A 1 216 ? 31.381  -31.432 25.185  1.00 65.22 216 A 1 
ATOM 1748  O O     . THR A 1 216 ? 32.145  -31.991 25.969  1.00 59.19 216 A 1 
ATOM 1749  C CB    . THR A 1 216 ? 32.902  -30.652 23.364  1.00 60.02 216 A 1 
ATOM 1750  O OG1   . THR A 1 216 ? 32.651  -29.276 23.537  1.00 54.18 216 A 1 
ATOM 1751  C CG2   . THR A 1 216 ? 33.361  -30.844 21.916  1.00 52.14 216 A 1 
ATOM 1752  N N     . THR A 1 217 ? 30.319  -30.775 25.607  1.00 65.96 217 A 1 
ATOM 1753  C CA    . THR A 1 217 ? 29.991  -30.596 27.022  1.00 63.79 217 A 1 
ATOM 1754  C C     . THR A 1 217 ? 29.346  -31.843 27.630  1.00 66.15 217 A 1 
ATOM 1755  O O     . THR A 1 217 ? 28.719  -32.641 26.945  1.00 61.49 217 A 1 
ATOM 1756  C CB    . THR A 1 217 ? 29.093  -29.376 27.237  1.00 56.82 217 A 1 
ATOM 1757  O OG1   . THR A 1 217 ? 27.979  -29.381 26.375  1.00 50.61 217 A 1 
ATOM 1758  C CG2   . THR A 1 217 ? 29.871  -28.089 26.983  1.00 49.13 217 A 1 
ATOM 1759  N N     . LYS A 1 218 ? 29.452  -31.962 28.948  1.00 65.83 218 A 1 
ATOM 1760  C CA    . LYS A 1 218 ? 28.868  -33.096 29.688  1.00 65.14 218 A 1 
ATOM 1761  C C     . LYS A 1 218 ? 27.338  -33.152 29.601  1.00 67.15 218 A 1 
ATOM 1762  O O     . LYS A 1 218 ? 26.775  -34.233 29.592  1.00 61.89 218 A 1 
ATOM 1763  C CB    . LYS A 1 218 ? 29.307  -33.052 31.163  1.00 59.54 218 A 1 
ATOM 1764  C CG    . LYS A 1 218 ? 30.812  -33.315 31.368  1.00 52.34 218 A 1 
ATOM 1765  C CD    . LYS A 1 218 ? 31.159  -33.368 32.861  1.00 47.06 218 A 1 
ATOM 1766  C CE    . LYS A 1 218 ? 32.650  -33.665 33.085  1.00 39.96 218 A 1 
ATOM 1767  N NZ    . LYS A 1 218 ? 33.014  -33.727 34.529  1.00 33.98 218 A 1 
ATOM 1768  N N     . LYS A 1 219 ? 26.680  -32.008 29.542  1.00 69.64 219 A 1 
ATOM 1769  C CA    . LYS A 1 219 ? 25.219  -31.893 29.463  1.00 68.92 219 A 1 
ATOM 1770  C C     . LYS A 1 219 ? 24.767  -31.847 28.000  1.00 72.08 219 A 1 
ATOM 1771  O O     . LYS A 1 219 ? 24.400  -30.789 27.498  1.00 68.28 219 A 1 
ATOM 1772  C CB    . LYS A 1 219 ? 24.729  -30.683 30.269  1.00 62.23 219 A 1 
ATOM 1773  C CG    . LYS A 1 219 ? 24.922  -30.835 31.785  1.00 54.18 219 A 1 
ATOM 1774  C CD    . LYS A 1 219 ? 24.240  -29.675 32.525  1.00 49.75 219 A 1 
ATOM 1775  C CE    . LYS A 1 219 ? 24.345  -29.836 34.043  1.00 43.13 219 A 1 
ATOM 1776  N NZ    . LYS A 1 219 ? 23.611  -28.770 34.769  1.00 38.64 219 A 1 
ATOM 1777  N N     . VAL A 1 220 ? 24.794  -32.980 27.328  1.00 74.03 220 A 1 
ATOM 1778  C CA    . VAL A 1 220 ? 24.406  -33.081 25.910  1.00 74.76 220 A 1 
ATOM 1779  C C     . VAL A 1 220 ? 22.901  -32.878 25.731  1.00 76.81 220 A 1 
ATOM 1780  O O     . VAL A 1 220 ? 22.496  -31.998 24.979  1.00 75.46 220 A 1 
ATOM 1781  C CB    . VAL A 1 220 ? 24.872  -34.422 25.305  1.00 72.17 220 A 1 
ATOM 1782  C CG1   . VAL A 1 220 ? 24.480  -34.536 23.833  1.00 65.66 220 A 1 
ATOM 1783  C CG2   . VAL A 1 220 ? 26.393  -34.559 25.393  1.00 64.96 220 A 1 
ATOM 1784  N N     . ILE A 1 221 ? 22.079  -33.618 26.463  1.00 77.72 221 A 1 
ATOM 1785  C CA    . ILE A 1 221 ? 20.613  -33.588 26.328  1.00 78.13 221 A 1 
ATOM 1786  C C     . ILE A 1 221 ? 20.020  -32.178 26.525  1.00 79.15 221 A 1 
ATOM 1787  O O     . ILE A 1 221 ? 19.259  -31.742 25.664  1.00 76.96 221 A 1 
ATOM 1788  C CB    . ILE A 1 221 ? 19.946  -34.647 27.238  1.00 76.68 221 A 1 
ATOM 1789  C CG1   . ILE A 1 221 ? 20.383  -36.071 26.823  1.00 71.50 221 A 1 
ATOM 1790  C CG2   . ILE A 1 221 ? 18.414  -34.522 27.199  1.00 69.10 221 A 1 
ATOM 1791  C CD1   . ILE A 1 221 ? 19.921  -37.172 27.778  1.00 64.26 221 A 1 
ATOM 1792  N N     . PRO A 1 222 ? 20.368  -31.421 27.575  1.00 77.70 222 A 1 
ATOM 1793  C CA    . PRO A 1 222 ? 19.849  -30.059 27.740  1.00 76.53 222 A 1 
ATOM 1794  C C     . PRO A 1 222 ? 20.199  -29.130 26.577  1.00 77.41 222 A 1 
ATOM 1795  O O     . PRO A 1 222 ? 19.357  -28.355 26.139  1.00 75.57 222 A 1 
ATOM 1796  C CB    . PRO A 1 222 ? 20.443  -29.547 29.053  1.00 74.49 222 A 1 
ATOM 1797  C CG    . PRO A 1 222 ? 20.712  -30.823 29.842  1.00 70.69 222 A 1 
ATOM 1798  C CD    . PRO A 1 222 ? 21.117  -31.811 28.758  1.00 72.87 222 A 1 
ATOM 1799  N N     . ARG A 1 223 ? 21.414  -29.234 26.037  1.00 78.01 223 A 1 
ATOM 1800  C CA    . ARG A 1 223 ? 21.828  -28.425 24.883  1.00 77.39 223 A 1 
ATOM 1801  C C     . ARG A 1 223 ? 21.083  -28.812 23.615  1.00 79.62 223 A 1 
ATOM 1802  O O     . ARG A 1 223 ? 20.737  -27.935 22.835  1.00 78.15 223 A 1 
ATOM 1803  C CB    . ARG A 1 223 ? 23.330  -28.541 24.647  1.00 73.55 223 A 1 
ATOM 1804  C CG    . ARG A 1 223 ? 24.124  -27.688 25.638  1.00 64.49 223 A 1 
ATOM 1805  C CD    . ARG A 1 223 ? 25.561  -27.579 25.142  1.00 59.48 223 A 1 
ATOM 1806  N NE    . ARG A 1 223 ? 26.331  -26.597 25.921  1.00 54.40 223 A 1 
ATOM 1807  C CZ    . ARG A 1 223 ? 27.429  -25.987 25.515  1.00 48.89 223 A 1 
ATOM 1808  N NH1   . ARG A 1 223 ? 27.988  -26.252 24.367  1.00 45.42 223 A 1 
ATOM 1809  N NH2   . ARG A 1 223 ? 27.987  -25.086 26.267  1.00 43.68 223 A 1 
ATOM 1810  N N     . ILE A 1 224 ? 20.826  -30.091 23.415  1.00 80.35 224 A 1 
ATOM 1811  C CA    . ILE A 1 224 ? 20.012  -30.563 22.299  1.00 81.32 224 A 1 
ATOM 1812  C C     . ILE A 1 224 ? 18.596  -29.995 22.413  1.00 82.39 224 A 1 
ATOM 1813  O O     . ILE A 1 224 ? 18.104  -29.425 21.447  1.00 81.45 224 A 1 
ATOM 1814  C CB    . ILE A 1 224 ? 20.036  -32.106 22.210  1.00 80.68 224 A 1 
ATOM 1815  C CG1   . ILE A 1 224 ? 21.444  -32.583 21.790  1.00 75.35 224 A 1 
ATOM 1816  C CG2   . ILE A 1 224 ? 18.989  -32.619 21.207  1.00 73.94 224 A 1 
ATOM 1817  C CD1   . ILE A 1 224 ? 21.639  -34.102 21.855  1.00 69.60 224 A 1 
ATOM 1818  N N     . LYS A 1 225 ? 17.978  -30.054 23.588  1.00 82.57 225 A 1 
ATOM 1819  C CA    . LYS A 1 225 ? 16.638  -29.490 23.828  1.00 82.65 225 A 1 
ATOM 1820  C C     . LYS A 1 225 ? 16.563  -27.982 23.599  1.00 83.23 225 A 1 
ATOM 1821  O O     . LYS A 1 225 ? 15.540  -27.502 23.141  1.00 80.94 225 A 1 
ATOM 1822  C CB    . LYS A 1 225 ? 16.185  -29.784 25.261  1.00 81.19 225 A 1 
ATOM 1823  C CG    . LYS A 1 225 ? 15.759  -31.238 25.458  1.00 75.37 225 A 1 
ATOM 1824  C CD    . LYS A 1 225 ? 15.209  -31.409 26.872  1.00 72.08 225 A 1 
ATOM 1825  C CE    . LYS A 1 225 ? 14.621  -32.805 27.006  1.00 64.75 225 A 1 
ATOM 1826  N NZ    . LYS A 1 225 ? 13.955  -33.019 28.309  1.00 58.34 225 A 1 
ATOM 1827  N N     . GLU A 1 226 ? 17.618  -27.253 23.925  1.00 82.06 226 A 1 
ATOM 1828  C CA    . GLU A 1 226 ? 17.676  -25.805 23.720  1.00 80.78 226 A 1 
ATOM 1829  C C     . GLU A 1 226 ? 17.850  -25.448 22.236  1.00 82.20 226 A 1 
ATOM 1830  O O     . GLU A 1 226 ? 17.241  -24.502 21.745  1.00 80.14 226 A 1 
ATOM 1831  C CB    . GLU A 1 226 ? 18.829  -25.246 24.574  1.00 76.43 226 A 1 
ATOM 1832  C CG    . GLU A 1 226 ? 18.890  -23.713 24.600  1.00 66.50 226 A 1 
ATOM 1833  C CD    . GLU A 1 226 ? 20.035  -23.170 25.476  1.00 61.16 226 A 1 
ATOM 1834  O OE1   . GLU A 1 226 ? 20.051  -21.945 25.716  1.00 55.67 226 A 1 
ATOM 1835  O OE2   . GLU A 1 226 ? 20.914  -23.955 25.900  1.00 54.58 226 A 1 
ATOM 1836  N N     . MET A 1 227 ? 18.647  -26.218 21.510  1.00 81.89 227 A 1 
ATOM 1837  C CA    . MET A 1 227 ? 18.997  -25.966 20.116  1.00 81.85 227 A 1 
ATOM 1838  C C     . MET A 1 227 ? 17.937  -26.478 19.131  1.00 83.82 227 A 1 
ATOM 1839  O O     . MET A 1 227 ? 17.611  -25.792 18.158  1.00 83.34 227 A 1 
ATOM 1840  C CB    . MET A 1 227 ? 20.386  -26.585 19.874  1.00 79.54 227 A 1 
ATOM 1841  C CG    . MET A 1 227 ? 20.881  -26.474 18.430  1.00 71.34 227 A 1 
ATOM 1842  S SD    . MET A 1 227 ? 20.336  -27.786 17.290  1.00 68.05 227 A 1 
ATOM 1843  C CE    . MET A 1 227 ? 21.171  -29.229 17.980  1.00 59.73 227 A 1 
ATOM 1844  N N     . LEU A 1 228 ? 17.391  -27.671 19.359  1.00 85.39 228 A 1 
ATOM 1845  C CA    . LEU A 1 228 ? 16.485  -28.349 18.434  1.00 86.56 228 A 1 
ATOM 1846  C C     . LEU A 1 228 ? 15.292  -27.514 17.970  1.00 87.74 228 A 1 
ATOM 1847  O O     . LEU A 1 228 ? 15.061  -27.476 16.764  1.00 86.40 228 A 1 
ATOM 1848  C CB    . LEU A 1 228 ? 15.990  -29.675 19.033  1.00 85.28 228 A 1 
ATOM 1849  C CG    . LEU A 1 228 ? 16.810  -30.890 18.574  1.00 82.38 228 A 1 
ATOM 1850  C CD1   . LEU A 1 228 ? 16.410  -32.093 19.420  1.00 76.16 228 A 1 
ATOM 1851  C CD2   . LEU A 1 228 ? 16.534  -31.220 17.110  1.00 75.91 228 A 1 
ATOM 1852  N N     . PRO A 1 229 ? 14.548  -26.836 18.850  1.00 88.26 229 A 1 
ATOM 1853  C CA    . PRO A 1 229 ? 13.387  -26.048 18.430  1.00 88.43 229 A 1 
ATOM 1854  C C     . PRO A 1 229 ? 13.706  -25.039 17.327  1.00 88.96 229 A 1 
ATOM 1855  O O     . PRO A 1 229 ? 12.928  -24.875 16.391  1.00 87.08 229 A 1 
ATOM 1856  C CB    . PRO A 1 229 ? 12.899  -25.353 19.700  1.00 87.18 229 A 1 
ATOM 1857  C CG    . PRO A 1 229 ? 13.317  -26.297 20.810  1.00 84.40 229 A 1 
ATOM 1858  C CD    . PRO A 1 229 ? 14.644  -26.837 20.301  1.00 87.04 229 A 1 
ATOM 1859  N N     . HIS A 1 230 ? 14.873  -24.408 17.392  1.00 88.12 230 A 1 
ATOM 1860  C CA    . HIS A 1 230 ? 15.299  -23.394 16.437  1.00 87.23 230 A 1 
ATOM 1861  C C     . HIS A 1 230 ? 15.533  -23.989 15.048  1.00 87.71 230 A 1 
ATOM 1862  O O     . HIS A 1 230 ? 15.012  -23.474 14.059  1.00 85.38 230 A 1 
ATOM 1863  C CB    . HIS A 1 230 ? 16.571  -22.706 16.952  1.00 84.76 230 A 1 
ATOM 1864  C CG    . HIS A 1 230 ? 16.407  -22.054 18.301  1.00 81.30 230 A 1 
ATOM 1865  N ND1   . HIS A 1 230 ? 16.299  -22.693 19.513  1.00 69.96 230 A 1 
ATOM 1866  C CD2   . HIS A 1 230 ? 16.318  -20.710 18.562  1.00 70.39 230 A 1 
ATOM 1867  C CE1   . HIS A 1 230 ? 16.144  -21.766 20.469  1.00 68.75 230 A 1 
ATOM 1868  N NE2   . HIS A 1 230 ? 16.160  -20.549 19.933  1.00 70.57 230 A 1 
ATOM 1869  N N     . TYR A 1 231 ? 16.253  -25.106 14.960  1.00 88.79 231 A 1 
ATOM 1870  C CA    . TYR A 1 231 ? 16.560  -25.748 13.682  1.00 88.87 231 A 1 
ATOM 1871  C C     . TYR A 1 231 ? 15.372  -26.516 13.102  1.00 89.50 231 A 1 
ATOM 1872  O O     . TYR A 1 231 ? 15.145  -26.460 11.898  1.00 87.74 231 A 1 
ATOM 1873  C CB    . TYR A 1 231 ? 17.793  -26.641 13.832  1.00 87.47 231 A 1 
ATOM 1874  C CG    . TYR A 1 231 ? 19.055  -25.841 14.049  1.00 86.24 231 A 1 
ATOM 1875  C CD1   . TYR A 1 231 ? 19.590  -25.084 12.993  1.00 80.41 231 A 1 
ATOM 1876  C CD2   . TYR A 1 231 ? 19.670  -25.794 15.312  1.00 79.65 231 A 1 
ATOM 1877  C CE1   . TYR A 1 231 ? 20.724  -24.280 13.191  1.00 77.57 231 A 1 
ATOM 1878  C CE2   . TYR A 1 231 ? 20.805  -24.990 15.523  1.00 77.12 231 A 1 
ATOM 1879  C CZ    . TYR A 1 231 ? 21.325  -24.230 14.458  1.00 78.58 231 A 1 
ATOM 1880  O OH    . TYR A 1 231 ? 22.413  -23.426 14.664  1.00 75.93 231 A 1 
ATOM 1881  N N     . VAL A 1 232 ? 14.565  -27.165 13.940  1.00 90.20 232 A 1 
ATOM 1882  C CA    . VAL A 1 232 ? 13.335  -27.824 13.487  1.00 90.66 232 A 1 
ATOM 1883  C C     . VAL A 1 232 ? 12.362  -26.797 12.914  1.00 90.53 232 A 1 
ATOM 1884  O O     . VAL A 1 232 ? 11.851  -27.000 11.818  1.00 88.70 232 A 1 
ATOM 1885  C CB    . VAL A 1 232 ? 12.683  -28.645 14.615  1.00 90.29 232 A 1 
ATOM 1886  C CG1   . VAL A 1 232 ? 11.320  -29.206 14.198  1.00 83.26 232 A 1 
ATOM 1887  C CG2   . VAL A 1 232 ? 13.569  -29.835 14.994  1.00 83.71 232 A 1 
ATOM 1888  N N     . SER A 1 233 ? 12.163  -25.676 13.590  1.00 91.09 233 A 1 
ATOM 1889  C CA    . SER A 1 233 ? 11.352  -24.570 13.072  1.00 90.60 233 A 1 
ATOM 1890  C C     . SER A 1 233 ? 11.921  -24.020 11.759  1.00 90.32 233 A 1 
ATOM 1891  O O     . SER A 1 233 ? 11.177  -23.843 10.795  1.00 88.17 233 A 1 
ATOM 1892  C CB    . SER A 1 233 ? 11.255  -23.463 14.130  1.00 89.67 233 A 1 
ATOM 1893  O OG    . SER A 1 233 ? 10.527  -22.347 13.649  1.00 79.19 233 A 1 
ATOM 1894  N N     . ALA A 1 234 ? 13.236  -23.819 11.683  1.00 90.13 234 A 1 
ATOM 1895  C CA    . ALA A 1 234 ? 13.884  -23.305 10.483  1.00 89.57 234 A 1 
ATOM 1896  C C     . ALA A 1 234 ? 13.705  -24.229 9.270   1.00 89.46 234 A 1 
ATOM 1897  O O     . ALA A 1 234 ? 13.326  -23.762 8.197   1.00 87.48 234 A 1 
ATOM 1898  C CB    . ALA A 1 234 ? 15.366  -23.060 10.781  1.00 88.57 234 A 1 
ATOM 1899  N N     . PHE A 1 235 ? 13.927  -25.530 9.436   1.00 89.72 235 A 1 
ATOM 1900  C CA    . PHE A 1 235 ? 13.754  -26.497 8.354   1.00 89.75 235 A 1 
ATOM 1901  C C     . PHE A 1 235 ? 12.283  -26.702 7.982   1.00 89.07 235 A 1 
ATOM 1902  O O     . PHE A 1 235 ? 11.941  -26.667 6.800   1.00 86.39 235 A 1 
ATOM 1903  C CB    . PHE A 1 235 ? 14.435  -27.820 8.725   1.00 89.56 235 A 1 
ATOM 1904  C CG    . PHE A 1 235 ? 15.949  -27.786 8.707   1.00 90.24 235 A 1 
ATOM 1905  C CD1   . PHE A 1 235 ? 16.637  -27.285 7.590   1.00 85.48 235 A 1 
ATOM 1906  C CD2   . PHE A 1 235 ? 16.685  -28.295 9.790   1.00 85.16 235 A 1 
ATOM 1907  C CE1   . PHE A 1 235 ? 18.040  -27.280 7.558   1.00 83.73 235 A 1 
ATOM 1908  C CE2   . PHE A 1 235 ? 18.087  -28.297 9.761   1.00 83.83 235 A 1 
ATOM 1909  C CZ    . PHE A 1 235 ? 18.763  -27.787 8.647   1.00 86.75 235 A 1 
ATOM 1910  N N     . ALA A 1 236 ? 11.400  -26.840 8.964   1.00 89.56 236 A 1 
ATOM 1911  C CA    . ALA A 1 236 ? 9.977   -27.034 8.713   1.00 88.83 236 A 1 
ATOM 1912  C C     . ALA A 1 236 ? 9.333   -25.849 7.972   1.00 88.12 236 A 1 
ATOM 1913  O O     . ALA A 1 236 ? 8.476   -26.045 7.113   1.00 85.31 236 A 1 
ATOM 1914  C CB    . ALA A 1 236 ? 9.285   -27.296 10.053  1.00 88.44 236 A 1 
ATOM 1915  N N     . ASN A 1 237 ? 9.777   -24.632 8.246   1.00 87.79 237 A 1 
ATOM 1916  C CA    . ASN A 1 237 ? 9.269   -23.421 7.593   1.00 86.35 237 A 1 
ATOM 1917  C C     . ASN A 1 237 ? 9.897   -23.135 6.219   1.00 85.00 237 A 1 
ATOM 1918  O O     . ASN A 1 237 ? 9.466   -22.196 5.543   1.00 81.26 237 A 1 
ATOM 1919  C CB    . ASN A 1 237 ? 9.456   -22.228 8.541   1.00 85.47 237 A 1 
ATOM 1920  C CG    . ASN A 1 237 ? 8.571   -22.296 9.775   1.00 84.65 237 A 1 
ATOM 1921  O OD1   . ASN A 1 237 ? 7.461   -22.790 9.764   1.00 78.12 237 A 1 
ATOM 1922  N ND2   . ASN A 1 237 ? 9.038   -21.745 10.876  1.00 78.15 237 A 1 
ATOM 1923  N N     . THR A 1 238 ? 10.904  -23.902 5.808   1.00 86.33 238 A 1 
ATOM 1924  C CA    . THR A 1 238 ? 11.598  -23.712 4.525   1.00 84.42 238 A 1 
ATOM 1925  C C     . THR A 1 238 ? 11.424  -24.926 3.616   1.00 83.18 238 A 1 
ATOM 1926  O O     . THR A 1 238 ? 10.323  -25.141 3.097   1.00 77.82 238 A 1 
ATOM 1927  C CB    . THR A 1 238 ? 13.065  -23.279 4.714   1.00 82.45 238 A 1 
ATOM 1928  O OG1   . THR A 1 238 ? 13.765  -24.177 5.542   1.00 70.62 238 A 1 
ATOM 1929  C CG2   . THR A 1 238 ? 13.177  -21.900 5.357   1.00 70.30 238 A 1 
ATOM 1930  N N     . GLN A 1 239 ? 12.459  -25.718 3.412   1.00 84.01 239 A 1 
ATOM 1931  C CA    . GLN A 1 239 ? 12.463  -26.859 2.484   1.00 82.59 239 A 1 
ATOM 1932  C C     . GLN A 1 239 ? 12.684  -28.209 3.180   1.00 82.72 239 A 1 
ATOM 1933  O O     . GLN A 1 239 ? 12.879  -29.224 2.511   1.00 77.05 239 A 1 
ATOM 1934  C CB    . GLN A 1 239 ? 13.504  -26.621 1.381   1.00 79.05 239 A 1 
ATOM 1935  C CG    . GLN A 1 239 ? 13.195  -25.380 0.519   1.00 74.80 239 A 1 
ATOM 1936  C CD    . GLN A 1 239 ? 14.176  -25.205 -0.643  1.00 71.27 239 A 1 
ATOM 1937  O OE1   . GLN A 1 239 ? 15.129  -25.942 -0.812  1.00 64.38 239 A 1 
ATOM 1938  N NE2   . GLN A 1 239 ? 13.974  -24.210 -1.482  1.00 62.97 239 A 1 
ATOM 1939  N N     . GLY A 1 240 ? 12.643  -28.231 4.503   1.00 84.27 240 A 1 
ATOM 1940  C CA    . GLY A 1 240 ? 13.084  -29.373 5.289   1.00 84.37 240 A 1 
ATOM 1941  C C     . GLY A 1 240 ? 14.606  -29.472 5.359   1.00 85.29 240 A 1 
ATOM 1942  O O     . GLY A 1 240 ? 15.328  -28.597 4.882   1.00 81.22 240 A 1 
ATOM 1943  N N     . GLY A 1 241 ? 15.104  -30.522 5.982   1.00 87.44 241 A 1 
ATOM 1944  C CA    . GLY A 1 241 ? 16.541  -30.737 6.085   1.00 87.77 241 A 1 
ATOM 1945  C C     . GLY A 1 241 ? 16.944  -31.774 7.119   1.00 89.16 241 A 1 
ATOM 1946  O O     . GLY A 1 241 ? 16.105  -32.462 7.710   1.00 87.01 241 A 1 
ATOM 1947  N N     . TYR A 1 242 ? 18.246  -31.861 7.326   1.00 89.75 242 A 1 
ATOM 1948  C CA    . TYR A 1 242 ? 18.874  -32.829 8.207   1.00 89.80 242 A 1 
ATOM 1949  C C     . TYR A 1 242 ? 19.689  -32.115 9.288   1.00 89.64 242 A 1 
ATOM 1950  O O     . TYR A 1 242 ? 20.545  -31.286 8.985   1.00 87.10 242 A 1 
ATOM 1951  C CB    . TYR A 1 242 ? 19.764  -33.773 7.392   1.00 88.98 242 A 1 
ATOM 1952  C CG    . TYR A 1 242 ? 19.029  -34.561 6.325   1.00 89.20 242 A 1 
ATOM 1953  C CD1   . TYR A 1 242 ? 18.514  -35.840 6.609   1.00 83.26 242 A 1 
ATOM 1954  C CD2   . TYR A 1 242 ? 18.843  -34.016 5.035   1.00 83.22 242 A 1 
ATOM 1955  C CE1   . TYR A 1 242 ? 17.821  -36.568 5.626   1.00 82.11 242 A 1 
ATOM 1956  C CE2   . TYR A 1 242 ? 18.143  -34.732 4.046   1.00 81.85 242 A 1 
ATOM 1957  C CZ    . TYR A 1 242 ? 17.634  -36.009 4.349   1.00 85.14 242 A 1 
ATOM 1958  O OH    . TYR A 1 242 ? 16.942  -36.707 3.391   1.00 83.24 242 A 1 
ATOM 1959  N N     . VAL A 1 243 ? 19.456  -32.464 10.538  1.00 89.79 243 A 1 
ATOM 1960  C CA    . VAL A 1 243 ? 20.290  -32.043 11.668  1.00 89.46 243 A 1 
ATOM 1961  C C     . VAL A 1 243 ? 21.167  -33.222 12.069  1.00 88.99 243 A 1 
ATOM 1962  O O     . VAL A 1 243 ? 20.655  -34.262 12.487  1.00 86.96 243 A 1 
ATOM 1963  C CB    . VAL A 1 243 ? 19.449  -31.547 12.855  1.00 88.59 243 A 1 
ATOM 1964  C CG1   . VAL A 1 243 ? 20.349  -31.020 13.972  1.00 80.27 243 A 1 
ATOM 1965  C CG2   . VAL A 1 243 ? 18.494  -30.423 12.447  1.00 81.09 243 A 1 
ATOM 1966  N N     . LEU A 1 244 ? 22.480  -33.057 11.957  1.00 88.24 244 A 1 
ATOM 1967  C CA    . LEU A 1 244 ? 23.456  -34.071 12.339  1.00 87.34 244 A 1 
ATOM 1968  C C     . LEU A 1 244 ? 24.125  -33.656 13.650  1.00 86.72 244 A 1 
ATOM 1969  O O     . LEU A 1 244 ? 24.865  -32.680 13.707  1.00 83.71 244 A 1 
ATOM 1970  C CB    . LEU A 1 244 ? 24.488  -34.286 11.219  1.00 85.60 244 A 1 
ATOM 1971  C CG    . LEU A 1 244 ? 23.923  -34.938 9.937   1.00 82.25 244 A 1 
ATOM 1972  C CD1   . LEU A 1 244 ? 23.414  -33.904 8.932   1.00 73.35 244 A 1 
ATOM 1973  C CD2   . LEU A 1 244 ? 25.020  -35.733 9.230   1.00 72.80 244 A 1 
ATOM 1974  N N     . ILE A 1 245 ? 23.882  -34.415 14.707  1.00 85.93 245 A 1 
ATOM 1975  C CA    . ILE A 1 245 ? 24.448  -34.174 16.033  1.00 84.92 245 A 1 
ATOM 1976  C C     . ILE A 1 245 ? 25.590  -35.162 16.260  1.00 84.11 245 A 1 
ATOM 1977  O O     . ILE A 1 245 ? 25.375  -36.368 16.261  1.00 80.31 245 A 1 
ATOM 1978  C CB    . ILE A 1 245 ? 23.367  -34.276 17.125  1.00 83.53 245 A 1 
ATOM 1979  C CG1   . ILE A 1 245 ? 22.191  -33.313 16.832  1.00 79.24 245 A 1 
ATOM 1980  C CG2   . ILE A 1 245 ? 23.996  -33.976 18.497  1.00 77.93 245 A 1 
ATOM 1981  C CD1   . ILE A 1 245 ? 21.013  -33.451 17.797  1.00 72.58 245 A 1 
ATOM 1982  N N     . GLY A 1 246 ? 26.791  -34.636 16.472  1.00 83.04 246 A 1 
ATOM 1983  C CA    . GLY A 1 246 ? 28.003  -35.433 16.652  1.00 82.13 246 A 1 
ATOM 1984  C C     . GLY A 1 246 ? 29.011  -35.324 15.507  1.00 82.51 246 A 1 
ATOM 1985  O O     . GLY A 1 246 ? 29.995  -36.056 15.497  1.00 78.51 246 A 1 
ATOM 1986  N N     . VAL A 1 247 ? 28.791  -34.402 14.586  1.00 83.38 247 A 1 
ATOM 1987  C CA    . VAL A 1 247 ? 29.716  -34.073 13.495  1.00 83.01 247 A 1 
ATOM 1988  C C     . VAL A 1 247 ? 30.362  -32.720 13.779  1.00 81.85 247 A 1 
ATOM 1989  O O     . VAL A 1 247 ? 29.688  -31.786 14.214  1.00 78.28 247 A 1 
ATOM 1990  C CB    . VAL A 1 247 ? 28.998  -34.088 12.138  1.00 82.56 247 A 1 
ATOM 1991  C CG1   . VAL A 1 247 ? 29.952  -33.783 10.988  1.00 74.47 247 A 1 
ATOM 1992  C CG2   . VAL A 1 247 ? 28.361  -35.458 11.871  1.00 75.64 247 A 1 
ATOM 1993  N N     . ASP A 1 248 ? 31.663  -32.619 13.546  1.00 81.86 248 A 1 
ATOM 1994  C CA    . ASP A 1 248 ? 32.380  -31.356 13.667  1.00 79.85 248 A 1 
ATOM 1995  C C     . ASP A 1 248 ? 32.188  -30.513 12.404  1.00 79.74 248 A 1 
ATOM 1996  O O     . ASP A 1 248 ? 32.572  -30.922 11.309  1.00 75.80 248 A 1 
ATOM 1997  C CB    . ASP A 1 248 ? 33.868  -31.618 13.940  1.00 76.41 248 A 1 
ATOM 1998  C CG    . ASP A 1 248 ? 34.584  -30.386 14.501  1.00 70.35 248 A 1 
ATOM 1999  O OD1   . ASP A 1 248 ? 34.308  -29.252 14.060  1.00 63.82 248 A 1 
ATOM 2000  O OD2   . ASP A 1 248 ? 35.391  -30.576 15.437  1.00 63.75 248 A 1 
ATOM 2001  N N     . ASP A 1 249 ? 31.645  -29.325 12.571  1.00 78.58 249 A 1 
ATOM 2002  C CA    . ASP A 1 249 ? 31.396  -28.407 11.460  1.00 76.10 249 A 1 
ATOM 2003  C C     . ASP A 1 249 ? 32.680  -27.975 10.726  1.00 76.85 249 A 1 
ATOM 2004  O O     . ASP A 1 249 ? 32.692  -27.799 9.508   1.00 71.61 249 A 1 
ATOM 2005  C CB    . ASP A 1 249 ? 30.644  -27.194 12.027  1.00 71.69 249 A 1 
ATOM 2006  C CG    . ASP A 1 249 ? 30.348  -26.133 10.968  1.00 64.87 249 A 1 
ATOM 2007  O OD1   . ASP A 1 249 ? 30.186  -26.510 9.796   1.00 56.36 249 A 1 
ATOM 2008  O OD2   . ASP A 1 249 ? 30.350  -24.943 11.346  1.00 58.40 249 A 1 
ATOM 2009  N N     . LYS A 1 250 ? 33.801  -27.855 11.448  1.00 74.60 250 A 1 
ATOM 2010  C CA    . LYS A 1 250 ? 35.052  -27.371 10.852  1.00 73.95 250 A 1 
ATOM 2011  C C     . LYS A 1 250 ? 35.790  -28.445 10.065  1.00 75.45 250 A 1 
ATOM 2012  O O     . LYS A 1 250 ? 36.159  -28.226 8.918   1.00 69.68 250 A 1 
ATOM 2013  C CB    . LYS A 1 250 ? 35.978  -26.807 11.933  1.00 69.01 250 A 1 
ATOM 2014  C CG    . LYS A 1 250 ? 35.436  -25.509 12.537  1.00 61.03 250 A 1 
ATOM 2015  C CD    . LYS A 1 250 ? 36.462  -24.974 13.527  1.00 56.16 250 A 1 
ATOM 2016  C CE    . LYS A 1 250 ? 35.972  -23.674 14.143  1.00 48.74 250 A 1 
ATOM 2017  N NZ    . LYS A 1 250 ? 36.946  -23.179 15.134  1.00 42.55 250 A 1 
ATOM 2018  N N     . SER A 1 251 ? 36.025  -29.588 10.694  1.00 77.30 251 A 1 
ATOM 2019  C CA    . SER A 1 251 ? 36.808  -30.666 10.079  1.00 76.68 251 A 1 
ATOM 2020  C C     . SER A 1 251 ? 35.970  -31.614 9.227   1.00 78.08 251 A 1 
ATOM 2021  O O     . SER A 1 251 ? 36.534  -32.413 8.481   1.00 73.62 251 A 1 
ATOM 2022  C CB    . SER A 1 251 ? 37.580  -31.435 11.150  1.00 73.17 251 A 1 
ATOM 2023  O OG    . SER A 1 251 ? 36.714  -32.067 12.064  1.00 65.50 251 A 1 
ATOM 2024  N N     . LYS A 1 252 ? 34.649  -31.514 9.314   1.00 80.22 252 A 1 
ATOM 2025  C CA    . LYS A 1 252 ? 33.680  -32.427 8.686   1.00 80.29 252 A 1 
ATOM 2026  C C     . LYS A 1 252 ? 33.890  -33.885 9.117   1.00 81.55 252 A 1 
ATOM 2027  O O     . LYS A 1 252 ? 33.577  -34.806 8.378   1.00 75.67 252 A 1 
ATOM 2028  C CB    . LYS A 1 252 ? 33.638  -32.247 7.157   1.00 76.73 252 A 1 
ATOM 2029  C CG    . LYS A 1 252 ? 33.575  -30.793 6.656   1.00 73.73 252 A 1 
ATOM 2030  C CD    . LYS A 1 252 ? 32.359  -30.026 7.146   1.00 68.84 252 A 1 
ATOM 2031  C CE    . LYS A 1 252 ? 32.454  -28.580 6.660   1.00 62.99 252 A 1 
ATOM 2032  N NZ    . LYS A 1 252 ? 31.493  -27.679 7.321   1.00 56.43 252 A 1 
ATOM 2033  N N     . GLU A 1 253 ? 34.434  -34.080 10.310  1.00 81.72 253 A 1 
ATOM 2034  C CA    . GLU A 1 253 ? 34.710  -35.403 10.853  1.00 81.65 253 A 1 
ATOM 2035  C C     . GLU A 1 253 ? 33.574  -35.864 11.762  1.00 82.54 253 A 1 
ATOM 2036  O O     . GLU A 1 253 ? 33.072  -35.119 12.605  1.00 79.64 253 A 1 
ATOM 2037  C CB    . GLU A 1 253 ? 36.046  -35.419 11.606  1.00 79.12 253 A 1 
ATOM 2038  C CG    . GLU A 1 253 ? 37.255  -35.261 10.674  1.00 72.15 253 A 1 
ATOM 2039  C CD    . GLU A 1 253 ? 38.602  -35.187 11.407  1.00 69.64 253 A 1 
ATOM 2040  O OE1   . GLU A 1 253 ? 39.646  -35.150 10.714  1.00 62.72 253 A 1 
ATOM 2041  O OE2   . GLU A 1 253 ? 38.625  -35.160 12.661  1.00 65.07 253 A 1 
ATOM 2042  N N     . VAL A 1 254 ? 33.218  -37.136 11.628  1.00 83.19 254 A 1 
ATOM 2043  C CA    . VAL A 1 254 ? 32.297  -37.806 12.541  1.00 82.87 254 A 1 
ATOM 2044  C C     . VAL A 1 254 ? 33.029  -38.077 13.850  1.00 82.66 254 A 1 
ATOM 2045  O O     . VAL A 1 254 ? 33.965  -38.871 13.896  1.00 79.79 254 A 1 
ATOM 2046  C CB    . VAL A 1 254 ? 31.754  -39.100 11.918  1.00 81.99 254 A 1 
ATOM 2047  C CG1   . VAL A 1 254 ? 30.819  -39.823 12.887  1.00 75.22 254 A 1 
ATOM 2048  C CG2   . VAL A 1 254 ? 30.963  -38.812 10.639  1.00 76.50 254 A 1 
ATOM 2049  N N     . VAL A 1 255 ? 32.594  -37.439 14.912  1.00 82.95 255 A 1 
ATOM 2050  C CA    . VAL A 1 255 ? 33.157  -37.628 16.260  1.00 80.06 255 A 1 
ATOM 2051  C C     . VAL A 1 255 ? 32.186  -38.394 17.153  1.00 78.52 255 A 1 
ATOM 2052  O O     . VAL A 1 255 ? 32.590  -39.249 17.935  1.00 70.28 255 A 1 
ATOM 2053  C CB    . VAL A 1 255 ? 33.539  -36.275 16.885  1.00 76.98 255 A 1 
ATOM 2054  C CG1   . VAL A 1 255 ? 34.276  -36.469 18.208  1.00 67.82 255 A 1 
ATOM 2055  C CG2   . VAL A 1 255 ? 34.441  -35.448 15.967  1.00 68.85 255 A 1 
ATOM 2056  N N     . GLY A 1 256 ? 30.914  -38.114 17.024  1.00 77.12 256 A 1 
ATOM 2057  C CA    . GLY A 1 256 ? 29.878  -38.707 17.856  1.00 75.88 256 A 1 
ATOM 2058  C C     . GLY A 1 256 ? 29.837  -38.152 19.284  1.00 76.69 256 A 1 
ATOM 2059  O O     . GLY A 1 256 ? 30.699  -37.398 19.738  1.00 71.30 256 A 1 
ATOM 2060  N N     . CYS A 1 257 ? 28.797  -38.539 20.001  1.00 76.43 257 A 1 
ATOM 2061  C CA    . CYS A 1 257 ? 28.652  -38.330 21.436  1.00 74.70 257 A 1 
ATOM 2062  C C     . CYS A 1 257 ? 29.093  -39.614 22.146  1.00 74.82 257 A 1 
ATOM 2063  O O     . CYS A 1 257 ? 28.571  -40.681 21.838  1.00 69.80 257 A 1 
ATOM 2064  C CB    . CYS A 1 257 ? 27.197  -37.991 21.754  1.00 71.04 257 A 1 
ATOM 2065  S SG    . CYS A 1 257 ? 26.716  -36.418 20.965  1.00 63.04 257 A 1 
ATOM 2066  N N     . LYS A 1 258 ? 30.006  -39.511 23.099  1.00 75.67 258 A 1 
ATOM 2067  C CA    . LYS A 1 258 ? 30.517  -40.692 23.813  1.00 74.10 258 A 1 
ATOM 2068  C C     . LYS A 1 258 ? 29.378  -41.516 24.414  1.00 74.14 258 A 1 
ATOM 2069  O O     . LYS A 1 258 ? 28.543  -40.964 25.126  1.00 67.62 258 A 1 
ATOM 2070  C CB    . LYS A 1 258 ? 31.503  -40.301 24.913  1.00 68.50 258 A 1 
ATOM 2071  C CG    . LYS A 1 258 ? 32.857  -39.845 24.363  1.00 60.50 258 A 1 
ATOM 2072  C CD    . LYS A 1 258 ? 33.910  -39.856 25.474  1.00 56.44 258 A 1 
ATOM 2073  C CE    . LYS A 1 258 ? 35.298  -39.593 24.894  1.00 49.10 258 A 1 
ATOM 2074  N NZ    . LYS A 1 258 ? 36.379  -40.082 25.790  1.00 43.08 258 A 1 
ATOM 2075  N N     . TRP A 1 259 ? 29.416  -42.814 24.179  1.00 71.34 259 A 1 
ATOM 2076  C CA    . TRP A 1 259 ? 28.392  -43.769 24.626  1.00 67.81 259 A 1 
ATOM 2077  C C     . TRP A 1 259 ? 28.143  -43.721 26.141  1.00 69.89 259 A 1 
ATOM 2078  O O     . TRP A 1 259 ? 27.003  -43.810 26.579  1.00 64.02 259 A 1 
ATOM 2079  C CB    . TRP A 1 259 ? 28.812  -45.172 24.185  1.00 60.99 259 A 1 
ATOM 2080  C CG    . TRP A 1 259 ? 30.002  -45.741 24.895  1.00 57.79 259 A 1 
ATOM 2081  C CD1   . TRP A 1 259 ? 31.291  -45.600 24.530  1.00 50.46 259 A 1 
ATOM 2082  C CD2   . TRP A 1 259 ? 30.006  -46.536 26.123  1.00 53.34 259 A 1 
ATOM 2083  N NE1   . TRP A 1 259 ? 32.109  -46.252 25.455  1.00 44.69 259 A 1 
ATOM 2084  C CE2   . TRP A 1 259 ? 31.353  -46.837 26.445  1.00 48.35 259 A 1 
ATOM 2085  C CE3   . TRP A 1 259 ? 29.001  -47.024 26.975  1.00 45.70 259 A 1 
ATOM 2086  C CZ2   . TRP A 1 259 ? 31.695  -47.587 27.595  1.00 41.83 259 A 1 
ATOM 2087  C CZ3   . TRP A 1 259 ? 29.334  -47.774 28.119  1.00 42.17 259 A 1 
ATOM 2088  C CH2   . TRP A 1 259 ? 30.671  -48.048 28.422  1.00 41.08 259 A 1 
ATOM 2089  N N     . GLU A 1 260 ? 29.176  -43.472 26.937  1.00 71.43 260 A 1 
ATOM 2090  C CA    . GLU A 1 260 ? 29.100  -43.358 28.397  1.00 69.55 260 A 1 
ATOM 2091  C C     . GLU A 1 260 ? 28.206  -42.207 28.888  1.00 70.43 260 A 1 
ATOM 2092  O O     . GLU A 1 260 ? 27.743  -42.214 30.027  1.00 64.58 260 A 1 
ATOM 2093  C CB    . GLU A 1 260 ? 30.512  -43.087 28.945  1.00 64.72 260 A 1 
ATOM 2094  C CG    . GLU A 1 260 ? 31.541  -44.182 28.650  1.00 57.66 260 A 1 
ATOM 2095  C CD    . GLU A 1 260 ? 32.968  -43.774 29.037  1.00 51.73 260 A 1 
ATOM 2096  O OE1   . GLU A 1 260 ? 33.887  -44.586 28.800  1.00 45.48 260 A 1 
ATOM 2097  O OE2   . GLU A 1 260 ? 33.167  -42.625 29.508  1.00 46.18 260 A 1 
ATOM 2098  N N     . LYS A 1 261 ? 28.013  -41.188 28.064  1.00 68.64 261 A 1 
ATOM 2099  C CA    . LYS A 1 261 ? 27.317  -39.954 28.450  1.00 66.56 261 A 1 
ATOM 2100  C C     . LYS A 1 261 ? 25.875  -39.886 27.962  1.00 68.84 261 A 1 
ATOM 2101  O O     . LYS A 1 261 ? 25.135  -39.008 28.411  1.00 63.04 261 A 1 
ATOM 2102  C CB    . LYS A 1 261 ? 28.093  -38.738 27.935  1.00 59.56 261 A 1 
ATOM 2103  C CG    . LYS A 1 261 ? 29.463  -38.582 28.609  1.00 53.34 261 A 1 
ATOM 2104  C CD    . LYS A 1 261 ? 30.123  -37.300 28.116  1.00 49.59 261 A 1 
ATOM 2105  C CE    . LYS A 1 261 ? 31.504  -37.128 28.747  1.00 44.19 261 A 1 
ATOM 2106  N NZ    . LYS A 1 261 ? 32.198  -35.952 28.187  1.00 39.85 261 A 1 
ATOM 2107  N N     . VAL A 1 262 ? 25.505  -40.726 27.016  1.00 70.28 262 A 1 
ATOM 2108  C CA    . VAL A 1 262 ? 24.224  -40.613 26.316  1.00 70.25 262 A 1 
ATOM 2109  C C     . VAL A 1 262 ? 23.601  -41.994 26.163  1.00 73.63 262 A 1 
ATOM 2110  O O     . VAL A 1 262 ? 24.168  -42.868 25.509  1.00 69.98 262 A 1 
ATOM 2111  C CB    . VAL A 1 262 ? 24.392  -39.933 24.943  1.00 63.92 262 A 1 
ATOM 2112  C CG1   . VAL A 1 262 ? 23.042  -39.730 24.260  1.00 57.37 262 A 1 
ATOM 2113  C CG2   . VAL A 1 262 ? 25.039  -38.547 25.069  1.00 58.37 262 A 1 
ATOM 2114  N N     . ASN A 1 263 ? 22.396  -42.148 26.715  1.00 76.62 263 A 1 
ATOM 2115  C CA    . ASN A 1 263 ? 21.561  -43.302 26.412  1.00 77.44 263 A 1 
ATOM 2116  C C     . ASN A 1 263 ? 20.796  -43.022 25.101  1.00 79.72 263 A 1 
ATOM 2117  O O     . ASN A 1 263 ? 20.036  -42.051 25.058  1.00 76.88 263 A 1 
ATOM 2118  C CB    . ASN A 1 263 ? 20.638  -43.577 27.609  1.00 72.90 263 A 1 
ATOM 2119  C CG    . ASN A 1 263 ? 19.746  -44.788 27.391  1.00 66.12 263 A 1 
ATOM 2120  O OD1   . ASN A 1 263 ? 19.469  -45.213 26.288  1.00 59.40 263 A 1 
ATOM 2121  N ND2   . ASN A 1 263 ? 19.251  -45.379 28.457  1.00 59.59 263 A 1 
ATOM 2122  N N     . PRO A 1 264 ? 20.968  -43.843 24.056  1.00 79.11 264 A 1 
ATOM 2123  C CA    . PRO A 1 264 ? 20.347  -43.599 22.755  1.00 79.33 264 A 1 
ATOM 2124  C C     . PRO A 1 264 ? 18.819  -43.600 22.797  1.00 80.97 264 A 1 
ATOM 2125  O O     . PRO A 1 264 ? 18.201  -42.723 22.199  1.00 78.32 264 A 1 
ATOM 2126  C CB    . PRO A 1 264 ? 20.907  -44.690 21.833  1.00 76.83 264 A 1 
ATOM 2127  C CG    . PRO A 1 264 ? 21.339  -45.803 22.780  1.00 73.21 264 A 1 
ATOM 2128  C CD    . PRO A 1 264 ? 21.782  -45.042 24.023  1.00 76.27 264 A 1 
ATOM 2129  N N     . ASP A 1 265 ? 18.207  -44.504 23.547  1.00 83.00 265 A 1 
ATOM 2130  C CA    . ASP A 1 265 ? 16.744  -44.572 23.643  1.00 83.11 265 A 1 
ATOM 2131  C C     . ASP A 1 265 ? 16.172  -43.353 24.365  1.00 84.19 265 A 1 
ATOM 2132  O O     . ASP A 1 265 ? 15.155  -42.783 23.960  1.00 81.27 265 A 1 
ATOM 2133  C CB    . ASP A 1 265 ? 16.329  -45.848 24.385  1.00 81.43 265 A 1 
ATOM 2134  C CG    . ASP A 1 265 ? 16.716  -47.119 23.638  1.00 74.16 265 A 1 
ATOM 2135  O OD1   . ASP A 1 265 ? 16.692  -47.091 22.391  1.00 65.20 265 A 1 
ATOM 2136  O OD2   . ASP A 1 265 ? 17.031  -48.105 24.335  1.00 65.84 265 A 1 
ATOM 2137  N N     . LEU A 1 266 ? 16.850  -42.919 25.423  1.00 83.27 266 A 1 
ATOM 2138  C CA    . LEU A 1 266 ? 16.450  -41.754 26.197  1.00 83.02 266 A 1 
ATOM 2139  C C     . LEU A 1 266 ? 16.629  -40.474 25.380  1.00 84.11 266 A 1 
ATOM 2140  O O     . LEU A 1 266 ? 15.751  -39.615 25.388  1.00 82.17 266 A 1 
ATOM 2141  C CB    . LEU A 1 266 ? 17.240  -41.749 27.517  1.00 80.66 266 A 1 
ATOM 2142  C CG    . LEU A 1 266 ? 16.441  -41.185 28.710  1.00 72.00 266 A 1 
ATOM 2143  C CD1   . LEU A 1 266 ? 16.594  -42.107 29.920  1.00 66.00 266 A 1 
ATOM 2144  C CD2   . LEU A 1 266 ? 16.914  -39.796 29.107  1.00 65.28 266 A 1 
ATOM 2145  N N     . LEU A 1 267 ? 17.709  -40.386 24.600  1.00 83.38 267 A 1 
ATOM 2146  C CA    . LEU A 1 267 ? 17.945  -39.282 23.674  1.00 83.28 267 A 1 
ATOM 2147  C C     . LEU A 1 267 ? 16.850  -39.203 22.609  1.00 84.42 267 A 1 
ATOM 2148  O O     . LEU A 1 267 ? 16.305  -38.126 22.384  1.00 83.57 267 A 1 
ATOM 2149  C CB    . LEU A 1 267 ? 19.334  -39.449 23.039  1.00 81.69 267 A 1 
ATOM 2150  C CG    . LEU A 1 267 ? 19.690  -38.353 22.013  1.00 77.80 267 A 1 
ATOM 2151  C CD1   . LEU A 1 267 ? 19.736  -36.965 22.642  1.00 71.71 267 A 1 
ATOM 2152  C CD2   . LEU A 1 267 ? 21.061  -38.643 21.405  1.00 71.56 267 A 1 
ATOM 2153  N N     . LYS A 1 268 ? 16.503  -40.329 21.981  1.00 84.32 268 A 1 
ATOM 2154  C CA    . LYS A 1 268 ? 15.458  -40.384 20.960  1.00 85.08 268 A 1 
ATOM 2155  C C     . LYS A 1 268 ? 14.114  -39.912 21.514  1.00 85.68 268 A 1 
ATOM 2156  O O     . LYS A 1 268 ? 13.487  -39.031 20.935  1.00 83.70 268 A 1 
ATOM 2157  C CB    . LYS A 1 268 ? 15.389  -41.808 20.389  1.00 83.60 268 A 1 
ATOM 2158  C CG    . LYS A 1 268 ? 14.421  -41.878 19.201  1.00 76.63 268 A 1 
ATOM 2159  C CD    . LYS A 1 268 ? 14.386  -43.280 18.594  1.00 74.54 268 A 1 
ATOM 2160  C CE    . LYS A 1 268 ? 13.360  -43.278 17.461  1.00 67.06 268 A 1 
ATOM 2161  N NZ    . LYS A 1 268 ? 13.207  -44.608 16.835  1.00 60.59 268 A 1 
ATOM 2162  N N     . LYS A 1 269 ? 13.723  -40.426 22.672  1.00 87.19 269 A 1 
ATOM 2163  C CA    . LYS A 1 269 ? 12.470  -40.058 23.337  1.00 87.22 269 A 1 
ATOM 2164  C C     . LYS A 1 269 ? 12.431  -38.581 23.739  1.00 87.43 269 A 1 
ATOM 2165  O O     . LYS A 1 269 ? 11.394  -37.931 23.639  1.00 85.20 269 A 1 
ATOM 2166  C CB    . LYS A 1 269 ? 12.287  -40.987 24.541  1.00 86.65 269 A 1 
ATOM 2167  C CG    . LYS A 1 269 ? 10.843  -40.986 25.050  1.00 76.17 269 A 1 
ATOM 2168  C CD    . LYS A 1 269 ? 10.675  -42.053 26.135  1.00 69.55 269 A 1 
ATOM 2169  C CE    . LYS A 1 269 ? 9.195   -42.194 26.502  1.00 58.54 269 A 1 
ATOM 2170  N NZ    . LYS A 1 269 ? 8.966   -43.302 27.457  1.00 50.13 269 A 1 
ATOM 2171  N N     . GLU A 1 270 ? 13.561  -38.039 24.169  1.00 86.42 270 A 1 
ATOM 2172  C CA    . GLU A 1 270 ? 13.666  -36.619 24.507  1.00 86.09 270 A 1 
ATOM 2173  C C     . GLU A 1 270 ? 13.595  -35.705 23.275  1.00 87.04 270 A 1 
ATOM 2174  O O     . GLU A 1 270 ? 13.010  -34.626 23.358  1.00 85.49 270 A 1 
ATOM 2175  C CB    . GLU A 1 270 ? 14.959  -36.379 25.301  1.00 84.66 270 A 1 
ATOM 2176  C CG    . GLU A 1 270 ? 14.851  -36.845 26.775  1.00 76.99 270 A 1 
ATOM 2177  C CD    . GLU A 1 270 ? 14.033  -35.876 27.640  1.00 72.86 270 A 1 
ATOM 2178  O OE1   . GLU A 1 270 ? 14.367  -35.678 28.835  1.00 65.18 270 A 1 
ATOM 2179  O OE2   . GLU A 1 270 ? 13.115  -35.200 27.136  1.00 65.79 270 A 1 
ATOM 2180  N N     . ILE A 1 271 ? 14.142  -36.137 22.147  1.00 87.90 271 A 1 
ATOM 2181  C CA    . ILE A 1 271 ? 14.033  -35.427 20.870  1.00 87.98 271 A 1 
ATOM 2182  C C     . ILE A 1 271 ? 12.580  -35.413 20.393  1.00 88.42 271 A 1 
ATOM 2183  O O     . ILE A 1 271 ? 12.059  -34.346 20.074  1.00 86.90 271 A 1 
ATOM 2184  C CB    . ILE A 1 271 ? 14.986  -36.048 19.825  1.00 86.95 271 A 1 
ATOM 2185  C CG1   . ILE A 1 271 ? 16.449  -35.697 20.179  1.00 81.67 271 A 1 
ATOM 2186  C CG2   . ILE A 1 271 ? 14.660  -35.566 18.402  1.00 80.46 271 A 1 
ATOM 2187  C CD1   . ILE A 1 271 ? 17.484  -36.538 19.429  1.00 74.08 271 A 1 
ATOM 2188  N N     . GLU A 1 272 ? 11.916  -36.569 20.402  1.00 88.70 272 A 1 
ATOM 2189  C CA    . GLU A 1 272 ? 10.509  -36.693 20.020  1.00 88.48 272 A 1 
ATOM 2190  C C     . GLU A 1 272 ? 9.618   -35.795 20.890  1.00 88.35 272 A 1 
ATOM 2191  O O     . GLU A 1 272 ? 8.876   -34.962 20.370  1.00 86.24 272 A 1 
ATOM 2192  C CB    . GLU A 1 272 ? 10.087  -38.172 20.109  1.00 87.55 272 A 1 
ATOM 2193  C CG    . GLU A 1 272 ? 10.692  -39.016 18.983  1.00 78.52 272 A 1 
ATOM 2194  C CD    . GLU A 1 272 ? 10.544  -40.535 19.155  1.00 72.69 272 A 1 
ATOM 2195  O OE1   . GLU A 1 272 ? 11.066  -41.273 18.278  1.00 65.47 272 A 1 
ATOM 2196  O OE2   . GLU A 1 272 ? 9.975   -40.987 20.174  1.00 66.28 272 A 1 
ATOM 2197  N N     . ASN A 1 273 ? 9.781   -35.846 22.209  1.00 89.65 273 A 1 
ATOM 2198  C CA    . ASN A 1 273 ? 9.044   -34.982 23.129  1.00 88.90 273 A 1 
ATOM 2199  C C     . ASN A 1 273 ? 9.322   -33.488 22.921  1.00 88.78 273 A 1 
ATOM 2200  O O     . ASN A 1 273 ? 8.447   -32.660 23.173  1.00 86.18 273 A 1 
ATOM 2201  C CB    . ASN A 1 273 ? 9.425   -35.348 24.570  1.00 87.48 273 A 1 
ATOM 2202  C CG    . ASN A 1 273 ? 8.755   -36.609 25.081  1.00 78.40 273 A 1 
ATOM 2203  O OD1   . ASN A 1 273 ? 7.694   -37.011 24.667  1.00 70.16 273 A 1 
ATOM 2204  N ND2   . ASN A 1 273 ? 9.341   -37.226 26.089  1.00 69.18 273 A 1 
ATOM 2205  N N     . CYS A 1 274 ? 10.540  -33.131 22.530  1.00 88.76 274 A 1 
ATOM 2206  C CA    . CYS A 1 274 ? 10.903  -31.743 22.262  1.00 88.17 274 A 1 
ATOM 2207  C C     . CYS A 1 274 ? 10.214  -31.225 20.996  1.00 88.44 274 A 1 
ATOM 2208  O O     . CYS A 1 274 ? 9.714   -30.104 20.993  1.00 86.21 274 A 1 
ATOM 2209  C CB    . CYS A 1 274 ? 12.431  -31.639 22.168  1.00 86.34 274 A 1 
ATOM 2210  S SG    . CYS A 1 274 ? 12.957  -29.900 22.091  1.00 75.34 274 A 1 
ATOM 2211  N N     . ILE A 1 275 ? 10.160  -32.032 19.944  1.00 88.97 275 A 1 
ATOM 2212  C CA    . ILE A 1 275 ? 9.553   -31.661 18.661  1.00 88.87 275 A 1 
ATOM 2213  C C     . ILE A 1 275 ? 8.023   -31.641 18.756  1.00 88.58 275 A 1 
ATOM 2214  O O     . ILE A 1 275 ? 7.398   -30.712 18.258  1.00 86.02 275 A 1 
ATOM 2215  C CB    . ILE A 1 275 ? 10.071  -32.576 17.532  1.00 87.93 275 A 1 
ATOM 2216  C CG1   . ILE A 1 275 ? 11.596  -32.389 17.354  1.00 82.57 275 A 1 
ATOM 2217  C CG2   . ILE A 1 275 ? 9.349   -32.253 16.212  1.00 81.89 275 A 1 
ATOM 2218  C CD1   . ILE A 1 275 ? 12.253  -33.398 16.409  1.00 77.50 275 A 1 
ATOM 2219  N N     . GLU A 1 276 ? 7.413   -32.610 19.450  1.00 89.11 276 A 1 
ATOM 2220  C CA    . GLU A 1 276 ? 5.955   -32.631 19.633  1.00 88.19 276 A 1 
ATOM 2221  C C     . GLU A 1 276 ? 5.420   -31.429 20.426  1.00 87.76 276 A 1 
ATOM 2222  O O     . GLU A 1 276 ? 4.265   -31.043 20.242  1.00 84.11 276 A 1 
ATOM 2223  C CB    . GLU A 1 276 ? 5.510   -33.918 20.335  1.00 86.57 276 A 1 
ATOM 2224  C CG    . GLU A 1 276 ? 5.507   -35.145 19.416  1.00 77.62 276 A 1 
ATOM 2225  C CD    . GLU A 1 276 ? 4.603   -36.248 19.977  1.00 70.56 276 A 1 
ATOM 2226  O OE1   . GLU A 1 276 ? 3.757   -36.756 19.198  1.00 62.57 276 A 1 
ATOM 2227  O OE2   . GLU A 1 276 ? 4.676   -36.521 21.192  1.00 62.85 276 A 1 
ATOM 2228  N N     . LYS A 1 277 ? 6.234   -30.824 21.289  1.00 88.27 277 A 1 
ATOM 2229  C CA    . LYS A 1 277 ? 5.850   -29.650 22.084  1.00 87.48 277 A 1 
ATOM 2230  C C     . LYS A 1 277 ? 5.939   -28.330 21.324  1.00 87.59 277 A 1 
ATOM 2231  O O     . LYS A 1 277 ? 5.577   -27.298 21.891  1.00 83.48 277 A 1 
ATOM 2232  C CB    . LYS A 1 277 ? 6.689   -29.594 23.364  1.00 84.78 277 A 1 
ATOM 2233  C CG    . LYS A 1 277 ? 6.231   -30.652 24.376  1.00 74.61 277 A 1 
ATOM 2234  C CD    . LYS A 1 277 ? 7.145   -30.620 25.602  1.00 69.73 277 A 1 
ATOM 2235  C CE    . LYS A 1 277 ? 6.706   -31.708 26.580  1.00 58.81 277 A 1 
ATOM 2236  N NZ    . LYS A 1 277 ? 7.562   -31.739 27.787  1.00 50.82 277 A 1 
ATOM 2237  N N     . LEU A 1 278 ? 6.441   -28.324 20.094  1.00 87.19 278 A 1 
ATOM 2238  C CA    . LEU A 1 278 ? 6.578   -27.097 19.320  1.00 87.16 278 A 1 
ATOM 2239  C C     . LEU A 1 278 ? 5.199   -26.527 18.972  1.00 87.49 278 A 1 
ATOM 2240  O O     . LEU A 1 278 ? 4.355   -27.249 18.438  1.00 84.72 278 A 1 
ATOM 2241  C CB    . LEU A 1 278 ? 7.409   -27.335 18.050  1.00 85.91 278 A 1 
ATOM 2242  C CG    . LEU A 1 278 ? 8.868   -27.743 18.316  1.00 84.17 278 A 1 
ATOM 2243  C CD1   . LEU A 1 278 ? 9.577   -28.011 16.991  1.00 77.94 278 A 1 
ATOM 2244  C CD2   . LEU A 1 278 ? 9.646   -26.668 19.067  1.00 78.36 278 A 1 
ATOM 2245  N N     . PRO A 1 279 ? 4.964   -25.231 19.229  1.00 87.89 279 A 1 
ATOM 2246  C CA    . PRO A 1 279 ? 3.737   -24.581 18.796  1.00 87.53 279 A 1 
ATOM 2247  C C     . PRO A 1 279 ? 3.646   -24.575 17.269  1.00 87.83 279 A 1 
ATOM 2248  O O     . PRO A 1 279 ? 4.576   -24.158 16.578  1.00 85.06 279 A 1 
ATOM 2249  C CB    . PRO A 1 279 ? 3.772   -23.164 19.381  1.00 85.65 279 A 1 
ATOM 2250  C CG    . PRO A 1 279 ? 4.824   -23.234 20.486  1.00 83.76 279 A 1 
ATOM 2251  C CD    . PRO A 1 279 ? 5.785   -24.307 19.986  1.00 86.58 279 A 1 
ATOM 2252  N N     . THR A 1 280 ? 2.502   -24.997 16.749  1.00 87.60 280 A 1 
ATOM 2253  C CA    . THR A 1 280 ? 2.206   -24.953 15.318  1.00 87.23 280 A 1 
ATOM 2254  C C     . THR A 1 280 ? 0.954   -24.128 15.062  1.00 87.00 280 A 1 
ATOM 2255  O O     . THR A 1 280 ? 0.066   -24.047 15.912  1.00 84.02 280 A 1 
ATOM 2256  C CB    . THR A 1 280 ? 2.062   -26.357 14.707  1.00 85.39 280 A 1 
ATOM 2257  O OG1   . THR A 1 280 ? 1.018   -27.078 15.320  1.00 73.23 280 A 1 
ATOM 2258  C CG2   . THR A 1 280 ? 3.332   -27.183 14.864  1.00 73.68 280 A 1 
ATOM 2259  N N     . PHE A 1 281 ? 0.875   -23.515 13.895  1.00 85.98 281 A 1 
ATOM 2260  C CA    . PHE A 1 281 ? -0.338  -22.857 13.424  1.00 85.28 281 A 1 
ATOM 2261  C C     . PHE A 1 281 ? -0.693  -23.371 12.033  1.00 85.00 281 A 1 
ATOM 2262  O O     . PHE A 1 281 ? 0.165   -23.424 11.145  1.00 81.84 281 A 1 
ATOM 2263  C CB    . PHE A 1 281 ? -0.180  -21.337 13.450  1.00 83.32 281 A 1 
ATOM 2264  C CG    . PHE A 1 281 ? -1.471  -20.623 13.116  1.00 82.91 281 A 1 
ATOM 2265  C CD1   . PHE A 1 281 ? -1.785  -20.305 11.784  1.00 77.65 281 A 1 
ATOM 2266  C CD2   . PHE A 1 281 ? -2.401  -20.329 14.131  1.00 76.79 281 A 1 
ATOM 2267  C CE1   . PHE A 1 281 ? -3.008  -19.690 11.473  1.00 74.39 281 A 1 
ATOM 2268  C CE2   . PHE A 1 281 ? -3.623  -19.710 13.825  1.00 73.96 281 A 1 
ATOM 2269  C CZ    . PHE A 1 281 ? -3.928  -19.393 12.496  1.00 75.70 281 A 1 
ATOM 2270  N N     . HIS A 1 282 ? -1.952  -23.724 11.846  1.00 84.97 282 A 1 
ATOM 2271  C CA    . HIS A 1 282 ? -2.440  -24.331 10.622  1.00 83.96 282 A 1 
ATOM 2272  C C     . HIS A 1 282 ? -3.384  -23.394 9.873   1.00 83.59 282 A 1 
ATOM 2273  O O     . HIS A 1 282 ? -4.370  -22.912 10.423  1.00 79.82 282 A 1 
ATOM 2274  C CB    . HIS A 1 282 ? -3.130  -25.654 10.951  1.00 82.20 282 A 1 
ATOM 2275  C CG    . HIS A 1 282 ? -2.186  -26.692 11.481  1.00 80.61 282 A 1 
ATOM 2276  N ND1   . HIS A 1 282 ? -1.454  -27.577 10.723  1.00 71.00 282 A 1 
ATOM 2277  C CD2   . HIS A 1 282 ? -1.903  -26.956 12.797  1.00 71.30 282 A 1 
ATOM 2278  C CE1   . HIS A 1 282 ? -0.764  -28.366 11.561  1.00 71.56 282 A 1 
ATOM 2279  N NE2   . HIS A 1 282 ? -1.005  -28.016 12.828  1.00 72.48 282 A 1 
ATOM 2280  N N     . PHE A 1 283 ? -3.102  -23.200 8.589   1.00 81.44 283 A 1 
ATOM 2281  C CA    . PHE A 1 283 ? -4.017  -22.580 7.627   1.00 80.18 283 A 1 
ATOM 2282  C C     . PHE A 1 283 ? -4.846  -23.620 6.861   1.00 78.99 283 A 1 
ATOM 2283  O O     . PHE A 1 283 ? -5.861  -23.284 6.257   1.00 72.34 283 A 1 
ATOM 2284  C CB    . PHE A 1 283 ? -3.206  -21.739 6.644   1.00 78.35 283 A 1 
ATOM 2285  C CG    . PHE A 1 283 ? -2.449  -20.597 7.280   1.00 78.41 283 A 1 
ATOM 2286  C CD1   . PHE A 1 283 ? -3.131  -19.427 7.651   1.00 74.84 283 A 1 
ATOM 2287  C CD2   . PHE A 1 283 ? -1.066  -20.691 7.497   1.00 74.55 283 A 1 
ATOM 2288  C CE1   . PHE A 1 283 ? -2.438  -18.359 8.231   1.00 72.61 283 A 1 
ATOM 2289  C CE2   . PHE A 1 283 ? -0.366  -19.622 8.080   1.00 72.71 283 A 1 
ATOM 2290  C CZ    . PHE A 1 283 ? -1.054  -18.454 8.447   1.00 73.96 283 A 1 
ATOM 2291  N N     . CYS A 1 284 ? -4.408  -24.879 6.861   1.00 78.95 284 A 1 
ATOM 2292  C CA    . CYS A 1 284 ? -5.085  -25.994 6.212   1.00 77.74 284 A 1 
ATOM 2293  C C     . CYS A 1 284 ? -6.094  -26.668 7.154   1.00 77.76 284 A 1 
ATOM 2294  O O     . CYS A 1 284 ? -5.981  -26.587 8.377   1.00 71.88 284 A 1 
ATOM 2295  C CB    . CYS A 1 284 ? -4.030  -26.979 5.687   1.00 73.45 284 A 1 
ATOM 2296  S SG    . CYS A 1 284 ? -3.025  -27.656 7.047   1.00 65.98 284 A 1 
ATOM 2297  N N     . CYS A 1 285 ? -7.064  -27.386 6.578   1.00 78.05 285 A 1 
ATOM 2298  C CA    . CYS A 1 285 ? -8.090  -28.092 7.348   1.00 76.85 285 A 1 
ATOM 2299  C C     . CYS A 1 285 ? -7.569  -29.366 8.018   1.00 77.24 285 A 1 
ATOM 2300  O O     . CYS A 1 285 ? -8.038  -29.723 9.092   1.00 71.78 285 A 1 
ATOM 2301  C CB    . CYS A 1 285 ? -9.268  -28.441 6.430   1.00 72.38 285 A 1 
ATOM 2302  S SG    . CYS A 1 285 ? -9.906  -27.066 5.436   1.00 62.60 285 A 1 
ATOM 2303  N N     . GLU A 1 286 ? -6.604  -30.034 7.406   1.00 78.77 286 A 1 
ATOM 2304  C CA    . GLU A 1 286 ? -6.102  -31.341 7.857   1.00 77.88 286 A 1 
ATOM 2305  C C     . GLU A 1 286 ? -5.297  -31.269 9.159   1.00 78.31 286 A 1 
ATOM 2306  O O     . GLU A 1 286 ? -5.256  -32.245 9.901   1.00 72.42 286 A 1 
ATOM 2307  C CB    . GLU A 1 286 ? -5.229  -31.967 6.761   1.00 73.69 286 A 1 
ATOM 2308  C CG    . GLU A 1 286 ? -6.005  -32.265 5.475   1.00 64.86 286 A 1 
ATOM 2309  C CD    . GLU A 1 286 ? -5.144  -32.928 4.395   1.00 59.86 286 A 1 
ATOM 2310  O OE1   . GLU A 1 286 ? -5.733  -33.350 3.373   1.00 52.18 286 A 1 
ATOM 2311  O OE2   . GLU A 1 286 ? -3.906  -33.000 4.574   1.00 52.03 286 A 1 
ATOM 2312  N N     . LYS A 1 287 ? -4.666  -30.141 9.434   1.00 79.05 287 A 1 
ATOM 2313  C CA    . LYS A 1 287 ? -3.857  -29.897 10.640  1.00 79.18 287 A 1 
ATOM 2314  C C     . LYS A 1 287 ? -2.839  -31.017 10.945  1.00 80.15 287 A 1 
ATOM 2315  O O     . LYS A 1 287 ? -2.843  -31.556 12.054  1.00 74.79 287 A 1 
ATOM 2316  C CB    . LYS A 1 287 ? -4.765  -29.578 11.841  1.00 75.04 287 A 1 
ATOM 2317  C CG    . LYS A 1 287 ? -5.643  -28.339 11.615  1.00 71.01 287 A 1 
ATOM 2318  C CD    . LYS A 1 287 ? -6.462  -28.035 12.869  1.00 67.81 287 A 1 
ATOM 2319  C CE    . LYS A 1 287 ? -7.324  -26.794 12.623  1.00 61.87 287 A 1 
ATOM 2320  N NZ    . LYS A 1 287 ? -8.120  -26.428 13.816  1.00 55.29 287 A 1 
ATOM 2321  N N     . PRO A 1 288 ? -1.964  -31.383 10.002  1.00 80.52 288 A 1 
ATOM 2322  C CA    . PRO A 1 288 ? -0.982  -32.440 10.213  1.00 80.23 288 A 1 
ATOM 2323  C C     . PRO A 1 288 ? 0.015   -32.058 11.311  1.00 81.77 288 A 1 
ATOM 2324  O O     . PRO A 1 288 ? 0.271   -30.879 11.572  1.00 78.08 288 A 1 
ATOM 2325  C CB    . PRO A 1 288 ? -0.307  -32.642 8.858   1.00 76.62 288 A 1 
ATOM 2326  C CG    . PRO A 1 288 ? -0.408  -31.268 8.210   1.00 74.13 288 A 1 
ATOM 2327  C CD    . PRO A 1 288 ? -1.753  -30.751 8.712   1.00 78.22 288 A 1 
ATOM 2328  N N     . LYS A 1 289 ? 0.614   -33.056 11.949  1.00 82.71 289 A 1 
ATOM 2329  C CA    . LYS A 1 289 ? 1.752   -32.841 12.849  1.00 83.27 289 A 1 
ATOM 2330  C C     . LYS A 1 289 ? 3.028   -32.568 12.046  1.00 84.17 289 A 1 
ATOM 2331  O O     . LYS A 1 289 ? 3.098   -32.855 10.854  1.00 79.47 289 A 1 
ATOM 2332  C CB    . LYS A 1 289 ? 1.925   -34.037 13.800  1.00 79.70 289 A 1 
ATOM 2333  C CG    . LYS A 1 289 ? 0.808   -34.154 14.856  1.00 71.69 289 A 1 
ATOM 2334  C CD    . LYS A 1 289 ? 1.195   -35.238 15.870  1.00 66.77 289 A 1 
ATOM 2335  C CE    . LYS A 1 289 ? 0.236   -35.335 17.065  1.00 57.06 289 A 1 
ATOM 2336  N NZ    . LYS A 1 289 ? 0.804   -36.213 18.128  1.00 49.35 289 A 1 
ATOM 2337  N N     . VAL A 1 290 ? 4.054   -32.061 12.727  1.00 83.36 290 A 1 
ATOM 2338  C CA    . VAL A 1 290 ? 5.395   -31.941 12.146  1.00 83.78 290 A 1 
ATOM 2339  C C     . VAL A 1 290 ? 5.921   -33.337 11.842  1.00 84.54 290 A 1 
ATOM 2340  O O     . VAL A 1 290 ? 6.004   -34.175 12.738  1.00 81.93 290 A 1 
ATOM 2341  C CB    . VAL A 1 290 ? 6.361   -31.198 13.086  1.00 81.93 290 A 1 
ATOM 2342  C CG1   . VAL A 1 290 ? 7.746   -31.044 12.456  1.00 73.42 290 A 1 
ATOM 2343  C CG2   . VAL A 1 290 ? 5.836   -29.792 13.405  1.00 74.13 290 A 1 
ATOM 2344  N N     . ASN A 1 291 ? 6.285   -33.569 10.594  1.00 85.80 291 A 1 
ATOM 2345  C CA    . ASN A 1 291 ? 6.797   -34.858 10.161  1.00 85.76 291 A 1 
ATOM 2346  C C     . ASN A 1 291 ? 8.316   -34.884 10.312  1.00 86.68 291 A 1 
ATOM 2347  O O     . ASN A 1 291 ? 9.020   -34.051 9.743   1.00 83.19 291 A 1 
ATOM 2348  C CB    . ASN A 1 291 ? 6.318   -35.136 8.725   1.00 81.90 291 A 1 
ATOM 2349  C CG    . ASN A 1 291 ? 5.696   -36.506 8.564   1.00 73.71 291 A 1 
ATOM 2350  O OD1   . ASN A 1 291 ? 5.282   -37.154 9.507   1.00 63.71 291 A 1 
ATOM 2351  N ND2   . ASN A 1 291 ? 5.593   -36.969 7.340   1.00 64.85 291 A 1 
ATOM 2352  N N     . PHE A 1 292 ? 8.822   -35.817 11.096  1.00 88.07 292 A 1 
ATOM 2353  C CA    . PHE A 1 292 ? 10.251  -35.968 11.319  1.00 88.20 292 A 1 
ATOM 2354  C C     . PHE A 1 292 ? 10.610  -37.434 11.553  1.00 88.55 292 A 1 
ATOM 2355  O O     . PHE A 1 292 ? 9.790   -38.240 11.994  1.00 85.66 292 A 1 
ATOM 2356  C CB    . PHE A 1 292 ? 10.716  -35.081 12.485  1.00 86.16 292 A 1 
ATOM 2357  C CG    . PHE A 1 292 ? 10.243  -35.530 13.848  1.00 86.30 292 A 1 
ATOM 2358  C CD1   . PHE A 1 292 ? 8.951   -35.195 14.306  1.00 81.59 292 A 1 
ATOM 2359  C CD2   . PHE A 1 292 ? 11.078  -36.310 14.668  1.00 82.06 292 A 1 
ATOM 2360  C CE1   . PHE A 1 292 ? 8.500   -35.638 15.556  1.00 80.00 292 A 1 
ATOM 2361  C CE2   . PHE A 1 292 ? 10.631  -36.756 15.925  1.00 80.76 292 A 1 
ATOM 2362  C CZ    . PHE A 1 292 ? 9.342   -36.422 16.366  1.00 81.08 292 A 1 
ATOM 2363  N N     . THR A 1 293 ? 11.856  -37.768 11.272  1.00 88.67 293 A 1 
ATOM 2364  C CA    . THR A 1 293 ? 12.417  -39.088 11.545  1.00 88.32 293 A 1 
ATOM 2365  C C     . THR A 1 293 ? 13.741  -38.938 12.271  1.00 88.34 293 A 1 
ATOM 2366  O O     . THR A 1 293 ? 14.611  -38.184 11.850  1.00 85.30 293 A 1 
ATOM 2367  C CB    . THR A 1 293 ? 12.576  -39.932 10.273  1.00 86.46 293 A 1 
ATOM 2368  O OG1   . THR A 1 293 ? 12.918  -39.153 9.158   1.00 72.01 293 A 1 
ATOM 2369  C CG2   . THR A 1 293 ? 11.277  -40.650 9.914   1.00 70.84 293 A 1 
ATOM 2370  N N     . THR A 1 294 ? 13.896  -39.667 13.364  1.00 88.17 294 A 1 
ATOM 2371  C CA    . THR A 1 294 ? 15.125  -39.680 14.153  1.00 87.17 294 A 1 
ATOM 2372  C C     . THR A 1 294 ? 15.820  -41.018 13.974  1.00 87.09 294 A 1 
ATOM 2373  O O     . THR A 1 294 ? 15.236  -42.067 14.252  1.00 83.82 294 A 1 
ATOM 2374  C CB    . THR A 1 294 ? 14.844  -39.421 15.639  1.00 85.08 294 A 1 
ATOM 2375  O OG1   . THR A 1 294 ? 14.102  -38.234 15.795  1.00 71.54 294 A 1 
ATOM 2376  C CG2   . THR A 1 294 ? 16.129  -39.246 16.437  1.00 71.03 294 A 1 
ATOM 2377  N N     . LYS A 1 295 ? 17.080  -40.980 13.544  1.00 86.50 295 A 1 
ATOM 2378  C CA    . LYS A 1 295 ? 17.937  -42.162 13.440  1.00 86.02 295 A 1 
ATOM 2379  C C     . LYS A 1 295 ? 19.195  -41.945 14.276  1.00 86.11 295 A 1 
ATOM 2380  O O     . LYS A 1 295 ? 19.824  -40.896 14.197  1.00 82.52 295 A 1 
ATOM 2381  C CB    . LYS A 1 295 ? 18.237  -42.455 11.955  1.00 83.45 295 A 1 
ATOM 2382  C CG    . LYS A 1 295 ? 18.931  -43.814 11.740  1.00 77.23 295 A 1 
ATOM 2383  C CD    . LYS A 1 295 ? 19.102  -44.146 10.247  1.00 75.96 295 A 1 
ATOM 2384  C CE    . LYS A 1 295 ? 19.763  -45.525 10.080  1.00 68.55 295 A 1 
ATOM 2385  N NZ    . LYS A 1 295 ? 19.976  -45.930 8.664   1.00 62.58 295 A 1 
ATOM 2386  N N     . ILE A 1 296 ? 19.555  -42.945 15.073  1.00 86.36 296 A 1 
ATOM 2387  C CA    . ILE A 1 296 ? 20.800  -42.945 15.840  1.00 85.24 296 A 1 
ATOM 2388  C C     . ILE A 1 296 ? 21.751  -43.930 15.171  1.00 85.23 296 A 1 
ATOM 2389  O O     . ILE A 1 296 ? 21.405  -45.091 14.968  1.00 81.88 296 A 1 
ATOM 2390  C CB    . ILE A 1 296 ? 20.553  -43.240 17.333  1.00 82.83 296 A 1 
ATOM 2391  C CG1   . ILE A 1 296 ? 19.603  -42.164 17.916  1.00 77.20 296 A 1 
ATOM 2392  C CG2   . ILE A 1 296 ? 21.891  -43.255 18.092  1.00 74.95 296 A 1 
ATOM 2393  C CD1   . ILE A 1 296 ? 19.217  -42.381 19.377  1.00 68.73 296 A 1 
ATOM 2394  N N     . LEU A 1 297 ? 22.921  -43.435 14.804  1.00 85.22 297 A 1 
ATOM 2395  C CA    . LEU A 1 297 ? 23.956  -44.191 14.113  1.00 84.55 297 A 1 
ATOM 2396  C C     . LEU A 1 297 ? 25.087  -44.505 15.087  1.00 84.76 297 A 1 
ATOM 2397  O O     . LEU A 1 297 ? 25.563  -43.621 15.802  1.00 81.75 297 A 1 
ATOM 2398  C CB    . LEU A 1 297 ? 24.463  -43.383 12.912  1.00 82.61 297 A 1 
ATOM 2399  C CG    . LEU A 1 297 ? 23.392  -43.060 11.852  1.00 79.74 297 A 1 
ATOM 2400  C CD1   . LEU A 1 297 ? 23.952  -42.106 10.805  1.00 72.10 297 A 1 
ATOM 2401  C CD2   . LEU A 1 297 ? 22.909  -44.319 11.142  1.00 71.78 297 A 1 
ATOM 2402  N N     . ASN A 1 298 ? 25.539  -45.750 15.094  1.00 84.61 298 A 1 
ATOM 2403  C CA    . ASN A 1 298 ? 26.667  -46.175 15.910  1.00 84.27 298 A 1 
ATOM 2404  C C     . ASN A 1 298 ? 27.982  -45.753 15.249  1.00 84.74 298 A 1 
ATOM 2405  O O     . ASN A 1 298 ? 28.197  -46.014 14.065  1.00 81.59 298 A 1 
ATOM 2406  C CB    . ASN A 1 298 ? 26.606  -47.691 16.116  1.00 81.33 298 A 1 
ATOM 2407  C CG    . ASN A 1 298 ? 25.400  -48.140 16.929  1.00 77.61 298 A 1 
ATOM 2408  O OD1   . ASN A 1 298 ? 24.759  -47.388 17.629  1.00 69.41 298 A 1 
ATOM 2409  N ND2   . ASN A 1 298 ? 25.075  -49.414 16.861  1.00 70.97 298 A 1 
ATOM 2410  N N     . VAL A 1 299 ? 28.854  -45.152 16.027  1.00 83.86 299 A 1 
ATOM 2411  C CA    . VAL A 1 299 ? 30.209  -44.785 15.606  1.00 83.71 299 A 1 
ATOM 2412  C C     . VAL A 1 299 ? 31.184  -45.803 16.177  1.00 83.66 299 A 1 
ATOM 2413  O O     . VAL A 1 299 ? 31.231  -45.999 17.391  1.00 81.08 299 A 1 
ATOM 2414  C CB    . VAL A 1 299 ? 30.578  -43.359 16.043  1.00 82.19 299 A 1 
ATOM 2415  C CG1   . VAL A 1 299 ? 31.946  -42.955 15.497  1.00 73.73 299 A 1 
ATOM 2416  C CG2   . VAL A 1 299 ? 29.555  -42.337 15.540  1.00 75.29 299 A 1 
ATOM 2417  N N     . TYR A 1 300 ? 31.963  -46.427 15.320  1.00 83.71 300 A 1 
ATOM 2418  C CA    . TYR A 1 300 ? 32.938  -47.440 15.695  1.00 82.62 300 A 1 
ATOM 2419  C C     . TYR A 1 300 ? 34.356  -46.906 15.536  1.00 82.11 300 A 1 
ATOM 2420  O O     . TYR A 1 300 ? 34.703  -46.295 14.524  1.00 77.59 300 A 1 
ATOM 2421  C CB    . TYR A 1 300 ? 32.723  -48.706 14.865  1.00 80.63 300 A 1 
ATOM 2422  C CG    . TYR A 1 300 ? 31.411  -49.407 15.159  1.00 78.42 300 A 1 
ATOM 2423  C CD1   . TYR A 1 300 ? 31.338  -50.391 16.160  1.00 73.33 300 A 1 
ATOM 2424  C CD2   . TYR A 1 300 ? 30.246  -49.067 14.443  1.00 72.67 300 A 1 
ATOM 2425  C CE1   . TYR A 1 300 ? 30.123  -51.040 16.442  1.00 70.10 300 A 1 
ATOM 2426  C CE2   . TYR A 1 300 ? 29.023  -49.705 14.723  1.00 69.55 300 A 1 
ATOM 2427  C CZ    . TYR A 1 300 ? 28.968  -50.693 15.721  1.00 70.95 300 A 1 
ATOM 2428  O OH    . TYR A 1 300 ? 27.779  -51.320 15.992  1.00 68.03 300 A 1 
ATOM 2429  N N     . GLN A 1 301 ? 35.190  -47.187 16.526  1.00 82.19 301 A 1 
ATOM 2430  C CA    . GLN A 1 301 ? 36.623  -46.929 16.471  1.00 80.25 301 A 1 
ATOM 2431  C C     . GLN A 1 301 ? 37.356  -48.258 16.656  1.00 79.50 301 A 1 
ATOM 2432  O O     . GLN A 1 301 ? 37.283  -48.851 17.731  1.00 72.54 301 A 1 
ATOM 2433  C CB    . GLN A 1 301 ? 36.994  -45.896 17.538  1.00 75.17 301 A 1 
ATOM 2434  C CG    . GLN A 1 301 ? 38.449  -45.446 17.389  1.00 68.03 301 A 1 
ATOM 2435  C CD    . GLN A 1 301 ? 38.871  -44.382 18.400  1.00 65.73 301 A 1 
ATOM 2436  O OE1   . GLN A 1 301 ? 38.215  -44.090 19.374  1.00 60.99 301 A 1 
ATOM 2437  N NE2   . GLN A 1 301 ? 40.020  -43.775 18.206  1.00 59.70 301 A 1 
ATOM 2438  N N     . LYS A 1 302 ? 38.049  -48.723 15.619  1.00 81.46 302 A 1 
ATOM 2439  C CA    . LYS A 1 302 ? 38.736  -50.031 15.634  1.00 80.68 302 A 1 
ATOM 2440  C C     . LYS A 1 302 ? 37.799  -51.176 16.070  1.00 80.80 302 A 1 
ATOM 2441  O O     . LYS A 1 302 ? 38.111  -51.920 16.994  1.00 72.19 302 A 1 
ATOM 2442  C CB    . LYS A 1 302 ? 40.002  -49.978 16.502  1.00 76.70 302 A 1 
ATOM 2443  C CG    . LYS A 1 302 ? 41.036  -48.941 16.058  1.00 68.95 302 A 1 
ATOM 2444  C CD    . LYS A 1 302 ? 42.239  -49.019 17.004  1.00 62.61 302 A 1 
ATOM 2445  C CE    . LYS A 1 302 ? 43.341  -48.048 16.571  1.00 54.62 302 A 1 
ATOM 2446  N NZ    . LYS A 1 302 ? 44.522  -48.150 17.456  1.00 46.50 302 A 1 
ATOM 2447  N N     . ASP A 1 303 ? 36.645  -51.256 15.459  1.00 80.49 303 A 1 
ATOM 2448  C CA    . ASP A 1 303 ? 35.586  -52.242 15.736  1.00 80.14 303 A 1 
ATOM 2449  C C     . ASP A 1 303 ? 34.925  -52.166 17.124  1.00 81.80 303 A 1 
ATOM 2450  O O     . ASP A 1 303 ? 34.022  -52.946 17.426  1.00 75.96 303 A 1 
ATOM 2451  C CB    . ASP A 1 303 ? 36.048  -53.661 15.376  1.00 76.23 303 A 1 
ATOM 2452  C CG    . ASP A 1 303 ? 36.482  -53.776 13.914  1.00 67.77 303 A 1 
ATOM 2453  O OD1   . ASP A 1 303 ? 35.834  -53.120 13.072  1.00 59.15 303 A 1 
ATOM 2454  O OD2   . ASP A 1 303 ? 37.458  -54.507 13.660  1.00 59.99 303 A 1 
ATOM 2455  N N     . VAL A 1 304 ? 35.294  -51.201 17.954  1.00 80.41 304 A 1 
ATOM 2456  C CA    . VAL A 1 304 ? 34.661  -50.943 19.249  1.00 80.31 304 A 1 
ATOM 2457  C C     . VAL A 1 304 ? 33.695  -49.767 19.117  1.00 80.80 304 A 1 
ATOM 2458  O O     . VAL A 1 304 ? 34.015  -48.755 18.492  1.00 76.70 304 A 1 
ATOM 2459  C CB    . VAL A 1 304 ? 35.703  -50.696 20.353  1.00 76.99 304 A 1 
ATOM 2460  C CG1   . VAL A 1 304 ? 35.044  -50.569 21.729  1.00 67.54 304 A 1 
ATOM 2461  C CG2   . VAL A 1 304 ? 36.712  -51.849 20.433  1.00 68.72 304 A 1 
ATOM 2462  N N     . LEU A 1 305 ? 32.530  -49.886 19.728  1.00 79.58 305 A 1 
ATOM 2463  C CA    . LEU A 1 305 ? 31.560  -48.793 19.798  1.00 78.29 305 A 1 
ATOM 2464  C C     . LEU A 1 305 ? 32.128  -47.645 20.643  1.00 78.41 305 A 1 
ATOM 2465  O O     . LEU A 1 305 ? 32.316  -47.804 21.848  1.00 73.02 305 A 1 
ATOM 2466  C CB    . LEU A 1 305 ? 30.245  -49.338 20.380  1.00 74.65 305 A 1 
ATOM 2467  C CG    . LEU A 1 305 ? 29.108  -48.299 20.445  1.00 69.83 305 A 1 
ATOM 2468  C CD1   . LEU A 1 305 ? 28.599  -47.931 19.058  1.00 64.28 305 A 1 
ATOM 2469  C CD2   . LEU A 1 305 ? 27.940  -48.855 21.250  1.00 64.41 305 A 1 
ATOM 2470  N N     . ASP A 1 306 ? 32.357  -46.488 20.029  1.00 79.51 306 A 1 
ATOM 2471  C CA    . ASP A 1 306 ? 32.895  -45.300 20.704  1.00 77.67 306 A 1 
ATOM 2472  C C     . ASP A 1 306 ? 31.805  -44.284 21.068  1.00 77.90 306 A 1 
ATOM 2473  O O     . ASP A 1 306 ? 31.870  -43.607 22.101  1.00 70.96 306 A 1 
ATOM 2474  C CB    . ASP A 1 306 ? 33.966  -44.659 19.803  1.00 73.02 306 A 1 
ATOM 2475  C CG    . ASP A 1 306 ? 34.719  -43.525 20.504  1.00 65.98 306 A 1 
ATOM 2476  O OD1   . ASP A 1 306 ? 35.321  -43.780 21.566  1.00 60.14 306 A 1 
ATOM 2477  O OD2   . ASP A 1 306 ? 34.732  -42.398 19.965  1.00 59.46 306 A 1 
ATOM 2478  N N     . GLY A 1 307 ? 30.768  -44.184 20.239  1.00 79.27 307 A 1 
ATOM 2479  C CA    . GLY A 1 307 ? 29.703  -43.221 20.456  1.00 79.12 307 A 1 
ATOM 2480  C C     . GLY A 1 307 ? 28.536  -43.342 19.490  1.00 81.24 307 A 1 
ATOM 2481  O O     . GLY A 1 307 ? 28.396  -44.311 18.744  1.00 78.13 307 A 1 
ATOM 2482  N N     . TYR A 1 308 ? 27.701  -42.314 19.525  1.00 82.08 308 A 1 
ATOM 2483  C CA    . TYR A 1 308 ? 26.499  -42.232 18.710  1.00 81.93 308 A 1 
ATOM 2484  C C     . TYR A 1 308 ? 26.448  -40.903 17.957  1.00 82.41 308 A 1 
ATOM 2485  O O     . TYR A 1 308 ? 26.744  -39.849 18.520  1.00 79.68 308 A 1 
ATOM 2486  C CB    . TYR A 1 308 ? 25.255  -42.396 19.590  1.00 80.16 308 A 1 
ATOM 2487  C CG    . TYR A 1 308 ? 25.238  -43.675 20.398  1.00 79.26 308 A 1 
ATOM 2488  C CD1   . TYR A 1 308 ? 24.922  -44.896 19.781  1.00 75.20 308 A 1 
ATOM 2489  C CD2   . TYR A 1 308 ? 25.564  -43.658 21.768  1.00 74.82 308 A 1 
ATOM 2490  C CE1   . TYR A 1 308 ? 24.927  -46.091 20.516  1.00 72.40 308 A 1 
ATOM 2491  C CE2   . TYR A 1 308 ? 25.574  -44.850 22.515  1.00 72.59 308 A 1 
ATOM 2492  C CZ    . TYR A 1 308 ? 25.254  -46.065 21.883  1.00 73.65 308 A 1 
ATOM 2493  O OH    . TYR A 1 308 ? 25.261  -47.231 22.604  1.00 69.65 308 A 1 
ATOM 2494  N N     . VAL A 1 309 ? 26.020  -40.959 16.709  1.00 84.67 309 A 1 
ATOM 2495  C CA    . VAL A 1 309 ? 25.600  -39.784 15.939  1.00 85.42 309 A 1 
ATOM 2496  C C     . VAL A 1 309 ? 24.088  -39.829 15.805  1.00 85.78 309 A 1 
ATOM 2497  O O     . VAL A 1 309 ? 23.533  -40.833 15.364  1.00 83.98 309 A 1 
ATOM 2498  C CB    . VAL A 1 309 ? 26.299  -39.725 14.571  1.00 84.57 309 A 1 
ATOM 2499  C CG1   . VAL A 1 309 ? 25.706  -38.652 13.652  1.00 76.76 309 A 1 
ATOM 2500  C CG2   . VAL A 1 309 ? 27.778  -39.387 14.760  1.00 77.17 309 A 1 
ATOM 2501  N N     . CYS A 1 310 ? 23.428  -38.755 16.184  1.00 85.88 310 A 1 
ATOM 2502  C CA    . CYS A 1 310 ? 21.991  -38.612 15.997  1.00 86.07 310 A 1 
ATOM 2503  C C     . CYS A 1 310 ? 21.720  -37.794 14.734  1.00 86.86 310 A 1 
ATOM 2504  O O     . CYS A 1 310 ? 22.206  -36.671 14.615  1.00 85.26 310 A 1 
ATOM 2505  C CB    . CYS A 1 310 ? 21.382  -37.978 17.250  1.00 83.76 310 A 1 
ATOM 2506  S SG    . CYS A 1 310 ? 19.577  -37.930 17.106  1.00 73.42 310 A 1 
ATOM 2507  N N     . VAL A 1 311 ? 20.939  -38.343 13.814  1.00 88.44 311 A 1 
ATOM 2508  C CA    . VAL A 1 311 ? 20.488  -37.660 12.602  1.00 88.90 311 A 1 
ATOM 2509  C C     . VAL A 1 311 ? 18.979  -37.495 12.679  1.00 89.18 311 A 1 
ATOM 2510  O O     . VAL A 1 311 ? 18.255  -38.466 12.885  1.00 87.36 311 A 1 
ATOM 2511  C CB    . VAL A 1 311 ? 20.899  -38.409 11.325  1.00 87.92 311 A 1 
ATOM 2512  C CG1   . VAL A 1 311 ? 20.571  -37.570 10.091  1.00 77.81 311 A 1 
ATOM 2513  C CG2   . VAL A 1 311 ? 22.402  -38.707 11.307  1.00 79.19 311 A 1 
ATOM 2514  N N     . ILE A 1 312 ? 18.521  -36.271 12.519  1.00 89.58 312 A 1 
ATOM 2515  C CA    . ILE A 1 312 ? 17.104  -35.928 12.529  1.00 89.59 312 A 1 
ATOM 2516  C C     . ILE A 1 312 ? 16.757  -35.366 11.159  1.00 89.47 312 A 1 
ATOM 2517  O O     . ILE A 1 312 ? 17.257  -34.308 10.784  1.00 87.40 312 A 1 
ATOM 2518  C CB    . ILE A 1 312 ? 16.776  -34.931 13.657  1.00 88.49 312 A 1 
ATOM 2519  C CG1   . ILE A 1 312 ? 17.237  -35.468 15.034  1.00 81.31 312 A 1 
ATOM 2520  C CG2   . ILE A 1 312 ? 15.267  -34.636 13.680  1.00 80.61 312 A 1 
ATOM 2521  C CD1   . ILE A 1 312 ? 17.256  -34.402 16.118  1.00 74.17 312 A 1 
ATOM 2522  N N     . GLN A 1 313 ? 15.916  -36.073 10.425  1.00 90.54 313 A 1 
ATOM 2523  C CA    . GLN A 1 313 ? 15.325  -35.571 9.193   1.00 90.34 313 A 1 
ATOM 2524  C C     . GLN A 1 313 ? 14.026  -34.858 9.537   1.00 90.11 313 A 1 
ATOM 2525  O O     . GLN A 1 313 ? 13.152  -35.445 10.166  1.00 87.66 313 A 1 
ATOM 2526  C CB    . GLN A 1 313 ? 15.104  -36.732 8.219   1.00 88.86 313 A 1 
ATOM 2527  C CG    . GLN A 1 313 ? 14.485  -36.266 6.896   1.00 82.78 313 A 1 
ATOM 2528  C CD    . GLN A 1 313 ? 14.216  -37.421 5.925   1.00 80.70 313 A 1 
ATOM 2529  O OE1   . GLN A 1 313 ? 14.547  -38.568 6.159   1.00 72.32 313 A 1 
ATOM 2530  N NE2   . GLN A 1 313 ? 13.601  -37.144 4.798   1.00 70.69 313 A 1 
ATOM 2531  N N     . VAL A 1 314 ? 13.902  -33.618 9.114   1.00 90.16 314 A 1 
ATOM 2532  C CA    . VAL A 1 314 ? 12.679  -32.827 9.255   1.00 89.78 314 A 1 
ATOM 2533  C C     . VAL A 1 314 ? 12.092  -32.620 7.871   1.00 89.15 314 A 1 
ATOM 2534  O O     . VAL A 1 314 ? 12.775  -32.112 6.981   1.00 86.73 314 A 1 
ATOM 2535  C CB    . VAL A 1 314 ? 12.955  -31.483 9.951   1.00 88.70 314 A 1 
ATOM 2536  C CG1   . VAL A 1 314 ? 11.661  -30.703 10.178  1.00 79.57 314 A 1 
ATOM 2537  C CG2   . VAL A 1 314 ? 13.627  -31.685 11.314  1.00 80.79 314 A 1 
ATOM 2538  N N     . GLU A 1 315 ? 10.838  -33.007 7.677   1.00 88.84 315 A 1 
ATOM 2539  C CA    . GLU A 1 315 ? 10.131  -32.722 6.437   1.00 87.81 315 A 1 
ATOM 2540  C C     . GLU A 1 315 ? 9.592   -31.287 6.432   1.00 87.67 315 A 1 
ATOM 2541  O O     . GLU A 1 315 ? 9.259   -30.735 7.486   1.00 84.99 315 A 1 
ATOM 2542  C CB    . GLU A 1 315 ? 9.019   -33.745 6.172   1.00 86.15 315 A 1 
ATOM 2543  C CG    . GLU A 1 315 ? 9.589   -35.129 5.847   1.00 77.93 315 A 1 
ATOM 2544  C CD    . GLU A 1 315 ? 8.574   -36.095 5.222   1.00 71.88 315 A 1 
ATOM 2545  O OE1   . GLU A 1 315 ? 9.005   -37.215 4.851   1.00 62.88 315 A 1 
ATOM 2546  O OE2   . GLU A 1 315 ? 7.388   -35.725 5.053   1.00 63.73 315 A 1 
ATOM 2547  N N     . PRO A 1 316 ? 9.500   -30.654 5.263   1.00 86.33 316 A 1 
ATOM 2548  C CA    . PRO A 1 316 ? 8.930   -29.323 5.157   1.00 85.15 316 A 1 
ATOM 2549  C C     . PRO A 1 316 ? 7.454   -29.343 5.547   1.00 85.04 316 A 1 
ATOM 2550  O O     . PRO A 1 316 ? 6.682   -30.199 5.113   1.00 81.08 316 A 1 
ATOM 2551  C CB    . PRO A 1 316 ? 9.164   -28.900 3.712   1.00 82.53 316 A 1 
ATOM 2552  C CG    . PRO A 1 316 ? 9.261   -30.222 2.954   1.00 79.53 316 A 1 
ATOM 2553  C CD    . PRO A 1 316 ? 9.895   -31.160 3.963   1.00 82.98 316 A 1 
ATOM 2554  N N     . PHE A 1 317 ? 7.066   -28.374 6.354   1.00 85.63 317 A 1 
ATOM 2555  C CA    . PHE A 1 317 ? 5.724   -28.286 6.908   1.00 85.05 317 A 1 
ATOM 2556  C C     . PHE A 1 317 ? 4.797   -27.468 6.001   1.00 84.34 317 A 1 
ATOM 2557  O O     . PHE A 1 317 ? 5.218   -26.494 5.374   1.00 80.02 317 A 1 
ATOM 2558  C CB    . PHE A 1 317 ? 5.829   -27.710 8.321   1.00 83.47 317 A 1 
ATOM 2559  C CG    . PHE A 1 317 ? 4.577   -27.861 9.149   1.00 83.77 317 A 1 
ATOM 2560  C CD1   . PHE A 1 317 ? 3.893   -26.725 9.603   1.00 78.45 317 A 1 
ATOM 2561  C CD2   . PHE A 1 317 ? 4.118   -29.140 9.508   1.00 78.02 317 A 1 
ATOM 2562  C CE1   . PHE A 1 317 ? 2.767   -26.862 10.426  1.00 75.71 317 A 1 
ATOM 2563  C CE2   . PHE A 1 317 ? 2.990   -29.282 10.329  1.00 76.17 317 A 1 
ATOM 2564  C CZ    . PHE A 1 317 ? 2.319   -28.143 10.792  1.00 79.30 317 A 1 
ATOM 2565  N N     . CYS A 1 318 ? 3.523   -27.832 5.943   1.00 83.29 318 A 1 
ATOM 2566  C CA    . CYS A 1 318 ? 2.541   -27.150 5.106   1.00 81.01 318 A 1 
ATOM 2567  C C     . CYS A 1 318 ? 2.265   -25.708 5.557   1.00 80.66 318 A 1 
ATOM 2568  O O     . CYS A 1 318 ? 2.081   -24.814 4.728   1.00 73.77 318 A 1 
ATOM 2569  C CB    . CYS A 1 318 ? 1.243   -27.976 5.093   1.00 77.28 318 A 1 
ATOM 2570  S SG    . CYS A 1 318 ? 0.593   -28.211 6.778   1.00 67.86 318 A 1 
ATOM 2571  N N     . CYS A 1 319 ? 2.271   -25.473 6.861   1.00 83.67 319 A 1 
ATOM 2572  C CA    . CYS A 1 319 ? 1.949   -24.195 7.484   1.00 82.99 319 A 1 
ATOM 2573  C C     . CYS A 1 319 ? 3.186   -23.591 8.163   1.00 83.69 319 A 1 
ATOM 2574  O O     . CYS A 1 319 ? 4.227   -23.441 7.510   1.00 79.40 319 A 1 
ATOM 2575  C CB    . CYS A 1 319 ? 0.714   -24.385 8.377   1.00 79.22 319 A 1 
ATOM 2576  S SG    . CYS A 1 319 ? -0.716  -24.874 7.373   1.00 72.20 319 A 1 
ATOM 2577  N N     . VAL A 1 320 ? 3.076   -23.218 9.426   1.00 85.56 320 A 1 
ATOM 2578  C CA    . VAL A 1 320 ? 4.165   -22.597 10.189  1.00 86.46 320 A 1 
ATOM 2579  C C     . VAL A 1 320 ? 4.412   -23.321 11.508  1.00 87.19 320 A 1 
ATOM 2580  O O     . VAL A 1 320 ? 3.472   -23.726 12.192  1.00 85.50 320 A 1 
ATOM 2581  C CB    . VAL A 1 320 ? 3.942   -21.093 10.425  1.00 84.87 320 A 1 
ATOM 2582  C CG1   . VAL A 1 320 ? 4.022   -20.321 9.109   1.00 75.18 320 A 1 
ATOM 2583  C CG2   . VAL A 1 320 ? 2.602   -20.772 11.087  1.00 75.58 320 A 1 
ATOM 2584  N N     . VAL A 1 321 ? 5.680   -23.453 11.866  1.00 88.22 321 A 1 
ATOM 2585  C CA    . VAL A 1 321 ? 6.148   -24.050 13.118  1.00 88.87 321 A 1 
ATOM 2586  C C     . VAL A 1 321 ? 6.951   -23.009 13.881  1.00 88.81 321 A 1 
ATOM 2587  O O     . VAL A 1 321 ? 7.894   -22.427 13.346  1.00 86.83 321 A 1 
ATOM 2588  C CB    . VAL A 1 321 ? 7.000   -25.304 12.863  1.00 88.00 321 A 1 
ATOM 2589  C CG1   . VAL A 1 321 ? 7.409   -25.972 14.175  1.00 79.20 321 A 1 
ATOM 2590  C CG2   . VAL A 1 321 ? 6.245   -26.334 12.028  1.00 80.01 321 A 1 
ATOM 2591  N N     . PHE A 1 322 ? 6.587   -22.787 15.128  1.00 89.23 322 A 1 
ATOM 2592  C CA    . PHE A 1 322 ? 7.289   -21.901 16.041  1.00 89.39 322 A 1 
ATOM 2593  C C     . PHE A 1 322 ? 8.304   -22.695 16.863  1.00 89.48 322 A 1 
ATOM 2594  O O     . PHE A 1 322 ? 8.060   -23.843 17.225  1.00 86.95 322 A 1 
ATOM 2595  C CB    . PHE A 1 322 ? 6.284   -21.180 16.945  1.00 88.26 322 A 1 
ATOM 2596  C CG    . PHE A 1 322 ? 5.339   -20.244 16.223  1.00 88.52 322 A 1 
ATOM 2597  C CD1   . PHE A 1 322 ? 5.573   -18.859 16.237  1.00 82.60 322 A 1 
ATOM 2598  C CD2   . PHE A 1 322 ? 4.213   -20.741 15.542  1.00 82.06 322 A 1 
ATOM 2599  C CE1   . PHE A 1 322 ? 4.700   -17.982 15.583  1.00 81.24 322 A 1 
ATOM 2600  C CE2   . PHE A 1 322 ? 3.341   -19.865 14.877  1.00 80.96 322 A 1 
ATOM 2601  C CZ    . PHE A 1 322 ? 3.585   -18.486 14.900  1.00 84.03 322 A 1 
ATOM 2602  N N     . ALA A 1 323 ? 9.422   -22.071 17.191  1.00 88.03 323 A 1 
ATOM 2603  C CA    . ALA A 1 323 ? 10.379  -22.652 18.132  1.00 87.15 323 A 1 
ATOM 2604  C C     . ALA A 1 323 ? 9.865   -22.583 19.575  1.00 86.86 323 A 1 
ATOM 2605  O O     . ALA A 1 323 ? 10.073  -23.488 20.374  1.00 82.49 323 A 1 
ATOM 2606  C CB    . ALA A 1 323 ? 11.708  -21.912 17.973  1.00 85.47 323 A 1 
ATOM 2607  N N     . GLU A 1 324 ? 9.172   -21.504 19.886  1.00 87.14 324 A 1 
ATOM 2608  C CA    . GLU A 1 324 ? 8.438   -21.276 21.122  1.00 86.32 324 A 1 
ATOM 2609  C C     . GLU A 1 324 ? 7.296   -20.289 20.842  1.00 86.76 324 A 1 
ATOM 2610  O O     . GLU A 1 324 ? 7.188   -19.757 19.729  1.00 83.07 324 A 1 
ATOM 2611  C CB    . GLU A 1 324 ? 9.387   -20.771 22.230  1.00 82.91 324 A 1 
ATOM 2612  C CG    . GLU A 1 324 ? 10.156  -19.497 21.856  1.00 73.27 324 A 1 
ATOM 2613  C CD    . GLU A 1 324 ? 10.949  -18.896 23.021  1.00 70.49 324 A 1 
ATOM 2614  O OE1   . GLU A 1 324 ? 12.163  -18.650 22.860  1.00 63.19 324 A 1 
ATOM 2615  O OE2   . GLU A 1 324 ? 10.308  -18.617 24.059  1.00 63.77 324 A 1 
ATOM 2616  N N     . ALA A 1 325 ? 6.441   -20.031 21.834  1.00 86.07 325 A 1 
ATOM 2617  C CA    . ALA A 1 325 ? 5.430   -18.991 21.678  1.00 85.88 325 A 1 
ATOM 2618  C C     . ALA A 1 325 ? 6.094   -17.642 21.338  1.00 86.40 325 A 1 
ATOM 2619  O O     . ALA A 1 325 ? 7.155   -17.339 21.889  1.00 82.82 325 A 1 
ATOM 2620  C CB    . ALA A 1 325 ? 4.588   -18.904 22.956  1.00 83.68 325 A 1 
ATOM 2621  N N     . PRO A 1 326 ? 5.497   -16.808 20.478  1.00 86.94 326 A 1 
ATOM 2622  C CA    . PRO A 1 326 ? 6.049   -15.501 20.139  1.00 86.67 326 A 1 
ATOM 2623  C C     . PRO A 1 326 ? 6.330   -14.650 21.374  1.00 86.46 326 A 1 
ATOM 2624  O O     . PRO A 1 326 ? 5.589   -14.694 22.359  1.00 82.80 326 A 1 
ATOM 2625  C CB    . PRO A 1 326 ? 5.015   -14.842 19.226  1.00 84.72 326 A 1 
ATOM 2626  C CG    . PRO A 1 326 ? 4.316   -16.032 18.591  1.00 81.82 326 A 1 
ATOM 2627  C CD    . PRO A 1 326 ? 4.310   -17.076 19.698  1.00 84.61 326 A 1 
ATOM 2628  N N     . ASP A 1 327 ? 7.391   -13.858 21.322  1.00 85.24 327 A 1 
ATOM 2629  C CA    . ASP A 1 327 ? 7.734   -12.927 22.396  1.00 84.45 327 A 1 
ATOM 2630  C C     . ASP A 1 327 ? 6.956   -11.617 22.214  1.00 84.62 327 A 1 
ATOM 2631  O O     . ASP A 1 327 ? 7.503   -10.555 21.917  1.00 79.93 327 A 1 
ATOM 2632  C CB    . ASP A 1 327 ? 9.262   -12.772 22.477  1.00 81.59 327 A 1 
ATOM 2633  C CG    . ASP A 1 327 ? 9.770   -12.298 23.840  1.00 76.70 327 A 1 
ATOM 2634  O OD1   . ASP A 1 327 ? 8.965   -12.179 24.788  1.00 69.30 327 A 1 
ATOM 2635  O OD2   . ASP A 1 327 ? 11.008  -12.122 23.952  1.00 70.45 327 A 1 
ATOM 2636  N N     . SER A 1 328 ? 5.639   -11.732 22.338  1.00 86.24 328 A 1 
ATOM 2637  C CA    . SER A 1 328 ? 4.682   -10.635 22.264  1.00 86.45 328 A 1 
ATOM 2638  C C     . SER A 1 328 ? 3.817   -10.636 23.516  1.00 86.82 328 A 1 
ATOM 2639  O O     . SER A 1 328 ? 3.421   -11.690 24.008  1.00 84.04 328 A 1 
ATOM 2640  C CB    . SER A 1 328 ? 3.835   -10.757 20.999  1.00 84.42 328 A 1 
ATOM 2641  O OG    . SER A 1 328 ? 3.038   -9.605  20.829  1.00 74.47 328 A 1 
ATOM 2642  N N     . TRP A 1 329 ? 3.561   -9.460  24.038  1.00 87.71 329 A 1 
ATOM 2643  C CA    . TRP A 1 329 ? 2.948   -9.276  25.345  1.00 87.48 329 A 1 
ATOM 2644  C C     . TRP A 1 329 ? 1.731   -8.363  25.244  1.00 87.10 329 A 1 
ATOM 2645  O O     . TRP A 1 329 ? 1.675   -7.467  24.399  1.00 83.31 329 A 1 
ATOM 2646  C CB    . TRP A 1 329 ? 3.989   -8.739  26.333  1.00 86.58 329 A 1 
ATOM 2647  C CG    . TRP A 1 329 ? 5.195   -9.608  26.524  1.00 87.00 329 A 1 
ATOM 2648  C CD1   . TRP A 1 329 ? 6.246   -9.678  25.680  1.00 80.36 329 A 1 
ATOM 2649  C CD2   . TRP A 1 329 ? 5.465   -10.578 27.591  1.00 84.32 329 A 1 
ATOM 2650  N NE1   . TRP A 1 329 ? 7.152   -10.633 26.143  1.00 80.73 329 A 1 
ATOM 2651  C CE2   . TRP A 1 329 ? 6.704   -11.211 27.307  1.00 83.12 329 A 1 
ATOM 2652  C CE3   . TRP A 1 329 ? 4.768   -10.977 28.749  1.00 81.47 329 A 1 
ATOM 2653  C CZ2   . TRP A 1 329 ? 7.229   -12.227 28.139  1.00 82.01 329 A 1 
ATOM 2654  C CZ3   . TRP A 1 329 ? 5.294   -11.985 29.582  1.00 75.69 329 A 1 
ATOM 2655  C CH2   . TRP A 1 329 ? 6.508   -12.605 29.273  1.00 77.35 329 A 1 
ATOM 2656  N N     . ILE A 1 330 ? 0.764   -8.591  26.124  1.00 86.70 330 A 1 
ATOM 2657  C CA    . ILE A 1 330 ? -0.458  -7.803  26.225  1.00 86.21 330 A 1 
ATOM 2658  C C     . ILE A 1 330 ? -0.813  -7.602  27.698  1.00 86.21 330 A 1 
ATOM 2659  O O     . ILE A 1 330 ? -0.449  -8.421  28.549  1.00 83.53 330 A 1 
ATOM 2660  C CB    . ILE A 1 330 ? -1.587  -8.482  25.411  1.00 83.57 330 A 1 
ATOM 2661  C CG1   . ILE A 1 330 ? -2.762  -7.518  25.176  1.00 70.63 330 A 1 
ATOM 2662  C CG2   . ILE A 1 330 ? -2.059  -9.799  26.058  1.00 69.38 330 A 1 
ATOM 2663  C CD1   . ILE A 1 330 ? -3.753  -8.003  24.107  1.00 65.79 330 A 1 
ATOM 2664  N N     . MET A 1 331 ? -1.510  -6.527  28.000  1.00 84.55 331 A 1 
ATOM 2665  C CA    . MET A 1 331 ? -2.140  -6.359  29.307  1.00 83.26 331 A 1 
ATOM 2666  C C     . MET A 1 331 ? -3.417  -7.193  29.356  1.00 82.44 331 A 1 
ATOM 2667  O O     . MET A 1 331 ? -4.332  -6.996  28.553  1.00 78.08 331 A 1 
ATOM 2668  C CB    . MET A 1 331 ? -2.444  -4.883  29.577  1.00 81.74 331 A 1 
ATOM 2669  C CG    . MET A 1 331 ? -1.176  -4.036  29.741  1.00 77.07 331 A 1 
ATOM 2670  S SD    . MET A 1 331 ? -0.042  -4.533  31.076  1.00 75.36 331 A 1 
ATOM 2671  C CE    . MET A 1 331 ? -1.095  -4.262  32.520  1.00 66.17 331 A 1 
ATOM 2672  N N     . LYS A 1 332 ? -3.476  -8.116  30.307  1.00 81.97 332 A 1 
ATOM 2673  C CA    . LYS A 1 332 ? -4.655  -8.921  30.593  1.00 80.22 332 A 1 
ATOM 2674  C C     . LYS A 1 332 ? -4.826  -9.035  32.105  1.00 78.97 332 A 1 
ATOM 2675  O O     . LYS A 1 332 ? -3.865  -9.343  32.800  1.00 70.91 332 A 1 
ATOM 2676  C CB    . LYS A 1 332 ? -4.518  -10.296 29.924  1.00 76.82 332 A 1 
ATOM 2677  C CG    . LYS A 1 332 ? -5.821  -11.095 30.030  1.00 69.18 332 A 1 
ATOM 2678  C CD    . LYS A 1 332 ? -5.684  -12.476 29.396  1.00 65.75 332 A 1 
ATOM 2679  C CE    . LYS A 1 332 ? -7.005  -13.214 29.594  1.00 56.63 332 A 1 
ATOM 2680  N NZ    . LYS A 1 332 ? -6.954  -14.605 29.091  1.00 49.70 332 A 1 
ATOM 2681  N N     . ASP A 1 333 ? -6.030  -8.776  32.593  1.00 79.65 333 A 1 
ATOM 2682  C CA    . ASP A 1 333 ? -6.369  -8.863  34.020  1.00 77.93 333 A 1 
ATOM 2683  C C     . ASP A 1 333 ? -5.368  -8.109  34.916  1.00 78.06 333 A 1 
ATOM 2684  O O     . ASP A 1 333 ? -4.851  -8.638  35.895  1.00 71.17 333 A 1 
ATOM 2685  C CB    . ASP A 1 333 ? -6.587  -10.337 34.418  1.00 75.06 333 A 1 
ATOM 2686  C CG    . ASP A 1 333 ? -7.577  -11.057 33.497  1.00 68.63 333 A 1 
ATOM 2687  O OD1   . ASP A 1 333 ? -8.543  -10.403 33.051  1.00 60.14 333 A 1 
ATOM 2688  O OD2   . ASP A 1 333 ? -7.331  -12.242 33.179  1.00 60.67 333 A 1 
ATOM 2689  N N     . ASN A 1 334 ? -5.043  -6.875  34.531  1.00 79.80 334 A 1 
ATOM 2690  C CA    . ASN A 1 334 ? -4.068  -6.020  35.215  1.00 79.18 334 A 1 
ATOM 2691  C C     . ASN A 1 334 ? -2.650  -6.613  35.343  1.00 80.28 334 A 1 
ATOM 2692  O O     . ASN A 1 334 ? -1.886  -6.244  36.234  1.00 73.68 334 A 1 
ATOM 2693  C CB    . ASN A 1 334 ? -4.657  -5.518  36.545  1.00 74.75 334 A 1 
ATOM 2694  C CG    . ASN A 1 334 ? -5.832  -4.577  36.357  1.00 67.66 334 A 1 
ATOM 2695  O OD1   . ASN A 1 334 ? -6.053  -4.018  35.300  1.00 59.40 334 A 1 
ATOM 2696  N ND2   . ASN A 1 334 ? -6.591  -4.348  37.408  1.00 59.55 334 A 1 
ATOM 2697  N N     . SER A 1 335 ? -2.285  -7.515  34.455  1.00 82.10 335 A 1 
ATOM 2698  C CA    . SER A 1 335 ? -0.961  -8.123  34.411  1.00 82.31 335 A 1 
ATOM 2699  C C     . SER A 1 335 ? -0.406  -8.177  32.989  1.00 83.46 335 A 1 
ATOM 2700  O O     . SER A 1 335 ? -1.148  -8.234  32.003  1.00 79.19 335 A 1 
ATOM 2701  C CB    . SER A 1 335 ? -0.993  -9.510  35.057  1.00 78.15 335 A 1 
ATOM 2702  O OG    . SER A 1 335 ? -1.685  -10.447 34.258  1.00 65.96 335 A 1 
ATOM 2703  N N     . VAL A 1 336 ? 0.914   -8.171  32.886  1.00 82.97 336 A 1 
ATOM 2704  C CA    . VAL A 1 336 ? 1.616   -8.369  31.617  1.00 83.05 336 A 1 
ATOM 2705  C C     . VAL A 1 336 ? 1.649   -9.861  31.300  1.00 83.85 336 A 1 
ATOM 2706  O O     . VAL A 1 336 ? 2.328   -10.636 31.977  1.00 81.11 336 A 1 
ATOM 2707  C CB    . VAL A 1 336 ? 3.031   -7.769  31.665  1.00 81.07 336 A 1 
ATOM 2708  C CG1   . VAL A 1 336 ? 3.782   -8.002  30.355  1.00 74.66 336 A 1 
ATOM 2709  C CG2   . VAL A 1 336 ? 2.982   -6.260  31.909  1.00 75.21 336 A 1 
ATOM 2710  N N     . THR A 1 337 ? 0.939   -10.265 30.257  1.00 85.23 337 A 1 
ATOM 2711  C CA    . THR A 1 337 ? 0.788   -11.667 29.852  1.00 85.08 337 A 1 
ATOM 2712  C C     . THR A 1 337 ? 1.363   -11.893 28.461  1.00 85.58 337 A 1 
ATOM 2713  O O     . THR A 1 337 ? 1.220   -11.053 27.578  1.00 82.75 337 A 1 
ATOM 2714  C CB    . THR A 1 337 ? -0.678  -12.140 29.882  1.00 82.74 337 A 1 
ATOM 2715  O OG1   . THR A 1 337 ? -1.535  -11.231 30.524  1.00 70.10 337 A 1 
ATOM 2716  C CG2   . THR A 1 337 ? -0.819  -13.452 30.648  1.00 69.32 337 A 1 
ATOM 2717  N N     . ARG A 1 338 ? 2.001   -13.031 28.252  1.00 86.35 338 A 1 
ATOM 2718  C CA    . ARG A 1 338 ? 2.522   -13.435 26.944  1.00 86.66 338 A 1 
ATOM 2719  C C     . ARG A 1 338 ? 1.395   -14.001 26.078  1.00 86.62 338 A 1 
ATOM 2720  O O     . ARG A 1 338 ? 0.591   -14.800 26.558  1.00 83.01 338 A 1 
ATOM 2721  C CB    . ARG A 1 338 ? 3.672   -14.441 27.144  1.00 84.05 338 A 1 
ATOM 2722  C CG    . ARG A 1 338 ? 4.490   -14.706 25.867  1.00 79.00 338 A 1 
ATOM 2723  C CD    . ARG A 1 338 ? 5.635   -15.679 26.167  1.00 78.57 338 A 1 
ATOM 2724  N NE    . ARG A 1 338 ? 6.504   -15.899 24.995  1.00 74.99 338 A 1 
ATOM 2725  C CZ    . ARG A 1 338 ? 7.606   -16.643 24.951  1.00 73.32 338 A 1 
ATOM 2726  N NH1   . ARG A 1 338 ? 8.042   -17.319 25.970  1.00 67.14 338 A 1 
ATOM 2727  N NH2   . ARG A 1 338 ? 8.302   -16.719 23.867  1.00 65.35 338 A 1 
ATOM 2728  N N     . LEU A 1 339 ? 1.369   -13.621 24.808  1.00 85.65 339 A 1 
ATOM 2729  C CA    . LEU A 1 339 ? 0.429   -14.180 23.838  1.00 85.20 339 A 1 
ATOM 2730  C C     . LEU A 1 339 ? 0.826   -15.617 23.470  1.00 86.00 339 A 1 
ATOM 2731  O O     . LEU A 1 339 ? 2.010   -15.943 23.364  1.00 83.63 339 A 1 
ATOM 2732  C CB    . LEU A 1 339 ? 0.364   -13.288 22.590  1.00 83.09 339 A 1 
ATOM 2733  C CG    . LEU A 1 339 ? -0.270  -11.905 22.828  1.00 81.29 339 A 1 
ATOM 2734  C CD1   . LEU A 1 339 ? -0.137  -11.049 21.575  1.00 75.44 339 A 1 
ATOM 2735  C CD2   . LEU A 1 339 ? -1.754  -12.009 23.175  1.00 75.31 339 A 1 
ATOM 2736  N N     . THR A 1 340 ? -0.170  -16.461 23.232  1.00 86.52 340 A 1 
ATOM 2737  C CA    . THR A 1 340 ? 0.055   -17.776 22.628  1.00 86.40 340 A 1 
ATOM 2738  C C     . THR A 1 340 ? 0.316   -17.636 21.124  1.00 86.75 340 A 1 
ATOM 2739  O O     . THR A 1 340 ? -0.036  -16.623 20.517  1.00 84.21 340 A 1 
ATOM 2740  C CB    . THR A 1 340 ? -1.119  -18.737 22.877  1.00 84.79 340 A 1 
ATOM 2741  O OG1   . THR A 1 340 ? -2.267  -18.299 22.204  1.00 73.76 340 A 1 
ATOM 2742  C CG2   . THR A 1 340 ? -1.462  -18.869 24.361  1.00 72.23 340 A 1 
ATOM 2743  N N     . ALA A 1 341 ? 0.911   -18.661 20.511  1.00 85.51 341 A 1 
ATOM 2744  C CA    . ALA A 1 341 ? 1.189   -18.647 19.075  1.00 85.38 341 A 1 
ATOM 2745  C C     . ALA A 1 341 ? -0.082  -18.435 18.239  1.00 85.91 341 A 1 
ATOM 2746  O O     . ALA A 1 341 ? -0.092  -17.628 17.316  1.00 83.60 341 A 1 
ATOM 2747  C CB    . ALA A 1 341 ? 1.888   -19.957 18.701  1.00 83.71 341 A 1 
ATOM 2748  N N     . GLU A 1 342 ? -1.170  -19.104 18.614  1.00 86.79 342 A 1 
ATOM 2749  C CA    . GLU A 1 342 ? -2.453  -19.007 17.922  1.00 85.79 342 A 1 
ATOM 2750  C C     . GLU A 1 342 ? -3.078  -17.611 18.058  1.00 85.95 342 A 1 
ATOM 2751  O O     . GLU A 1 342 ? -3.428  -16.988 17.058  1.00 83.39 342 A 1 
ATOM 2752  C CB    . GLU A 1 342 ? -3.363  -20.110 18.471  1.00 84.00 342 A 1 
ATOM 2753  C CG    . GLU A 1 342 ? -4.626  -20.303 17.633  1.00 73.28 342 A 1 
ATOM 2754  C CD    . GLU A 1 342 ? -5.417  -21.542 18.071  1.00 66.40 342 A 1 
ATOM 2755  O OE1   . GLU A 1 342 ? -6.210  -22.038 17.243  1.00 57.97 342 A 1 
ATOM 2756  O OE2   . GLU A 1 342 ? -5.215  -21.998 19.220  1.00 58.03 342 A 1 
ATOM 2757  N N     . GLN A 1 343 ? -3.125  -17.073 19.267  1.00 85.70 343 A 1 
ATOM 2758  C CA    . GLN A 1 343 ? -3.611  -15.710 19.512  1.00 85.06 343 A 1 
ATOM 2759  C C     . GLN A 1 343 ? -2.781  -14.670 18.757  1.00 85.41 343 A 1 
ATOM 2760  O O     . GLN A 1 343 ? -3.330  -13.726 18.188  1.00 83.40 343 A 1 
ATOM 2761  C CB    . GLN A 1 343 ? -3.540  -15.395 21.013  1.00 83.57 343 A 1 
ATOM 2762  C CG    . GLN A 1 343 ? -4.623  -16.107 21.831  1.00 77.84 343 A 1 
ATOM 2763  C CD    . GLN A 1 343 ? -4.393  -15.964 23.338  1.00 75.44 343 A 1 
ATOM 2764  O OE1   . GLN A 1 343 ? -3.306  -15.672 23.818  1.00 68.80 343 A 1 
ATOM 2765  N NE2   . GLN A 1 343 ? -5.406  -16.187 24.137  1.00 66.90 343 A 1 
ATOM 2766  N N     . TRP A 1 344 ? -1.470  -14.851 18.734  1.00 86.78 344 A 1 
ATOM 2767  C CA    . TRP A 1 344 ? -0.560  -13.951 18.041  1.00 86.95 344 A 1 
ATOM 2768  C C     . TRP A 1 344 ? -0.804  -13.947 16.530  1.00 86.73 344 A 1 
ATOM 2769  O O     . TRP A 1 344 ? -0.920  -12.876 15.943  1.00 85.03 344 A 1 
ATOM 2770  C CB    . TRP A 1 344 ? 0.879   -14.334 18.377  1.00 86.40 344 A 1 
ATOM 2771  C CG    . TRP A 1 344 ? 1.913   -13.461 17.741  1.00 86.39 344 A 1 
ATOM 2772  C CD1   . TRP A 1 344 ? 2.377   -12.301 18.247  1.00 81.75 344 A 1 
ATOM 2773  C CD2   . TRP A 1 344 ? 2.618   -13.660 16.477  1.00 84.74 344 A 1 
ATOM 2774  N NE1   . TRP A 1 344 ? 3.332   -11.765 17.388  1.00 82.43 344 A 1 
ATOM 2775  C CE2   . TRP A 1 344 ? 3.503   -12.569 16.291  1.00 83.85 344 A 1 
ATOM 2776  C CE3   . TRP A 1 344 ? 2.586   -14.667 15.482  1.00 82.73 344 A 1 
ATOM 2777  C CZ2   . TRP A 1 344 ? 4.341   -12.469 15.152  1.00 82.43 344 A 1 
ATOM 2778  C CZ3   . TRP A 1 344 ? 3.414   -14.564 14.351  1.00 78.94 344 A 1 
ATOM 2779  C CH2   . TRP A 1 344 ? 4.279   -13.479 14.189  1.00 79.47 344 A 1 
ATOM 2780  N N     . VAL A 1 345 ? -0.963  -15.111 15.910  1.00 87.02 345 A 1 
ATOM 2781  C CA    . VAL A 1 345 ? -1.255  -15.203 14.471  1.00 86.51 345 A 1 
ATOM 2782  C C     . VAL A 1 345 ? -2.614  -14.585 14.139  1.00 85.85 345 A 1 
ATOM 2783  O O     . VAL A 1 345 ? -2.711  -13.817 13.185  1.00 83.99 345 A 1 
ATOM 2784  C CB    . VAL A 1 345 ? -1.178  -16.655 13.970  1.00 85.94 345 A 1 
ATOM 2785  C CG1   . VAL A 1 345 ? -1.599  -16.763 12.501  1.00 77.95 345 A 1 
ATOM 2786  C CG2   . VAL A 1 345 ? 0.250   -17.196 14.059  1.00 79.20 345 A 1 
ATOM 2787  N N     . VAL A 1 346 ? -3.640  -14.861 14.937  1.00 86.33 346 A 1 
ATOM 2788  C CA    . VAL A 1 346 ? -4.974  -14.265 14.754  1.00 84.91 346 A 1 
ATOM 2789  C C     . VAL A 1 346 ? -4.919  -12.739 14.859  1.00 84.28 346 A 1 
ATOM 2790  O O     . VAL A 1 346 ? -5.503  -12.047 14.028  1.00 81.82 346 A 1 
ATOM 2791  C CB    . VAL A 1 346 ? -5.980  -14.857 15.761  1.00 83.76 346 A 1 
ATOM 2792  C CG1   . VAL A 1 346 ? -7.328  -14.126 15.750  1.00 76.13 346 A 1 
ATOM 2793  C CG2   . VAL A 1 346 ? -6.264  -16.326 15.437  1.00 76.65 346 A 1 
ATOM 2794  N N     . MET A 1 347 ? -4.182  -12.204 15.824  1.00 84.61 347 A 1 
ATOM 2795  C CA    . MET A 1 347 ? -4.009  -10.754 15.958  1.00 82.84 347 A 1 
ATOM 2796  C C     . MET A 1 347 ? -3.188  -10.149 14.814  1.00 82.27 347 A 1 
ATOM 2797  O O     . MET A 1 347 ? -3.533  -9.078  14.324  1.00 79.40 347 A 1 
ATOM 2798  C CB    . MET A 1 347 ? -3.367  -10.421 17.308  1.00 81.73 347 A 1 
ATOM 2799  C CG    . MET A 1 347 ? -4.338  -10.603 18.476  1.00 76.34 347 A 1 
ATOM 2800  S SD    . MET A 1 347 ? -3.607  -10.106 20.065  1.00 71.53 347 A 1 
ATOM 2801  C CE    . MET A 1 347 ? -4.988  -10.482 21.165  1.00 63.35 347 A 1 
ATOM 2802  N N     . MET A 1 348 ? -2.138  -10.828 14.357  1.00 83.15 348 A 1 
ATOM 2803  C CA    . MET A 1 348 ? -1.281  -10.365 13.261  1.00 81.07 348 A 1 
ATOM 2804  C C     . MET A 1 348 ? -2.015  -10.308 11.922  1.00 79.13 348 A 1 
ATOM 2805  O O     . MET A 1 348 ? -1.863  -9.346  11.169  1.00 74.60 348 A 1 
ATOM 2806  C CB    . MET A 1 348 ? -0.055  -11.286 13.130  1.00 79.66 348 A 1 
ATOM 2807  C CG    . MET A 1 348 ? 1.018   -10.993 14.182  1.00 75.16 348 A 1 
ATOM 2808  S SD    . MET A 1 348 ? 1.900   -9.418  13.964  1.00 73.39 348 A 1 
ATOM 2809  C CE    . MET A 1 348 ? 2.970   -9.850  12.573  1.00 65.11 348 A 1 
ATOM 2810  N N     . LEU A 1 349 ? -2.810  -11.323 11.625  1.00 80.69 349 A 1 
ATOM 2811  C CA    . LEU A 1 349 ? -3.595  -11.402 10.390  1.00 77.32 349 A 1 
ATOM 2812  C C     . LEU A 1 349 ? -4.938  -10.670 10.500  1.00 73.71 349 A 1 
ATOM 2813  O O     . LEU A 1 349 ? -5.540  -10.341 9.484   1.00 64.77 349 A 1 
ATOM 2814  C CB    . LEU A 1 349 ? -3.801  -12.878 10.014  1.00 75.43 349 A 1 
ATOM 2815  C CG    . LEU A 1 349 ? -2.506  -13.645 9.678   1.00 73.38 349 A 1 
ATOM 2816  C CD1   . LEU A 1 349 ? -2.841  -15.098 9.375   1.00 69.02 349 A 1 
ATOM 2817  C CD2   . LEU A 1 349 ? -1.778  -13.053 8.465   1.00 69.49 349 A 1 
ATOM 2818  N N     . ASP A 1 350 ? -5.381  -10.420 11.720  1.00 70.81 350 A 1 
ATOM 2819  C CA    . ASP A 1 350 ? -6.715  -9.928  12.074  1.00 66.34 350 A 1 
ATOM 2820  C C     . ASP A 1 350 ? -7.837  -10.695 11.368  1.00 64.11 350 A 1 
ATOM 2821  O O     . ASP A 1 350 ? -8.837  -10.143 10.915  1.00 55.71 350 A 1 
ATOM 2822  C CB    . ASP A 1 350 ? -6.791  -8.419  11.928  1.00 59.58 350 A 1 
ATOM 2823  C CG    . ASP A 1 350 ? -8.044  -7.798  12.530  1.00 52.32 350 A 1 
ATOM 2824  O OD1   . ASP A 1 350 ? -8.248  -7.949  13.741  1.00 47.08 350 A 1 
ATOM 2825  O OD2   . ASP A 1 350 ? -8.713  -7.039  11.791  1.00 47.28 350 A 1 
ATOM 2826  N N     . THR A 1 351 ? -7.637  -11.988 11.261  1.00 53.97 351 A 1 
ATOM 2827  C CA    . THR A 1 351 ? -8.706  -12.901 10.907  1.00 49.53 351 A 1 
ATOM 2828  C C     . THR A 1 351 ? -9.631  -12.972 12.107  1.00 48.71 351 A 1 
ATOM 2829  O O     . THR A 1 351 ? -9.349  -13.665 13.079  1.00 43.94 351 A 1 
ATOM 2830  C CB    . THR A 1 351 ? -8.159  -14.278 10.526  1.00 42.92 351 A 1 
ATOM 2831  O OG1   . THR A 1 351 ? -7.229  -14.756 11.469  1.00 39.31 351 A 1 
ATOM 2832  C CG2   . THR A 1 351 ? -7.436  -14.201 9.185   1.00 38.47 351 A 1 
ATOM 2833  N N     . GLN A 1 352 ? -10.736 -12.242 12.037  1.00 39.13 352 A 1 
ATOM 2834  C CA    . GLN A 1 352 ? -11.832 -12.523 12.943  1.00 38.28 352 A 1 
ATOM 2835  C C     . GLN A 1 352 ? -12.179 -13.995 12.762  1.00 38.60 352 A 1 
ATOM 2836  O O     . GLN A 1 352 ? -12.579 -14.418 11.676  1.00 35.75 352 A 1 
ATOM 2837  C CB    . GLN A 1 352 ? -13.046 -11.631 12.653  1.00 33.64 352 A 1 
ATOM 2838  C CG    . GLN A 1 352 ? -12.840 -10.197 13.158  1.00 30.41 352 A 1 
ATOM 2839  C CD    . GLN A 1 352 ? -14.094 -9.330  13.023  1.00 27.27 352 A 1 
ATOM 2840  O OE1   . GLN A 1 352 ? -15.081 -9.666  12.401  1.00 25.47 352 A 1 
ATOM 2841  N NE2   . GLN A 1 352 ? -14.096 -8.156  13.626  1.00 24.60 352 A 1 
ATOM 2842  N N     . SER A 1 353 ? -12.010 -14.770 13.807  1.00 31.87 353 A 1 
ATOM 2843  C CA    . SER A 1 353 ? -12.665 -16.063 13.896  1.00 31.59 353 A 1 
ATOM 2844  C C     . SER A 1 353 ? -14.160 -15.791 13.771  1.00 31.70 353 A 1 
ATOM 2845  O O     . SER A 1 353 ? -14.754 -15.208 14.682  1.00 29.96 353 A 1 
ATOM 2846  C CB    . SER A 1 353 ? -12.337 -16.733 15.235  1.00 28.77 353 A 1 
ATOM 2847  O OG    . SER A 1 353 ? -12.601 -15.854 16.309  1.00 26.75 353 A 1 
ATOM 2848  N N     . ALA A 1 354 ? -14.752 -16.141 12.631  1.00 27.13 354 A 1 
ATOM 2849  C CA    . ALA A 1 354 ? -16.195 -16.104 12.499  1.00 27.02 354 A 1 
ATOM 2850  C C     . ALA A 1 354 ? -16.786 -16.934 13.650  1.00 27.43 354 A 1 
ATOM 2851  O O     . ALA A 1 354 ? -16.265 -18.012 13.946  1.00 26.07 354 A 1 
ATOM 2852  C CB    . ALA A 1 354 ? -16.597 -16.642 11.122  1.00 24.98 354 A 1 
ATOM 2853  N N     . PRO A 1 355 ? -17.821 -16.458 14.335  1.00 26.50 355 A 1 
ATOM 2854  C CA    . PRO A 1 355 ? -18.475 -17.259 15.352  1.00 25.84 355 A 1 
ATOM 2855  C C     . PRO A 1 355 ? -18.949 -18.571 14.715  1.00 26.42 355 A 1 
ATOM 2856  O O     . PRO A 1 355 ? -19.399 -18.564 13.567  1.00 24.68 355 A 1 
ATOM 2857  C CB    . PRO A 1 355 ? -19.620 -16.391 15.891  1.00 23.43 355 A 1 
ATOM 2858  C CG    . PRO A 1 355 ? -19.906 -15.413 14.757  1.00 22.98 355 A 1 
ATOM 2859  C CD    . PRO A 1 355 ? -18.539 -15.220 14.108  1.00 24.54 355 A 1 
ATOM 2860  N N     . PRO A 1 356 ? -18.876 -19.692 15.433  1.00 25.28 356 A 1 
ATOM 2861  C CA    . PRO A 1 356 ? -19.055 -21.024 14.855  1.00 24.60 356 A 1 
ATOM 2862  C C     . PRO A 1 356 ? -20.445 -21.296 14.265  1.00 25.21 356 A 1 
ATOM 2863  O O     . PRO A 1 356 ? -20.632 -22.313 13.620  1.00 23.60 356 A 1 
ATOM 2864  C CB    . PRO A 1 356 ? -18.728 -21.996 15.998  1.00 22.27 356 A 1 
ATOM 2865  C CG    . PRO A 1 356 ? -18.980 -21.179 17.263  1.00 21.90 356 A 1 
ATOM 2866  C CD    . PRO A 1 356 ? -18.560 -19.776 16.842  1.00 23.17 356 A 1 
ATOM 2867  N N     . SER A 1 357 ? -21.421 -20.427 14.483  1.00 24.69 357 A 1 
ATOM 2868  C CA    . SER A 1 357 ? -22.810 -20.665 14.068  1.00 24.67 357 A 1 
ATOM 2869  C C     . SER A 1 357 ? -23.036 -20.630 12.556  1.00 25.17 357 A 1 
ATOM 2870  O O     . SER A 1 357 ? -23.825 -21.413 12.042  1.00 23.93 357 A 1 
ATOM 2871  C CB    . SER A 1 357 ? -23.736 -19.640 14.734  1.00 22.98 357 A 1 
ATOM 2872  O OG    . SER A 1 357 ? -23.345 -18.316 14.412  1.00 21.45 357 A 1 
ATOM 2873  N N     . LEU A 1 358 ? -22.370 -19.731 11.847  1.00 24.48 358 A 1 
ATOM 2874  C CA    . LEU A 1 358 ? -22.491 -19.615 10.386  1.00 24.66 358 A 1 
ATOM 2875  C C     . LEU A 1 358 ? -21.511 -20.527 9.625   1.00 24.83 358 A 1 
ATOM 2876  O O     . LEU A 1 358 ? -21.215 -20.290 8.456   1.00 23.68 358 A 1 
ATOM 2877  C CB    . LEU A 1 358 ? -22.424 -18.137 9.953   1.00 23.12 358 A 1 
ATOM 2878  C CG    . LEU A 1 358 ? -23.785 -17.429 10.021  1.00 21.25 358 A 1 
ATOM 2879  C CD1   . LEU A 1 358 ? -23.585 -15.922 9.928   1.00 19.73 358 A 1 
ATOM 2880  C CD2   . LEU A 1 358 ? -24.710 -17.855 8.872   1.00 20.79 358 A 1 
ATOM 2881  N N     . VAL A 1 359 ? -21.031 -21.562 10.272  1.00 25.77 359 A 1 
ATOM 2882  C CA    . VAL A 1 359 ? -20.399 -22.693 9.597   1.00 25.35 359 A 1 
ATOM 2883  C C     . VAL A 1 359 ? -21.514 -23.499 8.928   1.00 25.63 359 A 1 
ATOM 2884  O O     . VAL A 1 359 ? -21.977 -24.510 9.444   1.00 24.47 359 A 1 
ATOM 2885  C CB    . VAL A 1 359 ? -19.537 -23.547 10.557  1.00 23.80 359 A 1 
ATOM 2886  C CG1   . VAL A 1 359 ? -18.773 -24.635 9.807   1.00 21.48 359 A 1 
ATOM 2887  C CG2   . VAL A 1 359 ? -18.494 -22.695 11.287  1.00 22.26 359 A 1 
ATOM 2888  N N     . THR A 1 360 ? -21.970 -23.046 7.772   1.00 24.32 360 A 1 
ATOM 2889  C CA    . THR A 1 360 ? -22.563 -23.958 6.795   1.00 24.27 360 A 1 
ATOM 2890  C C     . THR A 1 360 ? -21.493 -24.956 6.327   1.00 24.49 360 A 1 
ATOM 2891  O O     . THR A 1 360 ? -20.302 -24.657 6.400   1.00 22.91 360 A 1 
ATOM 2892  C CB    . THR A 1 360 ? -23.148 -23.201 5.588   1.00 22.37 360 A 1 
ATOM 2893  O OG1   . THR A 1 360 ? -22.231 -22.252 5.103   1.00 20.68 360 A 1 
ATOM 2894  C CG2   . THR A 1 360 ? -24.429 -22.460 5.968   1.00 20.73 360 A 1 
ATOM 2895  N N     . ASP A 1 361 ? -21.926 -26.115 5.821   1.00 24.77 361 A 1 
ATOM 2896  C CA    . ASP A 1 361 ? -21.094 -27.297 5.503   1.00 24.59 361 A 1 
ATOM 2897  C C     . ASP A 1 361 ? -19.811 -27.053 4.692   1.00 24.68 361 A 1 
ATOM 2898  O O     . ASP A 1 361 ? -18.865 -27.839 4.783   1.00 23.35 361 A 1 
ATOM 2899  C CB    . ASP A 1 361 ? -21.940 -28.299 4.707   1.00 22.58 361 A 1 
ATOM 2900  C CG    . ASP A 1 361 ? -22.910 -29.103 5.564   1.00 20.47 361 A 1 
ATOM 2901  O OD1   . ASP A 1 361 ? -22.563 -29.389 6.726   1.00 19.23 361 A 1 
ATOM 2902  O OD2   . ASP A 1 361 ? -23.988 -29.433 5.027   1.00 18.76 361 A 1 
ATOM 2903  N N     . TYR A 1 362 ? -19.764 -26.003 3.909   1.00 25.26 362 A 1 
ATOM 2904  C CA    . TYR A 1 362 ? -18.521 -25.594 3.283   1.00 25.76 362 A 1 
ATOM 2905  C C     . TYR A 1 362 ? -17.580 -25.032 4.354   1.00 25.80 362 A 1 
ATOM 2906  O O     . TYR A 1 362 ? -17.435 -23.832 4.537   1.00 24.73 362 A 1 
ATOM 2907  C CB    . TYR A 1 362 ? -18.772 -24.648 2.099   1.00 23.72 362 A 1 
ATOM 2908  C CG    . TYR A 1 362 ? -19.018 -25.393 0.806   1.00 21.92 362 A 1 
ATOM 2909  C CD1   . TYR A 1 362 ? -17.936 -25.751 -0.016  1.00 20.08 362 A 1 
ATOM 2910  C CD2   . TYR A 1 362 ? -20.325 -25.761 0.434   1.00 19.91 362 A 1 
ATOM 2911  C CE1   . TYR A 1 362 ? -18.151 -26.456 -1.211  1.00 18.91 362 A 1 
ATOM 2912  C CE2   . TYR A 1 362 ? -20.553 -26.471 -0.756  1.00 19.38 362 A 1 
ATOM 2913  C CZ    . TYR A 1 362 ? -19.463 -26.813 -1.580  1.00 19.67 362 A 1 
ATOM 2914  O OH    . TYR A 1 362 ? -19.682 -27.501 -2.751  1.00 18.44 362 A 1 
ATOM 2915  N N     . ASN A 1 363 ? -16.891 -25.954 4.996   1.00 26.46 363 A 1 
ATOM 2916  C CA    . ASN A 1 363 ? -15.616 -25.770 5.674   1.00 27.02 363 A 1 
ATOM 2917  C C     . ASN A 1 363 ? -14.555 -25.243 4.687   1.00 26.82 363 A 1 
ATOM 2918  O O     . ASN A 1 363 ? -13.514 -25.860 4.461   1.00 25.96 363 A 1 
ATOM 2919  C CB    . ASN A 1 363 ? -15.192 -27.111 6.310   1.00 25.78 363 A 1 
ATOM 2920  C CG    . ASN A 1 363 ? -15.747 -27.351 7.702   1.00 23.65 363 A 1 
ATOM 2921  O OD1   . ASN A 1 363 ? -15.941 -26.450 8.489   1.00 22.72 363 A 1 
ATOM 2922  N ND2   . ASN A 1 363 ? -15.938 -28.600 8.068   1.00 22.78 363 A 1 
ATOM 2923  N N     . SER A 1 364 ? -14.821 -24.123 4.083   1.00 28.53 364 A 1 
ATOM 2924  C CA    . SER A 1 364 ? -13.808 -23.336 3.425   1.00 28.03 364 A 1 
ATOM 2925  C C     . SER A 1 364 ? -12.904 -22.801 4.529   1.00 28.01 364 A 1 
ATOM 2926  O O     . SER A 1 364 ? -13.121 -21.718 5.070   1.00 27.23 364 A 1 
ATOM 2927  C CB    . SER A 1 364 ? -14.435 -22.236 2.554   1.00 26.80 364 A 1 
ATOM 2928  O OG    . SER A 1 364 ? -15.249 -21.359 3.288   1.00 25.19 364 A 1 
ATOM 2929  N N     . CYS A 1 365 ? -11.891 -23.582 4.856   1.00 28.08 365 A 1 
ATOM 2930  C CA    . CYS A 1 365 ? -10.758 -23.137 5.672   1.00 29.21 365 A 1 
ATOM 2931  C C     . CYS A 1 365 ? -9.949  -22.009 5.008   1.00 29.41 365 A 1 
ATOM 2932  O O     . CYS A 1 365 ? -8.864  -21.660 5.471   1.00 28.28 365 A 1 
ATOM 2933  C CB    . CYS A 1 365 ? -9.834  -24.318 5.966   1.00 27.51 365 A 1 
ATOM 2934  S SG    . CYS A 1 365 ? -10.552 -25.648 6.925   1.00 25.00 365 A 1 
ATOM 2935  N N     . LEU A 1 366 ? -10.472 -21.467 3.933   1.00 27.29 366 A 1 
ATOM 2936  C CA    . LEU A 1 366 ? -10.029 -20.238 3.330   1.00 27.82 366 A 1 
ATOM 2937  C C     . LEU A 1 366 ? -10.215 -19.140 4.372   1.00 27.91 366 A 1 
ATOM 2938  O O     . LEU A 1 366 ? -11.277 -18.534 4.477   1.00 26.80 366 A 1 
ATOM 2939  C CB    . LEU A 1 366 ? -10.843 -19.972 2.049   1.00 26.00 366 A 1 
ATOM 2940  C CG    . LEU A 1 366 ? -10.742 -21.065 0.975   1.00 23.54 366 A 1 
ATOM 2941  C CD1   . LEU A 1 366 ? -11.652 -20.729 -0.203  1.00 22.01 366 A 1 
ATOM 2942  C CD2   . LEU A 1 366 ? -9.326  -21.234 0.452   1.00 23.09 366 A 1 
ATOM 2943  N N     . ILE A 1 367 ? -9.152  -18.904 5.113   1.00 29.96 367 A 1 
ATOM 2944  C CA    . ILE A 1 367 ? -8.960  -17.626 5.791   1.00 29.83 367 A 1 
ATOM 2945  C C     . ILE A 1 367 ? -8.973  -16.585 4.669   1.00 29.99 367 A 1 
ATOM 2946  O O     . ILE A 1 367 ? -7.931  -16.262 4.104   1.00 29.23 367 A 1 
ATOM 2947  C CB    . ILE A 1 367 ? -7.625  -17.639 6.576   1.00 28.77 367 A 1 
ATOM 2948  C CG1   . ILE A 1 367 ? -7.639  -18.734 7.674   1.00 27.13 367 A 1 
ATOM 2949  C CG2   . ILE A 1 367 ? -7.349  -16.261 7.186   1.00 27.77 367 A 1 
ATOM 2950  C CD1   . ILE A 1 367 ? -6.313  -18.886 8.421   1.00 26.15 367 A 1 
ATOM 2951  N N     . SER A 1 368 ? -10.158 -16.164 4.266   1.00 27.60 368 A 1 
ATOM 2952  C CA    . SER A 1 368 ? -10.258 -15.184 3.205   1.00 27.81 368 A 1 
ATOM 2953  C C     . SER A 1 368 ? -9.502  -13.955 3.687   1.00 27.89 368 A 1 
ATOM 2954  O O     . SER A 1 368 ? -9.801  -13.398 4.743   1.00 26.92 368 A 1 
ATOM 2955  C CB    . SER A 1 368 ? -11.714 -14.877 2.814   1.00 26.36 368 A 1 
ATOM 2956  O OG    . SER A 1 368 ? -12.394 -14.133 3.794   1.00 24.63 368 A 1 
ATOM 2957  N N     . SER A 1 369 ? -8.507  -13.562 2.924   1.00 26.36 369 A 1 
ATOM 2958  C CA    . SER A 1 369 ? -7.843  -12.277 3.092   1.00 26.13 369 A 1 
ATOM 2959  C C     . SER A 1 369 ? -8.766  -11.132 2.661   1.00 26.14 369 A 1 
ATOM 2960  O O     . SER A 1 369 ? -8.323  -10.188 2.014   1.00 24.92 369 A 1 
ATOM 2961  C CB    . SER A 1 369 ? -6.516  -12.262 2.333   1.00 24.33 369 A 1 
ATOM 2962  O OG    . SER A 1 369 ? -6.746  -12.444 0.955   1.00 22.65 369 A 1 
ATOM 2963  N N     . ALA A 1 370 ? -10.057 -11.231 2.970   1.00 27.24 370 A 1 
ATOM 2964  C CA    . ALA A 1 370 ? -10.801 -10.013 3.150   1.00 27.45 370 A 1 
ATOM 2965  C C     . ALA A 1 370 ? -9.947  -9.188  4.106   1.00 27.60 370 A 1 
ATOM 2966  O O     . ALA A 1 370 ? -9.543  -9.678  5.161   1.00 26.51 370 A 1 
ATOM 2967  C CB    . ALA A 1 370 ? -12.192 -10.315 3.720   1.00 25.64 370 A 1 
ATOM 2968  N N     . SER A 1 371 ? -9.610  -7.988  3.700   1.00 26.43 371 A 1 
ATOM 2969  C CA    . SER A 1 371 ? -9.063  -7.003  4.611   1.00 26.71 371 A 1 
ATOM 2970  C C     . SER A 1 371 ? -10.111 -6.786  5.700   1.00 26.88 371 A 1 
ATOM 2971  O O     . SER A 1 371 ? -10.923 -5.867  5.624   1.00 25.92 371 A 1 
ATOM 2972  C CB    . SER A 1 371 ? -8.743  -5.708  3.852   1.00 25.06 371 A 1 
ATOM 2973  O OG    . SER A 1 371 ? -9.882  -5.222  3.177   1.00 23.28 371 A 1 
ATOM 2974  N N     . SER A 1 372 ? -10.109 -7.664  6.672   1.00 27.16 372 A 1 
ATOM 2975  C CA    . SER A 1 372 ? -10.796 -7.466  7.914   1.00 27.04 372 A 1 
ATOM 2976  C C     . SER A 1 372 ? -10.036 -6.357  8.629   1.00 27.33 372 A 1 
ATOM 2977  O O     . SER A 1 372 ? -9.342  -6.585  9.603   1.00 26.10 372 A 1 
ATOM 2978  C CB    . SER A 1 372 ? -10.914 -8.783  8.707   1.00 25.08 372 A 1 
ATOM 2979  O OG    . SER A 1 372 ? -9.662  -9.368  8.970   1.00 23.15 372 A 1 
ATOM 2980  N N     . ALA A 1 373 ? -10.122 -5.128  8.088   1.00 28.60 373 A 1 
ATOM 2981  C CA    . ALA A 1 373 ? -10.169 -4.030  9.020   1.00 28.66 373 A 1 
ATOM 2982  C C     . ALA A 1 373 ? -11.116 -4.536  10.100  1.00 29.05 373 A 1 
ATOM 2983  O O     . ALA A 1 373 ? -12.191 -5.029  9.752   1.00 28.04 373 A 1 
ATOM 2984  C CB    . ALA A 1 373 ? -10.732 -2.788  8.320   1.00 26.94 373 A 1 
ATOM 2985  N N     . ARG A 1 374 ? -10.697 -4.531  11.349  1.00 33.32 374 A 1 
ATOM 2986  C CA    . ARG A 1 374 ? -11.594 -4.870  12.453  1.00 34.33 374 A 1 
ATOM 2987  C C     . ARG A 1 374 ? -12.857 -4.058  12.207  1.00 34.59 374 A 1 
ATOM 2988  O O     . ARG A 1 374 ? -12.876 -2.859  12.462  1.00 32.53 374 A 1 
ATOM 2989  C CB    . ARG A 1 374 ? -10.984 -4.502  13.822  1.00 31.55 374 A 1 
ATOM 2990  C CG    . ARG A 1 374 ? -10.098 -5.595  14.417  1.00 29.07 374 A 1 
ATOM 2991  C CD    . ARG A 1 374 ? -9.594  -5.142  15.786  1.00 26.57 374 A 1 
ATOM 2992  N NE    . ARG A 1 374 ? -8.761  -6.176  16.428  1.00 24.39 374 A 1 
ATOM 2993  C CZ    . ARG A 1 374 ? -8.141  -6.069  17.591  1.00 22.34 374 A 1 
ATOM 2994  N NH1   . ARG A 1 374 ? -8.212  -4.979  18.307  1.00 21.61 374 A 1 
ATOM 2995  N NH2   . ARG A 1 374 ? -7.433  -7.056  18.056  1.00 20.49 374 A 1 
ATOM 2996  N N     . LYS A 1 375 ? -13.852 -4.704  11.633  1.00 32.93 375 A 1 
ATOM 2997  C CA    . LYS A 1 375 ? -15.200 -4.184  11.639  1.00 33.28 375 A 1 
ATOM 2998  C C     . LYS A 1 375 ? -15.559 -4.181  13.112  1.00 34.09 375 A 1 
ATOM 2999  O O     . LYS A 1 375 ? -16.096 -5.149  13.626  1.00 32.51 375 A 1 
ATOM 3000  C CB    . LYS A 1 375 ? -16.157 -5.053  10.806  1.00 30.50 375 A 1 
ATOM 3001  C CG    . LYS A 1 375 ? -16.052 -4.858  9.288   1.00 27.90 375 A 1 
ATOM 3002  C CD    . LYS A 1 375 ? -17.110 -5.718  8.591   1.00 25.43 375 A 1 
ATOM 3003  C CE    . LYS A 1 375 ? -17.124 -5.507  7.074   1.00 23.00 375 A 1 
ATOM 3004  N NZ    . LYS A 1 375 ? -18.180 -6.307  6.415   1.00 20.96 375 A 1 
ATOM 3005  N N     . SER A 1 376 ? -15.137 -3.134  13.788  1.00 38.65 376 A 1 
ATOM 3006  C CA    . SER A 1 376 ? -15.720 -2.838  15.077  1.00 38.93 376 A 1 
ATOM 3007  C C     . SER A 1 376 ? -17.212 -2.763  14.769  1.00 40.04 376 A 1 
ATOM 3008  O O     . SER A 1 376 ? -17.603 -1.900  13.979  1.00 37.96 376 A 1 
ATOM 3009  C CB    . SER A 1 376 ? -15.164 -1.526  15.628  1.00 35.75 376 A 1 
ATOM 3010  O OG    . SER A 1 376 ? -15.680 -1.327  16.920  1.00 33.17 376 A 1 
ATOM 3011  N N     . PRO A 1 377 ? -18.014 -3.723  15.216  1.00 36.51 377 A 1 
ATOM 3012  C CA    . PRO A 1 377 ? -19.286 -4.079  14.578  1.00 35.80 377 A 1 
ATOM 3013  C C     . PRO A 1 377 ? -20.313 -2.949  14.568  1.00 37.13 377 A 1 
ATOM 3014  O O     . PRO A 1 377 ? -21.301 -3.026  13.855  1.00 35.29 377 A 1 
ATOM 3015  C CB    . PRO A 1 377 ? -19.781 -5.312  15.348  1.00 32.14 377 A 1 
ATOM 3016  C CG    . PRO A 1 377 ? -19.012 -5.269  16.669  1.00 31.40 377 A 1 
ATOM 3017  C CD    . PRO A 1 377 ? -17.689 -4.659  16.270  1.00 32.83 377 A 1 
ATOM 3018  N N     . GLY A 1 378 ? -20.075 -1.914  15.341  1.00 42.01 378 A 1 
ATOM 3019  C CA    . GLY A 1 378 ? -20.990 -0.797  15.512  1.00 42.46 378 A 1 
ATOM 3020  C C     . GLY A 1 378 ? -20.721 0.447   14.668  1.00 45.50 378 A 1 
ATOM 3021  O O     . GLY A 1 378 ? -21.468 1.409   14.815  1.00 42.90 378 A 1 
ATOM 3022  N N     . TYR A 1 379 ? -19.680 0.492   13.831  1.00 50.47 379 A 1 
ATOM 3023  C CA    . TYR A 1 379 ? -19.291 1.740   13.173  1.00 51.84 379 A 1 
ATOM 3024  C C     . TYR A 1 379 ? -19.551 1.718   11.669  1.00 55.63 379 A 1 
ATOM 3025  O O     . TYR A 1 379 ? -18.985 0.893   10.952  1.00 52.00 379 A 1 
ATOM 3026  C CB    . TYR A 1 379 ? -17.846 2.113   13.512  1.00 46.45 379 A 1 
ATOM 3027  C CG    . TYR A 1 379 ? -17.714 2.469   14.973  1.00 42.74 379 A 1 
ATOM 3028  C CD1   . TYR A 1 379 ? -18.058 3.749   15.436  1.00 39.38 379 A 1 
ATOM 3029  C CD2   . TYR A 1 379 ? -17.346 1.473   15.901  1.00 38.13 379 A 1 
ATOM 3030  C CE1   . TYR A 1 379 ? -18.016 4.041   16.813  1.00 33.42 379 A 1 
ATOM 3031  C CE2   . TYR A 1 379 ? -17.307 1.755   17.277  1.00 34.78 379 A 1 
ATOM 3032  C CZ    . TYR A 1 379 ? -17.641 3.039   17.730  1.00 33.51 379 A 1 
ATOM 3033  O OH    . TYR A 1 379 ? -17.595 3.311   19.071  1.00 29.67 379 A 1 
ATOM 3034  N N     . PRO A 1 380 ? -20.358 2.658   11.173  1.00 54.19 380 A 1 
ATOM 3035  C CA    . PRO A 1 380 ? -20.617 2.778   9.752   1.00 55.68 380 A 1 
ATOM 3036  C C     . PRO A 1 380 ? -19.344 3.163   8.991   1.00 59.10 380 A 1 
ATOM 3037  O O     . PRO A 1 380 ? -18.713 4.184   9.263   1.00 57.88 380 A 1 
ATOM 3038  C CB    . PRO A 1 380 ? -21.715 3.833   9.594   1.00 51.75 380 A 1 
ATOM 3039  C CG    . PRO A 1 380 ? -22.145 4.225   10.993  1.00 51.12 380 A 1 
ATOM 3040  C CD    . PRO A 1 380 ? -21.112 3.618   11.939  1.00 54.77 380 A 1 
ATOM 3041  N N     . ILE A 1 381 ? -19.005 2.367   7.984   1.00 60.56 381 A 1 
ATOM 3042  C CA    . ILE A 1 381 ? -17.777 2.539   7.188   1.00 62.46 381 A 1 
ATOM 3043  C C     . ILE A 1 381 ? -17.727 3.917   6.511   1.00 66.55 381 A 1 
ATOM 3044  O O     . ILE A 1 381 ? -16.668 4.540   6.420   1.00 63.63 381 A 1 
ATOM 3045  C CB    . ILE A 1 381 ? -17.676 1.399   6.146   1.00 57.41 381 A 1 
ATOM 3046  C CG1   . ILE A 1 381 ? -17.612 0.015   6.842   1.00 52.50 381 A 1 
ATOM 3047  C CG2   . ILE A 1 381 ? -16.453 1.579   5.229   1.00 50.11 381 A 1 
ATOM 3048  C CD1   . ILE A 1 381 ? -17.840 -1.169  5.894   1.00 45.52 381 A 1 
ATOM 3049  N N     . LYS A 1 382 ? -18.881 4.422   6.069   1.00 66.89 382 A 1 
ATOM 3050  C CA    . LYS A 1 382 ? -18.949 5.718   5.383   1.00 69.39 382 A 1 
ATOM 3051  C C     . LYS A 1 382 ? -18.594 6.914   6.274   1.00 72.04 382 A 1 
ATOM 3052  O O     . LYS A 1 382 ? -18.178 7.936   5.745   1.00 69.18 382 A 1 
ATOM 3053  C CB    . LYS A 1 382 ? -20.320 5.923   4.728   1.00 65.41 382 A 1 
ATOM 3054  C CG    . LYS A 1 382 ? -20.529 5.019   3.503   1.00 63.23 382 A 1 
ATOM 3055  C CD    . LYS A 1 382 ? -21.651 5.578   2.624   1.00 60.14 382 A 1 
ATOM 3056  C CE    . LYS A 1 382 ? -21.823 4.793   1.323   1.00 53.70 382 A 1 
ATOM 3057  N NZ    . LYS A 1 382 ? -22.651 5.545   0.342   1.00 48.11 382 A 1 
ATOM 3058  N N     . VAL A 1 383 ? -18.685 6.788   7.586   1.00 69.76 383 A 1 
ATOM 3059  C CA    . VAL A 1 383 ? -18.294 7.866   8.514   1.00 71.17 383 A 1 
ATOM 3060  C C     . VAL A 1 383 ? -16.826 8.243   8.318   1.00 74.11 383 A 1 
ATOM 3061  O O     . VAL A 1 383 ? -16.498 9.422   8.233   1.00 72.98 383 A 1 
ATOM 3062  C CB    . VAL A 1 383 ? -18.561 7.474   9.979   1.00 67.99 383 A 1 
ATOM 3063  C CG1   . VAL A 1 383 ? -18.038 8.529   10.956  1.00 63.35 383 A 1 
ATOM 3064  C CG2   . VAL A 1 383 ? -20.064 7.328   10.234  1.00 65.78 383 A 1 
ATOM 3065  N N     . HIS A 1 384 ? -15.949 7.258   8.151   1.00 73.09 384 A 1 
ATOM 3066  C CA    . HIS A 1 384 ? -14.530 7.520   7.923   1.00 73.10 384 A 1 
ATOM 3067  C C     . HIS A 1 384 ? -14.248 8.244   6.602   1.00 74.25 384 A 1 
ATOM 3068  O O     . HIS A 1 384 ? -13.260 8.969   6.512   1.00 72.18 384 A 1 
ATOM 3069  C CB    . HIS A 1 384 ? -13.740 6.211   7.985   1.00 70.55 384 A 1 
ATOM 3070  C CG    . HIS A 1 384 ? -13.610 5.688   9.388   1.00 67.34 384 A 1 
ATOM 3071  N ND1   . HIS A 1 384 ? -12.802 6.210   10.382  1.00 58.95 384 A 1 
ATOM 3072  C CD2   . HIS A 1 384 ? -14.261 4.610   9.929   1.00 58.97 384 A 1 
ATOM 3073  C CE1   . HIS A 1 384 ? -12.955 5.458   11.484  1.00 55.53 384 A 1 
ATOM 3074  N NE2   . HIS A 1 384 ? -13.833 4.480   11.247  1.00 56.67 384 A 1 
ATOM 3075  N N     . LYS A 1 385 ? -15.101 8.079   5.606   1.00 74.83 385 A 1 
ATOM 3076  C CA    . LYS A 1 385 ? -14.985 8.778   4.321   1.00 74.76 385 A 1 
ATOM 3077  C C     . LYS A 1 385 ? -15.295 10.272  4.450   1.00 75.53 385 A 1 
ATOM 3078  O O     . LYS A 1 385 ? -14.637 11.082  3.816   1.00 73.57 385 A 1 
ATOM 3079  C CB    . LYS A 1 385 ? -15.898 8.092   3.292   1.00 72.39 385 A 1 
ATOM 3080  C CG    . LYS A 1 385 ? -15.727 8.656   1.874   1.00 65.48 385 A 1 
ATOM 3081  C CD    . LYS A 1 385 ? -16.688 7.988   0.884   1.00 61.81 385 A 1 
ATOM 3082  C CE    . LYS A 1 385 ? -16.568 8.635   -0.499  1.00 53.54 385 A 1 
ATOM 3083  N NZ    . LYS A 1 385 ? -17.572 8.121   -1.455  1.00 47.17 385 A 1 
ATOM 3084  N N     . PHE A 1 386 ? -16.270 10.614  5.277   1.00 76.08 386 A 1 
ATOM 3085  C CA    . PHE A 1 386 ? -16.769 11.986  5.411   1.00 76.80 386 A 1 
ATOM 3086  C C     . PHE A 1 386 ? -16.279 12.719  6.661   1.00 77.92 386 A 1 
ATOM 3087  O O     . PHE A 1 386 ? -16.611 13.884  6.848   1.00 74.37 386 A 1 
ATOM 3088  C CB    . PHE A 1 386 ? -18.300 11.967  5.328   1.00 73.79 386 A 1 
ATOM 3089  C CG    . PHE A 1 386 ? -18.838 11.493  3.993   1.00 74.39 386 A 1 
ATOM 3090  C CD1   . PHE A 1 386 ? -18.535 12.201  2.813   1.00 70.35 386 A 1 
ATOM 3091  C CD2   . PHE A 1 386 ? -19.662 10.355  3.921   1.00 69.48 386 A 1 
ATOM 3092  C CE1   . PHE A 1 386 ? -19.051 11.779  1.580   1.00 65.77 386 A 1 
ATOM 3093  C CE2   . PHE A 1 386 ? -20.181 9.931   2.689   1.00 66.72 386 A 1 
ATOM 3094  C CZ    . PHE A 1 386 ? -19.876 10.644  1.516   1.00 67.32 386 A 1 
ATOM 3095  N N     . LYS A 1 387 ? -15.469 12.076  7.498   1.00 76.81 387 A 1 
ATOM 3096  C CA    . LYS A 1 387 ? -14.996 12.656  8.761   1.00 76.85 387 A 1 
ATOM 3097  C C     . LYS A 1 387 ? -14.327 14.021  8.601   1.00 77.64 387 A 1 
ATOM 3098  O O     . LYS A 1 387 ? -14.535 14.898  9.424   1.00 75.75 387 A 1 
ATOM 3099  C CB    . LYS A 1 387 ? -14.080 11.662  9.493   1.00 74.56 387 A 1 
ATOM 3100  C CG    . LYS A 1 387 ? -12.719 11.432  8.812   1.00 71.76 387 A 1 
ATOM 3101  C CD    . LYS A 1 387 ? -11.870 10.441  9.607   1.00 71.37 387 A 1 
ATOM 3102  C CE    . LYS A 1 387 ? -10.468 10.347  8.997   1.00 64.22 387 A 1 
ATOM 3103  N NZ    . LYS A 1 387 ? -9.530  9.632   9.894   1.00 60.24 387 A 1 
ATOM 3104  N N     . GLU A 1 388 ? -13.566 14.200  7.533   1.00 79.96 388 A 1 
ATOM 3105  C CA    . GLU A 1 388 ? -12.866 15.458  7.273   1.00 78.91 388 A 1 
ATOM 3106  C C     . GLU A 1 388 ? -13.839 16.585  6.908   1.00 78.88 388 A 1 
ATOM 3107  O O     . GLU A 1 388 ? -13.746 17.687  7.445   1.00 76.99 388 A 1 
ATOM 3108  C CB    . GLU A 1 388 ? -11.829 15.225  6.161   1.00 76.36 388 A 1 
ATOM 3109  C CG    . GLU A 1 388 ? -10.955 16.460  5.918   1.00 67.76 388 A 1 
ATOM 3110  C CD    . GLU A 1 388 ? -9.842  16.241  4.888   1.00 63.18 388 A 1 
ATOM 3111  O OE1   . GLU A 1 388 ? -9.086  17.209  4.665   1.00 55.60 388 A 1 
ATOM 3112  O OE2   . GLU A 1 388 ? -9.750  15.137  4.305   1.00 57.24 388 A 1 
ATOM 3113  N N     . ALA A 1 389 ? -14.808 16.294  6.047   1.00 80.02 389 A 1 
ATOM 3114  C CA    . ALA A 1 389 ? -15.839 17.260  5.679   1.00 79.52 389 A 1 
ATOM 3115  C C     . ALA A 1 389 ? -16.712 17.645  6.886   1.00 80.51 389 A 1 
ATOM 3116  O O     . ALA A 1 389 ? -16.972 18.825  7.104   1.00 78.80 389 A 1 
ATOM 3117  C CB    . ALA A 1 389 ? -16.673 16.670  4.535   1.00 77.49 389 A 1 
ATOM 3118  N N     . LEU A 1 390 ? -17.088 16.659  7.704   1.00 79.42 390 A 1 
ATOM 3119  C CA    . LEU A 1 390 ? -17.852 16.895  8.933   1.00 78.04 390 A 1 
ATOM 3120  C C     . LEU A 1 390 ? -17.076 17.748  9.935   1.00 78.83 390 A 1 
ATOM 3121  O O     . LEU A 1 390 ? -17.637 18.681  10.504  1.00 78.00 390 A 1 
ATOM 3122  C CB    . LEU A 1 390 ? -18.225 15.549  9.574   1.00 77.47 390 A 1 
ATOM 3123  C CG    . LEU A 1 390 ? -19.310 14.764  8.819   1.00 74.64 390 A 1 
ATOM 3124  C CD1   . LEU A 1 390 ? -19.430 13.365  9.407   1.00 69.32 390 A 1 
ATOM 3125  C CD2   . LEU A 1 390 ? -20.673 15.444  8.917   1.00 70.25 390 A 1 
ATOM 3126  N N     . GLN A 1 391 ? -15.800 17.458  10.132  1.00 79.62 391 A 1 
ATOM 3127  C CA    . GLN A 1 391 ? -14.951 18.231  11.040  1.00 77.53 391 A 1 
ATOM 3128  C C     . GLN A 1 391 ? -14.832 19.683  10.578  1.00 77.59 391 A 1 
ATOM 3129  O O     . GLN A 1 391 ? -15.060 20.586  11.379  1.00 76.70 391 A 1 
ATOM 3130  C CB    . GLN A 1 391 ? -13.590 17.540  11.179  1.00 76.98 391 A 1 
ATOM 3131  C CG    . GLN A 1 391 ? -12.598 18.324  12.055  1.00 73.28 391 A 1 
ATOM 3132  C CD    . GLN A 1 391 ? -11.718 19.294  11.258  1.00 72.26 391 A 1 
ATOM 3133  O OE1   . GLN A 1 391 ? -11.216 18.969  10.196  1.00 65.39 391 A 1 
ATOM 3134  N NE2   . GLN A 1 391 ? -11.499 20.491  11.739  1.00 64.36 391 A 1 
ATOM 3135  N N     . ARG A 1 392 ? -14.555 19.920  9.308   1.00 81.43 392 A 1 
ATOM 3136  C CA    . ARG A 1 392 ? -14.430 21.282  8.772   1.00 79.31 392 A 1 
ATOM 3137  C C     . ARG A 1 392 ? -15.716 22.091  8.906   1.00 79.22 392 A 1 
ATOM 3138  O O     . ARG A 1 392 ? -15.654 23.292  9.120   1.00 76.74 392 A 1 
ATOM 3139  C CB    . ARG A 1 392 ? -14.011 21.231  7.297   1.00 77.82 392 A 1 
ATOM 3140  C CG    . ARG A 1 392 ? -12.543 20.809  7.123   1.00 71.29 392 A 1 
ATOM 3141  C CD    . ARG A 1 392 ? -12.206 20.776  5.634   1.00 68.78 392 A 1 
ATOM 3142  N NE    . ARG A 1 392 ? -10.833 20.289  5.399   1.00 59.91 392 A 1 
ATOM 3143  C CZ    . ARG A 1 392 ? -10.196 20.273  4.239   1.00 53.26 392 A 1 
ATOM 3144  N NH1   . ARG A 1 392 ? -10.723 20.770  3.156   1.00 49.43 392 A 1 
ATOM 3145  N NH2   . ARG A 1 392 ? -9.017  19.738  4.151   1.00 46.33 392 A 1 
ATOM 3146  N N     . HIS A 1 393 ? -16.853 21.426  8.789   1.00 79.48 393 A 1 
ATOM 3147  C CA    . HIS A 1 393 ? -18.148 22.095  8.860   1.00 77.66 393 A 1 
ATOM 3148  C C     . HIS A 1 393 ? -18.605 22.362  10.302  1.00 78.03 393 A 1 
ATOM 3149  O O     . HIS A 1 393 ? -19.140 23.428  10.601  1.00 74.39 393 A 1 
ATOM 3150  C CB    . HIS A 1 393 ? -19.169 21.248  8.089   1.00 75.02 393 A 1 
ATOM 3151  C CG    . HIS A 1 393 ? -20.415 22.015  7.760   1.00 69.86 393 A 1 
ATOM 3152  N ND1   . HIS A 1 393 ? -21.572 22.065  8.494   1.00 60.72 393 A 1 
ATOM 3153  C CD2   . HIS A 1 393 ? -20.614 22.824  6.664   1.00 59.55 393 A 1 
ATOM 3154  C CE1   . HIS A 1 393 ? -22.443 22.868  7.861   1.00 54.47 393 A 1 
ATOM 3155  N NE2   . HIS A 1 393 ? -21.892 23.351  6.739   1.00 56.22 393 A 1 
ATOM 3156  N N     . LEU A 1 394 ? -18.387 21.401  11.206  1.00 76.66 394 A 1 
ATOM 3157  C CA    . LEU A 1 394 ? -18.894 21.470  12.583  1.00 74.95 394 A 1 
ATOM 3158  C C     . LEU A 1 394 ? -17.885 22.063  13.568  1.00 76.16 394 A 1 
ATOM 3159  O O     . LEU A 1 394 ? -18.270 22.819  14.459  1.00 72.14 394 A 1 
ATOM 3160  C CB    . LEU A 1 394 ? -19.322 20.064  13.025  1.00 71.60 394 A 1 
ATOM 3161  C CG    . LEU A 1 394 ? -20.512 19.496  12.234  1.00 67.17 394 A 1 
ATOM 3162  C CD1   . LEU A 1 394 ? -20.693 18.032  12.582  1.00 61.95 394 A 1 
ATOM 3163  C CD2   . LEU A 1 394 ? -21.813 20.235  12.554  1.00 61.89 394 A 1 
ATOM 3164  N N     . PHE A 1 395 ? -16.613 21.724  13.399  1.00 76.88 395 A 1 
ATOM 3165  C CA    . PHE A 1 395 ? -15.511 22.132  14.266  1.00 76.59 395 A 1 
ATOM 3166  C C     . PHE A 1 395 ? -14.395 22.796  13.453  1.00 77.19 395 A 1 
ATOM 3167  O O     . PHE A 1 395 ? -13.283 22.272  13.376  1.00 72.01 395 A 1 
ATOM 3168  C CB    . PHE A 1 395 ? -15.006 20.912  15.050  1.00 72.87 395 A 1 
ATOM 3169  C CG    . PHE A 1 395 ? -16.021 20.234  15.944  1.00 73.71 395 A 1 
ATOM 3170  C CD1   . PHE A 1 395 ? -16.905 20.980  16.743  1.00 69.45 395 A 1 
ATOM 3171  C CD2   . PHE A 1 395 ? -16.046 18.830  16.012  1.00 68.40 395 A 1 
ATOM 3172  C CE1   . PHE A 1 395 ? -17.804 20.335  17.600  1.00 64.83 395 A 1 
ATOM 3173  C CE2   . PHE A 1 395 ? -16.936 18.181  16.875  1.00 65.77 395 A 1 
ATOM 3174  C CZ    . PHE A 1 395 ? -17.818 18.935  17.667  1.00 66.16 395 A 1 
ATOM 3175  N N     . PRO A 1 396 ? -14.676 23.940  12.814  1.00 74.16 396 A 1 
ATOM 3176  C CA    . PRO A 1 396 ? -13.643 24.667  12.102  1.00 73.21 396 A 1 
ATOM 3177  C C     . PRO A 1 396 ? -12.567 25.127  13.086  1.00 73.93 396 A 1 
ATOM 3178  O O     . PRO A 1 396 ? -12.869 25.705  14.133  1.00 70.15 396 A 1 
ATOM 3179  C CB    . PRO A 1 396 ? -14.359 25.835  11.422  1.00 69.50 396 A 1 
ATOM 3180  C CG    . PRO A 1 396 ? -15.558 26.100  12.330  1.00 69.78 396 A 1 
ATOM 3181  C CD    . PRO A 1 396 ? -15.917 24.700  12.830  1.00 74.13 396 A 1 
ATOM 3182  N N     . VAL A 1 397 ? -11.317 24.878  12.743  1.00 72.00 397 A 1 
ATOM 3183  C CA    . VAL A 1 397 ? -10.177 25.407  13.489  1.00 70.39 397 A 1 
ATOM 3184  C C     . VAL A 1 397 ? -9.916  26.818  12.983  1.00 70.82 397 A 1 
ATOM 3185  O O     . VAL A 1 397 ? -9.398  27.011  11.883  1.00 66.15 397 A 1 
ATOM 3186  C CB    . VAL A 1 397 ? -8.944  24.500  13.371  1.00 65.33 397 A 1 
ATOM 3187  C CG1   . VAL A 1 397 ? -7.782  25.054  14.196  1.00 60.45 397 A 1 
ATOM 3188  C CG2   . VAL A 1 397 ? -9.261  23.096  13.896  1.00 62.60 397 A 1 
ATOM 3189  N N     . THR A 1 398 ? -10.294 27.799  13.789  1.00 72.30 398 A 1 
ATOM 3190  C CA    . THR A 1 398 ? -10.087 29.219  13.504  1.00 69.97 398 A 1 
ATOM 3191  C C     . THR A 1 398 ? -9.081  29.803  14.493  1.00 70.52 398 A 1 
ATOM 3192  O O     . THR A 1 398 ? -8.893  29.276  15.590  1.00 64.80 398 A 1 
ATOM 3193  C CB    . THR A 1 398 ? -11.409 30.004  13.530  1.00 63.71 398 A 1 
ATOM 3194  O OG1   . THR A 1 398 ? -12.057 29.860  14.767  1.00 58.00 398 A 1 
ATOM 3195  C CG2   . THR A 1 398 ? -12.375 29.523  12.451  1.00 56.40 398 A 1 
ATOM 3196  N N     . GLN A 1 399 ? -8.424  30.891  14.123  1.00 70.27 399 A 1 
ATOM 3197  C CA    . GLN A 1 399 ? -7.517  31.635  15.015  1.00 68.38 399 A 1 
ATOM 3198  C C     . GLN A 1 399 ? -8.258  32.617  15.936  1.00 69.57 399 A 1 
ATOM 3199  O O     . GLN A 1 399 ? -7.674  33.575  16.435  1.00 62.20 399 A 1 
ATOM 3200  C CB    . GLN A 1 399 ? -6.420  32.333  14.193  1.00 60.54 399 A 1 
ATOM 3201  C CG    . GLN A 1 399 ? -5.509  31.323  13.492  1.00 54.21 399 A 1 
ATOM 3202  C CD    . GLN A 1 399 ? -4.288  31.963  12.839  1.00 48.49 399 A 1 
ATOM 3203  O OE1   . GLN A 1 399 ? -4.116  33.166  12.768  1.00 43.59 399 A 1 
ATOM 3204  N NE2   . GLN A 1 399 ? -3.382  31.151  12.337  1.00 42.13 399 A 1 
ATOM 3205  N N     . GLU A 1 400 ? -9.540  32.395  16.128  1.00 70.70 400 A 1 
ATOM 3206  C CA    . GLU A 1 400 ? -10.411 33.232  16.948  1.00 69.70 400 A 1 
ATOM 3207  C C     . GLU A 1 400 ? -10.486 32.721  18.392  1.00 71.83 400 A 1 
ATOM 3208  O O     . GLU A 1 400 ? -9.792  31.782  18.786  1.00 64.89 400 A 1 
ATOM 3209  C CB    . GLU A 1 400 ? -11.803 33.306  16.293  1.00 62.27 400 A 1 
ATOM 3210  C CG    . GLU A 1 400 ? -11.776 33.977  14.912  1.00 54.81 400 A 1 
ATOM 3211  C CD    . GLU A 1 400 ? -13.161 34.070  14.265  1.00 49.29 400 A 1 
ATOM 3212  O OE1   . GLU A 1 400 ? -13.259 34.754  13.223  1.00 43.02 400 A 1 
ATOM 3213  O OE2   . GLU A 1 400 ? -14.114 33.439  14.785  1.00 43.47 400 A 1 
ATOM 3214  N N     . GLU A 1 401 ? -11.346 33.347  19.191  1.00 73.21 401 A 1 
ATOM 3215  C CA    . GLU A 1 401 ? -11.605 32.942  20.566  1.00 73.80 401 A 1 
ATOM 3216  C C     . GLU A 1 401 ? -12.124 31.503  20.670  1.00 76.64 401 A 1 
ATOM 3217  O O     . GLU A 1 401 ? -12.683 30.931  19.734  1.00 71.57 401 A 1 
ATOM 3218  C CB    . GLU A 1 401 ? -12.596 33.904  21.238  1.00 66.66 401 A 1 
ATOM 3219  C CG    . GLU A 1 401 ? -12.020 35.310  21.470  1.00 57.44 401 A 1 
ATOM 3220  C CD    . GLU A 1 401 ? -12.928 36.184  22.345  1.00 51.31 401 A 1 
ATOM 3221  O OE1   . GLU A 1 401 ? -12.418 37.192  22.874  1.00 45.62 401 A 1 
ATOM 3222  O OE2   . GLU A 1 401 ? -14.117 35.837  22.521  1.00 45.73 401 A 1 
ATOM 3223  N N     . VAL A 1 402 ? -11.966 30.931  21.854  1.00 74.28 402 A 1 
ATOM 3224  C CA    . VAL A 1 402 ? -12.413 29.568  22.142  1.00 75.52 402 A 1 
ATOM 3225  C C     . VAL A 1 402 ? -13.922 29.442  21.932  1.00 77.90 402 A 1 
ATOM 3226  O O     . VAL A 1 402 ? -14.719 30.112  22.587  1.00 75.25 402 A 1 
ATOM 3227  C CB    . VAL A 1 402 ? -12.012 29.138  23.562  1.00 72.10 402 A 1 
ATOM 3228  C CG1   . VAL A 1 402 ? -12.462 27.707  23.848  1.00 65.94 402 A 1 
ATOM 3229  C CG2   . VAL A 1 402 ? -10.493 29.190  23.750  1.00 66.63 402 A 1 
ATOM 3230  N N     . GLN A 1 403 ? -14.312 28.527  21.054  1.00 79.46 403 A 1 
ATOM 3231  C CA    . GLN A 1 403 ? -15.710 28.276  20.726  1.00 79.56 403 A 1 
ATOM 3232  C C     . GLN A 1 403 ? -16.328 27.245  21.676  1.00 81.16 403 A 1 
ATOM 3233  O O     . GLN A 1 403 ? -15.711 26.229  21.996  1.00 78.63 403 A 1 
ATOM 3234  C CB    . GLN A 1 403 ? -15.828 27.819  19.266  1.00 75.85 403 A 1 
ATOM 3235  C CG    . GLN A 1 403 ? -15.336 28.884  18.271  1.00 68.71 403 A 1 
ATOM 3236  C CD    . GLN A 1 403 ? -15.496 28.461  16.811  1.00 65.78 403 A 1 
ATOM 3237  O OE1   . GLN A 1 403 ? -16.028 27.415  16.482  1.00 57.89 403 A 1 
ATOM 3238  N NE2   . GLN A 1 403 ? -15.037 29.275  15.886  1.00 55.71 403 A 1 
ATOM 3239  N N     . PHE A 1 404 ? -17.573 27.473  22.076  1.00 81.19 404 A 1 
ATOM 3240  C CA    . PHE A 1 404 ? -18.364 26.528  22.863  1.00 81.23 404 A 1 
ATOM 3241  C C     . PHE A 1 404 ? -19.359 25.795  21.963  1.00 81.21 404 A 1 
ATOM 3242  O O     . PHE A 1 404 ? -20.203 26.422  21.317  1.00 76.77 404 A 1 
ATOM 3243  C CB    . PHE A 1 404 ? -19.068 27.263  24.004  1.00 78.85 404 A 1 
ATOM 3244  C CG    . PHE A 1 404 ? -18.128 27.875  25.022  1.00 79.42 404 A 1 
ATOM 3245  C CD1   . PHE A 1 404 ? -17.565 27.079  26.032  1.00 74.65 404 A 1 
ATOM 3246  C CD2   . PHE A 1 404 ? -17.815 29.245  24.971  1.00 73.64 404 A 1 
ATOM 3247  C CE1   . PHE A 1 404 ? -16.704 27.647  26.985  1.00 72.06 404 A 1 
ATOM 3248  C CE2   . PHE A 1 404 ? -16.952 29.818  25.922  1.00 71.81 404 A 1 
ATOM 3249  C CZ    . PHE A 1 404 ? -16.397 29.015  26.935  1.00 73.74 404 A 1 
ATOM 3250  N N     . LYS A 1 405 ? -19.291 24.465  21.940  1.00 80.66 405 A 1 
ATOM 3251  C CA    . LYS A 1 405 ? -20.183 23.616  21.140  1.00 79.63 405 A 1 
ATOM 3252  C C     . LYS A 1 405 ? -20.710 22.438  21.962  1.00 79.31 405 A 1 
ATOM 3253  O O     . LYS A 1 405 ? -20.014 21.975  22.858  1.00 73.68 405 A 1 
ATOM 3254  C CB    . LYS A 1 405 ? -19.465 23.144  19.865  1.00 76.88 405 A 1 
ATOM 3255  C CG    . LYS A 1 405 ? -19.111 24.325  18.939  1.00 74.35 405 A 1 
ATOM 3256  C CD    . LYS A 1 405 ? -19.146 23.976  17.468  1.00 70.79 405 A 1 
ATOM 3257  C CE    . LYS A 1 405 ? -18.827 25.224  16.634  1.00 63.92 405 A 1 
ATOM 3258  N NZ    . LYS A 1 405 ? -19.126 25.065  15.189  1.00 57.42 405 A 1 
ATOM 3259  N N     . PRO A 1 406 ? -21.914 21.897  21.691  1.00 79.73 406 A 1 
ATOM 3260  C CA    . PRO A 1 406 ? -22.934 22.433  20.789  1.00 79.64 406 A 1 
ATOM 3261  C C     . PRO A 1 406 ? -23.634 23.671  21.371  1.00 80.42 406 A 1 
ATOM 3262  O O     . PRO A 1 406 ? -23.901 23.729  22.568  1.00 76.34 406 A 1 
ATOM 3263  C CB    . PRO A 1 406 ? -23.904 21.272  20.567  1.00 75.35 406 A 1 
ATOM 3264  C CG    . PRO A 1 406 ? -23.826 20.491  21.877  1.00 72.20 406 A 1 
ATOM 3265  C CD    . PRO A 1 406 ? -22.383 20.677  22.318  1.00 75.45 406 A 1 
ATOM 3266  N N     . GLU A 1 407 ? -23.963 24.634  20.538  1.00 80.37 407 A 1 
ATOM 3267  C CA    . GLU A 1 407 ? -24.493 25.937  20.967  1.00 79.36 407 A 1 
ATOM 3268  C C     . GLU A 1 407 ? -25.814 25.851  21.742  1.00 79.65 407 A 1 
ATOM 3269  O O     . GLU A 1 407 ? -26.014 26.581  22.713  1.00 75.73 407 A 1 
ATOM 3270  C CB    . GLU A 1 407 ? -24.712 26.819  19.736  1.00 76.76 407 A 1 
ATOM 3271  C CG    . GLU A 1 407 ? -23.404 27.237  19.056  1.00 68.86 407 A 1 
ATOM 3272  C CD    . GLU A 1 407 ? -23.635 27.940  17.718  1.00 63.44 407 A 1 
ATOM 3273  O OE1   . GLU A 1 407 ? -22.645 28.033  16.958  1.00 55.61 407 A 1 
ATOM 3274  O OE2   . GLU A 1 407 ? -24.791 28.344  17.453  1.00 56.35 407 A 1 
ATOM 3275  N N     . SER A 1 408 ? -26.709 24.948  21.342  1.00 80.96 408 A 1 
ATOM 3276  C CA    . SER A 1 408 ? -28.008 24.768  21.998  1.00 80.49 408 A 1 
ATOM 3277  C C     . SER A 1 408 ? -27.872 24.270  23.438  1.00 81.58 408 A 1 
ATOM 3278  O O     . SER A 1 408 ? -28.535 24.791  24.337  1.00 77.97 408 A 1 
ATOM 3279  C CB    . SER A 1 408 ? -28.877 23.808  21.180  1.00 77.32 408 A 1 
ATOM 3280  O OG    . SER A 1 408 ? -28.213 22.587  20.946  1.00 69.31 408 A 1 
ATOM 3281  N N     . LEU A 1 409 ? -26.977 23.312  23.672  1.00 80.98 409 A 1 
ATOM 3282  C CA    . LEU A 1 409 ? -26.689 22.803  25.010  1.00 81.69 409 A 1 
ATOM 3283  C C     . LEU A 1 409 ? -25.993 23.867  25.864  1.00 82.67 409 A 1 
ATOM 3284  O O     . LEU A 1 409 ? -26.363 24.048  27.022  1.00 80.40 409 A 1 
ATOM 3285  C CB    . LEU A 1 409 ? -25.843 21.525  24.899  1.00 80.21 409 A 1 
ATOM 3286  C CG    . LEU A 1 409 ? -25.497 20.885  26.257  1.00 78.21 409 A 1 
ATOM 3287  C CD1   . LEU A 1 409 ? -26.736 20.457  27.037  1.00 71.94 409 A 1 
ATOM 3288  C CD2   . LEU A 1 409 ? -24.626 19.656  26.041  1.00 72.04 409 A 1 
ATOM 3289  N N     . CYS A 1 410 ? -25.038 24.599  25.302  1.00 83.16 410 A 1 
ATOM 3290  C CA    . CYS A 1 410 ? -24.352 25.678  26.003  1.00 82.79 410 A 1 
ATOM 3291  C C     . CYS A 1 410 ? -25.332 26.767  26.451  1.00 83.17 410 A 1 
ATOM 3292  O O     . CYS A 1 410 ? -25.342 27.122  27.627  1.00 81.01 410 A 1 
ATOM 3293  C CB    . CYS A 1 410 ? -23.255 26.268  25.111  1.00 80.90 410 A 1 
ATOM 3294  S SG    . CYS A 1 410 ? -21.970 25.020  24.805  1.00 72.06 410 A 1 
ATOM 3295  N N     . LYS A 1 411 ? -26.206 27.226  25.567  1.00 84.16 411 A 1 
ATOM 3296  C CA    . LYS A 1 411 ? -27.249 28.200  25.927  1.00 83.14 411 A 1 
ATOM 3297  C C     . LYS A 1 411 ? -28.129 27.699  27.068  1.00 82.89 411 A 1 
ATOM 3298  O O     . LYS A 1 411 ? -28.411 28.462  27.988  1.00 80.43 411 A 1 
ATOM 3299  C CB    . LYS A 1 411 ? -28.119 28.540  24.708  1.00 81.97 411 A 1 
ATOM 3300  C CG    . LYS A 1 411 ? -27.431 29.547  23.775  1.00 73.09 411 A 1 
ATOM 3301  C CD    . LYS A 1 411 ? -28.332 29.878  22.586  1.00 67.84 411 A 1 
ATOM 3302  C CE    . LYS A 1 411 ? -27.643 30.916  21.692  1.00 58.58 411 A 1 
ATOM 3303  N NZ    . LYS A 1 411 ? -28.426 31.236  20.475  1.00 50.73 411 A 1 
ATOM 3304  N N     . LYS A 1 412 ? -28.532 26.426  27.037  1.00 82.50 412 A 1 
ATOM 3305  C CA    . LYS A 1 412 ? -29.358 25.845  28.091  1.00 81.61 412 A 1 
ATOM 3306  C C     . LYS A 1 412 ? -28.603 25.770  29.422  1.00 82.24 412 A 1 
ATOM 3307  O O     . LYS A 1 412 ? -29.116 26.245  30.430  1.00 79.44 412 A 1 
ATOM 3308  C CB    . LYS A 1 412 ? -29.891 24.475  27.632  1.00 79.40 412 A 1 
ATOM 3309  C CG    . LYS A 1 412 ? -30.878 23.828  28.614  1.00 73.29 412 A 1 
ATOM 3310  C CD    . LYS A 1 412 ? -32.132 24.675  28.860  1.00 69.64 412 A 1 
ATOM 3311  C CE    . LYS A 1 412 ? -33.086 23.937  29.796  1.00 63.12 412 A 1 
ATOM 3312  N NZ    . LYS A 1 412 ? -34.065 24.841  30.425  1.00 55.96 412 A 1 
ATOM 3313  N N     . LEU A 1 413 ? -27.386 25.253  29.416  1.00 82.88 413 A 1 
ATOM 3314  C CA    . LEU A 1 413 ? -26.551 25.152  30.617  1.00 82.25 413 A 1 
ATOM 3315  C C     . LEU A 1 413 ? -26.246 26.521  31.231  1.00 82.67 413 A 1 
ATOM 3316  O O     . LEU A 1 413 ? -26.375 26.684  32.439  1.00 80.60 413 A 1 
ATOM 3317  C CB    . LEU A 1 413 ? -25.244 24.424  30.277  1.00 81.58 413 A 1 
ATOM 3318  C CG    . LEU A 1 413 ? -25.397 22.906  30.087  1.00 79.36 413 A 1 
ATOM 3319  C CD1   . LEU A 1 413 ? -24.102 22.333  29.530  1.00 73.97 413 A 1 
ATOM 3320  C CD2   . LEU A 1 413 ? -25.700 22.200  31.407  1.00 74.23 413 A 1 
ATOM 3321  N N     . PHE A 1 414 ? -25.900 27.503  30.410  1.00 83.33 414 A 1 
ATOM 3322  C CA    . PHE A 1 414 ? -25.605 28.852  30.885  1.00 82.71 414 A 1 
ATOM 3323  C C     . PHE A 1 414 ? -26.860 29.605  31.344  1.00 82.22 414 A 1 
ATOM 3324  O O     . PHE A 1 414 ? -26.767 30.467  32.214  1.00 77.95 414 A 1 
ATOM 3325  C CB    . PHE A 1 414 ? -24.866 29.633  29.793  1.00 81.28 414 A 1 
ATOM 3326  C CG    . PHE A 1 414 ? -23.546 29.052  29.312  1.00 80.72 414 A 1 
ATOM 3327  C CD1   . PHE A 1 414 ? -22.806 28.129  30.072  1.00 76.60 414 A 1 
ATOM 3328  C CD2   . PHE A 1 414 ? -23.035 29.469  28.069  1.00 76.21 414 A 1 
ATOM 3329  C CE1   . PHE A 1 414 ? -21.585 27.628  29.600  1.00 74.52 414 A 1 
ATOM 3330  C CE2   . PHE A 1 414 ? -21.812 28.974  27.596  1.00 74.90 414 A 1 
ATOM 3331  C CZ    . PHE A 1 414 ? -21.087 28.052  28.361  1.00 76.34 414 A 1 
ATOM 3332  N N     . SER A 1 415 ? -28.031 29.279  30.812  1.00 84.40 415 A 1 
ATOM 3333  C CA    . SER A 1 415 ? -29.283 29.855  31.309  1.00 83.07 415 A 1 
ATOM 3334  C C     . SER A 1 415 ? -29.698 29.273  32.658  1.00 82.59 415 A 1 
ATOM 3335  O O     . SER A 1 415 ? -30.183 30.014  33.511  1.00 78.88 415 A 1 
ATOM 3336  C CB    . SER A 1 415 ? -30.410 29.703  30.284  1.00 81.19 415 A 1 
ATOM 3337  O OG    . SER A 1 415 ? -30.948 28.397  30.220  1.00 69.47 415 A 1 
ATOM 3338  N N     . ASP A 1 416 ? -29.488 27.962  32.845  1.00 82.04 416 A 1 
ATOM 3339  C CA    . ASP A 1 416 ? -29.858 27.271  34.078  1.00 80.54 416 A 1 
ATOM 3340  C C     . ASP A 1 416 ? -28.822 27.510  35.196  1.00 80.66 416 A 1 
ATOM 3341  O O     . ASP A 1 416 ? -29.174 27.598  36.370  1.00 76.40 416 A 1 
ATOM 3342  C CB    . ASP A 1 416 ? -30.025 25.767  33.790  1.00 77.66 416 A 1 
ATOM 3343  C CG    . ASP A 1 416 ? -31.171 25.397  32.827  1.00 71.86 416 A 1 
ATOM 3344  O OD1   . ASP A 1 416 ? -31.982 26.253  32.418  1.00 66.00 416 A 1 
ATOM 3345  O OD2   . ASP A 1 416 ? -31.263 24.207  32.450  1.00 66.61 416 A 1 
ATOM 3346  N N     . HIS A 1 417 ? -27.559 27.669  34.825  1.00 80.45 417 A 1 
ATOM 3347  C CA    . HIS A 1 417 ? -26.433 27.887  35.730  1.00 79.40 417 A 1 
ATOM 3348  C C     . HIS A 1 417 ? -25.579 29.070  35.258  1.00 79.15 417 A 1 
ATOM 3349  O O     . HIS A 1 417 ? -24.549 28.897  34.603  1.00 74.61 417 A 1 
ATOM 3350  C CB    . HIS A 1 417 ? -25.615 26.598  35.834  1.00 78.20 417 A 1 
ATOM 3351  C CG    . HIS A 1 417 ? -26.396 25.429  36.351  1.00 76.72 417 A 1 
ATOM 3352  N ND1   . HIS A 1 417 ? -26.784 25.217  37.657  1.00 68.64 417 A 1 
ATOM 3353  C CD2   . HIS A 1 417 ? -26.904 24.387  35.613  1.00 68.64 417 A 1 
ATOM 3354  C CE1   . HIS A 1 417 ? -27.497 24.081  37.700  1.00 69.25 417 A 1 
ATOM 3355  N NE2   . HIS A 1 417 ? -27.589 23.549  36.478  1.00 70.21 417 A 1 
ATOM 3356  N N     . LYS A 1 418 ? -25.988 30.286  35.616  1.00 81.56 418 A 1 
ATOM 3357  C CA    . LYS A 1 418 ? -25.342 31.532  35.168  1.00 80.31 418 A 1 
ATOM 3358  C C     . LYS A 1 418 ? -23.847 31.616  35.488  1.00 80.34 418 A 1 
ATOM 3359  O O     . LYS A 1 418 ? -23.087 32.209  34.734  1.00 74.14 418 A 1 
ATOM 3360  C CB    . LYS A 1 418 ? -26.052 32.740  35.791  1.00 77.11 418 A 1 
ATOM 3361  C CG    . LYS A 1 418 ? -27.471 32.929  35.240  1.00 69.96 418 A 1 
ATOM 3362  C CD    . LYS A 1 418 ? -28.088 34.192  35.833  1.00 62.68 418 A 1 
ATOM 3363  C CE    . LYS A 1 418 ? -29.490 34.419  35.268  1.00 53.96 418 A 1 
ATOM 3364  N NZ    . LYS A 1 418 ? -30.108 35.642  35.830  1.00 46.34 418 A 1 
ATOM 3365  N N     . GLU A 1 419 ? -23.425 31.012  36.592  1.00 79.62 419 A 1 
ATOM 3366  C CA    . GLU A 1 419 ? -22.027 31.012  37.040  1.00 79.33 419 A 1 
ATOM 3367  C C     . GLU A 1 419 ? -21.119 30.158  36.147  1.00 80.32 419 A 1 
ATOM 3368  O O     . GLU A 1 419 ? -19.914 30.392  36.087  1.00 76.53 419 A 1 
ATOM 3369  C CB    . GLU A 1 419 ? -21.973 30.505  38.485  1.00 76.10 419 A 1 
ATOM 3370  C CG    . GLU A 1 419 ? -22.759 31.419  39.445  1.00 67.87 419 A 1 
ATOM 3371  C CD    . GLU A 1 419 ? -22.819 30.893  40.882  1.00 62.61 419 A 1 
ATOM 3372  O OE1   . GLU A 1 419 ? -23.496 31.562  41.693  1.00 54.69 419 A 1 
ATOM 3373  O OE2   . GLU A 1 419 ? -22.224 29.823  41.151  1.00 55.22 419 A 1 
ATOM 3374  N N     . LEU A 1 420 ? -21.687 29.203  35.426  1.00 79.75 420 A 1 
ATOM 3375  C CA    . LEU A 1 420 ? -20.936 28.231  34.639  1.00 79.77 420 A 1 
ATOM 3376  C C     . LEU A 1 420 ? -20.129 28.883  33.513  1.00 80.21 420 A 1 
ATOM 3377  O O     . LEU A 1 420 ? -18.987 28.499  33.277  1.00 77.94 420 A 1 
ATOM 3378  C CB    . LEU A 1 420 ? -21.928 27.192  34.082  1.00 78.34 420 A 1 
ATOM 3379  C CG    . LEU A 1 420 ? -21.253 26.018  33.357  1.00 75.85 420 A 1 
ATOM 3380  C CD1   . LEU A 1 420 ? -20.415 25.187  34.313  1.00 70.16 420 A 1 
ATOM 3381  C CD2   . LEU A 1 420 ? -22.312 25.105  32.746  1.00 70.12 420 A 1 
ATOM 3382  N N     . GLU A 1 421 ? -20.689 29.877  32.838  1.00 80.39 421 A 1 
ATOM 3383  C CA    . GLU A 1 421 ? -19.997 30.561  31.743  1.00 78.96 421 A 1 
ATOM 3384  C C     . GLU A 1 421 ? -18.742 31.294  32.235  1.00 79.02 421 A 1 
ATOM 3385  O O     . GLU A 1 421 ? -17.668 31.161  31.648  1.00 75.92 421 A 1 
ATOM 3386  C CB    . GLU A 1 421 ? -20.973 31.532  31.054  1.00 76.37 421 A 1 
ATOM 3387  C CG    . GLU A 1 421 ? -20.368 32.088  29.757  1.00 69.83 421 A 1 
ATOM 3388  C CD    . GLU A 1 421 ? -21.243 33.119  29.041  1.00 66.55 421 A 1 
ATOM 3389  O OE1   . GLU A 1 421 ? -20.676 33.811  28.164  1.00 60.61 421 A 1 
ATOM 3390  O OE2   . GLU A 1 421 ? -22.444 33.241  29.361  1.00 62.67 421 A 1 
ATOM 3391  N N     . GLY A 1 422 ? -18.864 32.027  33.345  1.00 79.77 422 A 1 
ATOM 3392  C CA    . GLY A 1 422 ? -17.734 32.731  33.954  1.00 79.11 422 A 1 
ATOM 3393  C C     . GLY A 1 422 ? -16.659 31.773  34.465  1.00 80.37 422 A 1 
ATOM 3394  O O     . GLY A 1 422 ? -15.466 31.998  34.245  1.00 77.84 422 A 1 
ATOM 3395  N N     . LEU A 1 423 ? -17.081 30.673  35.084  1.00 80.08 423 A 1 
ATOM 3396  C CA    . LEU A 1 423 ? -16.196 29.610  35.555  1.00 79.48 423 A 1 
ATOM 3397  C C     . LEU A 1 423 ? -15.381 29.019  34.398  1.00 80.36 423 A 1 
ATOM 3398  O O     . LEU A 1 423 ? -14.154 28.975  34.462  1.00 78.40 423 A 1 
ATOM 3399  C CB    . LEU A 1 423 ? -17.058 28.530  36.237  1.00 77.37 423 A 1 
ATOM 3400  C CG    . LEU A 1 423 ? -16.215 27.514  37.035  1.00 72.16 423 A 1 
ATOM 3401  C CD1   . LEU A 1 423 ? -15.953 28.030  38.438  1.00 66.36 423 A 1 
ATOM 3402  C CD2   . LEU A 1 423 ? -16.938 26.181  37.145  1.00 65.65 423 A 1 
ATOM 3403  N N     . MET A 1 424 ? -16.042 28.631  33.318  1.00 80.62 424 A 1 
ATOM 3404  C CA    . MET A 1 424 ? -15.393 28.029  32.156  1.00 80.13 424 A 1 
ATOM 3405  C C     . MET A 1 424 ? -14.418 28.989  31.471  1.00 80.47 424 A 1 
ATOM 3406  O O     . MET A 1 424 ? -13.286 28.595  31.194  1.00 78.90 424 A 1 
ATOM 3407  C CB    . MET A 1 424 ? -16.443 27.519  31.164  1.00 79.40 424 A 1 
ATOM 3408  C CG    . MET A 1 424 ? -17.133 26.234  31.639  1.00 74.48 424 A 1 
ATOM 3409  S SD    . MET A 1 424 ? -16.049 24.817  32.013  1.00 72.10 424 A 1 
ATOM 3410  C CE    . MET A 1 424 ? -15.191 24.607  30.447  1.00 63.36 424 A 1 
ATOM 3411  N N     . LYS A 1 425 ? -14.795 30.243  31.276  1.00 81.04 425 A 1 
ATOM 3412  C CA    . LYS A 1 425 ? -13.888 31.256  30.710  1.00 79.54 425 A 1 
ATOM 3413  C C     . LYS A 1 425 ? -12.622 31.433  31.551  1.00 79.34 425 A 1 
ATOM 3414  O O     . LYS A 1 425 ? -11.538 31.566  30.997  1.00 76.09 425 A 1 
ATOM 3415  C CB    . LYS A 1 425 ? -14.625 32.595  30.541  1.00 77.85 425 A 1 
ATOM 3416  C CG    . LYS A 1 425 ? -15.563 32.579  29.320  1.00 73.09 425 A 1 
ATOM 3417  C CD    . LYS A 1 425 ? -16.344 33.893  29.178  1.00 68.74 425 A 1 
ATOM 3418  C CE    . LYS A 1 425 ? -17.208 33.828  27.915  1.00 61.74 425 A 1 
ATOM 3419  N NZ    . LYS A 1 425 ? -18.185 34.936  27.798  1.00 55.09 425 A 1 
ATOM 3420  N N     . THR A 1 426 ? -12.751 31.361  32.873  1.00 80.28 426 A 1 
ATOM 3421  C CA    . THR A 1 426 ? -11.610 31.485  33.789  1.00 79.07 426 A 1 
ATOM 3422  C C     . THR A 1 426 ? -10.695 30.260  33.730  1.00 79.16 426 A 1 
ATOM 3423  O O     . THR A 1 426 ? -9.477  30.399  33.741  1.00 75.84 426 A 1 
ATOM 3424  C CB    . THR A 1 426 ? -12.089 31.705  35.234  1.00 76.73 426 A 1 
ATOM 3425  O OG1   . THR A 1 426 ? -13.056 32.728  35.287  1.00 67.88 426 A 1 
ATOM 3426  C CG2   . THR A 1 426 ? -10.952 32.140  36.154  1.00 65.38 426 A 1 
ATOM 3427  N N     . LEU A 1 427 ? -11.268 29.060  33.629  1.00 78.09 427 A 1 
ATOM 3428  C CA    . LEU A 1 427 ? -10.514 27.799  33.591  1.00 76.33 427 A 1 
ATOM 3429  C C     . LEU A 1 427 ? -9.763  27.572  32.275  1.00 76.86 427 A 1 
ATOM 3430  O O     . LEU A 1 427 ? -8.711  26.936  32.269  1.00 74.16 427 A 1 
ATOM 3431  C CB    . LEU A 1 427 ? -11.490 26.645  33.813  1.00 73.87 427 A 1 
ATOM 3432  C CG    . LEU A 1 427 ? -12.026 26.566  35.249  1.00 69.93 427 A 1 
ATOM 3433  C CD1   . LEU A 1 427 ? -13.260 25.687  35.237  1.00 65.93 427 A 1 
ATOM 3434  C CD2   . LEU A 1 427 ? -10.987 25.991  36.208  1.00 65.47 427 A 1 
ATOM 3435  N N     . ILE A 1 428 ? -10.320 28.059  31.181  1.00 77.40 428 A 1 
ATOM 3436  C CA    . ILE A 1 428 ? -9.745  27.903  29.843  1.00 75.39 428 A 1 
ATOM 3437  C C     . ILE A 1 428 ? -8.540  28.825  29.647  1.00 75.12 428 A 1 
ATOM 3438  O O     . ILE A 1 428 ? -7.630  28.501  28.883  1.00 69.61 428 A 1 
ATOM 3439  C CB    . ILE A 1 428 ? -10.845 28.141  28.795  1.00 72.28 428 A 1 
ATOM 3440  C CG1   . ILE A 1 428 ? -11.912 27.027  28.871  1.00 66.44 428 A 1 
ATOM 3441  C CG2   . ILE A 1 428 ? -10.276 28.195  27.372  1.00 63.43 428 A 1 
ATOM 3442  C CD1   . ILE A 1 428 ? -13.226 27.440  28.209  1.00 59.01 428 A 1 
ATOM 3443  N N     . HIS A 1 429 ? -8.497  29.941  30.349  1.00 74.73 429 A 1 
ATOM 3444  C CA    . HIS A 1 429 ? -7.359  30.856  30.289  1.00 71.93 429 A 1 
ATOM 3445  C C     . HIS A 1 429 ? -6.045  30.140  30.673  1.00 71.41 429 A 1 
ATOM 3446  O O     . HIS A 1 429 ? -6.003  29.431  31.674  1.00 64.10 429 A 1 
ATOM 3447  C CB    . HIS A 1 429 ? -7.649  32.065  31.188  1.00 66.12 429 A 1 
ATOM 3448  C CG    . HIS A 1 429 ? -6.799  33.256  30.844  1.00 60.58 429 A 1 
ATOM 3449  N ND1   . HIS A 1 429 ? -5.466  33.433  31.153  1.00 53.11 429 A 1 
ATOM 3450  C CD2   . HIS A 1 429 ? -7.172  34.358  30.116  1.00 51.62 429 A 1 
ATOM 3451  C CE1   . HIS A 1 429 ? -5.059  34.600  30.628  1.00 47.20 429 A 1 
ATOM 3452  N NE2   . HIS A 1 429 ? -6.071  35.192  29.992  1.00 48.45 429 A 1 
ATOM 3453  N N     . PRO A 1 430 ? -4.951  30.262  29.914  1.00 70.90 430 A 1 
ATOM 3454  C CA    . PRO A 1 430 ? -4.666  31.211  28.839  1.00 69.90 430 A 1 
ATOM 3455  C C     . PRO A 1 430 ? -4.897  30.681  27.412  1.00 71.66 430 A 1 
ATOM 3456  O O     . PRO A 1 430 ? -4.336  31.234  26.470  1.00 64.13 430 A 1 
ATOM 3457  C CB    . PRO A 1 430 ? -3.198  31.580  29.073  1.00 63.28 430 A 1 
ATOM 3458  C CG    . PRO A 1 430 ? -2.597  30.244  29.492  1.00 60.02 430 A 1 
ATOM 3459  C CD    . PRO A 1 430 ? -3.717  29.615  30.322  1.00 62.63 430 A 1 
ATOM 3460  N N     . CYS A 1 431 ? -5.668  29.625  27.215  1.00 71.59 431 A 1 
ATOM 3461  C CA    . CYS A 1 431 ? -5.918  29.101  25.875  1.00 71.14 431 A 1 
ATOM 3462  C C     . CYS A 1 431 ? -6.757  30.103  25.063  1.00 72.23 431 A 1 
ATOM 3463  O O     . CYS A 1 431 ? -7.903  30.374  25.406  1.00 67.10 431 A 1 
ATOM 3464  C CB    . CYS A 1 431 ? -6.602  27.732  25.953  1.00 66.74 431 A 1 
ATOM 3465  S SG    . CYS A 1 431 ? -5.498  26.506  26.730  1.00 59.40 431 A 1 
ATOM 3466  N N     . SER A 1 432 ? -6.194  30.613  23.973  1.00 72.00 432 A 1 
ATOM 3467  C CA    . SER A 1 432 ? -6.876  31.563  23.091  1.00 70.99 432 A 1 
ATOM 3468  C C     . SER A 1 432 ? -7.522  30.905  21.875  1.00 72.75 432 A 1 
ATOM 3469  O O     . SER A 1 432 ? -8.496  31.422  21.340  1.00 66.40 432 A 1 
ATOM 3470  C CB    . SER A 1 432 ? -5.882  32.626  22.621  1.00 64.33 432 A 1 
ATOM 3471  O OG    . SER A 1 432 ? -4.736  32.022  22.049  1.00 56.79 432 A 1 
ATOM 3472  N N     . GLN A 1 433 ? -6.989  29.773  21.438  1.00 75.72 433 A 1 
ATOM 3473  C CA    . GLN A 1 433 ? -7.412  29.078  20.231  1.00 75.26 433 A 1 
ATOM 3474  C C     . GLN A 1 433 ? -7.798  27.639  20.560  1.00 75.88 433 A 1 
ATOM 3475  O O     . GLN A 1 433 ? -6.944  26.834  20.933  1.00 69.65 433 A 1 
ATOM 3476  C CB    . GLN A 1 433 ? -6.266  29.159  19.213  1.00 70.61 433 A 1 
ATOM 3477  C CG    . GLN A 1 433 ? -6.670  28.636  17.829  1.00 64.65 433 A 1 
ATOM 3478  C CD    . GLN A 1 433 ? -5.508  28.624  16.839  1.00 61.79 433 A 1 
ATOM 3479  O OE1   . GLN A 1 433 ? -4.359  28.873  17.166  1.00 56.31 433 A 1 
ATOM 3480  N NE2   . GLN A 1 433 ? -5.770  28.306  15.593  1.00 54.81 433 A 1 
ATOM 3481  N N     . GLY A 1 434 ? -9.071  27.312  20.411  1.00 78.87 434 A 1 
ATOM 3482  C CA    . GLY A 1 434 ? -9.551  25.971  20.692  1.00 79.23 434 A 1 
ATOM 3483  C C     . GLY A 1 434 ? -11.068 25.841  20.633  1.00 81.35 434 A 1 
ATOM 3484  O O     . GLY A 1 434 ? -11.789 26.780  20.298  1.00 77.95 434 A 1 
ATOM 3485  N N     . ILE A 1 435 ? -11.534 24.653  20.976  1.00 81.95 435 A 1 
ATOM 3486  C CA    . ILE A 1 435 ? -12.955 24.314  21.023  1.00 83.55 435 A 1 
ATOM 3487  C C     . ILE A 1 435 ? -13.240 23.607  22.347  1.00 84.55 435 A 1 
ATOM 3488  O O     . ILE A 1 435 ? -12.505 22.703  22.749  1.00 82.44 435 A 1 
ATOM 3489  C CB    . ILE A 1 435 ? -13.368 23.457  19.800  1.00 81.21 435 A 1 
ATOM 3490  C CG1   . ILE A 1 435 ? -13.046 24.197  18.480  1.00 71.26 435 A 1 
ATOM 3491  C CG2   . ILE A 1 435 ? -14.866 23.110  19.867  1.00 69.96 435 A 1 
ATOM 3492  C CD1   . ILE A 1 435 ? -13.337 23.397  17.207  1.00 65.44 435 A 1 
ATOM 3493  N N     . VAL A 1 436 ? -14.320 24.000  23.005  1.00 84.52 436 A 1 
ATOM 3494  C CA    . VAL A 1 436 ? -14.850 23.317  24.185  1.00 85.11 436 A 1 
ATOM 3495  C C     . VAL A 1 436 ? -16.149 22.634  23.803  1.00 85.28 436 A 1 
ATOM 3496  O O     . VAL A 1 436 ? -17.097 23.283  23.359  1.00 83.36 436 A 1 
ATOM 3497  C CB    . VAL A 1 436 ? -15.057 24.277  25.363  1.00 84.35 436 A 1 
ATOM 3498  C CG1   . VAL A 1 436 ? -15.562 23.525  26.599  1.00 76.28 436 A 1 
ATOM 3499  C CG2   . VAL A 1 436 ? -13.747 24.957  25.739  1.00 77.40 436 A 1 
ATOM 3500  N N     . ILE A 1 437 ? -16.198 21.329  23.988  1.00 85.26 437 A 1 
ATOM 3501  C CA    . ILE A 1 437 ? -17.342 20.498  23.621  1.00 85.34 437 A 1 
ATOM 3502  C C     . ILE A 1 437 ? -18.048 20.047  24.893  1.00 85.10 437 A 1 
ATOM 3503  O O     . ILE A 1 437 ? -17.505 19.259  25.669  1.00 82.74 437 A 1 
ATOM 3504  C CB    . ILE A 1 437 ? -16.907 19.321  22.727  1.00 84.27 437 A 1 
ATOM 3505  C CG1   . ILE A 1 437 ? -16.113 19.843  21.505  1.00 79.22 437 A 1 
ATOM 3506  C CG2   . ILE A 1 437 ? -18.152 18.537  22.290  1.00 77.85 437 A 1 
ATOM 3507  C CD1   . ILE A 1 437 ? -15.631 18.751  20.554  1.00 72.11 437 A 1 
ATOM 3508  N N     . PHE A 1 438 ? -19.258 20.543  25.101  1.00 85.17 438 A 1 
ATOM 3509  C CA    . PHE A 1 438 ? -20.090 20.181  26.236  1.00 84.90 438 A 1 
ATOM 3510  C C     . PHE A 1 438 ? -20.925 18.937  25.951  1.00 84.48 438 A 1 
ATOM 3511  O O     . PHE A 1 438 ? -21.443 18.738  24.852  1.00 80.62 438 A 1 
ATOM 3512  C CB    . PHE A 1 438 ? -20.975 21.364  26.640  1.00 83.37 438 A 1 
ATOM 3513  C CG    . PHE A 1 438 ? -20.228 22.457  27.373  1.00 83.03 438 A 1 
ATOM 3514  C CD1   . PHE A 1 438 ? -20.212 22.479  28.779  1.00 77.10 438 A 1 
ATOM 3515  C CD2   . PHE A 1 438 ? -19.546 23.454  26.661  1.00 75.95 438 A 1 
ATOM 3516  C CE1   . PHE A 1 438 ? -19.525 23.488  29.466  1.00 74.28 438 A 1 
ATOM 3517  C CE2   . PHE A 1 438 ? -18.849 24.462  27.342  1.00 74.02 438 A 1 
ATOM 3518  C CZ    . PHE A 1 438 ? -18.842 24.480  28.747  1.00 77.24 438 A 1 
ATOM 3519  N N     . SER A 1 439 ? -21.105 18.124  26.981  1.00 84.79 439 A 1 
ATOM 3520  C CA    . SER A 1 439 ? -22.075 17.032  27.022  1.00 83.88 439 A 1 
ATOM 3521  C C     . SER A 1 439 ? -22.724 16.986  28.405  1.00 83.76 439 A 1 
ATOM 3522  O O     . SER A 1 439 ? -22.114 17.374  29.399  1.00 80.95 439 A 1 
ATOM 3523  C CB    . SER A 1 439 ? -21.385 15.703  26.706  1.00 81.49 439 A 1 
ATOM 3524  O OG    . SER A 1 439 ? -22.316 14.644  26.780  1.00 71.80 439 A 1 
ATOM 3525  N N     . ARG A 1 440 ? -23.956 16.480  28.495  1.00 82.64 440 A 1 
ATOM 3526  C CA    . ARG A 1 440 ? -24.580 16.197  29.798  1.00 81.90 440 A 1 
ATOM 3527  C C     . ARG A 1 440 ? -23.840 15.102  30.567  1.00 82.10 440 A 1 
ATOM 3528  O O     . ARG A 1 440 ? -23.846 15.120  31.788  1.00 76.66 440 A 1 
ATOM 3529  C CB    . ARG A 1 440 ? -26.057 15.836  29.608  1.00 79.39 440 A 1 
ATOM 3530  C CG    . ARG A 1 440 ? -26.952 17.079  29.466  1.00 74.01 440 A 1 
ATOM 3531  C CD    . ARG A 1 440 ? -27.064 17.828  30.809  1.00 70.34 440 A 1 
ATOM 3532  N NE    . ARG A 1 440 ? -27.985 18.970  30.718  1.00 64.91 440 A 1 
ATOM 3533  C CZ    . ARG A 1 440 ? -28.344 19.757  31.720  1.00 58.98 440 A 1 
ATOM 3534  N NH1   . ARG A 1 440 ? -27.920 19.579  32.940  1.00 53.82 440 A 1 
ATOM 3535  N NH2   . ARG A 1 440 ? -29.143 20.762  31.501  1.00 52.99 440 A 1 
ATOM 3536  N N     . SER A 1 441 ? -23.228 14.176  29.860  1.00 81.43 441 A 1 
ATOM 3537  C CA    . SER A 1 441 ? -22.332 13.177  30.442  1.00 81.44 441 A 1 
ATOM 3538  C C     . SER A 1 441 ? -21.474 12.551  29.345  1.00 82.05 441 A 1 
ATOM 3539  O O     . SER A 1 441 ? -21.968 11.726  28.578  1.00 78.06 441 A 1 
ATOM 3540  C CB    . SER A 1 441 ? -23.155 12.105  31.153  1.00 78.17 441 A 1 
ATOM 3541  O OG    . SER A 1 441 ? -22.327 11.085  31.659  1.00 69.14 441 A 1 
ATOM 3542  N N     . TRP A 1 442 ? -20.193 12.881  29.308  1.00 81.94 442 A 1 
ATOM 3543  C CA    . TRP A 1 442 ? -19.239 12.195  28.436  1.00 82.77 442 A 1 
ATOM 3544  C C     . TRP A 1 442 ? -19.119 10.699  28.763  1.00 82.51 442 A 1 
ATOM 3545  O O     . TRP A 1 442 ? -18.917 9.897   27.859  1.00 78.61 442 A 1 
ATOM 3546  C CB    . TRP A 1 442 ? -17.872 12.885  28.487  1.00 82.45 442 A 1 
ATOM 3547  C CG    . TRP A 1 442 ? -17.704 13.984  27.481  1.00 83.58 442 A 1 
ATOM 3548  C CD1   . TRP A 1 442 ? -17.603 15.302  27.751  1.00 77.90 442 A 1 
ATOM 3549  C CD2   . TRP A 1 442 ? -17.636 13.862  26.024  1.00 81.52 442 A 1 
ATOM 3550  N NE1   . TRP A 1 442 ? -17.477 16.015  26.565  1.00 78.01 442 A 1 
ATOM 3551  C CE2   . TRP A 1 442 ? -17.504 15.166  25.481  1.00 79.90 442 A 1 
ATOM 3552  C CE3   . TRP A 1 442 ? -17.681 12.773  25.125  1.00 77.91 442 A 1 
ATOM 3553  C CZ2   . TRP A 1 442 ? -17.449 15.392  24.086  1.00 78.38 442 A 1 
ATOM 3554  C CZ3   . TRP A 1 442 ? -17.624 13.001  23.738  1.00 73.46 442 A 1 
ATOM 3555  C CH2   . TRP A 1 442 ? -17.514 14.296  23.228  1.00 74.84 442 A 1 
ATOM 3556  N N     . ALA A 1 443 ? -19.342 10.305  30.018  1.00 83.01 443 A 1 
ATOM 3557  C CA    . ALA A 1 443 ? -19.408 8.890   30.386  1.00 81.94 443 A 1 
ATOM 3558  C C     . ALA A 1 443 ? -20.542 8.159   29.647  1.00 81.94 443 A 1 
ATOM 3559  O O     . ALA A 1 443 ? -20.337 7.065   29.120  1.00 78.17 443 A 1 
ATOM 3560  C CB    . ALA A 1 443 ? -19.582 8.779   31.902  1.00 80.08 443 A 1 
ATOM 3561  N N     . GLY A 1 444 ? -21.711 8.777   29.557  1.00 80.47 444 A 1 
ATOM 3562  C CA    . GLY A 1 444 ? -22.823 8.252   28.764  1.00 78.68 444 A 1 
ATOM 3563  C C     . GLY A 1 444 ? -22.483 8.152   27.275  1.00 79.18 444 A 1 
ATOM 3564  O O     . GLY A 1 444 ? -22.764 7.132   26.646  1.00 74.81 444 A 1 
ATOM 3565  N N     . ASP A 1 445 ? -21.814 9.157   26.740  1.00 80.56 445 A 1 
ATOM 3566  C CA    . ASP A 1 445 ? -21.420 9.201   25.332  1.00 79.06 445 A 1 
ATOM 3567  C C     . ASP A 1 445 ? -20.357 8.137   24.983  1.00 79.05 445 A 1 
ATOM 3568  O O     . ASP A 1 445 ? -20.352 7.594   23.876  1.00 74.44 445 A 1 
ATOM 3569  C CB    . ASP A 1 445 ? -20.925 10.616  24.986  1.00 76.48 445 A 1 
ATOM 3570  C CG    . ASP A 1 445 ? -22.001 11.706  25.097  1.00 73.39 445 A 1 
ATOM 3571  O OD1   . ASP A 1 445 ? -23.194 11.381  25.281  1.00 66.90 445 A 1 
ATOM 3572  O OD2   . ASP A 1 445 ? -21.633 12.892  24.982  1.00 68.36 445 A 1 
ATOM 3573  N N     . VAL A 1 446 ? -19.502 7.767   25.931  1.00 79.50 446 A 1 
ATOM 3574  C CA    . VAL A 1 446 ? -18.527 6.678   25.748  1.00 77.65 446 A 1 
ATOM 3575  C C     . VAL A 1 446 ? -19.047 5.290   26.155  1.00 76.86 446 A 1 
ATOM 3576  O O     . VAL A 1 446 ? -18.299 4.314   26.089  1.00 70.55 446 A 1 
ATOM 3577  C CB    . VAL A 1 446 ? -17.155 6.984   26.376  1.00 75.40 446 A 1 
ATOM 3578  C CG1   . VAL A 1 446 ? -16.570 8.277   25.813  1.00 69.35 446 A 1 
ATOM 3579  C CG2   . VAL A 1 446 ? -17.190 7.055   27.900  1.00 70.24 446 A 1 
ATOM 3580  N N     . GLY A 1 447 ? -20.321 5.182   26.524  1.00 77.10 447 A 1 
ATOM 3581  C CA    . GLY A 1 447 ? -20.990 3.910   26.816  1.00 75.61 447 A 1 
ATOM 3582  C C     . GLY A 1 447 ? -21.027 3.499   28.289  1.00 76.65 447 A 1 
ATOM 3583  O O     . GLY A 1 447 ? -21.414 2.368   28.584  1.00 70.81 447 A 1 
ATOM 3584  N N     . PHE A 1 448 ? -20.650 4.385   29.209  1.00 78.59 448 A 1 
ATOM 3585  C CA    . PHE A 1 448 ? -20.843 4.158   30.636  1.00 78.37 448 A 1 
ATOM 3586  C C     . PHE A 1 448 ? -22.217 4.658   31.115  1.00 78.09 448 A 1 
ATOM 3587  O O     . PHE A 1 448 ? -22.979 5.283   30.372  1.00 70.89 448 A 1 
ATOM 3588  C CB    . PHE A 1 448 ? -19.681 4.780   31.427  1.00 74.63 448 A 1 
ATOM 3589  C CG    . PHE A 1 448 ? -18.327 4.122   31.233  1.00 76.00 448 A 1 
ATOM 3590  C CD1   . PHE A 1 448 ? -18.206 2.739   30.979  1.00 71.33 448 A 1 
ATOM 3591  C CD2   . PHE A 1 448 ? -17.163 4.898   31.369  1.00 70.49 448 A 1 
ATOM 3592  C CE1   . PHE A 1 448 ? -16.941 2.144   30.858  1.00 66.90 448 A 1 
ATOM 3593  C CE2   . PHE A 1 448 ? -15.896 4.305   31.254  1.00 68.58 448 A 1 
ATOM 3594  C CZ    . PHE A 1 448 ? -15.782 2.929   30.997  1.00 69.08 448 A 1 
ATOM 3595  N N     . ARG A 1 449 ? -22.565 4.349   32.369  1.00 78.60 449 A 1 
ATOM 3596  C CA    . ARG A 1 449 ? -23.786 4.884   32.973  1.00 78.46 449 A 1 
ATOM 3597  C C     . ARG A 1 449 ? -23.627 6.379   33.217  1.00 79.49 449 A 1 
ATOM 3598  O O     . ARG A 1 449 ? -22.576 6.831   33.663  1.00 74.35 449 A 1 
ATOM 3599  C CB    . ARG A 1 449 ? -24.142 4.143   34.268  1.00 73.56 449 A 1 
ATOM 3600  C CG    . ARG A 1 449 ? -24.714 2.746   33.976  1.00 64.20 449 A 1 
ATOM 3601  C CD    . ARG A 1 449 ? -25.177 2.088   35.274  1.00 59.32 449 A 1 
ATOM 3602  N NE    . ARG A 1 449 ? -25.811 0.780   35.022  1.00 51.39 449 A 1 
ATOM 3603  C CZ    . ARG A 1 449 ? -26.326 -0.023  35.943  1.00 44.47 449 A 1 
ATOM 3604  N NH1   . ARG A 1 449 ? -26.309 0.294   37.210  1.00 41.60 449 A 1 
ATOM 3605  N NH2   . ARG A 1 449 ? -26.869 -1.159  35.598  1.00 38.51 449 A 1 
ATOM 3606  N N     . LYS A 1 450 ? -24.696 7.123   32.951  1.00 76.84 450 A 1 
ATOM 3607  C CA    . LYS A 1 450 ? -24.776 8.538   33.312  1.00 76.20 450 A 1 
ATOM 3608  C C     . LYS A 1 450 ? -24.898 8.653   34.826  1.00 77.17 450 A 1 
ATOM 3609  O O     . LYS A 1 450 ? -25.761 7.996   35.415  1.00 72.40 450 A 1 
ATOM 3610  C CB    . LYS A 1 450 ? -25.955 9.223   32.601  1.00 71.85 450 A 1 
ATOM 3611  C CG    . LYS A 1 450 ? -25.785 9.218   31.072  1.00 64.82 450 A 1 
ATOM 3612  C CD    . LYS A 1 450 ? -26.848 10.068  30.377  1.00 61.51 450 A 1 
ATOM 3613  C CE    . LYS A 1 450 ? -26.576 10.073  28.866  1.00 53.93 450 A 1 
ATOM 3614  N NZ    . LYS A 1 450 ? -27.411 11.048  28.127  1.00 48.86 450 A 1 
ATOM 3615  N N     . GLU A 1 451 ? -24.071 9.483   35.422  1.00 76.12 451 A 1 
ATOM 3616  C CA    . GLU A 1 451 ? -24.133 9.779   36.851  1.00 75.88 451 A 1 
ATOM 3617  C C     . GLU A 1 451 ? -24.984 11.023  37.119  1.00 77.37 451 A 1 
ATOM 3618  O O     . GLU A 1 451 ? -24.909 12.011  36.386  1.00 72.10 451 A 1 
ATOM 3619  C CB    . GLU A 1 451 ? -22.717 9.913   37.429  1.00 71.15 451 A 1 
ATOM 3620  C CG    . GLU A 1 451 ? -22.159 8.566   37.932  1.00 66.08 451 A 1 
ATOM 3621  C CD    . GLU A 1 451 ? -22.973 7.967   39.090  1.00 61.84 451 A 1 
ATOM 3622  O OE1   . GLU A 1 451 ? -22.758 6.774   39.388  1.00 55.60 451 A 1 
ATOM 3623  O OE2   . GLU A 1 451 ? -23.832 8.681   39.660  1.00 57.10 451 A 1 
ATOM 3624  N N     . GLN A 1 452 ? -25.816 10.957  38.153  1.00 78.08 452 A 1 
ATOM 3625  C CA    . GLN A 1 452 ? -26.714 12.066  38.496  1.00 77.45 452 A 1 
ATOM 3626  C C     . GLN A 1 452 ? -25.991 13.207  39.215  1.00 79.13 452 A 1 
ATOM 3627  O O     . GLN A 1 452 ? -26.401 14.357  39.103  1.00 73.90 452 A 1 
ATOM 3628  C CB    . GLN A 1 452 ? -27.877 11.558  39.356  1.00 72.63 452 A 1 
ATOM 3629  C CG    . GLN A 1 452 ? -28.825 10.643  38.565  1.00 64.06 452 A 1 
ATOM 3630  C CD    . GLN A 1 452 ? -30.051 10.217  39.378  1.00 57.46 452 A 1 
ATOM 3631  O OE1   . GLN A 1 452 ? -30.170 10.449  40.565  1.00 50.70 452 A 1 
ATOM 3632  N NE2   . GLN A 1 452 ? -31.012 9.571   38.753  1.00 48.18 452 A 1 
ATOM 3633  N N     . ASN A 1 453 ? -24.904 12.890  39.907  1.00 79.37 453 A 1 
ATOM 3634  C CA    . ASN A 1 453 ? -24.097 13.872  40.633  1.00 79.02 453 A 1 
ATOM 3635  C C     . ASN A 1 453 ? -23.201 14.723  39.720  1.00 80.24 453 A 1 
ATOM 3636  O O     . ASN A 1 453 ? -22.556 15.661  40.191  1.00 76.42 453 A 1 
ATOM 3637  C CB    . ASN A 1 453 ? -23.273 13.134  41.696  1.00 76.50 453 A 1 
ATOM 3638  C CG    . ASN A 1 453 ? -24.133 12.477  42.765  1.00 71.66 453 A 1 
ATOM 3639  O OD1   . ASN A 1 453 ? -25.245 12.875  43.041  1.00 64.18 453 A 1 
ATOM 3640  N ND2   . ASN A 1 453 ? -23.625 11.439  43.396  1.00 63.28 453 A 1 
ATOM 3641  N N     . VAL A 1 454 ? -23.155 14.409  38.445  1.00 80.36 454 A 1 
ATOM 3642  C CA    . VAL A 1 454 ? -22.427 15.176  37.436  1.00 80.83 454 A 1 
ATOM 3643  C C     . VAL A 1 454 ? -23.411 16.066  36.684  1.00 81.24 454 A 1 
ATOM 3644  O O     . VAL A 1 454 ? -24.339 15.576  36.036  1.00 78.69 454 A 1 
ATOM 3645  C CB    . VAL A 1 454 ? -21.654 14.250  36.484  1.00 79.08 454 A 1 
ATOM 3646  C CG1   . VAL A 1 454 ? -20.892 15.054  35.429  1.00 71.84 454 A 1 
ATOM 3647  C CG2   . VAL A 1 454 ? -20.641 13.396  37.257  1.00 73.11 454 A 1 
ATOM 3648  N N     . LEU A 1 455 ? -23.193 17.373  36.756  1.00 81.55 455 A 1 
ATOM 3649  C CA    . LEU A 1 455 ? -24.016 18.356  36.050  1.00 80.66 455 A 1 
ATOM 3650  C C     . LEU A 1 455 ? -23.789 18.279  34.539  1.00 80.92 455 A 1 
ATOM 3651  O O     . LEU A 1 455 ? -24.733 18.127  33.764  1.00 76.51 455 A 1 
ATOM 3652  C CB    . LEU A 1 455 ? -23.680 19.753  36.604  1.00 77.88 455 A 1 
ATOM 3653  C CG    . LEU A 1 455 ? -24.481 20.876  35.922  1.00 73.39 455 A 1 
ATOM 3654  C CD1   . LEU A 1 455 ? -25.957 20.813  36.298  1.00 67.84 455 A 1 
ATOM 3655  C CD2   . LEU A 1 455 ? -23.916 22.228  36.330  1.00 66.62 455 A 1 
ATOM 3656  N N     . CYS A 1 456 ? -22.531 18.396  34.145  1.00 82.89 456 A 1 
ATOM 3657  C CA    . CYS A 1 456 ? -22.090 18.253  32.769  1.00 83.22 456 A 1 
ATOM 3658  C C     . CYS A 1 456 ? -20.586 17.970  32.710  1.00 84.05 456 A 1 
ATOM 3659  O O     . CYS A 1 456 ? -19.851 18.226  33.666  1.00 81.47 456 A 1 
ATOM 3660  C CB    . CYS A 1 456 ? -22.452 19.511  31.959  1.00 80.64 456 A 1 
ATOM 3661  S SG    . CYS A 1 456 ? -21.615 21.003  32.571  1.00 73.71 456 A 1 
ATOM 3662  N N     . ASP A 1 457 ? -20.149 17.487  31.564  1.00 85.03 457 A 1 
ATOM 3663  C CA    . ASP A 1 457 ? -18.737 17.367  31.225  1.00 85.41 457 A 1 
ATOM 3664  C C     . ASP A 1 457 ? -18.414 18.299  30.054  1.00 86.05 457 A 1 
ATOM 3665  O O     . ASP A 1 457 ? -19.231 18.495  29.152  1.00 83.76 457 A 1 
ATOM 3666  C CB    . ASP A 1 457 ? -18.400 15.913  30.882  1.00 83.27 457 A 1 
ATOM 3667  C CG    . ASP A 1 457 ? -18.593 14.937  32.040  1.00 81.64 457 A 1 
ATOM 3668  O OD1   . ASP A 1 457 ? -18.020 15.173  33.120  1.00 74.13 457 A 1 
ATOM 3669  O OD2   . ASP A 1 457 ? -19.261 13.902  31.826  1.00 74.82 457 A 1 
ATOM 3670  N N     . ALA A 1 458 ? -17.219 18.860  30.059  1.00 86.23 458 A 1 
ATOM 3671  C CA    . ALA A 1 458 ? -16.724 19.705  28.984  1.00 86.45 458 A 1 
ATOM 3672  C C     . ALA A 1 458 ? -15.323 19.262  28.555  1.00 86.71 458 A 1 
ATOM 3673  O O     . ALA A 1 458 ? -14.408 19.182  29.370  1.00 84.37 458 A 1 
ATOM 3674  C CB    . ALA A 1 458 ? -16.756 21.167  29.435  1.00 84.91 458 A 1 
ATOM 3675  N N     . LEU A 1 459 ? -15.154 18.990  27.273  1.00 86.63 459 A 1 
ATOM 3676  C CA    . LEU A 1 459 ? -13.884 18.584  26.691  1.00 86.61 459 A 1 
ATOM 3677  C C     . LEU A 1 459 ? -13.222 19.786  26.011  1.00 86.50 459 A 1 
ATOM 3678  O O     . LEU A 1 459 ? -13.732 20.290  25.010  1.00 84.24 459 A 1 
ATOM 3679  C CB    . LEU A 1 459 ? -14.145 17.417  25.724  1.00 85.47 459 A 1 
ATOM 3680  C CG    . LEU A 1 459 ? -12.857 16.737  25.236  1.00 82.27 459 A 1 
ATOM 3681  C CD1   . LEU A 1 459 ? -12.206 15.915  26.350  1.00 76.18 459 A 1 
ATOM 3682  C CD2   . LEU A 1 459 ? -13.181 15.790  24.087  1.00 75.82 459 A 1 
ATOM 3683  N N     . LEU A 1 460 ? -12.087 20.218  26.547  1.00 86.43 460 A 1 
ATOM 3684  C CA    . LEU A 1 460 ? -11.276 21.285  25.964  1.00 85.66 460 A 1 
ATOM 3685  C C     . LEU A 1 460 ? -10.253 20.690  24.995  1.00 85.63 460 A 1 
ATOM 3686  O O     . LEU A 1 460 ? -9.404  19.896  25.395  1.00 84.01 460 A 1 
ATOM 3687  C CB    . LEU A 1 460 ? -10.595 22.085  27.089  1.00 83.70 460 A 1 
ATOM 3688  C CG    . LEU A 1 460 ? -9.596  23.157  26.600  1.00 79.98 460 A 1 
ATOM 3689  C CD1   . LEU A 1 460 ? -10.277 24.273  25.815  1.00 73.53 460 A 1 
ATOM 3690  C CD2   . LEU A 1 460 ? -8.872  23.782  27.789  1.00 73.00 460 A 1 
ATOM 3691  N N     . ILE A 1 461 ? -10.292 21.140  23.758  1.00 85.58 461 A 1 
ATOM 3692  C CA    . ILE A 1 461 ? -9.302  20.839  22.724  1.00 85.12 461 A 1 
ATOM 3693  C C     . ILE A 1 461 ? -8.735  22.172  22.246  1.00 84.00 461 A 1 
ATOM 3694  O O     . ILE A 1 461 ? -9.444  22.945  21.607  1.00 80.60 461 A 1 
ATOM 3695  C CB    . ILE A 1 461 ? -9.934  20.023  21.578  1.00 84.39 461 A 1 
ATOM 3696  C CG1   . ILE A 1 461 ? -10.550 18.710  22.115  1.00 80.15 461 A 1 
ATOM 3697  C CG2   . ILE A 1 461 ? -8.876  19.728  20.502  1.00 78.28 461 A 1 
ATOM 3698  C CD1   . ILE A 1 461 ? -11.289 17.892  21.057  1.00 72.69 461 A 1 
ATOM 3699  N N     . ALA A 1 462 ? -7.484  22.445  22.577  1.00 84.04 462 A 1 
ATOM 3700  C CA    . ALA A 1 462 ? -6.839  23.710  22.253  1.00 83.02 462 A 1 
ATOM 3701  C C     . ALA A 1 462 ? -5.394  23.505  21.780  1.00 82.94 462 A 1 
ATOM 3702  O O     . ALA A 1 462 ? -4.720  22.552  22.172  1.00 79.69 462 A 1 
ATOM 3703  C CB    . ALA A 1 462 ? -6.911  24.635  23.475  1.00 80.29 462 A 1 
ATOM 3704  N N     . VAL A 1 463 ? -4.914  24.414  20.951  1.00 81.45 463 A 1 
ATOM 3705  C CA    . VAL A 1 463 ? -3.522  24.428  20.484  1.00 79.82 463 A 1 
ATOM 3706  C C     . VAL A 1 463 ? -2.587  24.749  21.656  1.00 79.04 463 A 1 
ATOM 3707  O O     . VAL A 1 463 ? -2.927  25.544  22.529  1.00 73.57 463 A 1 
ATOM 3708  C CB    . VAL A 1 463 ? -3.347  25.414  19.316  1.00 77.25 463 A 1 
ATOM 3709  C CG1   . VAL A 1 463 ? -1.921  25.402  18.767  1.00 68.86 463 A 1 
ATOM 3710  C CG2   . VAL A 1 463 ? -4.282  25.054  18.156  1.00 69.58 463 A 1 
ATOM 3711  N N     . ASN A 1 464 ? -1.417  24.115  21.674  1.00 78.35 464 A 1 
ATOM 3712  C CA    . ASN A 1 464 ? -0.422  24.200  22.755  1.00 77.15 464 A 1 
ATOM 3713  C C     . ASN A 1 464 ? -0.901  23.717  24.138  1.00 77.57 464 A 1 
ATOM 3714  O O     . ASN A 1 464 ? -0.219  23.940  25.140  1.00 71.83 464 A 1 
ATOM 3715  C CB    . ASN A 1 464 ? 0.214   25.603  22.803  1.00 73.58 464 A 1 
ATOM 3716  C CG    . ASN A 1 464 ? 1.010   25.932  21.555  1.00 66.82 464 A 1 
ATOM 3717  O OD1   . ASN A 1 464 ? 1.764   25.126  21.052  1.00 59.41 464 A 1 
ATOM 3718  N ND2   . ASN A 1 464 ? 0.900   27.146  21.063  1.00 59.00 464 A 1 
ATOM 3719  N N     . SER A 1 465 ? -2.026  23.017  24.203  1.00 78.52 465 A 1 
ATOM 3720  C CA    . SER A 1 465 ? -2.562  22.411  25.419  1.00 78.32 465 A 1 
ATOM 3721  C C     . SER A 1 465 ? -2.747  20.904  25.223  1.00 79.74 465 A 1 
ATOM 3722  O O     . SER A 1 465 ? -3.044  20.460  24.113  1.00 76.72 465 A 1 
ATOM 3723  C CB    . SER A 1 465 ? -3.894  23.080  25.778  1.00 74.95 465 A 1 
ATOM 3724  O OG    . SER A 1 465 ? -4.400  22.595  27.006  1.00 65.92 465 A 1 
ATOM 3725  N N     . PRO A 1 466 ? -2.607  20.089  26.276  1.00 80.47 466 A 1 
ATOM 3726  C CA    . PRO A 1 466 ? -3.204  18.765  26.268  1.00 80.67 466 A 1 
ATOM 3727  C C     . PRO A 1 466 ? -4.734  18.874  26.222  1.00 82.09 466 A 1 
ATOM 3728  O O     . PRO A 1 466 ? -5.314  19.918  26.527  1.00 79.26 466 A 1 
ATOM 3729  C CB    . PRO A 1 466 ? -2.705  18.098  27.555  1.00 77.46 466 A 1 
ATOM 3730  C CG    . PRO A 1 466 ? -2.541  19.274  28.512  1.00 75.35 466 A 1 
ATOM 3731  C CD    . PRO A 1 466 ? -2.091  20.408  27.598  1.00 78.12 466 A 1 
ATOM 3732  N N     . VAL A 1 467 ? -5.382  17.768  25.870  1.00 83.29 467 A 1 
ATOM 3733  C CA    . VAL A 1 467 ? -6.841  17.664  25.961  1.00 84.35 467 A 1 
ATOM 3734  C C     . VAL A 1 467 ? -7.230  17.560  27.433  1.00 84.98 467 A 1 
ATOM 3735  O O     . VAL A 1 467 ? -6.677  16.739  28.165  1.00 82.74 467 A 1 
ATOM 3736  C CB    . VAL A 1 467 ? -7.371  16.467  25.161  1.00 83.09 467 A 1 
ATOM 3737  C CG1   . VAL A 1 467 ? -8.897  16.429  25.176  1.00 76.87 467 A 1 
ATOM 3738  C CG2   . VAL A 1 467 ? -6.919  16.539  23.696  1.00 76.36 467 A 1 
ATOM 3739  N N     . VAL A 1 468 ? -8.168  18.375  27.869  1.00 85.15 468 A 1 
ATOM 3740  C CA    . VAL A 1 468 ? -8.633  18.410  29.258  1.00 85.24 468 A 1 
ATOM 3741  C C     . VAL A 1 468 ? -10.126 18.106  29.303  1.00 85.84 468 A 1 
ATOM 3742  O O     . VAL A 1 468 ? -10.907 18.716  28.576  1.00 84.35 468 A 1 
ATOM 3743  C CB    . VAL A 1 468 ? -8.316  19.761  29.933  1.00 83.22 468 A 1 
ATOM 3744  C CG1   . VAL A 1 468 ? -8.700  19.739  31.413  1.00 74.41 468 A 1 
ATOM 3745  C CG2   . VAL A 1 468 ? -6.825  20.105  29.849  1.00 75.15 468 A 1 
ATOM 3746  N N     . LEU A 1 469 ? -10.520 17.172  30.172  1.00 85.46 469 A 1 
ATOM 3747  C CA    . LEU A 1 469 ? -11.913 16.869  30.473  1.00 85.66 469 A 1 
ATOM 3748  C C     . LEU A 1 469 ? -12.292 17.535  31.796  1.00 85.57 469 A 1 
ATOM 3749  O O     . LEU A 1 469 ? -11.838 17.114  32.859  1.00 83.28 469 A 1 
ATOM 3750  C CB    . LEU A 1 469 ? -12.097 15.342  30.514  1.00 84.79 469 A 1 
ATOM 3751  C CG    . LEU A 1 469 ? -13.542 14.902  30.822  1.00 83.81 469 A 1 
ATOM 3752  C CD1   . LEU A 1 469 ? -14.500 15.263  29.690  1.00 77.98 469 A 1 
ATOM 3753  C CD2   . LEU A 1 469 ? -13.584 13.392  31.022  1.00 77.77 469 A 1 
ATOM 3754  N N     . TYR A 1 470 ? -13.128 18.555  31.737  1.00 85.13 470 A 1 
ATOM 3755  C CA    . TYR A 1 470 ? -13.692 19.195  32.915  1.00 84.98 470 A 1 
ATOM 3756  C C     . TYR A 1 470 ? -14.991 18.495  33.296  1.00 84.81 470 A 1 
ATOM 3757  O O     . TYR A 1 470 ? -15.964 18.545  32.546  1.00 82.45 470 A 1 
ATOM 3758  C CB    . TYR A 1 470 ? -13.915 20.685  32.644  1.00 83.70 470 A 1 
ATOM 3759  C CG    . TYR A 1 470 ? -12.638 21.456  32.396  1.00 82.92 470 A 1 
ATOM 3760  C CD1   . TYR A 1 470 ? -11.828 21.849  33.473  1.00 78.65 470 A 1 
ATOM 3761  C CD2   . TYR A 1 470 ? -12.239 21.777  31.080  1.00 78.27 470 A 1 
ATOM 3762  C CE1   . TYR A 1 470 ? -10.641 22.567  33.253  1.00 76.55 470 A 1 
ATOM 3763  C CE2   . TYR A 1 470 ? -11.051 22.491  30.848  1.00 76.31 470 A 1 
ATOM 3764  C CZ    . TYR A 1 470 ? -10.257 22.887  31.940  1.00 78.24 470 A 1 
ATOM 3765  O OH    . TYR A 1 470 ? -9.094  23.589  31.722  1.00 75.67 470 A 1 
ATOM 3766  N N     . THR A 1 471 ? -15.007 17.857  34.458  1.00 84.83 471 A 1 
ATOM 3767  C CA    . THR A 1 471 ? -16.213 17.261  35.043  1.00 84.38 471 A 1 
ATOM 3768  C C     . THR A 1 471 ? -16.740 18.193  36.124  1.00 83.94 471 A 1 
ATOM 3769  O O     . THR A 1 471 ? -16.062 18.444  37.120  1.00 81.65 471 A 1 
ATOM 3770  C CB    . THR A 1 471 ? -15.916 15.866  35.600  1.00 83.56 471 A 1 
ATOM 3771  O OG1   . THR A 1 471 ? -15.531 15.012  34.544  1.00 72.80 471 A 1 
ATOM 3772  C CG2   . THR A 1 471 ? -17.132 15.233  36.252  1.00 71.68 471 A 1 
ATOM 3773  N N     . ILE A 1 472 ? -17.936 18.699  35.927  1.00 83.60 472 A 1 
ATOM 3774  C CA    . ILE A 1 472 ? -18.569 19.653  36.832  1.00 83.24 472 A 1 
ATOM 3775  C C     . ILE A 1 472 ? -19.532 18.893  37.739  1.00 82.99 472 A 1 
ATOM 3776  O O     . ILE A 1 472 ? -20.518 18.318  37.277  1.00 80.39 472 A 1 
ATOM 3777  C CB    . ILE A 1 472 ? -19.240 20.805  36.053  1.00 82.23 472 A 1 
ATOM 3778  C CG1   . ILE A 1 472 ? -18.202 21.488  35.127  1.00 77.05 472 A 1 
ATOM 3779  C CG2   . ILE A 1 472 ? -19.840 21.819  37.042  1.00 74.62 472 A 1 
ATOM 3780  C CD1   . ILE A 1 472 ? -18.799 22.529  34.185  1.00 68.04 472 A 1 
ATOM 3781  N N     . LEU A 1 473 ? -19.227 18.888  39.027  1.00 81.61 473 A 1 
ATOM 3782  C CA    . LEU A 1 473 ? -19.992 18.177  40.041  1.00 80.51 473 A 1 
ATOM 3783  C C     . LEU A 1 473 ? -21.037 19.094  40.682  1.00 80.48 473 A 1 
ATOM 3784  O O     . LEU A 1 473 ? -20.786 20.276  40.920  1.00 77.42 473 A 1 
ATOM 3785  C CB    . LEU A 1 473 ? -19.040 17.593  41.095  1.00 77.90 473 A 1 
ATOM 3786  C CG    . LEU A 1 473 ? -18.009 16.585  40.556  1.00 73.57 473 A 1 
ATOM 3787  C CD1   . LEU A 1 473 ? -17.073 16.168  41.685  1.00 68.53 473 A 1 
ATOM 3788  C CD2   . LEU A 1 473 ? -18.666 15.324  39.998  1.00 68.27 473 A 1 
ATOM 3789  N N     . ILE A 1 474 ? -22.185 18.506  41.000  1.00 79.06 474 A 1 
ATOM 3790  C CA    . ILE A 1 474 ? -23.235 19.155  41.791  1.00 77.05 474 A 1 
ATOM 3791  C C     . ILE A 1 474 ? -22.874 19.082  43.278  1.00 76.59 474 A 1 
ATOM 3792  O O     . ILE A 1 474 ? -22.952 20.086  43.980  1.00 70.18 474 A 1 
ATOM 3793  C CB    . ILE A 1 474 ? -24.608 18.507  41.505  1.00 73.60 474 A 1 
ATOM 3794  C CG1   . ILE A 1 474 ? -24.953 18.608  39.999  1.00 67.44 474 A 1 
ATOM 3795  C CG2   . ILE A 1 474 ? -25.705 19.177  42.353  1.00 65.55 474 A 1 
ATOM 3796  C CD1   . ILE A 1 474 ? -26.213 17.832  39.596  1.00 60.41 474 A 1 
ATOM 3797  N N     . ASP A 1 475 ? -22.437 17.912  43.735  1.00 76.36 475 A 1 
ATOM 3798  C CA    . ASP A 1 475 ? -21.950 17.706  45.096  1.00 75.28 475 A 1 
ATOM 3799  C C     . ASP A 1 475 ? -20.409 17.657  45.122  1.00 75.93 475 A 1 
ATOM 3800  O O     . ASP A 1 475 ? -19.808 16.727  44.578  1.00 70.68 475 A 1 
ATOM 3801  C CB    . ASP A 1 475 ? -22.570 16.431  45.687  1.00 70.98 475 A 1 
ATOM 3802  C CG    . ASP A 1 475 ? -22.161 16.188  47.144  1.00 64.90 475 A 1 
ATOM 3803  O OD1   . ASP A 1 475 ? -21.397 17.007  47.708  1.00 59.01 475 A 1 
ATOM 3804  O OD2   . ASP A 1 475 ? -22.595 15.159  47.695  1.00 59.13 475 A 1 
ATOM 3805  N N     . PRO A 1 476 ? -19.748 18.619  45.780  1.00 74.40 476 A 1 
ATOM 3806  C CA    . PRO A 1 476 ? -18.290 18.636  45.869  1.00 72.53 476 A 1 
ATOM 3807  C C     . PRO A 1 476 ? -17.720 17.471  46.687  1.00 73.23 476 A 1 
ATOM 3808  O O     . PRO A 1 476 ? -16.554 17.117  46.514  1.00 67.33 476 A 1 
ATOM 3809  C CB    . PRO A 1 476 ? -17.950 19.983  46.522  1.00 68.36 476 A 1 
ATOM 3810  C CG    . PRO A 1 476 ? -19.182 20.310  47.354  1.00 65.23 476 A 1 
ATOM 3811  C CD    . PRO A 1 476 ? -20.318 19.721  46.528  1.00 68.36 476 A 1 
ATOM 3812  N N     . ASN A 1 477 ? -18.523 16.883  47.568  1.00 74.27 477 A 1 
ATOM 3813  C CA    . ASN A 1 477 ? -18.077 15.838  48.487  1.00 73.18 477 A 1 
ATOM 3814  C C     . ASN A 1 477 ? -18.290 14.421  47.947  1.00 74.33 477 A 1 
ATOM 3815  O O     . ASN A 1 477 ? -17.958 13.455  48.630  1.00 68.44 477 A 1 
ATOM 3816  C CB    . ASN A 1 477 ? -18.751 16.052  49.847  1.00 68.40 477 A 1 
ATOM 3817  C CG    . ASN A 1 477 ? -18.287 17.329  50.524  1.00 62.90 477 A 1 
ATOM 3818  O OD1   . ASN A 1 477 ? -17.179 17.796  50.358  1.00 56.68 477 A 1 
ATOM 3819  N ND2   . ASN A 1 477 ? -19.134 17.920  51.335  1.00 56.35 477 A 1 
ATOM 3820  N N     . TRP A 1 478 ? -18.802 14.280  46.736  1.00 72.78 478 A 1 
ATOM 3821  C CA    . TRP A 1 478 ? -18.996 12.968  46.140  1.00 72.14 478 A 1 
ATOM 3822  C C     . TRP A 1 478 ? -17.650 12.251  45.895  1.00 72.65 478 A 1 
ATOM 3823  O O     . TRP A 1 478 ? -16.851 12.694  45.064  1.00 68.88 478 A 1 
ATOM 3824  C CB    . TRP A 1 478 ? -19.814 13.095  44.855  1.00 69.32 478 A 1 
ATOM 3825  C CG    . TRP A 1 478 ? -20.114 11.789  44.194  1.00 68.29 478 A 1 
ATOM 3826  C CD1   . TRP A 1 478 ? -20.547 10.664  44.809  1.00 62.16 478 A 1 
ATOM 3827  C CD2   . TRP A 1 478 ? -19.981 11.455  42.784  1.00 65.26 478 A 1 
ATOM 3828  N NE1   . TRP A 1 478 ? -20.690 9.648   43.870  1.00 61.88 478 A 1 
ATOM 3829  C CE2   . TRP A 1 478 ? -20.357 10.094  42.616  1.00 64.81 478 A 1 
ATOM 3830  C CE3   . TRP A 1 478 ? -19.585 12.170  41.636  1.00 62.95 478 A 1 
ATOM 3831  C CZ2   . TRP A 1 478 ? -20.332 9.458   41.354  1.00 61.29 478 A 1 
ATOM 3832  C CZ3   . TRP A 1 478 ? -19.563 11.546  40.382  1.00 59.31 478 A 1 
ATOM 3833  C CH2   . TRP A 1 478 ? -19.932 10.201  40.246  1.00 59.28 478 A 1 
ATOM 3834  N N     . PRO A 1 479 ? -17.384 11.131  46.588  1.00 74.23 479 A 1 
ATOM 3835  C CA    . PRO A 1 479 ? -16.090 10.445  46.494  1.00 72.29 479 A 1 
ATOM 3836  C C     . PRO A 1 479 ? -15.868 9.763   45.140  1.00 72.79 479 A 1 
ATOM 3837  O O     . PRO A 1 479 ? -14.730 9.647   44.691  1.00 65.03 479 A 1 
ATOM 3838  C CB    . PRO A 1 479 ? -16.095 9.441   47.655  1.00 67.66 479 A 1 
ATOM 3839  C CG    . PRO A 1 479 ? -17.577 9.137   47.866  1.00 66.49 479 A 1 
ATOM 3840  C CD    . PRO A 1 479 ? -18.246 10.472  47.553  1.00 70.57 479 A 1 
ATOM 3841  N N     . GLY A 1 480 ? -16.931 9.353   44.470  1.00 72.94 480 A 1 
ATOM 3842  C CA    . GLY A 1 480 ? -16.849 8.669   43.174  1.00 71.75 480 A 1 
ATOM 3843  C C     . GLY A 1 480 ? -16.458 9.565   41.998  1.00 74.62 480 A 1 
ATOM 3844  O O     . GLY A 1 480 ? -16.171 9.059   40.915  1.00 68.75 480 A 1 
ATOM 3845  N N     . GLY A 1 481 ? -16.410 10.870  42.186  1.00 74.18 481 A 1 
ATOM 3846  C CA    . GLY A 1 481 ? -16.138 11.813  41.098  1.00 74.56 481 A 1 
ATOM 3847  C C     . GLY A 1 481 ? -14.782 11.610  40.427  1.00 77.20 481 A 1 
ATOM 3848  O O     . GLY A 1 481 ? -14.669 11.695  39.204  1.00 74.51 481 A 1 
ATOM 3849  N N     . LEU A 1 482 ? -13.766 11.285  41.211  1.00 78.85 482 A 1 
ATOM 3850  C CA    . LEU A 1 482 ? -12.410 11.113  40.699  1.00 78.74 482 A 1 
ATOM 3851  C C     . LEU A 1 482 ? -12.273 9.832   39.867  1.00 80.58 482 A 1 
ATOM 3852  O O     . LEU A 1 482 ? -11.641 9.840   38.813  1.00 78.47 482 A 1 
ATOM 3853  C CB    . LEU A 1 482 ? -11.434 11.164  41.886  1.00 75.57 482 A 1 
ATOM 3854  C CG    . LEU A 1 482 ? -10.137 11.927  41.555  1.00 68.83 482 A 1 
ATOM 3855  C CD1   . LEU A 1 482 ? -9.795  12.897  42.677  1.00 62.12 482 A 1 
ATOM 3856  C CD2   . LEU A 1 482 ? -8.958  10.989  41.352  1.00 61.05 482 A 1 
ATOM 3857  N N     . GLU A 1 483 ? -12.920 8.758   40.307  1.00 80.53 483 A 1 
ATOM 3858  C CA    . GLU A 1 483 ? -12.980 7.500   39.564  1.00 81.12 483 A 1 
ATOM 3859  C C     . GLU A 1 483 ? -13.798 7.655   38.274  1.00 82.38 483 A 1 
ATOM 3860  O O     . GLU A 1 483 ? -13.340 7.251   37.203  1.00 80.26 483 A 1 
ATOM 3861  C CB    . GLU A 1 483 ? -13.553 6.416   40.482  1.00 78.70 483 A 1 
ATOM 3862  C CG    . GLU A 1 483 ? -13.480 5.034   39.826  1.00 69.56 483 A 1 
ATOM 3863  C CD    . GLU A 1 483 ? -13.966 3.905   40.737  1.00 63.93 483 A 1 
ATOM 3864  O OE1   . GLU A 1 483 ? -13.807 2.738   40.311  1.00 56.17 483 A 1 
ATOM 3865  O OE2   . GLU A 1 483 ? -14.488 4.196   41.836  1.00 56.22 483 A 1 
ATOM 3866  N N     . TYR A 1 484 ? -14.947 8.324   38.357  1.00 81.94 484 A 1 
ATOM 3867  C CA    . TYR A 1 484 ? -15.775 8.654   37.196  1.00 83.01 484 A 1 
ATOM 3868  C C     . TYR A 1 484 ? -14.979 9.418   36.130  1.00 84.13 484 A 1 
ATOM 3869  O O     . TYR A 1 484 ? -14.968 9.027   34.961  1.00 82.89 484 A 1 
ATOM 3870  C CB    . TYR A 1 484 ? -16.985 9.472   37.666  1.00 82.30 484 A 1 
ATOM 3871  C CG    . TYR A 1 484 ? -17.777 10.097  36.537  1.00 82.52 484 A 1 
ATOM 3872  C CD1   . TYR A 1 484 ? -17.410 11.364  36.026  1.00 77.50 484 A 1 
ATOM 3873  C CD2   . TYR A 1 484 ? -18.862 9.409   35.961  1.00 77.97 484 A 1 
ATOM 3874  C CE1   . TYR A 1 484 ? -18.113 11.930  34.950  1.00 76.67 484 A 1 
ATOM 3875  C CE2   . TYR A 1 484 ? -19.571 9.970   34.885  1.00 76.07 484 A 1 
ATOM 3876  C CZ    . TYR A 1 484 ? -19.191 11.231  34.380  1.00 78.48 484 A 1 
ATOM 3877  O OH    . TYR A 1 484 ? -19.876 11.781  33.327  1.00 76.68 484 A 1 
ATOM 3878  N N     . ALA A 1 485 ? -14.283 10.469  36.539  1.00 83.31 485 A 1 
ATOM 3879  C CA    . ALA A 1 485 ? -13.513 11.294  35.616  1.00 83.54 485 A 1 
ATOM 3880  C C     . ALA A 1 485 ? -12.358 10.510  34.974  1.00 84.66 485 A 1 
ATOM 3881  O O     . ALA A 1 485 ? -12.169 10.579  33.759  1.00 83.12 485 A 1 
ATOM 3882  C CB    . ALA A 1 485 ? -13.022 12.537  36.360  1.00 81.82 485 A 1 
ATOM 3883  N N     . ARG A 1 486 ? -11.627 9.703   35.754  1.00 84.17 486 A 1 
ATOM 3884  C CA    . ARG A 1 486 ? -10.537 8.862   35.235  1.00 83.96 486 A 1 
ATOM 3885  C C     . ARG A 1 486 ? -11.040 7.808   34.258  1.00 84.74 486 A 1 
ATOM 3886  O O     . ARG A 1 486 ? -10.484 7.681   33.171  1.00 82.84 486 A 1 
ATOM 3887  C CB    . ARG A 1 486 ? -9.787  8.168   36.382  1.00 81.93 486 A 1 
ATOM 3888  C CG    . ARG A 1 486 ? -8.877  9.132   37.149  1.00 73.17 486 A 1 
ATOM 3889  C CD    . ARG A 1 486 ? -8.176  8.353   38.256  1.00 71.75 486 A 1 
ATOM 3890  N NE    . ARG A 1 486 ? -7.461  9.249   39.179  1.00 63.70 486 A 1 
ATOM 3891  C CZ    . ARG A 1 486 ? -6.786  8.870   40.248  1.00 58.55 486 A 1 
ATOM 3892  N NH1   . ARG A 1 486 ? -6.589  7.615   40.541  1.00 54.10 486 A 1 
ATOM 3893  N NH2   . ARG A 1 486 ? -6.305  9.757   41.054  1.00 50.04 486 A 1 
ATOM 3894  N N     . ASN A 1 487 ? -12.101 7.092   34.616  1.00 85.22 487 A 1 
ATOM 3895  C CA    . ASN A 1 487 ? -12.673 6.056   33.763  1.00 85.36 487 A 1 
ATOM 3896  C C     . ASN A 1 487 ? -13.211 6.649   32.455  1.00 86.21 487 A 1 
ATOM 3897  O O     . ASN A 1 487 ? -12.959 6.104   31.379  1.00 84.49 487 A 1 
ATOM 3898  C CB    . ASN A 1 487 ? -13.762 5.304   34.548  1.00 83.77 487 A 1 
ATOM 3899  C CG    . ASN A 1 487 ? -13.183 4.394   35.624  1.00 79.31 487 A 1 
ATOM 3900  O OD1   . ASN A 1 487 ? -12.027 4.029   35.604  1.00 71.59 487 A 1 
ATOM 3901  N ND2   . ASN A 1 487 ? -13.999 3.981   36.573  1.00 71.86 487 A 1 
ATOM 3902  N N     . THR A 1 488 ? -13.881 7.793   32.545  1.00 86.79 488 A 1 
ATOM 3903  C CA    . THR A 1 488 ? -14.385 8.507   31.365  1.00 86.90 488 A 1 
ATOM 3904  C C     . THR A 1 488 ? -13.240 8.975   30.466  1.00 87.20 488 A 1 
ATOM 3905  O O     . THR A 1 488 ? -13.268 8.719   29.266  1.00 85.71 488 A 1 
ATOM 3906  C CB    . THR A 1 488 ? -15.254 9.707   31.775  1.00 86.42 488 A 1 
ATOM 3907  O OG1   . THR A 1 488 ? -16.308 9.267   32.597  1.00 74.34 488 A 1 
ATOM 3908  C CG2   . THR A 1 488 ? -15.894 10.393  30.571  1.00 73.81 488 A 1 
ATOM 3909  N N     . ALA A 1 489 ? -12.215 9.592   31.040  1.00 87.91 489 A 1 
ATOM 3910  C CA    . ALA A 1 489 ? -11.048 10.053  30.293  1.00 87.70 489 A 1 
ATOM 3911  C C     . ALA A 1 489 ? -10.288 8.890   29.636  1.00 87.85 489 A 1 
ATOM 3912  O O     . ALA A 1 489 ? -9.934  8.966   28.457  1.00 86.27 489 A 1 
ATOM 3913  C CB    . ALA A 1 489 ? -10.145 10.850  31.243  1.00 86.96 489 A 1 
ATOM 3914  N N     . HIS A 1 490 ? -10.093 7.789   30.362  1.00 87.64 490 A 1 
ATOM 3915  C CA    . HIS A 1 490 ? -9.439  6.599   29.838  1.00 86.98 490 A 1 
ATOM 3916  C C     . HIS A 1 490 ? -10.226 5.985   28.681  1.00 86.87 490 A 1 
ATOM 3917  O O     . HIS A 1 490 ? -9.667  5.730   27.612  1.00 84.83 490 A 1 
ATOM 3918  C CB    . HIS A 1 490 ? -9.242  5.579   30.967  1.00 85.64 490 A 1 
ATOM 3919  C CG    . HIS A 1 490 ? -8.507  4.353   30.495  1.00 82.84 490 A 1 
ATOM 3920  N ND1   . HIS A 1 490 ? -7.206  4.319   30.046  1.00 71.96 490 A 1 
ATOM 3921  C CD2   . HIS A 1 490 ? -9.005  3.077   30.358  1.00 71.72 490 A 1 
ATOM 3922  C CE1   . HIS A 1 490 ? -6.929  3.061   29.662  1.00 72.08 490 A 1 
ATOM 3923  N NE2   . HIS A 1 490 ? -7.995  2.279   29.831  1.00 73.49 490 A 1 
ATOM 3924  N N     . GLN A 1 491 ? -11.529 5.805   28.855  1.00 87.33 491 A 1 
ATOM 3925  C CA    . GLN A 1 491 ? -12.378 5.224   27.820  1.00 86.62 491 A 1 
ATOM 3926  C C     . GLN A 1 491 ? -12.481 6.120   26.581  1.00 86.63 491 A 1 
ATOM 3927  O O     . GLN A 1 491 ? -12.473 5.618   25.456  1.00 85.09 491 A 1 
ATOM 3928  C CB    . GLN A 1 491 ? -13.760 4.931   28.423  1.00 85.37 491 A 1 
ATOM 3929  C CG    . GLN A 1 491 ? -14.677 4.142   27.475  1.00 78.68 491 A 1 
ATOM 3930  C CD    . GLN A 1 491 ? -14.226 2.697   27.223  1.00 74.96 491 A 1 
ATOM 3931  O OE1   . GLN A 1 491 ? -13.218 2.219   27.704  1.00 67.07 491 A 1 
ATOM 3932  N NE2   . GLN A 1 491 ? -14.977 1.946   26.449  1.00 64.35 491 A 1 
ATOM 3933  N N     . LEU A 1 492 ? -12.528 7.429   26.772  1.00 87.86 492 A 1 
ATOM 3934  C CA    . LEU A 1 492 ? -12.528 8.381   25.668  1.00 87.80 492 A 1 
ATOM 3935  C C     . LEU A 1 492 ? -11.206 8.328   24.889  1.00 87.71 492 A 1 
ATOM 3936  O O     . LEU A 1 492 ? -11.234 8.246   23.661  1.00 86.04 492 A 1 
ATOM 3937  C CB    . LEU A 1 492 ? -12.837 9.786   26.217  1.00 87.45 492 A 1 
ATOM 3938  C CG    . LEU A 1 492 ? -12.970 10.871  25.132  1.00 82.93 492 A 1 
ATOM 3939  C CD1   . LEU A 1 492 ? -14.082 10.574  24.129  1.00 76.62 492 A 1 
ATOM 3940  C CD2   . LEU A 1 492 ? -13.290 12.209  25.794  1.00 76.61 492 A 1 
ATOM 3941  N N     . LYS A 1 493 ? -10.069 8.274   25.579  1.00 87.56 493 A 1 
ATOM 3942  C CA    . LYS A 1 493 ? -8.752  8.071   24.951  1.00 86.80 493 A 1 
ATOM 3943  C C     . LYS A 1 493 ? -8.718  6.776   24.134  1.00 86.19 493 A 1 
ATOM 3944  O O     . LYS A 1 493 ? -8.315  6.794   22.971  1.00 83.59 493 A 1 
ATOM 3945  C CB    . LYS A 1 493 ? -7.655  8.083   26.036  1.00 85.88 493 A 1 
ATOM 3946  C CG    . LYS A 1 493 ? -6.255  7.826   25.447  1.00 82.94 493 A 1 
ATOM 3947  C CD    . LYS A 1 493 ? -5.168  7.737   26.521  1.00 80.47 493 A 1 
ATOM 3948  C CE    . LYS A 1 493 ? -3.845  7.351   25.846  1.00 74.59 493 A 1 
ATOM 3949  N NZ    . LYS A 1 493 ? -2.723  7.188   26.797  1.00 69.00 493 A 1 
ATOM 3950  N N     . GLN A 1 494 ? -9.181  5.672   24.712  1.00 87.27 494 A 1 
ATOM 3951  C CA    . GLN A 1 494 ? -9.232  4.381   24.029  1.00 85.38 494 A 1 
ATOM 3952  C C     . GLN A 1 494 ? -10.108 4.437   22.777  1.00 84.53 494 A 1 
ATOM 3953  O O     . GLN A 1 494 ? -9.685  3.981   21.714  1.00 82.23 494 A 1 
ATOM 3954  C CB    . GLN A 1 494 ? -9.732  3.287   24.990  1.00 83.65 494 A 1 
ATOM 3955  C CG    . GLN A 1 494 ? -8.701  2.912   26.075  1.00 75.48 494 A 1 
ATOM 3956  C CD    . GLN A 1 494 ? -7.458  2.203   25.533  1.00 70.29 494 A 1 
ATOM 3957  O OE1   . GLN A 1 494 ? -7.363  1.822   24.384  1.00 62.13 494 A 1 
ATOM 3958  N NE2   . GLN A 1 494 ? -6.459  2.002   26.362  1.00 59.08 494 A 1 
ATOM 3959  N N     . LYS A 1 495 ? -11.288 5.053   22.856  1.00 85.30 495 A 1 
ATOM 3960  C CA    . LYS A 1 495 ? -12.167 5.205   21.692  1.00 84.40 495 A 1 
ATOM 3961  C C     . LYS A 1 495 ? -11.566 6.100   20.610  1.00 84.20 495 A 1 
ATOM 3962  O O     . LYS A 1 495 ? -11.659 5.753   19.440  1.00 81.87 495 A 1 
ATOM 3963  C CB    . LYS A 1 495 ? -13.547 5.716   22.116  1.00 83.50 495 A 1 
ATOM 3964  C CG    . LYS A 1 495 ? -14.389 4.595   22.743  1.00 80.30 495 A 1 
ATOM 3965  C CD    . LYS A 1 495 ? -15.851 5.028   22.826  1.00 75.89 495 A 1 
ATOM 3966  C CE    . LYS A 1 495 ? -16.724 3.845   23.249  1.00 69.28 495 A 1 
ATOM 3967  N NZ    . LYS A 1 495 ? -18.169 4.146   23.070  1.00 62.81 495 A 1 
ATOM 3968  N N     . LEU A 1 496 ? -10.907 7.188   20.971  1.00 85.61 496 A 1 
ATOM 3969  C CA    . LEU A 1 496 ? -10.221 8.044   19.999  1.00 84.98 496 A 1 
ATOM 3970  C C     . LEU A 1 496 ? -9.139  7.273   19.227  1.00 84.17 496 A 1 
ATOM 3971  O O     . LEU A 1 496 ? -9.007  7.439   18.016  1.00 81.40 496 A 1 
ATOM 3972  C CB    . LEU A 1 496 ? -9.605  9.257   20.717  1.00 85.24 496 A 1 
ATOM 3973  C CG    . LEU A 1 496 ? -10.622 10.327  21.159  1.00 83.89 496 A 1 
ATOM 3974  C CD1   . LEU A 1 496 ? -9.936  11.340  22.069  1.00 79.17 496 A 1 
ATOM 3975  C CD2   . LEU A 1 496 ? -11.206 11.079  19.961  1.00 79.21 496 A 1 
ATOM 3976  N N     . GLN A 1 497 ? -8.415  6.394   19.901  1.00 84.56 497 A 1 
ATOM 3977  C CA    . GLN A 1 497 ? -7.353  5.594   19.287  1.00 82.89 497 A 1 
ATOM 3978  C C     . GLN A 1 497 ? -7.889  4.415   18.463  1.00 81.50 497 A 1 
ATOM 3979  O O     . GLN A 1 497 ? -7.429  4.182   17.347  1.00 77.32 497 A 1 
ATOM 3980  C CB    . GLN A 1 497 ? -6.403  5.096   20.385  1.00 81.19 497 A 1 
ATOM 3981  C CG    . GLN A 1 497 ? -5.576  6.240   20.990  1.00 77.23 497 A 1 
ATOM 3982  C CD    . GLN A 1 497 ? -4.658  5.779   22.122  1.00 75.87 497 A 1 
ATOM 3983  O OE1   . GLN A 1 497 ? -4.822  4.746   22.740  1.00 67.36 497 A 1 
ATOM 3984  N NE2   . GLN A 1 497 ? -3.635  6.548   22.430  1.00 66.82 497 A 1 
ATOM 3985  N N     . THR A 1 498 ? -8.866  3.670   18.992  1.00 81.21 498 A 1 
ATOM 3986  C CA    . THR A 1 498 ? -9.352  2.432   18.363  1.00 78.78 498 A 1 
ATOM 3987  C C     . THR A 1 498 ? -10.423 2.681   17.310  1.00 78.11 498 A 1 
ATOM 3988  O O     . THR A 1 498 ? -10.370 2.117   16.221  1.00 74.14 498 A 1 
ATOM 3989  C CB    . THR A 1 498 ? -9.890  1.439   19.405  1.00 75.91 498 A 1
[truncated: 976,996 more chars]
