# Supplementary material for: Type II tRNA cleavage by SLFN14 endoribonuclease variants linked to inherited thrombocytopenia drives global translational repression
Source: PLoS Biol. 2026 May 29;24(5):e3003830. doi: 10.1371/journal.pbio.3003830 (PMC13245857; doi:10.1371/journal.pbio.3003830)
Supplement: S2 Data — (ZIP) [file pbio.3003830.s007.zip › fold_slfn14_leu_taa_summary_confidences_4.json]

{
 "chain_iptm": [
  0.49,
  0.5,
  0.23
 ],
 "chain_pair_iptm": [
  [
   0.76,
   0.75,
   0.23
  ],
  [
   0.75,
   0.76,
   0.24
  ],
  [
   0.23,
   0.24,
   0.43
  ]
 ],
 "chain_pair_pae_min": [
  [
   0.76,
   2.77,
   17.85
  ],
  [
   2.8,
   0.76,
   17.37
  ],
  [
   23.44,
   22.43,
   0.8
  ]
 ],
 "chain_ptm": [
  0.76,
  0.76,
  0.43
 ],
 "fraction_disordered": 0.02,
 "has_clash": 0.0,
 "iptm": 0.72,
 "num_recycles": 10.0,
 "ptm": 0.75,
 "ranking_score": 0.74
}
