# Supplementary material for: Type II tRNA cleavage by SLFN14 endoribonuclease variants linked to inherited thrombocytopenia drives global translational repression
Source: PLoS Biol. 2026 May 29;24(5):e3003830. doi: 10.1371/journal.pbio.3003830 (PMC13245857; doi:10.1371/journal.pbio.3003830)
Supplement: S3 Data — (FASTA) [file pbio.3003830.s008.fasta]

>mCherry-P2A-SLFN14
gaagatcctttgatcttttctacggggtctgacgctcagtggaacgaaaactcacgttaagggattttggtcatgagat
tatcaaaaaggatcttcacctagatccttttaaattaaaaatgaagttttaaatcaatctaaagtatatatgagtaaac
ttggtctgacagttaccaatgcttaatcagtgaggcacctatctcagcgatctgtctatttcgttcatccatagttgcc
tgactccccgtcgtgtagataactacgatacgggagggcttaccatctggccccagtgctgcaatgataccgcgagacc
cacgctcaccggctccagatttatcagcaataaaccagccagccggaagggccgagcgcagaagtggtcctgcaacttt
atccgcctccatccagtctattaattgttgccgggaagctagagtaagtagttcgccagttaatagtttgcgcaacgtt
gttgccattgctacaggcatcgtggtgtcacgctcgtcgtttggtatggcttcattcagctccggttcccaacgatcaa
ggcgagttacatgatcccccatgttgtgcaaaaaagcggttagctccttcggtcctccgatcgttgtcagaagtaagtt
ggccgcagtgttatcactcatggttatggcagcactgcataattctcttactgtcatgccatccgtaagatgcttttct
gtgactggtgagtactcaaccaagtcattctgagaatagtgtatgcggcgaccgagttgctcttgcccggcgtcaatac
gggataataccgcgccacatagcagaactttaaaagtgctcatcattggaaaacgttcttcggggcgaaaactctcaag
gatcttaccgctgttgagatccagttcgatgtaacccactcgtgcacccaactgatcttcagcatcttttactttcacc
agcgtttctgggtgagcaaaaacaggaaggcaaaatgccgcaaaaaagggaataagggcgacacggaaatgttgaatac
tcatactcttcctttttcaatattattgaagcatttatcagggttattgtctcatgagcggatacatatttgaatgtat
ttagaaaaataaacaaataggggttccgcgcacatttccccgaaaagtgccacctgacgtcgacggatcgggagatctc
ccgatcccctatggtgcactctcagtacaatctgctctgatgccgcatagttaagccagtatctgctccctgcttgtgt
gttggaggtcgctgagtagtgcgcgagcaaaatttaagctacaacaaggcaaggcttgaccgacaattgcatgaagaat
ctgcttagggttaggcgttttgcgctgcttcgcgatgtacgggccagatatacgcgttgacattgattattgactagtt
attaatagtaatcaattacggggtcattagttcatagcccatatatggagttccgcgttacataacttacggtaaatgg
cccgcctggctgaccgcccaacgacccccgcccattgacgtcaataatgacgtatgttcccatagtaacgccaataggg
actttccattgacgtcaatgggtggagtatttacggtaaactgcccacttggcagtacatcaagtgtatcatatgccaa
gtacgccccctattgacgtcaatgacggtaaatggcccgcctggcattatgcccagtacatgaccttatgggactttcc
tacttggcagtacatctacgtattagtcatcgctattaccatggtgatgcggttttggcagtacatcaatgggcgtgga
tagcggtttgactcacggggatttccaagtctccaccccattgacgtcaatgggagtttgttttggcaccaaaatcaac
gggactttccaaaatgtcgtaacaactccgccccattgacgcaaatgggcggtaggcgtgtacggtgggaggtctatat
aagcagagctcgtttagtgaaccgtcagatcgcctggagacgccatccacgctgttttgacctccatagaagacaccgg
gaccgatccagcctccggactctagaggatccctaccggtgatatcctcgagaccatggtgagcaagggcgaggaggat
aacatggccatcatcaaggagttcatgcgcttcaaggtgcacatggagggctccgtgaacggccacgagttcgagatcg
agggcgagggcgagggccgcccctacgagggcacccagaccgccaagctgaaggtgaccaagggtggccccctgccctt
cgcctgggacatcctgtcccctcagttcatgtacggctccaaggcctacgtgaagcaccccgccgacatccccgactac
ttgaagctgtccttccccgagggcttcaagtgggagcgcgtgatgaacttcgaggacggcggcgtggtgaccgtgaccc
aggactcctccctgcaggacggcgagttcatctacaaggtgaagctgcgcggcaccaacttcccctccgacggccccgt
aatgcagaagaagaccatgggctgggaggcctcctccgagcggatgtaccccgaggacggcgccctgaagggcgagatc
aagcagaggctgaagctgaaggacggcggccactacgacgctgaggtcaagaccacctacaaggccaagaagcccgtgc
agctgcccggcgcctacaacgtcaacatcaagttggacatcacctcccacaacgaggactacaccatcgtggaacagta
cgaacgcgccgagggccgccactccaccggcggcatggacgagctgtacaagggctcgggtaccGGCAGCGGAGCTACT
AATTTCAGCCTGCTGAAGCAGGCCGGAGACGTGGAGGAGAACCCTGGACCTATGGAGTCTCTGAAAACCGACACCGAGA
TGCCCTACCCTGAGGTCATAGTGGATGTGGGCCGGGTGATCTTCGGCGAGGAGAATAGAAAGAAGATGACAAACTCCTG
TCTGAAGAGATCCGAAAATTCTAGGATAATTAGGGCCATCTGTGCTCTGCTGAATAGTGGCGGCGGCGTGATCAAGGCC
GAGATCGACGACAAAACATACTCCTACCAGTGCCACGGCCTGGGCCAGGACCTCGAGACATCTTTTCAGAAGCTGCTGC
CAAGCGGATCTCAGAAGTACCTGGACTATATGCAGCAGGGCCACAACCTGCTGATTTTCGTGAAGTCCTGGAGCCCAGA
CGTCTTCTCCCTGCCTCTGCGCATTTGTAGCCTGCGGAGCAACCTGTACCGCAGAGATGTGACCTCCGCCATTAACCTC
TCAGCCAGCTCCGCCCTGGAGCTGCTGAGGGAGAAAGGATTTCGGGCCCAGCGGGGCCGCCCTAGAGTGAAGAAGTTGC
ATCCCCAGCAGGTGCTTAATCGCTGTATCCAGGAGGAGGAAGACATGAGGATCCTGGCCAGCGAATTTTTTAAGAAGGA
TAAACTGATGTACAAGGAAAAGCTGAACTTCACCGAGTCCACTCATGTGGAATTTAAGCGGTTCACAACTAAAAAGGTG
ATCCCCAGAATCAAAGAAATGCTGCCCCACTATGTGAGCGCCTTCGCCAACACCCAGGGCGGATACGTGCTTATCGGCG
TGGACGACAAAAGCAAGGAAGTGGTGGGATGTAAGTGGGAGAAGGTGAACCCCGACCTGCTGAAAAAAGAAATCGAGAA
CTGCATCGAAAAGTTGCCAACCTTCCACTTCTGCTGTGAGAAGCCCAAGGTGAATTTTACAACCAAAATCCTGAACGTG
TACCAGAAGGACGTGCTGGACGGCTATGTGTGCGTGATCCAGGTCGAGCCATTCTGCTGTGTGGTGTTTGCGGAGGCTC
CTGACTCTTGGATCATGAAGGACAACTCTGTGACTAGGCTGACCGCCGAGCAGTGGGTCGTGATGATGCTGGACACCCA
GAGCGCCCCTCCCTCCCTGGTGACTGATTACAACAGCTGCCTGATTTCCAGCGCCTCCTCCGCTAGAAAGTCTCCCGGA
TACCCTATTAAAGTGCATAAGTTCAAAGAAGCCCTGCAGAGACACCTGTTTCCTGTGACCCAGGAAGAGGTGCAGTTCA
AGCCCGAGTCCCTGTGTAAGAAGCTGTTTAGCGACCACAAGGAACTGGAGGGGCTGATGAAGACACTGATTCACCCTTG
CAGCCAGGGGATCGTGATTTTTTCCAGAAGCTGGGCAGGAGATGTGGGCTTCCGCAAGGAACAGAATGTGCTGTGTGAC
GCCCTGCTGATCGCCGTGAACAGCCCAGTGGTGCTGTACACAATCCTGATTGATCCCAATTGGCCCGGAGGACTGGAGT
ACGCCAGGAACACCGCCCACCAACTGAAGCAGAAGCTCCAGACCGTGGGCGGCTATACTGGCAAAGTGTGCATTATTCC
CAGACTGATTCACCTGAGCTCTACCCAGTCCAGACCCGGCGAGATCCCCCTGAGATACCCCCGTAGCTACCGGCTGGCC
GATGAAGAAGAGATGGAGGACCTGCTGCAGGCCCTGGTCGTGGTGTCTCTGTCTAGCCGGAGCCTTCTGTCCGACCAGA
TGGGTTGCGAGTTTTTCAACCTGCTGATCATGGAGCAGTCACAGCTGCTGAGCGAGAGCCTGCAGAAGACCAGAGAGCT
GTTCATTTACTGTTTCCCCGGCGTGAGAAAGACAGCTCTGGCCATCAAGATTATGGAGAAAATCAAGGACCTGTTCCAT
TGCAAGCCTAAGGAAATCCTGTATGTGTGCGAGTCCGATAGCTTAAAAGATTTTGTGACCCAGCAGACAACCTGCCAGG
CTGTCACCCGCAAGACCTTCATGCAGGGCGAGTTTCTGAAGATCAAACACATCGTGATGGACGAGACCGAGAACTTTTG
TTCTAAGTACGGGAACTGGTACATGAAAGCCAAGAACATCACCCACCCCAAGGCCAAAGGTACGGGGTCCGAGAACCTG
CACCATGGGATTCTGTGGCTGTTTCTGGACCCCTTCCAGATCCACCATGCCGACGTGAACGGACTGCCACCCCCAAGCG
CCCAGTTCCCCAGGAAGACCATTACCTCTGGCATTCACTGCGCCCTGGAGATTGCCAAGGTGATGAAGGAGGAAATGAA
GAGAATCAAGGAGAATCCCCCTAGCAATATGAGCCCAGATACTCTGGCCCTGTTCTCAGAGACCGCTTACGAGGAGGCC
ACTTGTGCCCAGGCCCTGCCAGGCGTGTGCGAGACCAAAACCAATCTGACCACCGAGCAGATCGCCAATTACGTGGCCC
GTAAGTGCCATTCCCTGTTCCAGTGCGGGTACCTGCCTAAGGATATCGCCATCCTGTGTAGGCGGGGCGAGGACAGGGG
CAGATACAGACTGGCCCTGCTGAAAGCTATGGAACTGATTGAAACACATCGGCCTAGCGAGGTCGTGTTCAGCCCCGCA
ACAGGGGTGTGGGGGTCTCATATCGTGCTGGACAGCATTCAGCAGTTTAGCGGCCTGGAGAGAACTGTGGTGTTCGGCC
TCTCCCCAGAGTGCGATCAGTCCGAAGAGTTTCACAAACTGTGCTTCGCTTCCCGGGCCATCAAGCACCTGTATCTGCT
GTACGAAAAGCGCGCCGCCTATGATTACAAGGATGACGACGATAAGTGAggTaagcctatccctaaccctctcctcggt
ctcgattctacgcgtaccggttagtaatgagtttaaacgggggaggctaactgaaacacggaaggagacaataccggaa
ggaacccgcgctatgacggcaataaaaagacagaataaaacgcacgggtgttgggtcgtttgttcataaacgcggggtt
cggtcccagggctggcactctgtcgataccccaccgagaccccattggggccaatacgcccgcgtttcttccttttccc
caccccaccccccaagttcgggtgaaggcccagggctcgcagccaacgtcggggcggcaggccctgccatagcagatct
gcgcagctggggctctagggggtatccccacgcgccctgtagcggcgcattaagcgcggcgggtgtggtggttacgcgc
agcgtgaccgctacacttgccagcgccctagcgcccgctcctttcgctttcttcccttcctttctcgccacgttcgccg
gctttcccgtcaagctctaaatcgggggctccctttagggttccgatttagtgctttacggcacctcgaccccaaaaac
ttgattagggtgatggttcacgtagtgggccatcgccctgatagacggtttttcgccctttgacgttggagtccacgtt
ctttaatagtggactcttgttccaaactggaacaacactcaaccctatctcggtctattcttttgatttataagggatt
ttgccgatttcggcctattggttaaaaaatgagctgatttaacaaaaatttaacgcgaattaattctgtggaatgtgtg
tcagttagggtgtggaaagtccccaggctccccagcaggcagaagtatgcaaagcatgcatctcaattagtcagcaacc
aggtgtggaaagtccccaggctccccagcaggcagaagtatgcaaagcatgcatctcaattagtcagcaaccatagtcc
cgcccctaactccgcccatcccgcccctaactccgcccagttccgcccattctccgccccatggctgactaattttttt
tatttatgcagaggccgaggccgcctctgcctctgagctattccagaagtagtgaggaggcttttttggaggcctaggc
ttttgcaaaaagctcccgggagcttgtatatccattttcggatctgatcagcacgtgttgacaattaatcatcggcata
gtatatcggcatagtataatacgacaaggtgaggaactaaaccatggccaagcctttgtctcaagaagaatccaccctc
attgaaagagcaacggctacaatcaacagcatccccatctctgaagactacagcgtcgccagcgcagctctctctagcg
acggccgcatcttcactggtgtcaatgtatatcattttactgggggaccttgtgcagaactcgtggtgctgggcactgc
tgctgctgcggcagctggcaacctgacttgtatcgtcgcgatcggaaatgagaacaggggcatcttgagcccctgcgga
cggtgccgacaggtgcttctcgatctgcatcctgggatcaaagccatagtgaaggacagtgatggacagccgacggcag
ttgggattcgtgaattgctgccctctggttatgtgtgggagggctaagcacttcgtggccgaggagcaggactgacacg
tgctacgagatttcgattccaccgccgccttctatgaaaggttgggcttcggaatcgttttccgggacgccggctggat
gatcctccagcgcggggatctcatgctggagttcttcgcccaccccaacttgtttattgcagcttataatggttacaaa
taaagcaatagcatcacaaatttcacaaataaagcatttttttcactgcattctagttgtggtttgtccaaactcatca
atgtatcttatcatgtctgtataccgtcgacctctagctagagcttggcgtaatcatggtcatagctgtttcctgtgtg
aaattgttatccgctcacaattccacacaacatacgagccggaagcataaagtgtaaagcctggggtgcctaatgagtg
agctaactcacattaattgcgttgcgctcactgcccgctttccagtcgggaaacctgtcgtgccagctgcattaatgaa
tcggccaacgcgcggggagaggcggtttgcgtattgggcgctcttccgcttcctcgctcactgactcgctgcgctcggt
cgttcggctgcggcgagcggtatcagctcactcaaaggcggtaatacggttatccacagaatcaggggataacgcagga
aagaacatgtgagcaaaaggccagcaaaaggccaggaaccgtaaaaaggccgcgttgctggcgtttttccataggctcc
gcccccctgacgagcatcacaaaaatcgacgctcaagtcagaggtggcgaaacccgacaggactataaagataccaggc
gtttccccctggaagctccctcgtgcgctctcctgttccgaccctgccgcttaccggatacctgtccgcctttctccct
tcgggaagcgtggcgctttctcatagctcacgctgtaggtatctcagttcggtgtaggtcgttcgctccaagctgggct
gtgtgcacgaaccccccgttcagcccgaccgctgcgccttatccggtaactatcgtcttgagtccaacccggtaagaca
cgacttatcgccactggcagcagccactggtaacaggattagcagagcgaggtatgtaggcggtgctacagagttcttg
aagtggtggcctaactacggctacactagaagaacagtatttggtatctgcgctctgctgaagccagttaccttcggaa
aaagagttggtagctcttgatccggcaaacaaaccaccgctggtagcggtggtttttttgtttgcaagcagcagattac
gcgcagaaaaaaaggatctcaa
